# Supplementary material for: Genetic insights into the age-specific biological mechanisms governing human ovarian aging
Source: Am J Hum Genet. 2023 Aug 4;110(9):1549–63. doi: 10.1016/j.ajhg.2023.07.006 (PMC10502738; doi:10.1016/j.ajhg.2023.07.006)
Supplement: Table S2. Pathway enrichment analysis for age 41 [file mmc2.csv]

trait_code	trait_full	trait	Source	Sex
STROKE	Stroke	Stroke	GBMI	female
30800_irnt	Oestradiol (quantile)	Oestradiol	UKBB	female			UKBB - UK Biobank
MD	Major Depression	MajorDepression	PGC	both_sexes			GBMI - Global Biobank Metaanalysis Initiative
D25	Leiomyoma of uterus ICD10	Leiomyoma	UKBB	female			PGC - Psychiatric Genomics Consortium
30780_irnt	LDL direct (quantile)	LDL	UKBB	female			SSGAC - Social Science Genetic Association Consortium
2764_irnt	Age at last live birth	AgeLastBirth	UKBB	both_sexes
20002_1226	Non-cancer illness code, self-reported: hypothyroidism/myxoedema	Hypothyroidism	UKBB	female
HF	Heart Failure	HeartFailure	GBMI	female
30760_irnt	HDL cholesterol (quantile)	HDL	UKBB	female
20016_irnt	Fluid intelligence score	FluidIntelligence	UKBB	female
2754_irnt	Age at first live birth	AgeFirstBirth	UKBB	both_sexes
EDU	Educational Attainment	EducationalAttainment	SSGAC	both_sexes
30760_irnt	HDL cholesterol (quantile)	HDL	UKBB	female
C_BREAST_3	Malignant neoplasm of breast	BreastNeoplasm	UKBB	female
21001_irnt	Body mass index (BMI)	BMI	UKBB	female
30600_irnt	Albumin (quantile)	Albumin	UKBB	female
30110_irnt	Platelet distribution width	PlateletWidth	UKBB	female
30120_irnt	Lymphocyte count	LymphocyteCount	UKBB	female
30140_irnt	Neutrophill count	NeutrophilCount	UKBB	female
