# Supplementary material for: Genetic insights into the age-specific biological mechanisms governing human ovarian aging
Source: Am J Hum Genet. 2023 Aug 4;110(9):1549–63. doi: 10.1016/j.ajhg.2023.07.006 (PMC10502738; doi:10.1016/j.ajhg.2023.07.006)
Supplement: Table S3. Pathway enrichment analysis for age 43 [file mmc3.xlsx]

## Sheet: Overview
Pathway enrichment analysis for: age41
Generated using Downstreamer 1.23-SNAPSHOT
Gene set database	Number of sets
GenePrioritization	19516
SampleEnrichment	31499
Reactome	1494
GO_BP	2818
GO_CC	563
GO_MF	764
KEGG	185
HPO	3726
HPO_raw	8853
MGI_MP	3422
GtexV8	54
SingleCellAtlas	172
Used settings
Number of permutations used for p-values: 10000
Number of permutations used for FDR: 100
Force normal pathway scores: false
Force normal GWAS gene z-scores: true
Regress out gene lengths from GWAS gene z-scores: true
Cis window definition: 250000

## Sheet: GenePrioritization
Gene ID	Gene symbol	Chromosome	Band	Start	End	Enrichment Z-score	Enrichment P-value	Enrichment Q-value	Bonferroni significant	FDR 5% significant	Distance to lead GWAS variant	GWAS variant ID	GWAS variant P-value	GWAS gene P-value
ENSG00000141867	BRD4	19	p13.12	15347647	15443356	6.04328	1.51013e-09	0	TRUE	TRUE	Trans (>250 kb)			3.09708
ENSG00000168137	SETD5	3	p25.3	9439299	9520924	5.50362	3.72069e-08	0	TRUE	TRUE	Trans (>250 kb)			1.10462
ENSG00000005339	CREBBP	16	p13.3	3775055	3930727	5.24951	1.52501e-07	0	TRUE	TRUE	Trans (>250 kb)			2.71893
ENSG00000100393	EP300	22	q13.2	41487790	41576081	5.20838	1.90491e-07	0	TRUE	TRUE	Trans (>250 kb)			1.53194
ENSG00000125386	FAM193A	4	p16.3	2626988	2734292	5.07629	3.84872e-07	0	TRUE	TRUE	Trans (>250 kb)			3.04205
ENSG00000143442	POGZ	1	q21.3	151375200	151431941	4.99545	5.86989e-07	0	TRUE	TRUE	Trans (>250 kb)			1.49799
ENSG00000130723	PRRC2B	9	q34.13	134269480	134375584	4.97161	6.6398e-07	0	TRUE	TRUE	Trans (>250 kb)			2.92454
ENSG00000165699	TSC1	9	q34.13	135766735	135820020	4.84227	1.28365e-06	0	TRUE	TRUE	Trans (>250 kb)			2.51662
ENSG00000173064	HECTD4	12	q24.13	112597992	112819896	4.75268	2.00737e-06	0.001	TRUE	TRUE	Trans (>250 kb)			2.79131
ENSG00000183495	EP400	12	q24.33	132434508	132565005	4.73824	2.15587e-06	0.00181818	TRUE	TRUE	Trans (>250 kb)			3.31036
ENSG00000118058	KMT2A	11	q23.3	118307205	118397539	4.69642	2.64766e-06	0.001875	FALSE	TRUE	Trans (>250 kb)			5.1948
ENSG00000162923	WDR26	1	q42.12	224572845	224624735	4.68787	2.76062e-06	0.001875	FALSE	TRUE	Trans (>250 kb)			2.71893
ENSG00000186566	GPATCH8	17	q21.31	42472652	42580798	4.66978	3.01524e-06	0.001875	FALSE	TRUE	94439	rs11657244	4.69491e-08	3.70054
ENSG00000141568	FOXK2	17	q25.3	80477589	80602538	4.66084	3.14918e-06	0.001875	FALSE	TRUE	Trans (>250 kb)			3.65124
ENSG00000100888	CHD8	14	q11.2	21853353	21924285	4.58641	4.5094e-06	0.00217391	FALSE	TRUE	Trans (>250 kb)			0.939615
ENSG00000213079	SCAF8	6	q25.2	155054459	155155192	4.58	4.64982e-06	0.00217391	FALSE	TRUE	Trans (>250 kb)			0.117001
ENSG00000146950	SHROOM2	X	p22.2	9754496	9917483	4.56945	4.88997e-06	0.00217391	FALSE	TRUE	Trans (>250 kb)
ENSG00000161021	MAML1	5	q35.3	179159851	179223512	4.56863	4.90913e-06	0.00217391	FALSE	TRUE	Trans (>250 kb)			5.6476
ENSG00000167522	ANKRD11	16	q24.3	89334038	89556969	4.55294	5.29007e-06	0.0025	FALSE	TRUE	234241	rs62068387	1.87961e-13	7.13051
ENSG00000130749	ZC3H4	19	q13.32	47567444	47617009	4.54912	5.38716e-06	0.0025	FALSE	TRUE	Trans (>250 kb)			1.36985
ENSG00000109118	PHF12	17	q11.2	27232268	27278789	4.54256	5.55745e-06	0.0025	FALSE	TRUE	Trans (>250 kb)			2.16815
ENSG00000204842	ATXN2	12	q24.12	111890018	112037480	4.51674	6.27977e-06	0.00277778	FALSE	TRUE	Trans (>250 kb)			2.2516
ENSG00000127663	KDM4B	19	p13.3	4969125	5153606	4.50477	6.64439e-06	0.00277778	FALSE	TRUE	Trans (>250 kb)			4.62964
ENSG00000131061	ZNF341	20	q11.22	32319463	32380075	4.5045	6.653e-06	0.00277778	FALSE	TRUE	0	rs2626540	1.34547e-08	7.13051
ENSG00000135365	PHF21A	11	p11.2	45950871	46142985	4.4987	6.83701e-06	0.00277778	FALSE	TRUE	Trans (>250 kb)			1.84017
ENSG00000132005	RFX1	19	p13.12	14072350	14117851	4.49139	7.0761e-06	0.00277778	FALSE	TRUE	Trans (>250 kb)			5.50332
ENSG00000100354	TNRC6B	22	q13.1	40440821	40731812	4.48911	7.15209e-06	0.00277778	FALSE	TRUE	Trans (>250 kb)			5.44937
ENSG00000198625	MDM4	1	q32.1	204485511	204542871	4.48792	7.19212e-06	0.00289474	FALSE	TRUE	Trans (>250 kb)			1.49722
ENSG00000085872	CHERP	19	p13.11	16628700	16653341	4.47828	7.52478e-06	0.00289474	FALSE	TRUE	Trans (>250 kb)			2.34852
ENSG00000076108	BAZ2A	12	q13.3	56989380	57030600	4.47169	7.76025e-06	0.00307692	FALSE	TRUE	0	rs59333125	0	7.13051
ENSG00000120733	KDM3B	5	q31.2	137688285	137772717	4.46872	7.86882e-06	0.00325	FALSE	TRUE	Trans (>250 kb)			0.0870183
ENSG00000101040	ZMYND8	20	q13.12	45837859	45985567	4.44649	8.72833e-06	0.00341463	FALSE	TRUE	Trans (>250 kb)			1.4158
ENSG00000132003	ZSWIM4	19	p13.13	13906274	13943044	4.43141	9.362e-06	0.00391304	FALSE	TRUE	Trans (>250 kb)			3.45317
ENSG00000049759	NEDD4L	18	q21.31	55711599	56068772	4.42808	9.50772e-06	0.00391304	FALSE	TRUE	Trans (>250 kb)			4.18583
ENSG00000169925	BRD3	9	q34.2	136895427	136933657	4.4221	9.77459e-06	0.00391304	FALSE	TRUE	18536	rs9777019	2.35744e-11	7.13051
ENSG00000152104	PTPN14	1	q41	214522039	214725792	4.42178	9.78906e-06	0.00391304	FALSE	TRUE	Trans (>250 kb)			2.71893
ENSG00000163960	UBXN7	3	q29	196074533	196159345	4.3922	1.1221e-05	0.00408163	FALSE	TRUE	Trans (>250 kb)			5.40679
ENSG00000143190	POU2F1	1	q24.1	167190066	167396582	4.38807	1.14363e-05	0.00408163	FALSE	TRUE	Trans (>250 kb)			1.66939
ENSG00000130396	MLLT4	6	q27	168227602	168372703	4.36435	1.27499e-05	0.0042	FALSE	TRUE	Trans (>250 kb)			4.18896
ENSG00000177051	FBXO46	19	q13.32	46213887	46234162	4.35201	1.34897e-05	0.00433962	FALSE	TRUE	Trans (>250 kb)			3.06872
ENSG00000132510	KDM6B	17	p13.1	7743222	7758114	4.3483	1.37195e-05	0.00433962	FALSE	TRUE	Trans (>250 kb)			2.59902
ENSG00000119596	YLPM1	14	q24.3	75230069	75322244	4.31638	1.58611e-05	0.00436364	FALSE	TRUE	Trans (>250 kb)			4.50338
ENSG00000074054	CLASP1	2	q14.3	122095352	122407163	4.30998	1.63273e-05	0.00436364	FALSE	TRUE	Trans (>250 kb)			1.68577
ENSG00000127527	EPS15L1	19	p13.11	16466050	16582896	4.30372	1.67957e-05	0.00448276	FALSE	TRUE	Trans (>250 kb)			3.4303
ENSG00000116580	GON4L	1	q22	155719508	155829191	4.27332	1.92584e-05	0.00457627	FALSE	TRUE	Trans (>250 kb)			3.60994
ENSG00000272333	KMT2B	19	q13.12	36208921	36229779	4.26727	1.97884e-05	0.00491803	FALSE	TRUE	Trans (>250 kb)			3.18169
ENSG00000140836	ZFHX3	16	q22.3	72816784	73093597	4.26726	1.97887e-05	0.00491803	FALSE	TRUE	Trans (>250 kb)			3.19338
ENSG00000127511	SIN3B	19	p13.11	16940211	16991164	4.26033	2.04122e-05	0.00539683	FALSE	TRUE	Trans (>250 kb)			2.65
ENSG00000175931	UBE2O	17	q25.1	74385532	74449288	4.24007	2.23454e-05	0.005625	FALSE	TRUE	Trans (>250 kb)			1.71448
ENSG00000156030	ELMSAN1	14	q24.3	74181825	74256988	4.20848	2.57092e-05	0.00692308	FALSE	TRUE	Trans (>250 kb)			2.18557
ENSG00000117713	ARID1A	1	p36.11	27022524	27108595	4.1647	3.11756e-05	0.00838235	FALSE	TRUE	Trans (>250 kb)			0.464924
ENSG00000171703	TCEA2	20	q13.33	62681189	62703700	4.14641	3.37726e-05	0.00916667	FALSE	TRUE	Trans (>250 kb)			4.29812
ENSG00000100425	BRD1	22	q13.33	50166931	50221160	4.14075	3.46165e-05	0.00916667	FALSE	TRUE	Trans (>250 kb)			0.469117
ENSG00000167548	KMT2D	12	q13.12	49412758	49453557	4.13708	3.51749e-05	0.00916667	FALSE	TRUE	Trans (>250 kb)			2.90696
ENSG00000099381	SETD1A	16	p11.2	30968615	30996437	4.1269	3.67692e-05	0.00933333	FALSE	TRUE	Trans (>250 kb)			2.42881
ENSG00000171456	ASXL1	20	q11.21	30946155	31027122	4.12561	3.69751e-05	0.00933333	FALSE	TRUE	Trans (>250 kb)			3.04205
ENSG00000065526	SPEN	1	p36.21	16174359	16266955	4.12326	3.73546e-05	0.00933333	FALSE	TRUE	Trans (>250 kb)			2.32545
ENSG00000146067	FAM193B	5	q35.3	176946789	176981542	4.10999	3.95675e-05	0.00986842	FALSE	TRUE	Trans (>250 kb)			3.60629
ENSG00000018408	WWTR1	3	q25.1	149235022	149454501	4.10149	4.10505e-05	0.0101282	FALSE	TRUE	Trans (>250 kb)			2.66717
ENSG00000197321	SVIL	10	p11.23	29746267	30025710	4.09567	4.20944e-05	0.0101282	FALSE	TRUE	Trans (>250 kb)			3.04205
ENSG00000090615	GOLGA3	12	q24.33	133345495	133405444	4.09215	4.27393e-05	0.0103797	FALSE	TRUE	Trans (>250 kb)			2.85163
ENSG00000173706	HEG1	3	q21.2	124684554	124774802	4.08721	4.36584e-05	0.0105	FALSE	TRUE	Trans (>250 kb)			2.75056
ENSG00000167978	SRRM2	16	p13.3	2802330	2822539	4.07206	4.65991e-05	0.0110843	FALSE	TRUE	Trans (>250 kb)			5.98187
ENSG00000173575	CHD2	15	q26.1	93426526	93571237	4.05991	4.90906e-05	0.0111236	FALSE	TRUE	Trans (>250 kb)			4.06183
ENSG00000072518	MARK2	11	q13.1	63606400	63678491	4.04817	5.16186e-05	0.0111236	FALSE	TRUE	Trans (>250 kb)			2.11014
ENSG00000242252	BGLAP	1	q22	156211753	156213112	4.03922	5.36285e-05	0.0111236	FALSE	TRUE	Trans (>250 kb)			7.13051
ENSG00000173065	FAM222B	17	q11.2	27082996	27182250	4.03806	5.38939e-05	0.0111236	FALSE	TRUE	Trans (>250 kb)			3.16016
ENSG00000146083	RNF44	5	q35.2	175953698	175965026	4.03734	5.40611e-05	0.0111236	FALSE	TRUE	4465	rs6867318	0	7.13051
ENSG00000105426	PTPRS	19	p13.3	5158506	5340814	4.02098	5.79554e-05	0.0111702	FALSE	TRUE	Trans (>250 kb)			2.70897
ENSG00000142599	RERE	1	p36.23	8412457	8877702	4.02083	5.7993e-05	0.0111702	FALSE	TRUE	Trans (>250 kb)			2.58816
ENSG00000100207	TCF20	22	q13.2	42556019	42739622	4.02012	5.81684e-05	0.0111702	FALSE	TRUE	Trans (>250 kb)			1.90068
ENSG00000198646	NCOA6	20	q11.22	33284722	33413452	4.01955	5.83105e-05	0.0111702	FALSE	TRUE	Trans (>250 kb)			1.95617
ENSG00000171634	BPTF	17	q24.2	65821640	65980494	4.01782	5.874e-05	0.0112632	FALSE	TRUE	Trans (>250 kb)			6.54438
ENSG00000134644	PUM1	1	p35.2	31404353	31538838	4.0043	6.22014e-05	0.0113402	FALSE	TRUE	Trans (>250 kb)			2.05224
ENSG00000164080	RAD54L2	3	p21.2	51575160	51702683	3.99761	6.39859e-05	0.0114	FALSE	TRUE	Trans (>250 kb)			7.13051
ENSG00000061936	SFSWAP	12	q24.33	132195626	132284282	3.99135	6.56976e-05	0.0114	FALSE	TRUE	Trans (>250 kb)			2.47701
ENSG00000054118	THRAP3	1	p34.3	36690017	36770958	3.99094	6.58116e-05	0.0114	FALSE	TRUE	Trans (>250 kb)			1.32784
ENSG00000124214	STAU1	20	q13.13	47729878	47804904	3.98553	6.73288e-05	0.0114563	FALSE	TRUE	Trans (>250 kb)			5.49675
ENSG00000181090	EHMT1	9	q34.3	140513444	140764468	3.98429	6.76835e-05	0.0114563	FALSE	TRUE	Trans (>250 kb)
ENSG00000063169	GLTSCR1	19	q13.33	48111453	48206533	3.98346	6.79199e-05	0.0114563	FALSE	TRUE	Trans (>250 kb)			3.35682
ENSG00000100813	ACIN1	14	q11.2	23527773	23564823	3.95654	7.60439e-05	0.0131132	FALSE	TRUE	Trans (>250 kb)			0.985013
ENSG00000166987	MBD6	12	q13.3	57914493	57923931	3.95537	7.64173e-05	0.0131132	FALSE	TRUE	Trans (>250 kb)			3.77582
ENSG00000167470	MIDN	19	p13.3	1248552	1259142	3.9511	7.77916e-05	0.013271	FALSE	TRUE	Trans (>250 kb)			0.175911
ENSG00000156860	FBRS	16	p11.2	30669752	30682135	3.92851	8.54737e-05	0.0145946	FALSE	TRUE	Trans (>250 kb)			0.442974
ENSG00000143614	GATAD2B	1	q21.3	153777201	153895451	3.91776	8.9376e-05	0.0147321	FALSE	TRUE	Trans (>250 kb)			0.798453
ENSG00000160111	CPAMD8	19	p13.11	17003758	17137625	3.91402	9.07714e-05	0.0148246	FALSE	TRUE	Trans (>250 kb)			4.15656
ENSG00000125834	STK35	20	p13	2082257	2157684	3.8851	0.000102289	0.0154472	FALSE	TRUE	Trans (>250 kb)			1.90297
ENSG00000162775	RBM15	1	p13.3	110881128	110889299	3.87755	0.000105513	0.0154472	FALSE	TRUE	Trans (>250 kb)			1.78821
ENSG00000007047	MARK4	19	q13.32	45582546	45808541	3.87542	0.000106439	0.0154472	FALSE	TRUE	Trans (>250 kb)			3.86733
ENSG00000172534	HCFC1	X	q28	153213004	153237258	3.87437	0.000106901	0.0154472	FALSE	TRUE	Trans (>250 kb)
ENSG00000185219	ZNF445	3	p21.31	44481262	44519162	3.86312	0.000111947	0.0165323	FALSE	TRUE	Trans (>250 kb)			4.97127
ENSG00000007545	CRAMP1L	16	p13.3	1662326	1727909	3.85584	0.000115332	0.0166929	FALSE	TRUE	Trans (>250 kb)			5.52376
ENSG00000225828	FAM229A	1	p35.1	32826871	32829879	3.85193	0.000117189	0.0166929	FALSE	TRUE	Trans (>250 kb)			2.12071
ENSG00000118707	TGIF2	20	q11.23	35201891	35222353	3.85108	0.0001176	0.0167188	FALSE	TRUE	Trans (>250 kb)			1.22327
ENSG00000110395	CBL	11	q23.3	119076752	119178859	3.83313	0.000126524	0.0180916	FALSE	TRUE	Trans (>250 kb)			1.91616
ENSG00000181555	SETD2	3	p21.31	47057919	47205457	3.83262	0.000126785	0.0181818	FALSE	TRUE	Trans (>250 kb)			6.42958
ENSG00000124177	CHD6	20	q12	40030741	40247133	3.83109	0.000127579	0.0181955	FALSE	TRUE	Trans (>250 kb)			4.08021
ENSG00000116128	BCL9	1	q21.2	147013182	147098017	3.81815	0.000134456	0.0186567	FALSE	TRUE	Trans (>250 kb)			4.78437
ENSG00000187239	FNBP1	9	q34.11	132649466	132805473	3.81421	0.000136617	0.0188148	FALSE	TRUE	Trans (>250 kb)			0.390752
ENSG00000155640	C10orf12	10	q24.1	98741041	98745582	3.80415	0.000142294	0.0191912	FALSE	TRUE	Trans (>250 kb)			2.38783
ENSG00000168612	ZSWIM1	20	q13.12	44509866	44513905	3.79119	0.000149924	0.020365	FALSE	TRUE	Trans (>250 kb)			1.60253
ENSG00000164142	FAM160A1	4	q31.3	152330368	152584784	3.78001	0.000156821	0.020942	FALSE	TRUE	Trans (>250 kb)			6.71774
ENSG00000111752	PHC1	12	p13.31	9066492	9094063	3.77803	0.000158074	0.021	FALSE	TRUE	Trans (>250 kb)
ENSG00000138336	TET1	10	q21.3	70320413	70454239	3.77436	0.000160417	0.021049	FALSE	TRUE	92164	rs10998206	1.03884e-11	7.13051
ENSG00000140398	NEIL1	15	q24.2	75639296	75647592	3.77059	0.000162863	0.0211111	FALSE	TRUE	Trans (>250 kb)			5.54594
ENSG00000149639	SOGA1	20	q11.23	35405845	35492089	3.75293	0.000174782	0.022381	FALSE	TRUE	Trans (>250 kb)			1.43238
ENSG00000177169	ULK1	12	q24.33	132379196	132407712	3.74705	0.00017893	0.0225676	FALSE	TRUE	Trans (>250 kb)			0.684593
ENSG00000083168	KAT6A	8	p11.21	41786997	41909508	3.74264	0.000182098	0.0227333	FALSE	TRUE	Trans (>250 kb)			1.46752
ENSG00000110046	ATG2A	11	q13.1	64662007	64684722	3.7401	0.000183944	0.0227333	FALSE	TRUE	Trans (>250 kb)			1.23716
ENSG00000139718	SETD1B	12	q24.31	122242086	122270562	3.72816	0.000192882	0.0240132	FALSE	TRUE	57362	rs12814021	6.61669e-10	7.13051
ENSG00000155592	ZKSCAN2	16	p12.1	25247322	25269252	3.72665	0.000194045	0.0240132	FALSE	TRUE	Trans (>250 kb)			2.4385
ENSG00000107862	GBF1	10	q24.32	104005289	104142656	3.71608	0.000202336	0.0244156	FALSE	TRUE	Trans (>250 kb)			3.52822
ENSG00000095951	HIVEP1	6	p24.1	12008995	12165232	3.70844	0.000208542	0.0253548	FALSE	TRUE	Trans (>250 kb)			1.48352
ENSG00000187605	TET3	2	p13.1	74229840	74335303	3.70726	0.000209515	0.0255128	FALSE	TRUE	Trans (>250 kb)			3.16016
ENSG00000205560	CPT1B	22	q13.33	51007290	51017899	3.70031	0.00021534	0.0258235	FALSE	TRUE	Trans (>250 kb)			2.21083
ENSG00000049089	COL9A2	1	p34.2	40766159	40783488	3.69308	0.000221553	0.0258235	FALSE	TRUE	Trans (>250 kb)			1.47231
ENSG00000070444	MNT	17	p13.3	2287354	2304412	3.6919	0.000222584	0.0258235	FALSE	TRUE	Trans (>250 kb)			3.76867
ENSG00000117523	PRRC2C	1	q24.3	171454651	171562650	3.69048	0.000223829	0.0258235	FALSE	TRUE	Trans (>250 kb)			3.57708
ENSG00000038382	TRIO	5	p15.2	14143811	14532235	3.67534	0.000237529	0.0260819	FALSE	TRUE	Trans (>250 kb)			1.42924
ENSG00000169375	SIN3A	15	q24.2	75661720	75748183	3.66855	0.00024393	0.0263006	FALSE	TRUE	Trans (>250 kb)			7.06361
ENSG00000148396	SEC16A	9	q34.3	139334549	139372141	3.66681	0.000245598	0.0264368	FALSE	TRUE	Trans (>250 kb)			1.22592
ENSG00000080845	DLGAP4	20	q11.23	34894258	35157040	3.66232	0.000249939	0.0268571	FALSE	TRUE	Trans (>250 kb)			2.61399
ENSG00000169635	HIC2	22	q11.21	21771693	21805752	3.66024	0.000251976	0.0268715	FALSE	TRUE	Trans (>250 kb)			3.18787
ENSG00000163374	YY1AP1	1	q22	155629237	155658791	3.65567	0.000256508	0.0268715	FALSE	TRUE	Trans (>250 kb)			4.1144
ENSG00000183530	PRR14L	22	q12.2	32072242	32146126	3.65542	0.000256763	0.0268715	FALSE	TRUE	Trans (>250 kb)			1.86171
ENSG00000065491	TBC1D22B	6	p21.2	37225548	37300746	3.65541	0.00025677	0.0268715	FALSE	TRUE	Trans (>250 kb)			1.6223
ENSG00000130702	LAMA5	20	q13.33	60883011	60942368	3.65415	0.000258038	0.0269613	FALSE	TRUE	Trans (>250 kb)			1.4275
ENSG00000213923	CSNK1E	22	q13.1	38686697	38794527	3.65286	0.000259335	0.026978	FALSE	TRUE	96908	rs11705586	1.25122e-13	3.87548
ENSG00000100330	MTMR3	22	q12.2	30279144	30426855	3.64796	0.000264335	0.0270109	FALSE	TRUE	Trans (>250 kb)			6.04593
ENSG00000133026	MYH10	17	p13.1	8377523	8534079	3.64254	0.00026996	0.0271892	FALSE	TRUE	Trans (>250 kb)			2.45858
ENSG00000186001	LRCH3	3	q29	197518097	197615307	3.63807	0.000274691	0.0274074	FALSE	TRUE	Trans (>250 kb)			2.58109
ENSG00000160299	PCNT	21	q22.3	47744036	47865682	3.63743	0.000275376	0.0274074	FALSE	TRUE	Trans (>250 kb)			2.88216
ENSG00000198026	ZNF335	20	q13.12	44577292	44600833	3.62433	0.000289714	0.0281675	FALSE	TRUE	Trans (>250 kb)			2.68059
ENSG00000126705	AHDC1	1	p36.11	27860546	27930942	3.61711	0.000297906	0.0288021	FALSE	TRUE	Trans (>250 kb)			2.46376
ENSG00000126003	PLAGL2	20	q11.21	30780306	30795594	3.61358	0.000301993	0.0289691	FALSE	TRUE	Trans (>250 kb)			2.29649
ENSG00000114739	ACVR2B	3	p22.2	38495342	38534633	3.60413	0.000313204	0.0296954	FALSE	TRUE	Trans (>250 kb)			3.93254
ENSG00000167971	CASKIN1	16	p13.3	2227184	2246526	3.59889	0.000319582	0.0302525	FALSE	TRUE	Trans (>250 kb)			0.000689254
ENSG00000065000	AP3D1	19	p13.3	2100988	2164464	3.5924	0.000327649	0.0305	FALSE	TRUE	Trans (>250 kb)			1.04026
ENSG00000196498	NCOR2	12	q24.31	124808961	125052135	3.57344	0.000352317	0.0319608	FALSE	TRUE	Trans (>250 kb)			5.45131
ENSG00000156858	PRR14	16	p11.2	30662038	30667761	3.56565	0.000362954	0.0321101	FALSE	TRUE	Trans (>250 kb)			0.250023
ENSG00000004534	RBM6	3	p21.31	49977440	50137478	3.56401	0.000365231	0.0321101	FALSE	TRUE	22201	rs2071208	1.35474e-11	7.13051
ENSG00000076201	PTPN23	3	p21.31	47422501	47454931	3.55605	0.000376472	0.0321101	FALSE	TRUE	Trans (>250 kb)			7.13051
ENSG00000058673	ZC3H11A	1	q32.1	203764782	203823252	3.55243	0.000381691	0.0321101	FALSE	TRUE	Trans (>250 kb)			2.99441
ENSG00000218416	AC110619.2	2	q37.3	241388732	241396131	3.55112	0.000383592	0.0321101	FALSE	TRUE	Trans (>250 kb)			1.42404
ENSG00000188026	RILPL1	12	q24.31	123955925	124018265	3.55066	0.000384266	0.0321101	FALSE	TRUE	48362	rs28625019	0	7.13051
ENSG00000082701	GSK3B	3	q13.33	119540170	119813264	3.54939	0.000386118	0.0321101	FALSE	TRUE	Trans (>250 kb)			1.40227
ENSG00000167257	RNF214	11	q23.3	117103341	117157161	3.53602	0.000406208	0.0335135	FALSE	TRUE	Trans (>250 kb)			2.51365
ENSG00000198218	QRICH1	3	p21.31	49067140	49131796	3.52523	0.000423118	0.0347137	FALSE	TRUE	Trans (>250 kb)			7.13051
ENSG00000104885	DOT1L	19	p13.3	2164148	2232577	3.52357	0.000425775	0.0347137	FALSE	TRUE	Trans (>250 kb)			1.7123
ENSG00000160094	ZNF362	1	p35.1	33722146	33766320	3.5205	0.000430727	0.0347162	FALSE	TRUE	Trans (>250 kb)			1.21852
ENSG00000082497	SERTAD4	1	q32.2	210406144	210419976	3.52041	0.000430879	0.0347162	FALSE	TRUE	Trans (>250 kb)			3.97726
ENSG00000184634	MED12	X	q13.1	70338406	70362303	3.51347	0.000442297	0.0350862	FALSE	TRUE	Trans (>250 kb)
ENSG00000141258	SGSM2	17	p13.3	2240792	2284352	3.51114	0.000446195	0.0351502	FALSE	TRUE	Trans (>250 kb)			6.81402
ENSG00000152284	TCF7L1	2	p11.2	85360533	85537511	3.50522	0.000456238	0.035812	FALSE	TRUE	Trans (>250 kb)			2.47701
ENSG00000158636	C11orf30	11	q13.5	76155967	76264069	3.50189	0.000461969	0.0361017	FALSE	TRUE	Trans (>250 kb)			2.2743
ENSG00000215906	LACTBL1	1	p36.12	23279536	23291831	3.49815	0.0004685	0.0364135	FALSE	TRUE	Trans (>250 kb)			2.70408
ENSG00000103197	TSC2	16	p13.3	2097466	2138716	3.4952	0.000473701	0.0366807	FALSE	TRUE	Trans (>250 kb)			1.67242
ENSG00000117139	KDM5B	1	q32.1	202696526	202778598	3.49191	0.000479577	0.037	FALSE	TRUE	Trans (>250 kb)			3.94685
ENSG00000100426	ZBED4	22	q13.33	50247490	50283726	3.48147	0.000498677	0.0383128	FALSE	TRUE	Trans (>250 kb)			0.240724
ENSG00000143434	SEMA6C	1	q21.3	151104161	151119104	3.47866	0.000503934	0.0384426	FALSE	TRUE	Trans (>250 kb)			2.99441
ENSG00000148842	CNNM2	10	q24.32	104678050	104849978	3.47574	0.00050944	0.0386939	FALSE	TRUE	Trans (>250 kb)			6.79037
ENSG00000124782	RREB1	6	p24.3	7107830	7252213	3.47297	0.000514741	0.0387251	FALSE	TRUE	Trans (>250 kb)			6.36904
ENSG00000183864	TOB2	22	q13.2	41829496	41843027	3.47296	0.000514752	0.0387251	FALSE	TRUE	Trans (>250 kb)			1.54752
ENSG00000105072	C19orf44	19	p13.11	16607122	16632163	3.47164	0.000517293	0.0387251	FALSE	TRUE	Trans (>250 kb)			2.58109
ENSG00000127481	UBR4	1	p36.13	19401000	19536770	3.47103	0.000518475	0.0387251	FALSE	TRUE	Trans (>250 kb)			2.46638
ENSG00000214655	ZSWIM8	10	q22.2	75545340	75561551	3.47004	0.000520383	0.0387251	FALSE	TRUE	Trans (>250 kb)			4.00178
ENSG00000141858	SAMD1	19	p13.12	14198652	14201848	3.46119	0.000537802	0.0394118	FALSE	TRUE	Trans (>250 kb)			2.38566
ENSG00000011114	BTBD7	14	q32.12	93703896	93799438	3.43974	0.000582278	0.0419615	FALSE	TRUE	Trans (>250 kb)			3.1747
ENSG00000184677	ZBTB40	1	p36.12	22778344	22857650	3.43931	0.00058319	0.0419615	FALSE	TRUE	Trans (>250 kb)			2.18557
ENSG00000196792	STRN3	14	q12	31363005	31495607	3.43439	0.000593896	0.0420149	FALSE	TRUE	Trans (>250 kb)			3.89832
ENSG00000186174	BCL9L	11	q23.3	118764584	118796317	3.43228	0.00059854	0.0420149	FALSE	TRUE	Trans (>250 kb)			2.20652
ENSG00000162409	PRKAA2	1	p32.2	57110995	57181008	3.43179	0.00059962	0.0420149	FALSE	TRUE	Trans (>250 kb)			3.4303
ENSG00000136367	ZFHX2	14	q11.2	23990066	24025401	3.43134	0.000600615	0.0420149	FALSE	TRUE	Trans (>250 kb)			2.79131
ENSG00000196526	AFAP1	4	p16.1	7760441	7941653	3.43109	0.000601157	0.0420149	FALSE	TRUE	Trans (>250 kb)			2.56395
ENSG00000136378	ADAMTS7	15	q25.1	79051545	79103773	3.42379	0.000617551	0.0428044	FALSE	TRUE	Trans (>250 kb)			3.13677
ENSG00000186111	PIP5K1C	19	p13.3	3630181	3700477	3.42204	0.000621525	0.0428205	FALSE	TRUE	Trans (>250 kb)			0.779124
ENSG00000237441	RGL2	6	p21.32	33259431	33267101	3.42017	0.000625826	0.0432117	FALSE	TRUE	Trans (>250 kb)			6.2933
ENSG00000145020	AMT	3	p21.31	49454211	49460186	3.41458	0.000638811	0.0436462	FALSE	TRUE	Trans (>250 kb)			7.13051
ENSG00000165861	ZFYVE1	14	q24.2	73436159	73493920	3.4137	0.00064087	0.0436462	FALSE	TRUE	0	rs28684628	2.39916e-10	7.13051
ENSG00000115421	PAPOLG	2	p16.1	60983365	61029220	3.39758	0.000679849	0.0457042	FALSE	TRUE	Trans (>250 kb)			0.23209
ENSG00000131381	ZFYVE20	3	p25.1	15111580	15140670	3.39653	0.000682448	0.0457042	FALSE	TRUE	Trans (>250 kb)			0.686337
ENSG00000179335	CLK3	15	q24.1	74890841	74932057	3.39627	0.000683109	0.0457042	FALSE	TRUE	Trans (>250 kb)			6.89201
ENSG00000090238	YPEL3	16	p11.2	30103635	30108236	3.39597	0.000683856	0.0457042	FALSE	TRUE	Trans (>250 kb)			3.02948
ENSG00000166025	AMOTL1	11	q21	94439597	94609918	3.39468	0.0006871	0.0458596	FALSE	TRUE	Trans (>250 kb)			0.733582
ENSG00000170322	NFRKB	11	q24.3	129733531	129765485	3.39158	0.000694908	0.0460417	FALSE	TRUE	Trans (>250 kb)			5.83792
ENSG00000254706	RP11-565P22.6	1	q23.3	162335197	162351905	3.38099	0.000722258	0.0470648	FALSE	TRUE	Trans (>250 kb)			2.62958
ENSG00000178690	DYNAP	18	q21.2	52254988	52266724	3.37952	0.000726137	0.0471864	FALSE	TRUE	Trans (>250 kb)			0.442974
ENSG00000137497	NUMA1	11	q13.4	71713910	71791739	3.37432	0.000739971	0.0476846	FALSE	TRUE	Trans (>250 kb)			1.97697
ENSG00000168066	SF1	11	q13.1	64532078	64546258	3.3658	0.000763232	0.0484053	FALSE	TRUE	Trans (>250 kb)			1.31315
ENSG00000234965	SHISA8	22	q13.2	42307297	42310570	3.36506	0.000765278	0.0484053	FALSE	TRUE	Trans (>250 kb)			1.60027
ENSG00000167566	NCKAP5L	12	q13.12	50184929	50222533	3.365	0.000765428	0.0484053	FALSE	TRUE	Trans (>250 kb)			0.089912
ENSG00000146426	TIAM2	6	q25.2	155153831	155578857	3.36251	0.000772381	0.0486093	FALSE	TRUE	Trans (>250 kb)			3.91737
ENSG00000175215	CTDSP2	12	q14.1	58213710	58240522	3.3606	0.000777738	0.0488449	FALSE	TRUE	Trans (>250 kb)			2.58816
ENSG00000168488	ATXN2L	16	p11.2	28834356	28848558	3.35695	0.000788074	0.0492787	FALSE	TRUE	Trans (>250 kb)			1.08184
ENSG00000171681	ATF7IP	12	p13.1	14518610	14651697	3.35298	0.000799459	0.0497059	FALSE	TRUE	Trans (>250 kb)			1.91774
ENSG00000269846	RBL1	20	q11.23	35724188	35725581	3.35099	0.000805225	0.0499674	FALSE	TRUE	Trans (>250 kb)			1.37178
ENSG00000105137	SYDE1	19	p13.12	15218214	15225799	3.34991	0.000808371	0.0500649	FALSE	FALSE	Trans (>250 kb)			5.68556
ENSG00000171467	ZNF318	6	p21.1	43274872	43337216	3.33665	0.000847934	0.0515287	FALSE	FALSE	Trans (>250 kb)			1.99406
ENSG00000080603	SRCAP	16	p11.2	30709530	30755602	3.32519	0.000883598	0.0532595	FALSE	FALSE	Trans (>250 kb)			0.41973
ENSG00000130703	OSBPL2	20	q13.33	60813580	60871268	3.32294	0.00089074	0.0535647	FALSE	FALSE	Trans (>250 kb)			2.0595
ENSG00000102984	ZNF821	16	q22.2	71893583	71929239	3.32088	0.000897351	0.0536563	FALSE	FALSE	Trans (>250 kb)			5.40685
ENSG00000122786	CALD1	7	q33	134429003	134655479	3.31961	0.000901441	0.0536563	FALSE	FALSE	Trans (>250 kb)			4.37207
ENSG00000077235	GTF3C1	16	p12.1	27470876	27561234	3.31954	0.000901643	0.0536563	FALSE	FALSE	Trans (>250 kb)			2.83036
ENSG00000198700	IPO9	1	q32.1	201798269	201853422	3.31783	0.000907206	0.053676	FALSE	FALSE	Trans (>250 kb)			4.0517
ENSG00000183638	RP1L1	8	p23.1	10463859	10569697	3.31629	0.000912204	0.0538509	FALSE	FALSE	Trans (>250 kb)			3.56805
ENSG00000141298	SSH2	17	q11.2	27952956	28257294	3.31438	0.000918453	0.0539009	FALSE	FALSE	Trans (>250 kb)			2.95274
ENSG00000125447	GGA3	17	q25.1	73232694	73258444	3.31162	0.000927585	0.0541358	FALSE	FALSE	Trans (>250 kb)			3.04205
ENSG00000224420	ADM5	19	q13.33	50191921	50193832	3.31	0.000932952	0.0542769	FALSE	FALSE	Trans (>250 kb)			3.02948
ENSG00000081913	PHLPP1	18	q21.33	60382672	60647666	3.30025	0.000965979	0.0554819	FALSE	FALSE	Trans (>250 kb)			3.89162
ENSG00000204569	PPP1R10	6	p21.33	30568177	30586389	3.29739	0.000975873	0.0556156	FALSE	FALSE	15675	rs1264439	1.98079e-09	7.13051
ENSG00000100625	SIX4	14	q23.1	61176246	61191066	3.28635	0.00101494	0.0566374	FALSE	FALSE	Trans (>250 kb)			0.182278
ENSG00000130699	TAF4	20	q13.33	60528525	60640866	3.275	0.00105661	0.0575	FALSE	FALSE	Trans (>250 kb)			1.08658
ENSG00000133226	SRRM1	1	p36.11	24958207	24999758	3.27438	0.00105896	0.0575	FALSE	FALSE	Trans (>250 kb)			3.09708
ENSG00000067596	DHX8	17	q21.31	41561233	41621831	3.27243	0.00106626	0.0575	FALSE	FALSE	53338	rs7208358	0	7.13051
ENSG00000227729	RD3L	14	q32.33	104406763	104408645	3.27095	0.00107188	0.0575	FALSE	FALSE	Trans (>250 kb)			6.26594e-05
ENSG00000136715	SAP130	2	q14.3	128698791	128785694	3.2664	0.00108926	0.0581921	FALSE	FALSE	Trans (>250 kb)			3.68518
ENSG00000101191	DIDO1	20	q13.33	61509090	61569304	3.26453	0.00109648	0.0582022	FALSE	FALSE	0	rs910831	2.22045e-16	7.13051
ENSG00000168916	ZNF608	5	q23.2	123972608	124084500	3.26449	0.0010966	0.0582022	FALSE	FALSE	Trans (>250 kb)			3.61404
ENSG00000204248	COL11A2	6	p21.32	33130458	33160276	3.25995	0.00111432	0.0583934	FALSE	FALSE	Trans (>250 kb)			5.05096
ENSG00000175115	PACS1	11	q13.1	65837834	66012218	3.25636	0.00112849	0.0585027	FALSE	FALSE	Trans (>250 kb)			1.41443
ENSG00000182606	TRAK1	3	p22.1	42055294	42267381	3.25566	0.00113129	0.0585027	FALSE	FALSE	Trans (>250 kb)			4.33276
ENSG00000100592	DAAM1	14	q23.1	59655364	59838123	3.25399	0.00113795	0.0585027	FALSE	FALSE	Trans (>250 kb)			1.03211
ENSG00000164916	FOXK1	7	p22.1	4683388	4811074	3.25012	0.00115357	0.0585027	FALSE	FALSE	Trans (>250 kb)			4.23641
ENSG00000180357	ZNF609	15	q22.31	64752941	64978264	3.2494	0.00115648	0.0585027	FALSE	FALSE	Trans (>250 kb)			4.6271
ENSG00000159958	TNFRSF13C	22	q13.2	42321045	42322822	3.24903	0.00115801	0.0585027	FALSE	FALSE	Trans (>250 kb)			1.58777
ENSG00000055208	TAB2	6	q25.1	149539777	149732749	3.24866	0.00115952	0.0585027	FALSE	FALSE	Trans (>250 kb)			2.69451
ENSG00000091640	SPAG7	17	p13.2	4862521	4871167	3.24788	0.00116268	0.0585027	FALSE	FALSE	Trans (>250 kb)			0.15051
ENSG00000126878	AIF1L	9	q34.12	133971863	133998539	3.24685	0.00116688	0.0586933	FALSE	FALSE	Trans (>250 kb)			1.74353
ENSG00000084731	KIF3C	2	p23.3	26149471	26205618	3.24529	0.00117329	0.058883	FALSE	FALSE	Trans (>250 kb)			1.21248
ENSG00000110237	ARHGEF17	11	q13.4	73019334	73080136	3.24155	0.00118881	0.0592105	FALSE	FALSE	Trans (>250 kb)			4.57157
ENSG00000198920	KIAA0753	17	p13.1	6481468	6544247	3.23682	0.00120868	0.0598953	FALSE	FALSE	Trans (>250 kb)			0.4542
ENSG00000006118	TMEM132A	11	q12.2	60691935	60704631	3.23587	0.00121273	0.0600522	FALSE	FALSE	Trans (>250 kb)			2.23
ENSG00000189339	SLC35E2B	1	p36.33	1592939	1624167	3.22795	0.00124682	0.0616279	FALSE	FALSE	Trans (>250 kb)			1.03254
ENSG00000092758	COL9A3	20	q13.33	61447596	61472511	3.22756	0.00124852	0.0616279	FALSE	FALSE	41829	rs3746772	1.49324e-08	3.0057
ENSG00000173402	DAG1	3	p21.31	49506146	49573048	3.22495	0.00125993	0.0617857	FALSE	FALSE	Trans (>250 kb)			7.13051
ENSG00000205189	ZBTB10	8	q21.13	81397854	81438500	3.22278	0.00126954	0.0617857	FALSE	FALSE	Trans (>250 kb)			0.81581
ENSG00000164904	ALDH7A1	5	q23.2	125877533	125931110	3.21954	0.00128395	0.0620051	FALSE	FALSE	Trans (>250 kb)			0.603471
ENSG00000149679	CABLES2	20	q13.33	60963688	60982341	3.21289	0.00131405	0.062782	FALSE	FALSE	Trans (>250 kb)			1.00787
ENSG00000170776	AKAP13	15	q25.3	85923802	86292586	3.21201	0.0013181	0.062782	FALSE	FALSE	0	rs3743328	2.19061e-08	5.45131
ENSG00000107341	UBE2R2	9	p13.3	33817565	33920402	3.21037	0.00132562	0.0629177	FALSE	FALSE	Trans (>250 kb)			1.1635
ENSG00000124006	OBSL1	2	q35	220415451	220436581	3.2091	0.00133153	0.0630597	FALSE	FALSE	Trans (>250 kb)			2.56061
ENSG00000099331	MYO9B	19	p13.11	17186591	17325346	3.1958	0.00139446	0.0660794	FALSE	FALSE	Trans (>250 kb)			5.06533
ENSG00000196588	MKL1	22	q13.2	40806285	41032706	3.19209	0.00141245	0.0665185	FALSE	FALSE	Trans (>250 kb)			3.0057
ENSG00000031823	RANBP3	19	p13.3	5916150	5978153	3.18913	0.001427	0.0671253	FALSE	FALSE	Trans (>250 kb)			0.935142
ENSG00000138834	MAPK8IP3	16	p13.3	1756184	1820318	3.18851	0.00143007	0.0671253	FALSE	FALSE	Trans (>250 kb)			2.30355
ENSG00000169962	TAS1R3	1	p36.33	1266694	1270686	3.18488	0.00144815	0.0679462	FALSE	FALSE	Trans (>250 kb)			2.44591
ENSG00000167889	MGAT5B	17	q25.2	74864538	74946475	3.18343	0.0014554	0.0679469	FALSE	FALSE	Trans (>250 kb)			3.54894
ENSG00000180083	WFDC11	20	q13.12	44277202	44298909	3.18113	0.00146703	0.0679469	FALSE	FALSE	Trans (>250 kb)			3.25377
ENSG00000070614	NDST1	5	q33.1	149865381	149937773	3.18069	0.00146925	0.0679469	FALSE	FALSE	Trans (>250 kb)			0.00407287
ENSG00000129219	PLD2	17	p13.2	4710391	4726729	3.17912	0.00147722	0.068125	FALSE	FALSE	Trans (>250 kb)			6.26594e-05
ENSG00000163125	RPRD2	1	q21.3	150335567	150449042	3.17786	0.00148364	0.0681818	FALSE	FALSE	Trans (>250 kb)			3.12278
ENSG00000163681	SLMAP	3	p14.3	57741177	57914895	3.17181	0.00151491	0.0685849	FALSE	FALSE	Trans (>250 kb)			7.13051
ENSG00000140750	ARHGAP17	16	p12.1	24930706	25026987	3.17013	0.00152373	0.0689176	FALSE	FALSE	Trans (>250 kb)			0.462691
ENSG00000198198	SZT2	1	p34.2	43855553	43918321	3.16839	0.00153287	0.0689486	FALSE	FALSE	Trans (>250 kb)			3.94618
ENSG00000137073	UBAP2	9	p13.3	33921691	34048947	3.16803	0.00153474	0.0689486	FALSE	FALSE	Trans (>250 kb)			1.22619
ENSG00000132970	WASF3	13	q12.13	27131840	27263085	3.16536	0.00154892	0.0691415	FALSE	FALSE	Trans (>250 kb)			0.00733122
ENSG00000124422	USP22	17	p11.2	20902910	20947073	3.16053	0.00157482	0.0697691	FALSE	FALSE	Trans (>250 kb)			1.82208
ENSG00000089351	GRAMD1A	19	q13.11	35485688	35517375	3.1578	0.00158963	0.0698624	FALSE	FALSE	Trans (>250 kb)			1.68009
ENSG00000177732	SOX12	20	p13	306207	310865	3.15487	0.00160572	0.0702941	FALSE	FALSE	239837	rs6054257	3.84391e-08	2.15904
ENSG00000163516	ANKZF1	2	q35	220094479	220101391	3.15352	0.00161315	0.0702941	FALSE	FALSE	Trans (>250 kb)			1.16227
ENSG00000148200	NR6A1	9	q33.3	127279554	127533589	3.15343	0.00161362	0.0702941	FALSE	FALSE	Trans (>250 kb)			7.13051
ENSG00000126001	CEP250	20	q11.22	34042985	34099804	3.15226	0.00162014	0.0702941	FALSE	FALSE	Trans (>250 kb)			3.55267
ENSG00000165219	GAPVD1	9	q33.3	128024073	128129486	3.14679	0.00165073	0.070643	FALSE	FALSE	Trans (>250 kb)			6.0614
ENSG00000181192	DHTKD1	10	p14	12110971	12165224	3.14653	0.0016522	0.070643	FALSE	FALSE	Trans (>250 kb)			2.36668
ENSG00000197472	ZNF695	1	q44	247108849	247171395	3.14457	0.00166333	0.070643	FALSE	FALSE	Trans (>250 kb)			2.35852
ENSG00000184863	RBM33	7	q36.3	155437145	155574179	3.14213	0.00167721	0.0710177	FALSE	FALSE	Trans (>250 kb)			3.77735
ENSG00000179912	R3HDM2	12	q13.3	57643392	57824788	3.13996	0.00168973	0.0710458	FALSE	FALSE	Trans (>250 kb)			5.41588
ENSG00000054267	ARID4B	1	q42.3	235294949	235491534	3.13873	0.00169679	0.0710458	FALSE	FALSE	Trans (>250 kb)			4.53958
ENSG00000129351	ILF3	19	p13.2	10764937	10803093	3.13755	0.00170367	0.0710458	FALSE	FALSE	Trans (>250 kb)			4.05058
ENSG00000100226	GTPBP1	22	q13.1	39101728	39134304	3.13743	0.00170437	0.0710458	FALSE	FALSE	10577	rs4820345	0	5.45131
ENSG00000136861	CDK5RAP2	9	q33.2	123151147	123342448	3.13451	0.00172141	0.0713147	FALSE	FALSE	Trans (>250 kb)			2.59902
ENSG00000115568	ZNF142	2	q35	219502639	219524378	3.12992	0.00174857	0.0713742	FALSE	FALSE	Trans (>250 kb)			3.80681
ENSG00000187144	SPATA21	1	p36.13	16713612	16763919	3.1299	0.00174867	0.0713742	FALSE	FALSE	Trans (>250 kb)			3.89895
ENSG00000168994	PXDC1	6	p25.2	3722848	3752260	3.12841	0.00175757	0.0713742	FALSE	FALSE	Trans (>250 kb)			2.95274
ENSG00000089159	PXN	12	q24.31	120648250	120703574	3.12804	0.00175978	0.0713742	FALSE	FALSE	Trans (>250 kb)			3.87554
ENSG00000155034	FBXL18	7	p22.1	5470966	5553429	3.1277	0.00176179	0.0713742	FALSE	FALSE	21553	rs11772953	2.83218e-10	5.47021
ENSG00000008083	JARID2	6	p22.3	15246527	15522252	3.12648	0.00176915	0.0714346	FALSE	FALSE	Trans (>250 kb)			2.05224
ENSG00000135862	LAMC1	1	q25.3	182992595	183114727	3.12423	0.00178268	0.0717155	FALSE	FALSE	Trans (>250 kb)			1.33178
ENSG00000122778	KIAA1549	7	q34	138516126	138666064	3.12382	0.00178519	0.0717155	FALSE	FALSE	Trans (>250 kb)			0.927023
ENSG00000172073	TEX37	2	p11.2	88824169	88829102	3.12345	0.00178747	0.0717155	FALSE	FALSE	Trans (>250 kb)			1.35778
ENSG00000143376	SNX27	1	q21.3	151584541	151671567	3.12097	0.00180259	0.0719792	FALSE	FALSE	Trans (>250 kb)			4.63169
ENSG00000213762	ZNF134	19	q13.43	58125601	58134724	3.11877	0.00181606	0.0726195	FALSE	FALSE	Trans (>250 kb)			1.8901
ENSG00000132471	WBP2	17	q25.1	73841780	73852588	3.11012	0.00187008	0.074814	FALSE	FALSE	Trans (>250 kb)			2.36875
ENSG00000011451	WIZ	19	p13.12	15532319	15560762	3.10203	0.00192199	0.0760612	FALSE	FALSE	Trans (>250 kb)			4.54692
ENSG00000100139	MICALL1	22	q13.1	38301664	38338829	3.10059	0.00193133	0.0760729	FALSE	FALSE	Trans (>250 kb)			0.00557672
ENSG00000049618	ARID1B	6	q25.3	157099063	157531913	3.09985	0.00193616	0.0760729	FALSE	FALSE	Trans (>250 kb)			3.27014
ENSG00000171475	WIPF2	17	q21.1	38375556	38440388	3.09817	0.00194723	0.0763855	FALSE	FALSE	Trans (>250 kb)			2.61019
ENSG00000166783	KIAA0430	16	p13.11	15688243	15737023	3.09734	0.00195268	0.0763855	FALSE	FALSE	Trans (>250 kb)			7.13051
ENSG00000183072	NKX2-5	5	q35.1	172659112	172662360	3.09712	0.00195408	0.0763855	FALSE	FALSE	Trans (>250 kb)			0.788495
ENSG00000118482	PHF3	6	q12	64345725	64489229	3.09237	0.00198565	0.0768442	FALSE	FALSE	Trans (>250 kb)			1.14231
ENSG00000234469	AC002365.1	X	p22.2	9935392	9936134	3.09145	0.00199181	0.0768442	FALSE	FALSE	Trans (>250 kb)
ENSG00000114349	GNAT1	3	p21.31	50229045	50233949	3.09109	0.00199424	0.0768442	FALSE	FALSE	69366	rs2071208	1.35474e-11	6.13011
ENSG00000102302	FGD1	X	p11.22	54471887	54522599	3.08994	0.00200197	0.0768442	FALSE	FALSE	Trans (>250 kb)
ENSG00000161202	DVL3	3	q27.1	183873176	183891398	3.08665	0.00202427	0.077446	FALSE	FALSE	116279	rs55953689	2.23585e-08	4.93828
ENSG00000160741	CRTC2	1	q21.3	153920145	153931101	3.08657	0.00202482	0.077446	FALSE	FALSE	Trans (>250 kb)			1.32301
ENSG00000148737	TCF7L2	10	q25.2	114710009	114927437	3.08448	0.00203907	0.0777843	FALSE	FALSE	Trans (>250 kb)			4.47669
ENSG00000062650	WAPAL	10	q23.2	88195013	88281572	3.08192	0.00205673	0.078418	FALSE	FALSE	Trans (>250 kb)			0.368663
ENSG00000115464	USP34	2	p15	61414598	61697904	3.07717	0.00208976	0.0794932	FALSE	FALSE	Trans (>250 kb)			4.67372
ENSG00000163961	RNF168	3	q29	196195654	196230639	3.07513	0.00210413	0.0796518	FALSE	FALSE	Trans (>250 kb)			3.95205
ENSG00000155506	LARP1	5	q33.2	154092462	154197167	3.07466	0.00210739	0.0796518	FALSE	FALSE	59547	rs2688198	4.45994e-08	7.13051
ENSG00000140465	CYP1A1	15	q24.1	75011883	75017951	3.07311	0.00211839	0.0798459	FALSE	FALSE	Trans (>250 kb)			2.8103
ENSG00000184774	RP11-480I12.4	1	q32.1	202789394	202796353	3.06924	0.00214602	0.0804735	FALSE	FALSE	Trans (>250 kb)			3.91215
ENSG00000204120	GIGYF2	2	q37.1	233562009	233725285	3.06822	0.00215335	0.0804735	FALSE	FALSE	Trans (>250 kb)			2.39
ENSG00000149735	GPHA2	11	q13.1	64701943	64703360	3.06764	0.00215755	0.0804735	FALSE	FALSE	Trans (>250 kb)			0.280789
ENSG00000065883	CDK13	7	p14.1	39989636	40136733	3.06715	0.00216112	0.0804735	FALSE	FALSE	Trans (>250 kb)			2.89849
ENSG00000133121	STARD13	13	q13.1	33677272	33924767	3.06659	0.00216519	0.0804735	FALSE	FALSE	Trans (>250 kb)			2.41009
ENSG00000178229	ZNF543	19	q13.43	57831877	57842144	3.06543	0.00217354	0.0806049	FALSE	FALSE	Trans (>250 kb)			1.82274
ENSG00000090061	CCNK	14	q32.2	99947506	100001381	3.06345	0.00218799	0.0808851	FALSE	FALSE	Trans (>250 kb)			0.708553
ENSG00000118263	KLF7	2	q33.3	207938861	208031991	3.06029	0.00221121	0.0810926	FALSE	FALSE	Trans (>250 kb)			1.1903
ENSG00000178409	BEND3	6	q21	107386386	107436473	3.05975	0.00221523	0.0810926	FALSE	FALSE	Trans (>250 kb)			2.07544
ENSG00000112041	TULP1	6	p21.31	35465651	35480715	3.05941	0.00221772	0.0810926	FALSE	FALSE	Trans (>250 kb)			3.9789
ENSG00000025293	PHF20	20	q11.22	34359896	34538303	3.05924	0.00221901	0.0810926	FALSE	FALSE	Trans (>250 kb)			7.13051
ENSG00000167483	FAM129C	19	p13.11	17634110	17664648	3.05856	0.00222407	0.0810926	FALSE	FALSE	Trans (>250 kb)			1.59712
ENSG00000143294	PRCC	1	q23.1	156720402	156770607	3.05734	0.00223314	0.0812731	FALSE	FALSE	Trans (>250 kb)			1.74697
ENSG00000148143	ZNF462	9	q31.2	109625378	109775915	3.05348	0.00226202	0.081685	FALSE	FALSE	Trans (>250 kb)			2.18968
ENSG00000167674	HDGFRP2	19	p13.3	4472284	4502223	3.05219	0.00227181	0.081685	FALSE	FALSE	Trans (>250 kb)			3.6102
ENSG00000119772	DNMT3A	2	p23.3	25455845	25565459	3.05215	0.00227211	0.081685	FALSE	FALSE	Trans (>250 kb)			1.62699
ENSG00000176542	KIAA2018	3	q13.2	113367232	113415493	3.04228	0.00234791	0.0830162	FALSE	FALSE	Trans (>250 kb)			1.53437
ENSG00000136026	CKAP4	12	q23.3	106631655	106698057	3.04199	0.00235021	0.0830162	FALSE	FALSE	Trans (>250 kb)			6.23483
ENSG00000134744	ZCCHC11	1	p32.3	52873954	53019159	3.04188	0.00235109	0.0830162	FALSE	FALSE	Trans (>250 kb)			2.46376
ENSG00000150457	LATS2	13	q12.11	21547171	21635686	3.04183	0.00235145	0.0830162	FALSE	FALSE	Trans (>250 kb)			3.22389
ENSG00000157540	DYRK1A	21	q22.13	38738092	38889753	3.03936	0.00237078	0.0833453	FALSE	FALSE	Trans (>250 kb)			0.156216
ENSG00000204305	AGER	6	p21.32	32148745	32152101	3.0368	0.00239104	0.0838721	FALSE	FALSE	16773	rs3132941	9.89209e-14	7.13051
ENSG00000112787	FBRSL1	12	q24.33	133066137	133161774	3.03604	0.00239706	0.0838721	FALSE	FALSE	Trans (>250 kb)			3.88032
ENSG00000156650	KAT6B	10	q22.2	76585340	76792380	3.03433	0.00241072	0.0840141	FALSE	FALSE	Trans (>250 kb)			0.676852
ENSG00000119669	IRF2BPL	14	q24.3	77490888	77495034	3.02748	0.002466	0.0849562	FALSE	FALSE	Trans (>250 kb)			2.08415
ENSG00000093000	NUP50	22	q13.31	45559722	45583896	3.02652	0.0024739	0.0851573	FALSE	FALSE	Trans (>250 kb)			0.353815
ENSG00000172006	ZNF554	19	p13.3	2819872	2835771	3.02468	0.00248899	0.0853565	FALSE	FALSE	Trans (>250 kb)			2.45858
ENSG00000090924	PLEKHG2	19	q13.2	39903225	39919054	3.02172	0.0025134	0.0856873	FALSE	FALSE	Trans (>250 kb)			3.08358
ENSG00000186187	ZNRF1	16	q23.1	75032928	75144892	3.02115	0.00251815	0.0856873	FALSE	FALSE	Trans (>250 kb)			0.17502
ENSG00000070814	TCOF1	5	q32	149737202	149779871	3.01742	0.00254933	0.0861368	FALSE	FALSE	Trans (>250 kb)			0.00144117
ENSG00000166833	NAV2	11	p15.1	19372271	20143144	3.01659	0.00255638	0.0861368	FALSE	FALSE	Trans (>250 kb)			3.64944
ENSG00000072364	AFF4	5	q31.1	132211071	132299326	3.01492	0.00257051	0.0861486	FALSE	FALSE	Trans (>250 kb)			0.527149
ENSG00000141279	NPEPPS	17	q21.32	45600308	45700642	3.01426	0.00257603	0.0861486	FALSE	FALSE	Trans (>250 kb)			2.37712
ENSG00000076067	RBMS2	12	q13.3	56915713	56984745	3.01412	0.00257725	0.0861486	FALSE	FALSE	41163	rs59333125	0	7.13051
ENSG00000177084	POLE	12	q24.33	133200348	133263951	3.01287	0.00258789	0.0861486	FALSE	FALSE	Trans (>250 kb)			3.06872
ENSG00000075856	SART3	12	q23.3	108916357	108955176	3.01269	0.00258944	0.0861486	FALSE	FALSE	Trans (>250 kb)			0.583742
ENSG00000104081	BMF	15	q15.1	40380091	40401093	3.01019	0.00261081	0.0863468	FALSE	FALSE	Trans (>250 kb)			1.96994
ENSG00000188559	RALGAPA2	20	p11.23	20370196	20693131	3.00895	0.00262155	0.0864202	FALSE	FALSE	Trans (>250 kb)			0.174002
ENSG00000166450	PRTG	15	q21.3	55903744	56035288	3.00766	0.00263269	0.0866611	FALSE	FALSE	Trans (>250 kb)			3.48076
ENSG00000185262	UBALD2	17	q25.1	74261283	74267375	3.00557	0.00265087	0.0872362	FALSE	FALSE	Trans (>250 kb)			0.209233
ENSG00000144648	ACKR2	3	p22.1	42846244	42929466	3.00469	0.00265851	0.0873746	FALSE	FALSE	Trans (>250 kb)			3.02948
ENSG00000168298	HIST1H1E	6	p22.2	26156559	26157343	2.99955	0.00270377	0.0878974	FALSE	FALSE	Trans (>250 kb)			5.81627
ENSG00000213160	KLHL23	2	q31.1	170550998	170633499	2.99749	0.0027221	0.0879677	FALSE	FALSE	Trans (>250 kb)			0.321838
ENSG00000072134	EPN2	17	p11.2	19118928	19240028	2.9966	0.00273007	0.0879677	FALSE	FALSE	Trans (>250 kb)			3.87239
ENSG00000148384	INPP5E	9	q34.3	139323071	139334274	2.99563	0.00273883	0.0879677	FALSE	FALSE	Trans (>250 kb)			0.81721
ENSG00000165912	PACSIN3	11	p11.2	47199076	47207994	2.99438	0.00274999	0.0879677	FALSE	FALSE	Trans (>250 kb)			4.65555
ENSG00000070018	LRP6	12	p13.2	12268959	12419946	2.994	0.00275344	0.0879677	FALSE	FALSE	Trans (>250 kb)			2.99441
ENSG00000187609	EXD3	9	q34.3	140201348	140317714	2.99376	0.0027556	0.0879677	FALSE	FALSE	Trans (>250 kb)
ENSG00000148429	USP6NL	10	p14	11495945	11653753	2.99254	0.00276664	0.0879677	FALSE	FALSE	Trans (>250 kb)			0.0558586
ENSG00000132466	ANKRD17	4	q13.3	73939093	74124515	2.99233	0.00276856	0.0879677	FALSE	FALSE	Trans (>250 kb)			1.70261
ENSG00000054654	SYNE2	14	q23.2	64319683	64693165	2.99215	0.00277016	0.0879677	FALSE	FALSE	Trans (>250 kb)			6.08864
ENSG00000169951	ZNF764	16	p11.2	30565085	30569819	2.99211	0.00277056	0.0879677	FALSE	FALSE	Trans (>250 kb)			0.409079
ENSG00000038532	CLEC16A	16	p13.13	11038345	11276046	2.99136	0.00277734	0.0879677	FALSE	FALSE	Trans (>250 kb)			5.12319
ENSG00000197603	C5orf42	5	p13.2	37106330	37249530	2.98964	0.00279307	0.0882907	FALSE	FALSE	Trans (>250 kb)			1.61395
ENSG00000088888	MAVS	20	p13	3827487	3849280	2.98863	0.00280236	0.0882907	FALSE	FALSE	Trans (>250 kb)			2.27264
ENSG00000185049	NELFA	4	p16.3	1984441	2043630	2.98811	0.00280706	0.0882907	FALSE	FALSE	Trans (>250 kb)			0.945477
ENSG00000112983	BRD8	5	q31.2	137475455	137514675	2.98762	0.00281158	0.0882907	FALSE	FALSE	Trans (>250 kb)			0.0163548
ENSG00000100802	C14orf93	14	q11.2	23456110	23479375	2.9873	0.00281449	0.0882907	FALSE	FALSE	Trans (>250 kb)			1.5003
ENSG00000142687	KIAA0319L	1	p34.3	35899091	36023551	2.9864	0.00282285	0.0885008	FALSE	FALSE	Trans (>250 kb)			0.763097
ENSG00000088808	PPP1R13B	14	q32.33	104200089	104313927	2.98293	0.00285501	0.0892675	FALSE	FALSE	Trans (>250 kb)			5.3787
ENSG00000142449	FBN3	19	p13.2	8130286	8214730	2.97938	0.00288829	0.0902703	FALSE	FALSE	Trans (>250 kb)			2.11247
ENSG00000055609	KMT2C	7	q36.1	151832010	152133090	2.97833	0.0028982	0.0904762	FALSE	FALSE	Trans (>250 kb)			1.18929
ENSG00000168175	MAPK1IP1L	14	q22.3	55518349	55536910	2.97693	0.00291149	0.0906793	FALSE	FALSE	Trans (>250 kb)			0.425897
ENSG00000100201	DDX17	22	q13.1	38879445	38903665	2.97295	0.00294956	0.091252	FALSE	FALSE	0	rs11705586	1.25122e-13	7.13051
ENSG00000101871	MID1	X	p22.2	10413350	10851773	2.97087	0.00296958	0.0913417	FALSE	FALSE	Trans (>250 kb)
ENSG00000143632	ACTA1	1	q42.13	229566992	229569845	2.96891	0.0029886	0.0915397	FALSE	FALSE	Trans (>250 kb)			3.96045
ENSG00000133619	KRBA1	7	q36.1	149411872	149431664	2.96864	0.00299117	0.0915397	FALSE	FALSE	Trans (>250 kb)			4.32999
ENSG00000168517	HEXIM2	17	q21.31	43238067	43247407	2.96786	0.00299879	0.0915839	FALSE	FALSE	Trans (>250 kb)			3.87201
ENSG00000197128	ZNF772	19	q13.43	57978031	57988938	2.96642	0.00301284	0.0917957	FALSE	FALSE	Trans (>250 kb)			0.0132215
ENSG00000254413	CHKB-CPT1B	22	q13.33	51007298	51021394	2.96581	0.00301887	0.0917957	FALSE	FALSE	Trans (>250 kb)			2.19245
ENSG00000135945	REV1	2	q11.2	100016938	100106497	2.96299	0.00304665	0.0922685	FALSE	FALSE	Trans (>250 kb)			7.13051
ENSG00000144711	IQSEC1	3	p25.2	12938719	13114617	2.96229	0.00305364	0.0923575	FALSE	FALSE	Trans (>250 kb)			2.87427
ENSG00000011105	TSPAN9	12	p13.33	3186521	3395730	2.95768	0.00309968	0.0930335	FALSE	FALSE	Trans (>250 kb)			2.77919
ENSG00000259680	RP11-812E19.9	16	p11.2	33647044	33647696	2.95747	0.00310176	0.0930335	FALSE	FALSE	Trans (>250 kb)
ENSG00000255767	RP13-512J5.1	2	p25.3	3579574	3595547	2.95707	0.00310577	0.0930335	FALSE	FALSE	Trans (>250 kb)			3.22016
ENSG00000137413	TAF8	6	p21.1	42018251	42055199	2.95565	0.00312014	0.0931611	FALSE	FALSE	Trans (>250 kb)			2.3311
ENSG00000132604	TERF2	16	q22.1	69389464	69442474	2.95563	0.00312034	0.0931611	FALSE	FALSE	Trans (>250 kb)			3.14626
ENSG00000139219	COL2A1	12	q13.11	48366748	48398269	2.9546	0.00313071	0.0932727	FALSE	FALSE	Trans (>250 kb)			4.41197
ENSG00000025800	KPNA6	1	p35.1	32573639	32642169	2.95427	0.00313406	0.0932727	FALSE	FALSE	Trans (>250 kb)			2.75056
ENSG00000108306	FBXL20	17	q12	37415384	37558776	2.95317	0.00314528	0.0933183	FALSE	FALSE	183245	rs12951665	4.34599e-09	7.13051
ENSG00000114982	KANSL3	2	q11.2	97258907	97308524	2.95004	0.0031773	0.0933283	FALSE	FALSE	Trans (>250 kb)			3.64276
ENSG00000166532	RIMKLB	12	p13.31	8834196	8935691	2.94973	0.00318053	0.0933283	FALSE	FALSE	Trans (>250 kb)
ENSG00000128394	APOBEC3F	22	q13.1	39436609	39449915	2.94958	0.00318202	0.0933283	FALSE	FALSE	Trans (>250 kb)			0.338911
ENSG00000111540	RAB5B	12	q13.2	56367697	56388490	2.94883	0.00318982	0.0933333	FALSE	FALSE	Trans (>250 kb)			1.67344
ENSG00000172939	OXSR1	3	p22.2	38206580	38296979	2.94862	0.00319193	0.0933333	FALSE	FALSE	Trans (>250 kb)			4.88468
ENSG00000078814	MYH7B	20	q11.22	33563206	33590240	2.94763	0.00320216	0.0934673	FALSE	FALSE	Trans (>250 kb)			4.32945
ENSG00000048649	RSF1	11	q14.1	77371041	77532063	2.94628	0.00321626	0.093477	FALSE	FALSE	Trans (>250 kb)			4.78603
ENSG00000169855	ROBO1	3	p12.2	78646390	79816965	2.94521	0.00322737	0.0935852	FALSE	FALSE	Trans (>250 kb)			4.41948
ENSG00000116539	ASH1L	1	q22	155305059	155532598	2.94516	0.0032279	0.0935852	FALSE	FALSE	Trans (>250 kb)			2.95274
ENSG00000141027	NCOR1	17	p11.2	15932471	16121499	2.94463	0.00323338	0.0936391	FALSE	FALSE	Trans (>250 kb)			5.20769
ENSG00000075413	MARK3	14	q32.32	103851729	103970168	2.94357	0.00324455	0.0938348	FALSE	FALSE	Trans (>250 kb)			5.15646
ENSG00000139154	AEBP2	12	p12.3	19556979	19873735	2.93787	0.00330471	0.0953157	FALSE	FALSE	Trans (>250 kb)			3.18169
ENSG00000107185	RGP1	9	p13.3	35749203	35758572	2.93774	0.00330616	0.0953157	FALSE	FALSE	Trans (>250 kb)			4.05807
ENSG00000010292	NCAPD2	12	p13.31	6602522	6641121	2.93603	0.00332437	0.0956891	FALSE	FALSE	Trans (>250 kb)			5.27808
ENSG00000186591	UBE2H	7	q32.2	129470572	129592789	2.93444	0.00334149	0.0957849	FALSE	FALSE	Trans (>250 kb)			4.17529
ENSG00000102974	CTCF	16	q22.1	67596310	67673086	2.93392	0.00334708	0.0957849	FALSE	FALSE	Trans (>250 kb)			3.51012
ENSG00000084112	SSH1	12	q24.11	109176466	109251366	2.93282	0.00335895	0.0957849	FALSE	FALSE	Trans (>250 kb)			4.49349
ENSG00000162032	SPSB3	16	p13.3	1826713	1843701	2.93261	0.00336128	0.0957849	FALSE	FALSE	Trans (>250 kb)			0.601518
ENSG00000075568	TMEM131	2	q11.2	98372799	98612388	2.93129	0.00337561	0.0961684	FALSE	FALSE	Trans (>250 kb)			0.356217
ENSG00000179361	ARID3B	15	q24.1	74833518	74890472	2.93069	0.00338214	0.0962754	FALSE	FALSE	Trans (>250 kb)			6.65336
ENSG00000254726	MEX3A	1	q22	156041804	156051789	2.92834	0.00340777	0.0964143	FALSE	FALSE	Trans (>250 kb)			2.46638
ENSG00000108840	HDAC5	17	q21.31	42154114	42201070	2.92802	0.00341128	0.0964143	FALSE	FALSE	Trans (>250 kb)			4.34489
ENSG00000077044	DGKD	2	q37.1	234263153	234380750	2.92742	0.00341787	0.0964143	FALSE	FALSE	Trans (>250 kb)			4.20623
ENSG00000111676	ATN1	12	p13.31	7033626	7051484	2.92711	0.00342126	0.0964143	FALSE	FALSE	Trans (>250 kb)
ENSG00000174231	PRPF8	17	p13.3	1553923	1588176	2.92667	0.00342613	0.0964143	FALSE	FALSE	Trans (>250 kb)			1.12728
ENSG00000099875	MKNK2	19	p13.3	2037470	2051243	2.92654	0.00342752	0.0964143	FALSE	FALSE	Trans (>250 kb)			6.64278
ENSG00000187792	ZNF70	22	q11.23	24083769	24093279	2.92633	0.00342981	0.0964143	FALSE	FALSE	Trans (>250 kb)			3.46036
ENSG00000257591	ZNF625	19	p13.2	12251032	12267546	2.92595	0.00343404	0.0964143	FALSE	FALSE	Trans (>250 kb)			0.918391
ENSG00000167680	SEMA6B	19	p13.3	4542600	4559820	2.91763	0.00352704	0.0979494	FALSE	FALSE	Trans (>250 kb)			3.56805
ENSG00000116731	PRDM2	1	p36.21	14026693	14151574	2.91732	0.00353055	0.0979494	FALSE	FALSE	Trans (>250 kb)			0.835547
ENSG00000072840	EVC	4	p16.2	5712924	5830772	2.91666	0.00353805	0.0979494	FALSE	FALSE	Trans (>250 kb)			2.76746
ENSG00000197951	ZNF71	19	q13.43	57106632	57137849	2.91599	0.00354563	0.0979494	FALSE	FALSE	Trans (>250 kb)			0.639346
ENSG00000101216	GMEB2	20	q13.33	62218955	62258394	2.91313	0.0035782	0.0986695	FALSE	FALSE	Trans (>250 kb)			7.13051
ENSG00000155657	TTN	2	q31.2	179390716	179695529	2.91003	0.00361398	0.0990111	FALSE	FALSE	Trans (>250 kb)			3.7357
ENSG00000135540	NHSL1	6	q24.1	138743180	139013708	2.90958	0.00361919	0.0990264	FALSE	FALSE	Trans (>250 kb)			2.12668
ENSG00000151148	UBE3B	12	q24.11	109915207	109974507	2.90464	0.0036768	0.0997372	FALSE	FALSE	Trans (>250 kb)			1.46421
ENSG00000169905	TOR1AIP2	1	q25.2	179809102	179846938	2.90094	0.00372039	0.100482	FALSE	FALSE	Trans (>250 kb)			4.32177
ENSG00000172530	BANP	16	q24.2	87982850	88110924	2.89967	0.00373553	0.100616	FALSE	FALSE	Trans (>250 kb)			3.01737
ENSG00000142910	TINAGL1	1	p35.2	32042116	32053288	2.89873	0.00374676	0.100616	FALSE	FALSE	Trans (>250 kb)			0.0192376
ENSG00000172733	PURG	8	p12	30853321	30891231	2.89675	0.00377045	0.10101	FALSE	FALSE	Trans (>250 kb)			1.48089
ENSG00000130856	ZNF236	18	q23	74534563	74682683	2.89424	0.00380071	0.101304	FALSE	FALSE	Trans (>250 kb)			2.40781
ENSG00000146373	RNF217	6	q22.31	125283691	125413779	2.89422	0.00380107	0.101304	FALSE	FALSE	Trans (>250 kb)			2.82355
ENSG00000111860	CEP85L	6	q22.31	118781935	119031238	2.89258	0.00382088	0.101628	FALSE	FALSE	Trans (>250 kb)			3.16016
ENSG00000172081	MOB3A	19	p13.3	2071037	2096672	2.8918	0.0038304	0.101694	FALSE	FALSE	Trans (>250 kb)			3.0057
ENSG00000196923	PDLIM7	5	q35.3	176910395	176924607	2.88396	0.00392714	0.10315	FALSE	FALSE	Trans (>250 kb)			4.65406
ENSG00000066136	NFYC	1	p34.2	41157320	41237275	2.88384	0.00392855	0.10315	FALSE	FALSE	Trans (>250 kb)			0.817035
ENSG00000198799	LRIG2	1	p13.2	113615831	113674882	2.88265	0.00394346	0.103454	FALSE	FALSE	Trans (>250 kb)			2.48794
ENSG00000204406	MBD5	2	q23.1	148778580	149275805	2.88109	0.00396302	0.103864	FALSE	FALSE	Trans (>250 kb)			2.88216
ENSG00000101407	TTI1	20	q11.23	36611409	36661870	2.87808	0.00400102	0.104032	FALSE	FALSE	Trans (>250 kb)			2.46117
ENSG00000171444	MCC	5	q22.2	112357796	112824527	2.87745	0.004009	0.104032	FALSE	FALSE	Trans (>250 kb)			1.93864
ENSG00000101126	ADNP	20	q13.13	49505585	49547958	2.87693	0.00401568	0.104032	FALSE	FALSE	Trans (>250 kb)			7.13051
ENSG00000149948	HMGA2	12	q14.3	66217911	66360075	2.87667	0.0040189	0.104032	FALSE	FALSE	Trans (>250 kb)			2.2677
ENSG00000138622	HCN4	15	q24.1	73612200	73661605	2.87633	0.00402323	0.104032	FALSE	FALSE	Trans (>250 kb)			0.496718
ENSG00000180190	TDRP	8	p23.3	439803	495781	2.87627	0.00402408	0.104032	FALSE	FALSE	Trans (>250 kb)			3.54131
ENSG00000073712	FERMT2	14	q22.1	53323986	53419153	2.87612	0.00402597	0.104032	FALSE	FALSE	Trans (>250 kb)			1.60525
ENSG00000006432	MAP3K9	14	q24.2	71189243	71276251	2.87612	0.00402598	0.104032	FALSE	FALSE	Trans (>250 kb)			3.51147
ENSG00000196391	ZNF774	15	q26.1	90895477	90909324	2.876	0.00402745	0.104032	FALSE	FALSE	Trans (>250 kb)			0.03541
ENSG00000212864	RNF208	9	q34.3	140114707	140116033	2.87391	0.00405419	0.104503	FALSE	FALSE	Trans (>250 kb)
ENSG00000135097	MSI1	12	q24.31	120779133	120806983	2.87357	0.00405855	0.104503	FALSE	FALSE	Trans (>250 kb)			2.19943
ENSG00000156304	SCAF4	21	q22.11	33043346	33104388	2.87305	0.00406524	0.104503	FALSE	FALSE	Trans (>250 kb)			7.13051
ENSG00000127616	SMARCA4	19	p13.2	11071598	11176071	2.87283	0.00406817	0.104503	FALSE	FALSE	Trans (>250 kb)			0.690784
ENSG00000177504	VCX2	X	p22.31	8137989	8139308	2.86909	0.00411654	0.105365	FALSE	FALSE	Trans (>250 kb)
ENSG00000257065	RP3-468K18.5	6	q24.2	144128229	144165754	2.8685	0.00412427	0.105365	FALSE	FALSE	Trans (>250 kb)			2.13763
ENSG00000112941	PAPD7	5	p15.31	6714718	6757161	2.86621	0.00415417	0.106075	FALSE	FALSE	0	rs274678	0	5.45131
ENSG00000169242	EFNA1	1	q22	155099936	155107333	2.86371	0.00418706	0.106184	FALSE	FALSE	Trans (>250 kb)			2.81686
ENSG00000119720	NRDE2	14	q32.11	90742580	90798481	2.8636	0.0041886	0.106184	FALSE	FALSE	Trans (>250 kb)			1.75921
ENSG00000125650	PSPN	19	p13.3	6375159	6379069	2.86282	0.0041989	0.106184	FALSE	FALSE	Trans (>250 kb)			1.54711
ENSG00000100503	NIN	14	q22.1	51186481	51297839	2.86214	0.00420793	0.106184	FALSE	FALSE	Trans (>250 kb)			1.76157
ENSG00000090905	TNRC6A	16	p12.1	24741016	24838953	2.86128	0.00421935	0.106184	FALSE	FALSE	Trans (>250 kb)			3.51718
ENSG00000205642	VCX3B	X	p22.31	8432871	8434550	2.85881	0.00425238	0.106556	FALSE	FALSE	Trans (>250 kb)
ENSG00000109685	WHSC1	4	p16.3	1873151	1983934	2.8582	0.00426057	0.10665	FALSE	FALSE	Trans (>250 kb)			2.51071
ENSG00000119682	AREL1	14	q24.3	75120140	75179818	2.85701	0.00427649	0.106684	FALSE	FALSE	Trans (>250 kb)			2.95274
ENSG00000172943	PHF8	X	p11.22	53963109	54075391	2.85623	0.00428701	0.106815	FALSE	FALSE	Trans (>250 kb)
ENSG00000109113	RAB34	17	q11.2	27041299	27045447	2.85501	0.00430357	0.106949	FALSE	FALSE	Trans (>250 kb)			3.2691
ENSG00000142182	DNMT3L	21	q22.3	45666222	45682099	2.85283	0.00433318	0.107462	FALSE	FALSE	Trans (>250 kb)			1.09521
ENSG00000198355	PIM3	22	q13.33	50354161	50357728	2.8441	0.00445377	0.1093	FALSE	FALSE	Trans (>250 kb)			0.000313297
ENSG00000182175	RGMA	15	q26.1	93586636	93632433	2.8411	0.00449587	0.110075	FALSE	FALSE	Trans (>250 kb)			4.65076
ENSG00000213888	AC005003.1	22	q12.2	31742875	31744670	2.8397	0.00451556	0.110136	FALSE	FALSE	Trans (>250 kb)			0.797936
ENSG00000166046	TCP11L2	12	q23.3	106695707	106740793	2.83846	0.00453311	0.110173	FALSE	FALSE	Trans (>250 kb)			5.60207
ENSG00000178971	CTC1	17	p13.1	8130191	8151362	2.83813	0.00453792	0.110173	FALSE	FALSE	Trans (>250 kb)			2.51662
ENSG00000078699	CBFA2T2	20	q11.21	32077881	32237842	2.83657	0.00456016	0.110456	FALSE	FALSE	83419	rs6120358	1.44112e-08	7.13051
ENSG00000146278	PNRC1	6	q15	89790470	89794879	2.83463	0.00458792	0.110661	FALSE	FALSE	Trans (>250 kb)			0.242401
ENSG00000124143	ARHGAP40	20	q11.23	37230577	37279678	2.83349	0.00460422	0.110661	FALSE	FALSE	Trans (>250 kb)			1.9511
ENSG00000133401	PDZD2	5	p13.3	31639517	32111037	2.83348	0.00460446	0.110661	FALSE	FALSE	Trans (>250 kb)			3.89759
ENSG00000205726	ITSN1	21	q22.11	35014706	35272165	2.83319	0.00460861	0.110661	FALSE	FALSE	Trans (>250 kb)			1.95279
ENSG00000213029	SPHAR	1	q42.13	229440129	229441248	2.83192	0.00462698	0.110661	FALSE	FALSE	Trans (>250 kb)			0.68713
ENSG00000149532	CPSF7	11	q12.2	61170121	61197503	2.83174	0.00462957	0.110661	FALSE	FALSE	Trans (>250 kb)			0.95216
ENSG00000143147	GPR161	1	q24.2	168053997	168106821	2.83142	0.00463414	0.110661	FALSE	FALSE	Trans (>250 kb)			1.07489
ENSG00000146555	SDK1	7	p22.2	3341080	4308632	2.83032	0.00465009	0.110661	FALSE	FALSE	Trans (>250 kb)			3.62154
ENSG00000104881	PPP1R13L	19	q13.32	45882892	45909607	2.83002	0.0046545	0.110661	FALSE	FALSE	Trans (>250 kb)			1.59265
ENSG00000186280	KDM4D	11	q21	94706845	94732682	2.82991	0.00465615	0.110661	FALSE	FALSE	Trans (>250 kb)			0.778276
ENSG00000186765	FSCN2	17	q25.3	79495422	79504156	2.82905	0.00466865	0.110661	FALSE	FALSE	Trans (>250 kb)			2.54433
ENSG00000166831	RBPMS2	15	q22.31	65032091	65067786	2.82894	0.00467029	0.110661	FALSE	FALSE	Trans (>250 kb)			2.77919
ENSG00000173262	SLC2A14	12	p13.31	7965108	8043744	2.8282	0.00468109	0.110661	FALSE	FALSE	Trans (>250 kb)
ENSG00000073849	ST6GAL1	3	q27.3	186648274	186796341	2.827	0.00469865	0.110948	FALSE	FALSE	Trans (>250 kb)			5.08347
ENSG00000125398	SOX9	17	q24.3	70117161	70122561	2.82557	0.00471972	0.11121	FALSE	FALSE	Trans (>250 kb)			0.417542
ENSG00000074621	SLC24A1	15	q22.31	65903704	65953333	2.82376	0.00474633	0.111645	FALSE	FALSE	Trans (>250 kb)			0.353014
ENSG00000108349	CASC3	17	q21.1	38296571	38328436	2.82375	0.00474652	0.111645	FALSE	FALSE	230331	rs2290400	3.39501e-08	4.34958
ENSG00000169221	TBC1D10B	16	p11.2	30368423	30381585	2.82185	0.00477482	0.111645	FALSE	FALSE	Trans (>250 kb)			0.963859
ENSG00000214946	TBC1D26	17	p12	15635561	15649476	2.82132	0.00478258	0.111645	FALSE	FALSE	Trans (>250 kb)			3.32278
ENSG00000196834	POTEI	2	q21.1	131217028	131267239	2.81985	0.00480456	0.111645	FALSE	FALSE	Trans (>250 kb)
ENSG00000162419	GMEB1	1	p35.3	28995244	29045865	2.81981	0.00480521	0.111645	FALSE	FALSE	Trans (>250 kb)			5.0557
ENSG00000166167	BTRC	10	q24.32	103113820	103317078	2.81937	0.00481175	0.111645	FALSE	FALSE	Trans (>250 kb)			1.49377
ENSG00000198929	NOS1AP	1	q23.3	162039564	162353321	2.81825	0.00482857	0.111645	FALSE	FALSE	Trans (>250 kb)			2.11363
ENSG00000120889	TNFRSF10B	8	p21.3	22877646	22926692	2.81805	0.0048317	0.111645	FALSE	FALSE	Trans (>250 kb)			1.85188
ENSG00000143398	PIP5K1A	1	q21.3	151170425	151222012	2.81559	0.00486875	0.112263	FALSE	FALSE	Trans (>250 kb)			4.12458
ENSG00000147548	WHSC1L1	8	p11.23	38127215	38239790	2.81274	0.00491214	0.113077	FALSE	FALSE	0	rs13264830	2.46624e-11	7.13051
ENSG00000142511	GPR32	19	q13.33	51273721	51274989	2.8122	0.00492041	0.113077	FALSE	FALSE	Trans (>250 kb)			3.11117
ENSG00000145016	KIAA0226	3	q29	197398264	197476598	2.81205	0.00492275	0.113077	FALSE	FALSE	Trans (>250 kb)			0.807275
ENSG00000139990	DCAF5	14	q24.1	69517598	69619867	2.81139	0.00493287	0.113155	FALSE	FALSE	Trans (>250 kb)			2.61783
ENSG00000152818	UTRN	6	q24.2	144606837	145174170	2.81002	0.00495385	0.113605	FALSE	FALSE	Trans (>250 kb)			2.46117
ENSG00000110375	UPK2	11	q23.3	118795873	118829269	2.80677	0.00500412	0.114294	FALSE	FALSE	Trans (>250 kb)			1.07044
ENSG00000100344	PNPLA3	22	q13.31	44319619	44360368	2.80393	0.00504838	0.114994	FALSE	FALSE	Trans (>250 kb)			6.66825
ENSG00000184897	H1FX	3	q21.3	129033615	129035120	2.80325	0.00505909	0.115057	FALSE	FALSE	Trans (>250 kb)			5.32168
ENSG00000101457	DNTTIP1	20	q13.12	44420576	44440066	2.80294	0.00506392	0.115057	FALSE	FALSE	Trans (>250 kb)			2.83036
ENSG00000100796	SMEK1	14	q32.12	91923955	91976898	2.80249	0.00507099	0.115178	FALSE	FALSE	Trans (>250 kb)			7.13051
ENSG00000177455	CD19	16	p11.2	28943260	28950667	2.80026	0.00510617	0.115732	FALSE	FALSE	Trans (>250 kb)			2.18968
ENSG00000143443	C1orf56	1	q21.3	151020216	151024462	2.79855	0.00513328	0.115904	FALSE	FALSE	Trans (>250 kb)			3.68934
ENSG00000105705	SUGP1	19	p13.11	19386827	19431653	2.79838	0.00513589	0.115904	FALSE	FALSE	Trans (>250 kb)			1.19977
ENSG00000166004	KIAA1731	11	q21	93394805	93463522	2.79813	0.00513991	0.115904	FALSE	FALSE	Trans (>250 kb)			1.32693
ENSG00000261949	GFY	19	q13.33	49927006	49932075	2.79685	0.00516038	0.116118	FALSE	FALSE	Trans (>250 kb)			6.27228
ENSG00000218891	ZNF579	19	q13.42	56088899	56092211	2.79427	0.00520174	0.116644	FALSE	FALSE	211668	rs1042505	0	0.681428
ENSG00000160445	ZER1	9	q34.11	131492065	131534693	2.79417	0.0052033	0.116644	FALSE	FALSE	Trans (>250 kb)			2.88216
ENSG00000129933	MAU2	19	p13.11	19431490	19469563	2.78929	0.00528239	0.117694	FALSE	FALSE	Trans (>250 kb)			0.876401
ENSG00000181222	POLR2A	17	p13.1	7387685	7417933	2.78692	0.00532123	0.118316	FALSE	FALSE	Trans (>250 kb)			5.38426
ENSG00000100014	SPECC1L	22	q11.23	24666786	24813708	2.78355	0.00537683	0.119374	FALSE	FALSE	Trans (>250 kb)			5.33628
ENSG00000131016	AKAP12	6	q25.1	151561134	151679692	2.78326	0.00538163	0.119374	FALSE	FALSE	Trans (>250 kb)			4.69649
ENSG00000074356	C17orf85	17	p13.2	3714460	3749545	2.7807	0.0054242	0.120123	FALSE	FALSE	Trans (>250 kb)			1.9823
ENSG00000011454	RABGAP1	9	q33.2	125703112	125867145	2.77609	0.00550174	0.121332	FALSE	FALSE	Trans (>250 kb)			1.42924
ENSG00000197363	ZNF517	8	q24.3	146024261	146036554	2.77544	0.00551274	0.121332	FALSE	FALSE	Trans (>250 kb)			0.0290154
ENSG00000130939	UBE4B	1	p36.22	10092890	10241297	2.77532	0.0055148	0.121332	FALSE	FALSE	Trans (>250 kb)			0.0305199
ENSG00000153060	TEKT5	16	p13.13	10721358	10788802	2.77463	0.00552646	0.121419	FALSE	FALSE	Trans (>250 kb)			0.609798
ENSG00000140986	RPL3L	16	p13.3	1993975	2007607	2.77393	0.00553837	0.121528	FALSE	FALSE	Trans (>250 kb)			3.06872
ENSG00000204463	BAG6	6	p21.33	31606805	31620482	2.77307	0.00555301	0.121737	FALSE	FALSE	0	rs3117583	1.44329e-15	7.13051
ENSG00000116141	MARK1	1	q41	220701568	220837803	2.77144	0.00558087	0.122221	FALSE	FALSE	Trans (>250 kb)			1.04739
ENSG00000070476	ZXDC	3	q21.3	126156444	126194762	2.76667	0.00566321	0.123505	FALSE	FALSE	0	rs777500	1.30049e-10	7.13051
ENSG00000176593	CTD-2368P22.1	19	q13.43	58513429	58522600	2.76661	0.00566418	0.123505	FALSE	FALSE	Trans (>250 kb)			4.19067
ENSG00000167491	GATAD2A	19	p13.11	19496635	19619740	2.76367	0.00571559	0.124204	FALSE	FALSE	Trans (>250 kb)			1.23393
ENSG00000189401	OTUD6A	X	q13.1	69282341	69284029	2.76062	0.00576916	0.125027	FALSE	FALSE	Trans (>250 kb)
ENSG00000268635	DKFZP434E1119	11	q14.1	77184416	77188074	2.76043	0.00577247	0.125027	FALSE	FALSE	Trans (>250 kb)			2.97293
ENSG00000267303	CTD-2369P2.12	19	p13.2	10426147	10431354	2.75881	0.00580117	0.125125	FALSE	FALSE	Trans (>250 kb)			4.84256
ENSG00000143379	SETDB1	1	q21.3	150898739	150937213	2.75645	0.00584322	0.125688	FALSE	FALSE	Trans (>250 kb)			6.53529
ENSG00000130311	DDA1	19	p13.11	17420327	17434110	2.75636	0.00584483	0.125688	FALSE	FALSE	Trans (>250 kb)			4.69658
ENSG00000136931	NR5A1	9	q33.3	127243516	127269709	2.75094	0.00594242	0.126935	FALSE	FALSE	Trans (>250 kb)			7.13051
ENSG00000102076	OPN1LW	X	q28	153409698	153424507	2.75092	0.0059428	0.126935	FALSE	FALSE	Trans (>250 kb)
ENSG00000070770	CSNK2A2	16	q21	58191811	58231824	2.74923	0.0059735	0.127357	FALSE	FALSE	Trans (>250 kb)			1.16795
ENSG00000086758	HUWE1	X	p11.22	53559057	53713673	2.74847	0.00598739	0.127357	FALSE	FALSE	Trans (>250 kb)
ENSG00000061938	TNK2	3	q29	195590235	195638816	2.74832	0.00599014	0.127357	FALSE	FALSE	Trans (>250 kb)			3.70244
ENSG00000165288	BRWD3	X	q21.1	79926353	80065187	2.74712	0.00601208	0.127357	FALSE	FALSE	Trans (>250 kb)
ENSG00000166924	NYAP1	7	q22.1	100081550	100092422	2.74688	0.00601654	0.127357	FALSE	FALSE	218066	rs113842733	3.52367e-08	4.79553
ENSG00000261052	SULT1A3	16	p11.2	30205754	30215631	2.74578	0.0060368	0.127357	FALSE	FALSE	Trans (>250 kb)			1.71067
ENSG00000168067	MAP4K2	11	q13.1	64556290	64570713	2.74481	0.00605465	0.127357	FALSE	FALSE	Trans (>250 kb)			1.77231
ENSG00000170004	CHD3	17	p13.1	7788124	7816078	2.74435	0.00606309	0.127413	FALSE	FALSE	Trans (>250 kb)			3.68085
ENSG00000120549	KIAA1217	10	p12.2	23983675	24836772	2.74201	0.0061064	0.127469	FALSE	FALSE	Trans (>250 kb)			4.58604
ENSG00000102606	ARHGEF7	13	q34	111766906	111958084	2.74183	0.00610987	0.127469	FALSE	FALSE	Trans (>250 kb)			2.34459
ENSG00000184384	MAML2	11	q21	95709762	96076344	2.74101	0.00612515	0.127469	FALSE	FALSE	Trans (>250 kb)			2.68517
ENSG00000155229	MMS19	10	q24.1	99218081	99258551	2.7406	0.00613274	0.127469	FALSE	FALSE	Trans (>250 kb)			4.67984
ENSG00000011243	AKAP8L	19	p13.12	15490859	15529952	2.74006	0.0061428	0.127469	FALSE	FALSE	Trans (>250 kb)			3.37726
ENSG00000173473	SMARCC1	3	p21.31	47626762	47823596	2.73971	0.00614937	0.127469	FALSE	FALSE	Trans (>250 kb)			6.93543
ENSG00000188827	SLX4	16	p13.3	3631182	3661599	2.73764	0.00618823	0.127873	FALSE	FALSE	Trans (>250 kb)			0.0561096
ENSG00000132635	PCED1A	20	p13	2815960	2821836	2.7356	0.00622667	0.128314	FALSE	FALSE	Trans (>250 kb)			0.726221
ENSG00000060237	WNK1	12	p13.33	861759	1020618	2.73243	0.00628693	0.128883	FALSE	FALSE	Trans (>250 kb)			6.88098
ENSG00000134369	NAV1	1	q32.1	201592411	201796102	2.73025	0.00632871	0.128883	FALSE	FALSE	Trans (>250 kb)			4.80156
ENSG00000087206	UIMC1	5	q35.2	176332006	176449634	2.73012	0.00633113	0.128883	FALSE	FALSE	0	rs2454950	0	5.45131
ENSG00000173213	RP11-683L23.1	18	p11.32	47225	73545	2.72985	0.0063363	0.128883	FALSE	FALSE	Trans (>250 kb)			4.00672
ENSG00000008311	AASS	7	q31.32	121715701	121784334	2.72954	0.00634224	0.128883	FALSE	FALSE	Trans (>250 kb)			1.36761
ENSG00000110844	PRPF40B	12	q13.12	49962001	50038449	2.72939	0.00634521	0.128883	FALSE	FALSE	Trans (>250 kb)			0.587312
ENSG00000176533	GNG7	19	p13.3	2511217	2702707	2.72922	0.00634841	0.128883	FALSE	FALSE	Trans (>250 kb)			2.68981
ENSG00000106571	GLI3	7	p14.1	42000548	42277469	2.7284	0.00636415	0.129038	FALSE	FALSE	Trans (>250 kb)			4.21585
ENSG00000054965	FAM168A	11	q13.4	73111532	73309234	2.72343	0.00646081	0.129718	FALSE	FALSE	Trans (>250 kb)			2.57071
ENSG00000114019	AMOTL2	3	q22.2	134074716	134094321	2.72321	0.00646516	0.129718	FALSE	FALSE	Trans (>250 kb)			0.777598
ENSG00000179431	FJX1	11	p13	35639735	35642419	2.7228	0.00647308	0.129718	FALSE	FALSE	Trans (>250 kb)			1.09362
ENSG00000105656	ELL	19	p13.11	18553473	18632937	2.72249	0.00647923	0.129718	FALSE	FALSE	Trans (>250 kb)			3.16016
ENSG00000176444	CLK2	1	q22	155232659	155248282	2.72231	0.00648266	0.129718	FALSE	FALSE	Trans (>250 kb)			3.85518
ENSG00000169992	NLGN2	17	p13.1	7308193	7323179	2.7198	0.00653223	0.12996	FALSE	FALSE	Trans (>250 kb)			3.46036
ENSG00000113300	CNOT6	5	q35.3	179921412	180005405	2.71952	0.00653774	0.12996	FALSE	FALSE	Trans (>250 kb)			4.70584
ENSG00000147130	ZMYM3	X	q13.1	70459474	70474996	2.71591	0.00660938	0.130791	FALSE	FALSE	Trans (>250 kb)
ENSG00000164236	ANKRD33B	5	p15.2	10564442	10650308	2.71501	0.00662743	0.13111	FALSE	FALSE	Trans (>250 kb)			2.17344
ENSG00000125744	RTN2	19	q13.32	45988547	46000319	2.71292	0.00666923	0.131926	FALSE	FALSE	Trans (>250 kb)			4.20535
ENSG00000077782	FGFR1	8	p11.22	38268656	38326352	2.71276	0.00667248	0.131926	FALSE	FALSE	0	rs2978073	2.40918e-13	7.13051
ENSG00000178951	ZBTB7A	19	p13.3	4044362	4066943	2.71071	0.00671388	0.13261	FALSE	FALSE	Trans (>250 kb)			1.3818
ENSG00000104953	TLE6	19	p13.3	2977444	2995177	2.70999	0.00672857	0.132664	FALSE	FALSE	Trans (>250 kb)			1.59757
ENSG00000130818	ZNF426	19	p13.2	9638667	9649303	2.70961	0.00673617	0.132701	FALSE	FALSE	Trans (>250 kb)			0.503108
ENSG00000248167	TRIM39-RPP21	6	p22.1	30297359	30314631	2.70898	0.00674909	0.132798	FALSE	FALSE	167679	rs2429656	3.87125e-08	7.13051
ENSG00000102886	GDPD3	16	p11.2	30116131	30125177	2.70788	0.00677151	0.133152	FALSE	FALSE	Trans (>250 kb)			3.25377
ENSG00000113594	LIFR	5	p13.1	38475065	38608456	2.70279	0.00687604	0.134414	FALSE	FALSE	Trans (>250 kb)			1.1235
ENSG00000107186	MPDZ	9	p23	13105703	13279589	2.70247	0.0068826	0.134508	FALSE	FALSE	Trans (>250 kb)			2.32545
ENSG00000188994	ZNF292	6	q14.3	87862551	87973914	2.70129	0.00690718	0.134892	FALSE	FALSE	Trans (>250 kb)			1.24148
ENSG00000073614	KDM5A	12	p13.33	389295	498620	2.6993	0.00694857	0.135333	FALSE	FALSE	Trans (>250 kb)			1.43835
ENSG00000129194	SOX15	17	p13.1	7491496	7493488	2.69929	0.00694873	0.135333	FALSE	FALSE	Trans (>250 kb)			6.81689
ENSG00000172053	QARS	3	p21.31	49133365	49142553	2.69786	0.00697873	0.135625	FALSE	FALSE	Trans (>250 kb)			7.13051
ENSG00000196700	ZNF512B	20	q13.33	62588055	62680113	2.69737	0.00698887	0.135661	FALSE	FALSE	Trans (>250 kb)			3.98498
ENSG00000100156	SLC16A8	22	q13.1	38474141	38480100	2.6969	0.00699878	0.135661	FALSE	FALSE	Trans (>250 kb)			1.77837
ENSG00000228835	AC012123.1	18	q12.1	30349758	30354376	2.69688	0.00699928	0.135661	FALSE	FALSE	Trans (>250 kb)			1.46093
ENSG00000004487	KDM1A	1	p36.12	23345941	23410182	2.69672	0.00700261	0.135661	FALSE	FALSE	Trans (>250 kb)			2.91564
ENSG00000205572	SERF1B	5	q13.2	69321074	69338940	2.69282	0.00708499	0.136477	FALSE	FALSE	Trans (>250 kb)
ENSG00000168256	NKIRAS2	17	q21.2	40163400	40177659	2.69262	0.0070893	0.136477	FALSE	FALSE	Trans (>250 kb)			2.31073
ENSG00000189068	VSTM1	19	q13.42	54544079	54567207	2.69229	0.00709628	0.136477	FALSE	FALSE	Trans (>250 kb)			1.39826
ENSG00000188895	MSL1	17	q21.1	38278551	38293042	2.69195	0.00710354	0.136519	FALSE	FALSE	212311	rs2290400	3.39501e-08	4.25265
ENSG00000166546	BEAN1	16	q21	66461200	66527432	2.69117	0.00712019	0.13659	FALSE	FALSE	Trans (>250 kb)			1.71611
ENSG00000147421	HMBOX1	8	p21.1	28747911	28922281	2.69055	0.00713341	0.13659	FALSE	FALSE	Trans (>250 kb)			7.13051
ENSG00000145623	OSMR	5	p13.1	38845960	38945698	2.68966	0.00715258	0.13659	FALSE	FALSE	Trans (>250 kb)			2.72917
ENSG00000159140	SON	21	q22.11	34914924	34949812	2.68833	0.00718108	0.13688	FALSE	FALSE	Trans (>250 kb)			2.95274
ENSG00000122863	CHST3	10	q22.1	73724123	73773322	2.685	0.00725305	0.137619	FALSE	FALSE	Trans (>250 kb)			1.91774
ENSG00000103932	RPAP1	15	q15.1	41809374	41836467	2.68439	0.00726622	0.137783	FALSE	FALSE	19639	rs2026945	3.65485e-13	7.13051
ENSG00000135870	RC3H1	1	q25.1	173900352	173991435	2.68325	0.00729095	0.138226	FALSE	FALSE	Trans (>250 kb)			2.96268
ENSG00000058091	CDK14	7	q21.13	90095738	90839905	2.6828	0.0073008	0.138226	FALSE	FALSE	Trans (>250 kb)			2.27933
ENSG00000136002	ARHGEF4	2	q21.1	131594489	131804836	2.67969	0.00736901	0.138735	FALSE	FALSE	Trans (>250 kb)			1.65295
ENSG00000105229	PIAS4	19	p13.3	4007644	4039384	2.67932	0.00737716	0.138811	FALSE	FALSE	Trans (>250 kb)			1.7957
ENSG00000167395	ZNF646	16	p11.2	31085743	31095517	2.67785	0.00740962	0.139303	FALSE	FALSE	Trans (>250 kb)			4.15611
ENSG00000145014	TMEM44	3	q29	194308402	194354418	2.6762	0.00744618	0.139784	FALSE	FALSE	Trans (>250 kb)			4.59566
ENSG00000141505	ASGR1	17	p13.1	7076750	7082883	2.67487	0.00747581	0.140066	FALSE	FALSE	Trans (>250 kb)			2.79131
ENSG00000109758	HGFAC	4	p16.3	3443614	3451211	2.67445	0.00748524	0.140066	FALSE	FALSE	Trans (>250 kb)			1.43203
ENSG00000173801	JUP	17	q21.2	39775692	39943183	2.67279	0.00752225	0.140168	FALSE	FALSE	Trans (>250 kb)			2.09415
ENSG00000060656	PTPRU	1	p35.3	29563028	29653325	2.67271	0.00752409	0.140168	FALSE	FALSE	Trans (>250 kb)			4.29659
ENSG00000119685	TTLL5	14	q24.3	76099968	76421421	2.67224	0.00753476	0.140168	FALSE	FALSE	Trans (>250 kb)			2.85902
ENSG00000109436	TBC1D9	4	q31.21	141541919	141677274	2.67168	0.00754723	0.140168	FALSE	FALSE	Trans (>250 kb)			1.65492
ENSG00000213398	LCAT	16	q22.1	67973653	67978034	2.67153	0.00755067	0.140168	FALSE	FALSE	Trans (>250 kb)			2.55401
ENSG00000244694	PTCHD4	6	p12.3	47845764	48036425	2.67043	0.00757531	0.140503	FALSE	FALSE	Trans (>250 kb)			3.13677
ENSG00000102572	STK24	13	q32.2	99102455	99230194	2.66565	0.00768406	0.141731	FALSE	FALSE	Trans (>250 kb)			1.28175
ENSG00000185551	NR2F2	15	q26.2	96869167	96883492	2.66443	0.007712	0.142054	FALSE	FALSE	Trans (>250 kb)			2.68059
ENSG00000099954	CECR2	22	q11.1	17840837	18037850	2.66226	0.0077619	0.142491	FALSE	FALSE	Trans (>250 kb)			2.2285
ENSG00000174498	IGDCC3	15	q22.31	65619465	65670378	2.66083	0.00779488	0.142781	FALSE	FALSE	Trans (>250 kb)			2.66717
ENSG00000132388	UBE2G1	17	p13.2	4172554	4269923	2.66025	0.0078082	0.142953	FALSE	FALSE	Trans (>250 kb)			1.5271
ENSG00000154556	SORBS2	4	q35.1	186506598	186877806	2.65998	0.00781462	0.14296	FALSE	FALSE	Trans (>250 kb)			3.67444
ENSG00000148840	PPRC1	10	q24.32	103892787	103910082	2.65867	0.00784501	0.143248	FALSE	FALSE	Trans (>250 kb)			5.12397
ENSG00000142459	EVI5L	19	p13.2	7895119	7929862	2.65798	0.00786114	0.143364	FALSE	FALSE	Trans (>250 kb)			1.50573
ENSG00000089902	RCOR1	14	q32.31	103058998	103196913	2.65719	0.00787939	0.143364	FALSE	FALSE	Trans (>250 kb)			0.592681
ENSG00000167182	SP2	17	q21.32	45973516	46006323	2.65716	0.00788022	0.143364	FALSE	FALSE	Trans (>250 kb)			1.15394
ENSG00000103647	CORO2B	15	q23	68871308	69020145	2.65428	0.00794789	0.144057	FALSE	FALSE	Trans (>250 kb)			1.93131
ENSG00000153487	ING1	13	q34	111365083	111373421	2.65204	0.00800075	0.144132	FALSE	FALSE	Trans (>250 kb)			1.25541
ENSG00000250254	PTTG2	4	p14	37962056	37962746	2.64712	0.00811795	0.145574	FALSE	FALSE	Trans (>250 kb)			1.99315
ENSG00000102908	NFAT5	16	q22.1	69598997	69738569	2.6467	0.00812818	0.145609	FALSE	FALSE	Trans (>250 kb)			1.03489
ENSG00000128310	GALR3	22	q13.1	38219389	38221502	2.64636	0.00813642	0.145609	FALSE	FALSE	Trans (>250 kb)			2.83731
ENSG00000188038	NRN1L	16	q22.1	67918708	67922758	2.64516	0.00816533	0.145878	FALSE	FALSE	Trans (>250 kb)			2.227
ENSG00000103091	WDR59	16	q23.1	74907468	75034071	2.64442	0.00818319	0.145937	FALSE	FALSE	Trans (>250 kb)			2.67159
ENSG00000064607	SUGP2	19	p13.11	19101697	19144832	2.64414	0.00818986	0.145937	FALSE	FALSE	Trans (>250 kb)			6.26594e-05
ENSG00000076984	MAP2K7	19	p13.2	7968728	7979363	2.64108	0.0082641	0.146212	FALSE	FALSE	Trans (>250 kb)			3.15463
ENSG00000140534	TICRR	15	q26.1	90118713	90174287	2.641	0.00826617	0.146212	FALSE	FALSE	183173	rs150292	2.60914e-10	7.13051
ENSG00000146830	GIGYF1	7	q22.1	100277130	100287071	2.64099	0.00826636	0.146212	FALSE	FALSE	Trans (>250 kb)			0.656817
ENSG00000184697	CLDN6	16	p13.3	3064713	3070072	2.63961	0.00830012	0.146459	FALSE	FALSE	Trans (>250 kb)			0.2036
ENSG00000096070	BRPF3	6	p21.31	36164521	36200567	2.63738	0.00835486	0.147265	FALSE	FALSE	Trans (>250 kb)			1.65888
ENSG00000079432	CIC	19	q13.2	42772689	42799949	2.63673	0.00837086	0.147405	FALSE	FALSE	Trans (>250 kb)			0.999777
ENSG00000136802	LRRC8A	9	q34.11	131644391	131680318	2.6364	0.00837907	0.147405	FALSE	FALSE	Trans (>250 kb)			1.7401
ENSG00000101443	WFDC2	20	q13.12	44098346	44110172	2.63433	0.00843038	0.148057	FALSE	FALSE	Trans (>250 kb)			3.2375
ENSG00000056487	PHF21B	22	q13.31	45277042	45405880	2.63398	0.00843901	0.148057	FALSE	FALSE	Trans (>250 kb)			2.75611
ENSG00000197714	ZNF460	19	q13.43	57791419	57804937	2.63144	0.00850227	0.148873	FALSE	FALSE	Trans (>250 kb)			3.08292
ENSG00000136866	ZFP37	9	q32	115800660	115819039	2.63131	0.0085057	0.148873	FALSE	FALSE	Trans (>250 kb)			4.89335
ENSG00000196689	TRPV1	17	p13.2	3468738	3500392	2.63033	0.00853021	0.148911	FALSE	FALSE	Trans (>250 kb)			1.39362
ENSG00000171425	ZNF581	19	q13.42	56146825	56156988	2.63023	0.00853267	0.148911	FALSE	FALSE	164426	rs299163	6.77236e-15	4.50647
ENSG00000113262	GRM6	5	q35.3	178405328	178423207	2.62958	0.00854916	0.148992	FALSE	FALSE	Trans (>250 kb)			0.845539
ENSG00000204681	GABBR1	6	p22.1	29523406	29601753	2.62939	0.00855376	0.148992	FALSE	FALSE	8682	rs3129077	2.00646e-08	7.13051
ENSG00000177125	ZBTB34	9	q33.3	129622944	129648157	2.62585	0.00864334	0.149382	FALSE	FALSE	Trans (>250 kb)			4.58857
ENSG00000091136	LAMB1	7	q31.1	107564244	107643700	2.62575	0.00864595	0.149382	FALSE	FALSE	Trans (>250 kb)			3.22723
ENSG00000151474	FRMD4A	10	p13	13685706	14504141	2.625	0.00866488	0.149748	FALSE	FALSE	Trans (>250 kb)			4.79215
ENSG00000059804	SLC2A3	12	p13.31	8071826	8088871	2.62493	0.0086667	0.149748	FALSE	FALSE	Trans (>250 kb)
ENSG00000141449	GREB1L	18	q11.1	18822203	19105378	2.62262	0.00872567	0.150354	FALSE	FALSE	Trans (>250 kb)			3.02948
ENSG00000160305	DIP2A	21	q22.3	47878812	47989926	2.62215	0.00873771	0.150354	FALSE	FALSE	Trans (>250 kb)			2.89849
ENSG00000204314	PRRT1	6	p21.32	32116136	32122150	2.62141	0.00875671	0.150354	FALSE	FALSE	7361	rs4433012	7.11853e-10	7.13051
ENSG00000038219	BOD1L1	4	p15.33	13570362	13629347	2.62119	0.00876229	0.150354	FALSE	FALSE	0	rs35599638	5.76206e-14	7.13051
ENSG00000157064	NMNAT2	1	q25.3	183217372	183387737	2.62072	0.00877432	0.15044	FALSE	FALSE	Trans (>250 kb)			0.6274
ENSG00000171992	SYNPO	5	q33.1	149980642	150038782	2.61874	0.00882557	0.15064	FALSE	FALSE	Trans (>250 kb)			0.831114
ENSG00000166160	OPN1MW2	X	q28	153485225	153498755	2.6183	0.0088368	0.15064	FALSE	FALSE	Trans (>250 kb)
ENSG00000183873	SCN5A	3	p22.2	38589548	38691164	2.61736	0.00886134	0.15064	FALSE	FALSE	Trans (>250 kb)			3.06872
ENSG00000100288	CHKB	22	q13.33	51017378	51039884	2.61692	0.00887282	0.15064	FALSE	FALSE	Trans (>250 kb)			2.16947
ENSG00000164068	RNF123	3	p21.31	49726932	49758962	2.613	0.00897504	0.151196	FALSE	FALSE	79090	rs6446296	9.60264e-09	7.13051
ENSG00000158470	B4GALT5	20	q13.13	48249482	48330415	2.61203	0.00900067	0.151346	FALSE	FALSE	Trans (>250 kb)			1.72437
ENSG00000137710	RDX	11	q22.3	110045605	110167447	2.61181	0.00900649	0.151346	FALSE	FALSE	Trans (>250 kb)			0.93942
ENSG00000178150	ZNF114	19	q13.33	48675575	48790865	2.61114	0.00902398	0.151419	FALSE	FALSE	Trans (>250 kb)			1.33057
ENSG00000131503	ANKHD1	5	q31.3	139781399	139929163	2.61101	0.00902742	0.151419	FALSE	FALSE	Trans (>250 kb)			3.60879
ENSG00000175216	CKAP5	11	p11.2	46764598	46867847	2.60957	0.00906555	0.15152	FALSE	FALSE	Trans (>250 kb)			4.80598
ENSG00000198780	FAM169A	5	q13.3	74073399	74162776	2.609	0.00908082	0.15152	FALSE	FALSE	Trans (>250 kb)			2.58109
ENSG00000197724	PHF2	9	q22.31	96338689	96441869	2.6086	0.00909125	0.15152	FALSE	FALSE	Trans (>250 kb)			5.54825
ENSG00000158158	CNNM4	2	q11.2	97426639	97477628	2.60613	0.00915713	0.152092	FALSE	FALSE	Trans (>250 kb)			0.968456
ENSG00000142867	BCL10	1	p22.3	85731931	85742773	2.60602	0.00916021	0.152092	FALSE	FALSE	Trans (>250 kb)			3.04205
ENSG00000099617	EFNA2	19	p13.3	1286153	1301430	2.60316	0.00923697	0.152752	FALSE	FALSE	Trans (>250 kb)			1.21931
ENSG00000131845	ZNF304	19	q13.43	57862675	57871266	2.60225	0.00926137	0.152864	FALSE	FALSE	Trans (>250 kb)			1.37726
ENSG00000204186	ZDBF2	2	q33.3	207139387	207179148	2.60111	0.0092922	0.152943	FALSE	FALSE	Trans (>250 kb)			2.26281
ENSG00000198816	ZNF358	19	p13.2	7580178	7585912	2.59981	0.00932767	0.152943	FALSE	FALSE	Trans (>250 kb)			1.84222
ENSG00000113430	IRX4	5	p15.33	1877541	1887350	2.59975	0.00932909	0.152943	FALSE	FALSE	Trans (>250 kb)			2.34852
ENSG00000133030	MPRIP	17	p11.2	16945859	17120993	2.59973	0.00932959	0.152943	FALSE	FALSE	Trans (>250 kb)			2.29825
ENSG00000172765	TMCC1	3	q22.1	129366635	129612419	2.59956	0.0093343	0.152943	FALSE	FALSE	Trans (>250 kb)			0.332812
ENSG00000141485	SLC13A5	17	p13.1	6588032	6616886	2.59925	0.00934268	0.152943	FALSE	FALSE	Trans (>250 kb)			3.05511
ENSG00000174990	CA5A	16	q24.2	87921625	87970135	2.59892	0.00935179	0.152943	FALSE	FALSE	Trans (>250 kb)			1.62605
ENSG00000170464	DNAJC18	5	q31.2	138744279	138780180	2.59867	0.00935851	0.152943	FALSE	FALSE	Trans (>250 kb)			0.560274
ENSG00000168246	UBTD2	5	q35.1	171636644	171711075	2.59853	0.00936234	0.152943	FALSE	FALSE	Trans (>250 kb)			0.943715
ENSG00000176182	MYPOP	19	q13.32	46393278	46405862	2.59768	0.00938555	0.153	FALSE	FALSE	Trans (>250 kb)			0.761254
ENSG00000160584	SIK3	11	q23.3	116714118	116969153	2.59728	0.00939647	0.153	FALSE	FALSE	Trans (>250 kb)			5.40973
ENSG00000110497	AMBRA1	11	p11.2	46417964	46615675	2.59711	0.00940127	0.153	FALSE	FALSE	Trans (>250 kb)			4.81538
ENSG00000144560	VGLL4	3	p25.3	11597544	11762220	2.59687	0.00940778	0.153	FALSE	FALSE	Trans (>250 kb)			4.13464
ENSG00000125686	MED1	17	q12	37560538	37607539	2.59565	0.00944121	0.153142	FALSE	FALSE	134482	rs12951665	4.34599e-09	7.13051
ENSG00000182263	FIGN	2	q24.3	164449906	164592522	2.59502	0.00945857	0.153303	FALSE	FALSE	Trans (>250 kb)			6.73016
ENSG00000170325	PRDM10	11	q24.3	129769601	129872730	2.59413	0.00948309	0.153317	FALSE	FALSE	Trans (>250 kb)			7.02702
ENSG00000153561	RMND5A	2	p11.2	86947296	87005164	2.59397	0.0094875	0.153317	FALSE	FALSE	Trans (>250 kb)			1.10739
ENSG00000166716	ZNF592	15	q25.3	85291866	85349659	2.59393	0.00948854	0.153317	FALSE	FALSE	Trans (>250 kb)			4.47195
ENSG00000182177	ASB18	2	q37.2	237102095	237173052	2.59352	0.00949996	0.15336	FALSE	FALSE	Trans (>250 kb)			0.909069
ENSG00000150281	CTF1	16	p11.2	30907928	30914881	2.59335	0.00950462	0.15336	FALSE	FALSE	Trans (>250 kb)			1.65542
ENSG00000268509	AC026202.1	3	p26.1	5229227	5229982	2.59276	0.009521	0.153371	FALSE	FALSE	Trans (>250 kb)			0.00106521
ENSG00000196663	TECPR2	14	q32.31	102829300	102968818	2.59112	0.00956653	0.153471	FALSE	FALSE	Trans (>250 kb)			1.08094
ENSG00000162063	CCNF	16	p13.3	2479395	2508855	2.59109	0.00956716	0.153471	FALSE	FALSE	Trans (>250 kb)			0.381436
ENSG00000022976	ZNF839	14	q32.31	102783714	102809044	2.59047	0.00958446	0.153573	FALSE	FALSE	Trans (>250 kb)			1.27212
ENSG00000185800	DMWD	19	q13.32	46286205	46296060	2.58883	0.00963036	0.154313	FALSE	FALSE	Trans (>250 kb)			1.87029
ENSG00000086015	MAST2	1	p34.1	46252659	46501796	2.58831	0.00964479	0.154384	FALSE	FALSE	178371	rs55707872	1.63676e-09	2.19106
ENSG00000138764	CCNG2	4	q21.1	78078304	78354542	2.588	0.00965342	0.154384	FALSE	FALSE	Trans (>250 kb)			3.70766
ENSG00000169398	PTK2	8	q24.3	141667999	142012315	2.5878	0.00965901	0.154384	FALSE	FALSE	Trans (>250 kb)			2.61783
ENSG00000133250	ZNF414	19	p13.2	8575462	8579048	2.58687	0.0096853	0.154497	FALSE	FALSE	Trans (>250 kb)			2.62958
ENSG00000075275	CELSR1	22	q13.31	46756731	46933067	2.58685	0.00968564	0.154497	FALSE	FALSE	Trans (>250 kb)			2.99441
ENSG00000267114	CTB-129P6.11	19	q13.32	45453301	45457264	2.58604	0.00970868	0.154823	FALSE	FALSE	Trans (>250 kb)			2.15264
ENSG00000150938	CRIM1	2	p22.3	36583069	36778278	2.58509	0.00973543	0.155064	FALSE	FALSE	Trans (>250 kb)			3.42219
ENSG00000137478	FCHSD2	11	q13.4	72547790	72853306	2.58494	0.00973947	0.155064	FALSE	FALSE	Trans (>250 kb)			3.41381
ENSG00000152767	FARP1	13	q32.2	98794816	99102027	2.58403	0.00976545	0.155301	FALSE	FALSE	Trans (>250 kb)			4.47533
ENSG00000111245	MYL2	12	q24.11	111348623	111358526	2.58257	0.00980683	0.155777	FALSE	FALSE	Trans (>250 kb)			0.794151
ENSG00000105323	HNRNPUL1	19	q13.2	41768401	41813503	2.58179	0.00982893	0.156085	FALSE	FALSE	Trans (>250 kb)			4.92729
ENSG00000105738	SIPA1L3	19	q13.13	38397868	38699012	2.58115	0.00984715	0.15624	FALSE	FALSE	Trans (>250 kb)			2.08636
ENSG00000100106	TRIOBP	22	q13.1	38093011	38172563	2.57931	0.00989967	0.156414	FALSE	FALSE	Trans (>250 kb)			2.27597
ENSG00000187537	POTEM	14	q11.2	19983559	20020272	2.57862	0.00991971	0.1566	FALSE	FALSE	Trans (>250 kb)
ENSG00000105655	ISYNA1	19	p13.11	18545198	18549111	2.57593	0.0099971	0.157325	FALSE	FALSE	Trans (>250 kb)			2.12071
ENSG00000197061	HIST1H4C	6	p22.2	26104104	26104518	2.57554	0.0100084	0.157407	FALSE	FALSE	Trans (>250 kb)			6.11046
ENSG00000173120	KDM2A	11	q13.2	66886740	67025558	2.57414	0.0100489	0.157559	FALSE	FALSE	Trans (>250 kb)			2.41469
ENSG00000160113	NR2F6	19	p13.11	17342692	17356749	2.5739	0.010056	0.157559	FALSE	FALSE	Trans (>250 kb)			5.60417
ENSG00000162430	SEPN1	1	p36.11	26126667	26144713	2.57306	0.0100803	0.157667	FALSE	FALSE	Trans (>250 kb)			2.13763
ENSG00000130427	EPO	7	q22.1	100318423	100321323	2.57291	0.0100848	0.157667	FALSE	FALSE	Trans (>250 kb)			1.05283
ENSG00000197136	PCNXL3	11	q13.1	65383244	65404910	2.5713	0.0101318	0.158268	FALSE	FALSE	Trans (>250 kb)			3.34597
ENSG00000120709	FAM53C	5	q31.2	137667624	137685416	2.57033	0.0101601	0.158352	FALSE	FALSE	Trans (>250 kb)			0.0191123
ENSG00000158555	GDPD5	11	q13.5	75145685	75236948	2.56959	0.0101818	0.158471	FALSE	FALSE	Trans (>250 kb)			0.433318
ENSG00000146215	CRIP3	6	p21.1	43267448	43276535	2.56776	0.0102358	0.159123	FALSE	FALSE	Trans (>250 kb)			2.18831
ENSG00000146267	FAXC	6	q16.2	99719045	99797938	2.56709	0.0102556	0.159257	FALSE	FALSE	Trans (>250 kb)			1.80456
ENSG00000261732	LA16c-431H6.6	16	p13.3	1682260	1736716	2.5662	0.0102818	0.159391	FALSE	FALSE	Trans (>250 kb)			5.36086
ENSG00000173230	GOLGB1	3	q13.33	121382046	121468602	2.56555	0.0103013	0.159516	FALSE	FALSE	Trans (>250 kb)			1.78759
ENSG00000177302	TOP3A	17	p11.2	18174742	18218321	2.56416	0.0103427	0.15979	FALSE	FALSE	Trans (>250 kb)			2.50202
ENSG00000099995	SF3A1	22	q12.2	30727977	30752936	2.56277	0.0103841	0.160124	FALSE	FALSE	Trans (>250 kb)			1.66136
ENSG00000171940	ZNF217	20	q13.2	52183604	52226446	2.56274	0.0103851	0.160124	FALSE	FALSE	Trans (>250 kb)			3.12016
ENSG00000270316	C10orf32-ASMT	10	q24.32	104614029	104661656	2.55999	0.0104675	0.160945	FALSE	FALSE	Trans (>250 kb)			6.48008
ENSG00000120318	ARAP3	5	q31.3	141032968	141061788	2.5591	0.0104945	0.161152	FALSE	FALSE	Trans (>250 kb)			2.41701
ENSG00000181035	SLC25A42	19	p13.11	19174808	19223697	2.5563	0.0105792	0.161917	FALSE	FALSE	Trans (>250 kb)			0.0297676
ENSG00000243156	MICAL3	22	q11.21	18270415	18507325	2.5558	0.0105945	0.161917	FALSE	FALSE	Trans (>250 kb)			3.49963
ENSG00000166439	RNF169	11	q13.4	74459913	74553458	2.55514	0.0106146	0.162012	FALSE	FALSE	Trans (>250 kb)			1.82472
ENSG00000135686	KLHL36	16	q24.1	84682131	84701292	2.55245	0.0106968	0.162341	FALSE	FALSE	Trans (>250 kb)			4.0309
ENSG00000005007	UPF1	19	p13.11	18942747	18979045	2.55191	0.0107133	0.162341	FALSE	FALSE	Trans (>250 kb)			2.85163
ENSG00000198740	ZNF652	17	q21.33	47366568	47439835	2.55172	0.0107192	0.162341	FALSE	FALSE	Trans (>250 kb)			0.616907
ENSG00000153317	ASAP1	8	q24.21	131064353	131455906	2.55167	0.0107207	0.162341	FALSE	FALSE	Trans (>250 kb)			1.42404
ENSG00000198911	SREBF2	22	q13.2	42229109	42303312	2.55144	0.010728	0.162341	FALSE	FALSE	Trans (>250 kb)			1.31108
ENSG00000011021	CLCN6	1	p36.22	11866207	11903201	2.55135	0.0107306	0.162341	FALSE	FALSE	Trans (>250 kb)			0.81354
ENSG00000204904	CXorf31	X	p11.23	46746852	46759138	2.55119	0.0107355	0.162341	FALSE	FALSE	Trans (>250 kb)
ENSG00000110075	PPP6R3	11	q13.2	68228186	68382802	2.55118	0.0107357	0.162341	FALSE	FALSE	Trans (>250 kb)			2.1401
ENSG00000072832	CRMP1	4	p16.2	5749811	5894785	2.55101	0.0107413	0.162341	FALSE	FALSE	Trans (>250 kb)			1.97081
ENSG00000204138	PHACTR4	1	p35.3	28696114	28826881	2.55062	0.0107532	0.162341	FALSE	FALSE	Trans (>250 kb)			6.16855
ENSG00000145901	TNIP1	5	q33.1	150409506	150473138	2.54972	0.010781	0.162341	FALSE	FALSE	Trans (>250 kb)			0.588951
ENSG00000141622	RNF165	18	q21.1	43906772	44043103	2.54772	0.0108428	0.16285	FALSE	FALSE	Trans (>250 kb)			0.95216
ENSG00000173976	RAX2	19	p13.3	3769087	3772233	2.54522	0.010921	0.163341	FALSE	FALSE	Trans (>250 kb)			2.51365
ENSG00000072954	TMEM38A	19	p13.11	16771938	16800840	2.54293	0.0109927	0.163341	FALSE	FALSE	Trans (>250 kb)			0.778785
ENSG00000239887	C1orf226	1	q23.3	162336698	162356600	2.54236	0.0110107	0.163341	FALSE	FALSE	Trans (>250 kb)			2.65849
ENSG00000174282	ZBTB4	17	p13.1	7362685	7387582	2.54226	0.0110137	0.163341	FALSE	FALSE	Trans (>250 kb)			5.26613
ENSG00000137075	RNF38	9	p13.2	36336393	36487545	2.54186	0.0110264	0.163341	FALSE	FALSE	Trans (>250 kb)			1.45838
ENSG00000150907	FOXO1	13	q14.11	41129804	41240734	2.54039	0.0110729	0.163756	FALSE	FALSE	Trans (>250 kb)			7.13051
ENSG00000163904	SENP2	3	q27.2	185300284	185351339	2.53922	0.0111099	0.163892	FALSE	FALSE	Trans (>250 kb)			2.01748
ENSG00000198062	POTEH	22	q11.1	16256441	16287937	2.53874	0.0111253	0.163892	FALSE	FALSE	Trans (>250 kb)
ENSG00000186834	HEXIM1	17	q21.31	43224684	43229468	2.53851	0.0111326	0.163892	FALSE	FALSE	Trans (>250 kb)			3.16016
ENSG00000123999	INHA	2	q35	220433884	220440435	2.5365	0.0111967	0.164379	FALSE	FALSE	Trans (>250 kb)			2.9835
ENSG00000060138	YBX3	12	p13.2	10851683	10875911	2.53608	0.01121	0.164435	FALSE	FALSE	Trans (>250 kb)			7.13051
ENSG00000109920	FNBP4	11	p11.2	47738072	47788995	2.53487	0.0112488	0.164584	FALSE	FALSE	Trans (>250 kb)			6.08417
ENSG00000162526	TSSK3	1	p35.1	32817122	32829913	2.53242	0.011328	0.165374	FALSE	FALSE	Trans (>250 kb)			2.12071
ENSG00000174705	SH3PXD2B	5	q35.1	171752185	171881527	2.53227	0.0113326	0.165374	FALSE	FALSE	Trans (>250 kb)			1.45512
ENSG00000105392	CRX	19	q13.33	48322703	48346587	2.5308	0.0113804	0.165623	FALSE	FALSE	Trans (>250 kb)			1.11553
ENSG00000133858	ZFC3H1	12	q21.1	72003252	72061505	2.5295	0.0114224	0.166076	FALSE	FALSE	Trans (>250 kb)			2.05431
ENSG00000182083	OR6B2	2	q37.3	240968841	240969906	2.52892	0.0114415	0.166218	FALSE	FALSE	Trans (>250 kb)			2.39659
ENSG00000184708	EIF4ENIF1	22	q12.2	31832963	31892094	2.52829	0.0114618	0.166308	FALSE	FALSE	Trans (>250 kb)			2.76746
ENSG00000163635	ATXN7	3	p14.1	63850233	63989138	2.52482	0.0115757	0.167369	FALSE	FALSE	Trans (>250 kb)			1.92169
ENSG00000228325	RP11-685N3.1	2	p11.1	90537839	90538397	2.52475	0.011578	0.167369	FALSE	FALSE	Trans (>250 kb)
ENSG00000157510	AFAP1L1	5	q32	148651434	148721365	2.52247	0.0116534	0.167511	FALSE	FALSE	Trans (>250 kb)			0.631984
ENSG00000178188	SH2B1	16	p11.2	28857921	28885526	2.52222	0.0116617	0.167511	FALSE	FALSE	Trans (>250 kb)			1.17918
ENSG00000111642	CHD4	12	p13.31	6679249	6716642	2.52191	0.011672	0.167511	FALSE	FALSE	Trans (>250 kb)			7.13051
ENSG00000196428	TSC22D2	3	q25.1	150126122	150184218	2.51999	0.0117358	0.168165	FALSE	FALSE	0	rs10154963	1.65323e-08	7.13051
ENSG00000100982	PCIF1	20	q13.12	44563267	44576662	2.51928	0.0117597	0.168375	FALSE	FALSE	Trans (>250 kb)			2.60643
ENSG00000168887	C2orf68	2	p11.2	85833777	85839189	2.51893	0.0117712	0.16842	FALSE	FALSE	Trans (>250 kb)			2.0061
ENSG00000147454	SLC25A37	8	p21.2	23386318	23432976	2.51816	0.011797	0.168666	FALSE	FALSE	Trans (>250 kb)			2.0964
ENSG00000179817	MRGPRX4	11	p15.1	18194384	18195827	2.51613	0.0118652	0.169224	FALSE	FALSE	Trans (>250 kb)			4.12986
ENSG00000132915	PDE6A	5	q32	149237519	149324356	2.51598	0.01187	0.169224	FALSE	FALSE	Trans (>250 kb)			4.23036
ENSG00000204960	BLACE	7	q36.3	155149680	155160629	2.51514	0.0118985	0.169397	FALSE	FALSE	Trans (>250 kb)			1.48541
ENSG00000187642	C1orf170	1	p36.33	910579	917497	2.5127	0.0119811	0.169821	FALSE	FALSE	Trans (>250 kb)			1.75627
ENSG00000156671	SAMD8	10	q22.2	76859344	76941881	2.5119	0.0120084	0.169971	FALSE	FALSE	Trans (>250 kb)			0.131524
ENSG00000173273	TNKS	8	p23.1	9413424	9639856	2.51071	0.012049	0.170271	FALSE	FALSE	Trans (>250 kb)			0.583593
ENSG00000088854	C20orf194	20	p13	3229951	3388272	2.50942	0.0120931	0.170662	FALSE	FALSE	Trans (>250 kb)			1.86813
ENSG00000255038	RP11-1167A19.2	11	q13.1	65834748	65837090	2.50877	0.0121153	0.170882	FALSE	FALSE	Trans (>250 kb)			1.56562
ENSG00000273274	ZBTB8B	1	p35.1	32930670	32962287	2.50771	0.0121518	0.171099	FALSE	FALSE	Trans (>250 kb)			2.82355
ENSG00000108947	EFNB3	17	p13.1	7608520	7614696	2.5074	0.0121623	0.171099	FALSE	FALSE	Trans (>250 kb)			3.04205
ENSG00000213999	MEF2B	19	p13.11	19256377	19303400	2.50642	0.0121961	0.171174	FALSE	FALSE	Trans (>250 kb)			0.156597
ENSG00000149187	CELF1	11	p11.2	47487496	47587121	2.50633	0.012199	0.171174	FALSE	FALSE	Trans (>250 kb)			6.08522
ENSG00000156873	PHKG2	16	p11.2	30759591	30772490	2.50546	0.0122293	0.171285	FALSE	FALSE	Trans (>250 kb)			0.211923
ENSG00000181781	ODF3L2	19	p13.3	463346	474983	2.50518	0.012239	0.171334	FALSE	FALSE	Trans (>250 kb)			3.13677
ENSG00000126883	NUP214	9	q34.13	134000948	134110057	2.50471	0.0122551	0.171438	FALSE	FALSE	Trans (>250 kb)			2.18968
ENSG00000124766	SOX4	6	p22.3	21593972	21598847	2.50286	0.0123195	0.172139	FALSE	FALSE	Trans (>250 kb)			3.40515
ENSG00000143569	UBAP2L	1	q21.3	154192655	154243986	2.50182	0.0123556	0.172539	FALSE	FALSE	Trans (>250 kb)			4.73007
ENSG00000115556	PLCD4	2	q35	219472488	219501907	2.50077	0.0123925	0.172635	FALSE	FALSE	Trans (>250 kb)			3.27014
ENSG00000100811	YY1	14	q32.2	100704635	100749129	2.50059	0.0123986	0.172635	FALSE	FALSE	Trans (>250 kb)			1.59265
ENSG00000196535	MYO18A	17	q11.2	27400528	27507430	2.49822	0.012482	0.17352	FALSE	FALSE	Trans (>250 kb)			3.53134
ENSG00000107882	SUFU	10	q24.32	104263744	104393292	2.49753	0.0125062	0.173564	FALSE	FALSE	Trans (>250 kb)			3.46224
ENSG00000146205	ANO7	2	q37.3	242127924	242164792	2.49432	0.0126198	0.174291	FALSE	FALSE	Trans (>250 kb)			5.44052
ENSG00000165684	SNAPC4	9	q34.3	139270029	139293249	2.49267	0.0126786	0.174792	FALSE	FALSE	Trans (>250 kb)			1.58998
ENSG00000105325	FZR1	19	p13.3	3506271	3538328	2.48947	0.0127934	0.175855	FALSE	FALSE	Trans (>250 kb)			2.95274
ENSG00000185650	ZFP36L1	14	q24.1	69254377	69263190	2.4891	0.0128066	0.175878	FALSE	FALSE	Trans (>250 kb)			0.746932
ENSG00000104897	SF3A2	19	p13.3	2236520	2248678	2.48842	0.0128311	0.176137	FALSE	FALSE	Trans (>250 kb)			1.23608
ENSG00000179833	SERTAD2	2	p14	64858755	64978139	2.48524	0.0129465	0.177354	FALSE	FALSE	Trans (>250 kb)			0.156597
ENSG00000123144	C19orf43	19	p13.2	12841454	12845589	2.48375	0.0130007	0.177357	FALSE	FALSE	Trans (>250 kb)			3.18787
ENSG00000066923	STAG3	7	q22.1	99775186	99819111	2.48304	0.0130268	0.177357	FALSE	FALSE	0	rs79986079	2.61383e-09	7.13051
ENSG00000148602	LRIT1	10	q23.1	85991349	86001217	2.48265	0.013041	0.177357	FALSE	FALSE	Trans (>250 kb)			3.62001
ENSG00000164715	LMTK2	7	q21.3	97736197	97838945	2.4823	0.0130539	0.177357	FALSE	FALSE	Trans (>250 kb)			2.79753
ENSG00000123908	AGO2	8	q24.3	141541264	141645718	2.48189	0.0130687	0.177357	FALSE	FALSE	Trans (>250 kb)			3.60629
ENSG00000139263	LRIG3	12	q14.1	59265931	59314303	2.48009	0.0131351	0.177866	FALSE	FALSE	Trans (>250 kb)			1.30695
ENSG00000116350	SRSF4	1	p35.3	29474255	29508499	2.47994	0.0131403	0.177866	FALSE	FALSE	Trans (>250 kb)			3.42219
ENSG00000197694	SPTAN1	9	q34.11	131314866	131395941	2.4788	0.0131825	0.178069	FALSE	FALSE	Trans (>250 kb)			1.6709
ENSG00000185591	SP1	12	q13.13	53773960	53810230	2.47877	0.0131836	0.178069	FALSE	FALSE	Trans (>250 kb)			4.31911
ENSG00000196465	MYL6B	12	q13.2	56546040	56553431	2.47673	0.0132591	0.178502	FALSE	FALSE	Trans (>250 kb)			3.11117
ENSG00000196220	SRGAP3	3	p25.3	9022275	9404737	2.47497	0.0133246	0.178766	FALSE	FALSE	15183	rs586014	9.65339e-13	5.45131
ENSG00000133985	TTC9	14	q24.2	71108504	71142077	2.47461	0.0133382	0.178766	FALSE	FALSE	Trans (>250 kb)			1.65001
ENSG00000108219	TSPAN14	10	q23.1	82213922	82292879	2.47395	0.0133629	0.178766	FALSE	FALSE	Trans (>250 kb)			4.02348
ENSG00000134588	USP26	X	q26.2	132158659	132231137	2.47345	0.0133817	0.178768	FALSE	FALSE	Trans (>250 kb)
ENSG00000155463	OXA1L	14	q11.2	23235731	23241007	2.47298	0.0133991	0.178809	FALSE	FALSE	Trans (>250 kb)			1.61811
ENSG00000149927	DOC2A	16	p11.2	30016830	30034591	2.4723	0.0134246	0.178939	FALSE	FALSE	Trans (>250 kb)			4.49256
ENSG00000148356	LRSAM1	9	q33.3	130213765	130265780	2.47198	0.0134367	0.178939	FALSE	FALSE	Trans (>250 kb)			1.51199
ENSG00000171316	CHD7	8	q12.1	61591337	61779465	2.46913	0.0135441	0.18002	FALSE	FALSE	Trans (>250 kb)			7.13051
ENSG00000196781	TLE1	9	q21.32	84198598	84304220	2.4668	0.0136328	0.180346	FALSE	FALSE	Trans (>250 kb)			3.33463
ENSG00000104804	TULP2	19	q13.33	49384222	49401990	2.46647	0.0136452	0.180346	FALSE	FALSE	Trans (>250 kb)			3.6059
ENSG00000142627	EPHA2	1	p36.13	16450832	16482582	2.46644	0.0136463	0.180346	FALSE	FALSE	Trans (>250 kb)			0.480057
ENSG00000134698	AGO4	1	p34.3	36273773	36323491	2.46627	0.013653	0.180346	FALSE	FALSE	Trans (>250 kb)			0.00896042
ENSG00000115977	AAK1	2	p13.3	69688532	69901481	2.46582	0.0136701	0.180346	FALSE	FALSE	Trans (>250 kb)			0.590143
ENSG00000141456	PELP1	17	p13.2	4574679	4607632	2.46555	0.0136803	0.180346	FALSE	FALSE	Trans (>250 kb)			0.586865
ENSG00000130158	DOCK6	19	p13.2	11309971	11373157	2.46501	0.0137009	0.180458	FALSE	FALSE	Trans (>250 kb)			1.99866
ENSG00000267168	RP11-318A15.7	17	q25.1	74729060	74734604	2.464	0.0137397	0.18065	FALSE	FALSE	Trans (>250 kb)			0.0188616
ENSG00000182272	B4GALNT4	11	p15.5	369796	382116	2.46066	0.013868	0.182019	FALSE	FALSE	Trans (>250 kb)			5.06427
ENSG00000197102	DYNC1H1	14	q32.31	102430865	102517129	2.45991	0.0138973	0.182045	FALSE	FALSE	Trans (>250 kb)			0.752576
ENSG00000165959	CLMN	14	q32.13	95648277	95786243	2.4596	0.0139092	0.182045	FALSE	FALSE	Trans (>250 kb)			5.11892
ENSG00000105613	MAST1	19	p13.2	12944765	12985765	2.45873	0.0139428	0.182184	FALSE	FALSE	Trans (>250 kb)			1.79444
ENSG00000204618	RNF39	6	p22.1	30038043	30043664	2.45865	0.013946	0.182184	FALSE	FALSE	14175	rs3869070	6.99872e-09	7.13051
ENSG00000185033	SEMA4B	15	q26.1	90703836	90772911	2.45834	0.0139582	0.182184	FALSE	FALSE	Trans (>250 kb)			0.647052
ENSG00000183324	C15orf60	15	q24.1	73735499	73852355	2.45627	0.0140388	0.182961	FALSE	FALSE	Trans (>250 kb)			1.86384
ENSG00000114784	EIF1B	3	p22.1	40351175	40353915	2.45572	0.0140604	0.183056	FALSE	FALSE	Trans (>250 kb)			2.94308
ENSG00000140332	TLE3	15	q23	70340129	70390515	2.45552	0.0140681	0.183056	FALSE	FALSE	Trans (>250 kb)			4.04265
ENSG00000203872	C6orf163	6	q15	88054567	88075181	2.45467	0.0141014	0.183113	FALSE	FALSE	Trans (>250 kb)			1.28175
ENSG00000022840	RNF10	12	q24.31	120971283	121015397	2.45457	0.0141054	0.183113	FALSE	FALSE	Trans (>250 kb)			3.37726
ENSG00000112658	SRF	6	p21.1	43139037	43149243	2.45351	0.0141469	0.183425	FALSE	FALSE	Trans (>250 kb)			0.744946
ENSG00000100731	PCNX	14	q24.2	71374122	71582099	2.45331	0.0141546	0.183462	FALSE	FALSE	Trans (>250 kb)			1.58292
ENSG00000088256	GNA11	19	p13.3	3094408	3124002	2.45311	0.0141629	0.183479	FALSE	FALSE	Trans (>250 kb)			3.29731
ENSG00000198873	GRK5	10	q26.11	120967101	121215131	2.45221	0.0141981	0.183511	FALSE	FALSE	Trans (>250 kb)			2.11834
ENSG00000159648	TEPP	16	q21	58010339	58022020	2.45133	0.0142331	0.183997	FALSE	FALSE	Trans (>250 kb)			3.1747
ENSG00000223931	AC142381.1	16	p11.2	32063311	32063601	2.45088	0.0142507	0.184026	FALSE	FALSE	Trans (>250 kb)
ENSG00000099330	OCEL1	19	p13.11	17337013	17340028	2.45042	0.0142688	0.184026	FALSE	FALSE	Trans (>250 kb)			5.17902
ENSG00000185155	MIXL1	1	q42.12	226411319	226414755	2.45028	0.0142743	0.184026	FALSE	FALSE	Trans (>250 kb)			5.19832
ENSG00000158161	EYA3	1	p35.3	28296855	28415207	2.4493	0.0143132	0.184274	FALSE	FALSE	Trans (>250 kb)			1.31049
ENSG00000184619	KRBA2	17	p13.1	8271955	8280029	2.44807	0.0143625	0.184592	FALSE	FALSE	Trans (>250 kb)			3.39619
ENSG00000167964	RAB26	16	p13.3	2190804	2204166	2.44734	0.0143914	0.184743	FALSE	FALSE	Trans (>250 kb)			0.0216192
ENSG00000163166	IWS1	2	q14.3	128193783	128284462	2.44676	0.0144145	0.184743	FALSE	FALSE	Trans (>250 kb)			1.83273
ENSG00000076706	MCAM	11	q23.3	119179241	119192231	2.44563	0.01446	0.184743	FALSE	FALSE	Trans (>250 kb)			1.24937
ENSG00000164190	NIPBL	5	p13.2	36876861	37066515	2.44528	0.0144738	0.184743	FALSE	FALSE	Trans (>250 kb)			1.98141
ENSG00000166272	WBP1L	10	q24.32	104503727	104576021	2.4451	0.0144812	0.184743	FALSE	FALSE	Trans (>250 kb)			7.13051
ENSG00000156194	PPEF2	4	q21.1	76781020	76823724	2.44496	0.0144869	0.184743	FALSE	FALSE	Trans (>250 kb)			2.12909
ENSG00000196604	POTEF	2	q21.1	130831108	130886795	2.44481	0.014493	0.184743	FALSE	FALSE	Trans (>250 kb)			1.18498
ENSG00000020577	SAMD4A	14	q22.2	55033815	55260033	2.4434	0.0145496	0.185029	FALSE	FALSE	Trans (>250 kb)			3.54894
ENSG00000105954	NPVF	7	p15.3	25264189	25268105	2.44243	0.0145886	0.185378	FALSE	FALSE	Trans (>250 kb)			3.56805
ENSG00000072062	PRKACA	19	p13.12	14202500	14228896	2.44136	0.0146321	0.185473	FALSE	FALSE	Trans (>250 kb)			3.2375
ENSG00000161888	SPC24	19	p13.2	11242196	11266484	2.44129	0.014635	0.185473	FALSE	FALSE	Trans (>250 kb)			2.54753
ENSG00000075218	GTSE1	22	q13.31	46692638	46726707	2.44007	0.0146843	0.18557	FALSE	FALSE	Trans (>250 kb)			1.16573
ENSG00000185900	POMK	8	p11.21	42948658	42978577	2.43991	0.014691	0.18557	FALSE	FALSE	Trans (>250 kb)			1.7194
ENSG00000115844	DLX2	2	q31.1	172964167	172967628	2.43677	0.0148189	0.186753	FALSE	FALSE	Trans (>250 kb)			3.88971
ENSG00000047410	TPR	1	q31.1	186280784	186344825	2.43654	0.0148286	0.186753	FALSE	FALSE	Trans (>250 kb)			1.53194
ENSG00000170255	MRGPRX1	11	p15.1	18955360	18961054	2.43653	0.0148288	0.186753	FALSE	FALSE	Trans (>250 kb)			1.97169
ENSG00000175826	CTDNEP1	17	p13.1	7146910	7155810	2.43558	0.0148678	0.187111	FALSE	FALSE	Trans (>250 kb)			3.14626
ENSG00000165458	INPPL1	11	q13.4	71934745	71950149	2.43492	0.0148953	0.187185	FALSE	FALSE	Trans (>250 kb)			0.525997
ENSG00000184271	POU6F1	12	q13.13	51580719	51611477	2.43395	0.0149351	0.187416	FALSE	FALSE	Trans (>250 kb)			0.41358
ENSG00000172915	NBEA	13	q13.3	35516424	36247159	2.43346	0.0149552	0.187525	FALSE	FALSE	Trans (>250 kb)			2.55401
ENSG00000185522	C11orf35	11	p15.5	554855	560779	2.43302	0.0149735	0.187634	FALSE	FALSE	Trans (>250 kb)			2.08415
ENSG00000144730	IL17RD	3	p14.3	57124010	57204334	2.43096	0.015059	0.187984	FALSE	FALSE	Trans (>250 kb)			6.27753
ENSG00000130382	MLLT1	19	p13.3	6212966	6279959	2.43084	0.0150638	0.187984	FALSE	FALSE	Trans (>250 kb)			1.68785
ENSG00000089916	GPATCH2L	14	q24.3	76618259	76720685	2.42957	0.0151166	0.188445	FALSE	FALSE	Trans (>250 kb)			6.54746
ENSG00000110841	PPFIBP1	12	p11.23	27676364	27848497	2.429	0.0151406	0.188504	FALSE	FALSE	Trans (>250 kb)			6.38073
ENSG00000249679	RP11-279O9.4	4	q35.1	186392670	186393417	2.4287	0.0151529	0.188504	FALSE	FALSE	Trans (>250 kb)			3.25377
ENSG00000158545	ZC3H18	16	q24.2	88636789	88698374	2.42848	0.0151625	0.188524	FALSE	FALSE	Trans (>250 kb)			5.64246
ENSG00000105048	TNNT1	19	q13.42	55644162	55660722	2.42819	0.0151742	0.188544	FALSE	FALSE	69615	rs11880448	2.26856e-08	4.50962
ENSG00000182912	C21orf90	21	q22.3	45937099	45945835	2.42699	0.0152248	0.188916	FALSE	FALSE	Trans (>250 kb)			2.92454
ENSG00000130164	LDLR	19	p13.2	11200038	11244492	2.42689	0.0152287	0.188916	FALSE	FALSE	Trans (>250 kb)			2.25318
ENSG00000172382	PRSS27	16	p13.3	2762419	2770552	2.42505	0.0153061	0.189568	FALSE	FALSE	Trans (>250 kb)			4.60626
ENSG00000106346	USP42	7	p22.1	6144515	6201195	2.4243	0.0153381	0.1898	FALSE	FALSE	Trans (>250 kb)			3.92745
ENSG00000168807	SNTB2	16	q22.1	69221032	69342955	2.42184	0.0154423	0.19021	FALSE	FALSE	Trans (>250 kb)			3.69232
ENSG00000182979	MTA1	14	q32.33	105886159	105937066	2.42182	0.0154429	0.19021	FALSE	FALSE	Trans (>250 kb)			4.59944
ENSG00000249459	ZNF286B	17	p11.2	18561742	18585575	2.42146	0.0154581	0.19021	FALSE	FALSE	Trans (>250 kb)			0.981761
ENSG00000139613	SMARCC2	12	q13.2	56556767	56583351	2.42116	0.0154711	0.19021	FALSE	FALSE	Trans (>250 kb)			4.08418
ENSG00000141956	PRDM15	21	q22.3	43218385	43299591	2.42066	0.0154921	0.19021	FALSE	FALSE	Trans (>250 kb)			4.21803
ENSG00000111271	ACAD10	12	q24.12	112123857	112194903	2.42045	0.0155015	0.19021	FALSE	FALSE	Trans (>250 kb)			2.37292
ENSG00000185513	L3MBTL1	20	q13.12	42136320	42179590	2.41995	0.0155226	0.19021	FALSE	FALSE	Trans (>250 kb)			3.90789
ENSG00000144645	OSBPL10	3	p22.3	31699382	32119072	2.41934	0.0155488	0.19021	FALSE	FALSE	Trans (>250 kb)			3.55868
ENSG00000085185	BCORL1	X	q26.1	129115083	129192058	2.41738	0.0156327	0.190957	FALSE	FALSE	Trans (>250 kb)
ENSG00000104879	CKM	19	q13.32	45809672	45826235	2.4165	0.0156703	0.191201	FALSE	FALSE	Trans (>250 kb)			2.17344
ENSG00000115677	HDLBP	2	q37.3	242166679	242256476	2.41432	0.0157647	0.19141	FALSE	FALSE	Trans (>250 kb)			5.67438
ENSG00000139053	PDE6H	12	p12.3	15125956	15134799	2.41376	0.0157888	0.191489	FALSE	FALSE	Trans (>250 kb)			5.24902
ENSG00000146648	EGFR	7	p11.2	55086714	55324313	2.41275	0.0158327	0.191721	FALSE	FALSE	Trans (>250 kb)			3.09708
ENSG00000133895	MEN1	11	q13.1	64570982	64578766	2.41266	0.0158365	0.191721	FALSE	FALSE	Trans (>250 kb)			1.39826
ENSG00000139083	ETV6	12	p13.2	11802788	12048336	2.41212	0.01586	0.191721	FALSE	FALSE	Trans (>250 kb)			0.24124
ENSG00000074755	ZZEF1	17	p13.2	3907739	4046314	2.41206	0.0158627	0.191721	FALSE	FALSE	Trans (>250 kb)			3.5388
ENSG00000143373	ZNF687	1	q21.3	151254094	151264656	2.41065	0.0159243	0.192169	FALSE	FALSE	Trans (>250 kb)			4.43175
ENSG00000105650	PDE4C	19	p13.11	18318771	18366229	2.41013	0.0159469	0.192226	FALSE	FALSE	Trans (>250 kb)			3.91538
ENSG00000104892	KLC3	19	q13.32	45836692	45854778	2.40982	0.0159602	0.192226	FALSE	FALSE	Trans (>250 kb)			1.47194
ENSG00000079313	REXO1	19	p13.3	1815248	1848452	2.40885	0.0160028	0.192663	FALSE	FALSE	Trans (>250 kb)			2.36668
ENSG00000169184	MN1	22	q12.1	28144265	28197486	2.40692	0.0160875	0.193192	FALSE	FALSE	Trans (>250 kb)			4.12489
ENSG00000162783	IER5	1	q25.3	181057638	181059977	2.40683	0.0160916	0.193192	FALSE	FALSE	30311	rs6688275	4.50994e-08	7.13051
ENSG00000187244	BCAM	19	q13.32	45312328	45324673	2.40586	0.0161344	0.193444	FALSE	FALSE	Trans (>250 kb)			1.17367
ENSG00000157837	SPPL3	12	q24.31	121200313	121342174	2.40352	0.0162381	0.194058	FALSE	FALSE	Trans (>250 kb)			2.56061
ENSG00000183798	EMILIN3	20	q12	39988606	39995467	2.40091	0.0163542	0.195286	FALSE	FALSE	Trans (>250 kb)			6.27073
ENSG00000087365	SF3B2	11	q13.1	65818200	65836779	2.39878	0.0164499	0.195528	FALSE	FALSE	Trans (>250 kb)			1.56733
ENSG00000152454	ZNF256	19	q13.43	58452201	58459043	2.39872	0.0164525	0.195528	FALSE	FALSE	Trans (>250 kb)			3.20162
ENSG00000173366	TLR9	3	p21.2	52255097	52265206	2.39863	0.0164564	0.195528	FALSE	FALSE	Trans (>250 kb)			3.74505
ENSG00000069188	SDK2	17	q25.1	71330523	71640228	2.3982	0.016476	0.195528	FALSE	FALSE	Trans (>250 kb)			1.7333
ENSG00000131626	PPFIA1	11	q13.3	70116806	70230509	2.39819	0.0164765	0.195528	FALSE	FALSE	Trans (>250 kb)			0.913625
ENSG00000105085	MED26	19	p13.11	16685718	16739873	2.39814	0.0164788	0.195528	FALSE	FALSE	Trans (>250 kb)			1.90528
ENSG00000100266	PACSIN2	22	q13.2	43231418	43411151	2.39804	0.016483	0.195528	FALSE	FALSE	Trans (>250 kb)			0.354215
ENSG00000178201	VN1R1	19	q13.43	57966542	57967854	2.39765	0.0165006	0.195528	FALSE	FALSE	Trans (>250 kb)			1.2615
ENSG00000188549	C15orf52	15	q15.1	40623653	40633168	2.3974	0.0165118	0.195528	FALSE	FALSE	Trans (>250 kb)			3.01737
ENSG00000083844	ZNF264	19	q13.43	57702868	57724724	2.39692	0.0165334	0.195528	FALSE	FALSE	Trans (>250 kb)			2.5196
ENSG00000183955	SETD8	12	q24.31	123868320	123893905	2.39653	0.0165511	0.195528	FALSE	FALSE	5873	rs12299125	1.11022e-16	7.13051
ENSG00000115020	PIKFYVE	2	q34	209130991	209223475	2.3965	0.0165527	0.195528	FALSE	FALSE	Trans (>250 kb)			1.92169
ENSG00000181722	ZBTB20	3	q13.31	114056941	114866118	2.3964	0.016557	0.195528	FALSE	FALSE	Trans (>250 kb)			2.6217
ENSG00000099999	RNF215	22	q12.2	30773835	30817760	2.3957	0.0165885	0.19565	FALSE	FALSE	Trans (>250 kb)			1.59622
ENSG00000003249	DBNDD1	16	q24.3	90071273	90086536	2.3954	0.0166022	0.19565	FALSE	FALSE	95049	rs11644804	4.95379e-08	5.01227
ENSG00000013588	GPRC5A	12	p13.1	13043716	13070871	2.39495	0.0166227	0.19565	FALSE	FALSE	160146	rs12828438	1.03719e-08	0.98848
ENSG00000169548	ZNF280A	22	q11.22	22868060	22874613	2.39457	0.0166401	0.19565	FALSE	FALSE	Trans (>250 kb)			1.32633
ENSG00000116017	ARID3A	19	p13.3	925781	975939	2.39322	0.016701	0.196293	FALSE	FALSE	0	rs10411830	2.63392e-10	7.13051
ENSG00000157764	BRAF	7	q34	140419127	140624564	2.39278	0.0167211	0.196378	FALSE	FALSE	Trans (>250 kb)			3.63456
ENSG00000188315	C3orf62	3	p21.31	49306035	49315342	2.39193	0.0167599	0.196633	FALSE	FALSE	Trans (>250 kb)			5.58456
ENSG00000128602	SMO	7	q32.1	128828713	128853386	2.39162	0.0167742	0.196633	FALSE	FALSE	150477	rs4731541	1.45275e-08	1.50963
ENSG00000068745	IP6K2	3	p21.31	48725436	48777786	2.3916	0.0167752	0.196633	FALSE	FALSE	Trans (>250 kb)			7.13051
ENSG00000143624	INTS3	1	q21.3	153700543	153746555	2.38971	0.0168617	0.197442	FALSE	FALSE	Trans (>250 kb)			1.71611
ENSG00000171206	TRIM8	10	q24.32	104404253	104418164	2.38699	0.0169869	0.198761	FALSE	FALSE	Trans (>250 kb)			3.72579
ENSG00000111665	CDCA3	12	p13.31	6953957	6961230	2.38602	0.0170319	0.198771	FALSE	FALSE	Trans (>250 kb)			1.49914
ENSG00000125733	TRIP10	19	p13.3	6737936	6751537	2.38601	0.0170322	0.198771	FALSE	FALSE	Trans (>250 kb)			1.86741
ENSG00000261915	RP11-542C16.2	17	p13.1	7215980	7222493	2.38335	0.0171558	0.199677	FALSE	FALSE	Trans (>250 kb)			3.50452
ENSG00000143845	ETNK2	1	q32.1	204100190	204121307	2.38295	0.0171747	0.199713	FALSE	FALSE	Trans (>250 kb)			3.10937
ENSG00000162298	SYVN1	11	q13.1	64889252	64902004	2.38275	0.017184	0.199713	FALSE	FALSE	Trans (>250 kb)			2.62958
ENSG00000068137	PLEKHH3	17	q21.2	40819932	40829048	2.38099	0.0172663	0.200298	FALSE	FALSE	Trans (>250 kb)			5.68839
ENSG00000073792	IGF2BP2	3	q27.2	185361527	185542844	2.38071	0.0172792	0.200298	FALSE	FALSE	Trans (>250 kb)			3.83609
ENSG00000114796	KLHL24	3	q27.1	183353356	183402265	2.37979	0.0173223	0.200373	FALSE	FALSE	160660	rs10937153	4.94382e-13	3.92718
ENSG00000105641	SLC5A5	19	p13.11	17982782	18005983	2.37853	0.0173817	0.200839	FALSE	FALSE	Trans (>250 kb)			0.121671
ENSG00000100227	POLDIP3	22	q13.2	42979727	43010968	2.37616	0.017494	0.201415	FALSE	FALSE	Trans (>250 kb)			1.58161
ENSG00000071054	MAP4K4	2	q11.2	102313312	102511149	2.3752	0.0175393	0.20153	FALSE	FALSE	Trans (>250 kb)			1.42128
ENSG00000154380	ENAH	1	q42.12	225674537	225840844	2.37512	0.0175434	0.20153	FALSE	FALSE	Trans (>250 kb)			3.68031
ENSG00000185112	FAM43A	3	q29	194406622	194409762	2.37423	0.0175858	0.201719	FALSE	FALSE	Trans (>250 kb)			6.57826
ENSG00000106336	FBXO24	7	q22.1	100181605	100198740	2.37418	0.0175879	0.201719	FALSE	FALSE	Trans (>250 kb)			4.18219
ENSG00000137221	TJAP1	6	p21.1	43445261	43474294	2.3738	0.0176061	0.201728	FALSE	FALSE	Trans (>250 kb)			3.8573
ENSG00000160683	CXCR5	11	q23.3	118754475	118768508	2.37378	0.0176069	0.201728	FALSE	FALSE	Trans (>250 kb)			3.10937
ENSG00000205177	C11orf91	11	p13	33719807	33722347	2.37176	0.0177036	0.20255	FALSE	FALSE	Trans (>250 kb)			1.32031
ENSG00000187555	USP7	16	p13.2	8985951	9058371	2.37134	0.0177238	0.202566	FALSE	FALSE	9931	rs12923049	1.00033e-08	7.13051
ENSG00000111664	GNB3	12	p13.31	6949118	6956557	2.37001	0.0177878	0.202913	FALSE	FALSE	Trans (>250 kb)			1.45404
ENSG00000142408	CACNG8	19	q13.42	54466294	54493469	2.36948	0.0178129	0.203088	FALSE	FALSE	Trans (>250 kb)			3.18169
ENSG00000142538	PTH2	19	q13.33	49925671	49926698	2.36942	0.0178162	0.203088	FALSE	FALSE	Trans (>250 kb)			5.48187
ENSG00000127990	SGCE	7	q21.3	94214542	94285521	2.36596	0.0179835	0.203562	FALSE	FALSE	Trans (>250 kb)			0.405811
ENSG00000147144	CCDC120	X	p11.23	48911101	48927509	2.36582	0.0179902	0.203562	FALSE	FALSE	Trans (>250 kb)
ENSG00000136709	WDR33	2	q14.3	128458596	128568761	2.3647	0.0180444	0.203692	FALSE	FALSE	Trans (>250 kb)			5.16244
ENSG00000132535	DLG4	17	p13.1	7093209	7123021	2.36331	0.0181125	0.204505	FALSE	FALSE	Trans (>250 kb)			2.57071
ENSG00000240505	TNFRSF13B	17	p11.2	16832849	16875432	2.36232	0.018161	0.204935	FALSE	FALSE	Trans (>250 kb)			3.29731
ENSG00000177463	NR2C2	3	p25.1	14989091	15095107	2.3614	0.0182063	0.205159	FALSE	FALSE	Trans (>250 kb)			2.85902
ENSG00000165821	SALL2	14	q11.2	21989232	22005350	2.36138	0.0182069	0.205159	FALSE	FALSE	Trans (>250 kb)			1.79319
ENSG00000228157	AC007952.5	17	p11.2	18996287	19000150	2.36032	0.0182592	0.205369	FALSE	FALSE	Trans (>250 kb)
ENSG00000180815	MAP3K15	X	p22.12	19378174	19533379	2.35911	0.0183187	0.205473	FALSE	FALSE	Trans (>250 kb)
ENSG00000137094	DNAJB5	9	p13.3	34989638	34998897	2.35847	0.0183507	0.205615	FALSE	FALSE	Trans (>250 kb)			3.85191
ENSG00000241404	EGFL8	6	p21.32	32132360	32136058	2.35813	0.0183674	0.205615	FALSE	FALSE	388	rs3132941	9.89209e-14	7.13051
ENSG00000172350	ABCG4	11	q23.3	119019722	119033360	2.35779	0.0183842	0.205615	FALSE	FALSE	Trans (>250 kb)			2.8103
ENSG00000110367	DDX6	11	q23.3	118620034	118661858	2.35551	0.0184973	0.206339	FALSE	FALSE	Trans (>250 kb)			2.5776
ENSG00000122678	POLM	7	p13	44111846	44122139	2.35261	0.0186422	0.207572	FALSE	FALSE	Trans (>250 kb)			1.93619
ENSG00000091656	ZFHX4	8	q21.11	77593454	77779521	2.35089	0.0187286	0.207996	FALSE	FALSE	Trans (>250 kb)			0.680796
ENSG00000092847	AGO1	1	p34.3	36335409	36395211	2.35079	0.0187338	0.207996	FALSE	FALSE	Trans (>250 kb)			0.222188
ENSG00000267631	CGB1	19	q13.33	49538831	49552006	2.35039	0.0187539	0.207996	FALSE	FALSE	Trans (>250 kb)			3.95877
ENSG00000148426	PROSER2	10	p14	11865338	11914276	2.34958	0.0187946	0.208231	FALSE	FALSE	Trans (>250 kb)			1.91381
ENSG00000135679	MDM2	12	q15	69201956	69239214	2.34861	0.0188434	0.208442	FALSE	FALSE	Trans (>250 kb)			2.12189
ENSG00000129353	SLC44A2	19	p13.2	10713133	10755235	2.34822	0.0188634	0.208442	FALSE	FALSE	Trans (>250 kb)			3.81508
ENSG00000134762	DSC3	18	q12.1	28569974	28622781	2.34807	0.018871	0.208442	FALSE	FALSE	Trans (>250 kb)			4.23065
ENSG00000204060	FOXO6	1	p34.2	41827594	41849262	2.34722	0.018914	0.208743	FALSE	FALSE	Trans (>250 kb)			2.0595
ENSG00000109111	SUPT6H	17	q11.2	26989109	27029697	2.34638	0.0189566	0.208967	FALSE	FALSE	Trans (>250 kb)			3.24267
ENSG00000033030	ZCCHC8	12	q24.31	122957417	122985518	2.34532	0.0190108	0.209312	FALSE	FALSE	Trans (>250 kb)			7.13051
ENSG00000128829	EIF2AK4	15	q15.1	40226347	40327797	2.34327	0.0191155	0.209978	FALSE	FALSE	Trans (>250 kb)			2.95274
ENSG00000160161	CILP2	19	p13.11	19649057	19657468	2.34236	0.0191622	0.210039	FALSE	FALSE	Trans (>250 kb)			1.39926
ENSG00000205629	LCMT1	16	p12.1	25123050	25189552	2.34189	0.0191862	0.210099	FALSE	FALSE	Trans (>250 kb)			0.513661
ENSG00000257315	ZBED6	1	q32.1	203765437	203769686	2.33983	0.0192928	0.21093	FALSE	FALSE	Trans (>250 kb)			2.65849
ENSG00000203804	ADAMTSL4-AS1	1	q21.3	150533480	150533969	2.33939	0.0193151	0.210957	FALSE	FALSE	Trans (>250 kb)			5.53607
ENSG00000075151	EIF4G3	1	p36.12	21132963	21503377	2.33814	0.0193801	0.211235	FALSE	FALSE	Trans (>250 kb)			2.26443
ENSG00000167110	GOLGA2	9	q34.11	131018108	131038274	2.33723	0.0194271	0.211606	FALSE	FALSE	Trans (>250 kb)			3.32278
ENSG00000114315	HES1	3	q29	193853934	193856521	2.33718	0.0194301	0.211606	FALSE	FALSE	Trans (>250 kb)			3.09708
ENSG00000154001	PPP2R5E	14	q23.2	63838075	64010092	2.33659	0.0194605	0.211725	FALSE	FALSE	Trans (>250 kb)			1.32241
ENSG00000088280	ASAP3	1	p36.12	23755056	23811061	2.33242	0.0196786	0.213475	FALSE	FALSE	Trans (>250 kb)			3.66537
ENSG00000020256	ZFP64	20	q13.2	50668202	50820847	2.3322	0.0196901	0.213475	FALSE	FALSE	Trans (>250 kb)			3.48692
ENSG00000188163	FAM166A	9	q34.3	140138036	140142222	2.33208	0.0196962	0.213475	FALSE	FALSE	Trans (>250 kb)
ENSG00000172795	DCP2	5	q22.2	112312399	112356667	2.33208	0.0196963	0.213475	FALSE	FALSE	Trans (>250 kb)			1.05676
ENSG00000087460	GNAS	20	q13.32	57414773	57486247	2.33167	0.0197181	0.213475	FALSE	FALSE	Trans (>250 kb)			2.8444
ENSG00000145113	MUC4	3	q29	195473636	195539148	2.33159	0.019722	0.213475	FALSE	FALSE	Trans (>250 kb)			3.16016
ENSG00000134590	FAM127A	X	q26.3	134166333	134167576	2.33085	0.0197615	0.213708	FALSE	FALSE	Trans (>250 kb)
ENSG00000147905	ZCCHC7	9	p13.2	37120536	37358146	2.33048	0.0197807	0.213708	FALSE	FALSE	Trans (>250 kb)			0.285485
ENSG00000106714	CNTNAP3	9	p13.1	39072764	39288312	2.33003	0.0198044	0.213708	FALSE	FALSE	Trans (>250 kb)			6.56364
ENSG00000114626	ABTB1	3	q21.3	127391778	127399768	2.32951	0.0198319	0.213765	FALSE	FALSE	Trans (>250 kb)			2.41009
ENSG00000160888	IER2	19	p13.2	13261229	13265722	2.32935	0.0198405	0.213765	FALSE	FALSE	Trans (>250 kb)			1.48352
ENSG00000173531	MST1	3	p21.31	49721380	49726934	2.32819	0.0199022	0.214004	FALSE	FALSE	111118	rs6446296	9.60264e-09	7.13051
ENSG00000136848	DAB2IP	9	q33.2	124329336	124547809	2.32816	0.0199035	0.214004	FALSE	FALSE	Trans (>250 kb)			1.02573
ENSG00000185736	ADARB2	10	p15.3	1228073	1779670	2.32751	0.0199379	0.21413	FALSE	FALSE	Trans (>250 kb)			4.26963
ENSG00000019995	ZRANB1	10	q26.13	126630692	126676758	2.32694	0.0199686	0.214255	FALSE	FALSE	0	rs10901846	4.41915e-08	7.13051
ENSG00000187535	IFT140	16	p13.3	1560428	1662111	2.32542	0.0200493	0.214725	FALSE	FALSE	Trans (>250 kb)			5.0252
ENSG00000100129	EIF3L	22	q13.1	38244875	38285414	2.32331	0.0201627	0.215592	FALSE	FALSE	Trans (>250 kb)			0.0390468
ENSG00000169902	TPST1	7	q11.21	65670186	65885530	2.32239	0.0202121	0.215739	FALSE	FALSE	Trans (>250 kb)			0.802597
ENSG00000165632	TAF3	10	p14	7860467	8058590	2.32142	0.0202643	0.216246	FALSE	FALSE	Trans (>250 kb)			0.782014
ENSG00000197279	ZNF165	6	p22.1	28048753	28057341	2.32033	0.0203229	0.216627	FALSE	FALSE	Trans (>250 kb)			4.80835
ENSG00000197555	SIPA1L1	14	q24.2	71787166	72207946	2.31929	0.0203791	0.216958	FALSE	FALSE	Trans (>250 kb)			3.83561
ENSG00000142871	CYR61	1	p22.3	86046444	86049645	2.3192	0.020384	0.216958	FALSE	FALSE	Trans (>250 kb)			0.386698
ENSG00000206557	TRIM71	3	p22.3	32859510	32939318	2.31889	0.0204008	0.217013	FALSE	FALSE	Trans (>250 kb)			3.75365
ENSG00000048028	USP28	11	q23.2	113668596	113746292	2.31755	0.0204738	0.217694	FALSE	FALSE	Trans (>250 kb)			0.718088
ENSG00000149922	TBX6	16	p11.2	30097114	30103208	2.317	0.0205039	0.21792	FALSE	FALSE	Trans (>250 kb)			2.96268
ENSG00000082805	ERC1	12	p13.33	1099675	1605099	2.31583	0.0205674	0.217942	FALSE	FALSE	Trans (>250 kb)			3.18787
ENSG00000184033	CTAG1B	X	q28	153845865	153847533	2.3157	0.0205749	0.217942	FALSE	FALSE	Trans (>250 kb)
ENSG00000182095	TNRC18	7	p22.1	5346421	5465045	2.31566	0.0205768	0.217942	FALSE	FALSE	0	rs11772953	2.83218e-10	6.90327
ENSG00000154415	PPP1R3A	7	q31.1	113516832	113715975	2.31551	0.0205852	0.217942	FALSE	FALSE	Trans (>250 kb)			1.77111
ENSG00000130559	CAMSAP1	9	q34.3	138700333	138799074	2.31535	0.0205937	0.217942	FALSE	FALSE	Trans (>250 kb)			1.34964
ENSG00000157933	SKI	1	p36.33	2160134	2241558	2.31505	0.02061	0.217942	FALSE	FALSE	Trans (>250 kb)			3.18787
ENSG00000170471	RALGAPB	20	q11.23	37101459	37207504	2.31484	0.0206215	0.217942	FALSE	FALSE	Trans (>250 kb)			1.88047
ENSG00000175229	GAL3ST3	11	q13.1	65809423	65816651	2.31445	0.0206431	0.217942	FALSE	FALSE	Trans (>250 kb)			1.6089
ENSG00000143816	WNT9A	1	q42.13	228106357	228135599	2.31431	0.0206505	0.217942	FALSE	FALSE	Trans (>250 kb)			2.2844
ENSG00000139266	Mar-09	12	q14.1	58148881	58154190	2.314	0.0206677	0.217942	FALSE	FALSE	Trans (>250 kb)			2.44095
ENSG00000143641	GALNT2	1	q42.13	230193536	230417870	2.31257	0.0207461	0.218438	FALSE	FALSE	Trans (>250 kb)			2.50489
ENSG00000205639	MFSD2B	2	p23.3	24232951	24286191	2.31237	0.0207575	0.218438	FALSE	FALSE	Trans (>250 kb)			4.22128
ENSG00000175093	SPSB4	3	q23	140770244	140867453	2.31018	0.0208783	0.219424	FALSE	FALSE	Trans (>250 kb)			2.16163
ENSG00000136295	TTYH3	7	p22.3	2671585	2704436	2.31015	0.0208797	0.219424	FALSE	FALSE	Trans (>250 kb)			0.752909
ENSG00000160202	CRYAA	21	q22.3	44589118	44592915	2.30815	0.0209908	0.220132	FALSE	FALSE	Trans (>250 kb)			1.87974
ENSG00000118298	CA14	1	q21.2	150229554	150237478	2.30733	0.0210366	0.220373	FALSE	FALSE	Trans (>250 kb)			3.62359
ENSG00000171862	PTEN	10	q23.31	89622870	89731687	2.30685	0.0210631	0.220373	FALSE	FALSE	Trans (>250 kb)			1.61625
ENSG00000002016	RAD52	12	p13.33	1021243	1099219	2.30633	0.0210921	0.220398	FALSE	FALSE	Trans (>250 kb)			7.13051
ENSG00000179262	RAD23A	19	p13.2	13056669	13064456	2.30631	0.0210931	0.220398	FALSE	FALSE	Trans (>250 kb)			1.42508
ENSG00000197565	COL4A6	X	q22.3	107386780	107682727	2.30567	0.0211291	0.220398	FALSE	FALSE	Trans (>250 kb)
ENSG00000089094	KDM2B	12	q24.31	121866900	122018920	2.30546	0.0211407	0.220398	FALSE	FALSE	13740	rs10840649	3.24185e-14	7.13051
ENSG00000117000	RLF	1	p34.2	40627045	40706593	2.30542	0.0211428	0.220398	FALSE	FALSE	Trans (>250 kb)			2.99441
ENSG00000139697	SBNO1	12	q24.31	123773656	123849390	2.30528	0.0211507	0.220398	FALSE	FALSE	0	rs12322888	0	7.13051
ENSG00000159164	SV2A	1	q21.2	149874870	149889434	2.30326	0.0212644	0.220846	FALSE	FALSE	Trans (>250 kb)			7.13051
ENSG00000092148	HECTD1	14	q12	31569318	31677010	2.3018	0.0213465	0.221288	FALSE	FALSE	Trans (>250 kb)			4.23627
ENSG00000124713	GNMT	6	p21.1	42928496	42931618	2.30089	0.0213976	0.221689	FALSE	FALSE	Trans (>250 kb)			7.13051
ENSG00000111707	SUDS3	12	q24.23	118814185	118855840	2.29585	0.0216847	0.223119	FALSE	FALSE	Trans (>250 kb)			5.19687
ENSG00000128487	SPECC1	17	p11.2	19912657	20222339	2.29581	0.021687	0.223119	FALSE	FALSE	Trans (>250 kb)			3.37381
ENSG00000121774	KHDRBS1	1	p35.1	32479430	32526451	2.29569	0.0216937	0.223119	FALSE	FALSE	Trans (>250 kb)			3.05511
ENSG00000197483	ZNF628	19	q13.42	55987699	55995854	2.29463	0.0217541	0.223433	FALSE	FALSE	110468	rs1042505	0	7.13051
ENSG00000180998	GPR137C	14	q22.1	53019866	53104431	2.29446	0.0217642	0.223433	FALSE	FALSE	Trans (>250 kb)			1.39727
ENSG00000143061	IGSF3	1	p13.1	117117031	117210375	2.29387	0.0217978	0.223557	FALSE	FALSE	Trans (>250 kb)			0.387238
ENSG00000112659	CUL9	6	p21.1	43149913	43192325	2.29259	0.0218715	0.223557	FALSE	FALSE	Trans (>250 kb)			3.05815
ENSG00000091536	MYO15A	17	p11.2	18012020	18083116	2.29258	0.0218724	0.223557	FALSE	FALSE	Trans (>250 kb)			2.16163
ENSG00000161714	PLCD3	17	q21.31	43186335	43210721	2.29227	0.0218899	0.223557	FALSE	FALSE	Trans (>250 kb)			2.47166
ENSG00000139574	NPFF	12	q13.13	53900474	53901422	2.29138	0.0219412	0.223557	FALSE	FALSE	Trans (>250 kb)			4.65353
ENSG00000196296	ATP2A1	16	p11.2	28889726	28915830	2.29126	0.0219486	0.223557	FALSE	FALSE	Trans (>250 kb)			1.49148
ENSG00000109458	GAB1	4	q31.21	144257915	144395721	2.29109	0.0219585	0.223557	FALSE	FALSE	Trans (>250 kb)			1.01876
ENSG00000130522	JUND	19	p13.11	18390563	18392432	2.2907	0.0219807	0.223557	FALSE	FALSE	Trans (>250 kb)			5.13676
ENSG00000068878	PSME4	2	p16.2	54091204	54197977	2.29024	0.0220072	0.223558	FALSE	FALSE	Trans (>250 kb)			6.28004
ENSG00000050820	BCAR1	16	q23.1	75262928	75301951	2.28926	0.022064	0.223558	FALSE	FALSE	Trans (>250 kb)			4.46227
ENSG00000232671	RP11-126K1.2	1	q21.3	151252500	151254405	2.28896	0.0220815	0.223558	FALSE	FALSE	Trans (>250 kb)			4.52562
ENSG00000163155	LYSMD1	1	q21.3	151132224	151138424	2.28774	0.0221524	0.223991	FALSE	FALSE	Trans (>250 kb)			3.64944
ENSG00000182963	GJC1	17	q21.31	42875816	42908184	2.28723	0.0221824	0.224007	FALSE	FALSE	200579	rs11657244	4.69491e-08	3.79882
ENSG00000183396	TMEM89	3	p21.31	48658192	48659288	2.28561	0.0222768	0.224207	FALSE	FALSE	Trans (>250 kb)			7.13051
ENSG00000176095	IP6K1	3	p21.31	49761727	49823975	2.28551	0.0222832	0.224207	FALSE	FALSE	14077	rs6446296	9.60264e-09	7.13051
ENSG00000135299	ANKRD6	6	q15	90142889	90343553	2.28544	0.0222868	0.224207	FALSE	FALSE	Trans (>250 kb)			3.67696
ENSG00000244462	RBM12	20	q11.22	34236847	34252878	2.28531	0.0222949	0.224207	FALSE	FALSE	Trans (>250 kb)			7.13051
ENSG00000124772	CPNE5	6	p21.2	36708552	36807778	2.28526	0.0222975	0.224207	FALSE	FALSE	Trans (>250 kb)			3.81148
ENSG00000177731	FLII	17	p11.2	18148150	18162230	2.28456	0.0223385	0.224213	FALSE	FALSE	Trans (>250 kb)			2.83036
ENSG00000196748	CLPSL2	6	p21.31	35744371	35747329	2.28415	0.0223626	0.224213	FALSE	FALSE	50743	rs6457859	3.39527e-08	7.13051
ENSG00000148498	PARD3	10	p11.21	34398488	35104253	2.28344	0.0224045	0.224213	FALSE	FALSE	Trans (>250 kb)			1.60844
ENSG00000116285	ERRFI1	1	p36.23	8064464	8086368	2.28336	0.0224091	0.224213	FALSE	FALSE	Trans (>250 kb)			1.53194
ENSG00000165626	BEND7	10	p13	13480484	13570974	2.28327	0.0224146	0.224213	FALSE	FALSE	Trans (>250 kb)			5.13616
ENSG00000183354	KIAA2026	9	p24.1	5881596	6007901	2.28285	0.0224392	0.224362	FALSE	FALSE	Trans (>250 kb)			2.46376
ENSG00000171606	ZNF274	19	q13.43	58694396	58724928	2.2804	0.0225837	0.225531	FALSE	FALSE	Trans (>250 kb)			2.95274
ENSG00000178665	ZNF713	7	p11.2	55955169	56009918	2.27704	0.0227837	0.22661	FALSE	FALSE	109812	rs3735665	3.33583e-09	7.13051
ENSG00000103111	MON1B	16	q23.1	77224732	77236302	2.27658	0.0228112	0.226652	FALSE	FALSE	Trans (>250 kb)			0.945085
ENSG00000130304	SLC27A1	19	p13.11	17579578	17616977	2.2757	0.0228642	0.22697	FALSE	FALSE	Trans (>250 kb)			2.23913
ENSG00000077009	NMRK2	19	p13.3	3933101	3942414	2.27452	0.0229346	0.227479	FALSE	FALSE	Trans (>250 kb)			7.13051
ENSG00000135119	RNFT2	12	q24.22	117176096	117291436	2.27364	0.0229874	0.227582	FALSE	FALSE	Trans (>250 kb)			2.53487
ENSG00000132680	KIAA0907	1	q22	155882834	155904191	2.27314	0.023018	0.22777	FALSE	FALSE	Trans (>250 kb)			2.65
ENSG00000095015	MAP3K1	5	q11.2	56111401	56191979	2.27239	0.0230632	0.22777	FALSE	FALSE	Trans (>250 kb)			1.10878
ENSG00000092421	SEMA6A	5	q23.1	115779312	115910630	2.2723	0.0230681	0.22777	FALSE	FALSE	Trans (>250 kb)			3.63238
ENSG00000119231	SENP5	3	q29	196594727	196661585	2.27189	0.0230933	0.22777	FALSE	FALSE	Trans (>250 kb)			7.00742
ENSG00000123200	ZC3H13	13	q14.13	46528600	46626894	2.2713	0.0231287	0.22779	FALSE	FALSE	Trans (>250 kb)			4.07584
ENSG00000134874	DZIP1	13	q32.1	96230457	96296957	2.27113	0.0231389	0.22779	FALSE	FALSE	Trans (>250 kb)			5.64275
ENSG00000109670	FBXW7	4	q31.3	153242410	153457253	2.27078	0.02316	0.22779	FALSE	FALSE	Trans (>250 kb)			2.43362
ENSG00000178804	H1FOO	3	q22.1	129262057	129270310	2.27	0.0232075	0.22808	FALSE	FALSE	Trans (>250 kb)			0.547855
ENSG00000168395	ING5	2	q37.3	242641450	242668893	2.26855	0.023296	0.228726	FALSE	FALSE	Trans (>250 kb)			3.65271
ENSG00000004777	ARHGAP33	19	q13.12	36265434	36279724	2.26746	0.0233619	0.22895	FALSE	FALSE	Trans (>250 kb)			3.58147
ENSG00000167104	BPIFB6	20	q11.21	31619454	31631853	2.26717	0.02338	0.22895	FALSE	FALSE	Trans (>250 kb)			5.85486
ENSG00000104960	PTOV1	19	q13.33	50353992	50364001	2.26675	0.0234058	0.22895	FALSE	FALSE	Trans (>250 kb)			4.35387
ENSG00000110066	SUV420H1	11	q13.2	67922330	67981295	2.26674	0.0234059	0.22895	FALSE	FALSE	Trans (>250 kb)			1.29063
ENSG00000174197	MGA	15	q15.1	41913422	42062141	2.26671	0.0234079	0.22895	FALSE	FALSE	123687	rs2026945	3.65485e-13	4.8481
ENSG00000151923	TIAL1	10	q26.11	121334199	121356541	2.26629	0.0234336	0.22895	FALSE	FALSE	Trans (>250 kb)			1.17367
ENSG00000132563	REEP2	5	q31.2	137774706	137782658	2.26589	0.0234583	0.229024	FALSE	FALSE	Trans (>250 kb)			0.0915478
ENSG00000120868	APAF1	12	q23.1	99038919	99129204	2.26491	0.0235184	0.229493	FALSE	FALSE	Trans (>250 kb)			0.249893
ENSG00000158246	FAM46B	1	p36.11	27331511	27339327	2.26386	0.0235828	0.229695	FALSE	FALSE	Trans (>250 kb)			0.0475765
ENSG00000131711	MAP1B	5	q13.2	71403061	71505395	2.26275	0.0236513	0.230265	FALSE	FALSE	Trans (>250 kb)			2.89849
ENSG00000204564	C6orf136	6	p21.33	30614816	30620987	2.262	0.0236973	0.230506	FALSE	FALSE	62314	rs1264439	1.98079e-09	7.13051
ENSG00000254553	RP1-27O5.3	1	p35.1	32930658	33066393	2.2614	0.0237346	0.230677	FALSE	FALSE	Trans (>250 kb)			2.95274
ENSG00000119408	NEK6	9	q33.3	127019885	127115586	2.2613	0.0237405	0.230677	FALSE	FALSE	Trans (>250 kb)			1.92011
ENSG00000270999	CH17-132F21.1	2	p11.2	90458201	90458671	2.26009	0.0238158	0.231077	FALSE	FALSE	Trans (>250 kb)
ENSG00000152990	GPR125	4	p15.2	22346694	22517677	2.25942	0.0238573	0.231371	FALSE	FALSE	Trans (>250 kb)			3.76877
ENSG00000012232	EXTL3	8	p21.1	28457986	28613116	2.25822	0.0239318	0.231775	FALSE	FALSE	Trans (>250 kb)			2.60643
ENSG00000151422	FER	5	q21.3	108083523	108532542	2.25751	0.0239763	0.231919	FALSE	FALSE	Trans (>250 kb)			3.98072
ENSG00000163092	XIRP2	2	q24.3	167744997	168116263	2.25735	0.0239859	0.231919	FALSE	FALSE	Trans (>250 kb)			1.57943
ENSG00000134086	VHL	3	p25.3	10182692	10193904	2.25656	0.0240356	0.232199	FALSE	FALSE	Trans (>250 kb)			0.450174
ENSG00000157343	ARMC12	6	p21.31	35704809	35716856	2.25573	0.0240872	0.232307	FALSE	FALSE	81216	rs6457859	3.39527e-08	3.8944
ENSG00000148965	SAA4	11	p15.1	18252896	18258440	2.25563	0.0240936	0.232307	FALSE	FALSE	Trans (>250 kb)			3.56805
ENSG00000189091	SF3B3	16	q22.1	70557691	70608820	2.25454	0.0241621	0.23264	FALSE	FALSE	Trans (>250 kb)			1.63457
ENSG00000101193	GID8	20	q13.33	61569471	61576996	2.25335	0.0242374	0.233035	FALSE	FALSE	0	rs8120151	6.1412e-12	7.13051
ENSG00000099625	C19orf26	19	p13.3	1228286	1238026	2.25256	0.0242871	0.233035	FALSE	FALSE	Trans (>250 kb)			0.0943168
ENSG00000180263	FGD6	12	q22	95470525	95611258	2.25244	0.0242945	0.233035	FALSE	FALSE	Trans (>250 kb)			3.04205
ENSG00000181392	SYNE4	19	q13.12	36494209	36499695	2.25223	0.0243075	0.233035	FALSE	FALSE	Trans (>250 kb)			2.34852
ENSG00000118276	B4GALT6	18	q12.1	29202210	29265799	2.25199	0.0243229	0.233077	FALSE	FALSE	Trans (>250 kb)			0.218721
ENSG00000179862	CITED4	1	p34.2	41326729	41328018	2.25112	0.0243776	0.233227	FALSE	FALSE	Trans (>250 kb)			1.90991
ENSG00000180483	DEFB119	20	q11.21	29964967	29978406	2.25103	0.0243835	0.233227	FALSE	FALSE	Trans (>250 kb)			2.3505
ENSG00000172273	HINFP	11	q23.3	118992297	119006752	2.25063	0.0244091	0.23339	FALSE	FALSE	Trans (>250 kb)			3.20162
ENSG00000151208	DLG5	10	q22.3	79550549	79686378	2.24898	0.0245137	0.233829	FALSE	FALSE	Trans (>250 kb)			1.71339
ENSG00000172932	ANKRD13D	11	q13.2	67056018	67069956	2.24812	0.0245688	0.234161	FALSE	FALSE	Trans (>250 kb)			1.19234
ENSG00000197616	MYH6	14	q11.2	23851199	23877486	2.2476	0.0246018	0.234308	FALSE	FALSE	Trans (>250 kb)			2.99441
ENSG00000127526	SLC35E1	19	p13.11	16660642	16683193	2.24617	0.0246928	0.234604	FALSE	FALSE	Trans (>250 kb)			2.2677
ENSG00000204003	LCN6	9	q34.3	139632619	139642905	2.24581	0.0247163	0.234624	FALSE	FALSE	Trans (>250 kb)			3.55166
ENSG00000143514	TP53BP2	1	q41	223967601	224033674	2.2453	0.0247488	0.234769	FALSE	FALSE	Trans (>250 kb)			2.14134
ENSG00000174579	MSL2	3	q22.3	135867764	135916083	2.24501	0.0247677	0.234769	FALSE	FALSE	0	rs35837273	6.77974e-11	7.13051
ENSG00000234949	AC104667.3	2	q37.3	238499663	238504624	2.24397	0.0248341	0.234769	FALSE	FALSE	Trans (>250 kb)			0.710648
ENSG00000135074	ADAM19	5	q33.3	156822542	157002783	2.24331	0.0248769	0.234769	FALSE	FALSE	Trans (>250 kb)			3.61404
ENSG00000006453	BAIAP2L1	7	q22.1	97920963	98030380	2.24324	0.0248814	0.234769	FALSE	FALSE	Trans (>250 kb)			0.128618
ENSG00000131351	HAUS8	19	p13.11	17160539	17186435	2.24301	0.024896	0.234769	FALSE	FALSE	Trans (>250 kb)			3.93045
ENSG00000162068	NTN3	16	p13.3	2521500	2524146	2.24292	0.0249017	0.234769	FALSE	FALSE	Trans (>250 kb)			2.52564
ENSG00000133812	SBF2	11	p15.4	9800214	10315754	2.24204	0.024959	0.234877	FALSE	FALSE	Trans (>250 kb)			6.41179
ENSG00000166484	MAPK7	17	p11.2	19281034	19286857	2.24177	0.0249764	0.234877	FALSE	FALSE	Trans (>250 kb)			3.04205
ENSG00000151276	MAGI1	3	p14.1	65339200	66024509	2.24166	0.0249836	0.234877	FALSE	FALSE	Trans (>250 kb)			4.50482
ENSG00000196914	ARHGEF12	11	q23.3	120207787	120360645	2.24157	0.0249892	0.234877	FALSE	FALSE	Trans (>250 kb)			3.98812
ENSG00000126461	SCAF1	19	q13.33	50145382	50161899	2.24095	0.0250291	0.235005	FALSE	FALSE	Trans (>250 kb)			1.27579
ENSG00000189127	ANKRD34B	5	q14.1	79852574	79866307	2.24068	0.0250468	0.235059	FALSE	FALSE	Trans (>250 kb)			3.37726
ENSG00000139914	FITM1	14	q12	24600484	24602058	2.23935	0.0251334	0.235729	FALSE	FALSE	Trans (>250 kb)			1.31762
ENSG00000165312	OTUD1	10	p12.2	23728198	23731308	2.23858	0.0251835	0.235849	FALSE	FALSE	Trans (>250 kb)			0.975692
ENSG00000103994	ZNF106	15	q15.1	42705021	42783321	2.23599	0.0253527	0.237104	FALSE	FALSE	Trans (>250 kb)			1.63839
ENSG00000108669	CYTH1	17	q25.3	76670130	76778379	2.23498	0.0254188	0.237504	FALSE	FALSE	Trans (>250 kb)			1.81034
ENSG00000130005	GAMT	19	p13.3	1397091	1401569	2.23379	0.025497	0.237974	FALSE	FALSE	Trans (>250 kb)			1.24528
ENSG00000157110	RBPMS	8	p12	30241944	30429778	2.23372	0.0255013	0.237974	FALSE	FALSE	Trans (>250 kb)			1.64418
ENSG00000258130	RP11-347C12.3	16	p11.2	30215637	30220392	2.23266	0.0255712	0.238339	FALSE	FALSE	Trans (>250 kb)			2.2677
ENSG00000143603	KCNN3	1	q21.3	154669931	154842756	2.2324	0.0255888	0.238339	FALSE	FALSE	Trans (>250 kb)			1.99406
ENSG00000108786	HSD17B1	17	q21.2	40701232	40707231	2.23148	0.0256492	0.238834	FALSE	FALSE	Trans (>250 kb)			3.64969
ENSG00000104826	LHB	19	q13.33	49519237	49520338	2.2309	0.0256879	0.239013	FALSE	FALSE	Trans (>250 kb)			2.27765
ENSG00000072195	SPEG	2	q35	220299568	220363009	2.23044	0.0257185	0.239159	FALSE	FALSE	Trans (>250 kb)			2.55076
ENSG00000035403	VCL	10	q22.2	75757872	75879918	2.23002	0.0257459	0.239249	FALSE	FALSE	Trans (>250 kb)			3.1747
ENSG00000126464	PRR12	19	q13.33	50094900	50129696	2.22943	0.0257852	0.239493	FALSE	FALSE	Trans (>250 kb)			2.60643
ENSG00000112186	CAP2	6	p22.3	17393447	17558023	2.22857	0.0258427	0.239696	FALSE	FALSE	Trans (>250 kb)			3.13677
ENSG00000179636	TPPP2	14	q11.2	21492268	21504435	2.22776	0.0258965	0.240028	FALSE	FALSE	Trans (>250 kb)			7.13051
ENSG00000205664	RP11-706O15.1	X	p22.33	3735569	3761898	2.22723	0.0259316	0.240103	FALSE	FALSE	Trans (>250 kb)
ENSG00000167612	ANKRD33	12	q13.13	52281744	52285448	2.22704	0.0259443	0.240103	FALSE	FALSE	Trans (>250 kb)			1.68577
ENSG00000132716	DCAF8	1	q23.2	160185505	160254920	2.22443	0.0261195	0.240907	FALSE	FALSE	Trans (>250 kb)			0.762594
ENSG00000146926	ASB10	7	q36.1	150872785	150884919	2.22407	0.0261436	0.240907	FALSE	FALSE	Trans (>250 kb)			2.1364
ENSG00000153815	CMIP	16	q23.2	81478775	81745367	2.22403	0.0261465	0.240907	FALSE	FALSE	Trans (>250 kb)			3.47414
ENSG00000121764	HCRTR1	1	p35.2	32083287	32098119	2.22307	0.0262112	0.241446	FALSE	FALSE	Trans (>250 kb)			0.380628
ENSG00000142675	CNKSR1	1	p36.11	26503894	26516377	2.2194	0.0264593	0.242757	FALSE	FALSE	Trans (>250 kb)			1.24801
ENSG00000168397	ATG4B	2	q37.3	242576628	242613272	2.21938	0.0264608	0.242757	FALSE	FALSE	Trans (>250 kb)			3.85448
ENSG00000242265	PEG10	7	q21.3	94285637	94299007	2.21823	0.026539	0.242757	FALSE	FALSE	Trans (>250 kb)			0.465762
ENSG00000104368	PLAT	8	p11.21	42032236	42065242	2.21807	0.0265504	0.242757	FALSE	FALSE	Trans (>250 kb)			4.96226
ENSG00000178445	GLDC	9	p24.1	6532464	6645650	2.2176	0.0265824	0.242757	FALSE	FALSE	Trans (>250 kb)			3.98041
ENSG00000187033	SAMD7	3	q26.2	169629360	169656963	2.21749	0.0265899	0.242757	FALSE	FALSE	Trans (>250 kb)			5.82116
ENSG00000070729	CNGB1	16	q21	57917503	58005020	2.21742	0.0265942	0.242757	FALSE	FALSE	Trans (>250 kb)			3.47445
ENSG00000196739	COL27A1	9	q32	116917840	117074791	2.21681	0.0266358	0.242757	FALSE	FALSE	Trans (>250 kb)			2.8103
ENSG00000078795	PKD2L2	5	q31.2	137223657	137278436	2.2167	0.0266433	0.242757	FALSE	FALSE	Trans (>250 kb)			0.261547
ENSG00000130479	MAP1S	19	p13.11	17830051	17845325	2.21656	0.0266528	0.242757	FALSE	FALSE	Trans (>250 kb)			4.77398
ENSG00000135083	CCNJL	5	q33.3	159678659	159772403	2.21621	0.0266773	0.242757	FALSE	FALSE	Trans (>250 kb)			1.52349
ENSG00000099991	CABIN1	22	q11.23	24407642	24574596	2.2162	0.0266777	0.242757	FALSE	FALSE	Trans (>250 kb)			1.07937
ENSG00000197961	ZNF121	19	p13.2	9671029	9695209	2.21608	0.0266864	0.242757	FALSE	FALSE	Trans (>250 kb)			0.355416
ENSG00000175662	TOM1L2	17	p11.2	17746828	17875736	2.21583	0.0267029	0.242757	FALSE	FALSE	Trans (>250 kb)			3.18169
ENSG00000099364	FBXL19	16	p11.2	30934376	30960104	2.21401	0.0268278	0.243138	FALSE	FALSE	Trans (>250 kb)			1.8234
ENSG00000156990	RPUSD3	3	p25.3	9879533	9886286	2.21379	0.0268432	0.243155	FALSE	FALSE	Trans (>250 kb)			0.199124
ENSG00000143164	DCAF6	1	q24.2	167905021	168045081	2.21311	0.0268903	0.243501	FALSE	FALSE	Trans (>250 kb)			1.54545
ENSG00000225950	NTF4	19	q13.33	49559050	49568333	2.21258	0.0269268	0.243696	FALSE	FALSE	Trans (>250 kb)			3.95548
ENSG00000164684	ZNF704	8	q21.13	81540686	81787016	2.2123	0.0269459	0.243791	FALSE	FALSE	Trans (>250 kb)			5.59172
ENSG00000214097	SMCO1	3	q29	196233748	196242237	2.21178	0.0269821	0.243924	FALSE	FALSE	Trans (>250 kb)			3.3869
ENSG00000107554	DNMBP	10	q24.2	101635334	101769676	2.21173	0.0269856	0.243924	FALSE	FALSE	Trans (>250 kb)			1.39627
ENSG00000188153	COL4A5	X	q22.3	107683074	107940775	2.21092	0.0270411	0.244127	FALSE	FALSE	Trans (>250 kb)
ENSG00000167258	CDK12	17	q12	37617764	37721160	2.21085	0.0270461	0.244127	FALSE	FALSE	20861	rs12951665	4.34599e-09	7.13051
ENSG00000143258	USP21	1	q23.3	161129240	161135513	2.20852	0.0272083	0.24505	FALSE	FALSE	Trans (>250 kb)			1.97874
ENSG00000126934	MAP2K2	19	p13.3	4090319	4124126	2.20816	0.0272333	0.245166	FALSE	FALSE	Trans (>250 kb)			2.23454
ENSG00000136068	FLNB	3	p14.3	57994127	58157982	2.20752	0.0272776	0.24546	FALSE	FALSE	Trans (>250 kb)			4.14704
ENSG00000137936	BCAR3	1	p22.1	94027347	94312706	2.20711	0.0273064	0.245648	FALSE	FALSE	Trans (>250 kb)			1.861
ENSG00000237847	FAM231A	1	p36.13	16999498	17000007	2.20685	0.0273247	0.245668	FALSE	FALSE	Trans (>250 kb)			0.213992
ENSG00000175727	MLXIP	12	q24.31	122516628	122631894	2.20573	0.0274029	0.246239	FALSE	FALSE	Trans (>250 kb)			3.09708
ENSG00000073150	PANX2	22	q13.33	50609160	50618723	2.20439	0.0274966	0.246704	FALSE	FALSE	Trans (>250 kb)			1.6195
ENSG00000172985	SH3RF3	2	q12.3	109745804	110262207	2.20386	0.0275341	0.246816	FALSE	FALSE	Trans (>250 kb)			1.73612
ENSG00000175063	UBE2C	20	q13.12	44441215	44445596	2.2036	0.0275522	0.246819	FALSE	FALSE	Trans (>250 kb)			1.18498
ENSG00000198561	CTNND1	11	q12.1	57520715	57587018	2.20355	0.027556	0.246819	FALSE	FALSE	Trans (>250 kb)			5.0212
ENSG00000188051	TMEM221	19	p13.11	17546318	17559376	2.20302	0.0275933	0.246957	FALSE	FALSE	Trans (>250 kb)			1.03725
ENSG00000237651	C2orf74	2	p15	61372243	61391964	2.20269	0.0276165	0.246957	FALSE	FALSE	Trans (>250 kb)			4.13183
ENSG00000178974	FBXO34	14	q22.3	55738021	55828636	2.20257	0.0276249	0.246957	FALSE	FALSE	Trans (>250 kb)			4.00782
ENSG00000141503	MINK1	17	p13.2	4736683	4801356	2.20233	0.0276421	0.246999	FALSE	FALSE	Trans (>250 kb)			0.0862636
ENSG00000196411	EPHB4	7	q22.1	100400187	100425121	2.2011	0.0277291	0.247566	FALSE	FALSE	Trans (>250 kb)			0.454061
ENSG00000108797	CNTNAP1	17	q21.2	40834631	40851832	2.20097	0.0277383	0.247566	FALSE	FALSE	Trans (>250 kb)			5.55904
ENSG00000157734	SNX22	15	q22.31	64443914	64449680	2.2005	0.0277716	0.247699	FALSE	FALSE	Trans (>250 kb)			1.9832
ENSG00000166483	WEE1	11	p15.4	9595228	9615004	2.20035	0.0277822	0.247699	FALSE	FALSE	Trans (>250 kb)			4.06064
ENSG00000105327	BBC3	19	q13.32	47724081	47736023	2.19946	0.0278454	0.248026	FALSE	FALSE	Trans (>250 kb)			2.04917
ENSG00000133275	CSNK1G2	19	p13.3	1941188	1981337	2.19942	0.0278482	0.248026	FALSE	FALSE	Trans (>250 kb)			0.893083
ENSG00000152409	JMY	5	q14.1	78532012	78623038	2.19816	0.0279376	0.248594	FALSE	FALSE	Trans (>250 kb)			1.22778
ENSG00000204961	PCDHA9	5	q31.3	140227048	140391929	2.19782	0.0279618	0.248671	FALSE	FALSE	Trans (>250 kb)			1.14859
ENSG00000266733	TBC1D29	17	q11.2	28884130	28890511	2.19756	0.0279808	0.248712	FALSE	FALSE	Trans (>250 kb)			2.40781
ENSG00000127774	EMC6	17	p13.2	3572109	3572962	2.19548	0.0281288	0.249472	FALSE	FALSE	Trans (>250 kb)			2.0637
ENSG00000119630	PGF	14	q24.3	75408537	75422487	2.19526	0.0281447	0.249472	FALSE	FALSE	Trans (>250 kb)			1.47715
ENSG00000204682	CASC10	10	p12.31	21781587	21786191	2.19462	0.0281907	0.249651	FALSE	FALSE	Trans (>250 kb)			3.97531
ENSG00000100603	SNW1	14	q24.3	78183942	78227550	2.19437	0.0282086	0.249651	FALSE	FALSE	Trans (>250 kb)			2.90696
ENSG00000149658	YTHDF1	20	q13.33	61826781	61847586	2.19382	0.0282484	0.249839	FALSE	FALSE	Trans (>250 kb)			1.7194
ENSG00000075618	FSCN1	7	p22.1	5632439	5646286	2.19324	0.02829	0.250058	FALSE	FALSE	183026	rs11772953	2.83218e-10	1.89536
ENSG00000144893	MED12L	3	q25.1	150803484	151154860	2.19207	0.0283748	0.250347	FALSE	FALSE	Trans (>250 kb)			4.72533
ENSG00000114867	EIF4G1	3	q27.1	184032283	184053146	2.1919	0.0283866	0.250347	FALSE	FALSE	Trans (>250 kb)			5.40053
ENSG00000180730	SHISA2	13	q12.13	26618735	26625169	2.19186	0.0283893	0.250347	FALSE	FALSE	Trans (>250 kb)			1.5838
ENSG00000135912	TTLL4	2	q35	219575568	219620139	2.19175	0.0283978	0.250347	FALSE	FALSE	Trans (>250 kb)			2.51662
ENSG00000188486	H2AFX	11	q23.3	118964564	118966177	2.19154	0.0284126	0.250378	FALSE	FALSE	Trans (>250 kb)			2.95274
ENSG00000120563	LYZL1	10	p12.1	29577990	29607257	2.19092	0.0284575	0.250582	FALSE	FALSE	Trans (>250 kb)			2.4385
ENSG00000118873	RAB3GAP2	1	q41	220321635	220445796	2.19014	0.0285138	0.250693	FALSE	FALSE	Trans (>250 kb)			0.611912
ENSG00000138771	SHROOM3	4	q21.1	77356253	77704406	2.18943	0.0285656	0.250932	FALSE	FALSE	Trans (>250 kb)			2.57414
ENSG00000144554	FANCD2	3	p25.3	10068098	10143614	2.18881	0.0286105	0.251229	FALSE	FALSE	Trans (>250 kb)			0.122302
ENSG00000117519	CNN3	1	p21.3	95362507	95392834	2.18718	0.028729	0.2515	FALSE	FALSE	Trans (>250 kb)			1.78821
ENSG00000168758	SEMA4C	2	q11.2	97525453	97536494	2.18716	0.028731	0.2515	FALSE	FALSE	Trans (>250 kb)			0.590143
ENSG00000116698	SMG7	1	q25.3	183441351	183567381	2.18638	0.0287882	0.251733	FALSE	FALSE	Trans (>250 kb)			1.71013
ENSG00000090661	CERS4	19	p13.2	8271620	8327305	2.18507	0.0288837	0.251815	FALSE	FALSE	Trans (>250 kb)			2.17745
ENSG00000113649	TCERG1	5	q32	145826874	145891524	2.18506	0.0288848	0.251815	FALSE	FALSE	Trans (>250 kb)			2.51662
ENSG00000177045	SIX5	19	q13.32	46268043	46272484	2.18502	0.0288871	0.251815	FALSE	FALSE	Trans (>250 kb)			1.86313
ENSG00000188771	PLET1	11	q23.1	112118876	112131583	2.1844	0.0289327	0.251815	FALSE	FALSE	Trans (>250 kb)			0.235181
ENSG00000113758	DBN1	5	q35.3	176883609	176901402	2.1843	0.0289404	0.251815	FALSE	FALSE	Trans (>250 kb)			2.89023
ENSG00000174233	ADCY6	12	q13.12	49159975	49182820	2.18421	0.0289469	0.251815	FALSE	FALSE	Trans (>250 kb)			2.90696
ENSG00000118900	UBN1	16	p13.3	4896666	4932361	2.18399	0.0289628	0.251815	FALSE	FALSE	Trans (>250 kb)			2.02424
ENSG00000159217	IGF2BP1	17	q21.32	47074774	47133012	2.18397	0.0289642	0.251815	FALSE	FALSE	Trans (>250 kb)			1.37888
ENSG00000153558	FBXL2	3	p22.3	33318517	33445154	2.18242	0.0290788	0.252237	FALSE	FALSE	Trans (>250 kb)			3.78797
ENSG00000164938	TP53INP1	8	q22.1	95938200	95961639	2.18214	0.029099	0.252316	FALSE	FALSE	Trans (>250 kb)			1.35936
ENSG00000005483	KMT2E	7	q22.3	104654626	104754808	2.18196	0.0291128	0.252316	FALSE	FALSE	Trans (>250 kb)			1.08274
ENSG00000159339	PADI4	1	p36.13	17634690	17690499	2.18063	0.0292109	0.252781	FALSE	FALSE	Trans (>250 kb)			2.58461
ENSG00000144824	PHLDB2	3	q13.2	111451344	111695364	2.17887	0.0293411	0.253466	FALSE	FALSE	Trans (>250 kb)			3.06872
ENSG00000065970	FOXJ2	12	p13.31	8185299	8208099	2.17822	0.02939	0.253652	FALSE	FALSE	Trans (>250 kb)
ENSG00000178055	PRSS42	3	p21.31	46871032	46875585	2.17731	0.0294572	0.253941	FALSE	FALSE	Trans (>250 kb)			1.61302
ENSG00000196539	OR2T3	1	q44	248636627	248637634	2.17662	0.0295087	0.254118	FALSE	FALSE	Trans (>250 kb)			0.547709
ENSG00000159842	ABR	17	p13.3	906758	1132315	2.17642	0.0295238	0.254118	FALSE	FALSE	Trans (>250 kb)			3.39213
ENSG00000132740	IGHMBP2	11	q13.3	68671310	68708070	2.17509	0.029623	0.254798	FALSE	FALSE	Trans (>250 kb)			0.728997
ENSG00000196436	NPIPB15	16	q23.1	74411776	74425978	2.17412	0.0296963	0.255124	FALSE	FALSE	Trans (>250 kb)			1.47902
ENSG00000163785	RYK	3	q22.2	133784147	133969689	2.17394	0.0297094	0.255124	FALSE	FALSE	Trans (>250 kb)			0.509376
ENSG00000121775	TMEM39B	1	p35.1	32537632	32568467	2.17347	0.0297447	0.255249	FALSE	FALSE	Trans (>250 kb)			2.35852
ENSG00000140577	CRTC3	15	q26.1	91073157	91188577	2.17269	0.029804	0.255249	FALSE	FALSE	Trans (>250 kb)			0.430154
ENSG00000079393	DUSP13	10	q22.2	76854192	76868979	2.17266	0.0298056	0.255249	FALSE	FALSE	Trans (>250 kb)			0.120787
ENSG00000269469	CTD-3148I10.9	19	q13.33	49966009	49989488	2.1722	0.0298406	0.255249	FALSE	FALSE	Trans (>250 kb)			5.06096
ENSG00000117724	CENPF	1	q41	214776538	214837931	2.17216	0.0298439	0.255249	FALSE	FALSE	Trans (>250 kb)			0.0377926
ENSG00000151748	SAV1	14	q22.1	51098776	51135049	2.17199	0.0298565	0.255249	FALSE	FALSE	Trans (>250 kb)			0.924522
ENSG00000151893	CACUL1	10	q26.11	120433679	120514761	2.17142	0.0298993	0.255451	FALSE	FALSE	Trans (>250 kb)			0.782524
ENSG00000036257	CUL3	2	q36.2	225334867	225450110	2.1704	0.0299768	0.255913	FALSE	FALSE	Trans (>250 kb)			0.918964
ENSG00000177733	HNRNPA0	5	q31.2	137087075	137090039	2.16858	0.0301146	0.256457	FALSE	FALSE	Trans (>250 kb)			0.983996
ENSG00000185619	PCGF3	4	p16.3	699537	764428	2.16791	0.0301659	0.256731	FALSE	FALSE	Trans (>250 kb)			3.67145
ENSG00000118816	CCNI	4	q21.1	77968311	77997158	2.16738	0.030206	0.256916	FALSE	FALSE	Trans (>250 kb)			2.85902
ENSG00000117407	ARTN	1	p34.1	44398992	44402913	2.16729	0.030213	0.256916	FALSE	FALSE	Trans (>250 kb)			3.66162
ENSG00000154781	CCDC174	3	p25.1	14693271	14714166	2.16718	0.0302214	0.256916	FALSE	FALSE	Trans (>250 kb)			2.22253
ENSG00000112182	BACH2	6	q15	90636248	91006627	2.1665	0.0302733	0.257172	FALSE	FALSE	Trans (>250 kb)			5.09018
ENSG00000103145	HCFC1R1	16	p13.3	3072621	3074287	2.16645	0.0302768	0.257172	FALSE	FALSE	Trans (>250 kb)			0.191715
ENSG00000161958	FGF11	17	p13.1	7341592	7348256	2.16489	0.0303961	0.257776	FALSE	FALSE	Trans (>250 kb)			4.04269
ENSG00000167302	ENTHD2	17	q25.3	79202077	79212891	2.16388	0.0304739	0.258007	FALSE	FALSE	Trans (>250 kb)			1.96215
ENSG00000138463	DIRC2	3	q21.1	122513642	122599986	2.16339	0.0305114	0.258239	FALSE	FALSE	Trans (>250 kb)			2.66281
ENSG00000235169	SMIM1	1	p36.32	3689352	3692546	2.16236	0.0305906	0.258812	FALSE	FALSE	Trans (>250 kb)			5.10775
ENSG00000088247	KHSRP	19	p13.3	6413359	6424805	2.15992	0.0307785	0.259872	FALSE	FALSE	Trans (>250 kb)			1.96301
ENSG00000142784	WDTC1	1	p36.11	27561007	27635110	2.15978	0.0307898	0.259872	FALSE	FALSE	Trans (>250 kb)			0.663517
ENSG00000124818	OPN5	6	p12.3	47749718	47800516	2.15977	0.0307906	0.259872	FALSE	FALSE	Trans (>250 kb)			3.18081
ENSG00000272325	NUDT3	6	p21.31	34247456	34360451	2.15957	0.0308058	0.259872	FALSE	FALSE	Trans (>250 kb)			2.39881
ENSG00000189079	ARID2	12	q12	46123448	46301823	2.15947	0.0308136	0.259872	FALSE	FALSE	Trans (>250 kb)			1.91381
ENSG00000186185	KIF18B	17	q21.31	43002077	43025082	2.15872	0.0308722	0.260162	FALSE	FALSE	Trans (>250 kb)			2.56061
ENSG00000179059	ZFP42	4	q35.2	188916925	188926204	2.1576	0.0309591	0.260625	FALSE	FALSE	Trans (>250 kb)			7.13051
ENSG00000124575	HIST1H1D	6	p22.2	26234440	26235216	2.15575	0.0311029	0.261698	FALSE	FALSE	Trans (>250 kb)			2.08857
ENSG00000128881	TTBK2	15	q15.2	43030932	43213007	2.15555	0.0311187	0.261698	FALSE	FALSE	Trans (>250 kb)			1.55503
ENSG00000249967	PI4K2A	10	q24.2	99344131	99433667	2.15538	0.031132	0.261706	FALSE	FALSE	Trans (>250 kb)			1.32905
ENSG00000132024	CC2D1A	19	p13.12	14017014	14041692	2.15376	0.0312589	0.262441	FALSE	FALSE	Trans (>250 kb)			7.13051
ENSG00000126583	PRKCG	19	q13.42	54382444	54410906	2.15317	0.0313052	0.262484	FALSE	FALSE	Trans (>250 kb)			1.13679
ENSG00000157625	TAB3	X	p21.2	30845559	30993201	2.15296	0.0313217	0.262484	FALSE	FALSE	Trans (>250 kb)
ENSG00000223802	CERS1	19	p13.11	18979361	19007536	2.15216	0.0313849	0.262555	FALSE	FALSE	Trans (>250 kb)			2.68517
ENSG00000183386	FHL3	1	p34.3	38462442	38471278	2.15185	0.0314094	0.26263	FALSE	FALSE	Trans (>250 kb)			3.07062
ENSG00000124839	RAB17	2	q37.3	238482965	238510257	2.15036	0.0315266	0.263149	FALSE	FALSE	Trans (>250 kb)			0.558369
ENSG00000104936	DMPK	19	q13.32	46272975	46285810	2.14913	0.0316243	0.263506	FALSE	FALSE	Trans (>250 kb)			1.92408
ENSG00000100083	GGA1	22	q13.1	38004481	38029571	2.1491	0.0316262	0.263506	FALSE	FALSE	Trans (>250 kb)			2.52261
ENSG00000079482	OPHN1	X	q12	67262186	67653755	2.1485	0.0316737	0.263727	FALSE	FALSE	Trans (>250 kb)
ENSG00000196337	CGB7	19	q13.33	49557531	49562117	2.14837	0.031684	0.263727	FALSE	FALSE	Trans (>250 kb)			3.9421
ENSG00000164729	SLC35G3	17	q12	33519539	33521412	2.14828	0.0316918	0.263727	FALSE	FALSE	Trans (>250 kb)			3.67227
ENSG00000198752	CDC42BPB	14	q32.32	103398716	103523799	2.14781	0.0317285	0.263779	FALSE	FALSE	Trans (>250 kb)			3.16016
ENSG00000186300	ZNF555	19	p13.3	2841433	2860482	2.14758	0.031747	0.263779	FALSE	FALSE	Trans (>250 kb)			3.68026
ENSG00000124151	NCOA3	20	q13.12	46130601	46285621	2.14757	0.031748	0.263779	FALSE	FALSE	Trans (>250 kb)			1.0841
ENSG00000058056	USP13	3	q26.33	179370543	179507189	2.14715	0.0317817	0.263787	FALSE	FALSE	Trans (>250 kb)			0.682852
ENSG00000248712	CCDC153	11	q23.3	119060347	119067479	2.14636	0.0318439	0.263828	FALSE	FALSE	Trans (>250 kb)			2.3505
ENSG00000088881	EBF4	20	p13	2673524	2740753	2.14617	0.0318597	0.263831	FALSE	FALSE	Trans (>250 kb)			0.330032
ENSG00000137460	FHDC1	4	q31.3	153857504	153900848	2.14532	0.0319269	0.263994	FALSE	FALSE	Trans (>250 kb)			3.24022
ENSG00000105127	AKAP8	19	p13.12	15464196	15490609	2.14514	0.0319414	0.263994	FALSE	FALSE	Trans (>250 kb)			2.25318
ENSG00000259224	SLC35G6	17	p13.1	7384721	7386383	2.14461	0.0319842	0.263994	FALSE	FALSE	Trans (>250 kb)			5.26339
ENSG00000108509	CAMTA2	17	p13.2	4871287	4890960	2.14452	0.0319916	0.263994	FALSE	FALSE	Trans (>250 kb)			0.0367894
ENSG00000105287	PRKD2	19	q13.32	47177532	47220384	2.14441	0.0320002	0.263994	FALSE	FALSE	Trans (>250 kb)			2.93368
ENSG00000128833	MYO5C	15	q21.2	52484519	52587995	2.14432	0.0320071	0.263994	FALSE	FALSE	Trans (>250 kb)			2.68517
ENSG00000109079	TNFAIP1	17	q11.2	26662628	26674035	2.14327	0.0320913	0.264469	FALSE	FALSE	Trans (>250 kb)			1.70851
ENSG00000162458	FBLIM1	1	p36.21	16083102	16113089	2.14272	0.0321358	0.26469	FALSE	FALSE	Trans (>250 kb)			2.68981
ENSG00000239305	RNF103	2	p11.2	86830516	86850989	2.14226	0.0321723	0.264834	FALSE	FALSE	Trans (>250 kb)			2.11716
ENSG00000148677	ANKRD1	10	q23.31	92671853	92681033	2.14045	0.0323183	0.265889	FALSE	FALSE	Trans (>250 kb)			3.61117
ENSG00000108262	GIT1	17	q11.2	27900487	27921072	2.13934	0.0324083	0.266112	FALSE	FALSE	Trans (>250 kb)			2.68517
ENSG00000178999	AURKB	17	p13.1	8108056	8113918	2.13898	0.0324377	0.266112	FALSE	FALSE	Trans (>250 kb)			2.87427
ENSG00000142539	CTD-2545M3.6	19	q13.33	50919056	50931666	2.13893	0.032441	0.266112	FALSE	FALSE	Trans (>250 kb)			2.61399
ENSG00000013810	TACC3	4	p16.3	1723227	1746898	2.13887	0.0324458	0.266112	FALSE	FALSE	Trans (>250 kb)			1.29613
ENSG00000183145	RIPPLY3	21	q22.13	38378450	38391959	2.13855	0.0324724	0.266112	FALSE	FALSE	Trans (>250 kb)			1.70154
ENSG00000159592	GPBP1L1	1	p34.1	46092976	46153785	2.13816	0.0325039	0.266112	FALSE	FALSE	Trans (>250 kb)			1.75627
ENSG00000177728	KIAA0195	17	q25.1	73437240	73496171	2.13816	0.032504	0.266112	FALSE	FALSE	Trans (>250 kb)			2.85902
ENSG00000167378	IRGQ	19	q13.31	44088521	44100287	2.13798	0.0325183	0.266134	FALSE	FALSE	Trans (>250 kb)			4.17519
ENSG00000170807	LMOD2	7	q31.32	123295861	123304344	2.13733	0.0325709	0.266251	FALSE	FALSE	Trans (>250 kb)			0.591039
ENSG00000198156	NPIPB6	16	p11.2	28353876	28374829	2.13705	0.0325936	0.266251	FALSE	FALSE	Trans (>250 kb)			3.29731
ENSG00000133136	GNG5P2	X	q23	109589700	109590201	2.13691	0.0326052	0.266251	FALSE	FALSE	Trans (>250 kb)
ENSG00000187569	DPPA3	12	p13.31	7864050	7870155	2.13674	0.032619	0.266251	FALSE	FALSE	Trans (>250 kb)
ENSG00000099866	MADCAM1	19	p13.3	489176	505347	2.13671	0.0326218	0.266251	FALSE	FALSE	Trans (>250 kb)			4.7826
ENSG00000130054	FAM155B	X	q13.1	68725084	68752351	2.13502	0.0327595	0.267262	FALSE	FALSE	Trans (>250 kb)
ENSG00000154040	CABYR	18	q11.2	21718942	21741567	2.13358	0.0328775	0.268045	FALSE	FALSE	Trans (>250 kb)			1.78821
ENSG00000188493	C19orf54	19	q13.2	41246761	41257458	2.13255	0.0329617	0.26845	FALSE	FALSE	Trans (>250 kb)			2.45093
ENSG00000182022	CHST15	10	q26.13	125767184	125853206	2.13243	0.0329717	0.26845	FALSE	FALSE	Trans (>250 kb)			4.00033
ENSG00000198934	MAGEE1	X	q13.3	75648046	75651744	2.13037	0.0331411	0.269262	FALSE	FALSE	Trans (>250 kb)
ENSG00000171119	NRTN	19	p13.3	5823813	5828335	2.1302	0.0331555	0.269274	FALSE	FALSE	Trans (>250 kb)			3.77285
ENSG00000234776	C11orf94	11	p11.2	45928085	45928833	2.12934	0.033226	0.269468	FALSE	FALSE	Trans (>250 kb)			1.63935
ENSG00000087586	AURKA	20	q13.2	54944445	54967393	2.12854	0.0332925	0.269779	FALSE	FALSE	Trans (>250 kb)			0.0140988
ENSG00000079616	KIF22	16	p11.2	29802040	29816706	2.12811	0.0333278	0.269779	FALSE	FALSE	Trans (>250 kb)			1.48957
ENSG00000197461	PDGFA	7	p22.3	536895	559933	2.12809	0.0333297	0.269779	FALSE	FALSE	Trans (>250 kb)			1.99223
ENSG00000182759	MAFA	8	q24.3	144501352	144512576	2.12706	0.0334149	0.270159	FALSE	FALSE	Trans (>250 kb)			2.17611
ENSG00000071564	TCF3	19	p13.3	1609291	1652604	2.1269	0.0334287	0.270159	FALSE	FALSE	Trans (>250 kb)			3.74352
ENSG00000086967	MYBPC2	19	q13.33	50936160	50969578	2.12642	0.0334684	0.270224	FALSE	FALSE	Trans (>250 kb)			2.88216
ENSG00000118200	CAMSAP2	1	q32.1	200708686	200829832	2.12612	0.0334933	0.270253	FALSE	FALSE	Trans (>250 kb)			1.85677
ENSG00000112531	QKI	6	q26	163835032	163999628	2.12522	0.0335683	0.270733	FALSE	FALSE	Trans (>250 kb)			3.64753
ENSG00000138443	ABI2	2	q33.2	204192942	204312446	2.12455	0.033624	0.270919	FALSE	FALSE	Trans (>250 kb)			4.79789
ENSG00000104517	UBR5	8	q22.3	103265240	103425069	2.12437	0.0336395	0.270919	FALSE	FALSE	Trans (>250 kb)			3.75006
ENSG00000119715	ESRRB	14	q24.3	76776957	76968178	2.12426	0.0336483	0.270919	FALSE	FALSE	Trans (>250 kb)			3.32278
ENSG00000167595	C19orf55	19	q13.12	36249044	36261930	2.1237	0.0336951	0.271227	FALSE	FALSE	Trans (>250 kb)			3.65005
ENSG00000124116	WFDC3	20	q13.12	44376583	44420571	2.12332	0.0337273	0.27127	FALSE	FALSE	Trans (>250 kb)			2.8103
ENSG00000084463	WBP11	12	p12.3	14939410	14956474	2.12246	0.0337988	0.271552	FALSE	FALSE	Trans (>250 kb)			3.06872
ENSG00000187607	ZNF286A	17	p12	15602891	15640874	2.12118	0.0339069	0.272257	FALSE	FALSE	Trans (>250 kb)			2.76746
ENSG00000160229	ZNF66	19	p12	20959110	20991922	2.11965	0.0340358	0.272934	FALSE	FALSE	Trans (>250 kb)			5.55172
ENSG00000158850	B4GALT3	1	q23.3	161141100	161147287	2.11925	0.0340693	0.273091	FALSE	FALSE	Trans (>250 kb)			1.76751
ENSG00000186166	CCDC84	11	q23.3	118868852	118886501	2.11895	0.0340944	0.273182	FALSE	FALSE	Trans (>250 kb)			0.200786
ENSG00000115641	FHL2	2	q12.2	105974169	106054970	2.11868	0.0341176	0.2732	FALSE	FALSE	Trans (>250 kb)			3.1747
ENSG00000215421	ZNF407	18	q22.3	72265106	72777627	2.11784	0.0341885	0.273487	FALSE	FALSE	Trans (>250 kb)			3.24022
ENSG00000123636	BAZ2B	2	q24.2	160175490	160473203	2.11755	0.0342132	0.27359	FALSE	FALSE	Trans (>250 kb)			0.0681636
ENSG00000116273	PHF13	1	p36.31	6673745	6684093	2.11604	0.0343411	0.274206	FALSE	FALSE	Trans (>250 kb)			7.13051
ENSG00000176909	MAMSTR	19	q13.33	49215999	49222978	2.11604	0.0343414	0.274206	FALSE	FALSE	Trans (>250 kb)			1.90221
ENSG00000166704	ZNF606	19	q13.43	58488421	58514717	2.11514	0.034418	0.27454	FALSE	FALSE	Trans (>250 kb)			2.89849
ENSG00000076356	PLXNA2	1	q32.2	208195587	208417665	2.11514	0.0344181	0.27454	FALSE	FALSE	Trans (>250 kb)			1.1235
ENSG00000204628	GNB2L1	5	q35.3	180663909	180675096	2.11453	0.0344701	0.27454	FALSE	FALSE	Trans (>250 kb)			1.68941
ENSG00000239282	GATSL3	22	q12.2	30681106	30685616	2.11434	0.0344865	0.274558	FALSE	FALSE	Trans (>250 kb)			1.40698
ENSG00000068354	TBC1D25	X	p11.23	48397845	48420997	2.11346	0.0345617	0.274809	FALSE	FALSE	Trans (>250 kb)
ENSG00000185236	RAB11B	19	p13.2	8454865	8469318	2.11341	0.0345653	0.274809	FALSE	FALSE	Trans (>250 kb)			1.17243
ENSG00000144355	DLX1	2	q31.1	172949468	172954405	2.11298	0.0346028	0.274968	FALSE	FALSE	Trans (>250 kb)			1.54545
ENSG00000166169	POLL	10	q24.32	103338639	103348027	2.11126	0.0347496	0.27547	FALSE	FALSE	Trans (>250 kb)			2.45093
ENSG00000070778	PTPN21	14	q31.3	88932122	89021077	2.11098	0.0347742	0.27547	FALSE	FALSE	Trans (>250 kb)			6.281
ENSG00000165914	TTC7B	14	q32.11	91006932	91282823	2.11094	0.0347778	0.27547	FALSE	FALSE	Trans (>250 kb)			3.18169
ENSG00000124067	SLC12A4	16	q22.1	67977377	68003504	2.10976	0.0348787	0.276078	FALSE	FALSE	Trans (>250 kb)			2.49351
ENSG00000039523	FAM65A	16	q22.1	67552321	67580691	2.10971	0.0348833	0.276078	FALSE	FALSE	Trans (>250 kb)			3.63589
ENSG00000180389	ATP5EP2	13	q12.2	28519343	28519727	2.10875	0.034966	0.276319	FALSE	FALSE	Trans (>250 kb)			1.44829
ENSG00000197386	HTT	4	p16.3	3076408	3245676	2.108	0.0350306	0.276426	FALSE	FALSE	Trans (>250 kb)			3.86028
ENSG00000163794	UCN	2	p23.3	27530268	27531313	2.10774	0.0350531	0.276426	FALSE	FALSE	3587	rs72817542	2.24208e-09	7.13051
ENSG00000099942	CRKL	22	q11.21	21271714	21308037	2.10644	0.0351663	0.277157	FALSE	FALSE	Trans (>250 kb)			5.65221
ENSG00000130584	ZBTB46	20	q13.33	62375019	62462597	2.10475	0.035313	0.277837	FALSE	FALSE	Trans (>250 kb)			4.12534
ENSG00000173535	TNFRSF10C	8	p21.3	22941868	22974950	2.10256	0.0355045	0.27875	FALSE	FALSE	Trans (>250 kb)			2.80386
ENSG00000149503	INCENP	11	q12.3	61891445	61920635	2.1018	0.035571	0.279148	FALSE	FALSE	Trans (>250 kb)			1.07423
ENSG00000186918	ZNF395	8	p21.1	28203102	28260218	2.10099	0.0356422	0.279505	FALSE	FALSE	Trans (>250 kb)			0.0921771
ENSG00000167281	RBFOX3	17	q25.3	77085427	77613550	2.09944	0.035778	0.28013	FALSE	FALSE	Trans (>250 kb)			5.45131
ENSG00000143033	MTF2	1	p22.1	93544792	93604638	2.09916	0.0358029	0.28013	FALSE	FALSE	Trans (>250 kb)			1.87173
ENSG00000176014	TUBB6	18	p11.21	12307668	12344319	2.09892	0.0358236	0.28013	FALSE	FALSE	Trans (>250 kb)			0.0105896
ENSG00000249773	MRPS17	7	p11.2	55954970	56022932	2.09869	0.0358439	0.28013	FALSE	FALSE	96798	rs3735665	3.33583e-09	7.13051
ENSG00000158796	DEDD	1	q23.3	161090764	161102478	2.09829	0.0358799	0.28013	FALSE	FALSE	Trans (>250 kb)			2.41009
ENSG00000182872	RBM10	X	p11.23	47004268	47046212	2.09809	0.0358975	0.28013	FALSE	FALSE	Trans (>250 kb)
ENSG00000129657	SEC14L1	17	q25.2	75082798	75213179	2.09789	0.0359152	0.28013	FALSE	FALSE	Trans (>250 kb)			0.45865
ENSG00000100105	PATZ1	22	q12.2	31721790	31742218	2.09773	0.0359289	0.28013	FALSE	FALSE	Trans (>250 kb)			0.605276
ENSG00000119397	CNTRL	9	q33.2	123837141	123939888	2.09767	0.0359345	0.28013	FALSE	FALSE	Trans (>250 kb)			3.9524
ENSG00000065357	DGKA	12	q13.2	56321103	56347811	2.09471	0.0361966	0.28185	FALSE	FALSE	Trans (>250 kb)			1.33636
ENSG00000112852	PCDHB2	5	q31.3	140474227	140476962	2.09453	0.0362131	0.281861	FALSE	FALSE	Trans (>250 kb)			3.14192
ENSG00000205476	CCDC85C	14	q32.2	99977603	100070363	2.09416	0.0362459	0.281954	FALSE	FALSE	Trans (>250 kb)			0.832353
ENSG00000184108	TRIML1	4	q35.2	189060573	189068897	2.09225	0.036416	0.282985	FALSE	FALSE	Trans (>250 kb)			0.883229
ENSG00000101493	ZNF516	18	q23	74069644	74207146	2.09162	0.0364722	0.283145	FALSE	FALSE	Trans (>250 kb)			0.667114
ENSG00000187079	TEAD1	11	p15.3	12695969	12966298	2.09088	0.0365392	0.283494	FALSE	FALSE	Trans (>250 kb)			1.78821
ENSG00000064999	ANKS1A	6	p21.31	34857042	35059179	2.09064	0.0365606	0.283494	FALSE	FALSE	Trans (>250 kb)			1.95787
ENSG00000267041	ZNF850	19	q13.12	37205285	37263727	2.08946	0.036666	0.283821	FALSE	FALSE	Trans (>250 kb)			3.02948
ENSG00000196576	PLXNB2	22	q13.33	50713408	50746056	2.08913	0.0366961	0.283826	FALSE	FALSE	Trans (>250 kb)			2.18831
ENSG00000134109	EDEM1	3	p26.1	5229331	5261642	2.08706	0.0368823	0.285049	FALSE	FALSE	Trans (>250 kb)			2.19803
ENSG00000108175	ZMIZ1	10	q22.3	80828792	81076276	2.08463	0.037103	0.286169	FALSE	FALSE	Trans (>250 kb)			3.39619
ENSG00000173991	TCAP	17	q12	37820440	37822808	2.08439	0.0371243	0.286229	FALSE	FALSE	0	rs1053651	2.82462e-10	7.13051
ENSG00000166851	PLK1	16	p12.2	23688977	23701688	2.08398	0.0371616	0.286272	FALSE	FALSE	Trans (>250 kb)			4.07511
ENSG00000116871	MAP7D1	1	p34.3	36621180	36646450	2.08269	0.0372794	0.286495	FALSE	FALSE	Trans (>250 kb)			1.37888
ENSG00000077150	NFKB2	10	q24.32	104153867	104162281	2.08265	0.037283	0.286495	FALSE	FALSE	Trans (>250 kb)			3.12278
ENSG00000135414	GDF11	12	q13.2	56137064	56150911	2.08167	0.0373729	0.287009	FALSE	FALSE	Trans (>250 kb)			1.90836
ENSG00000184292	TACSTD2	1	p32.1	59041099	59043166	2.08125	0.037411	0.287054	FALSE	FALSE	Trans (>250 kb)			2.89023
ENSG00000146809	ASB15	7	q31.32	123207064	123277951	2.0811	0.0374252	0.287054	FALSE	FALSE	Trans (>250 kb)			0.00770719
ENSG00000066084	DIP2B	12	q13.12	50898768	51142450	2.08095	0.0374387	0.287054	FALSE	FALSE	Trans (>250 kb)			3.81087
ENSG00000144935	TRPC1	3	q23	142442916	142526730	2.08004	0.0375216	0.287368	FALSE	FALSE	Trans (>250 kb)			1.16721
ENSG00000179151	EDC3	15	q24.1	74922899	74988633	2.07833	0.037679	0.288181	FALSE	FALSE	Trans (>250 kb)			4.63854
ENSG00000204209	DAXX	6	p21.32	33286335	33297046	2.07832	0.0376799	0.288181	FALSE	FALSE	Trans (>250 kb)			6.68562
ENSG00000156575	PRG3	11	q12.1	57144242	57148623	2.07824	0.0376868	0.288181	FALSE	FALSE	Trans (>250 kb)			0.0616332
ENSG00000174871	CNIH2	11	q13.2	66045661	66052772	2.07715	0.0377879	0.288681	FALSE	FALSE	Trans (>250 kb)			2.04917
ENSG00000061656	SPAG4	20	q11.22	34203814	34208971	2.07702	0.0377998	0.288681	FALSE	FALSE	Trans (>250 kb)			7.13051
ENSG00000090621	PABPC4	1	p34.3	40026488	40042462	2.07667	0.0378323	0.288766	FALSE	FALSE	Trans (>250 kb)			2.37924
ENSG00000006377	DLX6	7	q21.3	96634860	96640351	2.07573	0.0379187	0.289214	FALSE	FALSE	Trans (>250 kb)			0.0023184
ENSG00000258708	SLC25A21-AS1	14	q13.3	37641093	37643016	2.07514	0.0379733	0.289358	FALSE	FALSE	Trans (>250 kb)			1.63029
ENSG00000126856	PRDM7	16	q24.3	90122974	90158480	2.07497	0.0379896	0.289358	FALSE	FALSE	146750	rs11644804	4.95379e-08	4.75584
ENSG00000108819	PPP1R9B	17	q21.33	48211104	48227991	2.07471	0.0380136	0.289358	FALSE	FALSE	Trans (>250 kb)			3.5131
ENSG00000261609	GAN	16	q23.2	81348557	81424489	2.07358	0.0381186	0.289946	FALSE	FALSE	Trans (>250 kb)			1.15394
ENSG00000103510	KAT8	16	p11.2	31127075	31142714	2.07326	0.0381484	0.289962	FALSE	FALSE	Trans (>250 kb)			2.48244
ENSG00000174669	SLC29A2	11	q13.2	66129992	66139685	2.07239	0.0382287	0.29036	FALSE	FALSE	Trans (>250 kb)			0.458511
ENSG00000143318	CASQ1	1	q23.2	160160285	160171676	2.0723	0.0382371	0.29036	FALSE	FALSE	Trans (>250 kb)			2.50779
ENSG00000187231	SESTD1	2	q31.2	179966419	180129517	2.07204	0.0382622	0.29036	FALSE	FALSE	Trans (>250 kb)			0.869248
ENSG00000120647	CCDC77	12	p13.33	498439	551811	2.07159	0.038304	0.290421	FALSE	FALSE	Trans (>250 kb)			3.18787
ENSG00000087510	TFAP2C	20	q13.31	55204358	55214339	2.0715	0.0383125	0.290421	FALSE	FALSE	Trans (>250 kb)			6.56696
ENSG00000130338	TULP4	6	q25.3	158733692	158932860	2.07045	0.0384103	0.290974	FALSE	FALSE	Trans (>250 kb)			1.2869
ENSG00000172123	SLFN12	17	q12	33738079	33760302	2.07022	0.0384321	0.290974	FALSE	FALSE	Trans (>250 kb)			3.59003
ENSG00000143494	VASH2	1	q32.3	213123862	213165379	2.06977	0.0384737	0.290974	FALSE	FALSE	Trans (>250 kb)			1.44118
ENSG00000196367	TRRAP	7	q22.1	98475556	98610866	2.06964	0.0384859	0.290974	FALSE	FALSE	Trans (>250 kb)			0.886195
ENSG00000075399	VPS9D1	16	q24.3	89773542	89787394	2.0696	0.0384896	0.290974	FALSE	FALSE	3816	rs62068387	1.87961e-13	7.13051
ENSG00000197905	TEAD4	12	p13.33	3068496	3149839	2.06922	0.0385258	0.291057	FALSE	FALSE	Trans (>250 kb)			2.29825
ENSG00000268964	ERVV-2	19	q13.41	53547991	53554329	2.0679	0.0386498	0.291057	FALSE	FALSE	Trans (>250 kb)			4.01934
ENSG00000114923	SLC4A3	2	q35	220492049	220506702	2.06778	0.0386607	0.291057	FALSE	FALSE	Trans (>250 kb)			2.63761
ENSG00000204580	DDR1	6	p21.33	30844198	30867933	2.06701	0.0387336	0.291241	FALSE	FALSE	6155	rs2535341	1.09951e-08	7.13051
ENSG00000117322	CR2	1	q32.2	207627575	207663240	2.06673	0.03876	0.291241	FALSE	FALSE	Trans (>250 kb)			1.73782
ENSG00000075420	FNDC3B	3	q26.31	171757418	172119455	2.06658	0.0387742	0.291241	FALSE	FALSE	Trans (>250 kb)			1.8667
ENSG00000214021	TTLL3	3	p25.3	9849770	9896822	2.06605	0.0388241	0.291369	FALSE	FALSE	Trans (>250 kb)			0.0694197
ENSG00000206549	PRSS50	3	p21.31	46753605	46854064	2.0652	0.0389045	0.291804	FALSE	FALSE	Trans (>250 kb)			3.29731
ENSG00000159905	ZNF221	19	q13.31	44455375	44471861	2.0649	0.0389327	0.291852	FALSE	FALSE	Trans (>250 kb)			0.858691
ENSG00000070371	CLTCL1	22	q11.21	19166986	19279239	2.06435	0.0389848	0.292132	FALSE	FALSE	Trans (>250 kb)			4.95926
ENSG00000039987	BEST2	19	p13.2	12862516	12869272	2.06398	0.0390195	0.292229	FALSE	FALSE	Trans (>250 kb)			4.57549
ENSG00000167513	CDT1	16	q24.3	88869621	88875666	2.06279	0.0391327	0.292465	FALSE	FALSE	Trans (>250 kb)			4.13
ENSG00000173039	RELA	11	q13.1	65421067	65430565	2.06251	0.0391592	0.292465	FALSE	FALSE	Trans (>250 kb)			3.28359
ENSG00000156232	WHAMM	15	q25.2	83478380	83503611	2.06201	0.0392064	0.29253	FALSE	FALSE	Trans (>250 kb)			3.82607
ENSG00000145216	FIP1L1	4	q12	54243810	55161439	2.06171	0.0392357	0.29253	FALSE	FALSE	Trans (>250 kb)			3.60629
ENSG00000148606	POLR3A	10	q22.3	79734907	79789303	2.06131	0.0392733	0.29253	FALSE	FALSE	Trans (>250 kb)			0.0445656
ENSG00000189060	H1F0	22	q13.1	38201114	38203442	2.06044	0.0393565	0.292901	FALSE	FALSE	Trans (>250 kb)			2.43605
ENSG00000196182	STK40	1	p34.3	36805225	36851497	2.06043	0.0393571	0.292901	FALSE	FALSE	Trans (>250 kb)			3.44577
ENSG00000180370	PAK2	3	q29	196466728	196559518	2.05951	0.0394451	0.293335	FALSE	FALSE	Trans (>250 kb)			3.27108
ENSG00000108557	RAI1	17	p11.2	17584787	17714767	2.05936	0.0394595	0.293335	FALSE	FALSE	Trans (>250 kb)			3.30947
ENSG00000176236	C10orf111	10	p13	15137384	15139318	2.05911	0.0394841	0.293335	FALSE	FALSE	Trans (>250 kb)			0.0708016
ENSG00000111199	TRPV4	12	q24.11	110220890	110271212	2.05864	0.0395291	0.29334	FALSE	FALSE	Trans (>250 kb)			1.69413
ENSG00000170175	CHRNB1	17	p13.1	7348380	7361026	2.05836	0.0395561	0.29334	FALSE	FALSE	Trans (>250 kb)			4.13381
ENSG00000066044	ELAVL1	19	p13.2	8023463	8070543	2.05729	0.0396585	0.293945	FALSE	FALSE	Trans (>250 kb)			3.8384
ENSG00000144677	CTDSPL	3	p22.2	37903451	38025960	2.05711	0.0396761	0.293981	FALSE	FALSE	Trans (>250 kb)			2.02814
ENSG00000158286	RNF207	1	p36.31	6265535	6281359	2.05619	0.0397646	0.294394	FALSE	FALSE	Trans (>250 kb)			0.0508387
ENSG00000178252	WDR6	3	p21.31	49044495	49053386	2.05593	0.0397894	0.294394	FALSE	FALSE	Trans (>250 kb)			7.13051
ENSG00000198910	L1CAM	X	q28	153126969	153174677	2.05536	0.0398444	0.294394	FALSE	FALSE	Trans (>250 kb)
ENSG00000197705	KLHL14	18	q12.1	30252634	30353025	2.05504	0.0398752	0.294394	FALSE	FALSE	Trans (>250 kb)			3.0057
ENSG00000183963	SMTN	22	q12.2	31460091	31500743	2.05503	0.0398762	0.294394	FALSE	FALSE	Trans (>250 kb)			2.0998
ENSG00000197165	SULT1A2	16	p11.2	28603264	28608430	2.05495	0.039884	0.294394	FALSE	FALSE	Trans (>250 kb)			1.04826
ENSG00000156966	B3GNT7	2	q37.1	232260254	232265875	2.05483	0.039895	0.294394	FALSE	FALSE	Trans (>250 kb)			0.430567
ENSG00000197070	ARRDC1	9	q34.3	140500106	140509812	2.05431	0.0399458	0.294458	FALSE	FALSE	Trans (>250 kb)
ENSG00000164056	SPRY1	4	q28.1	124317950	124324910	2.05346	0.0400279	0.294764	FALSE	FALSE	Trans (>250 kb)			0.862321
ENSG00000188130	MAPK12	22	q13.33	50683879	50700254	2.05307	0.0400654	0.294764	FALSE	FALSE	Trans (>250 kb)			1.94276
ENSG00000104332	SFRP1	8	p11.21	41119481	41167016	2.05256	0.040115	0.294807	FALSE	FALSE	Trans (>250 kb)			1.83813
ENSG00000040633	PHF23	17	p13.1	7138347	7143041	2.05221	0.0401496	0.294911	FALSE	FALSE	Trans (>250 kb)			2.85902
ENSG00000110721	CHKA	11	q13.2	67820326	67888911	2.0521	0.0401602	0.294911	FALSE	FALSE	Trans (>250 kb)			0.343959
ENSG00000086589	RBM22	5	q33.1	150070356	150080669	2.05128	0.0402396	0.294911	FALSE	FALSE	Trans (>250 kb)			0.308668
ENSG00000181264	TMEM136	11	q23.3	120195838	120204391	2.05118	0.0402492	0.294911	FALSE	FALSE	Trans (>250 kb)			3.78103
ENSG00000143702	CEP170	1	q43	243287730	243418650	2.05058	0.0403075	0.295192	FALSE	FALSE	Trans (>250 kb)			5.46799
ENSG00000171105	INSR	19	p13.2	7112266	7294045	2.05023	0.0403419	0.295192	FALSE	FALSE	Trans (>250 kb)			3.35682
ENSG00000057935	MTA3	2	p21	42721709	42984087	2.04992	0.0403727	0.295192	FALSE	FALSE	Trans (>250 kb)			2.1303
ENSG00000253767	PCDHGA8	5	q31.3	140772381	140892546	2.04975	0.0403888	0.295192	FALSE	FALSE	Trans (>250 kb)			3.44751
ENSG00000198925	ATG9A	2	q35	220074494	220094439	2.04929	0.040434	0.295295	FALSE	FALSE	Trans (>250 kb)			1.10186
ENSG00000022556	NLRP2	19	q13.42	55464498	55512510	2.04925	0.0404372	0.295295	FALSE	FALSE	217827	rs11880448	2.26856e-08	1.82871
ENSG00000165863	C10orf82	10	q25.3	118423207	118429775	2.04827	0.0405337	0.29556	FALSE	FALSE	Trans (>250 kb)			1.84359
ENSG00000163939	PBRM1	3	p21.1	52579368	52719933	2.04765	0.040594	0.295768	FALSE	FALSE	Trans (>250 kb)			6.93024
ENSG00000163930	BAP1	3	p21.1	52435029	52444366	2.04646	0.0407109	0.296069	FALSE	FALSE	Trans (>250 kb)			5.88378
ENSG00000172482	AGXT	2	q37.3	241807896	241819919	2.04643	0.0407136	0.296069	FALSE	FALSE	Trans (>250 kb)			3.71278
ENSG00000047644	WWC3	X	p22.2	9983602	10112518	2.04635	0.0407222	0.296069	FALSE	FALSE	Trans (>250 kb)
ENSG00000163820	FYCO1	3	p21.31	45959396	46037316	2.04621	0.0407359	0.296069	FALSE	FALSE	Trans (>250 kb)			2.61019
ENSG00000204420	C6orf25	6	p21.33	31686371	31694491	2.04616	0.040741	0.296069	FALSE	FALSE	0	rs805294	0	7.13051
ENSG00000072864	NDE1	16	p13.11	15737124	15820210	2.04554	0.0408013	0.296082	FALSE	FALSE	Trans (>250 kb)			5.81606
ENSG00000162572	SCNN1D	1	p36.33	1215816	1227409	2.04399	0.0409543	0.296755	FALSE	FALSE	Trans (>250 kb)			2.44095
ENSG00000069696	DRD4	11	p15.5	637293	640706	2.04362	0.0409916	0.296877	FALSE	FALSE	Trans (>250 kb)			1.57464
ENSG00000057294	PKP2	12	p11.21	32943679	33049774	2.0431	0.0410422	0.296996	FALSE	FALSE	Trans (>250 kb)			2.86656
ENSG00000112655	PTK7	6	p21.1	43044006	43129457	2.04195	0.0411565	0.297405	FALSE	FALSE	Trans (>250 kb)			5.44014
ENSG00000101189	MRGBP	20	q13.33	61427805	61431945	2.04183	0.0411684	0.297405	FALSE	FALSE	82395	rs3746772	1.49324e-08	1.30901
ENSG00000188032	C19orf67	19	p13.12	14192431	14196687	2.04166	0.0411852	0.297405	FALSE	FALSE	Trans (>250 kb)			2.21665
ENSG00000137166	FOXP4	6	p21.1	41514164	41570122	2.04149	0.0412023	0.297405	FALSE	FALSE	Trans (>250 kb)			5.43768
ENSG00000105662	CRTC1	19	p13.11	18794487	18893004	2.04137	0.0412142	0.297405	FALSE	FALSE	Trans (>250 kb)			3.72151
ENSG00000134569	LRP4	11	p11.2	46878419	46940193	2.04009	0.0413416	0.297889	FALSE	FALSE	Trans (>250 kb)			5.53229
ENSG00000167733	HSD11B1L	19	p13.3	5680615	5688533	2.0392	0.0414299	0.297889	FALSE	FALSE	Trans (>250 kb)			5.19758
ENSG00000116035	VAX2	2	p13.3	71127720	71160576	2.03908	0.0414425	0.297889	FALSE	FALSE	Trans (>250 kb)			0.759915
ENSG00000100065	CARD10	22	q13.1	37886400	37915549	2.03902	0.0414478	0.297889	FALSE	FALSE	Trans (>250 kb)			2.9835
ENSG00000161642	ZNF385A	12	q13.13	54762917	54785082	2.03706	0.0416438	0.298684	FALSE	FALSE	Trans (>250 kb)			2.40104
ENSG00000198945	L3MBTL3	6	q23.1	130334844	130462594	2.03593	0.0417576	0.298684	FALSE	FALSE	0	rs9375702	3.2065e-08	7.13051
ENSG00000087085	ACHE	7	q22.1	100487615	100494594	2.03546	0.0418041	0.298774	FALSE	FALSE	Trans (>250 kb)			0.169551
ENSG00000111206	FOXM1	12	p13.33	2966847	2986206	2.03511	0.0418397	0.298801	FALSE	FALSE	Trans (>250 kb)			0.301185
ENSG00000163171	CDC42EP3	2	p22.2	37869032	37965611	2.035	0.041851	0.298801	FALSE	FALSE	Trans (>250 kb)			4.81841
ENSG00000164900	GBX1	7	q36.1	150845676	150871832	2.03278	0.0420743	0.300097	FALSE	FALSE	Trans (>250 kb)			2.6217
ENSG00000176619	LMNB2	19	p13.3	2427636	2456994	2.03273	0.0420797	0.300097	FALSE	FALSE	Trans (>250 kb)			3.80547
ENSG00000184209	SNRNP35	12	q24.31	123942188	123957701	2.03262	0.0420906	0.300097	FALSE	FALSE	34625	rs28625019	0	7.13051
ENSG00000100906	NFKBIA	14	q13.2	35870717	35873955	2.03236	0.0421169	0.300216	FALSE	FALSE	Trans (>250 kb)			1.37467
ENSG00000163518	FCRL4	1	q23.1	157543539	157567870	2.03211	0.042142	0.300241	FALSE	FALSE	Trans (>250 kb)			1.42439
ENSG00000212122	TSSK1B	5	q22.2	112768251	112770728	2.03188	0.0421654	0.300241	FALSE	FALSE	Trans (>250 kb)			1.89839
ENSG00000070366	SMG6	17	p13.3	1963133	2207065	2.03123	0.0422319	0.300536	FALSE	FALSE	Trans (>250 kb)			7.13051
ENSG00000116661	FBXO2	1	p36.22	11708424	11715842	2.02933	0.0424245	0.30098	FALSE	FALSE	Trans (>250 kb)			2.00704
ENSG00000126070	AGO3	1	p34.3	36396319	36538101	2.02891	0.0424674	0.301184	FALSE	FALSE	Trans (>250 kb)			1.28604
ENSG00000001617	SEMA3F	3	p21.31	50192478	50226508	2.02821	0.0425385	0.30134	FALSE	FALSE	32799	rs2071208	1.35474e-11	7.13051
ENSG00000126778	SIX1	14	q23.1	61110133	61124977	2.02818	0.0425422	0.30134	FALSE	FALSE	Trans (>250 kb)			0.00708058
ENSG00000261427	CTD-2349B8.1	16	p12.3	19125324	19184900	2.02736	0.0426261	0.301651	FALSE	FALSE	Trans (>250 kb)			6.86238
ENSG00000133884	DPF2	11	q13.1	65101225	65120720	2.02638	0.0427258	0.302006	FALSE	FALSE	Trans (>250 kb)			1.23447
ENSG00000129673	AANAT	17	q25.1	74449433	74466199	2.02604	0.0427604	0.302029	FALSE	FALSE	Trans (>250 kb)			1.84841
ENSG00000125107	CNOT1	16	q21	58553855	58663790	2.02511	0.0428565	0.30212	FALSE	FALSE	Trans (>250 kb)			2.69451
ENSG00000105696	TMEM59L	19	p13.11	18718240	18731849	2.02504	0.0428634	0.30212	FALSE	FALSE	Trans (>250 kb)			2.53487
ENSG00000196323	ZBTB44	11	q24.3	130096572	130184581	2.02503	0.0428644	0.30212	FALSE	FALSE	Trans (>250 kb)			3.64276
ENSG00000085999	RAD54L	1	p34.1	46713360	46744145	2.0245	0.0429183	0.302212	FALSE	FALSE	33193	rs55707872	1.63676e-09	7.13051
ENSG00000131323	TRAF3	14	q32.32	103243813	103377837	2.02263	0.0431116	0.303126	FALSE	FALSE	Trans (>250 kb)			3.83819
ENSG00000102038	SMARCA1	X	q25	128580480	128657477	2.02195	0.0431812	0.303397	FALSE	FALSE	Trans (>250 kb)
ENSG00000141699	FAM134C	17	q21.2	40731531	40762641	2.02108	0.0432718	0.303397	FALSE	FALSE	Trans (>250 kb)			5.03134
ENSG00000250067	YJEFN3	19	p13.11	19627036	19648390	2.02104	0.0432761	0.303397	FALSE	FALSE	Trans (>250 kb)			1.23313
ENSG00000144724	PTPRG	3	p14.2	61547243	62283288	2.01974	0.0434108	0.303547	FALSE	FALSE	Trans (>250 kb)			1.7516
ENSG00000177692	DNAJC28	21	q22.11	34860497	34864027	2.01945	0.0434402	0.303547	FALSE	FALSE	Trans (>250 kb)			3.13294
ENSG00000167306	MYO5B	18	q21.1	47349183	47721463	2.01945	0.0434408	0.303547	FALSE	FALSE	Trans (>250 kb)			3.95985
ENSG00000107438	PDLIM1	10	q24.1	96997329	97050781	2.01881	0.0435073	0.303731	FALSE	FALSE	Trans (>250 kb)			1.93864
ENSG00000088726	TMEM40	3	p25.2	12775024	12810956	2.01842	0.0435471	0.303731	FALSE	FALSE	Trans (>250 kb)			2.32732
ENSG00000162924	REL	2	p16.1	61108656	61158745	2.0182	0.0435705	0.303731	FALSE	FALSE	Trans (>250 kb)			1.16746
ENSG00000148835	TAF5	10	q24.33	105127724	105148822	2.01795	0.043596	0.303731	FALSE	FALSE	Trans (>250 kb)			3.5942
ENSG00000179165	PXT1	6	p21.31	36358328	36410666	2.0176	0.043633	0.303874	FALSE	FALSE	Trans (>250 kb)			1.31822
ENSG00000112320	SOBP	6	q21	107811162	107981357	2.01672	0.0437249	0.304201	FALSE	FALSE	Trans (>250 kb)			2.57414
ENSG00000047578	KIAA0556	16	p12.1	27561454	27791690	2.01576	0.0438252	0.304415	FALSE	FALSE	Trans (>250 kb)			3.72017
ENSG00000114270	COL7A1	3	p21.31	48601506	48632700	2.01557	0.0438453	0.304415	FALSE	FALSE	Trans (>250 kb)			7.13051
ENSG00000188219	POTEE	2	q21.1	131975882	132022965	2.01345	0.044067	0.305282	FALSE	FALSE	Trans (>250 kb)			2.62562
ENSG00000141068	KSR1	17	q11.1	25783670	25953461	2.01333	0.0440798	0.305282	FALSE	FALSE	Trans (>250 kb)			0.808317
ENSG00000269035	CTD-2521M24.10	19	p13.11	17547420	17571613	2.01176	0.0442456	0.30599	FALSE	FALSE	Trans (>250 kb)			1.5891
ENSG00000141985	SH3GL1	19	p13.3	4360367	4400544	2.01033	0.0443961	0.30599	FALSE	FALSE	Trans (>250 kb)			1.17793
ENSG00000114439	BBX	3	q13.12	107241783	107530171	2.01011	0.04442	0.30599	FALSE	FALSE	Trans (>250 kb)			3.51147
ENSG00000070047	PHRF1	11	p15.5	576486	612222	2.00937	0.0444983	0.30599	FALSE	FALSE	Trans (>250 kb)			1.1287
ENSG00000140199	SLC12A6	15	q14	34525460	34630261	2.00933	0.0445022	0.30599	FALSE	FALSE	Trans (>250 kb)			2.67159
ENSG00000136231	IGF2BP3	7	p15.3	23349828	23510086	2.00898	0.0445392	0.306113	FALSE	FALSE	Trans (>250 kb)			4.76042
ENSG00000186431	FCAR	19	q13.42	55385704	55401838	2.00825	0.0446167	0.30646	FALSE	FALSE	Trans (>250 kb)			4.4527
ENSG00000088836	SLC4A11	20	p13	3208063	3219836	2.0081	0.0446325	0.306479	FALSE	FALSE	Trans (>250 kb)			3.79981
ENSG00000078747	ITCH	20	q11.22	32951041	33099198	2.00686	0.0447641	0.307025	FALSE	FALSE	Trans (>250 kb)			3.08292
ENSG00000143093	STRIP1	1	p13.3	110574199	110617263	2.00673	0.0447788	0.307025	FALSE	FALSE	Trans (>250 kb)			0.633515
ENSG00000103034	NDRG4	16	q21	58496750	58547532	2.00568	0.0448906	0.30748	FALSE	FALSE	Trans (>250 kb)			2.21373
ENSG00000187912	CLEC17A	19	p13.12	14693896	14721969	2.00554	0.0449049	0.30748	FALSE	FALSE	Trans (>250 kb)			2.65
ENSG00000133056	PIK3C2B	1	q32.1	204391756	204463852	2.00541	0.0449197	0.30748	FALSE	FALSE	Trans (>250 kb)			0.936307
ENSG00000171097	CCBL1	9	q34.11	131595221	131644773	2.00521	0.0449408	0.30748	FALSE	FALSE	Trans (>250 kb)			1.37178
ENSG00000104899	AMH	19	p13.3	2249308	2252072	2.00497	0.0449659	0.30748	FALSE	FALSE	Trans (>250 kb)			1.05239
ENSG00000242419	PCDHGC4	5	q31.3	140864741	140892546	2.00472	0.0449928	0.307529	FALSE	FALSE	Trans (>250 kb)			3.40515
ENSG00000188833	ENTPD8	9	q34.3	140328816	140336268	2.00457	0.0450093	0.307544	FALSE	FALSE	Trans (>250 kb)
ENSG00000163719	MTMR14	3	p25.3	9691117	9744077	2.00289	0.0451888	0.30799	FALSE	FALSE	Trans (>250 kb)			1.24855
ENSG00000176165	FOXG1	14	q12	29235050	29238870	2.00265	0.0452145	0.30799	FALSE	FALSE	Trans (>250 kb)			1.00081
ENSG00000132026	RTBDN	19	p13.2	12936292	12946242	2.00257	0.0452238	0.30799	FALSE	FALSE	Trans (>250 kb)			1.2334
ENSG00000074219	TEAD2	19	q13.33	49843852	49865714	2.00215	0.0452686	0.308038	FALSE	FALSE	Trans (>250 kb)			1.13226
ENSG00000167791	CABP2	11	q13.2	67286383	67290899	2.00185	0.0453009	0.308038	FALSE	FALSE	Trans (>250 kb)			0.0974642
ENSG00000183571	PGPEP1L	15	q26.3	99511459	99551024	2.00168	0.0453193	0.308038	FALSE	FALSE	Trans (>250 kb)			5.02348
ENSG00000119698	PPP4R4	14	q32.12	94612465	94746072	2.00125	0.045365	0.308038	FALSE	FALSE	Trans (>250 kb)			2.74509
ENSG00000140682	TGFB1I1	16	p11.2	31482906	31489281	2.00077	0.0454176	0.308038	FALSE	FALSE	Trans (>250 kb)			0.519102
ENSG00000168264	IRF2BP2	1	q42.3	234740015	234745271	2.00073	0.045421	0.308038	FALSE	FALSE	Trans (>250 kb)			1.80265
ENSG00000109756	RAPGEF2	4	q32.1	160025330	160281321	2.00031	0.0454668	0.308038	FALSE	FALSE	Trans (>250 kb)			2.17477
ENSG00000162402	USP24	1	p32.3	55532032	55680786	2.00028	0.0454706	0.308038	FALSE	FALSE	Trans (>250 kb)			1.18802
ENSG00000267206	LCN6	9	q34.3	139638463	139642980	1.99978	0.0455242	0.308303	FALSE	FALSE	Trans (>250 kb)			3.66843
ENSG00000156050	FAM161B	14	q24.3	74398204	74417117	1.99956	0.0455473	0.308341	FALSE	FALSE	Trans (>250 kb)			2.34459
ENSG00000141504	SAT2	17	p13.1	7529552	7531194	1.99936	0.0455692	0.308376	FALSE	FALSE	Trans (>250 kb)			4.46521
ENSG00000079385	CEACAM1	19	q13.2	43011456	43065386	1.99889	0.0456207	0.30848	FALSE	FALSE	Trans (>250 kb)			2.8103
ENSG00000103355	PRSS33	16	p13.3	2833954	2837949	1.99808	0.0457079	0.308724	FALSE	FALSE	Trans (>250 kb)			6.10103
ENSG00000178385	PLEKHM3	2	q33.3	208693027	208890284	1.99791	0.0457266	0.30878	FALSE	FALSE	Trans (>250 kb)			3.98489
ENSG00000108469	RECQL5	17	q25.1	73622925	73663269	1.99779	0.0457398	0.30878	FALSE	FALSE	Trans (>250 kb)			6.02846
ENSG00000196081	ZNF724P	19	p12	23404401	23433192	1.9967	0.0458572	0.308878	FALSE	FALSE	176319	rs2017779	4.99578e-11	5.94875
ENSG00000187922	LCN10	9	q34.3	139632619	139637808	1.9962	0.045912	0.309165	FALSE	FALSE	Trans (>250 kb)			3.54894
ENSG00000065320	NTN1	17	p13.1	8924859	9147317	1.99458	0.046089	0.30998	FALSE	FALSE	Trans (>250 kb)			4.84754
ENSG00000100941	PNN	14	q21.1	39644387	39652422	1.99431	0.0461183	0.310065	FALSE	FALSE	Trans (>250 kb)			5.04531
ENSG00000253506	NACA2	17	q23.2	59667794	59668563	1.99368	0.0461875	0.310228	FALSE	FALSE	Trans (>250 kb)			1.46605
ENSG00000181625	SLX1B	16	p11.2	29465822	29469540	1.99297	0.0462646	0.310629	FALSE	FALSE	Trans (>250 kb)
ENSG00000029534	ANK1	8	p11.21	41510739	41754280	1.99285	0.0462784	0.310629	FALSE	FALSE	Trans (>250 kb)			3.20162
ENSG00000140093	SERPINA10	14	q32.13	94749650	94759608	1.99232	0.0463354	0.310889	FALSE	FALSE	Trans (>250 kb)			4.3078
ENSG00000256861	RP11-512M8.5	12	q24.31	122692326	122750970	1.99203	0.0463674	0.310889	FALSE	FALSE	Trans (>250 kb)			6.39378
ENSG00000116962	NID1	1	q42.3	236139130	236228462	1.99037	0.0465499	0.311999	FALSE	FALSE	Trans (>250 kb)			3.34363
ENSG00000166444	ST5	11	p15.4	8714898	8932498	1.9897	0.0466235	0.312146	FALSE	FALSE	Trans (>250 kb)			2.11834
ENSG00000160551	TAOK1	17	q11.2	27717482	27878922	1.98828	0.0467812	0.312295	FALSE	FALSE	Trans (>250 kb)			2.93368
ENSG00000054598	FOXC1	6	p25.3	1610681	1614127	1.98809	0.046802	0.312345	FALSE	FALSE	Trans (>250 kb)			2.71893
ENSG00000070495	JMJD6	17	q25.1	74708919	74722866	1.98775	0.0468397	0.312537	FALSE	FALSE	Trans (>250 kb)			0.0838739
ENSG00000102243	VGLL1	X	q26.3	135614311	135638966	1.98687	0.0469373	0.312868	FALSE	FALSE	Trans (>250 kb)
ENSG00000119771	KLHL29	2	p24.1	23608088	23931481	1.98618	0.0470131	0.313149	FALSE	FALSE	Trans (>250 kb)			5.16991
ENSG00000072071	LPHN1	19	p13.12	14260750	14316999	1.98514	0.0471285	0.313557	FALSE	FALSE	Trans (>250 kb)			2.18285
ENSG00000186838	SELV	19	q13.2	40005753	40011326	1.98507	0.047137	0.313557	FALSE	FALSE	Trans (>250 kb)			5.02883
ENSG00000241852	C8orf58	8	p21.3	22457114	22461663	1.98486	0.0471597	0.313557	FALSE	FALSE	Trans (>250 kb)			7.0522
ENSG00000125319	C17orf53	17	q21.31	42219274	42239844	1.98485	0.047161	0.313557	FALSE	FALSE	Trans (>250 kb)			3.99211
ENSG00000112242	E2F3	6	p22.3	20402398	20493941	1.98484	0.0471624	0.313557	FALSE	FALSE	Trans (>250 kb)			4.65086
ENSG00000168769	TET2	4	q24	106067032	106200973	1.98439	0.0472124	0.313677	FALSE	FALSE	Trans (>250 kb)			1.02382
ENSG00000046604	DSG2	18	q12.1	29078006	29128971	1.98433	0.0472196	0.313677	FALSE	FALSE	Trans (>250 kb)			1.44153
ENSG00000132424	PNISR	6	q16.2	99845927	99873207	1.98394	0.0472623	0.313677	FALSE	FALSE	Trans (>250 kb)			0.945869
ENSG00000103126	AXIN1	16	p13.3	337440	402673	1.98388	0.0472695	0.313677	FALSE	FALSE	Trans (>250 kb)			2.31254
ENSG00000140948	ZCCHC14	16	q24.2	87439852	87525651	1.98318	0.0473478	0.313929	FALSE	FALSE	Trans (>250 kb)			0.884897
ENSG00000203883	SOX18	20	q13.33	62679076	62680994	1.98269	0.0474022	0.313929	FALSE	FALSE	Trans (>250 kb)			3.98198
ENSG00000272573	MUSTN1	3	p21.1	52867130	52869235	1.98268	0.0474028	0.313929	FALSE	FALSE	Trans (>250 kb)			4.45214
ENSG00000135451	TROAP	12	q13.12	49717019	49725514	1.98265	0.0474064	0.313929	FALSE	FALSE	Trans (>250 kb)			0.675434
ENSG00000154114	TBCEL	11	q23.3	120894781	120961484	1.98248	0.047426	0.313968	FALSE	FALSE	Trans (>250 kb)			1.11273
ENSG00000100345	MYH9	22	q12.3	36677327	36784063	1.98107	0.0475837	0.314403	FALSE	FALSE	Trans (>250 kb)			3.67145
ENSG00000127220	ABHD8	19	p13.11	17402940	17421045	1.98083	0.0476101	0.314403	FALSE	FALSE	Trans (>250 kb)			4.62677
ENSG00000089154	GCN1L1	12	q24.23	120565007	120632513	1.97986	0.0477195	0.314878	FALSE	FALSE	Trans (>250 kb)			3.62521
ENSG00000233232	NPIPB7	16	p11.2	28467693	28481868	1.97906	0.047809	0.315391	FALSE	FALSE	Trans (>250 kb)			0.156978
ENSG00000132821	VSTM2L	20	q11.23	36531499	36573752	1.97858	0.0478633	0.315723	FALSE	FALSE	Trans (>250 kb)			3.05511
ENSG00000225830	ERCC6	10	q11.23	50663414	50747584	1.97809	0.0479181	0.315961	FALSE	FALSE	Trans (>250 kb)			2.46376
ENSG00000090372	STRN4	19	q13.32	47222764	47250251	1.97772	0.0479602	0.315981	FALSE	FALSE	Trans (>250 kb)			3.18169
ENSG00000171016	PYGO1	15	q21.3	55831088	55881145	1.97699	0.0480425	0.316134	FALSE	FALSE	Trans (>250 kb)			3.97833
ENSG00000198947	DMD	X	p21.1	31115794	33357558	1.97696	0.0480462	0.316134	FALSE	FALSE	Trans (>250 kb)
ENSG00000139044	B4GALNT3	12	p13.33	569530	672675	1.97614	0.0481395	0.316502	FALSE	FALSE	Trans (>250 kb)			5.54134
ENSG00000244752	CRYBB2	22	q11.23	25615489	25627836	1.97555	0.0482055	0.316682	FALSE	FALSE	Trans (>250 kb)			2.19384
ENSG00000154639	CXADR	21	q21.1	18884700	18965897	1.97441	0.0483356	0.317161	FALSE	FALSE	Trans (>250 kb)			2.23607
ENSG00000145040	UCN2	3	p21.31	48599160	48601206	1.97437	0.0483394	0.317161	FALSE	FALSE	Trans (>250 kb)			7.13051
ENSG00000112624	GLTSCR1L	6	p21.1	42749765	42836298	1.97435	0.0483419	0.317161	FALSE	FALSE	Trans (>250 kb)			3.20162
ENSG00000162817	C1orf115	1	q41	220863187	220872499	1.97311	0.0484834	0.31753	FALSE	FALSE	Trans (>250 kb)			1.38017
ENSG00000179604	CDC42EP4	17	q25.1	71279763	71308314	1.97282	0.0485165	0.31753	FALSE	FALSE	Trans (>250 kb)			3.74678
ENSG00000140443	IGF1R	15	q26.3	99192200	99507759	1.97275	0.0485242	0.31753	FALSE	FALSE	Trans (>250 kb)			5.14986
ENSG00000099864	PALM	19	p13.3	708953	748329	1.97236	0.0485683	0.317676	FALSE	FALSE	190950	rs10402860	5.37505e-10	1.43413
ENSG00000188334	BSPH1	19	q13.33	48471303	48495427	1.9722	0.0485873	0.317688	FALSE	FALSE	Trans (>250 kb)			1.08953
ENSG00000083896	YTHDC1	4	q13.2	69176105	69215807	1.97208	0.0486006	0.317688	FALSE	FALSE	Trans (>250 kb)			0.158373
ENSG00000100949	RABGGTA	14	q12	24734744	24740945	1.97189	0.0486225	0.317693	FALSE	FALSE	Trans (>250 kb)			2.50779
ENSG00000080802	CNOT4	7	q33	135046547	135194875	1.9717	0.0486435	0.317693	FALSE	FALSE	Trans (>250 kb)			5.406
ENSG00000135637	CCDC142	2	p13.1	74699113	74710535	1.97168	0.0486465	0.317693	FALSE	FALSE	Trans (>250 kb)			3.21085
ENSG00000163872	YEATS2	3	q27.1	183415606	183530413	1.97151	0.048666	0.317724	FALSE	FALSE	32512	rs10937153	4.94382e-13	6.88096
ENSG00000163888	CAMK2N2	3	q27.1	183977001	183979251	1.97138	0.0486806	0.317748	FALSE	FALSE	220104	rs55953689	2.23585e-08	3.90648
ENSG00000119778	ATAD2B	2	p23.3	23971534	24149984	1.9711	0.0487128	0.317854	FALSE	FALSE	Trans (>250 kb)			4.68533
ENSG00000122299	ZC3H7A	16	p13.13	11844442	11891123	1.97036	0.0487968	0.318232	FALSE	FALSE	30229	rs11649405	0	2.57071
ENSG00000128346	C22orf23	22	q13.1	38339528	38349676	1.96998	0.0488401	0.318296	FALSE	FALSE	Trans (>250 kb)			0.0266334
ENSG00000069812	HES2	1	p36.31	6472478	6484730	1.96987	0.0488536	0.318296	FALSE	FALSE	Trans (>250 kb)			0.649217
ENSG00000084676	NCOA1	2	p23.3	24714783	24993571	1.96862	0.0489963	0.318904	FALSE	FALSE	Trans (>250 kb)			2.8444
ENSG00000140675	SLC5A2	16	p11.2	31494323	31502181	1.96815	0.0490503	0.319158	FALSE	FALSE	Trans (>250 kb)			0.393053
ENSG00000102225	CDK16	X	p11.23	47077259	47089396	1.96794	0.0490753	0.319176	FALSE	FALSE	Trans (>250 kb)
ENSG00000160323	ADAMTS13	9	q34.2	136279478	136324508	1.96765	0.0491088	0.319176	FALSE	FALSE	Trans (>250 kb)			6.26045
ENSG00000258864	CTC-554D6.1	5	q22.2	112162910	112203279	1.96756	0.0491184	0.319176	FALSE	FALSE	Trans (>250 kb)			2.01652
ENSG00000149289	ZC3H12C	11	q22.3	109964087	110042566	1.96724	0.049155	0.319176	FALSE	FALSE	Trans (>250 kb)			0.93942
ENSG00000101266	CSNK2A1	20	p13	459116	524465	1.9656	0.0493452	0.319549	FALSE	FALSE	Trans (>250 kb)			1.42646
ENSG00000175264	CHST1	11	p11.2	45670427	45687172	1.96552	0.0493538	0.319549	FALSE	FALSE	Trans (>250 kb)			2.52261
ENSG00000078246	TULP3	12	p13.33	2986389	3050306	1.96545	0.0493627	0.319549	FALSE	FALSE	Trans (>250 kb)			0.272586
ENSG00000156639	ZFAND3	6	p21.2	37787275	38122400	1.96466	0.0494531	0.319549	FALSE	FALSE	Trans (>250 kb)			3.42219
ENSG00000153187	HNRNPU	1	q44	245014468	245027844	1.96455	0.0494658	0.319549	FALSE	FALSE	Trans (>250 kb)			1.46641
ENSG00000163257	DCAF16	4	p15.31	17802278	17812381	1.96455	0.0494666	0.319549	FALSE	FALSE	Trans (>250 kb)			1.81423
ENSG00000023902	PLEKHO1	1	q21.2	150121373	150136916	1.96441	0.0494822	0.319549	FALSE	FALSE	Trans (>250 kb)			5.05848
ENSG00000113119	TMCO6	5	q31.3	140019012	140024993	1.9644	0.0494841	0.319549	FALSE	FALSE	Trans (>250 kb)			4.38802
ENSG00000173264	GPR137	11	q13.1	64037534	64056972	1.96347	0.0495918	0.320062	FALSE	FALSE	Trans (>250 kb)			1.38408
ENSG00000119688	ABCD4	14	q24.3	74752126	74769759	1.9625	0.0497038	0.320375	FALSE	FALSE	Trans (>250 kb)			4.86762
ENSG00000134775	FHOD3	18	q12.2	33877677	34360018	1.96227	0.0497307	0.320375	FALSE	FALSE	Trans (>250 kb)			1.73443
ENSG00000112511	PHF1	6	p21.32	33378176	33384230	1.96217	0.0497429	0.320375	FALSE	FALSE	Trans (>250 kb)			3.74171
ENSG00000179965	ZNF771	16	p11.2	30418618	30440920	1.96122	0.0498531	0.320375	FALSE	FALSE	Trans (>250 kb)			0.914006
ENSG00000130544	ZNF557	19	p13.2	7069455	7087979	1.96089	0.0498914	0.320375	FALSE	FALSE	Trans (>250 kb)			0.139872
ENSG00000254943	RP11-664I21.6	11	q24.2	124761200	124762022	1.96058	0.0499284	0.320375	FALSE	FALSE	Trans (>250 kb)			2.16815
ENSG00000159921	GNE	9	p13.3	36214438	36277053	1.9602	0.049972	0.320375	FALSE	FALSE	Trans (>250 kb)			4.44371
ENSG00000258987	RP11-131H24.4	14	q32.12	94405901	94410475	1.96012	0.0499816	0.320375	FALSE	FALSE	Trans (>250 kb)			1.259
ENSG00000128274	A4GALT	22	q13.2	43088127	43117304	1.95992	0.0500053	0.320375	FALSE	FALSE	Trans (>250 kb)			0.838215
ENSG00000122390	NAA60	16	p13.3	3493611	3536963	1.95959	0.0500435	0.320375	FALSE	FALSE	Trans (>250 kb)			0.328444
ENSG00000170734	POLH	6	p21.1	43543887	43586701	1.95957	0.0500456	0.320375	FALSE	FALSE	Trans (>250 kb)			2.14258
ENSG00000110011	DNAJC4	11	q13.1	63997750	64001758	1.95952	0.0500524	0.320375	FALSE	FALSE	Trans (>250 kb)			1.28604
ENSG00000270672	MTRNR2L6	7	q34	142374104	142375550	1.95949	0.0500553	0.320375	FALSE	FALSE	Trans (>250 kb)			0.144936
ENSG00000161082	CELF5	19	p13.3	3224701	3297074	1.95946	0.0500587	0.320375	FALSE	FALSE	Trans (>250 kb)			1.10925
ENSG00000196458	ZNF605	12	q24.33	133498019	133532892	1.95946	0.0500593	0.320375	FALSE	FALSE	Trans (>250 kb)			1.55925
ENSG00000170049	KCNAB3	17	p13.1	7825177	7833121	1.9585	0.0501716	0.320915	FALSE	FALSE	Trans (>250 kb)			3.29731
ENSG00000167525	PROCA1	17	q11.2	27030215	27038872	1.95764	0.0502721	0.321357	FALSE	FALSE	Trans (>250 kb)			3.2691
ENSG00000251322	SHANK3	22	q13.33	51112843	51171726	1.95675	0.0503769	0.321524	FALSE	FALSE	Trans (>250 kb)			2.60643
ENSG00000171163	ZNF692	1	q44	249144205	249153343	1.95631	0.050429	0.321524	FALSE	FALSE	Trans (>250 kb)			1.10809
ENSG00000100239	PPP6R2	22	q13.33	50781733	50883514	1.9558	0.0504888	0.321524	FALSE	FALSE	Trans (>250 kb)			1.26178
ENSG00000077522	ACTN2	1	q43	236849754	236927931	1.95579	0.05049	0.321524	FALSE	FALSE	Trans (>250 kb)			3.28359
ENSG00000267179	ZNF763	19	p13.2	12035890	12090105	1.95568	0.050503	0.321524	FALSE	FALSE	Trans (>250 kb)			1.93946
ENSG00000185684	EP400NL	12	q24.33	132568828	132613029	1.95556	0.0505167	0.321524	FALSE	FALSE	Trans (>250 kb)			2.30001
ENSG00000125354	Sep-06	X	q24	118749687	118827333	1.95536	0.0505403	0.321524	FALSE	FALSE	Trans (>250 kb)
ENSG00000102921	N4BP1	16	q12.1	48572637	48654059	1.95534	0.0505431	0.321524	FALSE	FALSE	Trans (>250 kb)			6.48929
ENSG00000165507	C10orf10	10	q11.21	45466429	45474258	1.95453	0.0506388	0.321829	FALSE	FALSE	Trans (>250 kb)			0.302103
ENSG00000184349	EFNA5	5	q21.3	106712590	107006596	1.95395	0.0507068	0.321829	FALSE	FALSE	Trans (>250 kb)			3.53638
ENSG00000081181	ARG2	14	q24.1	68086515	68118437	1.9527	0.0508556	0.322342	FALSE	FALSE	Trans (>250 kb)			0.942346
ENSG00000116604	MEF2D	1	q22	156433519	156470620	1.95261	0.0508658	0.322342	FALSE	FALSE	Trans (>250 kb)			6.26594e-05
ENSG00000172717	FAM71D	14	q23.3	67656110	67695267	1.95238	0.0508932	0.322393	FALSE	FALSE	Trans (>250 kb)			3.0057
ENSG00000111961	SASH1	6	q24.3	148593440	148873186	1.952	0.0509387	0.322587	FALSE	FALSE	Trans (>250 kb)			3.77477
ENSG00000177425	PAWR	12	q21.2	79968759	80084877	1.9518	0.0509619	0.322631	FALSE	FALSE	Trans (>250 kb)			5.24309
ENSG00000168461	RAB31	18	p11.22	9708162	9862548	1.95164	0.050981	0.322634	FALSE	FALSE	Trans (>250 kb)			5.92197
ENSG00000249222	ATP5L2	22	q13.2	43035809	43036607	1.95106	0.0510501	0.322891	FALSE	FALSE	Trans (>250 kb)			1.45044
ENSG00000117625	RCOR3	1	q32.2	211431719	211489727	1.95085	0.0510744	0.322941	FALSE	FALSE	Trans (>250 kb)			2.41701
ENSG00000163273	NPPC	2	q37.1	232786530	232791113	1.94922	0.0512687	0.323599	FALSE	FALSE	Trans (>250 kb)			5.49227
ENSG00000188747	NOXA1	9	q34.3	140317802	140328858	1.94918	0.0512745	0.323599	FALSE	FALSE	Trans (>250 kb)
ENSG00000169059	VCX3A	X	p22.31	6451659	6453159	1.94908	0.0512865	0.323599	FALSE	FALSE	Trans (>250 kb)
ENSG00000149651	SPINT4	20	q13.12	44350990	44354469	1.94847	0.0513582	0.323615	FALSE	FALSE	Trans (>250 kb)			2.33683
ENSG00000063245	EPN1	19	q13.42	56186592	56221224	1.94829	0.0513799	0.323615	FALSE	FALSE	100190	rs299163	6.77236e-15	5.33153
ENSG00000226397	C12orf77	12	p12.1	25146358	25150453	1.9482	0.0513913	0.323615	FALSE	FALSE	Trans (>250 kb)			0.80936
ENSG00000152952	PLOD2	3	q24	145787227	145881440	1.94781	0.0514375	0.323615	FALSE	FALSE	Trans (>250 kb)			1.53764
ENSG00000070540	WIPI1	17	q24.2	66417089	66453654	1.94769	0.0514518	0.323615	FALSE	FALSE	Trans (>250 kb)			1.81358
ENSG00000101447	FAM83D	20	q11.23	37554955	37581703	1.94759	0.0514637	0.323615	FALSE	FALSE	Trans (>250 kb)			4.28513
ENSG00000143127	ITGA10	1	q21.1	145524891	145543868	1.94612	0.0516403	0.324214	FALSE	FALSE	Trans (>250 kb)			3.73706
ENSG00000175390	EIF3F	11	p15.4	7991798	8023409	1.94567	0.0516943	0.324352	FALSE	FALSE	Trans (>250 kb)			1.43553
ENSG00000157827	FMNL2	2	q23.3	153191751	153506348	1.94504	0.0517698	0.324352	FALSE	FALSE	Trans (>250 kb)			4.21747
ENSG00000164385	C6orf195	6	p25.2	2622147	2634837	1.94463	0.0518198	0.324402	FALSE	FALSE	Trans (>250 kb)			1.34467
ENSG00000166689	PLEKHA7	11	p15.1	16799842	17035990	1.94419	0.0518723	0.324476	FALSE	FALSE	Trans (>250 kb)			5.19993
ENSG00000174501	ANKRD36C	2	q11.1	96514587	96657541	1.9441	0.0518828	0.324476	FALSE	FALSE	Trans (>250 kb)			2.65422
ENSG00000186723	OR10H1	19	p13.12	15917817	15918936	1.94269	0.0520538	0.325122	FALSE	FALSE	Trans (>250 kb)			2.32921
ENSG00000131914	LIN28A	1	p36.11	26737269	26756213	1.94198	0.0521401	0.325404	FALSE	FALSE	Trans (>250 kb)			2.95274
ENSG00000095464	PDE6C	10	q23.33	95372345	95425767	1.94117	0.0522377	0.325738	FALSE	FALSE	Trans (>250 kb)			1.53153
ENSG00000100836	PABPN1	14	q11.2	23790498	23795394	1.94082	0.0522795	0.325767	FALSE	FALSE	Trans (>250 kb)			1.21589
ENSG00000158711	ELK4	1	q32.1	205577071	205601090	1.94077	0.0522868	0.325767	FALSE	FALSE	Trans (>250 kb)			4.97405
ENSG00000163697	APBB2	4	p13	40812044	41218731	1.94009	0.0523687	0.325908	FALSE	FALSE	Trans (>250 kb)			3.37726
ENSG00000114854	TNNC1	3	p21.1	52485118	52488086	1.93996	0.0523843	0.325908	FALSE	FALSE	Trans (>250 kb)			5.66886
ENSG00000116984	MTR	1	q43	236958610	237067281	1.93955	0.0524338	0.32613	FALSE	FALSE	Trans (>250 kb)			0.38967
ENSG00000048707	VPS13D	1	p36.22	12290124	12572099	1.93916	0.0524815	0.326214	FALSE	FALSE	Trans (>250 kb)			2.50489
ENSG00000196935	SRGAP1	12	q14.2	64238073	64541613	1.93869	0.0525396	0.326337	FALSE	FALSE	Trans (>250 kb)			0.628927
ENSG00000197444	OGDHL	10	q11.23	50942689	50970425	1.93867	0.0525413	0.326337	FALSE	FALSE	Trans (>250 kb)			1.76275
ENSG00000163705	FANCD2OS	3	p25.3	10123001	10149915	1.93845	0.052568	0.32642	FALSE	FALSE	Trans (>250 kb)			0.285877
ENSG00000122557	HERPUD2	7	p14.2	35672269	35735181	1.93786	0.0526403	0.32655	FALSE	FALSE	Trans (>250 kb)			1.03339
ENSG00000140451	PIF1	15	q22.31	65107831	65117867	1.93717	0.052725	0.32656	FALSE	FALSE	Trans (>250 kb)			4.46465
ENSG00000188033	ZNF490	19	p13.2	12688775	12750912	1.93709	0.0527342	0.32656	FALSE	FALSE	Trans (>250 kb)			1.80075
ENSG00000117859	OSBPL9	1	p32.3	52042851	52254889	1.93708	0.0527352	0.32656	FALSE	FALSE	Trans (>250 kb)			6.25666
ENSG00000184014	DENND5A	11	p15.4	9160372	9286937	1.93684	0.0527647	0.326655	FALSE	FALSE	Trans (>250 kb)			1.4602
ENSG00000161654	LSM12	17	q21.31	42112003	42144987	1.93661	0.0527931	0.326704	FALSE	FALSE	Trans (>250 kb)			4.70268
ENSG00000203661	OR2T5	1	q44	248651885	248652898	1.936	0.0528671	0.326895	FALSE	FALSE	Trans (>250 kb)			1.04695
ENSG00000178217	SH2D4B	10	q23.1	82297658	82406316	1.93568	0.0529067	0.326906	FALSE	FALSE	Trans (>250 kb)			4.74597
ENSG00000082293	COL19A1	6	q13	70576463	70919679	1.93505	0.0529845	0.327041	FALSE	FALSE	Trans (>250 kb)			3.06872
ENSG00000128218	VPREB3	22	q11.23	24094930	24096655	1.93504	0.0529851	0.327041	FALSE	FALSE	Trans (>250 kb)			3.59782
ENSG00000181803	OR6S1	14	q11.2	21108855	21109850	1.93455	0.0530451	0.327041	FALSE	FALSE	170604	rs1760940	5.38458e-14	3.59003
ENSG00000140505	CYP1A2	15	q24.1	75041185	75048543	1.93452	0.0530494	0.327041	FALSE	FALSE	Trans (>250 kb)			2.75056
ENSG00000039560	RAI14	5	p13.2	34656342	34832732	1.93445	0.0530582	0.327041	FALSE	FALSE	Trans (>250 kb)			1.63648
ENSG00000155111	CDK19	6	q21	110931181	111137161	1.93373	0.0531468	0.327041	FALSE	FALSE	Trans (>250 kb)			5.02576
ENSG00000196872	KIAA1211L	2	q11.2	99410309	99552722	1.93349	0.0531762	0.327041	FALSE	FALSE	Trans (>250 kb)			4.27856
ENSG00000168795	ZBTB5	9	p13.2	37438111	37465396	1.93326	0.0532045	0.327041	FALSE	FALSE	Trans (>250 kb)			2.77919
ENSG00000122515	ZMIZ2	7	p13	44788180	44809477	1.93323	0.0532078	0.327041	FALSE	FALSE	Trans (>250 kb)			0.256493
ENSG00000196632	WNK3	X	p11.22	54219256	54385075	1.93279	0.0532623	0.327055	FALSE	FALSE	Trans (>250 kb)
ENSG00000120685	PROSER1	13	q13.3	39584003	39612252	1.93272	0.0532707	0.327055	FALSE	FALSE	Trans (>250 kb)			0.58761
ENSG00000167685	ZNF444	19	q13.43	56643968	56672262	1.93253	0.0532937	0.327078	FALSE	FALSE	Trans (>250 kb)			5.00489
ENSG00000143970	ASXL2	2	p23.3	25956622	26101385	1.932	0.0533599	0.327318	FALSE	FALSE	Trans (>250 kb)			1.07803
ENSG00000107263	RAPGEF1	9	q34.13	134452157	134615461	1.93174	0.0533922	0.327398	FALSE	FALSE	Trans (>250 kb)			1.28346
ENSG00000175336	APOF	12	q13.3	56754353	56756607	1.93161	0.0534079	0.327398	FALSE	FALSE	Trans (>250 kb)			1.41036
ENSG00000197077	KIAA1671	22	q11.23	25348697	25593415	1.93111	0.0534699	0.327653	FALSE	FALSE	Trans (>250 kb)			4.10549
ENSG00000164050	PLXNB1	3	p21.31	48445261	48471594	1.92956	0.0536616	0.328553	FALSE	FALSE	210769	rs9844505	5.37507e-09	5.90269
ENSG00000137204	SLC22A7	6	p21.1	43263432	43273276	1.92952	0.0536666	0.328553	FALSE	FALSE	Trans (>250 kb)			1.87173
ENSG00000145495	Mar-06	5	p15.2	10353815	10440500	1.92899	0.0537316	0.328752	FALSE	FALSE	Trans (>250 kb)			1.10025
ENSG00000162191	UBXN1	11	q12.3	62443970	62446567	1.92841	0.0538041	0.329075	FALSE	FALSE	Trans (>250 kb)			6.2388
ENSG00000157216	SSBP3	1	p32.3	54691105	54879152	1.92758	0.053908	0.329289	FALSE	FALSE	Trans (>250 kb)			2.31436
ENSG00000137815	RTF1	15	q15.1	41700606	41775761	1.92741	0.0539292	0.329329	FALSE	FALSE	0	rs316611	6.06182e-14	7.13051
ENSG00000141748	ARL5C	17	q12	37313147	37323737	1.92721	0.0539529	0.329385	FALSE	FALSE	Trans (>250 kb)			1.36761
ENSG00000101152	DNAJC5	20	q13.33	62526518	62567384	1.9264	0.0540544	0.32991	FALSE	FALSE	Trans (>250 kb)			3.08292
ENSG00000003756	RBM5	3	p21.31	50126341	50156454	1.92594	0.0541121	0.329951	FALSE	FALSE	3225	rs2071208	1.35474e-11	7.13051
ENSG00000176915	ANKLE2	12	q24.33	133302254	133338474	1.92536	0.0541848	0.329951	FALSE	FALSE	Trans (>250 kb)			3.90727
ENSG00000132681	ATP1A4	1	q23.2	160121360	160156767	1.92466	0.0542721	0.329951	FALSE	FALSE	Trans (>250 kb)			2.61399
ENSG00000136935	GOLGA1	9	q33.3	127640646	127710771	1.9246	0.0542799	0.329951	FALSE	FALSE	Trans (>250 kb)			3.81186
ENSG00000198265	HELZ	17	q24.2	65066554	65242105	1.92455	0.0542853	0.329951	FALSE	FALSE	Trans (>250 kb)			7.13051
ENSG00000196796	CTB-134H23.2	16	p11.2	29049923	29064047	1.92327	0.0544458	0.330286	FALSE	FALSE	Trans (>250 kb)			2.85902
ENSG00000065029	ZNF76	6	p21.31	35226686	35263762	1.92266	0.0545227	0.330522	FALSE	FALSE	Trans (>250 kb)			1.44047
ENSG00000115486	GGCX	2	p11.2	85771846	85788670	1.92192	0.0546157	0.330905	FALSE	FALSE	Trans (>250 kb)			1.77051
ENSG00000161682	FAM171A2	17	q21.31	42430583	42441243	1.92171	0.0546418	0.330905	FALSE	FALSE	233994	rs11657244	4.69491e-08	4.08858
ENSG00000132819	RBM38	20	q13.31	55966463	55984389	1.92124	0.0547011	0.33096	FALSE	FALSE	Trans (>250 kb)			2.69451
ENSG00000130477	UNC13A	19	p13.11	17712137	17799401	1.92086	0.0547493	0.33096	FALSE	FALSE	Trans (>250 kb)			4.68144
ENSG00000115306	SPTBN1	2	p16.2	54683422	54896812	1.92037	0.0548111	0.33096	FALSE	FALSE	Trans (>250 kb)			2.32172
ENSG00000162378	ZYG11B	1	p32.3	53192126	53293014	1.92032	0.0548172	0.33096	FALSE	FALSE	Trans (>250 kb)			1.5803
ENSG00000168454	TXNDC2	18	p11.22	9885763	9889272	1.92019	0.0548344	0.33096	FALSE	FALSE	Trans (>250 kb)			2.79131
ENSG00000204710	SPDYC	11	q13.1	64937625	64940715	1.91983	0.05488	0.33106	FALSE	FALSE	Trans (>250 kb)			2.56061
ENSG00000189409	MMP23B	1	p36.33	1567474	1570639	1.91954	0.0549163	0.33106	FALSE	FALSE	Trans (>250 kb)			0.285224
ENSG00000120071	KANSL1	17	q21.31	44107282	44302733	1.91932	0.0549433	0.33106	FALSE	FALSE	Trans (>250 kb)			4.26871
ENSG00000049239	H6PD	1	p36.22	9294834	9331396	1.91913	0.0549681	0.33106	FALSE	FALSE	Trans (>250 kb)			5.61509
ENSG00000177354	C10orf71	10	q11.23	50507187	50535537	1.91867	0.0550255	0.33106	FALSE	FALSE	Trans (>250 kb)			0.239305
ENSG00000215009	ACSM4	12	p13.31	7456880	7481320	1.91866	0.0550279	0.33106	FALSE	FALSE	Trans (>250 kb)
ENSG00000261221	ZNF865	19	q13.42	56116771	56128635	1.91854	0.0550427	0.33106	FALSE	FALSE	192779	rs299163	6.77236e-15	2.79131
ENSG00000122779	TRIM24	7	q33	138145079	138274738	1.91832	0.0550704	0.331094	FALSE	FALSE	Trans (>250 kb)			1.10555
ENSG00000166681	NGFRAP1	X	q22.2	102631268	102633005	1.91805	0.0551046	0.331197	FALSE	FALSE	Trans (>250 kb)
ENSG00000213347	MXD3	5	q35.3	176728462	176739758	1.91746	0.05518	0.331264	FALSE	FALSE	Trans (>250 kb)			0.77117
ENSG00000112984	KIF20A	5	q31.2	137514408	137523404	1.91722	0.0552102	0.331264	FALSE	FALSE	Trans (>250 kb)			0.0146002
ENSG00000198691	ABCA4	1	p22.1	94458393	94586688	1.91716	0.0552178	0.331264	FALSE	FALSE	Trans (>250 kb)			1.83677
ENSG00000121390	PSPC1	13	q12.11	20248896	20357142	1.91644	0.0553096	0.331445	FALSE	FALSE	Trans (>250 kb)			3.85706
ENSG00000142186	SCYL1	11	q13.1	65292548	65306175	1.91544	0.055437	0.332	FALSE	FALSE	Trans (>250 kb)			2.97293
ENSG00000073711	PPP2R3A	3	q22.2	135684515	135866733	1.9149	0.0555047	0.332205	FALSE	FALSE	0	rs12695644	1.60538e-13	7.13051
ENSG00000132478	UNK	17	q25.1	73780681	73821886	1.91388	0.0556356	0.332795	FALSE	FALSE	Trans (>250 kb)			3.25377
ENSG00000115526	CHST10	2	q11.2	101008327	101034118	1.91339	0.0556987	0.332903	FALSE	FALSE	Trans (>250 kb)			2.14134
ENSG00000168243	GNG4	1	q42.3	235710987	235814054	1.91319	0.0557236	0.332903	FALSE	FALSE	Trans (>250 kb)			5.50101
ENSG00000187017	ESPN	1	p36.31	6484848	6521430	1.91272	0.0557836	0.333135	FALSE	FALSE	Trans (>250 kb)			0.840532
ENSG00000108342	CSF3	17	q21.1	38171614	38174066	1.91223	0.0558462	0.333317	FALSE	FALSE	105374	rs2290400	3.39501e-08	7.13051
ENSG00000083642	PDS5B	13	q13.1	33160564	33352157	1.91218	0.0558527	0.333317	FALSE	FALSE	Trans (>250 kb)			3.06872
ENSG00000143322	ABL2	1	q25.2	179068462	179198819	1.91203	0.0558718	0.333341	FALSE	FALSE	Trans (>250 kb)			0.148736
ENSG00000214140	PRCD	17	q25.1	74523668	74549660	1.91176	0.0559074	0.333341	FALSE	FALSE	Trans (>250 kb)			3.08292
ENSG00000134030	CTIF	18	q21.1	46065417	46389588	1.91174	0.055909	0.333341	FALSE	FALSE	Trans (>250 kb)			4.53549
ENSG00000068489	PRR11	17	q22	57232860	57282066	1.91136	0.0559582	0.333525	FALSE	FALSE	Trans (>250 kb)			1.25514
ENSG00000106261	ZKSCAN1	7	q22.1	99613204	99639312	1.90979	0.0561598	0.334442	FALSE	FALSE	137496	rs941288	2.11475e-08	6.30085
ENSG00000123191	ATP7B	13	q14.3	52506809	52585630	1.90878	0.0562899	0.334877	FALSE	FALSE	Trans (>250 kb)			0.305909
ENSG00000143545	RAB13	1	q21.3	153954127	153958834	1.90851	0.0563249	0.334877	FALSE	FALSE	Trans (>250 kb)			0.147596
ENSG00000140795	MYLK3	16	q11.2	46740891	46824319	1.90836	0.0563444	0.334877	FALSE	FALSE	Trans (>250 kb)			7.13051
ENSG00000212643	ZRSR1	5	q22.2	112227313	112228791	1.90735	0.0564754	0.335456	FALSE	FALSE	Trans (>250 kb)			2.5776
ENSG00000064666	CNN2	19	p13.3	1026298	1039068	1.90616	0.0566298	0.336008	FALSE	FALSE	84311	rs10411830	2.63392e-10	2.77328
ENSG00000188368	PRR19	19	q13.2	42806250	42814973	1.90575	0.0566825	0.336008	FALSE	FALSE	Trans (>250 kb)			0.326064
ENSG00000187109	NAP1L1	12	q21.2	76438670	76478813	1.9055	0.0567157	0.336008	FALSE	FALSE	Trans (>250 kb)			0.055231
ENSG00000132128	LRRC41	1	p34.1	46726868	46769280	1.90547	0.0567188	0.336008	FALSE	FALSE	11005	rs112869704	1.02165e-09	7.13051
ENSG00000099937	SERPIND1	22	q11.21	21128167	21142008	1.90357	0.0569661	0.337035	FALSE	FALSE	Trans (>250 kb)			3.49963
ENSG00000104859	CLASRP	19	q13.32	45542298	45574214	1.90302	0.0570384	0.33719	FALSE	FALSE	Trans (>250 kb)			3.05511
ENSG00000177706	FAM20C	7	p22.3	192969	300711	1.9021	0.0571584	0.337701	FALSE	FALSE	Trans (>250 kb)			2.89023
ENSG00000099804	CDC34	19	p13.3	531714	542097	1.90204	0.0571664	0.337701	FALSE	FALSE	Trans (>250 kb)			2.85902
ENSG00000135334	AKIRIN2	6	q15	88384790	88411927	1.90098	0.0573048	0.338212	FALSE	FALSE	Trans (>250 kb)			0.247438
ENSG00000132849	INADL	1	p31.3	62208149	62629592	1.90052	0.0573651	0.338347	FALSE	FALSE	Trans (>250 kb)			0.700201
ENSG00000123094	RASSF8	12	p12.1	26111962	26232825	1.90011	0.0574189	0.338423	FALSE	FALSE	Trans (>250 kb)			1.83677
ENSG00000125995	ROMO1	20	q11.22	34287194	34288906	1.90002	0.0574307	0.338423	FALSE	FALSE	Trans (>250 kb)			7.13051
ENSG00000243477	NAT6	3	p21.31	50333833	50336852	1.89953	0.0574955	0.338423	FALSE	FALSE	174154	rs2071208	1.35474e-11	5.94732
ENSG00000163833	FBXO40	3	q13.33	121311966	121349139	1.89952	0.0574959	0.338423	FALSE	FALSE	Trans (>250 kb)			3.73821
ENSG00000198455	ZXDB	X	p11.21	57618269	57623906	1.89917	0.0575416	0.338423	FALSE	FALSE	Trans (>250 kb)
ENSG00000137802	MAPKBP1	15	q15.1	42066632	42120053	1.89873	0.0576004	0.338461	FALSE	FALSE	Trans (>250 kb)			5.60717
ENSG00000133243	BTBD2	19	p13.3	1985447	2034880	1.89842	0.0576402	0.338461	FALSE	FALSE	Trans (>250 kb)			6.40558
ENSG00000143067	ZNF697	1	p12	120162045	120190396	1.89827	0.0576604	0.338461	FALSE	FALSE	Trans (>250 kb)			1.43308
ENSG00000158615	PPP1R15B	1	q32.1	204372515	204380919	1.89815	0.0576769	0.338461	FALSE	FALSE	Trans (>250 kb)			0.783375
ENSG00000162836	ACP6	1	q21.2	147101453	147142618	1.89761	0.0577473	0.338461	FALSE	FALSE	Trans (>250 kb)			2.01271
ENSG00000100150	DEPDC5	22	q12.2	32149944	32303012	1.89741	0.0577744	0.338461	FALSE	FALSE	Trans (>250 kb)			3.91295
ENSG00000086062	B4GALT1	9	p21.1	33104080	33167354	1.89696	0.0578326	0.338461	FALSE	FALSE	58919	rs10758181	3.28205e-08	7.13051
ENSG00000231274	SBK3	19	q13.42	56052023	56056909	1.89662	0.0578776	0.338461	FALSE	FALSE	174792	rs1042505	0	3.8879
ENSG00000130254	SAFB2	19	p13.3	5587010	5624057	1.89577	0.0579906	0.338591	FALSE	FALSE	Trans (>250 kb)			5.22291
ENSG00000132155	RAF1	3	p25.2	12625100	12705725	1.8951	0.0580797	0.338591	FALSE	FALSE	Trans (>250 kb)			5.48454
ENSG00000153292	GPR110	6	p12.3	46965440	47010099	1.89501	0.0580907	0.338591	FALSE	FALSE	Trans (>250 kb)			2.33491
ENSG00000183248	CTD-3193O13.9	19	p13.2	7933605	7939326	1.89471	0.0581315	0.338591	FALSE	FALSE	Trans (>250 kb)			1.91225
ENSG00000151014	CCRN4L	4	q31.1	139936943	139966906	1.89468	0.0581344	0.338591	FALSE	FALSE	Trans (>250 kb)			0.595522
ENSG00000124104	SNX21	20	q13.12	44462449	44471914	1.89453	0.0581542	0.338591	FALSE	FALSE	Trans (>250 kb)			0.992984
ENSG00000065243	PKN2	1	p22.2	89149905	89301938	1.89432	0.0581831	0.338591	FALSE	FALSE	Trans (>250 kb)			0.879533
ENSG00000129245	FXR2	17	p13.1	7494548	7518189	1.89422	0.058196	0.338591	FALSE	FALSE	Trans (>250 kb)			6.59779
ENSG00000180592	SKIDA1	10	p12.31	21802407	21814611	1.89401	0.0582239	0.338591	FALSE	FALSE	Trans (>250 kb)			3.75229
ENSG00000173875	ZNF791	19	p13.2	12721732	12742735	1.89335	0.058311	0.338992	FALSE	FALSE	Trans (>250 kb)			1.34436
ENSG00000147862	NFIB	9	p22.3	14081842	14398982	1.89294	0.0583654	0.339258	FALSE	FALSE	Trans (>250 kb)			2.85902
ENSG00000164294	GPX8	5	q11.2	54455946	54462899	1.89228	0.0584534	0.339503	FALSE	FALSE	Trans (>250 kb)			2.29825
ENSG00000148344	PTGES	9	q34.11	132500610	132515326	1.89198	0.0584938	0.33957	FALSE	FALSE	Trans (>250 kb)			1.86456
ENSG00000162337	LRP5	11	q13.2	68080077	68216743	1.89179	0.0585196	0.339612	FALSE	FALSE	Trans (>250 kb)			2.21519
ENSG00000114416	FXR1	3	q26.33	180585929	180700541	1.89094	0.0586319	0.340026	FALSE	FALSE	Trans (>250 kb)			2.61783
ENSG00000086619	ERO1LB	1	q42.3	236378855	236445319	1.89067	0.0586679	0.340026	FALSE	FALSE	Trans (>250 kb)			2.88216
ENSG00000181240	SLC25A41	19	p13.3	6426048	6433790	1.8904	0.0587045	0.340115	FALSE	FALSE	Trans (>250 kb)			3.79729
ENSG00000141905	NFIC	19	p13.3	3359561	3469215	1.89029	0.0587196	0.340115	FALSE	FALSE	Trans (>250 kb)			4.67419
ENSG00000198003	CCDC151	19	p13.2	11531272	11546603	1.88898	0.0588948	0.340651	FALSE	FALSE	Trans (>250 kb)			2.47972
ENSG00000078804	TP53INP2	20	q11.22	33292094	33301243	1.88834	0.0589799	0.340794	FALSE	FALSE	Trans (>250 kb)			1.19644
ENSG00000075292	ZNF638	2	p13.2	71503691	71662199	1.88831	0.0589844	0.340794	FALSE	FALSE	Trans (>250 kb)			7.13051
ENSG00000233436	BTBD18	11	q12.1	57510986	57519253	1.88797	0.0590306	0.340908	FALSE	FALSE	Trans (>250 kb)			4.20966
ENSG00000198408	MGEA5	10	q24.32	103544200	103578696	1.88776	0.0590578	0.340958	FALSE	FALSE	Trans (>250 kb)			3.13294
ENSG00000111837	MAK	6	p24.2	10762956	10838764	1.88766	0.0590718	0.340958	FALSE	FALSE	22183	rs1238789	0	7.13051
ENSG00000167874	TMEM88	17	p13.1	7758383	7759417	1.88644	0.0592358	0.341551	FALSE	FALSE	Trans (>250 kb)			2.26281
ENSG00000124701	APOBEC2	6	p21.1	41021043	41032250	1.88612	0.059279	0.341621	FALSE	FALSE	Trans (>250 kb)			0.880087
ENSG00000155269	GPR78	4	p16.1	8560452	8621486	1.88586	0.0593134	0.341621	FALSE	FALSE	Trans (>250 kb)			1.48202
ENSG00000165716	FAM69B	9	q34.3	139607022	139618502	1.8846	0.0594836	0.342219	FALSE	FALSE	Trans (>250 kb)			2.22253
ENSG00000143126	CELSR2	1	p13.3	109792641	109818372	1.88305	0.0596934	0.343081	FALSE	FALSE	Trans (>250 kb)			3.40515
ENSG00000179111	HES7	17	p13.1	8023908	8027410	1.88226	0.0598003	0.343643	FALSE	FALSE	Trans (>250 kb)			5.31066
ENSG00000237353	PATE4	11	q24.2	125703211	125709964	1.88207	0.0598269	0.343643	FALSE	FALSE	Trans (>250 kb)			3.54392
ENSG00000172037	LAMB2	3	p21.31	49158547	49170551	1.88206	0.0598278	0.343643	FALSE	FALSE	Trans (>250 kb)			7.13051
ENSG00000204634	TBC1D8	2	q11.2	101624079	101869328	1.88182	0.0598606	0.343767	FALSE	FALSE	Trans (>250 kb)			3.67145
ENSG00000125695	RP11-51F16.8	17	q23.3	61780205	61829457	1.88134	0.059926	0.343822	FALSE	FALSE	Trans (>250 kb)			0.0119682
ENSG00000173334	TRIB1	8	q24.13	126442563	126450647	1.88111	0.0599567	0.343877	FALSE	FALSE	Trans (>250 kb)			2.10667
ENSG00000101004	NINL	20	p11.21	25433341	25566153	1.87954	0.0601706	0.344412	FALSE	FALSE	Trans (>250 kb)			7.13051
ENSG00000115226	FNDC4	2	p23.3	27714750	27718112	1.87952	0.0601738	0.344412	FALSE	FALSE	9202	rs10169261	0	7.13051
ENSG00000101337	TM9SF4	20	q11.21	30697309	30755061	1.87922	0.0602143	0.344473	FALSE	FALSE	Trans (>250 kb)			2.53487
ENSG00000133124	IRS4	X	q22.3	107975712	107979651	1.87889	0.0602599	0.344597	FALSE	FALSE	Trans (>250 kb)
ENSG00000143079	CTTNBP2NL	1	p13.2	112938803	113006078	1.87808	0.0603701	0.344781	FALSE	FALSE	Trans (>250 kb)			2.76746
ENSG00000170469	SPATA24	5	q31.2	138732252	138739777	1.87783	0.0604042	0.344781	FALSE	FALSE	Trans (>250 kb)			0.829875
ENSG00000181690	PLAG1	8	q12.1	57073463	57123883	1.87774	0.0604164	0.344781	FALSE	FALSE	Trans (>250 kb)			0.633056
ENSG00000154102	C16orf74	16	q24.1	85723690	85784735	1.87757	0.0604405	0.344781	FALSE	FALSE	Trans (>250 kb)			3.5983
ENSG00000087152	ATXN7L3	17	q21.31	42269173	42277481	1.87738	0.0604656	0.344794	FALSE	FALSE	Trans (>250 kb)			6.12228
ENSG00000160282	FTCD	21	q22.3	47556176	47575481	1.87706	0.0605093	0.344854	FALSE	FALSE	Trans (>250 kb)			1.51317
ENSG00000204345	CD300LD	17	q25.1	72575504	72588422	1.87705	0.0605114	0.344854	FALSE	FALSE	Trans (>250 kb)			1.44295
ENSG00000072803	FBXW11	5	q35.1	171288553	171433877	1.87689	0.0605338	0.344854	FALSE	FALSE	Trans (>250 kb)			5.01523
ENSG00000258572	RP11-1070N10.3	14	q32.13	95982473	95984248	1.87499	0.0607944	0.345932	FALSE	FALSE	Trans (>250 kb)			1.57943
ENSG00000160293	VAV2	9	q34.2	136627016	136857726	1.87462	0.0608456	0.34619	FALSE	FALSE	94467	rs9777019	2.35744e-11	5.60249
ENSG00000181027	FKRP	19	q13.32	47249303	47280245	1.87436	0.0608801	0.346207	FALSE	FALSE	Trans (>250 kb)			3.14626
ENSG00000196865	NHLRC2	10	q25.3	115614420	115676953	1.87286	0.0610878	0.346916	FALSE	FALSE	Trans (>250 kb)			5.40756
ENSG00000153922	CHD1	5	q21.1	98190908	98262240	1.87251	0.0611359	0.347086	FALSE	FALSE	Trans (>250 kb)			1.56349
ENSG00000182150	ERCC6L2	9	q22.32	98637983	98776842	1.87224	0.0611738	0.347217	FALSE	FALSE	Trans (>250 kb)			1.34405
ENSG00000177383	MAGEF1	3	q27.1	184428156	184429836	1.87132	0.0613013	0.347757	FALSE	FALSE	Trans (>250 kb)			1.09842
ENSG00000254221	PCDHGB1	5	q31.3	140729828	140892546	1.87045	0.0614215	0.348233	FALSE	FALSE	Trans (>250 kb)			3.31036
ENSG00000179094	PER1	17	p13.1	8043790	8059824	1.87032	0.0614389	0.348245	FALSE	FALSE	Trans (>250 kb)			5.3389
ENSG00000117020	AKT3	1	q44	243651535	244014381	1.86983	0.0615075	0.348401	FALSE	FALSE	Trans (>250 kb)			4.85705
ENSG00000104812	GYS1	19	q13.33	49471382	49496567	1.86815	0.0617417	0.349377	FALSE	FALSE	Trans (>250 kb)			1.28375
ENSG00000142619	PADI3	1	p36.13	17575593	17610728	1.86784	0.0617839	0.349475	FALSE	FALSE	Trans (>250 kb)			2.02521
ENSG00000187372	PCDHB13	5	q31.3	140593509	140596993	1.86757	0.0618225	0.349475	FALSE	FALSE	Trans (>250 kb)			4.49041
ENSG00000135476	ESPL1	12	q13.13	53662083	53687427	1.86688	0.061918	0.349644	FALSE	FALSE	Trans (>250 kb)			1.32663
ENSG00000169393	ELSPBP1	19	q13.33	48497908	48528410	1.86573	0.062079	0.349831	FALSE	FALSE	Trans (>250 kb)			0.0594989
ENSG00000167173	C15orf39	15	q24.2	75487984	75504510	1.86563	0.0620933	0.349831	FALSE	FALSE	Trans (>250 kb)			1.46678
ENSG00000134253	TRIM45	1	p13.1	117653682	117665209	1.86553	0.0621069	0.349831	FALSE	FALSE	Trans (>250 kb)			0.710648
ENSG00000188766	SPRED3	19	q13.2	38879061	38886881	1.86553	0.0621078	0.349831	FALSE	FALSE	Trans (>250 kb)			2.85902
ENSG00000058335	RASGRF1	15	q25.1	79252289	79383115	1.86327	0.062424	0.35099	FALSE	FALSE	Trans (>250 kb)			2.69926
ENSG00000165661	QSOX2	9	q34.3	139098179	139137687	1.86215	0.0625825	0.351563	FALSE	FALSE	Trans (>250 kb)			0.520106
ENSG00000120500	ARR3	X	q13.1	69488155	69501690	1.86044	0.062823	0.352153	FALSE	FALSE	Trans (>250 kb)
ENSG00000118257	NRP2	2	q33.3	206546714	206662857	1.86003	0.0628819	0.352391	FALSE	FALSE	Trans (>250 kb)			2.42405
ENSG00000166016	ABTB2	11	p13	34172535	34379555	1.8588	0.0630549	0.353148	FALSE	FALSE	Trans (>250 kb)			3.54894
ENSG00000197323	TRIM33	1	p13.2	114935399	115053781	1.85836	0.063118	0.353292	FALSE	FALSE	Trans (>250 kb)			7.13051
ENSG00000257355	CTD-2006C1.10	19	p13.2	12128703	12163782	1.85742	0.0632517	0.353772	FALSE	FALSE	Trans (>250 kb)			1.65987
ENSG00000015133	CCDC88C	14	q32.11	91737667	91884188	1.85694	0.0633197	0.353772	FALSE	FALSE	Trans (>250 kb)			7.13051
ENSG00000129474	AJUBA	14	q11.2	23440383	23451851	1.85693	0.0633211	0.353772	FALSE	FALSE	Trans (>250 kb)			1.30577
ENSG00000107929	LARP4B	10	p15.3	855484	977564	1.85665	0.0633607	0.353772	FALSE	FALSE	Trans (>250 kb)			4.70616
ENSG00000137693	YAP1	11	q22.1	101981192	102104154	1.85648	0.0633849	0.353772	FALSE	FALSE	Trans (>250 kb)			4.26358
ENSG00000127603	MACF1	1	p34.3	39546988	39952849	1.85613	0.0634351	0.353772	FALSE	FALSE	171582	rs9438990	1.55431e-15	2.9835
ENSG00000181856	SLC2A4	17	p13.1	7184986	7191576	1.85607	0.0634437	0.353772	FALSE	FALSE	Trans (>250 kb)			4.05104
ENSG00000170145	SIK2	11	q23.1	111473115	111601577	1.85573	0.0634915	0.353772	FALSE	FALSE	Trans (>250 kb)			1.18624
ENSG00000187268	FAM9C	X	p22.2	13053737	13062801	1.85525	0.0635601	0.353772	FALSE	FALSE	Trans (>250 kb)
ENSG00000122203	KIAA1191	5	q35.2	175773064	175788971	1.85524	0.0635614	0.353772	FALSE	FALSE	101004	rs4551090	1.10224e-10	5.19262
ENSG00000121903	ZSCAN20	1	p35.1	33938246	33962107	1.85516	0.0635728	0.353772	FALSE	FALSE	Trans (>250 kb)			1.43029
ENSG00000166233	ARIH1	15	q24.1	72766667	72879692	1.85384	0.0637619	0.354674	FALSE	FALSE	Trans (>250 kb)			1.67141
ENSG00000205883	DEFB135	8	p23.1	11839830	11842099	1.85352	0.0638076	0.35481	FALSE	FALSE	Trans (>250 kb)			4.42776
ENSG00000131504	DIAPH1	5	q31.3	140894583	140998622	1.85295	0.0638895	0.355133	FALSE	FALSE	Trans (>250 kb)			4.11811
ENSG00000176994	SMCR8	17	p11.2	18218624	18226517	1.85243	0.063964	0.355318	FALSE	FALSE	Trans (>250 kb)			1.04263
ENSG00000071051	NCK2	2	q12.2	106361354	106510730	1.85216	0.0640033	0.355349	FALSE	FALSE	Trans (>250 kb)			4.99941
ENSG00000131023	LATS1	6	q25.1	149979289	150039392	1.85192	0.0640371	0.355421	FALSE	FALSE	Trans (>250 kb)			1.46973
ENSG00000162825	NBPF8	1	q21.1	144146808	144224481	1.85085	0.0641911	0.356001	FALSE	FALSE	Trans (>250 kb)
ENSG00000105278	ZFR2	19	p13.3	3804022	3869030	1.84964	0.0643661	0.356601	FALSE	FALSE	Trans (>250 kb)			3.4935
ENSG00000116497	S100PBP	1	p35.1	33282368	33324476	1.84959	0.0643723	0.356601	FALSE	FALSE	Trans (>250 kb)			2.79753
ENSG00000198492	YTHDF2	1	p35.3	29063133	29096287	1.84926	0.0644202	0.356733	FALSE	FALSE	Trans (>250 kb)			4.22124
ENSG00000114933	INO80D	2	q33.3	206858445	206951027	1.84908	0.064446	0.356733	FALSE	FALSE	Trans (>250 kb)			1.90759
ENSG00000187987	ZSCAN23	6	p22.1	28399707	28411279	1.84907	0.0644476	0.356733	FALSE	FALSE	Trans (>250 kb)			5.91403
ENSG00000118197	DDX59	1	q32.1	200593024	200639097	1.84852	0.0645268	0.357026	FALSE	FALSE	Trans (>250 kb)			1.20623
ENSG00000133454	MYO18B	22	q12.1	26138111	26427007	1.84839	0.0645466	0.357033	FALSE	FALSE	Trans (>250 kb)			4.0323
ENSG00000160767	FAM189B	1	q22	155216996	155225274	1.84813	0.0645832	0.35712	FALSE	FALSE	Trans (>250 kb)			4.29736
ENSG00000162702	ZNF281	1	q32.1	200374068	200379184	1.84745	0.0646821	0.357522	FALSE	FALSE	Trans (>250 kb)			4.28837
ENSG00000111799	COL12A1	6	q14.1	75794042	75915767	1.84703	0.0647431	0.357614	FALSE	FALSE	Trans (>250 kb)			2.15904
ENSG00000236737	GAGE12B	X	p11.23	49294472	49294588	1.84672	0.0647874	0.357635	FALSE	FALSE	Trans (>250 kb)
ENSG00000177947	ODF3	11	p15.5	196738	200261	1.8466	0.0648046	0.357635	FALSE	FALSE	Trans (>250 kb)			4.41744
ENSG00000085662	AKR1B1	7	q33	134127102	134144036	1.84597	0.064896	0.357803	FALSE	FALSE	Trans (>250 kb)			1.47343
ENSG00000160877	NACC1	19	p13.2	13228917	13251955	1.8457	0.0649357	0.357899	FALSE	FALSE	Trans (>250 kb)			1.37855
ENSG00000075826	SEC31B	10	q24.31	102246399	102289628	1.84535	0.0649863	0.358045	FALSE	FALSE	Trans (>250 kb)			2.34852
ENSG00000103852	TTC23	15	q26.3	99676528	99791428	1.84499	0.0650383	0.358074	FALSE	FALSE	Trans (>250 kb)			1.22752
ENSG00000043355	ZIC2	13	q32.3	100634026	100639018	1.84493	0.0650481	0.358074	FALSE	FALSE	Trans (>250 kb)			3.10937
ENSG00000133639	BTG1	12	q21.33	92536286	92539673	1.84427	0.0651435	0.358234	FALSE	FALSE	Trans (>250 kb)			0.515664
ENSG00000176438	SYNE3	14	q32.13	95883831	95942173	1.84413	0.0651644	0.358234	FALSE	FALSE	Trans (>250 kb)			3.5983
ENSG00000179532	DNHD1	11	p15.4	6518490	6614988	1.84399	0.0651843	0.358234	FALSE	FALSE	Trans (>250 kb)			2.11363
ENSG00000100644	HIF1A	14	q23.2	62162231	62214976	1.84347	0.065261	0.358592	FALSE	FALSE	Trans (>250 kb)			0.0997309
ENSG00000163286	ALPPL2	2	q37.1	233271553	233275424	1.84305	0.0653216	0.35871	FALSE	FALSE	Trans (>250 kb)			1.06269
ENSG00000100445	SDR39U1	14	q12	24908972	24912111	1.8429	0.0653442	0.35871	FALSE	FALSE	Trans (>250 kb)			2.25318
ENSG00000175470	PPP2R2D	10	q26.3	133747955	133773331	1.84243	0.0654129	0.358933	FALSE	FALSE	Trans (>250 kb)			6.81256
ENSG00000164463	CREBRF	5	q35.1	172483355	172566291	1.84182	0.065502	0.359165	FALSE	FALSE	Trans (>250 kb)			0.148103
ENSG00000102539	MLNR	13	q14.2	49794474	49796513	1.84074	0.0656596	0.359816	FALSE	FALSE	Trans (>250 kb)			4.46141
ENSG00000141084	RANBP10	16	q22.1	67757005	67840555	1.83937	0.0658612	0.36038	FALSE	FALSE	Trans (>250 kb)			5.93482
ENSG00000116668	SWT1	1	q25.3	185126212	185260897	1.83919	0.0658871	0.36038	FALSE	FALSE	Trans (>250 kb)			3.13677
ENSG00000215612	HMX1	4	p16.1	8847802	8873543	1.83823	0.0660291	0.360881	FALSE	FALSE	Trans (>250 kb)
ENSG00000145632	PLK2	5	q11.2	57749809	57756087	1.83774	0.0661002	0.360881	FALSE	FALSE	Trans (>250 kb)			1.75569
ENSG00000107187	LHX3	9	q34.3	139088096	139096955	1.83773	0.0661029	0.360881	FALSE	FALSE	Trans (>250 kb)			0.782694
ENSG00000214511	HIGD1C	12	q13.12	51347705	51364289	1.8375	0.0661365	0.360986	FALSE	FALSE	Trans (>250 kb)			3.70479
ENSG00000170921	TANC2	17	q23.2	61086917	61505060	1.83681	0.066238	0.361485	FALSE	FALSE	Trans (>250 kb)			1.55461
ENSG00000146072	TNFRSF21	6	p12.3	47199268	47277641	1.83619	0.0663295	0.36168	FALSE	FALSE	Trans (>250 kb)			2.33876
ENSG00000170178	HOXD12	2	q31.1	176964458	176966408	1.83617	0.0663319	0.36168	FALSE	FALSE	Trans (>250 kb)			3.29731
ENSG00000145860	RNF145	5	q33.3	158584417	158637061	1.83608	0.0663458	0.36168	FALSE	FALSE	Trans (>250 kb)			1.36921
ENSG00000241690	TMEM239	20	p13	2795614	2798712	1.83522	0.0664727	0.362146	FALSE	FALSE	Trans (>250 kb)			1.6765
ENSG00000115257	PCSK4	19	p13.3	1481427	1490751	1.83509	0.0664918	0.362146	FALSE	FALSE	Trans (>250 kb)			0.660709
ENSG00000203995	ZYG11A	1	p32.3	53308183	53360670	1.83482	0.0665325	0.362289	FALSE	FALSE	Trans (>250 kb)			0.545526
ENSG00000166398	KIAA0355	19	q13.11	34745442	34846491	1.83412	0.0666357	0.362685	FALSE	FALSE	Trans (>250 kb)			4.23177
ENSG00000203684	IBA57-AS1	1	q42.13	228351787	228353213	1.83369	0.0667001	0.362833	FALSE	FALSE	Trans (>250 kb)			2.45602
ENSG00000179673	RPRML	17	q21.32	45055523	45056614	1.8334	0.0667435	0.362971	FALSE	FALSE	Trans (>250 kb)			1.38408
ENSG00000143437	ARNT	1	q21.3	150782181	150849244	1.83324	0.0667668	0.362984	FALSE	FALSE	Trans (>250 kb)			6.13898
ENSG00000102226	USP11	X	p11.23	47092089	47107727	1.83291	0.0668158	0.363151	FALSE	FALSE	Trans (>250 kb)
ENSG00000127914	AKAP9	7	q21.2	91570181	91739987	1.83263	0.0668572	0.363255	FALSE	FALSE	Trans (>250 kb)			2.34459
ENSG00000204991	SPIRE2	16	q24.3	89884587	89937727	1.83228	0.0669101	0.363382	FALSE	FALSE	0	rs34552238	2.73148e-12	5.45131
ENSG00000133961	NUMB	14	q24.3	73741815	73930348	1.83192	0.0669631	0.363382	FALSE	FALSE	Trans (>250 kb)			7.13051
ENSG00000241978	AKAP2	9	q31.3	112542769	112934792	1.83189	0.0669675	0.363382	FALSE	FALSE	Trans (>250 kb)			5.45131
ENSG00000161010	C5orf45	5	q35.3	179261436	179289173	1.8318	0.0669809	0.363382	FALSE	FALSE	Trans (>250 kb)			3.9593
ENSG00000126785	RHOJ	14	q23.2	63670832	63759937	1.83119	0.0670722	0.363534	FALSE	FALSE	Trans (>250 kb)			1.23851
ENSG00000203867	RBM20	10	q25.2	112404155	112599227	1.83113	0.0670805	0.363534	FALSE	FALSE	Trans (>250 kb)			3.6092
ENSG00000198125	MB	22	q12.3	36002811	36033998	1.82982	0.0672772	0.36404	FALSE	FALSE	Trans (>250 kb)			1.40563
ENSG00000160633	SAFB	19	p13.3	5623046	5668489	1.82917	0.0673741	0.364484	FALSE	FALSE	Trans (>250 kb)			5.22199
ENSG00000198055	GRK6	5	q35.3	176830205	176869902	1.82862	0.0674571	0.364735	FALSE	FALSE	Trans (>250 kb)			2.52869
ENSG00000175467	SART1	11	q13.1	65729160	65747299	1.82843	0.0674856	0.364735	FALSE	FALSE	Trans (>250 kb)			2.96268
ENSG00000152086	TUBA3E	2	q21.1	130949318	130956034	1.82835	0.0674972	0.364735	FALSE	FALSE	Trans (>250 kb)			2.51071
ENSG00000231852	CYP21A2	6	p21.33	32006042	32009447	1.82831	0.0675035	0.364735	FALSE	FALSE	5381	rs433061	8.50431e-14	7.13051
ENSG00000114853	ZBTB47	3	p22.1	42695176	42709072	1.82797	0.0675537	0.364918	FALSE	FALSE	Trans (>250 kb)			1.08252
ENSG00000185105	MYADML2	17	q25.3	79897521	79905109	1.82777	0.067584	0.364949	FALSE	FALSE	Trans (>250 kb)			2.34852
ENSG00000138081	FBXO11	2	p16.3	48016455	48132932	1.8274	0.0676403	0.365078	FALSE	FALSE	0	rs5022337	2.02362e-09	7.13051
ENSG00000094916	CBX5	12	q13.13	54624724	54673886	1.82735	0.0676477	0.365078	FALSE	FALSE	Trans (>250 kb)			0.128618
ENSG00000167608	TMC4	19	q13.42	54663846	54676944	1.82716	0.0676757	0.365153	FALSE	FALSE	Trans (>250 kb)			2.88216
ENSG00000232056	AC092687.4	2	p25.1	10987703	10995081	1.82598	0.0678535	0.365737	FALSE	FALSE	Trans (>250 kb)			1.33575
ENSG00000100311	PDGFB	22	q13.1	39619364	39640756	1.82585	0.0678736	0.365737	FALSE	FALSE	Trans (>250 kb)			1.82274
ENSG00000105443	CYTH2	19	q13.33	48972289	48985571	1.82584	0.067874	0.365737	FALSE	FALSE	Trans (>250 kb)			2.68517
ENSG00000167992	VWCE	11	q12.2	61025762	61062896	1.82509	0.0679876	0.366058	FALSE	FALSE	Trans (>250 kb)			1.8052
ENSG00000119862	LGALSL	2	p14	64681103	64688515	1.82458	0.068065	0.366086	FALSE	FALSE	Trans (>250 kb)			1.75569
ENSG00000122257	RBBP6	16	p12.1	24549014	24584184	1.82423	0.0681179	0.366224	FALSE	FALSE	Trans (>250 kb)			1.60207
ENSG00000167526	RPL13	16	q24.3	89627065	89630950	1.82385	0.0681755	0.366392	FALSE	FALSE	160260	rs62068387	1.87961e-13	7.13051
ENSG00000127452	FBXL12	19	p13.2	9920943	9938492	1.82295	0.0683112	0.36673	FALSE	FALSE	Trans (>250 kb)			0.970662
ENSG00000239665	RP11-295P9.3	10	p13	13652047	13710299	1.82289	0.0683202	0.36673	FALSE	FALSE	Trans (>250 kb)			3.62521
ENSG00000139625	MAP3K12	12	q13.13	53874274	53893847	1.82229	0.068411	0.36673	FALSE	FALSE	Trans (>250 kb)			6.38344
ENSG00000154310	TNIK	3	q26.31	170779128	171178197	1.82228	0.0684118	0.36673	FALSE	FALSE	Trans (>250 kb)			0.709519
ENSG00000179284	DAND5	19	p13.2	13075973	13085567	1.8221	0.0684401	0.36673	FALSE	FALSE	Trans (>250 kb)			1.1817
ENSG00000176208	ATAD5	17	q11.2	29158988	29222887	1.82198	0.0684581	0.36673	FALSE	FALSE	Trans (>250 kb)			3.61404
ENSG00000186075	ZPBP2	17	q12	38024417	38034149	1.82188	0.0684725	0.36673	FALSE	FALSE	0	rs11658278	4.08089e-08	7.13051
ENSG00000173992	CCS	11	q13.2	66360292	66373490	1.82148	0.0685335	0.366846	FALSE	FALSE	Trans (>250 kb)			0.872361
ENSG00000105737	GRIK5	19	q13.2	42502473	42573650	1.821	0.0686064	0.366868	FALSE	FALSE	Trans (>250 kb)			0.402955
ENSG00000113761	ZNF346	5	q35.2	176449697	176508190	1.82023	0.0687234	0.367328	FALSE	FALSE	0	rs251843	0	5.45131
ENSG00000225697	SLC26A6	3	p21.31	48663156	48672926	1.81991	0.0687727	0.367329	FALSE	FALSE	Trans (>250 kb)			6.62411
ENSG00000204140	CLPSL1	6	p21.31	35748794	35761452	1.81795	0.0690717	0.367923	FALSE	FALSE	36620	rs6457859	3.39527e-08	7.13051
ENSG00000174527	MYO1H	12	q24.11	109785708	109893328	1.81738	0.0691587	0.36798	FALSE	FALSE	Trans (>250 kb)			1.4282
ENSG00000101161	PRPF6	20	q13.33	62612488	62664453	1.81675	0.0692559	0.368036	FALSE	FALSE	Trans (>250 kb)			2.67159
ENSG00000205683	DPF3	14	q24.2	73086004	73360809	1.81537	0.0694673	0.368733	FALSE	FALSE	53507	rs2806044	2.07803e-09	7.13051
ENSG00000126822	PLEKHG3	14	q23.3	65170820	65213610	1.81503	0.0695188	0.368785	FALSE	FALSE	Trans (>250 kb)			1.40328
ENSG00000175592	FOSL1	11	q13.1	65659520	65668044	1.81461	0.0695837	0.368842	FALSE	FALSE	Trans (>250 kb)			2.23
ENSG00000162512	SDC3	1	p35.2	31342314	31381608	1.81416	0.0696538	0.368921	FALSE	FALSE	Trans (>250 kb)			3.64043
ENSG00000141034	GID4	17	p11.2	17942606	17971718	1.81409	0.0696633	0.368921	FALSE	FALSE	Trans (>250 kb)			2.69926
ENSG00000145555	MYO10	5	p15.1	16665395	16936372	1.81383	0.0697037	0.368921	FALSE	FALSE	Trans (>250 kb)			5.02385
ENSG00000135837	CEP350	1	q25.2	179923873	180084015	1.81379	0.0697096	0.368921	FALSE	FALSE	Trans (>250 kb)			3.74303
ENSG00000186960	C14orf23	14	q12	29241910	29282493	1.81346	0.0697616	0.368921	FALSE	FALSE	Trans (>250 kb)			0.898699
ENSG00000149743	TRPT1	11	q13.1	63991271	63993726	1.81319	0.069803	0.368921	FALSE	FALSE	Trans (>250 kb)			1.40799
ENSG00000180432	CYP8B1	3	p22.1	42897497	42917633	1.8129	0.0698473	0.369007	FALSE	FALSE	Trans (>250 kb)			3.13294
ENSG00000105928	DFNA5	7	p15.3	24737972	24809244	1.81127	0.0700998	0.369427	FALSE	FALSE	Trans (>250 kb)			0.128239
ENSG00000167771	RCOR2	11	q13.1	63678693	63684316	1.81043	0.0702296	0.369933	FALSE	FALSE	Trans (>250 kb)			2.11834
ENSG00000185955	C7orf61	7	q22.1	100054238	100061894	1.81026	0.0702559	0.369973	FALSE	FALSE	190754	rs113842733	3.52367e-08	6.30231
ENSG00000172247	C1QTNF4	11	p11.2	47611216	47616211	1.80977	0.0703318	0.370021	FALSE	FALSE	Trans (>250 kb)			5.9053
ENSG00000063046	EIF4B	12	q13.13	53399942	53435993	1.80792	0.0706189	0.370779	FALSE	FALSE	Trans (>250 kb)			2.13395
ENSG00000134318	ROCK2	2	p25.1	11319887	11488456	1.80789	0.070623	0.370779	FALSE	FALSE	Trans (>250 kb)			2.93368
ENSG00000095637	SORBS1	10	q24.1	97071528	97321171	1.80546	0.0710032	0.372432	FALSE	FALSE	Trans (>250 kb)			2.59902
ENSG00000047617	ANO2	12	p13.31	5641035	6055398	1.8052	0.071043	0.372538	FALSE	FALSE	Trans (>250 kb)			3.88538
ENSG00000103168	TAF1C	16	q24.1	84211458	84220669	1.80465	0.0711294	0.372859	FALSE	FALSE	Trans (>250 kb)			0.957894
ENSG00000109047	RCVRN	17	p13.1	9799637	9808938	1.80368	0.0712816	0.373239	FALSE	FALSE	Trans (>250 kb)			1.91303
ENSG00000128203	ASPHD2	22	q12.1	26825239	26840981	1.80256	0.0714572	0.374002	FALSE	FALSE	Trans (>250 kb)			0.0984716
ENSG00000166049	PASD1	X	q28	150732094	150845211	1.80253	0.0714613	0.374002	FALSE	FALSE	Trans (>250 kb)
ENSG00000118689	FOXO3	6	q21	108881038	109005977	1.80093	0.0717144	0.374857	FALSE	FALSE	Trans (>250 kb)			1.01162
ENSG00000178764	ZHX2	8	q24.13	123793633	123986750	1.8006	0.0717666	0.374857	FALSE	FALSE	Trans (>250 kb)			3.14626
ENSG00000121410	A1BG	19	q13.43	58856544	58864865	1.80034	0.0718067	0.37493	FALSE	FALSE	Trans (>250 kb)			1.57508
ENSG00000185670	ZBTB3	11	q12.3	62515791	62521660	1.79955	0.0719315	0.375339	FALSE	FALSE	Trans (>250 kb)			2.63357
ENSG00000196233	LCOR	10	q24.1	98592017	98740800	1.79859	0.0720833	0.375553	FALSE	FALSE	Trans (>250 kb)			2.46638
ENSG00000179242	CDH4	20	q13.33	59827482	60515673	1.79756	0.072246	0.375884	FALSE	FALSE	Trans (>250 kb)			4.63274
ENSG00000185958	FAM186A	12	q13.12	50720013	50790405	1.79744	0.0722651	0.375884	FALSE	FALSE	Trans (>250 kb)			1.07803
ENSG00000205544	TMEM256	17	p13.1	7306294	7307456	1.7968	0.0723672	0.376242	FALSE	FALSE	Trans (>250 kb)			2.59175
ENSG00000075415	SLC25A3	12	q23.1	98987369	98995946	1.79611	0.0724778	0.376465	FALSE	FALSE	Trans (>250 kb)			1.47528
ENSG00000108599	AKAP10	17	p11.2	19807615	19881656	1.79601	0.0724929	0.376465	FALSE	FALSE	Trans (>250 kb)			3.51012
ENSG00000204176	SYT15	10	q11.22	46955444	46971400	1.79487	0.0726749	0.376945	FALSE	FALSE	Trans (>250 kb)
ENSG00000115008	IL1A	2	q13	113531492	113542167	1.79481	0.0726847	0.376945	FALSE	FALSE	Trans (>250 kb)			3.81556
ENSG00000179776	CDH5	16	q21	66400533	66438686	1.79469	0.0727032	0.376962	FALSE	FALSE	Trans (>250 kb)			0.840889
ENSG00000090857	PDPR	16	q22.1	70147529	70195203	1.79432	0.0727616	0.377112	FALSE	FALSE	Trans (>250 kb)			0.664298
ENSG00000258830	RP11-123K3.4	12	q13.3	57643392	57690267	1.79394	0.0728234	0.377123	FALSE	FALSE	Trans (>250 kb)			4.71729
ENSG00000044115	CTNNA1	5	q31.2	137946656	138270723	1.79369	0.0728623	0.377141	FALSE	FALSE	Trans (>250 kb)			2.6217
ENSG00000175287	PHYHD1	9	q34.11	131683174	131704320	1.79336	0.0729153	0.377288	FALSE	FALSE	Trans (>250 kb)			2.22253
ENSG00000107338	SHB	9	p13.2	37919131	38069210	1.7932	0.0729403	0.377329	FALSE	FALSE	Trans (>250 kb)			4.55089
ENSG00000258315	C17orf49	17	p13.1	6917814	6920844	1.79299	0.0729752	0.377424	FALSE	FALSE	Trans (>250 kb)			2.21373
ENSG00000100578	KIAA0586	14	q23.1	58894103	59015216	1.79289	0.0729907	0.377425	FALSE	FALSE	Trans (>250 kb)			3.99448
ENSG00000176302	FOXR1	11	q23.3	118842417	118852001	1.79236	0.073076	0.377669	FALSE	FALSE	Trans (>250 kb)			0.212564
ENSG00000178403	NEUROG2	4	q25	113434672	113437328	1.79183	0.0731603	0.377687	FALSE	FALSE	Trans (>250 kb)			4.6129
ENSG00000179409	GEMIN4	17	p13.3	647654	657239	1.79131	0.0732437	0.377831	FALSE	FALSE	Trans (>250 kb)			4.77624
ENSG00000177103	DSCAML1	11	q23.3	117298489	117688240	1.79118	0.0732647	0.377837	FALSE	FALSE	Trans (>250 kb)			2.83731
ENSG00000158402	CDC25C	5	q31.2	137620954	137674044	1.79056	0.0733637	0.377949	FALSE	FALSE	Trans (>250 kb)			0.053976
ENSG00000183020	AP2A2	11	p15.5	924894	1012239	1.78907	0.073603	0.378845	FALSE	FALSE	Trans (>250 kb)			0.951174
ENSG00000182318	ZSCAN22	19	q13.43	58838385	58853698	1.78854	0.0736895	0.379102	FALSE	FALSE	Trans (>250 kb)			0.950584
ENSG00000220201	ZGLP1	19	p13.2	10415479	10420556	1.78832	0.0737237	0.379172	FALSE	FALSE	Trans (>250 kb)			5.07969
ENSG00000105556	MIER2	19	p13.3	305575	344798	1.78766	0.0738307	0.379442	FALSE	FALSE	Trans (>250 kb)			7.13051
ENSG00000188157	AGRN	1	p36.33	955503	991496	1.78694	0.0739478	0.379846	FALSE	FALSE	Trans (>250 kb)			2.52869
ENSG00000181827	RFX7	15	q21.3	56379478	56535483	1.78672	0.073982	0.37987	FALSE	FALSE	Trans (>250 kb)			4.96457
ENSG00000133789	SWAP70	11	p15.4	9685624	9774538	1.78583	0.0741276	0.380396	FALSE	FALSE	Trans (>250 kb)			6.94673
ENSG00000198586	TLK1	2	q31.1	171847333	172087824	1.78546	0.0741864	0.380419	FALSE	FALSE	0	rs57335774	2.79052e-08	7.13051
ENSG00000172809	RPL38	17	q25.1	72199721	72206794	1.78441	0.0743565	0.380913	FALSE	FALSE	Trans (>250 kb)			2.27765
ENSG00000122378	FAM213A	10	q23.1	82167585	82192753	1.78414	0.0744015	0.381024	FALSE	FALSE	Trans (>250 kb)			2.72402
ENSG00000167658	EEF2	19	p13.3	3976054	3985467	1.78353	0.0745002	0.381267	FALSE	FALSE	Trans (>250 kb)			7.13051
ENSG00000085511	MAP3K4	6	q26	161412759	161538417	1.78339	0.0745227	0.381267	FALSE	FALSE	Trans (>250 kb)			3.66226
ENSG00000137135	ARHGEF39	9	p13.3	35658872	35675863	1.78331	0.0745358	0.381267	FALSE	FALSE	Trans (>250 kb)			4.822
ENSG00000096696	DSP	6	p24.3	7541808	7586950	1.7831	0.0745695	0.381292	FALSE	FALSE	Trans (>250 kb)			0.982167
ENSG00000011007	TCEB3	1	p36.11	24069645	24088549	1.78288	0.0746054	0.381364	FALSE	FALSE	Trans (>250 kb)			3.09708
ENSG00000268218	AC137932.1	16	q24.3	89334512	89339452	1.78265	0.074644	0.381364	FALSE	FALSE	Trans (>250 kb)			4.65166
ENSG00000103199	ZNF500	16	p13.3	4798240	4817625	1.78224	0.0747097	0.38138	FALSE	FALSE	Trans (>250 kb)			3.27014
ENSG00000183309	ZNF623	8	q24.3	144718183	144735900	1.78209	0.0747341	0.38138	FALSE	FALSE	Trans (>250 kb)			0.0351592
ENSG00000078898	BPIFB2	20	q11.21	31595406	31611515	1.78176	0.0747878	0.381455	FALSE	FALSE	Trans (>250 kb)			6.78832
ENSG00000170085	SIMC1	5	q35.2	175665365	175772994	1.78173	0.0747926	0.381455	FALSE	FALSE	116981	rs4551090	1.10224e-10	4.35344
[truncated: 17,517 more rows]

## Sheet: SampleEnrichment
Sample	Study	Source	UMAP1	UMAP2	Enrichment Z-score	Enrichment P-value	Enrichment Q-value	Bonferroni significant	FDR 5% significant
SRR1707913	PRJNA270181	Immortalized prostate cancer cell line	47.0522	114.108	5.30206	1.14503e-07	0	TRUE	TRUE
ERR207985	PRJEB1195		253.135	-20.8903	5.12578	2.96308e-07	0.00111111	TRUE	TRUE
ERR266342	PRJEB1195		254.695	-21.3498	4.98252	6.27601e-07	0.00208333	TRUE	TRUE
SRR1707904	PRJNA270181	Immortalized prostate cancer cell line	47.1269	113.71	4.95224	7.33636e-07	0.00208333	TRUE	TRUE
SRR1576475	PRJNA261255	ipsc	198.751	-40.8958	4.93046	8.20374e-07	0.00208333	TRUE	TRUE
ERR266337	PRJEB1195		215.592	-28.8061	4.92032	8.64017e-07	0.00208333	TRUE	TRUE
SRR597907	PRJNA178020		257.566	-9.17419	4.90599	9.29564e-07	0.00208333	TRUE	TRUE
SRR597901	PRJNA178020		258.05	-9.13737	4.87334	1.09729e-06	0.00296296	TRUE	TRUE
SRR1576474	PRJNA261255	ipsc	199.799	-38.7042	4.86543	1.14209e-06	0.00296296	TRUE	TRUE
SRR1707905	PRJNA270181	Immortalized prostate cancer cell line	47.1608	114.084	4.82578	1.39458e-06	0.00352941	TRUE	TRUE
SRR2050920	PRJNA262128	lung	189.115	159.824	4.75024	2.03177e-06	0.00388889	FALSE	TRUE
SRR597906	PRJNA178020		257.521	-9.80191	4.68758	2.76453e-06	0.00462264	FALSE	TRUE
SRR2050919	PRJNA262128	lung	64.3826	90.152	4.68015	2.86662e-06	0.00462264	FALSE	TRUE
SRR2001845	PRJNA282593		205.305	-38.6541	4.6622	3.12852e-06	0.00462264	FALSE	TRUE
SRR1707903	PRJNA270181	Immortalized prostate cancer cell line	47.2668	113.472	4.64445	3.40979e-06	0.00462264	FALSE	TRUE
SRR2001838	PRJNA282593		256.412	-12.3844	4.62812	3.69007e-06	0.00462264	FALSE	TRUE
SRR1576477	PRJNA261255	ipsc	197.513	-45.4504	4.61156	3.99649e-06	0.00462264	FALSE	TRUE
SRR037173	PRJNA125337		248.64	-15.2378	4.60394	4.14569e-06	0.00462264	FALSE	TRUE
SRR2038463	PRJNA265099	h1	253.978	-7.49108	4.54476	5.49978e-06	0.00462264	FALSE	TRUE
SRR2501687	PRJNA296798		249.232	-14.0805	4.53294	5.81697e-06	0.00462264	FALSE	TRUE
SRR191362	PRJNA153965	h9	200.741	-38.9992	4.53201	5.84241e-06	0.00462264	FALSE	TRUE
ERR266341	PRJEB1195		218.285	-28.2617	4.53013	5.89461e-06	0.00462264	FALSE	TRUE
SRR1707906	PRJNA270181	Immortalized prostate cancer cell line	46.7349	113.916	4.52206	6.12403e-06	0.00462264	FALSE	TRUE
SRR2001839	PRJNA282593		254.855	-14.0255	4.48335	7.34807e-06	0.00462264	FALSE	TRUE
SRR1956815	PRJNA280568		195.654	-40.7824	4.47274	7.72227e-06	0.00462264	FALSE	TRUE
SRR1707915	PRJNA270181	Immortalized prostate cancer cell line	47.4219	114.264	4.44436	8.81521e-06	0.00462264	FALSE	TRUE
SRR597905	PRJNA178020		256.699	-10.0977	4.42071	9.83756e-06	0.00462264	FALSE	TRUE
SRR1554445	PRJNA258522	ipsc	205.836	-35.2989	4.4066	1.05008e-05	0.00462264	FALSE	TRUE
ERR862963	PRJEB7955	h9	372.587	-14.5842	4.36954	1.24508e-05	0.00462264	FALSE	TRUE
SRR1999744	PRJNA282167		259.632	-17.2633	4.36808	1.25343e-05	0.00462264	FALSE	TRUE
SRR2001844	PRJNA282593		207.106	-37.5719	4.35194	1.34938e-05	0.00462264	FALSE	TRUE
SRR1554444	PRJNA258522	ipsc	213.772	-29.4637	4.33384	1.46532e-05	0.00462264	FALSE	TRUE
ERR266335	PRJEB1195		255.281	-17.9809	4.33036	1.48867e-05	0.00462264	FALSE	TRUE
SRR037172	PRJNA125337		248.547	-14.2449	4.32518	1.5241e-05	0.00462264	FALSE	TRUE
SRR2038482	PRJNA265099	hipsc11c	254.814	-8.00575	4.31701	1.5816e-05	0.00462264	FALSE	TRUE
SRR1707907	PRJNA270181	Immortalized prostate cancer cell line	47.8456	113.798	4.31632	1.58651e-05	0.00462264	FALSE	TRUE
SRR1554443	PRJNA258522	ipsc	212.859	-30.3416	4.3151	1.59529e-05	0.00462264	FALSE	TRUE
SRR2096448	PRJNA289483	Cranial neural crest cells (CNCCs)	211.787	-28.7274	4.31338	1.60778e-05	0.00462264	FALSE	TRUE
SRR2038471	PRJNA265099	hues44	254.991	-8.39639	4.30507	1.6693e-05	0.00462264	FALSE	TRUE
ERR266339	PRJEB1195		216.989	-28.3936	4.29814	1.72241e-05	0.00462264	FALSE	TRUE
SRR307912	PRJNA30709	h1	255.397	-20.8527	4.28741	1.80771e-05	0.00462264	FALSE	TRUE
ERR862945	PRJEB7955	h9	372.843	-14.1194	4.2844	1.83234e-05	0.00462264	FALSE	TRUE
SRR1576512	PRJNA261255	ipsc	197.15	-40.5391	4.2795	1.87314e-05	0.00462264	FALSE	TRUE
SRR1576470	PRJNA261255	ipsc	209.013	-35.3118	4.27581	1.90448e-05	0.00462264	FALSE	TRUE
SRR393829	SRP009840	blood	-250.832	59.2566	4.24564	2.17974e-05	0.00462264	FALSE	TRUE
SRR2096451	PRJNA289483	Cranial neural crest cells (CNCCs)	212.17	-27.7073	4.24338	2.20182e-05	0.00462264	FALSE	TRUE
SRR597889	PRJNA178020		255.165	-19.1702	4.2419	2.21634e-05	0.00462264	FALSE	TRUE
SRR1041716	PRJNA230454	llc12ph	207.917	-41.5275	4.21724	2.47312e-05	0.00486239	FALSE	TRUE
SRR2038467	PRJNA265099		254.499	-8.52829	4.21018	2.55165e-05	0.00491071	FALSE	TRUE
ERR862958	PRJEB7955	h9	375.577	-15.5281	4.20626	2.59637e-05	0.00495575	FALSE	TRUE
SRR2501674	PRJNA296798		249.927	-12.0367	4.20243	2.64069e-05	0.005	FALSE	TRUE
SRR2501681	PRJNA296798		250.696	-12.697	4.17839	2.93579e-05	0.00511811	FALSE	TRUE
SRR597903	PRJNA178020		257.414	-10.0234	4.16766	3.07746e-05	0.00511811	FALSE	TRUE
SRR1576487	PRJNA261255	ipsc	206.439	-37.5193	4.16744	3.08036e-05	0.00511811	FALSE	TRUE
SRR1299758	PRJNA248665	h1	252.705	-20.5408	4.16315	3.13892e-05	0.00511811	FALSE	TRUE
SRR1554442	PRJNA258522	ipsc	212.002	-30.777	4.16016	3.18025e-05	0.00511811	FALSE	TRUE
ERR866164	PRJEB7955	h9	375.408	-14.9535	4.15758	3.21639e-05	0.00511811	FALSE	TRUE
SRR059131	PRJNA128275	h9	253.548	-17.7108	4.15708	3.22341e-05	0.00511811	FALSE	TRUE
SRR950427	PRJNA184717	neuron	199.141	-46.5411	4.15567	3.24331e-05	0.00515625	FALSE	TRUE
SRR067389	PRJNA132893	h9	252.819	-20.2106	4.15323	3.27818e-05	0.00527132	FALSE	TRUE
SRR1041717	PRJNA230454	llc12ph	207.58	-41.976	4.14943	3.333e-05	0.00546154	FALSE	TRUE
ERR658226	PRJEB7574		71.9547	63.3799	4.14402	3.4127e-05	0.00567164	FALSE	TRUE
SRR1041713	PRJNA230454	llc12ph	209.162	-41.0418	4.14373	3.417e-05	0.00567164	FALSE	TRUE
SRR1956817	PRJNA280568		196.343	-40.8855	4.13371	3.56952e-05	0.0057971	FALSE	TRUE
ERR207981	PRJEB1195		244.826	-24.406	4.13153	3.60358e-05	0.00582734	FALSE	TRUE
SRR1576476	PRJNA261255	ipsc	197.779	-44.0118	4.11419	3.8854e-05	0.00591549	FALSE	TRUE
SRR1027594	PRJNA227155	ipsc	195.074	-46.5217	4.0938	4.24368e-05	0.00602484	FALSE	TRUE
ERR862939	PRJEB7955	h9	375.115	-15.2765	4.08929	4.32702e-05	0.00602484	FALSE	TRUE
ERR862985	PRJEB7955	h9	377.274	-12.9483	4.08799	4.35124e-05	0.00602484	FALSE	TRUE
SRR1554446	PRJNA258522	ipsc	206.048	-35.6037	4.08475	4.4124e-05	0.00602484	FALSE	TRUE
SRR1576471	PRJNA261255	ipsc	207.781	-35.8916	4.08189	4.46713e-05	0.00602484	FALSE	TRUE
ERR266345	PRJEB1195		199.961	-32.8607	4.07984	4.50663e-05	0.00602484	FALSE	TRUE
ERR862978	PRJEB7955	h9	379.099	-14.0322	4.07286	4.644e-05	0.00602484	FALSE	TRUE
ERR266333	PRJEB1195	a549	245.352	-24.2915	4.07254	4.65041e-05	0.00602484	FALSE	TRUE
SRR1707916	PRJNA270181	Immortalized prostate cancer cell line	47.3013	113.286	4.06969	4.70764e-05	0.00602484	FALSE	TRUE
SRR1643228	PRJNA266526		261.389	-15.1512	4.05866	4.93544e-05	0.00604651	FALSE	TRUE
SRR1294113	PRJNA248289	h1	256.009	-12.6341	4.05417	5.03125e-05	0.00604651	FALSE	TRUE
SRR2001842	PRJNA282593		213.049	-34.3288	4.05341	5.0476e-05	0.00604651	FALSE	TRUE
SRR2501676	PRJNA296798		250.421	-13.0061	4.04697	5.18857e-05	0.00604651	FALSE	TRUE
SRR2038485	PRJNA265099	hipsc17b	254.745	-8.06297	4.0401	5.34278e-05	0.00604651	FALSE	TRUE
SRR2038474	PRJNA265099	hues49	256.057	-8.59915	4.01846	5.8579e-05	0.00666667	FALSE	TRUE
ERR862969	PRJEB7955	h9	378.273	-13.0405	4.01409	5.96753e-05	0.00670455	FALSE	TRUE
SRR1576479	PRJNA261255	ipsc	197.612	-43.4534	4.01407	5.96816e-05	0.00670455	FALSE	TRUE
ERR866183	PRJEB7955	h9	375.874	-14.6973	4.00036	6.32457e-05	0.00698324	FALSE	TRUE
ERR862946	PRJEB7955	h9	372.859	-14.7546	3.9933	6.51588e-05	0.00715789	FALSE	TRUE
ERR862971	PRJEB7955	h9	378.242	-13.748	3.98812	6.65991e-05	0.00715789	FALSE	TRUE
SRR1554441	PRJNA258522	ipsc	251.835	-12.4535	3.98686	6.69524e-05	0.00715789	FALSE	TRUE
SRR2032038	PRJNA284200		-264.512	63.7709	3.9862	6.71399e-05	0.00715789	FALSE	TRUE
ERR862944	PRJEB7955	h9	374.713	-14.0805	3.9804	6.87982e-05	0.00715789	FALSE	TRUE
SRR1643227	PRJNA266526		261.469	-15.4629	3.97951	6.90574e-05	0.00715789	FALSE	TRUE
ERR862974	PRJEB7955	h9	378.31	-15.64	3.97583	7.01354e-05	0.00723077	FALSE	TRUE
SRR2000469	PRJNA282486	hek293	205.149	175.299	3.97522	7.03128e-05	0.00723077	FALSE	TRUE
SRR950429	PRJNA184717	NPC	205.212	-40.4727	3.97087	7.16113e-05	0.0072449	FALSE	TRUE
ERR866161	PRJEB7955	h9	376.461	-13.9807	3.96712	7.27454e-05	0.00742424	FALSE	TRUE
SRR1956818	PRJNA280568		196.358	-40.5202	3.96675	7.28583e-05	0.00742424	FALSE	TRUE
SRR1593955	PRJNA262733	liver	209.954	-29.5493	3.96044	7.4812e-05	0.00751152	FALSE	TRUE
SRR1806655	PRJNA275667	hek293	200.606	171.887	3.95937	7.51493e-05	0.00751152	FALSE	TRUE
SRR2001841	PRJNA282593		221.839	-29.9448	3.95409	7.68275e-05	0.00751152	FALSE	TRUE
SRR1118403	PRJNA235198		196.693	-51.5007	3.95072	7.79152e-05	0.00751152	FALSE	TRUE
SRR1552725	PRJNA258364	h9	255.212	-16.5309	3.95008	7.81253e-05	0.00751152	FALSE	TRUE
SRR640258	PRJNA184717		256.025	-19.1328	3.94977	7.82279e-05	0.00751152	FALSE	TRUE
SRR1554447	PRJNA258522	ipsc	204.903	-36.0505	3.94911	7.84426e-05	0.00751152	FALSE	TRUE
ERR878008	PRJEB7955	h9	374.921	-14.9206	3.94816	7.87536e-05	0.00751152	FALSE	TRUE
SRR597909	PRJNA178020		258.113	-8.72886	3.94543	7.96578e-05	0.00751152	FALSE	TRUE
SRR1576481	PRJNA261255	ipsc	195.98	-46.831	3.94473	7.98914e-05	0.00751152	FALSE	TRUE
ERR862987	PRJEB7955	h9	379.462	-15.053	3.94353	8.02907e-05	0.00751152	FALSE	TRUE
ERR862981	PRJEB7955	h9	377.184	-12.8976	3.94151	8.097e-05	0.00761468	FALSE	TRUE
SRR597894	PRJNA178020		259.276	-18.1352	3.93227	8.4148e-05	0.007713	FALSE	TRUE
SRR2038486	PRJNA265099	hipsc18	252.766	-10.0112	3.93146	8.44313e-05	0.007713	FALSE	TRUE
SRR2501682	PRJNA296798		249.981	-13.2849	3.93104	8.45784e-05	0.007713	FALSE	TRUE
SRR1554439	PRJNA258522	ipsc	251.907	-12.7842	3.92534	8.66059e-05	0.00776786	FALSE	TRUE
SRR1041718	PRJNA230454	llc12ph	207.643	-42.2848	3.91934	8.87929e-05	0.00782051	FALSE	TRUE
SRR1537732	PRJNA257661	h9	242.998	-22.0546	3.9185	8.91008e-05	0.00782051	FALSE	TRUE
SRR521479	SRP014320	h1	256.857	-16.7896	3.91825	8.91959e-05	0.00782051	FALSE	TRUE
ERR266338	PRJEB1195		202.503	-32.3268	3.91682	8.97256e-05	0.00782051	FALSE	TRUE
ERR878012	PRJEB7955	h9	374.931	-13.6939	3.91591	9.00647e-05	0.00782051	FALSE	TRUE
SRR1576478	PRJNA261255	ipsc	197.861	-43.7515	3.91539	9.02587e-05	0.00782051	FALSE	TRUE
SRR1041714	PRJNA230454	llc12ph	208.824	-40.492	3.91258	9.13164e-05	0.00782051	FALSE	TRUE
ERR878007	PRJEB7955	h9	375.531	-15.2397	3.90681	9.35241e-05	0.00791489	FALSE	TRUE
SRR2501685	PRJNA296798		249.677	-13.2032	3.9029	9.50465e-05	0.00801688	FALSE	TRUE
SRR066745	PRJNA130043	lcl	-143.922	46.8937	3.90149	9.56029e-05	0.00803347	FALSE	TRUE
ERR266330	PRJEB1195		200.338	-32.7636	3.89705	9.7373e-05	0.00820833	FALSE	TRUE
SRR2050923	PRJNA262128	lung	60.9141	73.1994	3.89625	9.76941e-05	0.00821138	FALSE	TRUE
SRR1027593	PRJNA227155	ipsc	195.181	-46.6093	3.89307	9.8983e-05	0.00821138	FALSE	TRUE
SRR534299	PRJNA30709	imr90	81.2199	54.1797	3.89223	9.93271e-05	0.00821138	FALSE	TRUE
ERR878017	PRJEB7955	h9	377.296	-16.773	3.89155	9.96057e-05	0.00821138	FALSE	TRUE
SRR2001847	PRJNA282593		204.306	-40.9462	3.88719	0.00010141	0.0082996	FALSE	TRUE
SRR2001846	PRJNA282593		205.784	-39.7826	3.88582	0.000101985	0.00832	FALSE	TRUE
SRR567562	PRJNA174954		-142.658	45.7048	3.88413	0.000102699	0.00832	FALSE	TRUE
SRR1707917	PRJNA270181	Immortalized prostate cancer cell line	47.269	113.118	3.87807	0.000105287	0.0084127	FALSE	TRUE
SRR2001843	PRJNA282593		207.449	-37.5717	3.87615	0.000106124	0.00847059	FALSE	TRUE
SRR1633336	PRJNA265099		254.384	-11.3409	3.8755	0.000106404	0.00847059	FALSE	TRUE
SRR1537733	PRJNA257661	h9	211.413	-31.3772	3.87293	0.000107536	0.0085	FALSE	TRUE
SRR1274575	PRJNA246387	h1	244.156	-21.1115	3.868	0.000109734	0.0085	FALSE	TRUE
ERR866176	PRJEB7955	h9	375.365	-13.2301	3.8678	0.000109821	0.0085	FALSE	TRUE
SRR1707908	PRJNA270181	Immortalized prostate cancer cell line	47.2642	113.092	3.86749	0.00010996	0.00850575	FALSE	TRUE
ERR862949	PRJEB7955	h9	377.403	-16.4618	3.85364	0.000116376	0.00923954	FALSE	TRUE
SRR1564407	PRJNA260224		257.632	-17.6533	3.84885	0.000118672	0.00936567	FALSE	TRUE
SRR1956822	PRJNA280568		196.983	-40.9292	3.84792	0.000119124	0.00936567	FALSE	TRUE
SRR534323	PRJNA30709		-307.245	-55.7161	3.84787	0.00011915	0.00936567	FALSE	TRUE
ERR862943	PRJEB7955	h9	374.65	-13.9567	3.84554	0.000120287	0.00941176	FALSE	TRUE
SRR1956824	PRJNA280568		196.21	-41.1705	3.844	0.000121044	0.00941176	FALSE	TRUE
SRR2038469	PRJNA265099	hues13	252.193	-11.3067	3.84049	0.000122789	0.00964158	FALSE	TRUE
SRR1554440	PRJNA258522	ipsc	251.758	-12.1129	3.83849	0.000123791	0.00964158	FALSE	TRUE
SRR925707	PRJNA210428	breast	29.4806	64.9784	3.8378	0.000124141	0.00964158	FALSE	TRUE
SRR2648296	PRJNA298743	T-cells	-224.106	167.195	3.8358	0.000125156	0.00964286	FALSE	TRUE
ERR862988	PRJEB7955	h9	378.565	-14.8422	3.83338	0.000126397	0.00971731	FALSE	TRUE
SRR2557133	PRJNA297763	hek293	193.576	179.838	3.83108	0.000127582	0.00971731	FALSE	TRUE
SRR2153380	PRJNA292390	ipsc	252.274	-19.8664	3.82976	0.000128266	0.00975352	FALSE	TRUE
ERR862955	PRJEB7955	h9	378.742	-14.2656	3.82815	0.000129111	0.00975439	FALSE	TRUE
SRR1576472	PRJNA261255	ipsc	208.193	-35.5465	3.82484	0.000130856	0.00982639	FALSE	TRUE
SRR1812748	PRJNA276003	B-cells	-311.922	-47.424	3.82361	0.000131511	0.00989619	FALSE	TRUE
SRR2038475	PRJNA265099	hues53	256.058	-7.85111	3.8203	0.000133291	0.00993174	FALSE	TRUE
SRR1576466	PRJNA261255	ipsc	197.596	-40.7442	3.81902	0.000133982	0.00993174	FALSE	TRUE
ERR878018	PRJEB7955	h9	377.703	-17.0457	3.81804	0.000134513	0.00996599	FALSE	TRUE
SRR828798	PRJNA197326		213.094	-16.9702	3.80614	0.00014115	0.0105667	FALSE	TRUE
SRR2501678	PRJNA296798		251.223	-12.0877	3.80003	0.000144677	0.0106818	FALSE	TRUE
ERR866168	PRJEB7955	h9	376.575	-13.4675	3.79946	0.00014501	0.0106818	FALSE	TRUE
SRR1910404	PRJNA277945	undifferentiated hESCs	254.856	-13.5922	3.7975	0.000146163	0.0106818	FALSE	TRUE
ERR862977	PRJEB7955	h9	378.994	-14.1818	3.79645	0.000146784	0.0106818	FALSE	TRUE
ERR862960	PRJEB7955	h9	377.833	-16.1271	3.78553	0.000153383	0.0110256	FALSE	TRUE
ERR878013	PRJEB7955	h9	373.301	-14.5242	3.78496	0.000153732	0.0110543	FALSE	TRUE
SRR2001840	PRJNA282593		251.39	-16.9107	3.78204	0.000155548	0.0112381	FALSE	TRUE
SRR1576492	PRJNA261255	ipsc	194.884	-41.1717	3.77891	0.000157519	0.0113291	FALSE	TRUE
ERR862950	PRJEB7955	h9	377.455	-16.1686	3.77369	0.000160851	0.0116667	FALSE	TRUE
SRR950428	PRJNA184717	ipsc	255.841	-19.7877	3.77131	0.000162394	0.0118125	FALSE	TRUE
SRR1274530	PRJNA246387	h1	246.055	-21.5344	3.76651	0.000165544	0.0119315	FALSE	TRUE
ERR862964	PRJEB7955	h9	373.001	-14.5734	3.76429	0.000167026	0.0119565	FALSE	TRUE
SRR2038487	PRJNA265099	hipsc18b	255.842	-8.89832	3.76223	0.000168408	0.0119572	FALSE	TRUE
ERR862984	PRJEB7955	h9	375.599	-13.0098	3.7613	0.000169031	0.0119572	FALSE	TRUE
SRR2038472	PRJNA265099	hues45	255.319	-7.85469	3.75291	0.000174794	0.0122714	FALSE	TRUE
SRR1956820	PRJNA280568		196.971	-41.1872	3.75231	0.000175212	0.0122714	FALSE	TRUE
SRR1784138	PRJNA274258	T-cells	-250.527	-77.6985	3.74705	0.000178929	0.0122714	FALSE	TRUE
ERR878014	PRJEB7955	h9	372.981	-14.5031	3.74575	0.000179857	0.0122714	FALSE	TRUE
SRR1576508	PRJNA261255	ipsc	195.479	-42.3846	3.74564	0.000179936	0.0122714	FALSE	TRUE
ERR866182	PRJEB7955	h9	376.141	-14.9107	3.74432	0.000180884	0.0122714	FALSE	TRUE
SRR031956	PRJNA122271	lcl	-143.842	48.2939	3.74382	0.000181245	0.0122714	FALSE	TRUE
SRR873620	PRJNA206563	iPSC	259.756	-13.0112	3.74112	0.000183199	0.0125073	FALSE	TRUE
ERR862962	PRJEB7955	h9	374.806	-14.1844	3.73929	0.000184541	0.0125073	FALSE	TRUE
SRR2038491	PRJNA265099		254.818	-9.08781	3.73676	0.000186408	0.0125507	FALSE	TRUE
SRR067390	PRJNA132893	h9	253.718	-18.4474	3.7338	0.000188611	0.0126437	FALSE	TRUE
ERR862947	PRJEB7955	h9	378.709	-15.0976	3.73072	0.000190934	0.0127507	FALSE	TRUE
SRR031834	PRJNA122271	lcl	-141.311	52.1733	3.72887	0.000192341	0.0127635	FALSE	TRUE
SRR2153377	PRJNA292390	ipsc	253.082	-16.9291	3.72646	0.000194189	0.0128977	FALSE	TRUE
ERR862957	PRJEB7955	h9	374.951	-15.3638	3.72348	0.000196494	0.0129917	FALSE	TRUE
ERR866162	PRJEB7955	h9	379.049	-15.081	3.72145	0.000198079	0.0129917	FALSE	TRUE
SRR497709	PRJNA167037	T-cells	-201.993	118.447	3.71912	0.000199915	0.0129917	FALSE	TRUE
SRR1564408	PRJNA260224		257.851	-17.1517	3.7175	0.000201202	0.0129917	FALSE	TRUE
ERR866165	PRJEB7955	h9	375.938	-14.8033	3.71222	0.000205451	0.0130163	FALSE	TRUE
ERR862967	PRJEB7955	h9	378.076	-16.593	3.71182	0.000205775	0.0130163	FALSE	TRUE
SRR1784139	PRJNA274258	T-cells	-250.635	-78.1577	3.71074	0.00020665	0.0130163	FALSE	TRUE
SRR1556222	PRJNA259212	low passage primary melanoma cultures	62.3859	27.7956	3.70355	0.000212607	0.0132812	FALSE	TRUE
SRR1118400	PRJNA235198	ipsc	200.655	-45.6636	3.70301	0.000213054	0.0132812	FALSE	TRUE
SRR1067055	PRJNA34535		248.046	-10.7874	3.69948	0.000216043	0.0132812	FALSE	TRUE
ERR862968	PRJEB7955	h9	377.016	-16.1757	3.69859	0.000216796	0.0132812	FALSE	TRUE
SRR1028754	PRJNA227344	Embryonic stem cell	252.627	-15.6309	3.69837	0.000216985	0.0132812	FALSE	TRUE
SRR1041715	PRJNA230454	llc12ph	209	-40.6468	3.69836	0.000216996	0.0132812	FALSE	TRUE
SRR521483	SRP014320	h1	257.734	-15.014	3.69674	0.000218387	0.0132812	FALSE	TRUE
ERR866181	PRJEB7955	h9	379.105	-15.4144	3.69644	0.000218645	0.0132812	FALSE	TRUE
SRR2038489	PRJNA265099	hipsc20b	253.625	-8.97742	3.69637	0.000218706	0.0132812	FALSE	TRUE
SRR1020625	PRJNA225616	h1	257.897	-18.5429	3.69507	0.000219825	0.0132812	FALSE	TRUE
SRR1523352	PRJNA255989		195.347	-48.9542	3.69483	0.000220038	0.0132902	FALSE	TRUE
ERR862959	PRJEB7955	h9	378.511	-14.7325	3.69284	0.000221763	0.0133763	FALSE	TRUE
ERR862992	PRJEB7955	h9	379.17	-15.8733	3.68786	0.000226151	0.013641	FALSE	TRUE
SRR2029841	PRJNA284252	jurkat	-197.21	123.045	3.68378	0.000229799	0.0136658	FALSE	TRUE
SRR2029840	PRJNA284252	jurkat	-196.797	122.749	3.68375	0.000229825	0.0136658	FALSE	TRUE
SRR1928000	PRJNA279312	mda231	46.9482	137.824	3.68034	0.00023292	0.0136658	FALSE	TRUE
SRR1200497	PRJNA242307		66.2077	79.263	3.67828	0.000234817	0.0136658	FALSE	TRUE
ERR862961	PRJEB7955	h9	374.739	-14.5527	3.66978	0.000242756	0.0139461	FALSE	TRUE
SRR2153378	PRJNA292390	ipsc	252.633	-16.8457	3.66675	0.000245656	0.014	FALSE	TRUE
SRR2501679	PRJNA296798		250.824	-13.0882	3.66494	0.000247392	0.014	FALSE	TRUE
SRR2038483	PRJNA265099	hipsc15b	255.054	-8.57324	3.66464	0.000247689	0.0140389	FALSE	TRUE
SRR1956821	PRJNA280568		196.483	-40.8942	3.65903	0.00025317	0.0142892	FALSE	TRUE
SRR1313104	PRJNA251383	breast	-3.13077	-173.419	3.6572	0.000254985	0.014375	FALSE	TRUE
SRR1576473	PRJNA261255	ipsc	195.802	-40.1953	3.65587	0.000256314	0.0144365	FALSE	TRUE
SRR2038465	PRJNA265099	hues1	255.652	-8.56279	3.65237	0.000259834	0.0146081	FALSE	TRUE
ERR866171	PRJEB7955	h9	378.871	-15.1487	3.6519	0.000260303	0.0146081	FALSE	TRUE
ERR862976	PRJEB7955	h9	376.485	-12.6729	3.65179	0.000260419	0.0146081	FALSE	TRUE
SRR1182054	PRJNA237340	brain	206.054	-212.907	3.63547	0.000277471	0.015358	FALSE	TRUE
SRR1744872	PRJNA271796	h9	184.677	-21.6502	3.63214	0.000281078	0.0156979	FALSE	TRUE
SRR1564415	PRJNA260224		258.201	-16.7598	3.6314	0.000281885	0.0156979	FALSE	TRUE
ERR866167	PRJEB7955	h9	378.694	-16.4193	3.62979	0.000283657	0.0157175	FALSE	TRUE
ERR862942	PRJEB7955	h9	377.972	-15.8552	3.62973	0.000283719	0.0157175	FALSE	TRUE
ERR866184	PRJEB7955	h9	378.665	-16.3867	3.62485	0.000289132	0.0160317	FALSE	TRUE
SRR1523353	PRJNA255989		195.44	-49.5987	3.62444	0.000289588	0.0160407	FALSE	TRUE
ERR878010	PRJEB7955	h9	377.415	-16.8164	3.61968	0.000294973	0.0162277	FALSE	TRUE
ERR866172	PRJEB7955	h9	377.644	-16.5448	3.61879	0.00029598	0.0162806	FALSE	TRUE
SRR031937	PRJNA122271	lcl	-141.916	48.5137	3.61735	0.000297639	0.0163736	FALSE	TRUE
SRR2153379	PRJNA292390	ipsc	252.353	-19.9776	3.61605	0.000299133	0.0163736	FALSE	TRUE
ERR866170	PRJEB7955	h9	378.141	-14.2259	3.61563	0.000299618	0.0163736	FALSE	TRUE
ERR862975	PRJEB7955	h9	376.709	-12.8766	3.61553	0.000299739	0.0163736	FALSE	TRUE
SRR447182	PRJNA153783	brain	191.74	-50.2172	3.61514	0.000300181	0.0163736	FALSE	TRUE
SRR1660336	PRJNA268222	NCCIT cells, hECC	244.892	-22.219	3.6062	0.000310711	0.0168113	FALSE	TRUE
SRR1562738	PRJNA260053	iPSC	247.331	-22.5497	3.60119	0.000316765	0.0170021	FALSE	TRUE
DRR014113	PRJDB2456		-261.125	55.8721	3.59712	0.000321758	0.0170213	FALSE	TRUE
ERR866163	PRJEB7955	h9	379.289	-15.3038	3.59708	0.000321804	0.0170213	FALSE	TRUE
ERR866150	PRJEB7955	h9	376.303	-13.0373	3.59648	0.000322555	0.0170701	FALSE	TRUE
ERR866153	PRJEB7955	h9	379.104	-14.8304	3.59248	0.000327545	0.0172211	FALSE	TRUE
SRR521482	SRP014320	h1	257.158	-15.8876	3.59228	0.000327793	0.0172211	FALSE	TRUE
ERR862940	PRJEB7955	h9	375.234	-15.0369	3.58885	0.000332139	0.0174004	FALSE	TRUE
SRR1956819	PRJNA280568		197.096	-40.362	3.58447	0.000337758	0.0174428	FALSE	TRUE
SRR2038464	PRJNA265099	h9	252.382	-12.0609	3.58405	0.000338307	0.0174428	FALSE	TRUE
ERR1243469	PRJEB7388	ipsc	258.793	-25.6454	3.58335	0.000339217	0.0174481	FALSE	TRUE
SRR1173998	PRJNA238897	lung	70.566	82.7806	3.57808	0.000346131	0.0177664	FALSE	TRUE
SRR1781539	PRJNA274020	hek293	194.307	173.238	3.57655	0.000348162	0.0177664	FALSE	TRUE
SRR1956823	PRJNA280568		196.524	-41.2318	3.57411	0.000351426	0.0179388	FALSE	TRUE
SRR1576485	PRJNA261255	ipsc	195.124	-44.8358	3.56972	0.000357368	0.0181098	FALSE	TRUE
SRR521478	SRP014320	h1	257.416	-15.9586	3.56689	0.000361248	0.0182869	FALSE	TRUE
ERR862982	PRJEB7955	h9	377.775	-12.4043	3.56309	0.000366519	0.0182869	FALSE	TRUE
SRR345218	PRJNA154623	h9	244.954	-16.5991	3.56196	0.000368101	0.0182869	FALSE	TRUE
SRR1586371	PRJNA262146	Neural stem cell	208.359	-35.3994	3.56075	0.000369793	0.0182869	FALSE	TRUE
ERR878022	PRJEB7955	h9	377.211	-14.5574	3.56066	0.000369918	0.0182869	FALSE	TRUE
ERR862973	PRJEB7955	h9	377.778	-14.9051	3.55835	0.000373193	0.0183301	FALSE	TRUE
ERR862972	PRJEB7955	h9	378.736	-13.4419	3.55601	0.000376526	0.0183301	FALSE	TRUE
ERR866154	PRJEB7955	h9	377.376	-16.0365	3.5545	0.000378701	0.0183301	FALSE	TRUE
ERR862980	PRJEB7955	h9	377.094	-16.4112	3.55321	0.000380566	0.0183301	FALSE	TRUE
ERR862979	PRJEB7955	h9	378.17	-16.3043	3.55262	0.000381418	0.0183301	FALSE	TRUE
SRR1643224	PRJNA266526		261.473	-15.2103	3.54709	0.000389505	0.0185171	FALSE	TRUE
SRR031919	PRJNA122271	lcl	-145.435	47.141	3.5464	0.000390526	0.0185171	FALSE	TRUE
SRR031835	PRJNA122271	lcl	-140.704	51.354	3.54596	0.000391184	0.0185171	FALSE	TRUE
ERR866159	PRJEB7955	h9	375.24	-12.9674	3.54486	0.000392821	0.0185171	FALSE	TRUE
SRR2038484	PRJNA265099	hipsc17a	255.178	-9.92834	3.54267	0.000396092	0.0185822	FALSE	TRUE
ERR1203466	PRJEB7388	ipsc	258.488	-25.44	3.54243	0.000396463	0.0185822	FALSE	TRUE
SRR031628	PRJNA259585	h1	254.373	-19.7043	3.54217	0.000396856	0.0185849	FALSE	TRUE
SRR2000187	PRJNA282454	a549	242.89	-3.72594	3.54086	0.000398821	0.0186441	FALSE	TRUE
SRR514128	PRJNA168981		192.828	-57.4035	3.5366	0.000405308	0.0188411	FALSE	TRUE
SRR836533	PRJNA200967		198.985	-46.2038	3.53448	0.000408578	0.0189758	FALSE	TRUE
SRR921552	PRJNA209423	hela	75.7445	133.276	3.53429	0.000408879	0.0189963	FALSE	TRUE
ERR878015	PRJEB7955	h9	379.283	-14.6312	3.53202	0.000412393	0.0191481	FALSE	TRUE
ERR866173	PRJEB7955	h9	377.236	-15.8985	3.52808	0.000418585	0.0194649	FALSE	TRUE
SRR2032041	PRJNA284200		-263.52	64.607	3.52692	0.000420417	0.0194659	FALSE	TRUE
SRR447184	PRJNA153783	brain	191.086	-49.5136	3.52095	0.000430002	0.0198358	FALSE	TRUE
SRR1554438	PRJNA258522	ipsc	258.739	-11.1235	3.51988	0.000431744	0.0198367	FALSE	TRUE
SRR1567909	PRJNA260186	hela	74.1255	142.958	3.51883	0.000433449	0.0198915	FALSE	TRUE
SRR1662330	PRJNA268434	mda231	67.5304	85.3472	3.50993	0.000448227	0.0204293	FALSE	TRUE
SRR1639744	PRJNA266312	mdamb436	63.7603	89.6733	3.50724	0.000452784	0.0206217	FALSE	TRUE
ERR866166	PRJEB7955	h9	378.666	-16.4811	3.50507	0.000456493	0.0207244	FALSE	TRUE
ERR878021	PRJEB7955	h9	377.375	-14.5957	3.498	0.000468761	0.0207958	FALSE	TRUE
SRR1041710	PRJNA230454	llc12ph	259.049	-16.4998	3.49648	0.000471439	0.0207958	FALSE	TRUE
SRR1056402	PRJNA232387	ES-derived cardiomyocyte cells	185.117	-27.4256	3.49534	0.000473454	0.0207958	FALSE	TRUE
ERR862956	PRJEB7955	h9	378.182	-15.6008	3.49517	0.000473752	0.0207958	FALSE	TRUE
SRR1025676	PRJNA227025	jeko-1	-211.043	155.325	3.49437	0.000475189	0.0208117	FALSE	TRUE
SRR521477	SRP014320	h1	257.213	-15.9402	3.49261	0.000478327	0.0208748	FALSE	TRUE
SRR1707918	PRJNA270181	Immortalized prostate cancer cell line	47.779	113.722	3.49178	0.000479808	0.0208748	FALSE	TRUE
SRR2214068	PRJNA294025		74.0692	82.267	3.49161	0.000480123	0.0208748	FALSE	TRUE
SRR1067060	PRJNA34535		248.063	-10.5515	3.48974	0.000483496	0.0210274	FALSE	TRUE
SRR2032007	PRJNA284200		-264.599	61.9899	3.48822	0.00048624	0.021058	FALSE	TRUE
SRR1956814	PRJNA280568		195.813	-40.6103	3.48432	0.000493393	0.0211913	FALSE	TRUE
SRR1564414	PRJNA260224		257.945	-17.7722	3.48363	0.000494656	0.0211913	FALSE	TRUE
ERR866180	PRJEB7955	h9	378.464	-15.703	3.48262	0.00049653	0.0211913	FALSE	TRUE
SRR1781551	PRJNA274020	hek293	190.295	172.247	3.48199	0.000497703	0.0211913	FALSE	TRUE
DRR014114	PRJDB2457		-259.401	55.0246	3.47728	0.000506535	0.0215066	FALSE	TRUE
ERR878024	PRJEB7955	h9	377.404	-15.1839	3.47607	0.000508826	0.0215066	FALSE	TRUE
SRR597897	PRJNA178020		257.533	-20.0258	3.47555	0.000509816	0.0215066	FALSE	TRUE
SRR1274579	PRJNA246387	h1	240.722	-23.887	3.4751	0.000510654	0.0215207	FALSE	TRUE
ERR866152	PRJEB7955	h9	378.485	-14.4073	3.4736	0.000513535	0.0215651	FALSE	TRUE
SRR1806651	PRJNA275667	hek293	200.669	170.624	3.47216	0.000516286	0.021727	FALSE	TRUE
SRR1118399	PRJNA235198		196.993	-53.1707	3.46658	0.000527129	0.0218831	FALSE	TRUE
SRR1273699	PRJNA246355	human Neural Stem Cells (hNSCs)	210.18	-41.2207	3.46578	0.00052869	0.0219002	FALSE	TRUE
SRR828795	PRJNA197326		213.49	-18.1589	3.46463	0.000530952	0.0219002	FALSE	TRUE
SRR1643416	PRJNA266526		282.464	18.5624	3.4604	0.00053938	0.0220411	FALSE	TRUE
ERR878019	PRJEB7955	h9	376.655	-13.8393	3.46019	0.000539801	0.0220411	FALSE	TRUE
SRR066747	PRJNA130043	lcl	-142.79	47.7558	3.45949	0.000541202	0.0220411	FALSE	TRUE
SRR828796	PRJNA197326		213.662	-17.8867	3.4589	0.00054238	0.0220411	FALSE	TRUE
ERR862989	PRJEB7955	h9	375.878	-14.3243	3.45656	0.000547115	0.0221959	FALSE	TRUE
SRR2970560	PRJNA304716		195.003	175.235	3.45482	0.000550656	0.022252	FALSE	TRUE
SRR031952	PRJNA122271	lcl	-143.746	47.4785	3.44969	0.000561234	0.0226209	FALSE	TRUE
ERR862953	PRJEB7955	h9	378.335	-13.7533	3.44778	0.000565208	0.022709	FALSE	TRUE
SRR2032044	PRJNA284200		-264.606	62.7738	3.4458	0.000569377	0.022716	FALSE	TRUE
SRR2051039	PRJNA285874	hepg2	-90.3301	90.6966	3.44481	0.000571469	0.0227385	FALSE	TRUE
SRR925689	PRJNA210428	breast	39.7701	74.3508	3.44351	0.000574211	0.0228264	FALSE	TRUE
SRR1576486	PRJNA261255	ipsc	206.794	-35.7183	3.44282	0.000575691	0.0228834	FALSE	TRUE
ERR658218	PRJEB7574		64.033	59.4065	3.44172	0.000578028	0.0229862	FALSE	TRUE
SRR1554437	PRJNA258522	ipsc	258.361	-10.5222	3.44121	0.000579127	0.0230382	FALSE	TRUE
SRR521514	SRP014320	h1	252.825	-15.8066	3.43942	0.000582959	0.0230677	FALSE	TRUE
SRR3090769	PRJNA290903	zr-75-30	121.129	151.678	3.43876	0.000584386	0.0230677	FALSE	TRUE
SRR1294107	PRJNA248289	ipsc	255.45	-11.7617	3.43647	0.000589357	0.0230677	FALSE	TRUE
SRR1422908	PRJNA252962	t Na?»ve	-248.36	-75.0131	3.43628	0.000589757	0.0230677	FALSE	TRUE
SRR828797	PRJNA197326		213.486	-16.7635	3.43549	0.000591476	0.0230677	FALSE	TRUE
SRR1580543	PRJNA261431	a875	69.0741	77.4292	3.43488	0.000592821	0.0230677	FALSE	TRUE
SRR1576480	PRJNA261255	ipsc	196.967	-45.8279	3.43471	0.000593178	0.0230677	FALSE	TRUE
SRR1781550	PRJNA274020	hek293	193.891	173.134	3.43283	0.000597312	0.023154	FALSE	TRUE
SRR1067051	PRJNA34535		247.815	-10.5075	3.43091	0.000601569	0.0232738	FALSE	TRUE
SRR1916986	PRJNA278477	Choriocarcinoma trophoblast	-93.2341	248.483	3.43045	0.000602573	0.0232987	FALSE	TRUE
SRR2532355	PRJNA297219	jimt1	38.8891	84.735	3.42968	0.000604301	0.0233531	FALSE	TRUE
SRR944666	PRJNA213675	hela	79.3217	144.751	3.4284	0.00060715	0.023358	FALSE	TRUE
SRR1274536	PRJNA246387	h1	237.278	-23.2829	3.42803	0.000607979	0.023358	FALSE	TRUE
ERR862966	PRJEB7955	h9	378.044	-14.5039	3.42458	0.000615754	0.0234412	FALSE	TRUE
SRR1593956	PRJNA262733	liver	210.104	-29.3015	3.42424	0.000616518	0.0234412	FALSE	TRUE
ERR866156	PRJEB7955	h9	376.55	-14.44	3.42219	0.000621187	0.0235139	FALSE	TRUE
SRR345216	PRJNA154623	h9	244.768	-16.8168	3.42035	0.000625409	0.0236179	FALSE	TRUE
SRR597911	PRJNA178020		258.679	-7.78987	3.41963	0.000627062	0.0236179	FALSE	TRUE
ERR866175	PRJEB7955	h9	377.092	-13.1555	3.41803	0.000630762	0.0236179	FALSE	TRUE
SRR1633335	PRJNA265099		254.525	-10.5852	3.41731	0.000632442	0.023685	FALSE	TRUE
SRR2001837	PRJNA282593	undifferentiated hESCs	255.028	-10.0847	3.41657	0.000634145	0.0236872	FALSE	TRUE
SRR1274577	PRJNA246387	h1	241.42	-20.2302	3.41597	0.000635549	0.0236872	FALSE	TRUE
ERR866157	PRJEB7955	h9	377.421	-12.8134	3.41596	0.000635579	0.0236872	FALSE	TRUE
SRR1019692	PRJNA224978	mda231	48.003	141.623	3.41268	0.000643268	0.0237464	FALSE	TRUE
SRR1274549	PRJNA246387	h1	228.115	-24.2838	3.40967	0.00065041	0.0239687	FALSE	TRUE
SRR1662327	PRJNA268434	mda231	67.2122	84.6947	3.40846	0.000653309	0.0241051	FALSE	TRUE
ERR866155	PRJEB7955	h9	377.038	-16.5188	3.40724	0.000656234	0.0241867	FALSE	TRUE
ERR862951	PRJEB7955	h9	377.667	-13.565	3.40537	0.000660756	0.0243662	FALSE	TRUE
ERR878023	PRJEB7955	h9	377.655	-15.1732	3.39954	0.000674998	0.0245972	FALSE	TRUE
SRR1576498	PRJNA261255	ipsc	200.807	-35.6844	3.39871	0.000677041	0.0245972	FALSE	TRUE
SRR031816	PRJNA122271	lcl	-145.257	47.5891	3.39659	0.000682301	0.0247026	FALSE	TRUE
SRR1299756	PRJNA248665	h1	254.441	-18.8688	3.39542	0.000685236	0.0247238	FALSE	TRUE
SRR1643221	PRJNA266526		262.235	-14.7694	3.39423	0.000688223	0.0248505	FALSE	TRUE
SRR1812720	PRJNA276003	B-cells	-314.072	-45.085	3.39381	0.000689279	0.0248505	FALSE	TRUE
SRR345212	PRJNA154623	h9	246.955	-12.7204	3.39237	0.000692902	0.0248505	FALSE	TRUE
SRR1951718	PRJNA280230	blood	-238.365	-191.104	3.39165	0.000694728	0.0248505	FALSE	TRUE
SRR073730	PRJNA153913		202.081	176.577	3.39128	0.000695677	0.0248505	FALSE	TRUE
SRR1027603	PRJNA227155	ipsc	194.76	-47.2458	3.38806	0.000703882	0.0249865	FALSE	TRUE
ERR914301	PRJEB7388	ipsc	256.254	-28.5773	3.38651	0.000707866	0.0250806	FALSE	TRUE
SRR3031104	PRJNA306206		78.2338	142.454	3.38649	0.000707932	0.0250806	FALSE	TRUE
SRR828801	PRJNA197326	a549	102.492	55.3174	3.38648	0.000707946	0.0250806	FALSE	TRUE
SRR1656507	PRJNA267697	blood	-238.731	-190.979	3.38421	0.000713826	0.0251203	FALSE	TRUE
SRR2184521	PRJNA293987	hepg2	-100.829	93.1544	3.38195	0.000719729	0.0252267	FALSE	TRUE
SRR1784137	PRJNA274258	T-cells	-250.648	-77.9022	3.38082	0.000722698	0.0253236	FALSE	TRUE
ERR862970	PRJEB7955	h9	378.269	-13.3363	3.38042	0.000723748	0.0253236	FALSE	TRUE
SRR497707	PRJNA167037	T-cells	-202.319	117.989	3.37934	0.000726593	0.0253236	FALSE	TRUE
SRR1274578	PRJNA246387	h1	240.674	-23.1857	3.37918	0.000727024	0.0253236	FALSE	TRUE
ERR914303	PRJEB7388	ipsc	255.195	-32.0177	3.37904	0.000727387	0.0253236	FALSE	TRUE
SRR2038477	PRJNA265099	hues64	255.674	-8.25738	3.3775	0.000731489	0.0254534	FALSE	TRUE
SRR3317031	PRJNA316990	jeg3	-90.93	243.509	3.37743	0.000731666	0.0254534	FALSE	TRUE
SRR2038466	PRJNA265099	hues3	255.287	-8.47835	3.37437	0.00073984	0.0255297	FALSE	TRUE
ERR878011	PRJEB7955	h9	374.49	-13.8434	3.37204	0.000746133	0.0255297	FALSE	TRUE
SRR771559	PRJNA192838	lcl	-224.602	178.165	3.3719	0.000746528	0.0255297	FALSE	TRUE
SRR521481	SRP014320	h1	257.428	-16.0947	3.36838	0.000756121	0.0258505	FALSE	TRUE
SRR031964	PRJNA122271	lcl	-141.156	49.6352	3.36526	0.000764702	0.0261232	FALSE	TRUE
SRR073738	PRJNA153913		29.7504	52.5452	3.35724	0.000787248	0.0267688	FALSE	TRUE
SRR1633337	PRJNA265099		254.714	-11.5227	3.35553	0.000792127	0.0269504	FALSE	TRUE
SRR534322	PRJNA30709		-307.809	-55.7047	3.355	0.000793651	0.0269504	FALSE	TRUE
SRR1118401	PRJNA235198	ipsc	200.262	-45.8745	3.35164	0.000803346	0.0271646	FALSE	TRUE
ERR878016	PRJEB7955	h9	378.528	-14.8031	3.35054	0.000806547	0.0272693	FALSE	TRUE
SRR534324	PRJNA30709		-307.522	-55.8978	3.34776	0.000814683	0.0274717	FALSE	TRUE
SRR2032042	PRJNA284200		-263.905	64.4097	3.34773	0.000814775	0.0274717	FALSE	TRUE
SRR2003927	SRP057855	brain	178.91	-40.5261	3.34425	0.000825057	0.0277039	FALSE	TRUE
SRR3031107	PRJNA306206		77.5948	141.913	3.34162	0.000832911	0.0278064	FALSE	TRUE
SRR2990328	PRJNA305762	renal cortex,nephrogenic interstitium,renal cortical interstitium	-46.3453	-91.3904	3.34118	0.000834222	0.0278064	FALSE	TRUE
SRR2017702	PRJNA282597		280.253	-91.3781	3.3399	0.000838096	0.0278064	FALSE	TRUE
SRR1916989	PRJNA278477	Choriocarcinoma trophoblast	-93.2819	248.284	3.33797	0.000843924	0.0278064	FALSE	TRUE
SRR1554436	PRJNA258522	ipsc	258.423	-11.23	3.33772	0.000844703	0.0278064	FALSE	TRUE
ERR266351	PRJEB1195		204.137	-31.8836	3.33759	0.000845074	0.0278064	FALSE	TRUE
SRR953772	PRJNA215765	hep3b	35.3372	66.3113	3.33659	0.000848134	0.0278064	FALSE	TRUE
SRR863230	PRJNA203652	hek293	205.579	175.773	3.33308	0.000858897	0.0278755	FALSE	TRUE
SRR032244	PRJNA117631	lcl	-140.227	54.5269	3.32882	0.000872155	0.0281522	FALSE	TRUE
SRR1575099	PRJNA261017	blood	-236.096	-196.217	3.3287	0.00087253	0.0281665	FALSE	TRUE
SRR1610275	PRJNA263582	h1	269.539	4.0545	3.32653	0.00087933	0.0284634	FALSE	TRUE
SRR1056401	PRJNA232387	ES-derived cardiomyocyte cells	185.238	-26.8885	3.32599	0.000881039	0.0284634	FALSE	TRUE
SRR1910407	PRJNA277945	h9	247.037	-19.0478	3.32443	0.000885979	0.0285663	FALSE	TRUE
SRR1144542	PRJNA236397	monocytes	-248.199	-6.7964	3.32291	0.000890821	0.0285663	FALSE	TRUE
ERR658219	PRJEB7574		76.0001	71.5026	3.32272	0.000891445	0.0285663	FALSE	TRUE
SRR2925160	PRJNA302748		78.3998	71.8718	3.32106	0.000896777	0.0286134	FALSE	TRUE
SRR521480	SRP014320	h1	257.239	-16.2892	3.31972	0.000901079	0.0286134	FALSE	TRUE
SRR1060794	PRJNA232593	blood	-214.815	-185.609	3.3195	0.0009018	0.0286134	FALSE	TRUE
SRR1662322	PRJNA268434	mda231	66.8689	83.9869	3.3192	0.000902743	0.0286134	FALSE	TRUE
ERR866160	PRJEB7955	h9	376.748	-13.6775	3.31787	0.000907052	0.0286134	FALSE	TRUE
SRR2096447	PRJNA289483	Cranial neural crest cells (CNCCs)	213.121	-27.2626	3.31787	0.000907061	0.0286134	FALSE	TRUE
SRR921551	PRJNA209423	hela	76.06	135.487	3.31764	0.000907823	0.0286134	FALSE	TRUE
SRR1033458	PRJNA215685	hek293	196.865	170.84	3.31429	0.000918772	0.0287427	FALSE	TRUE
SRR497705	PRJNA167037	T-cells	-202.071	118.892	3.3038	0.000953855	0.0295862	FALSE	TRUE
SRR521484	SRP014320	h1	258.175	-12.3038	3.30354	0.000954721	0.0295862	FALSE	TRUE
ERR866151	PRJEB7955	h9	375.841	-13.125	3.30283	0.000957131	0.0295867	FALSE	TRUE
ERR862990	PRJEB7955	h9	375.941	-15.0609	3.30062	0.00096471	0.0298396	FALSE	TRUE
SRR1917007	PRJNA278477	Choriocarcinoma trophoblast	-94.9369	247.382	3.29903	0.000970197	0.0300343	FALSE	TRUE
SRR1995322	PRJNA282134	mda231	47.2458	138.679	3.29787	0.000974207	0.0300456	FALSE	TRUE
SRR3194430	PRJNA313294		199.385	-44.3524	3.29787	0.000974229	0.0300456	FALSE	TRUE
ERR1102012	PRJEB11541	hek293	200.478	168.644	3.29739	0.000975865	0.0300456	FALSE	TRUE
SRR1060799	PRJNA232593	blood	-214.987	-185.977	3.29565	0.000981931	0.030113	FALSE	TRUE
SRR2644789	PRJNA298669		77.5952	78.3913	3.29433	0.000986553	0.030113	FALSE	TRUE
SRR640259	PRJNA184717		200.29	-41.9622	3.29382	0.00098837	0.0301353	FALSE	TRUE
SRR031961	PRJNA122271	lcl	-142.503	50.6835	3.28662	0.00101397	0.0308147	FALSE	TRUE
SRR1781545	PRJNA274020	hek293	186.202	171.098	3.28657	0.00101415	0.0308147	FALSE	TRUE
ERR266346	PRJEB1195		201.845	-33.2062	3.28554	0.00101788	0.0308333	FALSE	TRUE
SRR1662326	PRJNA268434	mda231	67.3539	84.3786	3.28539	0.00101842	0.0308333	FALSE	TRUE
SRR1664770	PRJNA268433		199.93	174.748	3.28463	0.00102116	0.0308333	FALSE	TRUE
SRR2038473	PRJNA265099	hues48	255.218	-8.39474	3.28448	0.0010217	0.0308333	FALSE	TRUE
SRR1707909	PRJNA270181	Immortalized prostate cancer cell line	47.7038	113.012	3.28336	0.00102578	0.0308333	FALSE	TRUE
SRR1643222	PRJNA266526		261.807	-14.5423	3.28263	0.00102843	0.0308333	FALSE	TRUE
SRR456551	PRJNA158111	hepg2	73.732	138.491	3.28242	0.0010292	0.0308333	FALSE	TRUE
ERR866158	PRJEB7955	h9	374.966	-13.4913	3.28234	0.00102948	0.0308333	FALSE	TRUE
ERR1338026	PRJEB13167		196.714	-45.7773	3.28142	0.00103287	0.0308333	FALSE	TRUE
SRR1273703	PRJNA246355	human Neural Stem Cells (hNSCs)	209.859	-39.9884	3.27976	0.00103897	0.0309748	FALSE	TRUE
SRR1616922	PRJNA264334	m410	66.0852	75.7746	3.27527	0.0010556	0.0310931	FALSE	TRUE
ERR862941	PRJEB7955	h9	378.209	-14.2428	3.27492	0.00105691	0.0310931	FALSE	TRUE
SRR1144284	PRJNA236383	mda231	66.1383	35.4937	3.27441	0.00105884	0.0310931	FALSE	TRUE
ERR866177	PRJEB7955	h9	375.251	-13.1149	3.27345	0.00106245	0.0311135	FALSE	TRUE
SRR037207	PRJNA125337		193.542	-18.8857	3.27146	0.00106994	0.0312931	FALSE	TRUE
ERR266329	PRJEB1195		201.503	-31.2613	3.26979	0.00107629	0.0314301	FALSE	TRUE
SRR771560	PRJNA192838	lcl	-223.899	177.909	3.26952	0.00107732	0.0314393	FALSE	TRUE
SRR1975459	PRJNA281197	detroit 551	260.433	-8.94076	3.26855	0.00108102	0.0315434	FALSE	TRUE
SRR2214039	PRJNA294025		74.6277	81.1911	3.26845	0.0010814	0.0315434	FALSE	TRUE
SRR2038479	PRJNA265099	hues65	253.362	-10.866	3.26535	0.00109329	0.0317716	FALSE	TRUE
ERR878009	PRJEB7955	h9	377.996	-15.6226	3.26037	0.00111267	0.0322848	FALSE	TRUE
SRR066475	PRJNA133719		26.352	-34.0026	3.25901	0.00111804	0.032328	FALSE	TRUE
SRR3191544	PRJNA313294		199.763	-44.6202	3.2586	0.00111965	0.032328	FALSE	TRUE
SRR1662321	PRJNA268434	mda231	66.4497	84.5165	3.25648	0.00112802	0.0324051	FALSE	TRUE
SRR2038488	PRJNA265099	hipsc18c	253.599	-11.4545	3.25612	0.00112946	0.0324131	FALSE	TRUE
SRR1947739	PRJNA279975	hek293	191.031	167.56	3.25435	0.00113652	0.0325762	FALSE	TRUE
SRR1910408	PRJNA277945	h9	242.622	-23.034	3.25366	0.00113929	0.0326471	FALSE	TRUE
SRR1707919	PRJNA270181	Immortalized prostate cancer cell line	47.825	113.175	3.25277	0.00114286	0.032652	FALSE	TRUE
ERR866178	PRJEB7955	h9	376.83	-14.3276	3.24861	0.00115971	0.0329645	FALSE	TRUE
ERR862991	PRJEB7955	h9	378.911	-16.0713	3.24854	0.00115999	0.0329645	FALSE	TRUE
SRR597895	PRJNA178020		259.758	-18.0528	3.24748	0.00116432	0.033125	FALSE	TRUE
ERR866169	PRJEB7955	h9	376.106	-13.6336	3.24561	0.001172	0.0332017	FALSE	TRUE
SRR1806643	PRJNA275667	hek293	200.688	171.962	3.24309	0.0011824	0.0333264	FALSE	TRUE
SRR447185	PRJNA153783	brain	191.479	-49.4812	3.24221	0.00118608	0.0334159	FALSE	TRUE
ERR1102002	PRJEB11541	hek293	201.182	167.267	3.24172	0.0011881	0.0334394	FALSE	TRUE
SRR060734	PRJNA128253		194.182	-117.775	3.24001	0.00119524	0.0334564	FALSE	TRUE
SRR534297	PRJNA30709	a549	64.782	104.377	3.23704	0.00120776	0.0337181	FALSE	TRUE
SRR398216	PRJNA156297	293t	196.864	178.229	3.23677	0.00120892	0.0337181	FALSE	TRUE
SRR1813954	PRJNA276128	brain	196.338	-54.081	3.23603	0.00121204	0.0337513	FALSE	TRUE
SRR863232	PRJNA203652	hek293	205.508	175.955	3.23506	0.00121617	0.0338086	FALSE	TRUE
SRR1274564	PRJNA246387	h1	240.938	-21.7188	3.23444	0.00121882	0.0338352	FALSE	TRUE
SRR1294112	PRJNA248289	ipsc	256.546	-11.2493	3.23378	0.00122163	0.0339126	FALSE	TRUE
SRR1707914	PRJNA270181	Immortalized prostate cancer cell line	47.5518	113.637	3.23294	0.00122525	0.0339148	FALSE	TRUE
ERR862952	PRJEB7955	h9	378.108	-13.1998	3.23289	0.00122543	0.0339148	FALSE	TRUE
SRR1917009	PRJNA278477	Choriocarcinoma trophoblast	-94.4963	247.447	3.23269	0.00122632	0.0339311	FALSE	TRUE
SRR2501672	PRJNA296798		251.081	-13.4482	3.22749	0.0012488	0.0344411	FALSE	TRUE
SRR2038468	PRJNA265099	hues9	249.762	3.42096	3.22668	0.00125236	0.0345563	FALSE	TRUE
SRR2184524	PRJNA293987	hepg2	-102.203	91.874	3.22644	0.00125341	0.0345563	FALSE	TRUE
SRR031948	PRJNA122271	lcl	-145.208	48.3668	3.22627	0.00125414	0.0345563	FALSE	TRUE
SRR1662328	PRJNA268434	mda231	67.5506	85.8901	3.22442	0.00126226	0.0345563	FALSE	TRUE
SRR2124173	PRJNA290616	huvec	58.5428	62.6006	3.22417	0.0012634	0.0345563	FALSE	TRUE
SRR574820	PRJNA175529	h1	258.676	-19.3756	3.22416	0.00126342	0.0345563	FALSE	TRUE
SRR1662320	PRJNA268434	mda231	66.5678	85.0202	3.22353	0.00126622	0.0345618	FALSE	TRUE
SRR1806656	PRJNA275667	hek293	200.615	170.799	3.22235	0.00127146	0.0346223	FALSE	TRUE
ERR266340	PRJEB1195		193.159	-39.2853	3.22104	0.00127727	0.0347123	FALSE	TRUE
SRR1660280	PRJNA258641	h9	250.344	-23.163	3.21992	0.00128224	0.0347134	FALSE	TRUE
SRR1200250	PRJNA242196		255.384	-12.1176	3.21978	0.0012829	0.0347134	FALSE	TRUE
SRR1562737	PRJNA260053	iPSC	247.225	-22.7588	3.21959	0.00128375	0.0347134	FALSE	TRUE
SRR031812	PRJNA122271	lcl	-144.816	47.8619	3.21756	0.00129284	0.0347296	FALSE	TRUE
SRR2032113	PRJNA284200		-265.077	61.3684	3.21473	0.00130567	0.0347312	FALSE	TRUE
SRR031827	PRJNA122271	lcl	-141.83	49.9166	3.21368	0.00131045	0.0347707	FALSE	TRUE
SRR1027604	PRJNA227155	ipsc	194.818	-47.5113	3.21337	0.00131186	0.0347707	FALSE	TRUE
SRR1586372	PRJNA262146	Neural stem cell	208.569	-35.8818	3.21161	0.00131995	0.0349805	FALSE	TRUE
SRR393830	SRP009840	blood	-251.272	58.0498	3.20973	0.0013286	0.0350727	FALSE	TRUE
SRR345217	PRJNA154623	h9	245.064	-16.557	3.20944	0.00132992	0.0350727	FALSE	TRUE
SRR1523349	PRJNA255989		195.295	-48.6271	3.20804	0.00133641	0.0351744	FALSE	TRUE
SRR2038480	PRJNA265099	hues66	251.042	-9.84443	3.20715	0.00134058	0.0352257	FALSE	TRUE
SRR1060787	PRJNA232593	blood	-214.533	-186.132	3.20676	0.0013424	0.0352257	FALSE	TRUE
SRR1363514	PRJNA251992	h1	255.372	-13.6402	3.20565	0.00134758	0.0352257	FALSE	TRUE
ERR266349	PRJEB1195		246.608	-23.1215	3.20535	0.00134898	0.0352257	FALSE	TRUE
ERR866185	PRJEB7955	h9	378.443	-16.0577	3.204	0.00135531	0.0353212	FALSE	TRUE
SRR1156252	PRJNA236636		46.1426	77.3867	3.20282	0.0013609	0.0354258	FALSE	TRUE
ERR862954	PRJEB7955	h9	378.266	-13.5205	3.19959	0.00137621	0.0356179	FALSE	TRUE
SRR976769	PRJNA218926	blood	-225.838	-180.299	3.19935	0.0013774	0.0356179	FALSE	TRUE
SRR1313186	PRJNA251383	breast	-1.17028	-174.723	3.19784	0.00138461	0.0357835	FALSE	TRUE
SRR1025675	PRJNA227025	jeko-1	-209.107	154.819	3.19667	0.00139024	0.0358144	FALSE	TRUE
SRR2000176	PRJNA282454		236.707	2.20477	3.19586	0.00139416	0.0358412	FALSE	TRUE
SRR597898	PRJNA178020		258.169	-19.4038	3.19583	0.0013943	0.0358412	FALSE	TRUE
SRR1917010	PRJNA278477	Choriocarcinoma trophoblast	-94.9605	248	3.19499	0.00139835	0.0358851	FALSE	TRUE
SRR1028349	PRJNA227902	ipsc	259.695	-14.1954	3.19468	0.00139988	0.0358851	FALSE	TRUE
SRR1616903	PRJNA264334	m238	68.4629	32.5003	3.19372	0.00140454	0.0359266	FALSE	TRUE
SRR1273700	PRJNA246355	human Neural Stem Cells (hNSCs)	209.691	-40.5623	3.19255	0.00141021	0.0359906	FALSE	TRUE
SRR1947738	PRJNA279975	hek293	190.735	167.022	3.19167	0.00141454	0.0360093	FALSE	TRUE
SRR1028348	PRJNA227902	ipsc	259.872	-14.052	3.19133	0.0014162	0.0360093	FALSE	TRUE
SRR2850568	PRJNA300451		252.704	-27.5845	3.19126	0.00141655	0.0360093	FALSE	TRUE
SRR1561107	PRJNA259771	h9	196.6	-47.0439	3.19101	0.00141778	0.0360093	FALSE	TRUE
SRR3308941	PRJNA316672	panc-1	52.5986	77.8128	3.18909	0.00142723	0.0361173	FALSE	TRUE
SRR031869	PRJNA122271	lcl	-143.968	49.4319	3.18876	0.00142885	0.0361209	FALSE	TRUE
SRR925692	PRJNA210428	breast	40.1945	76.0383	3.18746	0.0014353	0.0362731	FALSE	TRUE
SRR1984289	PRJNA280103		-10.2454	-132.292	3.1871	0.00143709	0.0362731	FALSE	TRUE
SRR1182062	PRJNA237340	muscle	-8.80725	-146.828	3.18549	0.00144512	0.0362731	FALSE	TRUE
SRR1273707	PRJNA246355	human Neural Stem Cells (hNSCs)	209.75	-40.8346	3.18321	0.00145652	0.0364489	FALSE	TRUE
SRR1313172	PRJNA251383	triple negative breast cancer primary tumor	-1.67194	-172.089	3.18086	0.00146839	0.0365659	FALSE	TRUE
ERR866179	PRJEB7955	h9	376.996	-13.8595	3.18078	0.00146878	0.0365659	FALSE	TRUE
SRR1643225	PRJNA266526		262.749	-15.3558	3.18	0.00147275	0.0366331	FALSE	TRUE
SRR2071379	PRJNA245228		196.601	-56.5025	3.17945	0.00147553	0.0366697	FALSE	TRUE
SRR1259327	PRJNA245235	hek293	203.155	174.787	3.17921	0.00147676	0.0366697	FALSE	TRUE
SRR037210	PRJNA125337		198.192	-29.8486	3.17754	0.0014853	0.0367516	FALSE	TRUE
ERR862948	PRJEB7955	h9	377.63	-14.5019	3.17645	0.00149092	0.0367877	FALSE	TRUE
SRR835321	PRJNA200086		231.422	-21.4569	3.17241	0.00151177	0.0372217	FALSE	TRUE
SRR1917005	PRJNA278477	Choriocarcinoma trophoblast	-93.2759	247.508	3.17232	0.00151227	0.0372217	FALSE	TRUE
SRR497706	PRJNA167037	T-cells	-202.105	118.28	3.17028	0.00152294	0.0373309	FALSE	TRUE
SRR1662323	PRJNA268434	mda231	66.5721	84.2908	3.17004	0.00152419	0.0373309	FALSE	TRUE
ERR1243468	PRJEB7388	ipsc	257.231	-25.8587	3.16951	0.00152698	0.0373309	FALSE	TRUE
SRR2557132	PRJNA297763	hek293	193.863	179.173	3.16866	0.00153142	0.0373447	FALSE	TRUE
ERR1203467	PRJEB7388	ipsc	255.523	-30.4199	3.16743	0.00153794	0.0374214	FALSE	TRUE
SRR2937004	PRJNA302818	lcl_s4u_capturing	-122.859	6.59131	3.1645	0.00155348	0.0375847	FALSE	TRUE
SRR3191543	PRJNA313294		199.784	-45.5507	3.16024	0.00157637	0.0379947	FALSE	TRUE
SRR1825944	PRJNA277177	h1	234.87	-20.5724	3.15913	0.00158241	0.0380674	FALSE	TRUE
ERR342857	PRJEB4618		150.809	127.985	3.1582	0.00158749	0.0380813	FALSE	TRUE
SRR1567912	PRJNA260186	hela	74.119	142.415	3.15414	0.00160972	0.0385827	FALSE	TRUE
SRR2124172	PRJNA290616	huvec	58.8058	62.8683	3.15006	0.00163237	0.0389561	FALSE	TRUE
SRR1294111	PRJNA248289	ipsc	255.954	-11.1745	3.14999	0.00163277	0.0389561	FALSE	TRUE
SRR1028347	PRJNA227902	ipsc	260.594	-15.696	3.14926	0.00163686	0.0389755	FALSE	TRUE
SRR2071349	PRJNA245228		197.146	-57.2249	3.1492	0.0016372	0.0389755	FALSE	TRUE
SRR1923082	PRJNA279024		263.358	-16.6237	3.14821	0.00164272	0.0389965	FALSE	TRUE
SRR574821	PRJNA175529	h1	259.051	-18.9324	3.14783	0.00164489	0.0389983	FALSE	TRUE
SRR1167725	PRJNA237955	NGN3-eGFP Positive cells	197.64	-35.2765	3.14688	0.0016502	0.0390688	FALSE	TRUE
SRR031906	PRJNA122271	lcl	-140.577	52.2937	3.14676	0.00165088	0.0390696	FALSE	TRUE
SRR387392	SRP009316		-205.213	157.592	3.1449	0.00166142	0.0391854	FALSE	TRUE
SRR976766	PRJNA218926	blood	-225.384	-180.503	3.14322	0.00167102	0.0393086	FALSE	TRUE
SRR2142327	PRJNA291824	cord blood	-252.706	-87.0588	3.14253	0.00167494	0.0393419	FALSE	TRUE
SRR1273704	PRJNA246355	human Neural Stem Cells (hNSCs)	210.286	-40.0259	3.14213	0.00167723	0.0393419	FALSE	TRUE
SRR976768	PRJNA218926	blood	-225.201	-180.183	3.14064	0.00168577	0.0393419	FALSE	TRUE
SRR1813957	PRJNA276128	brain	196.476	-54.4234	3.13855	0.00169785	0.0394027	FALSE	TRUE
SRR1274567	PRJNA246387	h1	240.514	-21.9693	3.13649	0.00170984	0.0396	FALSE	TRUE
SRR1633353	PRJNA265099		258.728	-13.8137	3.13139	0.00173979	0.039857	FALSE	TRUE
SRR1917002	PRJNA278477	Choriocarcinoma trophoblast	-92.9903	247.785	3.13135	0.00174006	0.039857	FALSE	TRUE
SRR1812744	PRJNA276003	B-cells	-312.938	-46.7568	3.13085	0.00174304	0.0398739	FALSE	TRUE
SRR1664773	PRJNA268433		199.622	174.854	3.12955	0.00175075	0.040084	FALSE	TRUE
SRR486242	PRJNA34535	h1	226.723	-31.955	3.12935	0.00175193	0.0400923	FALSE	TRUE
SRR345213	PRJNA154623	h9	246.131	-13.3949	3.12758	0.00176252	0.0401334	FALSE	TRUE
SRR031945	PRJNA122271	lcl	-141.585	49.3251	3.12708	0.00176554	0.0401334	FALSE	TRUE
SRR1916988	PRJNA278477	Choriocarcinoma trophoblast	-93.2337	248.044	3.12521	0.00177676	0.0402537	FALSE	TRUE
SRR032255	PRJNA117631	lcl	-140.81	54.5742	3.12493	0.00177845	0.0402537	FALSE	TRUE
ERR862983	PRJEB7955	h9	375.473	-13.2968	3.12355	0.00178686	0.0402537	FALSE	TRUE
SRR073754	PRJNA153913		41.785	71.7177	3.12282	0.00179125	0.0402537	FALSE	TRUE
SRR2038478	PRJNA265099	hues63	254.213	-10.257	3.12276	0.00179167	0.0402537	FALSE	TRUE
SRR2038492	PRJNA265099	hipsc29e	251.921	-9.20847	3.12214	0.00179544	0.0402537	FALSE	TRUE
SRR2000183	PRJNA282454		242.339	-3.23645	3.12189	0.00179696	0.0402537	FALSE	TRUE
SRR1662329	PRJNA268434	mda231	67.9837	86.0448	3.12122	0.00180101	0.0402537	FALSE	TRUE
SRR2031990	PRJNA284200		-264.316	64.004	3.12092	0.00180286	0.0402537	FALSE	TRUE
SRR521515	SRP014320	h1	253.268	-15.2433	3.12092	0.00180287	0.0402537	FALSE	TRUE
SRR1567911	PRJNA260186	hela	74.5081	143.106	3.12068	0.00180437	0.0402537	FALSE	TRUE
SRR873621	PRJNA206563	iPSC	260.8	-11.3929	3.11712	0.0018263	0.0407504	FALSE	TRUE
SRR1916987	PRJNA278477	Choriocarcinoma trophoblast	-92.8296	248.569	3.11381	0.0018469	0.0411482	FALSE	TRUE
SRR805751	PRJNA196147	B-cells	-315.274	-56.0345	3.11243	0.00185555	0.0412318	FALSE	TRUE
SRR2850569	PRJNA300451		252.783	-27.6388	3.11231	0.0018563	0.0412318	FALSE	TRUE
SRR3194431	PRJNA313294		199.099	-44.1835	3.11204	0.001858	0.0412318	FALSE	TRUE
SRR032274	PRJNA117631	lcl	-141.539	54.3336	3.10854	0.00188011	0.0415391	FALSE	TRUE
SRR1744873	PRJNA271796	h9	183.886	-20.578	3.10033	0.00193308	0.0425421	FALSE	TRUE
SRR1274580	PRJNA246387	h1	240.564	-24.1184	3.09943	0.00193891	0.0425941	FALSE	TRUE
SRR1273706	PRJNA246355	human Neural Stem Cells (hNSCs)	210.351	-40.9037	3.09915	0.00194075	0.0425941	FALSE	TRUE
SRR1662331	PRJNA268434	mda231	67.1746	84.9836	3.09903	0.00194153	0.0426	FALSE	TRUE
SRR1259328	PRJNA245235	hek293	202.587	174.418	3.09539	0.00196555	0.0428549	FALSE	TRUE
SRR2558764	PRJNA297795	u2os	149.903	124.703	3.09525	0.00196649	0.0428549	FALSE	TRUE
ERR266336	PRJEB1195		192.541	-38.9907	3.09444	0.00197184	0.0429794	FALSE	TRUE
SRR1576885	PRJNA261297	ipsc	212.311	-45.4569	3.09179	0.00198955	0.0434098	FALSE	TRUE
SRR1273701	PRJNA246355	human Neural Stem Cells (hNSCs)	210.525	-40.5563	3.09142	0.00199199	0.0434229	FALSE	TRUE
SRR3102616	PRJNA273802	hepg2	-96.6917	94.2194	3.09005	0.0020012	0.043541	FALSE	TRUE
SRR1061341	PRJNA232603	3-dimensional neuronal aggregates that resemble a first trimester telencephalon	197.922	-47.8285	3.0896	0.00200427	0.0435855	FALSE	TRUE
SRR1610265	PRJNA263582	h1	278.099	12.2557	3.08862	0.00201085	0.043625	FALSE	TRUE
ERR866174	PRJEB7955	h9	377.201	-13.9477	3.08861	0.00201097	0.043625	FALSE	TRUE
SRR1633364	PRJNA265099		258.052	-13.4681	3.08729	0.00201991	0.043625	FALSE	TRUE
SRR3317025	PRJNA316990	jeg3	-91.1174	243.843	3.08703	0.00202166	0.043625	FALSE	TRUE
SRR3488637	PRJNA321048	bj	84.4203	58.2924	3.08638	0.00202612	0.043625	FALSE	TRUE
SRR1814054	PRJNA276143	blood	-301.292	-58.4201	3.0862	0.0020273	0.04363	FALSE	TRUE
SRR2050915	PRJNA262128	lung	62.1384	97.0676	3.08465	0.0020379	0.0438366	FALSE	TRUE
SRR1664733	PRJNA268433		200.939	174.295	3.0842	0.00204099	0.0438366	FALSE	TRUE
SRR3317026	PRJNA316990	jeg3	-91.2515	244.574	3.08248	0.00205286	0.0439876	FALSE	TRUE
SRR597893	PRJNA178020		259.564	-17.8502	3.08216	0.00205507	0.0439876	FALSE	TRUE
ERR946994	PRJEB7388	ipsc	256.086	-26.4061	3.08066	0.00206542	0.044186	FALSE	TRUE
SRR1562729	PRJNA260053	iPSC	247.352	-25.1199	3.07806	0.0020835	0.044414	FALSE	TRUE
SRR1562759	PRJNA260053	iPSC	247.273	-21.4214	3.07752	0.0020873	0.044414	FALSE	TRUE
ERR188339	PRJEB3366	lcl	-227.482	174.684	3.07641	0.00209506	0.044414	FALSE	TRUE
SRR1264499	PRJNA245476		257.392	-19.3493	3.07539	0.00210225	0.044414	FALSE	TRUE
SRR1576494	PRJNA261255	ipsc	194.821	-40.5646	3.07495	0.00210539	0.044414	FALSE	TRUE
SRR1917013	PRJNA278477	Choriocarcinoma trophoblast	-94.4669	247.863	3.07481	0.00210639	0.044414	FALSE	TRUE
SRR1958165	PRJNA192215		239.08	-21.5372	3.07467	0.00210739	0.044414	FALSE	TRUE
SRR2000172	PRJNA282454		235.228	3.1717	3.07428	0.00211015	0.044414	FALSE	TRUE
SRR2970559	PRJNA304716		194.689	175.314	3.07355	0.00211528	0.044414	FALSE	TRUE
SRR1664778	PRJNA268433		200.33	174.302	3.07352	0.00211553	0.044414	FALSE	TRUE
SRR514144	PRJNA168981		191.626	-56.0549	3.07089	0.00213421	0.0446364	FALSE	TRUE
SRR1259324	PRJNA245235	hek293	202.622	174.771	3.07081	0.00213481	0.0446364	FALSE	TRUE
SRR1806652	PRJNA275667	hek293	200.898	170.739	3.07	0.00214058	0.0447464	FALSE	TRUE
SRR2493706	PRJNA296543		35.1567	-29.4383	3.06851	0.00215127	0.0449433	FALSE	TRUE
SRR2501684	PRJNA296798		250.464	-12.6297	3.06748	0.00215873	0.0449661	FALSE	TRUE
SRR3144573	PRJNA306804	hela	72.7562	133.815	3.0659	0.00217013	0.0451278	FALSE	TRUE
SRR639446	PRJNA184667		37.8557	98.8246	3.06505	0.00217631	0.0451722	FALSE	TRUE
SRR1554568	PRJNA245228		196.589	-56.5466	3.06431	0.00218171	0.0451722	FALSE	TRUE
SRR896714	PRJNA208369		11.602	-22.9818	3.06413	0.00218302	0.0451722	FALSE	TRUE
ERR1102011	PRJEB11541	hek293	201.746	166.876	3.06412	0.0021831	0.0451722	FALSE	TRUE
SRR2937231	PRJNA302818	lcl_s4u_capturing	-129.41	6.85401	3.06125	0.00220419	0.045462	FALSE	TRUE
SRR031947	PRJNA122271	lcl	-141.23	49.8045	3.06012	0.00221245	0.0455729	FALSE	TRUE
SRR597912	PRJNA178020	h1	259.763	-18.4912	3.05908	0.0022202	0.0456092	FALSE	TRUE
SRR1567905	PRJNA260186	hela	75.1101	142.882	3.05747	0.00223214	0.0457755	FALSE	TRUE
SRR1610269	PRJNA263582	h1	278.567	12.7201	3.05718	0.00223432	0.0457755	FALSE	TRUE
SRR2051036	PRJNA285874	hepg2	-89.9078	90.8551	3.05657	0.00223884	0.0457755	FALSE	TRUE
SRR2184523	PRJNA293987	hepg2	-102.665	92.2211	3.05651	0.00223933	0.0457755	FALSE	TRUE
SRR1917025	PRJNA278477	Choriocarcinoma trophoblast	-95.1007	248.209	3.05639	0.00224018	0.0457755	FALSE	TRUE
SRR1576497	PRJNA261255	ipsc	194.579	-43.477	3.056	0.00224314	0.0457848	FALSE	TRUE
SRR1259325	PRJNA245235	hek293	202.828	174.565	3.05585	0.00224425	0.0457848	FALSE	TRUE
SRR1812727	PRJNA276003	B-cells	-314.857	-45.2372	3.05298	0.00226579	0.0458492	FALSE	TRUE
SRR835322	PRJNA200086		234.423	-19.3049	3.05276	0.00226751	0.0458815	FALSE	TRUE
ERR914337	PRJEB7388	ipsc	256.313	-28.944	3.05188	0.00227415	0.0459386	FALSE	TRUE
SRR1274558	PRJNA246387	h1	241.64	-19.7351	3.05186	0.00227425	0.0459386	FALSE	TRUE
SRR1273709	PRJNA246355	human Neural Stem Cells (hNSCs)	210.475	-40.7173	3.04934	0.00229343	0.0461236	FALSE	TRUE
SRR2937337	PRJNA302818	lcl_s4u_capturing	-125.95	8.84171	3.04849	0.00229998	0.0461405	FALSE	TRUE
SRR2184520	PRJNA293987	hepg2	-100.757	92.652	3.04787	0.00230469	0.0461405	FALSE	TRUE
DRR006427	PRJDB2573		-243.411	-171.528	3.04785	0.00230487	0.0461405	FALSE	TRUE
SRR398217	PRJNA156297	293t	196.901	177.71	3.04648	0.00231535	0.0461871	FALSE	TRUE
SRR1237977	PRJNA244582	h1	208.401	-40.2897	3.04609	0.00231835	0.0461871	FALSE	TRUE
ERR878020	PRJEB7955	h9	377.434	-13.3178	3.04581	0.00232051	0.0461871	FALSE	TRUE
SRR1744874	PRJNA271796	h9	184.105	-21.7653	3.04455	0.00233032	0.0462912	FALSE	TRUE
SRR1947744	PRJNA279975	hek293	190.777	167.469	3.04446	0.00233096	0.0462912	FALSE	TRUE
ERR266344	PRJEB1195		201.59	-33.3605	3.04337	0.00233948	0.0463395	FALSE	TRUE
SRR1294114	PRJNA248289	h1	256.799	-11.2928	3.04086	0.00235907	0.0465692	FALSE	TRUE
SRR1917000	PRJNA278477	Choriocarcinoma trophoblast	-93.8755	247.568	3.04029	0.00236353	0.0465692	FALSE	TRUE
ERR1102008	PRJEB11541	hek293	199.584	169.328	3.03924	0.00237177	0.0466572	FALSE	TRUE
SRR1576503	PRJNA261255	ipsc	194.343	-42.2157	3.03862	0.00237667	0.046726	FALSE	TRUE
SRR1643207	PRJNA266526		262.478	-16.2451	3.03814	0.00238047	0.0467377	FALSE	TRUE
SRR1057975	PRJNA223168		194.562	-62.442	3.03795	0.00238195	0.0467377	FALSE	TRUE
SRR1975460	PRJNA281197	detroit 551	260.587	-9.43259	3.03704	0.00238917	0.0467589	FALSE	TRUE
SRR805749	PRJNA196147	B-cells	-314.904	-56.8235	3.03648	0.00239356	0.046813	FALSE	TRUE
SRR1576484	PRJNA261255	ipsc	193.356	-40.5429	3.03638	0.0023944	0.046813	FALSE	TRUE
SRR1958166	PRJNA192215		239.438	-21.5593	3.03408	0.00241272	0.0469584	FALSE	TRUE
SRR1956816	PRJNA280568		197.276	-39.8521	3.03223	0.00242757	0.047292	FALSE	TRUE
SRR1554538	PRJNA245228		196.697	-56.9023	3.03086	0.00243854	0.0473736	FALSE	TRUE
ERR1338025	PRJEB13167		196.455	-45.4165	3.02906	0.00245316	0.047472	FALSE	TRUE
SRR1269754	PRJNA246157	293t	197.269	179.31	3.02886	0.00245475	0.0474808	FALSE	TRUE
SRR486241	PRJNA34535	h1	227.588	-31.5321	3.02822	0.00246002	0.0475664	FALSE	TRUE
SRR934635	PRJNA210428	breast	40.6852	78.6157	3.02527	0.00248409	0.0478234	FALSE	TRUE
SRR1726360	PRJNA270845	hmc-l	97.7779	53.7122	3.02498	0.00248651	0.0478234	FALSE	TRUE
SRR1633360	PRJNA265099		258.754	-14.2049	3.02113	0.00251833	0.0482076	FALSE	TRUE
SRR1028346	PRJNA227902	ipsc	244.242	-25.0371	3.01946	0.00253228	0.0484541	FALSE	TRUE
SRR3317028	PRJNA316990	jeg3	-90.7838	244.164	3.01899	0.00253616	0.0484541	FALSE	TRUE
SRR1660277	PRJNA258641	h1	252.292	-24.5365	3.01854	0.00253998	0.0484711	FALSE	TRUE
SRR1273702	PRJNA246355	human Neural Stem Cells (hNSCs)	210.343	-40.3593	3.01845	0.00254072	0.0484711	FALSE	TRUE
SRR031876	PRJNA122271	lcl	-142.908	47.4259	3.01728	0.00255053	0.0485127	FALSE	TRUE
SRR873630	PRJNA206563	ESC	260.569	-12.6722	3.0166	0.00255629	0.0485127	FALSE	TRUE
SRR1664780	PRJNA268433		200.02	174.485	3.01643	0.00255772	0.0485127	FALSE	TRUE
SRR1004286	PRJNA222268	brain	186.619	-128.772	3.01489	0.00257071	0.0486466	FALSE	TRUE
SRR1264501	PRJNA245475		258.054	-17.5292	3.01424	0.00257622	0.048663	FALSE	TRUE
SRR1923083	PRJNA279024		263.725	-16.685	3.01308	0.00258608	0.0488019	FALSE	TRUE
SRR3031105	PRJNA306206		77.372	141.096	3.01292	0.00258743	0.0488019	FALSE	TRUE
SRR1060789	PRJNA232593	blood	-215.169	-184.874	3.01171	0.00259781	0.0490075	FALSE	TRUE
SRR1660338	PRJNA268222	NCCIT cells, hECC	245.274	-22.9384	3.0073	0.00263577	0.0494527	FALSE	TRUE
SRR1554537	PRJNA245228		196.805	-57.2704	3.00703	0.00263814	0.0494527	FALSE	TRUE
SRR1693618	PRJNA264090	h1	223.316	-12.3223	3.00695	0.00263883	0.0494527	FALSE	TRUE
SRR031874	PRJNA122271	lcl	-143.915	48.9715	3.00549	0.00265153	0.0495017	FALSE	TRUE
SRR1273697	PRJNA246355	human Neural Stem Cells (hNSCs)	209.791	-40.1122	3.00539	0.0026524	0.0495017	FALSE	TRUE
SRR393828	SRP009840	blood	-250.44	58.8457	3.00525	0.0026536	0.0495017	FALSE	TRUE
ERR862965	PRJEB7955	h9	378.338	-14.6995	3.00504	0.00265542	0.0495024	FALSE	TRUE
SRR1519070	PRJNA255514	mcf7	-10.1286	15.0514	3.00247	0.002678	0.0496988	FALSE	TRUE
SRR1274535	PRJNA246387	h1	237.741	-20.6495	3.00137	0.00268763	0.0497595	FALSE	TRUE
SRR2937244	PRJNA302818	lcl_s4u_capturing	-122.685	6.00778	2.9998	0.00270159	0.0499333	FALSE	TRUE
SRR2051043	PRJNA285874	hepg2	-91.106	90.3619	2.99967	0.00270275	0.0499333	FALSE	TRUE
ERR1203465	PRJEB7388	ipsc	257.089	-25.0493	2.99808	0.0027169	0.0500066	FALSE	FALSE
SRR1576510	PRJNA261255	ipsc	194.811	-40.7917	2.99766	0.00272058	0.0500066	FALSE	FALSE
SRR066471	PRJNA133719		26.218	-33.7318	2.99758	0.00272136	0.0500066	FALSE	FALSE
SRR1660339	PRJNA268222	NCCIT cells, hECC	244.975	-22.2614	2.99615	0.00273416	0.0501455	FALSE	FALSE
SRR2028010	PRJNA284119	blood	-175.607	-71.7003	2.99507	0.00274378	0.0502045	FALSE	FALSE
SRR1663122	PRJNA268504	brain	195.661	-54.993	2.99438	0.00274999	0.0502045	FALSE	FALSE
SRR1299757	PRJNA248665	h1	253.609	-19.7002	2.99233	0.00276854	0.0503485	FALSE	FALSE
SRR2937233	PRJNA302818	lcl_s4u_capturing	-129.291	6.96208	2.99112	0.0027796	0.050426	FALSE	FALSE
SRR1643408	PRJNA266526		282.055	19.1577	2.98803	0.00280782	0.0508154	FALSE	FALSE
SRR1294109	PRJNA248289	ipsc	257.167	-10.7417	2.98768	0.00281108	0.050854	FALSE	FALSE
SRR1313187	PRJNA251383	breast	-1.49454	-174.052	2.98565	0.00282978	0.0511111	FALSE	FALSE
SRR1806650	PRJNA275667	hek293	200.804	171.332	2.98565	0.0028298	0.0511111	FALSE	FALSE
SRR1633361	PRJNA265099		257.989	-14.0809	2.98563	0.00282995	0.0511111	FALSE	FALSE
ERR1338031	PRJEB13167	a549	196.407	-45.0745	2.98496	0.00283618	0.0511875	FALSE	FALSE
SRR031953	PRJNA122271	lcl	-144.722	47.7045	2.98399	0.00284518	0.0511959	FALSE	FALSE
SRR1555761	PRJNA259163	ht-1080 fibrosarcoma	79.6894	80.257	2.98376	0.00284733	0.0511959	FALSE	FALSE
SRR3192546	PRJNA30709		75.1858	81.4836	2.98359	0.00284887	0.0511959	FALSE	FALSE
SRR3479143	PRJNA266072	hek293	195.319	177.544	2.98322	0.00285234	0.051208	FALSE	FALSE
ERR914281	PRJEB7388	ipsc	252.677	-30.8195	2.98142	0.00286918	0.0514019	FALSE	FALSE
SRR2071377	PRJNA245228		196.451	-55.46	2.98124	0.00287079	0.0514019	FALSE	FALSE
SRR1664671	PRJNA268433		201.11	173.497	2.97804	0.00290102	0.0516581	FALSE	FALSE
SRR1060782	PRJNA232593	blood	-214.958	-185.526	2.97773	0.00290391	0.0516837	FALSE	FALSE
SRR2071348	PRJNA245228		196.007	-57.3882	2.97723	0.00290863	0.0516837	FALSE	FALSE
SRR863246	PRJNA203652	hek293	206.207	176.265	2.97689	0.00291185	0.0516837	FALSE	FALSE
SRR976762	PRJNA218926	blood	-225.523	-180.423	2.97496	0.0029303	0.0518818	FALSE	FALSE
SRR2040346	PRJNA284949	breast	-2.01574	101.467	2.97389	0.00294046	0.0519404	FALSE	FALSE
SRR345215	PRJNA154623	h9	245.704	-16.074	2.96789	0.00299849	0.0527725	FALSE	FALSE
SRR3317030	PRJNA316990	jeg3	-91.0868	243.623	2.96708	0.00300645	0.0528113	FALSE	FALSE
SRR542381	PRJNA172761	breast	-7.28102	-139.799	2.96674	0.00300977	0.0528113	FALSE	FALSE
SRR828802	PRJNA197326		102.347	55.2651	2.96602	0.00301685	0.0528733	FALSE	FALSE
SRR345214	PRJNA154623	h9	246.354	-15.6383	2.96541	0.00302277	0.052884	FALSE	FALSE
SRR1172002	PRJNA238817		49.6879	71.2245	2.96489	0.00302787	0.0529511	FALSE	FALSE
SRR1273710	PRJNA246355	human Neural Stem Cells (hNSCs)	210.712	-40.0128	2.96452	0.0030316	0.0529831	FALSE	FALSE
SRR1643217	PRJNA266526		261.069	-11.775	2.96437	0.00303308	0.0529831	FALSE	FALSE
SRR031942	PRJNA122271	lcl	-140.143	51.4191	2.9643	0.00303374	0.0529831	FALSE	FALSE
SRR925691	PRJNA210428	breast	39.7188	77.0745	2.96364	0.0030402	0.0530169	FALSE	FALSE
SRR1576886	PRJNA261297	ipsc	211.917	-45.9849	2.96311	0.00304551	0.0530405	FALSE	FALSE
ERR1102015	PRJEB11541	hek293	201.262	166.793	2.96295	0.00304703	0.0530405	FALSE	FALSE
SRR1633354	PRJNA265099		258.136	-14.6531	2.96291	0.00304744	0.0530405	FALSE	FALSE
ERR914339	PRJEB7388	ipsc	255.155	-31.5005	2.96094	0.00306704	0.053207	FALSE	FALSE
SRR1643405	PRJNA266526		282.408	18.8464	2.95964	0.00307998	0.0533664	FALSE	FALSE
SRR066746	PRJNA130043	lcl	-143.679	46.9776	2.95949	0.00308149	0.0533664	FALSE	FALSE
SRR1995321	PRJNA282134	mda231	47.4301	139.177	2.9587	0.00308941	0.0534696	FALSE	FALSE
SRR1274573	PRJNA246387	h1	245.517	-18.2651	2.95818	0.00309463	0.0534839	FALSE	FALSE
SRR976765	PRJNA218926	blood	-225.23	-180.516	2.95554	0.00312123	0.0538163	FALSE	FALSE
SRR3469408	PRJNA30709	hepg2	-104.978	93.6425	2.95456	0.0031312	0.0539655	FALSE	FALSE
ERR1203472	PRJEB7388	ipsc	259.981	-27.2295	2.95438	0.00313301	0.0539655	FALSE	FALSE
SRR2937192	PRJNA302818	lcl_s4u_capturing	-124.651	6.58096	2.9541	0.00313586	0.0539692	FALSE	FALSE
SRR597902	PRJNA178020		258.641	-8.03976	2.95246	0.00315248	0.0541559	FALSE	FALSE
ERR208004	PRJEB1195		202.002	-33.864	2.95115	0.00316592	0.0542028	FALSE	FALSE
SRR1313303	PRJNA251404	blood	-217.55	-183.606	2.95073	0.0031702	0.0542028	FALSE	FALSE
SRR805747	PRJNA196147	B-cells	-314.803	-56.3877	2.9507	0.0031706	0.0542028	FALSE	FALSE
SRR1636948	PRJNA266045		182.007	-29.5237	2.95018	0.00317588	0.0542735	FALSE	FALSE
SRR1521388	PRJNA255754	brain	179.503	-124.608	2.94957	0.00318216	0.0543293	FALSE	FALSE
SRR1173996	PRJNA238897	lung	73.5955	83.6547	2.94919	0.00318607	0.0543632	FALSE	FALSE
SRR836527	PRJNA200967		198.533	-45.6859	2.9473	0.00320564	0.0546285	FALSE	FALSE
SRR447183	PRJNA153783	brain	191.112	-49.7258	2.94636	0.00321541	0.0547116	FALSE	FALSE
SRR2850570	PRJNA300451		253.398	-27.5766	2.94462	0.00323356	0.0549454	FALSE	FALSE
SRR1485144	PRJNA253866	primary astrocytes	121.946	18.1448	2.94378	0.00324227	0.0550091	FALSE	FALSE
SRR393834	SRP009840	blood	-249.211	61.3844	2.94298	0.00325067	0.0550817	FALSE	FALSE
ERR127305	PRJEB3048	hela	74.5667	142.582	2.94297	0.0032508	0.0550817	FALSE	FALSE
SRR1523347	PRJNA255989		195.296	-49.9169	2.9411	0.00327051	0.0551285	FALSE	FALSE
SRR534303	PRJNA30709	sknsh	79.0174	55.3785	2.9409	0.00327259	0.0551285	FALSE	FALSE
SRR525258	PRJNA171063	B-cells	-311.528	-56.9047	2.94024	0.00327961	0.0551285	FALSE	FALSE
SRR553463	PRJNA174350	neutrophils	-257.687	-149.641	2.94022	0.00327984	0.0551285	FALSE	FALSE
SRR1656567	PRJNA267697	blood	-237.669	-199.96	2.94009	0.00328114	0.0551285	FALSE	FALSE
SRR1294106	PRJNA248289	CD34+	250.215	-4.04262	2.94003	0.00328185	0.0551285	FALSE	FALSE
SRR2937229	PRJNA302818	lcl_s4u_capturing	-122.735	6.87446	2.93998	0.00328231	0.0551285	FALSE	FALSE
SRR1274566	PRJNA246387	h1	244.116	-20.1398	2.93972	0.00328505	0.0551285	FALSE	FALSE
SRR1693614	PRJNA264090	h1	238.587	-15.6955	2.9396	0.0032864	0.0551285	FALSE	FALSE
SRR835320	PRJNA200086		233.299	-20.4515	2.93945	0.00328792	0.0551285	FALSE	FALSE
SRR1806649	PRJNA275667	hek293	200.904	171.579	2.93801	0.0033033	0.0552324	FALSE	FALSE
ERR946969	PRJEB7388	ipsc	255.522	-25.679	2.93499	0.00333558	0.0555661	FALSE	FALSE
SRR1995323	PRJNA282134	mda231	47.8039	139.159	2.93175	0.00337059	0.0556386	FALSE	FALSE
SRR1656501	PRJNA267697	blood	-238.568	-199.376	2.92845	0.00340653	0.0560984	FALSE	FALSE
ERR946979	PRJEB7388	ipsc	252.971	-29.1559	2.92828	0.00340839	0.0560984	FALSE	FALSE
SRR1660279	PRJNA258641	h9	250.763	-24.4864	2.9278	0.00341374	0.056103	FALSE	FALSE
ERR674424	PRJEB7732	pancreas	200.763	-34.6737	2.9275	0.00341704	0.0561251	FALSE	FALSE
SRR896736	PRJNA208369		26.279	-14.0947	2.92634	0.00342977	0.0563748	FALSE	FALSE
SRR1663124	PRJNA268504	heart	79.2395	-386.43	2.92537	0.00344052	0.0564373	FALSE	FALSE
SRR2937311	PRJNA302818	lcl_s4u_capturing	-126.992	4.55165	2.92438	0.0034514	0.0565909	FALSE	FALSE
SRR1049832	PRJNA231724	k562	80.0073	155.332	2.92145	0.00348404	0.0569182	FALSE	FALSE
SRR031925	PRJNA122271	lcl	-141.548	48.6774	2.92144	0.00348422	0.0569182	FALSE	FALSE
SRR1648604	PRJNA266932	mcf7	-25.7914	7.55614	2.92109	0.00348804	0.0569606	FALSE	FALSE
SRR2051042	PRJNA285874	hepg2	-91.2699	90.1816	2.9202	0.00349812	0.056963	FALSE	FALSE
SRR976763	PRJNA218926	blood	-224.915	-180.486	2.91983	0.00350217	0.056963	FALSE	FALSE
ERR1102016	PRJEB11541	hek293	200.873	166.29	2.91897	0.00351189	0.0571321	FALSE	FALSE
SRR031935	PRJNA122271	lcl	-142.079	50.9111	2.91827	0.00351977	0.0571857	FALSE	FALSE
SRR1812740	PRJNA276003	B-cells	-313.201	-47.4529	2.91408	0.00356733	0.0577184	FALSE	FALSE
SRR2051037	PRJNA285874	hepg2	-92.3028	90.5022	2.91169	0.00359475	0.058063	FALSE	FALSE
SRR1825941	PRJNA277177	h1	241.182	-20.6321	2.91148	0.00359717	0.058063	FALSE	FALSE
SRR1813960	PRJNA276128	brain	196.575	-54.6125	2.91019	0.00361215	0.0582131	FALSE	FALSE
SRR831698	PRJNA198440	hela	74.0869	137.761	2.90889	0.00362715	0.0584087	FALSE	FALSE
SRR2937187	PRJNA302818	lcl_s4u_capturing	-125.093	5.36209	2.90855	0.00363108	0.0584325	FALSE	FALSE
SRR1633288	PRJNA265099		249.311	-2.32819	2.90838	0.00363312	0.0584391	FALSE	FALSE
SRR1033457	PRJNA215685	hek293	196.83	171.209	2.90628	0.00365748	0.0586382	FALSE	FALSE
ERR862986	PRJEB7955	h9	377.5	-13.4188	2.90484	0.00367443	0.0589072	FALSE	FALSE
SRR1643226	PRJNA266526		262.449	-15.2032	2.90445	0.00367901	0.0589318	FALSE	FALSE
SRR1656565	PRJNA267697	blood	-238.327	-200.188	2.90333	0.00369221	0.0591425	FALSE	FALSE
SRR1562742	PRJNA260053	iPSC	247.782	-24.3567	2.9026	0.00370082	0.0591605	FALSE	FALSE
SRR1958168	PRJNA192215		241.514	-18.343	2.90219	0.00370568	0.0591619	FALSE	FALSE
SRR031910	PRJNA122271	lcl	-140.932	51.7796	2.90034	0.00372758	0.0593806	FALSE	FALSE
SRR1182058	PRJNA237340	a549	-36.6286	-156.695	2.89956	0.00373684	0.0593806	FALSE	FALSE
SRR1639278	PRJNA264090	h1	253.961	-12.8634	2.89934	0.00373944	0.0593806	FALSE	FALSE
SRR307911	PRJNA30709	h1	255.543	-20.2652	2.89924	0.00374068	0.0593806	FALSE	FALSE
SRR2051031	PRJNA285874	hepg2	-90.8694	90.3976	2.89919	0.00374129	0.0593806	FALSE	FALSE
SRR1528555	PRJNA256302	hcc1599	37.6643	73.3008	2.89911	0.00374226	0.0593806	FALSE	FALSE
SRR3317027	PRJNA316990	jeg3	-91.258	244.486	2.89772	0.00375891	0.0593897	FALSE	FALSE
SRR1812736	PRJNA276003	B-cells	-313.105	-46.6785	2.89756	0.00376081	0.0593897	FALSE	FALSE
ERR342907	PRJEB4618	imr32	176.8	14.2049	2.89753	0.00376113	0.0593897	FALSE	FALSE
ERR946983	PRJEB7388	ipsc	256.669	-30.3731	2.89721	0.00376495	0.0593897	FALSE	FALSE
SRR1044669	PRJNA230824	nuclear transfer derived	252.838	-5.19657	2.89618	0.00377731	0.0594575	FALSE	FALSE
ERR1102005	PRJEB11541	hek293	201.341	166.437	2.89575	0.00378253	0.0595028	FALSE	FALSE
SRR031909	PRJNA122271	lcl	-142.22	48.1897	2.89396	0.00380421	0.0595836	FALSE	FALSE
SRR1947737	PRJNA279975	hek293	190.667	166.614	2.89395	0.00380425	0.0595836	FALSE	FALSE
SRR1917011	PRJNA278477	Choriocarcinoma trophoblast	-94.7569	247.437	2.8939	0.00380487	0.0595836	FALSE	FALSE
SRR1916990	PRJNA278477	Choriocarcinoma trophoblast	-92.8842	248.22	2.89362	0.00380826	0.0595836	FALSE	FALSE
ERR1274913	PRJEB7388	ipsc	256.959	-30.3576	2.88975	0.00385554	0.0600885	FALSE	FALSE
ERR789403	PRJEB8740	granulocyte	-258.491	-150.752	2.88889	0.00386609	0.0601822	FALSE	FALSE
ERR1203468	PRJEB7388	ipsc	255.702	-28.4988	2.88885	0.00386653	0.0601822	FALSE	FALSE
ERR1102003	PRJEB11541	hek293	48.1222	63.1868	2.88845	0.00387149	0.0601822	FALSE	FALSE
ERR1338027	PRJEB13167		195.974	-45.5657	2.88749	0.00388324	0.06027	FALSE	FALSE
SRR873617	PRJNA206563	iPSC	259.499	-10.8849	2.88592	0.00390277	0.0605231	FALSE	FALSE
SRR2937312	PRJNA302818	lcl_s4u_capturing	-127.427	4.5937	2.88538	0.00390946	0.0605702	FALSE	FALSE
SRR1567910	PRJNA260186	hela	73.7791	142.135	2.88428	0.00392315	0.0605702	FALSE	FALSE
SRR1696053	PRJNA269573	h1	344.025	-105.628	2.88348	0.0039331	0.0606301	FALSE	FALSE
SRR1636944	PRJNA266045		181.625	-27.7803	2.8832	0.00393664	0.0606736	FALSE	FALSE
SRR2937189	PRJNA302818	lcl_s4u_capturing	-125.665	6.32436	2.88072	0.00396767	0.0609662	FALSE	FALSE
SRR1274574	PRJNA246387	h1	245.824	-18.7866	2.88008	0.00397569	0.0610087	FALSE	FALSE
SRR1643205	PRJNA266526		261.792	-16.1417	2.87922	0.00398666	0.0611275	FALSE	FALSE
SRR2155635	PRJNA292608	muscle	70.9721	-278.456	2.87808	0.00400103	0.0612677	FALSE	FALSE
ERR914299	PRJEB7388	ipsc	256.583	-31.6245	2.87727	0.00401134	0.0613967	FALSE	FALSE
ERR914297	PRJEB7388	ipsc	257.175	-30.2842	2.87557	0.00403294	0.061526	FALSE	FALSE
SRR1740036	PRJNA271578	B-cells	-311.892	-56.6377	2.87525	0.00403703	0.061526	FALSE	FALSE
ERR1102004	PRJEB11541	hek293	200.568	168.139	2.87488	0.0040418	0.0615514	FALSE	FALSE
SRR1015680	PRJNA224073	h1	255.139	-19.0247	2.87451	0.0040466	0.0615559	FALSE	FALSE
SRR031905	PRJNA122271	lcl	-141.435	51.9562	2.87205	0.00407813	0.0617922	FALSE	FALSE
SRR1274568	PRJNA246387	h1	240.634	-20.8588	2.87011	0.00410332	0.0619571	FALSE	FALSE
ERR914304	PRJEB7388	ipsc	255.992	-30.3234	2.86861	0.00412276	0.0621283	FALSE	FALSE
SRR031892	PRJNA122271	lcl	-141.11	51.6331	2.86837	0.00412596	0.0621283	FALSE	FALSE
SRR1648613	PRJNA266932	mcf7	-32.1276	3.11913	2.86762	0.00413575	0.062325	FALSE	FALSE
SRR1237975	PRJNA244582	h1	208.463	-40.0493	2.86743	0.00413824	0.0623397	FALSE	FALSE
SRR1662325	PRJNA268434	mda231	66.5587	84.4738	2.86624	0.00415381	0.06248	FALSE	FALSE
SRR1744875	PRJNA271796	h9	172.552	-14.9674	2.86386	0.00418514	0.0627142	FALSE	FALSE
ERR1243475	PRJEB7388	ipsc	259.752	-27.6502	2.86294	0.00419724	0.0628117	FALSE	FALSE
SRR1294108	PRJNA248289	ipsc	256.613	-10.5556	2.8628	0.00419921	0.0628117	FALSE	FALSE
SRR1812741	PRJNA276003	B-cells	-314.693	-45.2943	2.86205	0.00420913	0.0628216	FALSE	FALSE
SRR398213	PRJNA156297	293t	201.102	176.599	2.86199	0.00420985	0.0628216	FALSE	FALSE
SRR3053564	PRJNA306880	ipsc	173.482	-20.5256	2.86152	0.0042162	0.0628571	FALSE	FALSE
SRR066469	PRJNA133719		26.0692	-33.7579	2.86094	0.00422387	0.0628872	FALSE	FALSE
ERR1102013	PRJEB11541	hek293	200.956	166.573	2.86052	0.00422946	0.0628872	FALSE	FALSE
SRR1923076	PRJNA279024		263.498	-12.5612	2.8605	0.0042297	0.0628872	FALSE	FALSE
ERR1203474	PRJEB7388	ipsc	259.908	-25.6668	2.85973	0.00424	0.0629384	FALSE	FALSE
SRR1576875	PRJNA261297	ipsc	212.355	-46.3032	2.85877	0.00425288	0.063011	FALSE	FALSE
ERR914324	PRJEB7388	ipsc	258.157	-31.053	2.8579	0.00426456	0.0630335	FALSE	FALSE
ERR668348	PRJEB7674		249.128	-20.391	2.85755	0.0042693	0.0630335	FALSE	FALSE
SRR835319	PRJNA200086		232.516	-20.2828	2.85751	0.00426973	0.0630335	FALSE	FALSE
SRR1313125	PRJNA251383	er+ breast cancer primary tumor	-3.01752	-172.632	2.85728	0.00427285	0.0630335	FALSE	FALSE
SRR1918187	PRJNA278311		-306.891	-47.3822	2.85714	0.00427473	0.0630335	FALSE	FALSE
SRR1806595	PRJNA275652	endothelial cell	198.175	165.472	2.85707	0.00427568	0.0630335	FALSE	FALSE
SRR1274550	PRJNA246387	h1	223.706	-20.3234	2.85645	0.00428409	0.0630737	FALSE	FALSE
SRR1917027	PRJNA278477	Choriocarcinoma trophoblast	-94.822	248.033	2.85548	0.00429722	0.0630737	FALSE	FALSE
SRR1806658	PRJNA275667	hek293	200.979	170.928	2.85528	0.00429986	0.0630737	FALSE	FALSE
SRR3308934	PRJNA316672	suit-2	30.9142	71.2201	2.85486	0.00430558	0.0630737	FALSE	FALSE
SRR1580547	PRJNA261431	mel1.12	67.2679	36.6844	2.85478	0.00430665	0.0630737	FALSE	FALSE
SRR3147778	PRJNA311008	huvec	-59.4671	145.134	2.85449	0.00431064	0.0630737	FALSE	FALSE
SRR031872	PRJNA122271	lcl	-144.773	48.7622	2.85421	0.00431439	0.0630981	FALSE	FALSE
SRR1916991	PRJNA278477	Choriocarcinoma trophoblast	-93.3702	248.459	2.85368	0.00432156	0.0631124	FALSE	FALSE
SRR1182060	PRJNA237340	lung	-30.7186	-148.741	2.85345	0.0043247	0.0631124	FALSE	FALSE
SRR1576506	PRJNA261255	ipsc	195.111	-41.8393	2.85339	0.00432562	0.0631124	FALSE	FALSE
SRR1294119	PRJNA248289		255.204	-9.58483	2.8526	0.00433625	0.0633023	FALSE	FALSE
SRR597910	PRJNA178020		258.755	-8.56257	2.85207	0.00434352	0.0633299	FALSE	FALSE
SRR1951636	PRJNA280230	blood	-237.339	-199.145	2.85146	0.00435186	0.0633712	FALSE	FALSE
SRR1812746	PRJNA276003	a549	-312.923	-47.1174	2.8514	0.00435278	0.0633712	FALSE	FALSE
SRR032262	PRJNA117631	lcl	-142.425	55.1559	2.85105	0.00435749	0.0633866	FALSE	FALSE
SRR1633289	PRJNA265099		248.749	-2.10714	2.85024	0.00436857	0.0634861	FALSE	FALSE
SRR1812703	PRJNA276003	B-cells	-315.342	-45.7088	2.85023	0.00436881	0.0634861	FALSE	FALSE
SRR805755	PRJNA196147	B-cells	-315.151	-56.9429	2.84979	0.00437483	0.0635185	FALSE	FALSE
SRR1274565	PRJNA246387	h1	246.154	-17.2456	2.84904	0.0043851	0.0635953	FALSE	FALSE
ERR946974	PRJEB7388	ipsc	256.643	-27.3484	2.84777	0.00440269	0.063716	FALSE	FALSE
ERR553456	PRJEB6651	hek293	197.249	172.915	2.84747	0.00440679	0.06375	FALSE	FALSE
SRR031822	PRJNA122271	lcl	-146.976	49.0316	2.84701	0.00441324	0.0637615	FALSE	FALSE
SRR896665	PRJNA208369		-63.3459	-16.7431	2.84644	0.00442114	0.0638568	FALSE	FALSE
SRR1567907	PRJNA260186	hela	74.3476	142.024	2.84403	0.0044547	0.0641242	FALSE	FALSE
SRR1917004	PRJNA278477	Choriocarcinoma trophoblast	-93.6276	248.066	2.84312	0.00446746	0.0642327	FALSE	FALSE
SRR1576846	PRJNA261297	ipsc	210.489	-45.5721	2.84291	0.00447043	0.0642327	FALSE	FALSE
SRR1576874	PRJNA261297	ipsc	212.451	-45.9636	2.84285	0.00447119	0.0642327	FALSE	FALSE
SRR031878	PRJNA122271	lcl	-143.875	48.1874	2.84241	0.00447736	0.0642763	FALSE	FALSE
SRR1947740	PRJNA279975	hek293	190.6	167.229	2.8417	0.00448731	0.0642987	FALSE	FALSE
SRR1643328	PRJNA266526		286.054	16.4463	2.84111	0.00449562	0.0642987	FALSE	FALSE
ERR207980	PRJEB1195		200.834	-33.2233	2.83999	0.00451154	0.0643939	FALSE	FALSE
SRR307919	PRJNA30709	h1	255.891	-20.9683	2.83987	0.00451324	0.0643939	FALSE	FALSE
SRR3309383	PRJNA316712		58.7105	90.5112	2.83976	0.00451481	0.0643939	FALSE	FALSE
SRR1656536	PRJNA267697	blood	-237.148	-199.465	2.83849	0.00453273	0.0645638	FALSE	FALSE
SRR1917001	PRJNA278477	Choriocarcinoma trophoblast	-93.8343	248.045	2.83831	0.0045353	0.0645766	FALSE	FALSE
SRR640257	PRJNA184717		196.339	-44.2024	2.83774	0.00454342	0.0647003	FALSE	FALSE
SRR960467	PRJNA217781	hek293	199.531	170.212	2.83728	0.00454994	0.0647835	FALSE	FALSE
SRR805745	PRJNA196147	B-cells	-316.089	-55.0969	2.83655	0.0045604	0.064922	FALSE	FALSE
SRR1643393	PRJNA266526		283.333	19.4012	2.83523	0.00457931	0.065015	FALSE	FALSE
SRR2850567	PRJNA300451		252.696	-27.4241	2.83497	0.00458294	0.065015	FALSE	FALSE
ERR1102014	PRJEB11541	hek293	201.424	166.477	2.83495	0.00458333	0.065015	FALSE	FALSE
SRR1283379	PRJNA246711	cord blood	-225.911	27.8319	2.83475	0.00458617	0.065015	FALSE	FALSE
SRR1740035	PRJNA271578	B-cells	-312.149	-56.9522	2.83457	0.00458872	0.065015	FALSE	FALSE
SRR032268	PRJNA117631	lcl	-140.167	53.7569	2.83424	0.00459349	0.065015	FALSE	FALSE
SRR1613937	PRJNA264020	granulocyte	-259.429	-147.672	2.83374	0.00460068	0.0650575	FALSE	FALSE
SRR1576840	PRJNA261297	ipsc	211.938	-44.9505	2.83204	0.00462526	0.065425	FALSE	FALSE
SRR1643223	PRJNA266526		261.99	-15.4604	2.83037	0.00464948	0.0656567	FALSE	FALSE
SRR3470654	PRJNA320221	h1	36.3452	69.6246	2.82969	0.00465933	0.0656567	FALSE	FALSE
SRR976767	PRJNA218926	blood	-225.419	-180.166	2.82851	0.00467646	0.0658065	FALSE	FALSE
SRR3317029	PRJNA316990	jeg3	-90.4657	243.765	2.82724	0.00469504	0.0658622	FALSE	FALSE
ERR1338028	PRJEB13167		196.283	-45.2864	2.82721	0.00469557	0.0658622	FALSE	FALSE
SRR1041711	PRJNA230454	llc12ph	259.203	-17.2234	2.8266	0.00470453	0.0659406	FALSE	FALSE
SRR1839794	PRJNA277352	blood	-219.313	-171.826	2.82631	0.00470879	0.0659624	FALSE	FALSE
ERR914305	PRJEB7388	ipsc	256.149	-31.6381	2.82431	0.00473819	0.0663124	FALSE	FALSE
ERR914341	PRJEB7388	ipsc	256.308	-31.5793	2.82352	0.00475002	0.0664494	FALSE	FALSE
SRR2071722	PRJNA287562	neutrophils	-256.977	-149.273	2.8234	0.00475177	0.0664494	FALSE	FALSE
SRR2937190	PRJNA302818	lcl_s4u_capturing	-124.669	6.41296	2.82248	0.00476543	0.066486	FALSE	FALSE
SRR805748	PRJNA196147	B-cells	-315.358	-56.0005	2.82243	0.00476614	0.066486	FALSE	FALSE
ERR1243470	PRJEB7388	ipsc	256.017	-29.2686	2.82103	0.00478695	0.0666568	FALSE	FALSE
ERR914311	PRJEB7388	ipsc	256.226	-30.663	2.82024	0.00479884	0.0667764	FALSE	FALSE
ERR1338030	PRJEB13167		196.011	-44.9624	2.8194	0.00481138	0.0668184	FALSE	FALSE
SRR1274556	PRJNA246387	h1	223.972	-22.1295	2.81927	0.00481333	0.0668184	FALSE	FALSE
SRR925718	PRJNA210428	breast	-6.52824	18.9226	2.81855	0.00482412	0.0668184	FALSE	FALSE
SRR1643178	PRJNA266526		287.684	24.3785	2.81776	0.00483601	0.0669291	FALSE	FALSE
SRR3488636	PRJNA321048	bj	84.8562	57.9338	2.81689	0.00484917	0.0670249	FALSE	FALSE
SRR2051038	PRJNA285874	hepg2	-92.3998	90.1985	2.81596	0.00486321	0.0671986	FALSE	FALSE
SRR639225	PRJNA184402	stomach	44.0881	67.6451	2.81552	0.00486984	0.0672306	FALSE	FALSE
SRR764960	PRJNA191069		215.944	-30.9396	2.81529	0.00487332	0.0672333	FALSE	FALSE
SRR805880	PRJNA197199	t47d	91.2824	-182.984	2.81498	0.00487807	0.0672347	FALSE	FALSE
SRR771561	PRJNA192838	lcl	-225.814	177.327	2.81422	0.00488958	0.0673674	FALSE	FALSE
SRR1120409	PRJNA235293	hela	78.5976	141.142	2.81288	0.00490998	0.0676396	FALSE	FALSE
SRR3194429	PRJNA313294		199.12	-44.797	2.81185	0.00492581	0.0676647	FALSE	FALSE
SRR1282064	PRJNA246532	reh-r	-202.714	108.592	2.81169	0.0049282	0.0676647	FALSE	FALSE
SRR031893	PRJNA122271	lcl	-144.026	50.5145	2.81153	0.00493067	0.0676647	FALSE	FALSE
SRR1806645	PRJNA275667	hek293	200.096	171.528	2.80989	0.00495591	0.067909	FALSE	FALSE
SRR1740034	PRJNA271578	B-cells	-312.154	-56.5079	2.80957	0.00496075	0.0679294	FALSE	FALSE
SRR2142326	PRJNA291824	cord blood	-252.795	-83.4798	2.80825	0.00498115	0.0681585	FALSE	FALSE
SRR497708	PRJNA167037	T-cells	-201.349	118.376	2.80687	0.00500251	0.0682883	FALSE	FALSE
SRR1917012	PRJNA278477	Choriocarcinoma trophoblast	-94.8639	247.458	2.80654	0.00500764	0.0683157	FALSE	FALSE
SRR2153375	PRJNA292390	ipsc	247.999	-20.3504	2.80624	0.0050124	0.0683157	FALSE	FALSE
SRR2038476	PRJNA265099	hues62	251.572	-9.93289	2.80594	0.00501698	0.0683173	FALSE	FALSE
ERR342841	PRJEB4618	imr32	176.752	14.698	2.80466	0.00503695	0.0684593	FALSE	FALSE
ERR1203469	PRJEB7388	ipsc	259.566	-28.2454	2.80405	0.00504656	0.0684593	FALSE	FALSE
SRR1120410	PRJNA235293	hela	77.9231	140.631	2.80393	0.0050484	0.0684593	FALSE	FALSE
SRR1038628	PRJNA229959	hek293	200.276	179.543	2.80375	0.00505126	0.0684648	FALSE	FALSE
ERR1338029	PRJEB13167		196.609	-44.7015	2.80283	0.0050657	0.0686568	FALSE	FALSE
SRR3680263	PRJNA326108		283.207	-91.727	2.80154	0.00508598	0.0688132	FALSE	FALSE
SRR1747972	PRJNA252962	t TEFF	-248.216	-74.6112	2.80139	0.00508832	0.0688132	FALSE	FALSE
SRR1747967	PRJNA252962	t TFH	-243.246	-68.2332	2.80061	0.00510065	0.0689238	FALSE	FALSE
SRR897481	PRJNA208369		32.3925	-4.77775	2.80004	0.00510964	0.0689914	FALSE	FALSE
SRR1656499	PRJNA267697	blood	-237.479	-195.682	2.79943	0.00511923	0.0690304	FALSE	FALSE
SRR960457	PRJNA217781	hek293	199.463	170.683	2.79935	0.00512057	0.0690304	FALSE	FALSE
SRR1348566	PRJNA196928	ipsc	243.42	-21.2448	2.7988	0.00512933	0.0691073	FALSE	FALSE
SRR1283381	PRJNA246711	cord blood	-226.176	28.0181	2.79852	0.00513368	0.0691073	FALSE	FALSE
SRR1313106	PRJNA251383	er+ breast cancer primary tumor	-2.48386	-174.284	2.79752	0.00514969	0.06926	FALSE	FALSE
ERR127304	PRJEB3048	hela	75.0079	143.041	2.7964	0.00516761	0.0694931	FALSE	FALSE
SRR1576844	PRJNA261297	ipsc	210.59	-45.7116	2.79599	0.00517415	0.0695313	FALSE	FALSE
SRR3106370	PRJNA309166		257.261	11.729	2.79383	0.00520886	0.069948	FALSE	FALSE
SRR398237	PRJNA156297	293t	196.921	177.251	2.79358	0.00521288	0.069948	FALSE	FALSE
ERR576281	PRJEB6912		179.928	7.41128	2.79259	0.00522876	0.0699953	FALSE	FALSE
SRR514141	PRJNA168981		191.416	-56.3682	2.79156	0.00524544	0.0701224	FALSE	FALSE
SRR1664781	PRJNA268433		200.222	175.162	2.79151	0.00524632	0.0701224	FALSE	FALSE
SRR898247	PRJNA208369		42.0644	-32.5049	2.79138	0.00524845	0.0701317	FALSE	FALSE
ERR1102010	PRJEB11541	hek293	201.375	167.797	2.79091	0.00525598	0.0702491	FALSE	FALSE
SRR1237978	PRJNA244582	h1	204.056	-44.247	2.79073	0.00525889	0.0702491	FALSE	FALSE
SRR592748	PRJNA177700		167.27	-27.6325	2.78893	0.00528828	0.0705673	FALSE	FALSE
ERR668404	PRJEB7674		248.79	-19.0259	2.78876	0.00529109	0.0705673	FALSE	FALSE
SRR2937022	PRJNA302818	lcl_s4u_capturing	-121.336	10.1531	2.7871	0.00531818	0.0707631	FALSE	FALSE
SRR3317023	PRJNA316990	jeg3	-90.6491	243.772	2.78626	0.00533195	0.0708497	FALSE	FALSE
SRR2415419	PRJNA295333		207.361	-36.7806	2.78603	0.00533583	0.0708497	FALSE	FALSE
SRR1806657	PRJNA275667	hek293	200.053	171.076	2.78563	0.00534244	0.0708497	FALSE	FALSE
SRR1028345	PRJNA227902	ipsc	243.571	-24.671	2.78516	0.00535021	0.0708765	FALSE	FALSE
SRR831697	PRJNA198440	hela	74.3149	137.717	2.78507	0.00535168	0.0708765	FALSE	FALSE
SRR1313288	PRJNA251404	blood	-217.889	-183.407	2.7837	0.00537426	0.070967	FALSE	FALSE
SRR2001848	PRJNA282593		206.168	-37.2807	2.78344	0.00537859	0.0709898	FALSE	FALSE
SRR1656550	PRJNA267697	blood	-237.419	-197.495	2.78171	0.00540732	0.0711538	FALSE	FALSE
SRR1633355	PRJNA265099		258.133	-14.5703	2.78118	0.00541624	0.0711538	FALSE	FALSE
SRR1917008	PRJNA278477	Choriocarcinoma trophoblast	-94.8719	248.011	2.77985	0.00543835	0.0713466	FALSE	FALSE
SRR836534	PRJNA200967		198.424	-46.0657	2.7788	0.00545598	0.0714787	FALSE	FALSE
SRR2062194	PRJNA285906		-199.074	120.032	2.77841	0.00546259	0.0714912	FALSE	FALSE
SRR3575045	PRJNA322545	ipsc	247.862	-13.8733	2.77769	0.00547471	0.0715122	FALSE	FALSE
SRR398212	PRJNA156297	293t	201.468	177.02	2.77661	0.00549291	0.0716475	FALSE	FALSE
SRR1643414	PRJNA266526		281.724	19.1228	2.77567	0.00550881	0.0718299	FALSE	FALSE
SRR345211	PRJNA154623	h9	247.341	-12.0317	2.77512	0.00551817	0.0718962	FALSE	FALSE
SRR1576496	PRJNA261255	ipsc	195.181	-42.8132	2.77502	0.00551983	0.0718962	FALSE	FALSE
SRR1656574	PRJNA267697	blood	-238.778	-199.694	2.7743	0.00553202	0.0719358	FALSE	FALSE
ERR946981	PRJEB7388	ipsc	255.883	-28.7318	2.77285	0.0055568	0.072208	FALSE	FALSE
SRR553464	PRJNA174350	neutrophils	-257.052	-149.115	2.77223	0.00556734	0.0722746	FALSE	FALSE
SRR805754	PRJNA196147	B-cells	-315.415	-56.6503	2.77081	0.00559177	0.0725	FALSE	FALSE
SRR1639078	PRJNA266234		193.829	-44.9308	2.77068	0.00559401	0.0725	FALSE	FALSE
SRR836529	PRJNA200967		198.452	-46.8756	2.7691	0.00562121	0.0726813	FALSE	FALSE
SRR1636947	PRJNA266045		181.8	-29.2643	2.76647	0.00566663	0.0730304	FALSE	FALSE
SRR597891	PRJNA178020		259.204	-19.3754	2.76646	0.00566689	0.0730304	FALSE	FALSE
SRR2937287	PRJNA302818	lcl_s4u_capturing	-129.479	11.9535	2.76603	0.0056744	0.0730972	FALSE	FALSE
SRR069060	PRJNA79791		-211.998	156.215	2.76462	0.00569887	0.0733379	FALSE	FALSE
SRR1995324	PRJNA282134	mda231	47.1819	139.326	2.76398	0.0057101	0.0733967	FALSE	FALSE
SRR1576873	PRJNA261297	ipsc	212.357	-45.5878	2.76331	0.00572193	0.0734042	FALSE	FALSE
SRR2984647	PRJNA305580	t47d	91.0752	-186.065	2.7621	0.00574307	0.0736089	FALSE	FALSE
SRR1839800	PRJNA277352	blood	-220.311	-173.407	2.75869	0.00580341	0.0740989	FALSE	FALSE
SRR1055510	PRJNA232177	endothelial cell	117.283	33.196	2.75858	0.00580528	0.0740989	FALSE	FALSE
SRR1259320	PRJNA245235	hek293	203.969	173.273	2.75812	0.00581354	0.0741599	FALSE	FALSE
SRR897832	PRJNA208369		29.2059	-28.2235	2.75775	0.00582007	0.0741985	FALSE	FALSE
SRR805756	PRJNA196147	B-cells	-315.526	-56.3589	2.75718	0.00583024	0.0742735	FALSE	FALSE
SRR1313070	PRJNA251383		71.0977	77.0361	2.75691	0.00583508	0.0743299	FALSE	FALSE
ERR266332	PRJEB1195		192.935	-39.1084	2.75647	0.00584293	0.0744041	FALSE	FALSE
SRR1648612	PRJNA266932	mcf7	-32.2953	2.98357	2.75593	0.00585253	0.0744494	FALSE	FALSE
SRR1551033	PRJNA258216	neutrophils	-260.075	-149.599	2.75562	0.00585814	0.0744922	FALSE	FALSE
SRR1035697	PRJNA229558	bt-20	29.4215	76.167	2.75536	0.00586273	0.0745081	FALSE	FALSE
SRR1174868	PRJNA239168	rues2 hescs	179.371	-26.412	2.75463	0.00587578	0.0745755	FALSE	FALSE
SRR2937302	PRJNA302818	lcl_s4u_capturing	-123.972	8.33179	2.75301	0.00590492	0.0747749	FALSE	FALSE
SRR2937145	PRJNA302818	lcl_s4u_capturing	-131.623	12.4075	2.75277	0.00590927	0.0747749	FALSE	FALSE
SRR1576843	PRJNA261297	ipsc	210.453	-42.9916	2.75273	0.00591006	0.0747749	FALSE	FALSE
ERR1274915	PRJEB7388	ipsc	257.203	-24.2995	2.75256	0.00591317	0.0748084	FALSE	FALSE
SRR1917026	PRJNA278477	Choriocarcinoma trophoblast	-94.5093	248.151	2.7523	0.00591778	0.0748285	FALSE	FALSE
SRR3576775	PRJNA322427		37.0412	62.5781	2.75155	0.00593135	0.0748888	FALSE	FALSE
SRR2124174	PRJNA290616	huvec	58.0528	63.0903	2.75069	0.00594708	0.0749489	FALSE	FALSE
SRR306847	PRJNA143627	heart	81.8752	-390.895	2.75058	0.00594899	0.0749556	FALSE	FALSE
SRR1654908	PRJNA269043	h1	220.431	-7.53178	2.7497	0.00596501	0.0751418	FALSE	FALSE
SRR1237982	PRJNA244582	h1	200.582	-46.3389	2.74938	0.00597088	0.0751418	FALSE	FALSE
ERR789384	PRJEB8740	granulocyte	-259.787	-147.918	2.74936	0.0059711	0.0751418	FALSE	FALSE
SRR1294110	PRJNA248289	ipsc	256.224	-10.65	2.74908	0.00597627	0.0751839	FALSE	FALSE
SRR578641	PRJNA34535	ovary	10.6938	-119.67	2.74851	0.00598662	0.0752166	FALSE	FALSE
SRR2937127	PRJNA302818	lcl_s4u_capturing	-122.009	6.12053	2.74841	0.00598848	0.0752166	FALSE	FALSE
SRR1947742	PRJNA279975	hek293	190.243	166.839	2.74752	0.0060047	0.0752715	FALSE	FALSE
SRR597885	PRJNA178020		259.635	-19.2151	2.74717	0.00601111	0.0753131	FALSE	FALSE
SRR1744869	PRJNA271796	h9	172.685	-15.1955	2.74709	0.00601267	0.0753131	FALSE	FALSE
SRR3192547	PRJNA30709		75.9106	82.3902	2.74619	0.00602924	0.0755066	FALSE	FALSE
SRR2937242	PRJNA302818	lcl_s4u_capturing	-121.423	5.96226	2.74567	0.00603879	0.0755477	FALSE	FALSE
SRR3053563	PRJNA306880	ipsc	178.773	-20.5744	2.74565	0.00603909	0.0755477	FALSE	FALSE
SRR447178	PRJNA153783	brain	190.157	-48.6662	2.74444	0.00606143	0.0757425	FALSE	FALSE
ERR674419	PRJEB7732	pancreas	200.445	-34.6401	2.74296	0.00608884	0.0760702	FALSE	FALSE
SRR3469563	PRJNA30709	hepg2	-104.723	93.3296	2.74281	0.00609155	0.0760719	FALSE	FALSE
SRR2064013	PRJNA287113	B-cells	-313.729	-53.7036	2.74233	0.00610042	0.0761306	FALSE	FALSE
ERR914333	PRJEB7388	ipsc	257.579	-29.0694	2.74214	0.00610408	0.0761498	FALSE	FALSE
SRR1583687	PRJNA261785	bj-nt-es-5	250.345	1.72767	2.74188	0.00610894	0.0761559	FALSE	FALSE
SRR2051029	PRJNA285874	hepg2	-91.8496	90.0836	2.74086	0.00612787	0.0763561	FALSE	FALSE
SRR1747966	PRJNA252962	t TFH	-240.031	-64.4101	2.73973	0.00614889	0.0765385	FALSE	FALSE
SRR1060786	PRJNA232593	blood	-214.426	-186.536	2.73952	0.00615294	0.0765706	FALSE	FALSE
ERR946980	PRJEB7388	ipsc	256.451	-26.3123	2.73911	0.00616056	0.076591	FALSE	FALSE
SRR1806594	PRJNA275652	endothelial cell	197.886	165.69	2.73878	0.00616681	0.0766114	FALSE	FALSE
SRR1284895	PRJNA247362	hek293	200.754	175.001	2.73873	0.00616767	0.0766114	FALSE	FALSE
SRR2034997	PRJNA284585	breast	39.2539	83.5377	2.73812	0.00617911	0.0766667	FALSE	FALSE
SRR1576839	PRJNA261297	ipsc	212.38	-44.9445	2.73774	0.00618635	0.0766667	FALSE	FALSE
SRR1812749	PRJNA276003	B-cells	-315.282	-46.0169	2.73687	0.00620261	0.0768043	FALSE	FALSE
SRR031954	PRJNA122271	lcl	-145.754	48.1308	2.73585	0.006222	0.0768718	FALSE	FALSE
SRR576928	PRJNA176097	huvec	-53.8948	146.601	2.73567	0.00622533	0.0768718	FALSE	FALSE
SRR1508174	PRJNA254420	monolayer cardiomyocytes	148.271	-19.7926	2.7353	0.00623226	0.0769234	FALSE	FALSE
SRR1636946	PRJNA266045		181.395	-28.0352	2.73524	0.00623345	0.0769234	FALSE	FALSE
SRR1664676	PRJNA268433		200.652	173.358	2.73378	0.00626124	0.0770492	FALSE	FALSE
SRR1917024	PRJNA278477	Choriocarcinoma trophoblast	-94.6128	247.224	2.73375	0.00626169	0.0770492	FALSE	FALSE
SRR948497	PRJNA214428	ALL	-279.756	47.133	2.7337	0.00626273	0.0770492	FALSE	FALSE
ERR947005	PRJEB7388	ipsc	257.732	-27.1785	2.73272	0.00628136	0.0771404	FALSE	FALSE
SRR031888	PRJNA122271	lcl	-141.941	52.2829	2.73213	0.00629255	0.077173	FALSE	FALSE
SRR447186	PRJNA153783	brain	191.856	-49.2626	2.73193	0.00629643	0.0771914	FALSE	FALSE
SRR1740037	PRJNA271578	B-cells	-311.694	-56.1683	2.73104	0.00631344	0.0773242	FALSE	FALSE
SRR1562725	PRJNA260053	iPSC	246.576	-24.5214	2.73075	0.00631903	0.0773242	FALSE	FALSE
SRR897108	PRJNA208369		30.952	-5.16584	2.73052	0.00632351	0.0773242	FALSE	FALSE
SRR1636955	PRJNA266045		177.312	-28.2863	2.72971	0.00633909	0.0774336	FALSE	FALSE
SRR1583689	PRJNA261785	bj-nt-es-8	249.621	4.23576	2.72909	0.00635085	0.0775203	FALSE	FALSE
SRR031924	PRJNA122271	lcl	-141.251	52.5928	2.72852	0.00636191	0.0775535	FALSE	FALSE
SRR514142	PRJNA168981		191.497	-56.531	2.72848	0.0063626	0.0775535	FALSE	FALSE
SRR1554566	PRJNA245228		196.581	-55.3309	2.72833	0.00636553	0.0775535	FALSE	FALSE
SRR1576883	PRJNA261297	ipsc	211.823	-46.2637	2.72817	0.00636859	0.0775545	FALSE	FALSE
SRR1274561	PRJNA246387	h1	235.355	-21.9294	2.72739	0.0063838	0.0775874	FALSE	FALSE
SRR3469466	PRJNA30709	hepg2	-105.383	95.828	2.72707	0.00638996	0.0775874	FALSE	FALSE
SRR448110	PRJNA156781	heart	82.2637	-390.769	2.72681	0.00639504	0.0776107	FALSE	FALSE
SRR3626530	PRJNA322318	brain	196.2	-58.239	2.72463	0.00643741	0.0778854	FALSE	FALSE
SRR553461	PRJNA174350	neutrophils	-257.406	-149.533	2.7239	0.00645152	0.0780008	FALSE	FALSE
ERR658220	PRJEB7574		81.2622	67.821	2.72345	0.00646042	0.078045	FALSE	FALSE
ERR947008	PRJEB7388	ipsc	257.427	-30.7737	2.72331	0.00646306	0.078045	FALSE	FALSE
DRR013790	PRJDB2676		-311.238	-52.3138	2.72316	0.006466	0.0780508	FALSE	FALSE
SRR2032020	PRJNA284200		-276.679	36.9472	2.72273	0.00647455	0.0781321	FALSE	FALSE
SRR2001511	PRJNA282543	BEAS2B cells	66.2913	87.8756	2.72045	0.00651933	0.0784395	FALSE	FALSE
SRR1555758	PRJNA259163	ht-1080 fibrosarcoma	78.167	78.0168	2.72025	0.00652326	0.0784395	FALSE	FALSE
SRR3118258	PRJNA309629	huvec	-59.7247	145.567	2.72016	0.00652495	0.0784395	FALSE	FALSE
SRR2937232	PRJNA302818	lcl_s4u_capturing	-129.074	6.25316	2.7199	0.00653009	0.0784395	FALSE	FALSE
SRR534298	PRJNA30709	a549	65.1774	105.252	2.71959	0.00653629	0.0784528	FALSE	FALSE
DRR001173	PRJDA69989		74.3753	91.1388	2.7184	0.00655978	0.0785816	FALSE	FALSE
SRR934755	PRJNA212047	brain	183.517	-131.487	2.71766	0.00657456	0.0786664	FALSE	FALSE
SRR1057982	PRJNA232527	blood	-226.186	67.5315	2.71716	0.00658445	0.0787805	FALSE	FALSE
SRR1422906	PRJNA252962	t Na?»ve	-245.501	-71.6295	2.71648	0.00659795	0.0788223	FALSE	FALSE
ERR1274921	PRJEB7388	ipsc	258.137	-30.2688	2.71635	0.00660053	0.0788223	FALSE	FALSE
SRR1947743	PRJNA279975	hek293	189.681	167.931	2.71619	0.0066037	0.0788223	FALSE	FALSE
SRR1643229	PRJNA266526		263.71	-14.8937	2.71599	0.00660782	0.0788223	FALSE	FALSE
SRR1643230	PRJNA266526		263.194	-15.4364	2.71591	0.00660945	0.0788223	FALSE	FALSE
SRR828800	PRJNA197326		102.967	56.2833	2.7157	0.00661359	0.0788223	FALSE	FALSE
SRR805757	PRJNA196147	B-cells	-315.202	-56.8034	2.71492	0.00662918	0.078982	FALSE	FALSE
SRR863244	PRJNA203652	hek293	205.884	176.13	2.71461	0.00663545	0.079	FALSE	FALSE
SRR1551010	PRJNA258216	B-cells	-308.938	-56.1378	2.71454	0.00663669	0.079	FALSE	FALSE
SRR514135	PRJNA168981		191.079	-56.834	2.71401	0.00664733	0.0790343	FALSE	FALSE
ERR1338032	PRJEB13167		196.37	-45.77	2.71393	0.00664904	0.0790343	FALSE	FALSE
SRR1660341	PRJNA268222	NCCIT cells, hECC	245.99	-21.9567	2.71311	0.00666559	0.0791851	FALSE	FALSE
SRR764958	PRJNA191069		249.231	-20.9058	2.71294	0.00666884	0.079198	FALSE	FALSE
SRR1060779	PRJNA232593	blood	-214.906	-185.003	2.71245	0.00667871	0.0792646	FALSE	FALSE
SRR3469514	PRJNA30709	hepg2	-104.652	95.1907	2.71151	0.00669769	0.0792646	FALSE	FALSE
ERR342884	PRJEB4618		176.588	15.1951	2.71137	0.00670054	0.0792646	FALSE	FALSE
SRR031915	PRJNA122271	lcl	-146.904	48.0751	2.71113	0.00670545	0.0792646	FALSE	FALSE
SRR1139366	PRJNA236130	hgdp00858	-230.496	182.534	2.71112	0.00670571	0.0792646	FALSE	FALSE
DRR016707	PRJDB2256		34.4241	82.9122	2.71064	0.00671532	0.0793275	FALSE	FALSE
SRR3469562	PRJNA30709	hepg2	-105.381	93.6167	2.70822	0.0067645	0.0796647	FALSE	FALSE
SRR1639071	PRJNA266234		230.795	-26.0342	2.70716	0.00678622	0.0798305	FALSE	FALSE
SRR1947741	PRJNA279975	hek293	190.348	167.341	2.70622	0.00680538	0.0799381	FALSE	FALSE
SRR1956831	PRJNA280568		197.906	-39.5163	2.7062	0.00680572	0.0799381	FALSE	FALSE
SRR1038629	PRJNA229959	hek293	199.693	179.549	2.70604	0.00680906	0.0799381	FALSE	FALSE
ERR1243471	PRJEB7388	ipsc	255.4	-29.0737	2.70601	0.00680963	0.0799381	FALSE	FALSE
SRR1550992	PRJNA258216	neutrophils	-260.387	-148.988	2.70539	0.0068225	0.0800124	FALSE	FALSE
SRR925690	PRJNA210428	breast	40.5707	77.0085	2.70495	0.00683138	0.0800618	FALSE	FALSE
SRR976764	PRJNA218926	blood	-225.458	-180.224	2.70491	0.00683237	0.0800618	FALSE	FALSE
SRR2937049	PRJNA302818	lcl_s4u_capturing	-121.661	7.55565	2.70441	0.00684258	0.0800904	FALSE	FALSE
ERR914340	PRJEB7388	ipsc	255.634	-29.8049	2.70441	0.00684265	0.0800904	FALSE	FALSE
SRR3626529	PRJNA322318	brain	196.504	-57.1919	2.70434	0.00684412	0.0800904	FALSE	FALSE
SRR1643211	PRJNA266526		262.124	-14.651	2.70432	0.00684445	0.0800904	FALSE	FALSE
SRR1576841	PRJNA261297	ipsc	209.964	-42.7783	2.70331	0.00686526	0.0802093	FALSE	FALSE
SRR3144583	PRJNA306804	hela	73.2315	135.664	2.70154	0.00690191	0.080467	FALSE	FALSE
ERR914317	PRJEB7388	ipsc	253.015	-31.0642	2.69625	0.00701259	0.0814688	FALSE	FALSE
SRR1521405	PRJNA255754	brain	180.439	-123.187	2.69536	0.00703128	0.0815432	FALSE	FALSE
SRR1633287	PRJNA265099		249.495	-2.90329	2.69516	0.00703546	0.0815432	FALSE	FALSE
SRR031934	PRJNA122271	lcl	-140.887	50.6389	2.69447	0.0070501	0.0817013	FALSE	FALSE
SRR1258231	PRJNA245078	lcl	-232.305	174.026	2.69406	0.00705877	0.0817335	FALSE	FALSE
SRR1274540	PRJNA246387	h1	244.744	-18.2295	2.69388	0.00706262	0.0817335	FALSE	FALSE
SRR1313290	PRJNA251404	blood	-217.214	-183.419	2.69348	0.00707111	0.0817335	FALSE	FALSE
SRR353525	PRJNA148039		-212.369	157.39	2.69308	0.00707951	0.0817335	FALSE	FALSE
SRR1195593	PRJNA241371	ipsc	270.629	20.6202	2.69299	0.00708135	0.0817335	FALSE	FALSE
SRR1551063	PRJNA258216	B-cells	-309.034	-55.3872	2.69194	0.00710388	0.0818027	FALSE	FALSE
SRR605543	PRJNA173424		91.5319	56.7181	2.69167	0.00710949	0.0818174	FALSE	FALSE
SRR1660337	PRJNA268222	NCCIT cells, hECC	245.394	-22.3813	2.69116	0.00712034	0.0819378	FALSE	FALSE
SRR032273	PRJNA117631	lcl	-140.713	53.98	2.6907	0.00713031	0.0819847	FALSE	FALSE
SRR1274576	PRJNA246387	h1	244.462	-19.4251	2.6906	0.00713236	0.0819847	FALSE	FALSE
SRR066472	PRJNA133719		26.103	-33.4026	2.69007	0.0071437	0.0821008	FALSE	FALSE
SRR1664648	PRJNA268433		201.466	173.031	2.68982	0.00714915	0.0821233	FALSE	FALSE
SRR1951644	PRJNA280230	blood	-238.697	-196.217	2.68925	0.00716132	0.0822101	FALSE	FALSE
SRR1060795	PRJNA232593	blood	-214.07	-186.134	2.68919	0.0071625	0.0822101	FALSE	FALSE
SRR805753	PRJNA196147	B-cells	-317.239	-55.6687	2.68738	0.00720158	0.0826216	FALSE	FALSE
SRR1528554	PRJNA256302	hcc1599	39.0272	74.0025	2.68691	0.00721154	0.0826386	FALSE	FALSE
SRR805769	PRJNA196147	B-cells	-315.592	-56.8015	2.68666	0.00721694	0.0826656	FALSE	FALSE
SRR3106361	PRJNA309166		267.803	20.5835	2.68645	0.00722155	0.0826806	FALSE	FALSE
ERR947012	PRJEB7388	ipsc	254.01	-29.725	2.68481	0.00725713	0.0827926	FALSE	FALSE
SRR578640	PRJNA34535	ovary	10.6967	-119.918	2.68435	0.00726706	0.0827926	FALSE	FALSE
ERR947004	PRJEB7388	ipsc	253.395	-29.4596	2.68432	0.0072678	0.0827926	FALSE	FALSE
SRR536816	PRJNA172723	hepg2	-91.8091	91.3644	2.68254	0.00730659	0.0831659	FALSE	FALSE
SRR3168488	PRJNA311990		122.741	152.77	2.6823	0.00731179	0.0831659	FALSE	FALSE
SRR398219	PRJNA156297	293t	201.572	175.786	2.68229	0.00731199	0.0831659	FALSE	FALSE
SRR073780	PRJNA153913		41.3135	74.4191	2.67989	0.00736463	0.0835862	FALSE	FALSE
SRR1537731	PRJNA257661	h9	249.94	-15.9393	2.67972	0.00736839	0.0835862	FALSE	FALSE
SRR2050921	PRJNA262128	lung	35.7527	71.1442	2.67965	0.00736985	0.0835862	FALSE	FALSE
SRR3053567	PRJNA306880	h1	176.527	-17.669	2.67855	0.00739408	0.083655	FALSE	FALSE
SRR925717	PRJNA210428	breast	42.29	98.4656	2.67823	0.00740119	0.083655	FALSE	FALSE
SRR934233	PRJNA211925	cord blood	-224.612	26.1206	2.67804	0.00740541	0.083655	FALSE	FALSE
SRR031932	PRJNA122271	lcl	-141.457	52.1588	2.67785	0.00740975	0.083655	FALSE	FALSE
SRR1060798	PRJNA232593	blood	-214.706	-186.482	2.67766	0.0074138	0.083655	FALSE	FALSE
SRR1633356	PRJNA265099		258.094	-13.7023	2.6771	0.00742625	0.083655	FALSE	FALSE
SRR1551110	PRJNA258216	B-cells	-309.235	-55.7391	2.67698	0.00742901	0.083655	FALSE	FALSE
SRR1038623	PRJNA229959	hek293	199.343	179.727	2.67674	0.0074343	0.083655	FALSE	FALSE
SRR2155636	PRJNA292608	muscle	70.0332	-276.979	2.67674	0.00743431	0.083655	FALSE	FALSE
ERR668352	PRJEB7674		245.724	-22.4744	2.67655	0.00743849	0.083655	FALSE	FALSE
SRR2937308	PRJNA302818	lcl_s4u_capturing	-125.982	4.21826	2.67533	0.00746564	0.0839158	FALSE	FALSE
SRR805750	PRJNA196147	B-cells	-315.132	-55.899	2.67414	0.00749203	0.0841634	FALSE	FALSE
SRR2937294	PRJNA302818	lcl_s4u_capturing	-132.164	12.85	2.67353	0.0075057	0.0842364	FALSE	FALSE
SRR1259323	PRJNA245235	hek293	204.195	173.56	2.67308	0.00751591	0.0843093	FALSE	FALSE
SRR031818	PRJNA122271	lcl	-145.641	49.2014	2.67269	0.00752465	0.0843546	FALSE	FALSE
SRR542376	PRJNA172761	breast	-6.89262	-137.763	2.67211	0.00753769	0.0844379	FALSE	FALSE
ERR789386	PRJEB8740	granulocyte	-260.273	-148.303	2.67199	0.00754031	0.0844379	FALSE	FALSE
SRR1686367	PRJNA268951	brain	204.403	-42.4133	2.6718	0.00754446	0.0844379	FALSE	FALSE
SRR1662324	PRJNA268434	mda231	66.2367	84.8678	2.67132	0.00755537	0.0845248	FALSE	FALSE
SRR863233	PRJNA203652	hek293	205.732	175.744	2.67118	0.00755862	0.0845248	FALSE	FALSE
SRR1633341	PRJNA265099		248.572	-1.3198	2.67105	0.00756144	0.0845248	FALSE	FALSE
SRR1259326	PRJNA245235	hek293	203.282	175.159	2.67096	0.00756341	0.0845248	FALSE	FALSE
SRR1562741	PRJNA260053	iPSC	246.834	-22.8431	2.6708	0.00756714	0.0845348	FALSE	FALSE
SRR032254	PRJNA117631	lcl	-141.871	54.6833	2.67015	0.00758175	0.084592	FALSE	FALSE
SRR1806644	PRJNA275667	hek293	200.109	171.581	2.67014	0.00758196	0.084592	FALSE	FALSE
SRR1660278	PRJNA258641	h1	249.96	-20.335	2.66755	0.00764055	0.0850078	FALSE	FALSE
SRR1656518	PRJNA267697	blood	-238.545	-196.334	2.66685	0.00765663	0.085138	FALSE	FALSE
SRR1237986	PRJNA244582	h1	206.82	-41.1276	2.66476	0.00770442	0.0855297	FALSE	FALSE
SRR1664738	PRJNA268433		200.974	174.436	2.6636	0.00773097	0.0857603	FALSE	FALSE
SRR2937243	PRJNA302818	lcl_s4u_capturing	-122.89	6.5679	2.66271	0.00775135	0.0858266	FALSE	FALSE
SRR1643216	PRJNA266526		261.457	-11.7515	2.66262	0.00775356	0.0858266	FALSE	FALSE
SRR032240	PRJNA117631	lcl	-144.068	56.7088	2.66158	0.00777756	0.0859706	FALSE	FALSE
SRR398238	PRJNA156297	293t	196.787	177.257	2.66156	0.00777803	0.0859706	FALSE	FALSE
SRR031962	PRJNA122271	lcl	-142.213	49.5018	2.66097	0.00779166	0.0860549	FALSE	FALSE
SRR031900	PRJNA122271	lcl	-141.372	53.2518	2.66079	0.00779576	0.0860641	FALSE	FALSE
SRR514139	PRJNA168981		190.93	-56.928	2.65982	0.00781814	0.0861936	FALSE	FALSE
SRR1608873	PRJNA263397	AML	-258.432	68.7031	2.65945	0.00782675	0.0862582	FALSE	FALSE
SRR3147779	PRJNA311008	huvec	-59.1363	145.428	2.65867	0.00784497	0.0863206	FALSE	FALSE
SRR2003929	SRP057855	BT-50	183.62	-45.7228	2.65853	0.00784825	0.0863206	FALSE	FALSE
SRR486237	PRJNA34535		81.901	63.4354	2.65799	0.00786088	0.0864041	FALSE	FALSE
ERR1102007	PRJEB11541	hek293	200.826	167.227	2.65791	0.0078628	0.0864041	FALSE	FALSE
ERR1203453	PRJEB7388	ipsc	257.933	-25.3321	2.65688	0.00788675	0.0866065	FALSE	FALSE
SRR1576837	PRJNA261297	ipsc	212.373	-44.7584	2.65662	0.00789285	0.0866398	FALSE	FALSE
SRR1633351	PRJNA265099		256.146	-11.4209	2.65657	0.00789408	0.0866398	FALSE	FALSE
SRR3469453	PRJNA30709	hepg2	-106.213	94.8972	2.65547	0.00791974	0.0867216	FALSE	FALSE
SRR1576483	PRJNA261255	ipsc	194.027	-43.0521	2.65532	0.00792343	0.0867343	FALSE	FALSE
ERR1102006	PRJEB11541	hek293	200.538	167.911	2.65484	0.00793459	0.0868171	FALSE	FALSE
SRR3680254	PRJNA326108		283.165	-91.6475	2.65389	0.00795707	0.0868905	FALSE	FALSE
SRR1041712	PRJNA230454	llc12ph	259.252	-16.8324	2.65379	0.00795931	0.0868905	FALSE	FALSE
SRR896676	PRJNA208369		-64.3302	-16.5888	2.65368	0.00796185	0.0868905	FALSE	FALSE
SRR1839797	PRJNA277352	blood	-221.389	-173.243	2.65363	0.00796315	0.0868905	FALSE	FALSE
SRR1060785	PRJNA232593	blood	-214.271	-186.417	2.65303	0.00797724	0.0870214	FALSE	FALSE
SRR1237985	PRJNA244582	h1	207.084	-41.488	2.65242	0.00799162	0.0871227	FALSE	FALSE
SRR1916996	PRJNA278477	Choriocarcinoma trophoblast	-93.6731	247.17	2.65137	0.00801661	0.0873146	FALSE	FALSE
SRR896720	PRJNA208369		12.2554	-22.718	2.65101	0.00802509	0.0873146	FALSE	FALSE
SRR1222685	PRJNA244070	brain	194.824	-68.2387	2.65099	0.00802559	0.0873146	FALSE	FALSE
SRR3191545	PRJNA313294		200.242	-45.208	2.65069	0.00803271	0.0873384	FALSE	FALSE
SRR1643417	PRJNA266526		281.992	18.8827	2.65035	0.00804079	0.0873794	FALSE	FALSE
SRR1293901	PRJNA248285	gm12878	-219.828	172.409	2.64979	0.00805426	0.0873854	FALSE	FALSE
ERR668390	PRJEB7674		249.093	-20.8936	2.64977	0.00805474	0.0873854	FALSE	FALSE
SRR1198659	PRJNA242196		253.284	-12.7249	2.64965	0.00805751	0.0873854	FALSE	FALSE
SRR1259321	PRJNA245235	hek293	204.146	173.312	2.64957	0.00805931	0.0873854	FALSE	FALSE
SRR1542732	PRJNA257975	u-2 os	150.285	129.493	2.6495	0.00806106	0.0873854	FALSE	FALSE
SRR2000181	PRJNA282454		242.645	-2.64125	2.64902	0.00807261	0.087412	FALSE	FALSE
ERR789385	PRJEB8740	granulocyte	-260.583	-147.935	2.64891	0.00807508	0.087412	FALSE	FALSE
ERR342864	PRJEB4618		150.51	128.499	2.64551	0.00815682	0.0879609	FALSE	FALSE
ERR789401	PRJEB8740	granulocyte	-258.484	-150.408	2.64542	0.00815897	0.0879609	FALSE	FALSE
SRR1562736	PRJNA260053	iPSC	246.618	-22.4	2.64536	0.00816044	0.0879609	FALSE	FALSE
SRR3540217	PRJNA322038	cumulus oophorus cells	-88.5817	-38.6891	2.64532	0.00816141	0.0879609	FALSE	FALSE
SRR1812751	PRJNA276003	B-cells	-315.598	-51.0317	2.64464	0.0081777	0.0880045	FALSE	FALSE
SRR1294120	PRJNA248289		254.758	-10.8389	2.64349	0.00820567	0.0882671	FALSE	FALSE
SRR960456	PRJNA217781	hek293	198.964	170.479	2.64294	0.00821902	0.088269	FALSE	FALSE
ERR668365	PRJEB7674		248.527	-18.8856	2.64257	0.00822783	0.0883109	FALSE	FALSE
SRR1956811	PRJNA280568	h9	254.676	-16.6204	2.64225	0.00823581	0.0883757	FALSE	FALSE
SRR805730	PRJNA196147	B-cells	-317.252	-55.3631	2.64061	0.00827559	0.0887131	FALSE	FALSE
SRR1743983	PRJNA271704	T-cells	-233.263	-54.7443	2.64038	0.0082812	0.0887416	FALSE	FALSE
SRR836531	PRJNA200967		198.022	-45.952	2.64016	0.00828677	0.0887416	FALSE	FALSE
ERR789397	PRJEB8740	granulocyte	-260.377	-149.344	2.63996	0.00829156	0.0887416	FALSE	FALSE
ERR1243476	PRJEB7388	ipsc	258.759	-27.0055	2.63956	0.00830129	0.0887985	FALSE	FALSE
SRR1195597	PRJNA241371	ipsc	269.958	21.061	2.63663	0.00837341	0.089371	FALSE	FALSE
SRR3470656	PRJNA320221		37.3108	69.1465	2.63657	0.00837484	0.089371	FALSE	FALSE
SRR1237979	PRJNA244582	h1	204.202	-43.8941	2.63595	0.00839028	0.0894277	FALSE	FALSE
SRR1422909	PRJNA252962	t Na?»ve	-248.655	-75.8529	2.63588	0.00839192	0.0894277	FALSE	FALSE
SRR1258224	PRJNA245078	lcl	-232.631	175.539	2.63463	0.00842293	0.0896919	FALSE	FALSE
SRR805729	PRJNA196147	B-cells	-316.278	-55.9405	2.63463	0.00842296	0.0896919	FALSE	FALSE
SRR925709	PRJNA210428	breast	37.4338	77.805	2.63316	0.00845941	0.0899444	FALSE	FALSE
SRR1947745	PRJNA279975	hek293	189.958	167.294	2.63277	0.00846911	0.0899666	FALSE	FALSE
SRR1656500	PRJNA267697	blood	-237.465	-196.501	2.63214	0.00848477	0.0901334	FALSE	FALSE
ERR1274909	PRJEB7388	ipsc	257.981	-27.2638	2.6312	0.00850834	0.090337	FALSE	FALSE
SRR2937307	PRJNA302818	lcl_s4u_capturing	-125.909	4.26025	2.63101	0.00851304	0.0903443	FALSE	FALSE
SRR1918300	PRJNA278767	AML	-274.155	42.2262	2.63027	0.00853162	0.0904774	FALSE	FALSE
SRR1643342	PRJNA266526		286.559	17.1556	2.62722	0.00860864	0.0911595	FALSE	FALSE
SRR1036391	PRJNA229743	H7 - Embryonic stem cell	253.335	-17.6122	2.62688	0.00861706	0.0912177	FALSE	FALSE
SRR1917028	PRJNA278477	Choriocarcinoma trophoblast	-94.903	248.065	2.6266	0.00862436	0.0912283	FALSE	FALSE
SRR1583691	PRJNA261785	bj-nt-es-6	248.852	5.61025	2.62542	0.00865421	0.0914702	FALSE	FALSE
SRR1839792	PRJNA277352	blood	-227.35	-175.715	2.62494	0.00866654	0.0915506	FALSE	FALSE
SRR032258	PRJNA117631	lcl	-143.556	55.2718	2.62415	0.0086865	0.0917158	FALSE	FALSE
ERR914306	PRJEB7388	ipsc	254.236	-30.7307	2.62399	0.00869062	0.0917446	FALSE	FALSE
SRR1060777	PRJNA232593	blood	-215.026	-184.623	2.62318	0.00871131	0.091872	FALSE	FALSE
SRR1951651	PRJNA280230	blood	-237.832	-196.522	2.62282	0.00872046	0.0919301	FALSE	FALSE
SRR1174867	PRJNA239168	rues2 hescs	179.749	-26.4675	2.62179	0.00874694	0.0920631	FALSE	FALSE
SRR3469409	PRJNA30709	hepg2	-104.939	93.9024	2.62099	0.00876756	0.0921151	FALSE	FALSE
SRR1292696	PRJNA248196	ipsc	251.756	-20.7316	2.62057	0.0087783	0.0922051	FALSE	FALSE
SRR393832	SRP009840	blood	-247.055	60.2819	2.61949	0.00880624	0.0924388	FALSE	FALSE
SRR2038490	PRJNA265099	hipsc27b	252.581	-10.4396	2.61891	0.00882107	0.0924388	FALSE	FALSE
SRR1057987	PRJNA232527	blood	-227.854	66.8108	2.61783	0.00884909	0.0926122	FALSE	FALSE
SRR3168484	PRJNA311990		123.089	152.825	2.61718	0.008866	0.0926895	FALSE	FALSE
SRR1973399	PRJNA281062	h9	184.466	-29.2601	2.61706	0.0088691	0.0927104	FALSE	FALSE
ERR958499	PRJEB9852		-214.3	159.048	2.61597	0.0088974	0.0928655	FALSE	FALSE
SRR2984648	PRJNA305580	t47d	91.0984	-186.363	2.61588	0.00889982	0.0928655	FALSE	FALSE
SRR553460	PRJNA174350	neutrophils	-257.924	-149.283	2.61531	0.00891463	0.0928841	FALSE	FALSE
ERR361245	PRJEB4879	h1	254.365	-16.0667	2.61508	0.00892073	0.0928893	FALSE	FALSE
SRR3106368	PRJNA309166		258.161	12.1855	2.61499	0.008923	0.0928893	FALSE	FALSE
DRR013792	PRJDB2676		-311.751	-52.2867	2.61459	0.00893352	0.0929271	FALSE	FALSE
SRR398215	PRJNA156297	293t	201.553	177.229	2.61453	0.00893493	0.0929271	FALSE	FALSE
SRR896678	PRJNA208369		-64.0247	-16.7914	2.61371	0.00895641	0.0930221	FALSE	FALSE
SRR1923084	PRJNA279024		262.824	-13.14	2.61353	0.00896124	0.0930221	FALSE	FALSE
SRR1060796	PRJNA232593	blood	-214.331	-186.649	2.61348	0.00896244	0.0930221	FALSE	FALSE
ERR1243477	PRJEB7388	ipsc	260.507	-25.5221	2.61335	0.00896598	0.0930221	FALSE	FALSE
SRR353526	PRJNA148039		-212.061	157.637	2.61313	0.00897183	0.0930416	FALSE	FALSE
SRR1038637	PRJNA229959	hek293	199.332	178.632	2.61301	0.00897484	0.0930416	FALSE	FALSE
SRR1273708	PRJNA246355	human Neural Stem Cells (hNSCs)	210.282	-40.1278	2.6125	0.00898825	0.0931706	FALSE	FALSE
SRR1639279	PRJNA264090	h1	254.392	-12.4932	2.61224	0.00899509	0.0931984	FALSE	FALSE
SRR1636956	PRJNA266045		177.571	-28.0586	2.61088	0.00903102	0.0934426	FALSE	FALSE
SRR1313123	PRJNA251383	er+ breast cancer primary tumor	-2.67101	-172.194	2.61047	0.00904191	0.0934426	FALSE	FALSE
SRR2062198	PRJNA285906		-199.413	119.161	2.61044	0.00904258	0.0934426	FALSE	FALSE
SRR2124171	PRJNA290616	huvec	58.3263	62.8558	2.61042	0.00904315	0.0934426	FALSE	FALSE
SRR1294116	PRJNA248289	cord blood	255.195	-10.5953	2.61036	0.0090447	0.0934426	FALSE	FALSE
SRR2000190	PRJNA282454		253.745	-8.75503	2.61031	0.00904606	0.0934426	FALSE	FALSE
SRR1576881	PRJNA261297	ipsc	209.294	-43.2864	2.60975	0.00906083	0.0935372	FALSE	FALSE
SRR960470	PRJNA217781	hek293	199.365	170.108	2.60823	0.00910124	0.0937451	FALSE	FALSE
ERR789390	PRJEB8740	granulocyte	-259.472	-149.679	2.60789	0.00911019	0.09385	FALSE	FALSE
ERR914282	PRJEB7388	ipsc	256.712	-29.2329	2.6074	0.00912338	0.093861	FALSE	FALSE
SRR787330	PRJNA193492	t47d	89.3219	-189.329	2.60621	0.00915497	0.0939314	FALSE	FALSE
SRR873631	PRJNA206563	ESC	260.89	-13.9692	2.60556	0.00917253	0.0939715	FALSE	FALSE
SRR1576845	PRJNA261297	ipsc	210.749	-45.5752	2.60544	0.00917559	0.0939715	FALSE	FALSE
SRR1060757	PRJNA232593	blood	-221.776	-173.373	2.60514	0.00918378	0.0939715	FALSE	FALSE
SRR805726	PRJNA196147	B-cells	-316.456	-55.1047	2.60508	0.00918521	0.0939715	FALSE	FALSE
SRR1269755	PRJNA246157	293t	194.97	175.924	2.60341	0.00923007	0.0943116	FALSE	FALSE
SRR3680261	PRJNA326108		283.362	-92.199	2.60298	0.00924177	0.0943726	FALSE	FALSE
SRR2146049	PRJNA291993		60.2011	11.7565	2.602	0.00926808	0.0944657	FALSE	FALSE
SRR1814055	PRJNA276143	blood	-301.61	-59.0055	2.60171	0.0092761	0.0945351	FALSE	FALSE
SRR3680258	PRJNA326108		282.982	-92.1808	2.60159	0.00927935	0.0945442	FALSE	FALSE
SRR1274537	PRJNA246387	h1	243.397	-18.7557	2.59981	0.00932759	0.0948779	FALSE	FALSE
ERR958498	PRJEB9852		-213.673	158.428	2.59969	0.00933073	0.0948779	FALSE	FALSE
SRR031936	PRJNA122271	lcl	-142.233	51.0832	2.59883	0.00935427	0.0950336	FALSE	FALSE
SRR1643212	PRJNA266526		262.575	-14.3628	2.5984	0.0093658	0.0950495	FALSE	FALSE
SRR901899	PRJNA208620	k562	-109.272	297.341	2.5984	0.00936591	0.0950495	FALSE	FALSE
SRR1562724	PRJNA260053	iPSC	247.335	-24.6226	2.598	0.00937688	0.0951201	FALSE	FALSE
SRR828799	PRJNA197326		102.756	56.3613	2.59742	0.00939257	0.0952206	FALSE	FALSE
SRR2086037	PRJNA263582	h1	270.257	4.96957	2.59713	0.00940064	0.095231	FALSE	FALSE
SRR073779	PRJNA153913		41.3931	75.0166	2.59654	0.00941675	0.0953197	FALSE	FALSE
SRR836530	PRJNA200967		199.044	-45.5762	2.59572	0.00943936	0.0953197	FALSE	FALSE
ERR914342	PRJEB7388	ipsc	254.207	-30.4781	2.5957	0.00943992	0.0953197	FALSE	FALSE
SRR540252	PRJNA173338	hela	77.352	143.042	2.59419	0.00948131	0.0956812	FALSE	FALSE
SRR3106366	PRJNA309166		257.135	11.5195	2.59361	0.00949728	0.0957313	FALSE	FALSE
SRR1633359	PRJNA265099		258.536	-13.9395	2.5926	0.00952528	0.0959586	FALSE	FALSE
SRR2242155	PRJNA294733	source h1 (nih code wa01)	248.915	-16.2299	2.59226	0.00953481	0.0959951	FALSE	FALSE
ERR914347	PRJEB7388	ipsc	257.052	-30.9615	2.59172	0.00954981	0.0960343	FALSE	FALSE
SRR805743	PRJNA196147	B-cells	-316.29	-53.9365	2.59163	0.00955234	0.0960343	FALSE	FALSE
ERR914320	PRJEB7388	ipsc	257.246	-27.128	2.59133	0.00956053	0.0960651	FALSE	FALSE
SRR1274560	PRJNA246387	h1	238.647	-21.6789	2.59052	0.00958303	0.0962146	FALSE	FALSE
SRR2937306	PRJNA302818	lcl_s4u_capturing	-125.785	3.3893	2.58975	0.0096045	0.0963132	FALSE	FALSE
SRR1576856	PRJNA261297	ipsc	212.062	-44.6426	2.58929	0.00961748	0.0964435	FALSE	FALSE
SRR2213985	PRJNA294025		75.2057	79.0801	2.58798	0.00965394	0.0966377	FALSE	FALSE
SRR032250	PRJNA117631	lcl	-140.975	54.3149	2.58776	0.00966016	0.0966377	FALSE	FALSE
SRR896705	PRJNA208369		13.5066	-21.7765	2.58758	0.0096653	0.0966377	FALSE	FALSE
SRR897827	PRJNA208369		29.1041	-28.5077	2.5874	0.00967021	0.0966377	FALSE	FALSE
SRR646606	PRJNA185828		222.37	-16.5912	2.58711	0.00967848	0.0966516	FALSE	FALSE
SRR3469584	PRJNA30709	hepg2	-104.985	94.9197	2.58684	0.00968609	0.0966713	FALSE	FALSE
SRR3129899	PRJNA310012		-68.9344	-244.282	2.58584	0.00971426	0.0968988	FALSE	FALSE
SRR1814049	PRJNA276143	blood	-301.382	-58.8227	2.58524	0.00973119	0.096991	FALSE	FALSE
SRR479056	PRJNA158975	thyroid	76.3877	-26.311	2.58507	0.00973578	0.0970059	FALSE	FALSE
SRR3470658	PRJNA320221	h1	36.8512	70.4789	2.58481	0.00974322	0.0970727	FALSE	FALSE
SRR1608871	PRJNA263397	AML	-259.045	68.7998	2.58341	0.00978293	0.0972558	FALSE	FALSE
SRR1237988	PRJNA244582	h1	206.289	-41.0169	2.58337	0.00978405	0.0972558	FALSE	FALSE
SRR2107335	PRJNA290364	molp-8	33.8636	-18.3833	2.58327	0.00978684	0.0972558	FALSE	FALSE
SRR1576853	PRJNA261297	ipsc	212.225	-44.1308	2.58236	0.00981259	0.0972902	FALSE	FALSE
SRR1551097	PRJNA258216	B-cells	-309.157	-55.3797	2.58236	0.00981278	0.0972902	FALSE	FALSE
SRR646608	PRJNA185828		221.105	-16.2692	2.5823	0.0098145	0.0972902	FALSE	FALSE
SRR1917021	PRJNA278477	Choriocarcinoma trophoblast	-95.07	247.02	2.58218	0.00981775	0.0972902	FALSE	FALSE
SRR1533837	PRJNA257213	fadu	31.5778	89.5561	2.58188	0.00982646	0.0972902	FALSE	FALSE
SRR3317024	PRJNA316990	jeg3	-90.9444	243.468	2.58185	0.00982726	0.0972902	FALSE	FALSE
SRR1916994	PRJNA278477	Choriocarcinoma trophoblast	-93.6803	247.645	2.58166	0.0098325	0.0972902	FALSE	FALSE
SRR1643232	PRJNA266526		261.024	-17.7624	2.58163	0.00983347	0.0972902	FALSE	FALSE
SRR1195590	PRJNA241371	h9	267.269	30.1663	2.58154	0.00983613	0.0972912	FALSE	FALSE
SRR805738	PRJNA196147	B-cells	-316.149	-54.3471	2.58085	0.00985579	0.0973731	FALSE	FALSE
SRR2175389	PRJNA293352		196.2	-37.347	2.5806	0.00986291	0.0973731	FALSE	FALSE
SRR031944	PRJNA122271	lcl	-141.818	49.1445	2.58046	0.00986692	0.0973731	FALSE	FALSE
ERR1102009	PRJEB11541	hek293	201.588	167.241	2.58043	0.00986778	0.0973731	FALSE	FALSE
ERR914285	PRJEB7388	ipsc	254.297	-29.1812	2.58007	0.00987802	0.097387	FALSE	FALSE
SRR2027992	PRJNA282939		39.7513	93.1798	2.57992	0.00988222	0.097387	FALSE	FALSE
ERR342902	PRJEB4618	imr32	176.557	15.2532	2.57904	0.00990742	0.0975855	FALSE	FALSE
SRR1583688	PRJNA261785	bj-nt-es-6	250.394	2.60694	2.57889	0.00991175	0.0975855	FALSE	FALSE
SRR2937288	PRJNA302818	lcl_s4u_capturing	-127.591	9.96779	2.5775	0.00995187	0.0978313	FALSE	FALSE
SRR2242154	PRJNA294733	source h1 (nih code wa01)	248.975	-16.0529	2.57646	0.0099819	0.0980847	FALSE	FALSE
SRR2922684	PRJNA302109	lcl	-222.313	179.433	2.5761	0.00999206	0.0981201	FALSE	FALSE
SRR1917003	PRJNA278477	Choriocarcinoma trophoblast	-93.6247	248.05	2.57583	0.0100001	0.0981787	FALSE	FALSE
SRR1656513	PRJNA267697	blood	-238.742	-197.815	2.57528	0.0100159	0.098205	FALSE	FALSE
SRR031890	PRJNA122271	lcl	-140.28	51.7992	2.57432	0.0100437	0.098411	FALSE	FALSE
SRR1608847	PRJNA263397	AML	-281.057	33.7221	2.57407	0.0100511	0.0984495	FALSE	FALSE
SRR934643	PRJNA210428	breast	16.8778	46.4811	2.57354	0.0100663	0.0985996	FALSE	FALSE
ERR1203455	PRJEB7388	ipsc	257.829	-26.3997	2.57196	0.0101126	0.0990037	FALSE	FALSE
SRR3206493	PRJNA314444	ipsc	247.118	-17.2354	2.57141	0.0101285	0.0990037	FALSE	FALSE
SRR1313185	PRJNA251383	breast	-1.14619	-174.548	2.57127	0.0101327	0.0990037	FALSE	FALSE
SRR925699	PRJNA210428	breast	17.5351	47.5929	2.56817	0.0102237	0.0996353	FALSE	FALSE
SRR486238	PRJNA34535		82.0467	63.9552	2.56796	0.0102299	0.0996421	FALSE	FALSE
ERR342844	PRJEB4618		150.827	128.591	2.56717	0.0102533	0.099764	FALSE	FALSE
SRR2937042	PRJNA302818	lcl_s4u_capturing	-121.485	9.49053	2.5669	0.0102613	0.0997678	FALSE	FALSE
SRR3469449	PRJNA30709	hepg2	-104.077	95.291	2.56661	0.0102699	0.0997678	FALSE	FALSE
ERR789391	PRJEB8740	granulocyte	-259.407	-149.477	2.56654	0.010272	0.0997678	FALSE	FALSE
SRR353527	PRJNA148039		-211.431	159.045	2.56586	0.010292	0.0997984	FALSE	FALSE
ERR914345	PRJEB7388	ipsc	258.776	-28.684	2.56498	0.0103183	0.0999664	FALSE	FALSE
SRR2936999	PRJNA302818	lcl_s4u_capturing	-125.622	5.82278	2.56446	0.0103338	0.100077	FALSE	FALSE
SRR1274570	PRJNA246387	h1	234.922	-22.8686	2.56399	0.0103475	0.100195	FALSE	FALSE
ERR914346	PRJEB7388	ipsc	257.837	-30.0257	2.56294	0.010379	0.100429	FALSE	FALSE
SRR1825946	PRJNA277177	h1	235.835	-19.3973	2.56181	0.0104129	0.100673	FALSE	FALSE
SRR3147780	PRJNA311008	huvec	-59.8531	145.625	2.56157	0.0104201	0.1007	FALSE	FALSE
SRR1958169	PRJNA192215		242.475	-17.5816	2.56092	0.0104395	0.100759	FALSE	FALSE
SRR3053570	PRJNA306880	ipsc	173.645	-19.3398	2.56045	0.0104535	0.100857	FALSE	FALSE
ERR1243458	PRJEB7388	ipsc	258.077	-26.6544	2.56005	0.0104656	0.100857	FALSE	FALSE
ERR1274910	PRJEB7388	ipsc	258.812	-24.3354	2.55972	0.0104757	0.100857	FALSE	FALSE
SRR1060781	PRJNA232593	blood	-215.265	-185.684	2.55967	0.0104772	0.100857	FALSE	FALSE
SRR805735	PRJNA196147	B-cells	-316.888	-56.2841	2.55951	0.010482	0.100857	FALSE	FALSE
SRR032247	PRJNA117631	lcl	-142.305	55.3252	2.55951	0.010482	0.100857	FALSE	FALSE
SRR315332	PRJNA30709	hela	75.3879	139.651	2.5588	0.0105035	0.101035	FALSE	FALSE
SRR1038625	PRJNA229959	hek293	199.722	179.267	2.55872	0.0105058	0.101035	FALSE	FALSE
ERR914335	PRJEB7388	ipsc	256.188	-31.4486	2.55628	0.0105799	0.101458	FALSE	FALSE
SRR649551	PRJNA186683		110.71	62.399	2.55487	0.0106229	0.101821	FALSE	FALSE
SRR1274571	PRJNA246387	h1	236.585	-22.6569	2.5541	0.0106464	0.102036	FALSE	FALSE
SRR2071378	PRJNA245228		196.723	-57.3234	2.55367	0.0106595	0.102116	FALSE	FALSE
SRR1061343	PRJNA232603	3-dimensional neuronal aggregates that resemble a first trimester telencephalon	197.55	-47.9081	2.55341	0.0106675	0.102116	FALSE	FALSE
SRR1956813	PRJNA280568		196.998	-39.6049	2.55335	0.0106693	0.102116	FALSE	FALSE
SRR1195598	PRJNA241371	ipsc	270.077	21.7104	2.55174	0.0107186	0.102417	FALSE	FALSE
SRR031844	PRJNA122271	lcl	-145.661	47.9914	2.55132	0.0107315	0.102486	FALSE	FALSE
SRR1576493	PRJNA261255	ipsc	192.834	-40.6735	2.55042	0.0107593	0.102607	FALSE	FALSE
ERR914309	PRJEB7388	ipsc	258.46	-29.1972	2.55036	0.010761	0.102607	FALSE	FALSE
SRR2937241	PRJNA302818	lcl_s4u_capturing	-122.678	6.37091	2.54959	0.0107851	0.10271	FALSE	FALSE
SRR1686366	PRJNA268951	brain	203.409	-43.1812	2.54883	0.0108086	0.102956	FALSE	FALSE
SRR1038626	PRJNA229959	hek293	199.474	179.845	2.54797	0.0108352	0.103141	FALSE	FALSE
SRR1656477	PRJNA267697	blood	-236.888	-198.642	2.54655	0.0108792	0.103369	FALSE	FALSE
SRR1643235	PRJNA266526		261.797	-16.9762	2.54639	0.0108844	0.103369	FALSE	FALSE
SRR1923087	PRJNA279024		263.221	-13.5073	2.54638	0.0108847	0.103369	FALSE	FALSE
SRR1555759	PRJNA259163	ht-1080 fibrosarcoma	79.6906	79.601	2.546	0.0108966	0.103447	FALSE	FALSE
SRR3194428	PRJNA313294		199.331	-44.6771	2.54514	0.0109234	0.103675	FALSE	FALSE
SRR897118	PRJNA208369		30.7799	-6.61858	2.54462	0.0109395	0.103801	FALSE	FALSE
SRR805759	PRJNA196147	B-cells	-315.189	-53.9245	2.54364	0.0109703	0.104056	FALSE	FALSE
SRR3082572	PRJNA307570	ipsc	249.512	-15.5721	2.54332	0.0109803	0.104123	FALSE	FALSE
SRR1740063	PRJNA271578	B-cells	-313.686	-54.7137	2.54217	0.0110166	0.104249	FALSE	FALSE
SRR1274544	PRJNA246387	h1	245.71	-18.0766	2.54176	0.0110297	0.104299	FALSE	FALSE
SRR1259318	PRJNA245235	hek293	203.84	173.677	2.54098	0.0110543	0.104489	FALSE	FALSE
SRR1274546	PRJNA246387	h1	244.701	-18.8464	2.54042	0.0110719	0.104584	FALSE	FALSE
SRR1015682	PRJNA224073	h9	254.382	-17.902	2.53959	0.0110983	0.104775	FALSE	FALSE
SRR1740062	PRJNA271578	B-cells	-311.931	-56.3784	2.53866	0.0111279	0.104925	FALSE	FALSE
SRR1643359	PRJNA266526		293.827	24.4261	2.53804	0.0111475	0.104966	FALSE	FALSE
SRR897407	PRJNA208369		33.236	-8.14218	2.53771	0.011158	0.104987	FALSE	FALSE
SRR1313144	PRJNA251383	triple negative breast cancer primary tumor	-3.54332	-168.391	2.53594	0.0112145	0.105486	FALSE	FALSE
SRR1287012	PRJNA247478		49.5705	94.3074	2.53591	0.0112157	0.105486	FALSE	FALSE
SRR1044667	PRJNA230824	nuclear transfer derived	252.352	-4.97737	2.53483	0.0112502	0.105549	FALSE	FALSE
SRR387400	SRP009316		-203.651	156.454	2.53446	0.0112619	0.105549	FALSE	FALSE
SRR1958167	PRJNA192215		243.265	-17.0433	2.53419	0.0112708	0.105558	FALSE	FALSE
SRR3469452	PRJNA30709	hepg2	-105.21	95.3971	2.53389	0.0112805	0.105582	FALSE	FALSE
SRR031814	PRJNA122271	lcl	-145.601	49.5269	2.53362	0.0112892	0.10559	FALSE	FALSE
SRR1660340	PRJNA268222	NCCIT cells, hECC	245.268	-22.2947	2.53334	0.0112981	0.105649	FALSE	FALSE
SRR1061344	PRJNA232603	3-dimensional neuronal aggregates that resemble a first trimester telencephalon	197.438	-47.1931	2.53266	0.01132	0.105844	FALSE	FALSE
ERR946991	PRJEB7388	ipsc	255.581	-29.9138	2.53153	0.0113565	0.105934	FALSE	FALSE
SRR3576745	PRJNA322427		36.0047	61.4812	2.53143	0.01136	0.105934	FALSE	FALSE
SRR3194489	PRJNA310624		246.419	-17.9333	2.53132	0.0113634	0.105934	FALSE	FALSE
SRR3469463	PRJNA30709	hepg2	-104.778	96.2895	2.53122	0.0113668	0.105934	FALSE	FALSE
SRR1205284	PRJNA242683	u2932	-210.836	156.29	2.53119	0.0113677	0.105934	FALSE	FALSE
ERR342898	PRJEB4618		151.133	128.433	2.53113	0.0113696	0.105934	FALSE	FALSE
SRR3680262	PRJNA326108		282.79	-91.835	2.53088	0.0113776	0.105975	FALSE	FALSE
SRR034164	PRJNA117631	lcl	-139.839	50.7924	2.53034	0.0113951	0.106026	FALSE	FALSE
SRR898135	PRJNA208369		44.5058	-42.1021	2.53031	0.0113961	0.106026	FALSE	FALSE
SRR1633345	PRJNA265099		248.375	-0.53834	2.52888	0.0114428	0.106273	FALSE	FALSE
ERR1243472	PRJEB7388	ipsc	259.305	-28.1156	2.52881	0.011445	0.106273	FALSE	FALSE
SRR031868	PRJNA122271	lcl	-145.832	49.1982	2.52777	0.0114788	0.106563	FALSE	FALSE
SRR031916	PRJNA122271	lcl	-147.442	48.3146	2.52731	0.0114939	0.106583	FALSE	FALSE
SRR031877	PRJNA122271	lcl	-142.6	50.1943	2.52731	0.0114941	0.106583	FALSE	FALSE
SRR1576501	PRJNA261255	ipsc	192.871	-40.3739	2.5271	0.011501	0.106607	FALSE	FALSE
SRR1917226	PRJNA278657	h1	254.603	-16.2672	2.52574	0.0115455	0.106931	FALSE	FALSE
SRR1583699	PRJNA261785	nyscf1-es	250.795	1.65957	2.52551	0.0115529	0.10698	FALSE	FALSE
SRR2049655	PRJNA285798	blood	-252.782	-180.438	2.52477	0.0115775	0.107095	FALSE	FALSE
SRR2488739	PRJNA296543		35.607	-29.5201	2.52417	0.0115973	0.107173	FALSE	FALSE
ERR914287	PRJEB7388	ipsc	258.246	-28.5823	2.52389	0.0116065	0.107173	FALSE	FALSE
SRR1951661	PRJNA280230	blood	-236.976	-198.565	2.52328	0.0116266	0.107315	FALSE	FALSE
SRR479053	PRJNA158975	thyroid	76.6763	-25.9914	2.52179	0.0116759	0.107627	FALSE	FALSE
SRR3576744	PRJNA322427		36.4051	61.7955	2.52145	0.0116873	0.107664	FALSE	FALSE
ERR668410	PRJEB7674		248.726	-17.9126	2.52116	0.0116969	0.10771	FALSE	FALSE
SRR2001120	PRJNA282505	t47d	94.8051	-188.764	2.52099	0.0117027	0.107739	FALSE	FALSE
SRR1923078	PRJNA279024		263.206	-11.4719	2.52081	0.0117084	0.107752	FALSE	FALSE
SRR1567908	PRJNA260186	hela	73.8675	141.689	2.52056	0.0117168	0.107782	FALSE	FALSE
SRR032238	PRJNA117631	lcl	-140.145	54.7512	2.5201	0.0117322	0.107838	FALSE	FALSE
SRR948494	PRJNA214428	ALL	-268.859	54.8373	2.51923	0.0117612	0.107942	FALSE	FALSE
SRR897452	PRJNA208369		35.0535	-12.3138	2.51878	0.0117762	0.108034	FALSE	FALSE
ERR958500	PRJEB9852		-213.971	158.212	2.51738	0.011823	0.108331	FALSE	FALSE
SRR3053571	PRJNA306880	ipsc	179.221	-19.8004	2.51737	0.0118233	0.108331	FALSE	FALSE
SRR1633352	PRJNA265099		256.049	-11.9247	2.51694	0.011838	0.108404	FALSE	FALSE
SRR2937090	PRJNA302818	lcl_s4u_capturing	-125.875	8.06221	2.51586	0.0118743	0.108724	FALSE	FALSE
SRR3053572	PRJNA306880	ipsc	175.001	-19.2423	2.51553	0.0118854	0.108825	FALSE	FALSE
SRR2153376	PRJNA292390	ipsc	258.736	-9.46645	2.51274	0.0119797	0.109584	FALSE	FALSE
SRR2937198	PRJNA302818	lcl_s4u_capturing	-129.535	6.21314	2.51261	0.0119841	0.109593	FALSE	FALSE
SRR3168483	PRJNA311990		122.731	153.165	2.5117	0.0120152	0.109742	FALSE	FALSE
SRR1555763	PRJNA259163	ht-1080 fibrosarcoma	79.734	79.9479	2.51163	0.0120176	0.109742	FALSE	FALSE
ERR1203470	PRJEB7388	ipsc	255.241	-28.269	2.51146	0.0120233	0.109773	FALSE	FALSE
SRR3488638	PRJNA321048	bj	84.5341	58.1793	2.509	0.0121074	0.110468	FALSE	FALSE
ERR914336	PRJEB7388	ipsc	257.583	-28.8134	2.50875	0.0121159	0.110512	FALSE	FALSE
SRR1633357	PRJNA265099		258.016	-13.9566	2.50804	0.0121402	0.110712	FALSE	FALSE
SRR896675	PRJNA208369		-63.7808	-17.188	2.50736	0.0121636	0.110844	FALSE	FALSE
SRR2937228	PRJNA302818	lcl_s4u_capturing	-122.695	4.36649	2.50708	0.0121734	0.110925	FALSE	FALSE
SRR974970	PRJNA218585	ocily19	-213.188	151.956	2.50593	0.0122131	0.111194	FALSE	FALSE
SRR398218	PRJNA156297	293t	200.645	177.191	2.50534	0.0122335	0.11136	FALSE	FALSE
SRR1608876	PRJNA263397	AML	-259.128	68.6349	2.50466	0.0122569	0.111429	FALSE	FALSE
SRR863242	PRJNA203652	hek293	206.236	176.509	2.5042	0.0122729	0.111429	FALSE	FALSE
SRR1656562	PRJNA267697	blood	-237.845	-200.318	2.50408	0.012277	0.111429	FALSE	FALSE
SRR1576835	PRJNA261297	h1	211.994	-45.9467	2.50401	0.0122793	0.111429	FALSE	FALSE
SRR925734	PRJNA210428	breast	39.7237	76.7223	2.50399	0.0122801	0.111429	FALSE	FALSE
SRR1576838	PRJNA261297	ipsc	212.582	-44.7655	2.50394	0.012282	0.111429	FALSE	FALSE
SRR1951688	PRJNA280230	blood	-239.036	-197.672	2.50386	0.0122847	0.111429	FALSE	FALSE
SRR2937267	PRJNA302818	lcl_s4u_capturing	-127.575	3.88055	2.50377	0.0122877	0.111429	FALSE	FALSE
SRR1643318	PRJNA266526		289.21	18.9403	2.50246	0.0123334	0.111645	FALSE	FALSE
SRR3680256	PRJNA326108		283.754	-91.614	2.50199	0.0123497	0.111673	FALSE	FALSE
SRR1643191	PRJNA266526		288.124	23.8311	2.50174	0.0123584	0.111673	FALSE	FALSE
SRR830989	PRJNA198165	heart	81.1821	-398.451	2.50148	0.0123674	0.111673	FALSE	FALSE
ERR789394	PRJEB8740	granulocyte	-259.485	-149.52	2.50104	0.012383	0.111722	FALSE	FALSE
SRR2937202	PRJNA302818	lcl_s4u_capturing	-121.453	5.22674	2.50052	0.0124011	0.111782	FALSE	FALSE
SRR3053569	PRJNA306880	ipsc	178.19	-20	2.50026	0.0124104	0.111852	FALSE	FALSE
SRR3540228	PRJNA322038	cumulus oophorus cells	-88.7853	-38.3923	2.50021	0.0124119	0.111852	FALSE	FALSE
SRR1740064	PRJNA271578	B-cells	-313.04	-56.0036	2.50008	0.0124166	0.11188	FALSE	FALSE
SRR479052	PRJNA158975	thyroid	75.8929	-26.4277	2.49997	0.0124203	0.111898	FALSE	FALSE
ERR789392	PRJEB8740	granulocyte	-259.701	-149.895	2.49975	0.012428	0.111916	FALSE	FALSE
SRR3168482	PRJNA311990		122.616	152.269	2.49932	0.0124433	0.111916	FALSE	FALSE
ERR1243473	PRJEB7388	ipsc	254.766	-28.3095	2.49857	0.0124695	0.112056	FALSE	FALSE
SRR1923077	PRJNA279024		263.29	-12.8209	2.49824	0.0124812	0.112056	FALSE	FALSE
ERR361243	PRJEB4879	h1	254.427	-15.2815	2.49817	0.0124837	0.112056	FALSE	FALSE
SRR1633349	PRJNA265099		256.673	-11.8708	2.49754	0.012506	0.112108	FALSE	FALSE
SRR427101	PRJNA155821	hepg2	-96.7741	92.128	2.49698	0.0125257	0.112187	FALSE	FALSE
SRR1663121	PRJNA268504	brain	195.411	-55.3117	2.49688	0.012529	0.112187	FALSE	FALSE
SRR1656580	PRJNA267697	blood	-237.919	-200.762	2.49656	0.0125404	0.112187	FALSE	FALSE
SRR1313200	PRJNA251383	breast	-1.72142	-174.578	2.4959	0.0125639	0.112318	FALSE	FALSE
SRR1995326	PRJNA282134	mda231	47.4861	139.452	2.49559	0.0125747	0.112347	FALSE	FALSE
SRR1237981	PRJNA244582	h1	202.015	-45.3932	2.49495	0.0125974	0.112416	FALSE	FALSE
SRR1643400	PRJNA266526		283.623	20.0876	2.49476	0.0126041	0.112416	FALSE	FALSE
SRR1639077	PRJNA266234		194.415	-43.8772	2.4944	0.0126172	0.112482	FALSE	FALSE
SRR1055102	PRJNA232086	h9	251.734	-17.9999	2.49435	0.0126189	0.112482	FALSE	FALSE
SRR2001507	PRJNA282543	BEAS2B cells	66.9439	87.5165	2.49279	0.0126742	0.112825	FALSE	FALSE
SRR1528556	PRJNA256302	hcc1599	38.2317	73.5675	2.49269	0.012678	0.112825	FALSE	FALSE
SRR1038630	PRJNA229959	hek293	199.822	179.186	2.49248	0.0126854	0.112825	FALSE	FALSE
SRR2054151	PRJNA286001	ipsc	251.611	-13.8694	2.49237	0.0126895	0.112825	FALSE	FALSE
SRR1557108	PRJNA258400		109.414	28.6956	2.49236	0.0126896	0.112825	FALSE	FALSE
SRR2937130	PRJNA302818	lcl_s4u_capturing	-122.252	5.98606	2.49171	0.0127129	0.112981	FALSE	FALSE
SRR1562727	PRJNA260053	iPSC	246.434	-25.3898	2.4916	0.0127168	0.112981	FALSE	FALSE
SRR3680255	PRJNA326108		283.174	-91.9636	2.49122	0.0127305	0.113022	FALSE	FALSE
SRR1693622	PRJNA264090	h1	223.644	-11.7042	2.49121	0.0127307	0.113022	FALSE	FALSE
SRR1743982	PRJNA271704	T-cells	-232.207	-51.3986	2.49031	0.0127632	0.113261	FALSE	FALSE
SRR896722	PRJNA208369		12.445	-23.9901	2.48886	0.0128152	0.113533	FALSE	FALSE
SRR1576863	PRJNA261297	ipsc	211.399	-44.9566	2.48849	0.0128285	0.113564	FALSE	FALSE
SRR1633340	PRJNA265099		252.254	-6.51176	2.48772	0.0128566	0.11367	FALSE	FALSE
ERR914343	PRJEB7388	ipsc	256.856	-30.2407	2.48742	0.0128675	0.113754	FALSE	FALSE
SRR1198660	PRJNA242196		254.014	-15.267	2.48668	0.0128941	0.113888	FALSE	FALSE
ERR1274917	PRJEB7388	ipsc	258.237	-27.7677	2.4857	0.0129298	0.114069	FALSE	FALSE
SRR1173999	PRJNA238897	lung	71.0218	85.9133	2.48499	0.0129554	0.114176	FALSE	FALSE
SRR934632	PRJNA210428	breast	18.2213	48.2325	2.48475	0.0129643	0.114205	FALSE	FALSE
SRR1237984	PRJNA244582	h1	206.912	-41.4227	2.48403	0.0129906	0.114266	FALSE	FALSE
SRR1055104	PRJNA232086	h9	251.852	-16.857	2.48343	0.0130123	0.1144	FALSE	FALSE
SRR1576468	PRJNA261255	ipsc	193.606	-42.2326	2.48285	0.0130335	0.114478	FALSE	FALSE
SRR1610266	PRJNA263582	h1	274.825	9.08934	2.4818	0.0130721	0.114611	FALSE	FALSE
SRR1294117	PRJNA248289		254.972	-7.39824	2.48126	0.013092	0.11476	FALSE	FALSE
SRR1576851	PRJNA261297	ipsc	210.311	-45.1982	2.48082	0.0131082	0.1148	FALSE	FALSE
SRR1639079	PRJNA266234		193.895	-44.1973	2.48078	0.0131094	0.1148	FALSE	FALSE
SRR1643343	PRJNA266526		283.957	23.496	2.48073	0.0131112	0.1148	FALSE	FALSE
SRR1038631	PRJNA229959	hek293	199.939	178.79	2.48068	0.013113	0.1148	FALSE	FALSE
ERR946986	PRJEB7388	ipsc	255.612	-28.2401	2.48	0.0131384	0.114872	FALSE	FALSE
SRR1304100	PRJNA249062	ipsc	110.444	39.3036	2.47964	0.0131515	0.114872	FALSE	FALSE
SRR805728	PRJNA196147	B-cells	-316.578	-54.744	2.47964	0.0131517	0.114872	FALSE	FALSE
SRR2937315	PRJNA302818	lcl_s4u_capturing	-128.434	9.0661	2.47941	0.0131601	0.114878	FALSE	FALSE
SRR031889	PRJNA122271	lcl	-142.142	51.1496	2.47935	0.0131621	0.114878	FALSE	FALSE
SRR031895	PRJNA122271	lcl	-146.197	48.3485	2.47917	0.0131687	0.114878	FALSE	FALSE
SRR3168485	PRJNA311990		122.824	152.376	2.47732	0.0132373	0.115288	FALSE	FALSE
SRR1282976	PRJNA246317		-7.32337	170.319	2.47701	0.0132489	0.115311	FALSE	FALSE
SRR2937191	PRJNA302818	lcl_s4u_capturing	-124.13	6.63962	2.4769	0.0132531	0.115331	FALSE	FALSE
SRR896716	PRJNA208369		12.2222	-23.0919	2.47525	0.0133144	0.115732	FALSE	FALSE
SRR1633358	PRJNA265099		257.717	-14.3327	2.47485	0.0133292	0.115829	FALSE	FALSE
SRR2937146	PRJNA302818	lcl_s4u_capturing	-131.442	12.1771	2.47399	0.0133615	0.115959	FALSE	FALSE
SRR521490	SRP014320	hela	77.7666	142.247	2.47361	0.0133756	0.11601	FALSE	FALSE
SRR1686369	PRJNA268951	brain	204.346	-42.7985	2.47356	0.0133773	0.11601	FALSE	FALSE
SRR3470655	PRJNA320221		37.8317	68.5332	2.47247	0.0134185	0.116165	FALSE	FALSE
SRR1274542	PRJNA246387	h1	246.686	-17.6541	2.47242	0.0134201	0.116165	FALSE	FALSE
SRR332281	PRJNA154053	B-cells	-209.612	155.645	2.47229	0.0134249	0.116165	FALSE	FALSE
SRR1608872	PRJNA263397	AML	-258.542	68.6177	2.47213	0.0134312	0.116165	FALSE	FALSE
SRR1619540	PRJNA264625		193.879	-43.1998	2.47208	0.013433	0.116165	FALSE	FALSE
ERR361241	PRJEB4879	h1	254.152	-16.0337	2.47194	0.0134383	0.116181	FALSE	FALSE
SRR1313292	PRJNA251404	blood	-218.245	-182.626	2.47141	0.0134583	0.116262	FALSE	FALSE
SRR1643206	PRJNA266526		261.965	-16.3427	2.47136	0.0134602	0.116262	FALSE	FALSE
SRR1313298	PRJNA251404	blood	-217.364	-183.071	2.47075	0.013483	0.116357	FALSE	FALSE
SRR1313291	PRJNA251404	blood	-218.129	-181.604	2.47055	0.0134904	0.116386	FALSE	FALSE
SRR805741	PRJNA196147	B-cells	-316.455	-53.8757	2.47045	0.0134944	0.116386	FALSE	FALSE
SRR896673	PRJNA208369		-63.1759	-16.5867	2.46859	0.0135647	0.116774	FALSE	FALSE
SRR1586374	PRJNA262146	Neural stem cell	209.001	-34.8525	2.46826	0.0135772	0.116831	FALSE	FALSE
SRR031873	PRJNA122271	lcl	-145.009	49.7098	2.46753	0.0136048	0.117003	FALSE	FALSE
SRR1576884	PRJNA261297	ipsc	212.804	-46.016	2.46729	0.0136141	0.117011	FALSE	FALSE
ERR361240	PRJEB4879	h1	249.363	1.5187	2.46666	0.0136381	0.117125	FALSE	FALSE
SRR1294122	PRJNA248289		255.767	-7.48762	2.46574	0.0136732	0.117291	FALSE	FALSE
SRR1551002	PRJNA258216	neutrophils	-260.222	-148.919	2.46498	0.0137021	0.117453	FALSE	FALSE
SRR1528558	PRJNA256302	hcc1599	37.7827	72.8564	2.46491	0.0137048	0.117453	FALSE	FALSE
ERR1243456	PRJEB7388	ipsc	258.191	-25.3746	2.46485	0.0137069	0.117453	FALSE	FALSE
SRR1639243	PRJNA264090	h1	261.021	-13.5206	2.46464	0.0137149	0.117474	FALSE	FALSE
SRR2937129	PRJNA302818	lcl_s4u_capturing	-122.19	5.76606	2.46418	0.0137327	0.117527	FALSE	FALSE
SRR1562745	PRJNA260053	iPSC	247.919	-24.0375	2.4641	0.0137359	0.117527	FALSE	FALSE
SRR3147776	PRJNA311008	huvec	-59.1529	145.507	2.46409	0.0137361	0.117527	FALSE	FALSE
SRR089638	PRJNA135813		252.713	-11.03	2.46198	0.0138171	0.117948	FALSE	FALSE
SRR1060769	PRJNA232593	blood	-222.449	-173.04	2.4618	0.0138243	0.117948	FALSE	FALSE
SRR3469370	PRJNA30709	hepg2	-103.543	94.8545	2.46166	0.0138294	0.117949	FALSE	FALSE
ERR789393	PRJEB8740	granulocyte	-259.518	-149.545	2.46146	0.0138371	0.117956	FALSE	FALSE
SRR896670	PRJNA208369		-63.5796	-16.6064	2.46139	0.0138401	0.117956	FALSE	FALSE
SRR896679	PRJNA208369		-61.8558	-16.6456	2.46133	0.0138424	0.117957	FALSE	FALSE
SRR1648608	PRJNA266932	mcf7	-27.1808	6.42184	2.46109	0.0138515	0.117978	FALSE	FALSE
ERR914332	PRJEB7388	ipsc	255.995	-26.7511	2.46036	0.0138798	0.118147	FALSE	FALSE
SRR2038470	PRJNA265099	hues28	253.245	-12.2234	2.46001	0.0138932	0.118171	FALSE	FALSE
SRR863381	PRJNA203662		4.9064	-135.731	2.45986	0.0138993	0.118184	FALSE	FALSE
SRR1643215	PRJNA266526		261.114	-12.0745	2.45921	0.0139242	0.118287	FALSE	FALSE
SRR1576848	PRJNA261297	ipsc	210.387	-44.6182	2.45874	0.0139425	0.118353	FALSE	FALSE
SRR1806648	PRJNA275667	hek293	198.215	171.193	2.45855	0.0139501	0.118353	FALSE	FALSE
SRR066470	PRJNA133719		26.2623	-33.3074	2.4574	0.0139946	0.11864	FALSE	FALSE
SRR1508172	PRJNA254420	monolayer cardiomyocytes	149.388	-21.4136	2.45697	0.0140115	0.118708	FALSE	FALSE
ERR789398	PRJEB8740	granulocyte	-259.623	-149.354	2.45614	0.0140439	0.118979	FALSE	FALSE
SRR3192609	PRJNA30709		283.301	15.6752	2.45576	0.0140586	0.118986	FALSE	FALSE
SRR3540227	PRJNA322038	cumulus oophorus cells	-89.1227	-38.1981	2.45567	0.0140622	0.118986	FALSE	FALSE
SRR1608870	PRJNA263397	AML	-258.78	68.6557	2.45565	0.014063	0.118986	FALSE	FALSE
SRR1551061	PRJNA258216	neutrophils	-260.475	-149.311	2.45555	0.0140668	0.118986	FALSE	FALSE
SRR1313300	PRJNA251404	blood	-218.441	-181.691	2.45539	0.014073	0.119016	FALSE	FALSE
SRR2124991	PRJNA290723	smmc-7721	77.0766	142.592	2.45504	0.0140869	0.119072	FALSE	FALSE
SRR922453	PRJNA209572		-241.714	-99.5154	2.45488	0.0140931	0.119072	FALSE	FALSE
SRR1917018	PRJNA278477	Choriocarcinoma trophoblast	-95.0608	246.834	2.45469	0.0141005	0.119072	FALSE	FALSE
SRR1057992	PRJNA232527	blood	-226.973	67.1435	2.45424	0.0141184	0.119125	FALSE	FALSE
ERR668389	PRJEB7674		248.457	-20.5045	2.45404	0.014126	0.119125	FALSE	FALSE
SRR1550988	PRJNA258216	B-cells	-308.795	-56.3014	2.4538	0.0141354	0.119181	FALSE	FALSE
SRR1814050	PRJNA276143	blood	-301.876	-58.8171	2.45374	0.0141379	0.119181	FALSE	FALSE
SRR032272	PRJNA117631	lcl	-140.498	55.2796	2.45233	0.0141935	0.11946	FALSE	FALSE
SRR447174	PRJNA153783	brain	190.467	-48.3733	2.45168	0.0142191	0.119619	FALSE	FALSE
SRR1916997	PRJNA278477	Choriocarcinoma trophoblast	-93.8523	247.125	2.45142	0.0142294	0.119642	FALSE	FALSE
SRR925694	PRJNA210428	breast	18.681	49.489	2.45137	0.0142313	0.119642	FALSE	FALSE
ERR914288	PRJEB7388	ipsc	258.132	-30.7967	2.4511	0.0142421	0.119642	FALSE	FALSE
SRR1562728	PRJNA260053	iPSC	246.475	-24.6345	2.45087	0.014251	0.119694	FALSE	FALSE
SRR1643192	PRJNA266526		287.396	23.9614	2.45076	0.0142555	0.119712	FALSE	FALSE
SRR1258223	PRJNA245078	lcl	-231.471	174.213	2.45038	0.0142707	0.119712	FALSE	FALSE
SRR3223450	PRJNA315060	hela	76.2286	138.449	2.45036	0.0142715	0.119712	FALSE	FALSE
SRR1740065	PRJNA271578	B-cells	-312.353	-56.2266	2.44948	0.0143064	0.119833	FALSE	FALSE
SRR2937218	PRJNA302818	lcl_s4u_capturing	-131.541	11.6024	2.44851	0.014345	0.12006	FALSE	FALSE
SRR1917015	PRJNA278477	Choriocarcinoma trophoblast	-95.179	246.799	2.44811	0.0143609	0.120138	FALSE	FALSE
SRR1273698	PRJNA246355	human Neural Stem Cells (hNSCs)	210.303	-40.2863	2.44765	0.0143789	0.120267	FALSE	FALSE
SRR2072605	PRJNA287649	blood	-254.825	5.6265	2.44746	0.0143866	0.120296	FALSE	FALSE
SRR1973400	PRJNA281062	h9	184.976	-29.0793	2.44715	0.0143993	0.120402	FALSE	FALSE
SRR514140	PRJNA168981		191.163	-56.2864	2.44485	0.0144913	0.12093	FALSE	FALSE
SRR031855	PRJNA122271	lcl	-146.82	49.6789	2.4447	0.0144972	0.120959	FALSE	FALSE
ERR914278	PRJEB7388	ipsc	254.562	-30.0169	2.44446	0.0145069	0.120993	FALSE	FALSE
SRR2937310	PRJNA302818	lcl_s4u_capturing	-127.24	3.9985	2.4444	0.0145094	0.120993	FALSE	FALSE
SRR2001510	PRJNA282543	BEAS2B cells	66.6306	87.3705	2.44356	0.0145432	0.121195	FALSE	FALSE
SRR521454	SRP014320	gm12878	-220.575	175.296	2.44337	0.0145509	0.121217	FALSE	FALSE
SRR1060793	PRJNA232593	blood	-215.363	-185.422	2.44277	0.0145751	0.121322	FALSE	FALSE
DRR013789	PRJDB2676		-311.886	-51.5224	2.44219	0.0145986	0.121409	FALSE	FALSE
SRR2936989	PRJNA302818	lcl_s4u_capturing	-122.844	10.976	2.44207	0.0146035	0.121411	FALSE	FALSE
SRR1616905	PRJNA264334	m255	72.3335	40.3828	2.44151	0.014626	0.121521	FALSE	FALSE
SRR1707911	PRJNA270181	Immortalized prostate cancer cell line	47.0087	113.494	2.44071	0.0146584	0.12169	FALSE	FALSE
SRR1027591	PRJNA227155	ipsc	193.38	-45.0589	2.44016	0.0146807	0.121703	FALSE	FALSE
SRR1237983	PRJNA244582	h1	202.069	-45.1609	2.43932	0.0147149	0.121829	FALSE	FALSE
SRR1028756	PRJNA227344	Embryonic stem cell	253.953	-10.9409	2.43693	0.0148128	0.122428	FALSE	FALSE
SRR2054148	PRJNA286001	ipsc	250.961	-14.6834	2.43596	0.0148524	0.122595	FALSE	FALSE
SRR479055	PRJNA158975	thyroid	76.5472	-25.9019	2.4357	0.0148631	0.122595	FALSE	FALSE
SRR2000185	PRJNA282454		244.306	-3.23993	2.43568	0.0148637	0.122595	FALSE	FALSE
SRR934237	PRJNA211925	cord blood	-224.371	26.2044	2.43556	0.0148686	0.122595	FALSE	FALSE
SRR1923079	PRJNA279024		262.918	-11.6737	2.4354	0.0148752	0.122595	FALSE	FALSE
SRR2184525	PRJNA293987	hepg2	-100.877	92.8182	2.43523	0.0148825	0.122595	FALSE	FALSE
ERR1274912	PRJEB7388	ipsc	256.332	-30.0485	2.43452	0.0149117	0.122667	FALSE	FALSE
SRR3308947	PRJNA316672	panc 02.03	31.4374	76.6295	2.43384	0.0149397	0.122816	FALSE	FALSE
SRR3191542	PRJNA313294		200.148	-44.819	2.43356	0.0149514	0.122843	FALSE	FALSE
SRR2051034	PRJNA285874	hepg2	-91.1409	89.8688	2.43334	0.0149601	0.122843	FALSE	FALSE
SRR1200496	PRJNA242307		68.3799	81.2215	2.43235	0.0150013	0.122999	FALSE	FALSE
SRR2937309	PRJNA302818	lcl_s4u_capturing	-123.538	3.88281	2.43229	0.0150036	0.122999	FALSE	FALSE
SRR447172	PRJNA153783	brain	189.197	-47.6316	2.43219	0.0150077	0.123024	FALSE	FALSE
SRR2097796	PRJNA280743		-316.819	-52.2085	2.43206	0.015013	0.123042	FALSE	FALSE
SRR3469371	PRJNA30709	hepg2	-103.092	95.3564	2.43199	0.0150161	0.123042	FALSE	FALSE
ERR946995	PRJEB7388	ipsc	257.219	-25.8571	2.43181	0.0150236	0.123083	FALSE	FALSE
SRR1586373	PRJNA262146	Neural stem cell	208.903	-34.7402	2.43129	0.0150453	0.123245	FALSE	FALSE
SRR1917023	PRJNA278477	Choriocarcinoma trophoblast	-94.9562	247.688	2.43073	0.0150683	0.123411	FALSE	FALSE
SRR1274534	PRJNA246387	h1	241.99	-18.9872	2.43048	0.0150788	0.123425	FALSE	FALSE
SRR031840	PRJNA122271	lcl	-147.125	47.7869	2.43021	0.01509	0.123483	FALSE	FALSE
SRR1639073	PRJNA266234		196.377	-46.514	2.42989	0.0151033	0.123554	FALSE	FALSE
SRR974985	PRJNA218585	B-cells	-211.363	154.538	2.42909	0.0151366	0.1238	FALSE	FALSE
SRR1918363	PRJNA278767	AML	-279.964	40.0231	2.42855	0.0151594	0.12383	FALSE	FALSE
SRR926668	PRJNA210531		-231.983	178.988	2.42831	0.0151693	0.123865	FALSE	FALSE
SRR2003926	SRP057855		181.879	-43.682	2.42779	0.0151912	0.123889	FALSE	FALSE
SRR1182074	PRJNA237340	muscle	70.2669	-257.273	2.42766	0.0151966	0.123889	FALSE	FALSE
SRR1551022	PRJNA258216	B-cells	-309.201	-55.6253	2.42761	0.0151986	0.123889	FALSE	FALSE
SRR1576865	PRJNA261297	ipsc	211.615	-45.592	2.42735	0.0152095	0.123889	FALSE	FALSE
SRR1608874	PRJNA263397	AML	-258.534	69.1182	2.42591	0.0152699	0.124053	FALSE	FALSE
SRR2184526	PRJNA293987	hepg2	-101.112	93.0444	2.42561	0.0152828	0.124058	FALSE	FALSE
SRR646610	PRJNA185828		221.831	-16.8173	2.42545	0.0152895	0.124058	FALSE	FALSE
SRR1274552	PRJNA246387	h1	233.172	-22.0253	2.42453	0.015328	0.124315	FALSE	FALSE
SRR1562747	PRJNA260053	iPSC	247.532	-24.432	2.42385	0.0153568	0.124435	FALSE	FALSE
SRR1643329	PRJNA266526		286.276	16.8307	2.42344	0.0153742	0.124435	FALSE	FALSE
SRR574822	PRJNA175529	h1	257.021	-19.7239	2.42314	0.015387	0.124435	FALSE	FALSE
SRR1542733	PRJNA257975	u-2 os	150.471	129.611	2.42302	0.0153922	0.124435	FALSE	FALSE
SRR1643213	PRJNA266526		262.807	-13.5962	2.42291	0.015397	0.124435	FALSE	FALSE
ERR361242	PRJEB4879	h1	249.949	1.14655	2.42271	0.0154053	0.124435	FALSE	FALSE
SRR1958170	PRJNA192215		242.021	-17.3654	2.42269	0.0154062	0.124435	FALSE	FALSE
SRR1561106	PRJNA259771	h9	200.088	-40.0928	2.42265	0.015408	0.124435	FALSE	FALSE
SRR1648605	PRJNA266932	mcf7	-26.3461	8.32701	2.42204	0.0154338	0.124543	FALSE	FALSE
SRR2184522	PRJNA293987	hepg2	-102.24	93.0624	2.42145	0.0154589	0.124702	FALSE	FALSE
SRR2050905	PRJNA262128	h1	190.254	161.053	2.42119	0.0154698	0.124713	FALSE	FALSE
SRR2937235	PRJNA302818	lcl_s4u_capturing	-124.479	4.5101	2.4207	0.0154906	0.124729	FALSE	FALSE
ERR1274919	PRJEB7388	ipsc	260.47	-25.581	2.41927	0.0155517	0.124975	FALSE	FALSE
SRR032251	PRJNA117631	lcl	-139.557	51.0979	2.4191	0.0155588	0.124985	FALSE	FALSE
SRR1918174	PRJNA278311		-306.848	-46.8616	2.41877	0.0155731	0.125025	FALSE	FALSE
SRR934631	PRJNA210428	breast	17.9101	47.8066	2.41833	0.0155918	0.125113	FALSE	FALSE
SRR1274539	PRJNA246387	h1	240.303	-19.7407	2.41826	0.0155948	0.125113	FALSE	FALSE
SRR1313122	PRJNA251383	er+ breast cancer primary tumor	-3.60392	-172.138	2.4181	0.0156018	0.125114	FALSE	FALSE
ERR1274914	PRJEB7388	ipsc	259.468	-29.2733	2.41767	0.0156204	0.125213	FALSE	FALSE
SRR1747968	PRJNA252962	t TFH	-247.535	-74.3295	2.41729	0.0156364	0.125303	FALSE	FALSE
SRR976184	PRJNA218873	cord blood	253.549	-3.50836	2.41706	0.0156466	0.125337	FALSE	FALSE
SRR1643406	PRJNA266526		282.318	19.0211	2.41683	0.0156562	0.125383	FALSE	FALSE
SRR1550994	PRJNA258216	B-cells	-309.858	-55.9608	2.41673	0.0156604	0.125383	FALSE	FALSE
SRR896668	PRJNA208369		-63.1621	-16.4048	2.4161	0.0156877	0.125426	FALSE	FALSE
SRR2937125	PRJNA302818	lcl_s4u_capturing	-122.246	5.00366	2.4157	0.0157048	0.125477	FALSE	FALSE
ERR338423	PRJEB4204	keratinocyte	24.2242	79.5153	2.41566	0.0157066	0.125477	FALSE	FALSE
SRR1643340	PRJNA266526		286.626	17.3907	2.41453	0.0157554	0.125774	FALSE	FALSE
SRR1313196	PRJNA251383	breast	-1.89098	-173.613	2.41406	0.0157759	0.125843	FALSE	FALSE
DRR016711	PRJDB2256		63.1029	96.8497	2.41372	0.0157908	0.125886	FALSE	FALSE
SRR1057976	PRJNA223168		194.105	-61.3674	2.41365	0.0157937	0.125886	FALSE	FALSE
SRR3680259	PRJNA326108		283.27	-91.3393	2.41296	0.0158236	0.126051	FALSE	FALSE
SRR2937263	PRJNA302818	lcl_s4u_capturing	-125.412	4.6623	2.41242	0.015847	0.126078	FALSE	FALSE
SRR1747971	PRJNA252962	t TEFF	-247.276	-73.1265	2.41215	0.0158589	0.126078	FALSE	FALSE
SRR1923086	PRJNA279024		263.259	-13.5488	2.41193	0.0158682	0.126109	FALSE	FALSE
SRR1973403	PRJNA281062	h9	185.836	-29.5543	2.41118	0.0159012	0.12627	FALSE	FALSE
SRR1060778	PRJNA232593	blood	-215.082	-184.589	2.4108	0.0159175	0.126372	FALSE	FALSE
SRR863245	PRJNA203652	hek293	205.953	176.833	2.40927	0.0159846	0.126796	FALSE	FALSE
ERR947006	PRJEB7388	ipsc	256.982	-29.4896	2.40881	0.0160046	0.126923	FALSE	FALSE
SRR1806593	PRJNA275652	endothelial cell	197.308	164.904	2.40864	0.016012	0.126923	FALSE	FALSE
SRR2937238	PRJNA302818	lcl_s4u_capturing	-126.55	5.21114	2.40832	0.016026	0.126962	FALSE	FALSE
ERR947000	PRJEB7388	ipsc	258.39	-30.5302	2.40808	0.0160366	0.127025	FALSE	FALSE
ERR342878	PRJEB4618	imr32	176.295	14.7667	2.40739	0.0160671	0.127189	FALSE	FALSE
SRR646609	PRJNA185828		220.718	-15.8096	2.40731	0.0160705	0.127189	FALSE	FALSE
SRR2937291	PRJNA302818	lcl_s4u_capturing	-122.247	6.82882	2.40724	0.0160737	0.127189	FALSE	FALSE
SRR1734826	PRJNA271162	a549	33.4963	88.0001	2.40702	0.0160834	0.127239	FALSE	FALSE
SRR3469512	PRJNA30709	hepg2	-105.045	95.4822	2.40621	0.0161189	0.127412	FALSE	FALSE
SRR1744876	PRJNA271796	h9	171.565	-14.1102	2.40545	0.0161528	0.12764	FALSE	FALSE
ERR1274906	PRJEB7388	ipsc	259.322	-28.8291	2.40504	0.0161705	0.12777	FALSE	FALSE
SRR2937271	PRJNA302818	lcl_s4u_capturing	-123.892	7.02535	2.40453	0.0161933	0.127887	FALSE	FALSE
SRR2001121	PRJNA282505	t47d	94.8185	-189.361	2.40394	0.0162194	0.128012	FALSE	FALSE
SRR031857	PRJNA122271	lcl	-144.447	47.2362	2.40302	0.0162604	0.128275	FALSE	FALSE
SRR897823	PRJNA208369		29.4082	-27.7014	2.40281	0.0162697	0.128319	FALSE	FALSE
SRR830997	PRJNA198165	heart	78.9598	-393.391	2.402	0.0163059	0.128541	FALSE	FALSE
SRR1272186	PRJNA246308	heart	82.0718	-390.128	2.40102	0.0163493	0.128846	FALSE	FALSE
SRR1643356	PRJNA266526		284.33	22.9309	2.40011	0.0163903	0.128977	FALSE	FALSE
SRR1525429	PRJNA256193	SV-40 transformed primary human fetal epididymis cells	69.4643	84.0579	2.39999	0.0163957	0.128977	FALSE	FALSE
SRR2937220	PRJNA302818	lcl_s4u_capturing	-130.923	11.8762	2.39995	0.0163973	0.128977	FALSE	FALSE
SRR2001193	PRJNA282505	t47d	90.1817	-190.273	2.39983	0.0164029	0.128993	FALSE	FALSE
ERR342816	PRJEB4618		150.983	128.359	2.39972	0.0164075	0.128994	FALSE	FALSE
SRR2086038	PRJNA263582	h1	273.301	7.73139	2.39957	0.0164142	0.12901	FALSE	FALSE
SRR1542734	PRJNA257975	u-2 os	150.311	129.647	2.39891	0.0164439	0.129155	FALSE	FALSE
SRR1562757	PRJNA260053	iPSC	246.964	-20.9034	2.39865	0.0164556	0.129202	FALSE	FALSE
SRR1608848	PRJNA263397	AML	-280.82	33.5478	2.39832	0.0164707	0.129216	FALSE	FALSE
SRR1576864	PRJNA261297	ipsc	211.59	-45.6563	2.39762	0.0165022	0.129398	FALSE	FALSE
SRR031943	PRJNA122271	lcl	-140.961	50.4384	2.39628	0.0165625	0.129615	FALSE	FALSE
SRR1707910	PRJNA270181	Immortalized prostate cancer cell line	47.3789	112.694	2.39566	0.0165906	0.129691	FALSE	FALSE
SRR1633350	PRJNA265099		256.858	-11.9019	2.3955	0.0165977	0.129693	FALSE	FALSE
SRR3576776	PRJNA322427		36.732	62.4084	2.39508	0.0166167	0.129717	FALSE	FALSE
SRR3575044	PRJNA322545	ipsc	246.985	-14.5351	2.39447	0.0166442	0.12979	FALSE	FALSE
SRR962601	PRJNA217945	lymphoma	-58.4445	-81.3277	2.39432	0.0166512	0.12979	FALSE	FALSE
SRR2970575	PRJNA304716		193.935	176.682	2.39431	0.0166516	0.12979	FALSE	FALSE
SRR031829	PRJNA122271	lcl	-140.886	50.6901	2.39427	0.0166534	0.12979	FALSE	FALSE
SRR1562743	PRJNA260053	iPSC	247.726	-24.5801	2.39388	0.0166714	0.129835	FALSE	FALSE
SRR1608919	PRJNA263397	AML	-273.641	36.6247	2.39301	0.0167107	0.130074	FALSE	FALSE
ERR914300	PRJEB7388	ipsc	258.079	-29.0269	2.39266	0.0167268	0.130082	FALSE	FALSE
SRR2937304	PRJNA302818	lcl_s4u_capturing	-124.095	8.31202	2.39244	0.0167366	0.130082	FALSE	FALSE
SRR805739	PRJNA196147	B-cells	-316.099	-55.6953	2.39194	0.0167597	0.130194	FALSE	FALSE
SRR037208	PRJNA125337		198.567	-34.7351	2.3918	0.0167661	0.130212	FALSE	FALSE
SRR1237980	PRJNA244582	h1	204.496	-43.8496	2.39156	0.0167769	0.130276	FALSE	FALSE
SRR3168481	PRJNA311990		122.541	152.962	2.39051	0.0168248	0.130604	FALSE	FALSE
SRR805772	PRJNA196147	B-cells	-314.835	-55.7248	2.39	0.0168483	0.130701	FALSE	FALSE
SRR073728	PRJNA153913		196.015	176.152	2.38997	0.0168499	0.130701	FALSE	FALSE
SRR1917016	PRJNA278477	Choriocarcinoma trophoblast	-95.6715	247.251	2.3898	0.0168574	0.130701	FALSE	FALSE
SRR032241	PRJNA117631	lcl	-141.281	55.4628	2.38948	0.0168722	0.130791	FALSE	FALSE
SRR1693632	PRJNA264090	h1	207.358	-20.5058	2.38774	0.0169522	0.131256	FALSE	FALSE
SRR1608499	PRJNA263397	AML	-276.983	38.9838	2.38753	0.0169618	0.131256	FALSE	FALSE
SRR2001180	PRJNA282505	t47d	93.5723	-190.843	2.38741	0.0169676	0.131256	FALSE	FALSE
SRR031907	PRJNA122271	lcl	-141.21	52.844	2.38734	0.0169708	0.131256	FALSE	FALSE
SRR1643339	PRJNA266526		286.476	16.5865	2.38705	0.0169842	0.131279	FALSE	FALSE
ERR914326	PRJEB7388	ipsc	259.18	-29.7312	2.38692	0.0169903	0.131305	FALSE	FALSE
SRR3680260	PRJNA326108		283.088	-92.1474	2.38585	0.0170397	0.131599	FALSE	FALSE
SRR1028755	PRJNA227344	Embryonic stem cell	256.424	-10.5691	2.38559	0.0170518	0.131671	FALSE	FALSE
SRR953773	PRJNA215765	hep3b	28.364	69.6907	2.3855	0.017056	0.131671	FALSE	FALSE
SRR1038635	PRJNA229959	hek293	199.707	178.401	2.38503	0.0170776	0.131742	FALSE	FALSE
SRR1576850	PRJNA261297	ipsc	210.674	-44.5048	2.38484	0.0170863	0.131743	FALSE	FALSE
SRR1999728	PRJNA282167	hepg2	-103.51	95.4291	2.38443	0.0171056	0.131816	FALSE	FALSE
SRR299025	PRJNA143717		26.4441	-34.0512	2.38336	0.0171552	0.132074	FALSE	FALSE
SRR897121	PRJNA208369		30.2614	-6.18363	2.38292	0.0171761	0.13217	FALSE	FALSE
SRR3469585	PRJNA30709	hepg2	-105.396	95.4309	2.3827	0.017186	0.132195	FALSE	FALSE
SRR2028016	PRJNA282939		41.4225	94.4335	2.3826	0.0171909	0.13221	FALSE	FALSE
SRR1485145	PRJNA253866	primary astrocytes	123.691	17.8213	2.38156	0.0172393	0.132444	FALSE	FALSE
ERR668397	PRJEB7674		249.613	-16.8725	2.38136	0.0172489	0.132444	FALSE	FALSE
SRR2937188	PRJNA302818	lcl_s4u_capturing	-124.331	5.84338	2.38134	0.0172498	0.132444	FALSE	FALSE
SRR898244	PRJNA208369		42.5418	-32.8226	2.38077	0.0172767	0.132597	FALSE	FALSE
SRR542384	PRJNA172761	breast	-6.87694	-139.387	2.37929	0.0173462	0.133079	FALSE	FALSE
SRR3147781	PRJNA311008	huvec	-59.4174	145.336	2.37606	0.0174985	0.133948	FALSE	FALSE
SRR897799	PRJNA208369		30.1357	-32.3898	2.37575	0.0175133	0.133948	FALSE	FALSE
SRR1916993	PRJNA278477	Choriocarcinoma trophoblast	-94.0944	247.318	2.37536	0.017532	0.133948	FALSE	FALSE
SRR771550	PRJNA192838	kidney	192.878	169.924	2.37534	0.0175328	0.133948	FALSE	FALSE
SRR2060071	PRJNA285906		-199.493	120.409	2.37531	0.0175344	0.133948	FALSE	FALSE
ERR342813	PRJEB4618		63.3094	76.8442	2.37502	0.0175481	0.133981	FALSE	FALSE
ERR958495	PRJEB9852		-207.696	149.3	2.37486	0.0175555	0.134022	FALSE	FALSE
SRR2061041	PRJNA285906		-199.351	119.618	2.37408	0.0175927	0.134118	FALSE	FALSE
SRR1576513	PRJNA261255	ipsc	193.615	-41.7026	2.37347	0.0176217	0.134234	FALSE	FALSE
SRR2038462	PRJNA265099		242.599	7.93649	2.37285	0.0176516	0.134328	FALSE	FALSE
SRR1643397	PRJNA266526		284.212	19.9035	2.37144	0.0177188	0.134639	FALSE	FALSE
ERR914325	PRJEB7388	ipsc	257.056	-29.6088	2.37081	0.0177491	0.134809	FALSE	FALSE
SRR3308940	PRJNA316672	l3.6pl	33.5714	74.1076	2.37069	0.0177551	0.134809	FALSE	FALSE
SRR834980	PRJNA198866	B-cells	-311.218	-50.6487	2.37043	0.0177672	0.134862	FALSE	FALSE
SRR1608877	PRJNA263397	AML	-258.905	68.9209	2.37008	0.0177844	0.134908	FALSE	FALSE
ERR338431	PRJEB4204	keratinocyte	22.9658	80.0785	2.36933	0.0178205	0.135107	FALSE	FALSE
SRR521470	SRP014320	hepg2	-98.8273	92.8281	2.36861	0.0178549	0.135226	FALSE	FALSE
SRR1951705	PRJNA280230	blood	-238.903	-196.769	2.3685	0.0178604	0.135226	FALSE	FALSE
SRR031811	PRJNA122271	lcl	-144.786	47.7861	2.36848	0.0178614	0.135226	FALSE	FALSE
SRR1273705	PRJNA246355	human Neural Stem Cells (hNSCs)	210.962	-40.5864	2.36821	0.0178745	0.135257	FALSE	FALSE
SRR1118402	PRJNA235198	ipsc	202.778	-43.2249	2.36782	0.0178933	0.135358	FALSE	FALSE
SRR836528	PRJNA200967		199.558	-44.4107	2.36774	0.0178973	0.135359	FALSE	FALSE
SRR934806	PRJNA212047	brain	186.842	-139.794	2.36656	0.0179542	0.135682	FALSE	FALSE
SRR3168587	PRJNA309952	esophagus	80.7931	144.439	2.36655	0.0179549	0.135682	FALSE	FALSE
SRR2131929	PRJNA291275		252.846	-4.23394	2.3647	0.0180445	0.136049	FALSE	FALSE
DRR013793	PRJDB2676		-311.189	-51.7259	2.3647	0.0180448	0.136049	FALSE	FALSE
SRR1283380	PRJNA246711	cord blood	-226.276	28.141	2.36436	0.0180614	0.136049	FALSE	FALSE
SRR2054149	PRJNA286001	ipsc	251.194	-14.3702	2.36369	0.0180941	0.136049	FALSE	FALSE
SRR553465	PRJNA174350	neutrophils	-256.784	-149.774	2.36345	0.0181056	0.136092	FALSE	FALSE
SRR1576855	PRJNA261297	ipsc	211.938	-44.4434	2.36339	0.0181084	0.136092	FALSE	FALSE
SRR1025673	PRJNA227025	z138	-208.383	153.146	2.36303	0.0181263	0.136192	FALSE	FALSE
SRR1643255	PRJNA266526		292.449	26.4139	2.36298	0.0181286	0.136192	FALSE	FALSE
SRR1686364	PRJNA268951	brain	203.815	-42.238	2.36193	0.0181802	0.136552	FALSE	FALSE
SRR1060783	PRJNA232593	blood	-214.178	-186.518	2.36161	0.0181956	0.136595	FALSE	FALSE
SRR2001177	PRJNA282505	t47d	90.2164	-189.261	2.36149	0.0182015	0.136595	FALSE	FALSE
SRR1521390	PRJNA255754	brain	179.865	-125.484	2.36123	0.0182146	0.136595	FALSE	FALSE
SRR2071725	PRJNA287562	neutrophils	-256.32	-149.125	2.36086	0.0182325	0.136693	FALSE	FALSE
SRR3469509	PRJNA30709	hepg2	-105.48	94.5042	2.3607	0.0182405	0.136722	FALSE	FALSE
SRR934642	PRJNA210428	breast	18.2275	46.9406	2.36024	0.018263	0.136783	FALSE	FALSE
SRR1259312	PRJNA245235	hek293	202.544	175.167	2.35989	0.0182803	0.136789	FALSE	FALSE
SRR1608875	PRJNA263397	AML	-259.035	68.8073	2.3598	0.0182846	0.136789	FALSE	FALSE
SRR896710	PRJNA208369		13	-22.0397	2.35955	0.0182971	0.136819	FALSE	FALSE
SRR3469462	PRJNA30709	hepg2	-105.799	95.9087	2.35929	0.0183099	0.136866	FALSE	FALSE
SRR387406	SRP009316	blood	-205.712	161.89	2.35913	0.0183178	0.136866	FALSE	FALSE
SRR1643214	PRJNA266526		262.067	-13.7511	2.35848	0.0183502	0.137078	FALSE	FALSE
SRR1643337	PRJNA266526		286.712	16.8663	2.35779	0.018384	0.137206	FALSE	FALSE
SRR993716	PRJNA219507	prostate	-18.8942	-148.747	2.35756	0.0183956	0.13721	FALSE	FALSE
ERR914314	PRJEB7388	ipsc	254.657	-29.9586	2.35731	0.0184078	0.13721	FALSE	FALSE
SRR1639076	PRJNA266234		193.868	-44.5967	2.3573	0.0184081	0.13721	FALSE	FALSE
SRR922451	PRJNA209572		-239.907	-104.7	2.35704	0.0184214	0.13721	FALSE	FALSE
SRR424681	PRJNA153117	lcl	-215.343	180.219	2.35574	0.0184859	0.13755	FALSE	FALSE
SRR1238550	PRJNA182153	hela	75.7935	141.615	2.35566	0.0184899	0.13755	FALSE	FALSE
SRR427099	PRJNA155821	hepg2	-95.7077	91.9587	2.35508	0.0185187	0.137631	FALSE	FALSE
SRR2937292	PRJNA302818	lcl_s4u_capturing	-124.47	11.1822	2.3542	0.0185625	0.137762	FALSE	FALSE
SRR3184652	PRJNA312978	HCC	66.3584	76.6214	2.35324	0.0186105	0.138082	FALSE	FALSE
SRR1643374	PRJNA266526		294.894	26.1871	2.35298	0.0186238	0.138106	FALSE	FALSE
SRR805777	PRJNA196147	B-cells	-315.274	-55.9417	2.35192	0.0186767	0.138425	FALSE	FALSE
SRR897064	PRJNA208369		54.4102	-20.142	2.35178	0.018684	0.138453	FALSE	FALSE
SRR1918454	PRJNA278767	AML	-268.982	43.3618	2.35132	0.0187068	0.138565	FALSE	FALSE
SRR1551070	PRJNA258216	B-cells	-308.872	-54.7823	2.3506	0.0187432	0.138797	FALSE	FALSE
SRR3308936	PRJNA316672	s2-lm7-yb	31.4515	74.3119	2.35037	0.0187546	0.138803	FALSE	FALSE
SRR1643347	PRJNA266526		283.534	22.7297	2.35034	0.0187564	0.138803	FALSE	FALSE
SRR1639070	PRJNA266234		232.048	-25.5867	2.34999	0.0187737	0.1389	FALSE	FALSE
SRR2191008	PRJNA294025		74.7549	77.1836	2.34965	0.0187909	0.138903	FALSE	FALSE
SRR1638523	PRJNA266296	T-cells	-232.391	-45.2792	2.34884	0.0188321	0.139052	FALSE	FALSE
SRR448106	PRJNA156781	heart	82.5247	-391.393	2.34883	0.0188325	0.139052	FALSE	FALSE
SRR1348565	PRJNA196928	ipsc	247.235	-18.4206	2.34757	0.0188965	0.139394	FALSE	FALSE
ERR914296	PRJEB7388	ipsc	256.662	-26.7065	2.3473	0.0189098	0.139433	FALSE	FALSE
SRR2925161	PRJNA302748		77.8261	68.5238	2.3472	0.0189149	0.139433	FALSE	FALSE
SRR1205283	PRJNA242683	u2932	-210.713	155.71	2.34701	0.0189246	0.139445	FALSE	FALSE
SRR032246	PRJNA117631	lcl	-142.786	54.3857	2.34684	0.0189335	0.139451	FALSE	FALSE
SRR898252	PRJNA208369		42.5903	-33.2055	2.34633	0.0189593	0.139526	FALSE	FALSE
SRR2584801	PRJNA298216		80.1388	72.7481	2.34523	0.0190156	0.139855	FALSE	FALSE
ERR342833	PRJEB4618	imr32	175.903	15.3233	2.34481	0.0190369	0.13994	FALSE	FALSE
SRR1582166	PRJNA261535	neural stem cell (NSC)	202.546	-37.9052	2.34408	0.019074	0.140102	FALSE	FALSE
SRR1918296	PRJNA278767	AML	-266.094	54.6957	2.34392	0.0190825	0.14013	FALSE	FALSE
SRR1643341	PRJNA266526		286.559	17.6246	2.34331	0.0191134	0.140285	FALSE	FALSE
ERR914289	PRJEB7388	ipsc	257.078	-29.9492	2.34292	0.0191335	0.1404	FALSE	FALSE
SRR578270	PRJNA176191	hela	76.6419	144.771	2.34272	0.0191439	0.140442	FALSE	FALSE
SRR1060784	PRJNA232593	blood	-214.821	-186.597	2.3425	0.019155	0.140462	FALSE	FALSE
SRR031828	PRJNA122271	lcl	-142.566	53.8922	2.34231	0.0191649	0.140494	FALSE	FALSE
SRR1917022	PRJNA278477	Choriocarcinoma trophoblast	-94.8583	248.181	2.34173	0.0191945	0.140543	FALSE	FALSE
ERR946982	PRJEB7388	ipsc	254.871	-31.1468	2.34058	0.0192537	0.140853	FALSE	FALSE
SRR1643330	PRJNA266526		286.222	17.1332	2.34041	0.0192626	0.140853	FALSE	FALSE
SRR1259322	PRJNA245235	hek293	203.661	173.327	2.34036	0.0192652	0.140853	FALSE	FALSE
SRR3192687	PRJNA30709		204.842	-37.2237	2.34013	0.0192769	0.140905	FALSE	FALSE
SRR1055101	PRJNA232086	h9	251.634	-18.9672	2.33963	0.019303	0.140966	FALSE	FALSE
SRR3090767	PRJNA290903	zr-75-30	117.444	148.157	2.33962	0.0193036	0.140966	FALSE	FALSE
SRR1274547	PRJNA246387	h1	245.377	-19.754	2.33942	0.0193138	0.141016	FALSE	FALSE
SRR3480374	PRJNA320895	h9	249.022	-19.1713	2.33836	0.0193686	0.141093	FALSE	FALSE
SRR521451	SRP014320	gm12878	-221.736	175.658	2.33811	0.0193813	0.141135	FALSE	FALSE
SRR031887	PRJNA122271	lcl	-142.141	49.9347	2.3379	0.0193923	0.141184	FALSE	FALSE
SRR2984645	PRJNA305580	t47d	91.5824	-185.683	2.33732	0.0194226	0.141327	FALSE	FALSE
ERR914318	PRJEB7388	ipsc	255.681	-29.2568	2.33661	0.0194596	0.141547	FALSE	FALSE
SRR2937225	PRJNA302818	lcl_s4u_capturing	-125.885	3.3842	2.33651	0.0194647	0.141547	FALSE	FALSE
SRR1258218	PRJNA245078	lcl	-226.378	170.502	2.33646	0.019467	0.141547	FALSE	FALSE
SRR922454	PRJNA209572		-241.425	-100.338	2.33575	0.0195041	0.141638	FALSE	FALSE
SRR2032037	PRJNA284200		-263.486	63.1708	2.33499	0.019544	0.141811	FALSE	FALSE
SRR3147775	PRJNA311008	huvec	-59.5308	145.716	2.33488	0.0195497	0.141811	FALSE	FALSE
SRR1576490	PRJNA261255	ipsc	194.793	-38.6791	2.33443	0.0195732	0.141951	FALSE	FALSE
SRR3168486	PRJNA311990		123.258	152.448	2.33434	0.0195779	0.141956	FALSE	FALSE
SRR1576854	PRJNA261297	ipsc	211.92	-43.9309	2.33302	0.0196472	0.142361	FALSE	FALSE
SRR542396	PRJNA172761	breast	-6.8022	-139.795	2.3327	0.0196637	0.142429	FALSE	FALSE
SRR1528552	PRJNA256302	hcc1599	37.5693	73.3544	2.33203	0.0196991	0.142549	FALSE	FALSE
ERR789400	PRJEB8740	granulocyte	-259.214	-149.157	2.33115	0.0197454	0.142748	FALSE	FALSE
SRR032269	PRJNA117631	lcl	-140.011	54.2649	2.33109	0.0197488	0.142748	FALSE	FALSE
SRR1582169	PRJNA261535	neural stem cell (NSC)	202.226	-37.6074	2.33035	0.0197876	0.142779	FALSE	FALSE
SRR2001144	PRJNA282505	t47d	94.5608	-189.399	2.33028	0.0197915	0.142779	FALSE	FALSE
SRR897445	PRJNA208369		34.6697	-11.391	2.33018	0.0197968	0.142779	FALSE	FALSE
SRR1313112	PRJNA251383	er+ breast cancer primary tumor	-3.02398	-172.212	2.32943	0.0198365	0.143003	FALSE	FALSE
ERR1203459	PRJEB7388	ipsc	258.738	-27.5259	2.32918	0.0198494	0.143009	FALSE	FALSE
SRR1554567	PRJNA245228		196.829	-57.3715	2.32862	0.0198793	0.143137	FALSE	FALSE
ERR789388	PRJEB8740	granulocyte	-260.293	-148.334	2.32771	0.0199276	0.143293	FALSE	FALSE
SRR1656566	PRJNA267697	blood	-238.91	-198.485	2.32758	0.0199345	0.143299	FALSE	FALSE
SRR514134	PRJNA168981		191.087	-56.6773	2.32725	0.0199521	0.143389	FALSE	FALSE
SRR1583695	PRJNA261785	bj-ips-o	251.814	-4.54074	2.3269	0.0199706	0.143427	FALSE	FALSE
ERR342856	PRJEB4618	hepg2	-95.7351	94.1285	2.32638	0.0199981	0.143478	FALSE	FALSE
SRR1562754	PRJNA260053	iPSC	247.537	-20.7464	2.32591	0.0200236	0.143604	FALSE	FALSE
SRR1918691	PRJNA278767	AML	-271.209	58.7868	2.3258	0.0200292	0.143613	FALSE	FALSE
SRR976773	PRJNA218926	blood	-225.454	-180.37	2.32502	0.020071	0.143707	FALSE	FALSE
SRR1576507	PRJNA261255	ipsc	193.987	-42.1414	2.32491	0.0200766	0.143707	FALSE	FALSE
SRR2054150	PRJNA286001	ipsc	252.077	-13.5853	2.32471	0.0200874	0.143707	FALSE	FALSE
SRR2050924	PRJNA262128	lung	51.6324	84.1471	2.3243	0.0201092	0.143751	FALSE	FALSE
SRR1561109	PRJNA259771	Neuronal Progeny	196.919	-42.8058	2.32394	0.0201288	0.143819	FALSE	FALSE
SRR1044673	PRJNA230824	retro-virus derived	252.397	-4.12537	2.32295	0.0201821	0.144106	FALSE	FALSE
SRR897085	PRJNA208369		134.457	133.05	2.32287	0.0201859	0.144106	FALSE	FALSE
SRR2984644	PRJNA305580	t47d	91.4537	-185.674	2.32214	0.0202256	0.144238	FALSE	FALSE
SRR1313173	PRJNA251383	triple negative breast cancer primary tumor	-1.41077	-170.893	2.32156	0.0202567	0.144372	FALSE	FALSE
SRR896703	PRJNA208369		13.3661	-21.6174	2.32138	0.0202661	0.144372	FALSE	FALSE
SRR3469527	PRJNA30709	hepg2	-103.927	93.7625	2.32096	0.0202888	0.144372	FALSE	FALSE
SRR897479	PRJNA208369		32.7249	-4.16786	2.32088	0.0202935	0.144372	FALSE	FALSE
SRR031958	PRJNA122271	lcl	-146.212	47.5524	2.32047	0.0203153	0.144521	FALSE	FALSE
SRR1274531	PRJNA246387	h1	240.132	-20.9646	2.31971	0.0203565	0.144678	FALSE	FALSE
SRR1639212	PRJNA264090	h1	260.838	-13.5282	2.31913	0.0203878	0.144775	FALSE	FALSE
SRR2937226	PRJNA302818	lcl_s4u_capturing	-126.448	4.06387	2.31906	0.0203918	0.144775	FALSE	FALSE
SRR1656584	PRJNA267697	blood	-238.8	-196.198	2.31871	0.0204107	0.144902	FALSE	FALSE
ERR914307	PRJEB7388	ipsc	256.462	-29.7968	2.31742	0.0204808	0.145293	FALSE	FALSE
ERR342894	PRJEB4618		62.9224	76.7155	2.31657	0.020527	0.145512	FALSE	FALSE
SRR540253	PRJNA173338	hela	78.7624	144.176	2.31644	0.0205345	0.145512	FALSE	FALSE
SRR897839	PRJNA208369		31.8783	-30.6913	2.31642	0.0205356	0.145512	FALSE	FALSE
SRR1636945	PRJNA266045		180.694	-26.1772	2.31587	0.0205655	0.145663	FALSE	FALSE
ERR590839	PRJEB6168		186.902	-45.224	2.31518	0.0206031	0.145795	FALSE	FALSE
SRR448099	PRJNA156781	heart	81.5852	-391.333	2.31485	0.0206213	0.145881	FALSE	FALSE
SRR2937126	PRJNA302818	lcl_s4u_capturing	-122.046	5.43366	2.31446	0.0206424	0.14597	FALSE	FALSE
SRR2001197	PRJNA282505	t47d	91.713	-190.901	2.31417	0.0206582	0.146002	FALSE	FALSE
SRR3469426	PRJNA30709	hepg2	-105.342	95.2237	2.31403	0.0206659	0.146002	FALSE	FALSE
SRR398235	PRJNA156297	293t	198.966	177.523	2.314	0.0206676	0.146002	FALSE	FALSE
SRR2105578	PRJNA290103	mcf7	91.2355	-180.65	2.31337	0.0207021	0.146183	FALSE	FALSE
SRR1640722	PRJNA266431		205.214	-29.7232	2.31246	0.0207526	0.14643	FALSE	FALSE
SRR1643412	PRJNA266526		282.843	18.8278	2.31225	0.0207637	0.146484	FALSE	FALSE
SRR2028019	PRJNA282939		41.1159	95.1403	2.31194	0.020781	0.14658	FALSE	FALSE
SRR1582167	PRJNA261535		193.692	-49.5922	2.31138	0.0208116	0.146695	FALSE	FALSE
SRR447175	PRJNA153783	brain	189.578	-47.9742	2.31126	0.0208184	0.146703	FALSE	FALSE
SRR031957	PRJNA122271	lcl	-146.53	48.2664	2.31045	0.0208631	0.146882	FALSE	FALSE
SRR2086036	PRJNA263582	h1	271.997	6.56837	2.31036	0.020868	0.146882	FALSE	FALSE
SRR1619541	PRJNA264625		193.199	-43.0606	2.30876	0.0209567	0.147271	FALSE	FALSE
SRR1557109	PRJNA258400		109.007	28.1395	2.3085	0.0209712	0.147336	FALSE	FALSE
SRR3082574	PRJNA307570	neuroepithelia aggregates	235.261	-23.9275	2.30822	0.0209868	0.147378	FALSE	FALSE
SRR873618	PRJNA206563	iPSC	260.704	-10.5379	2.30813	0.020992	0.147378	FALSE	FALSE
SRR521475	SRP014320	hepg2	-98.2449	92.8256	2.30777	0.0210117	0.14747	FALSE	FALSE
ERR789399	PRJEB8740	granulocyte	-259.063	-149.713	2.3068	0.0210661	0.147753	FALSE	FALSE
SRR2415571	PRJNA295333		206.747	-37.0626	2.30642	0.0210869	0.14781	FALSE	FALSE
SRR1259319	PRJNA245235	hek293	203.987	173.882	2.3062	0.0210995	0.147816	FALSE	FALSE
SRR2001158	PRJNA282505	t47d	91.5375	-190.1	2.30486	0.0211742	0.148181	FALSE	FALSE
SRR3469506	PRJNA30709	hepg2	-105.225	94.998	2.30463	0.0211875	0.148181	FALSE	FALSE
SRR2937262	PRJNA302818	lcl_s4u_capturing	-125.195	3.83212	2.30462	0.0211879	0.148181	FALSE	FALSE
SRR350279	PRJNA147251	imr90	100.164	58.6631	2.30406	0.0212191	0.14834	FALSE	FALSE
SRR863241	PRJNA203652	hek293	206.666	176.612	2.3035	0.0212509	0.14841	FALSE	FALSE
SRR1294118	PRJNA248289		254.739	-9.75913	2.3032	0.0212679	0.14852	FALSE	FALSE
SRR3576743	PRJNA322427		36.0625	62.5628	2.30296	0.0212808	0.148565	FALSE	FALSE
SRR1656542	PRJNA267697	blood	-238.316	-196.337	2.30252	0.0213061	0.148711	FALSE	FALSE
SRR2984649	PRJNA305580	t47d	90.4467	-186.674	2.30247	0.0213087	0.148711	FALSE	FALSE
SRR863247	PRJNA203652	hek293	205.961	176.244	2.30186	0.0213432	0.148936	FALSE	FALSE
SRR1038632	PRJNA229959	hek293	199.45	178.104	2.30147	0.0213649	0.149069	FALSE	FALSE
SRR1634770	PRJNA265452	slk cells	71.3956	94.4832	2.3012	0.0213802	0.149138	FALSE	FALSE
SRR1648609	PRJNA266932	mcf7	-27.1727	5.93942	2.30066	0.0214108	0.149205	FALSE	FALSE
SRR1918299	PRJNA278767	AML	-274.479	42.392	2.30008	0.0214439	0.149355	FALSE	FALSE
SRR3680309	PRJNA326108		287.174	-92.6906	2.29985	0.0214567	0.149388	FALSE	FALSE
SRR3576773	PRJNA322427		36.6728	62.6027	2.29963	0.0214694	0.149388	FALSE	FALSE
SRR031866	PRJNA122271	lcl	-146.744	48.3487	2.29954	0.0214741	0.149388	FALSE	FALSE
SRR1918665	PRJNA278767	AML	-273.018	40.779	2.29948	0.0214778	0.149388	FALSE	FALSE
SRR805736	PRJNA196147	B-cells	-316.259	-54.8197	2.29932	0.0214866	0.149407	FALSE	FALSE
SRR332244	PRJNA135813		249.949	-14.3144	2.29888	0.0215117	0.149559	FALSE	FALSE
SRR3469470	PRJNA30709	hepg2	-105.108	94.6083	2.29798	0.0215632	0.149769	FALSE	FALSE
SRR805725	PRJNA196147	B-cells	-316.722	-56.0366	2.29745	0.0215934	0.149774	FALSE	FALSE
SRR1633286	PRJNA265099		249.663	-2.69031	2.29737	0.0215976	0.149774	FALSE	FALSE
SRR897470	PRJNA208369		31.9368	-26.4363	2.29657	0.0216432	0.149986	FALSE	FALSE
SRR031839	PRJNA122271	lcl	-145.539	48.1964	2.29655	0.0216446	0.149986	FALSE	FALSE
SRR3469507	PRJNA30709	hepg2	-104.387	95.4294	2.29607	0.0216719	0.150129	FALSE	FALSE
SRR031939	PRJNA122271	lcl	-143.15	52.5109	2.29462	0.0217547	0.150474	FALSE	FALSE
SRR1639069	PRJNA266234		231.11	-25.519	2.29434	0.0217711	0.150488	FALSE	FALSE
SRR1508173	PRJNA254420	monolayer cardiomyocytes	149.059	-21.7126	2.29433	0.0217714	0.150488	FALSE	FALSE
SRR1686372	PRJNA268951	brain	205.275	-41.7908	2.29419	0.0217796	0.150488	FALSE	FALSE
ERR946975	PRJEB7388	ipsc	257.904	-30.0523	2.29296	0.0218503	0.150851	FALSE	FALSE
SRR1580552	PRJNA261431	mel90.07	68.3531	40.6425	2.29293	0.021852	0.150851	FALSE	FALSE
ERR789383	PRJEB8740	granulocyte	-259.141	-148.544	2.29247	0.0218787	0.150918	FALSE	FALSE
SRR1918364	PRJNA278767	AML	-280.279	40.2665	2.2924	0.0218825	0.150918	FALSE	FALSE
SRR578639	PRJNA34535	ovary	10.3083	-120.18	2.29239	0.021883	0.150918	FALSE	FALSE
SRR2087590	PRJNA288962		49.8538	79.3552	2.29103	0.0219614	0.151224	FALSE	FALSE
SRR066474	PRJNA133719		26.6993	-33.0063	2.29086	0.0219713	0.151224	FALSE	FALSE
SRR934645	PRJNA210428	breast	17.9657	48.8824	2.29079	0.0219757	0.151224	FALSE	FALSE
SRR090590	PRJNA79905		41.1241	70.4818	2.29057	0.0219885	0.151232	FALSE	FALSE
ERR658224	PRJEB7574		67.9309	68.058	2.28993	0.0220253	0.151414	FALSE	FALSE
SRR1028757	PRJNA227344	Embryonic stem cell	257.055	-10.1793	2.28973	0.0220371	0.151442	FALSE	FALSE
SRR1294115	PRJNA248289	h1	254.939	-6.7568	2.28861	0.022102	0.151758	FALSE	FALSE
SRR1839803	PRJNA277352	blood	-219.936	-168.577	2.28856	0.022105	0.151758	FALSE	FALSE
SRR898249	PRJNA208369		41.893	-33.0367	2.28824	0.0221236	0.151817	FALSE	FALSE
SRR1951702	PRJNA280230	blood	-237.771	-200.678	2.28821	0.0221252	0.151817	FALSE	FALSE
SRR1643411	PRJNA266526		282.081	19.1681	2.28757	0.0221627	0.151939	FALSE	FALSE
SRR1608922	PRJNA263397	AML	-271.619	39.2281	2.28755	0.0221637	0.151939	FALSE	FALSE
SRR1272188	PRJNA246308	heart	82.8666	-390.106	2.28681	0.0222069	0.152187	FALSE	FALSE
SRR2001122	PRJNA282505	t47d	94.3116	-188.576	2.28635	0.0222337	0.152349	FALSE	FALSE
SRR1044670	PRJNA230824	ivf derived	252.495	-4.53391	2.28623	0.0222409	0.152351	FALSE	FALSE
SRR1057977	PRJNA223168		194.932	-61.8502	2.28595	0.0222571	0.152417	FALSE	FALSE
SRR3053568	PRJNA306880	h1	170.741	-20.6845	2.28574	0.0222692	0.152439	FALSE	FALSE
ERR914295	PRJEB7388	ipsc	256.27	-27.9485	2.2855	0.0222835	0.152447	FALSE	FALSE
SRR1038627	PRJNA229959	hek293	199.948	179.829	2.28493	0.0223169	0.152532	FALSE	FALSE
SRR1643208	PRJNA266526		262.291	-15.9638	2.28478	0.0223256	0.152532	FALSE	FALSE
SRR3469526	PRJNA30709	hepg2	-104.241	94.5239	2.28358	0.0223962	0.152768	FALSE	FALSE
[truncated: 29,561 more rows]

## Sheet: Reactome
Reactome pathway	URL	Name	Enrichment Z-score	Enrichment P-value	Enrichment Q-value	Bonferroni significant	FDR 5% significant
[truncated: 1,494 more rows]

[truncated: 9 more sheets: GO_BP, GO_CC, GO_MF, KEGG, HPO, HPO_raw, MGI_MP, GtexV8, SingleCellAtlas]
