# Supplementary material for: Genetic insights into the age-specific biological mechanisms governing human ovarian aging
Source: Am J Hum Genet. 2023 Aug 4;110(9):1549–63. doi: 10.1016/j.ajhg.2023.07.006 (PMC10502738; doi:10.1016/j.ajhg.2023.07.006)
Supplement: Table S4. Pathway enrichment analysis for age 45 [file mmc4.xlsx]

## Sheet: Overview
Pathway enrichment analysis for: age43
Generated using Downstreamer 1.23-SNAPSHOT
Gene set database	Number of sets
GenePrioritization	19516
SampleEnrichment	31499
Reactome	1494
GO_BP	2818
GO_CC	563
GO_MF	764
KEGG	185
HPO	3726
HPO_raw	8853
MGI_MP	3422
GtexV8	54
SingleCellAtlas	172
Used settings
Number of permutations used for p-values: 10000
Number of permutations used for FDR: 100
Force normal pathway scores: false
Force normal GWAS gene z-scores: true
Regress out gene lengths from GWAS gene z-scores: true
Cis window definition: 250000

## Sheet: GenePrioritization
Gene ID	Gene symbol	Chromosome	Band	Start	End	Enrichment Z-score	Enrichment P-value	Enrichment Q-value	Bonferroni significant	FDR 5% significant	Distance to lead GWAS variant	GWAS variant ID	GWAS variant P-value	GWAS gene P-value
ENSG00000141867	BRD4	19	p13.12	15347647	15443356	6.2527	4.03426e-10	0	TRUE	TRUE	Trans (>250 kb)			3.04205
ENSG00000100393	EP300	22	q13.2	41487790	41576081	5.58623	2.3205e-08	0	TRUE	TRUE	Trans (>250 kb)			1.42094
ENSG00000168137	SETD5	3	p25.3	9439299	9520924	5.51868	3.41554e-08	0	TRUE	TRUE	Trans (>250 kb)			1.0991
ENSG00000141568	FOXK2	17	q25.3	80477589	80602538	5.31342	1.07588e-07	0	TRUE	TRUE	Trans (>250 kb)			3.82798
ENSG00000005339	CREBBP	16	p13.3	3775055	3930727	5.27438	1.33207e-07	0	TRUE	TRUE	Trans (>250 kb)			2.70408
ENSG00000130723	PRRC2B	9	q34.13	134269480	134375584	5.18944	2.10932e-07	0	TRUE	TRUE	Trans (>250 kb)			3.0057
ENSG00000125386	FAM193A	4	p16.3	2626988	2734292	5.18007	2.21806e-07	0	TRUE	TRUE	Trans (>250 kb)			3.16016
ENSG00000143442	POGZ	1	q21.3	151375200	151431941	5.1623	2.43928e-07	0	TRUE	TRUE	Trans (>250 kb)			1.33697
ENSG00000135365	PHF21A	11	p11.2	45950871	46142985	5.00791	5.50256e-07	0	TRUE	TRUE	Trans (>250 kb)			1.71284
ENSG00000186566	GPATCH8	17	q21.31	42472652	42580798	5.00267	5.65407e-07	0	TRUE	TRUE	94439	rs11657244	2.79398e-08	3.74069
ENSG00000076108	BAZ2A	12	q13.3	56989380	57030600	4.99174	5.98366e-07	0	TRUE	TRUE	0	rs59333125	0	7.13051
ENSG00000272333	KMT2B	19	q13.12	36208921	36229779	4.96091	7.01634e-07	0	TRUE	TRUE	Trans (>250 kb)			3.14626
ENSG00000183495	EP400	12	q24.33	132434508	132565005	4.95046	7.40379e-07	0	TRUE	TRUE	Trans (>250 kb)			3.50562
ENSG00000167522	ANKRD11	16	q24.3	89334038	89556969	4.94561	7.59072e-07	0	TRUE	TRUE	229792	rs56283750	0	7.13051
ENSG00000213079	SCAF8	6	q25.2	155054459	155155192	4.90474	9.35514e-07	0	TRUE	TRUE	Trans (>250 kb)			0.188908
ENSG00000173064	HECTD4	12	q24.13	112597992	112819896	4.84962	1.23696e-06	0	TRUE	TRUE	Trans (>250 kb)			2.59902
ENSG00000132005	RFX1	19	p13.12	14072350	14117851	4.8277	1.3812e-06	0	TRUE	TRUE	Trans (>250 kb)			6.20851
ENSG00000165699	TSC1	9	q34.13	135766735	135820020	4.82737	1.38348e-06	0	TRUE	TRUE	Trans (>250 kb)			2.49071
ENSG00000109118	PHF12	17	q11.2	27232268	27278789	4.77458	1.80079e-06	0	TRUE	TRUE	Trans (>250 kb)			2.72402
ENSG00000085872	CHERP	19	p13.11	16628700	16653341	4.76126	1.92383e-06	0	TRUE	TRUE	Trans (>250 kb)			1.98409
ENSG00000118058	KMT2A	11	q23.3	118307205	118397539	4.74461	2.08913e-06	0.000416667	TRUE	TRUE	Trans (>250 kb)			5.08366
ENSG00000163960	UBXN7	3	q29	196074533	196159345	4.74036	2.13342e-06	0.000740741	TRUE	TRUE	Trans (>250 kb)			5.05444
ENSG00000130749	ZC3H4	19	q13.32	47567444	47617009	4.73785	2.15999e-06	0.000740741	TRUE	TRUE	Trans (>250 kb)			1.40664
ENSG00000161021	MAML1	5	q35.3	179159851	179223512	4.73019	2.24306e-06	0.000740741	TRUE	TRUE	Trans (>250 kb)			5.39995
ENSG00000132510	KDM6B	17	p13.1	7743222	7758114	4.68406	2.81252e-06	0.0009375	FALSE	TRUE	Trans (>250 kb)			2.9835
ENSG00000127663	KDM4B	19	p13.3	4969125	5153606	4.66335	3.11107e-06	0.0009375	FALSE	TRUE	Trans (>250 kb)			4.89413
ENSG00000167548	KMT2D	12	q13.12	49412758	49453557	4.66313	3.11433e-06	0.0009375	FALSE	TRUE	Trans (>250 kb)			3.54894
ENSG00000101040	ZMYND8	20	q13.12	45837859	45985567	4.65636	3.21846e-06	0.0009375	FALSE	TRUE	Trans (>250 kb)			1.22885
ENSG00000162923	WDR26	1	q42.12	224572845	224624735	4.6513	3.29848e-06	0.00108696	FALSE	TRUE	Trans (>250 kb)			2.64583
ENSG00000100888	CHD8	14	q11.2	21853353	21924285	4.64164	3.45659e-06	0.00108696	FALSE	TRUE	Trans (>250 kb)			0.66821
ENSG00000131061	ZNF341	20	q11.22	32319463	32380075	4.63701	3.53489e-06	0.00108696	FALSE	TRUE	0	rs2747546	1.0983e-09	7.13051
ENSG00000198625	MDM4	1	q32.1	204485511	204542871	4.63548	3.56119e-06	0.00108696	FALSE	TRUE	Trans (>250 kb)			1.37338
ENSG00000204842	ATXN2	12	q24.12	111890018	112037480	4.62984	3.65946e-06	0.00108696	FALSE	TRUE	Trans (>250 kb)			1.98679
ENSG00000169925	BRD3	9	q34.2	136895427	136933657	4.62097	3.81956e-06	0.00108696	FALSE	TRUE	18471	rs7043355	1.38878e-12	7.13051
ENSG00000132003	ZSWIM4	19	p13.13	13906274	13943044	4.60261	4.17224e-06	0.00108696	FALSE	TRUE	Trans (>250 kb)			3.25377
ENSG00000117713	ARID1A	1	p36.11	27022524	27108595	4.60146	4.19546e-06	0.00108696	FALSE	TRUE	Trans (>250 kb)			0.42288
ENSG00000099381	SETD1A	16	p11.2	30968615	30996437	4.59776	4.27058e-06	0.00108696	FALSE	TRUE	Trans (>250 kb)			2.32732
ENSG00000120733	KDM3B	5	q31.2	137688285	137772717	4.5967	4.29233e-06	0.00108696	FALSE	TRUE	Trans (>250 kb)			0.0329021
ENSG00000074054	CLASP1	2	q14.3	122095352	122407163	4.58322	4.57877e-06	0.00108696	FALSE	TRUE	Trans (>250 kb)			1.69308
ENSG00000177051	FBXO46	19	q13.32	46213887	46234162	4.57296	4.80882e-06	0.00108696	FALSE	TRUE	Trans (>250 kb)			3.08358
ENSG00000143190	POU2F1	1	q24.1	167190066	167396582	4.54615	5.46349e-06	0.00148936	FALSE	TRUE	Trans (>250 kb)			1.75393
ENSG00000100425	BRD1	22	q13.33	50166931	50221160	4.52167	6.13548e-06	0.001875	FALSE	TRUE	Trans (>250 kb)			0.535809
ENSG00000146083	RNF44	5	q35.2	175953698	175965026	4.50945	6.49954e-06	0.00192308	FALSE	TRUE	262	rs13157276	0	7.13051
ENSG00000100354	TNRC6B	22	q13.1	40440821	40731812	4.49607	6.92198e-06	0.00192308	FALSE	TRUE	Trans (>250 kb)			5.92195
ENSG00000065526	SPEN	1	p36.21	16174359	16266955	4.49376	6.99752e-06	0.00192308	FALSE	TRUE	Trans (>250 kb)			2.21665
ENSG00000166987	MBD6	12	q13.3	57914493	57923931	4.48371	7.33549e-06	0.002	FALSE	TRUE	Trans (>250 kb)			4.54641
ENSG00000152104	PTPN14	1	q41	214522039	214725792	4.4713	7.7747e-06	0.00214286	FALSE	TRUE	Trans (>250 kb)			3.18787
ENSG00000100207	TCF20	22	q13.2	42556019	42739622	4.4196	9.88837e-06	0.00315789	FALSE	TRUE	Trans (>250 kb)			2.10322
ENSG00000181090	EHMT1	9	q34.3	140513444	140764468	4.41421	1.01381e-05	0.0031746	FALSE	TRUE	Trans (>250 kb)
ENSG00000127527	EPS15L1	19	p13.11	16466050	16582896	4.41413	1.01417e-05	0.0031746	FALSE	TRUE	Trans (>250 kb)			3.13677
ENSG00000007047	MARK4	19	q13.32	45582546	45808541	4.3971	1.09705e-05	0.0031746	FALSE	TRUE	Trans (>250 kb)			3.97551
ENSG00000156030	ELMSAN1	14	q24.3	74181825	74256988	4.39356	1.11511e-05	0.0031746	FALSE	TRUE	Trans (>250 kb)			2.17477
ENSG00000127511	SIN3B	19	p13.11	16940211	16991164	4.38843	1.14171e-05	0.0031746	FALSE	TRUE	Trans (>250 kb)			2.61783
ENSG00000156860	FBRS	16	p11.2	30669752	30682135	4.38659	1.1514e-05	0.0031746	FALSE	TRUE	Trans (>250 kb)			0.469956
ENSG00000167978	SRRM2	16	p13.3	2802330	2822539	4.36827	1.25234e-05	0.00318182	FALSE	TRUE	Trans (>250 kb)			5.89601
ENSG00000175931	UBE2O	17	q25.1	74385532	74449288	4.35806	1.31221e-05	0.00323529	FALSE	TRUE	Trans (>250 kb)			1.78512
ENSG00000072518	MARK2	11	q13.1	63606400	63678491	4.3562	1.3234e-05	0.00323944	FALSE	TRUE	Trans (>250 kb)			3.0057
ENSG00000198646	NCOA6	20	q11.22	33284722	33413452	4.35123	1.35373e-05	0.00323944	FALSE	TRUE	Trans (>250 kb)			1.85888
ENSG00000100813	ACIN1	14	q11.2	23527773	23564823	4.34945	1.36478e-05	0.00323944	FALSE	TRUE	Trans (>250 kb)			1.05676
ENSG00000119596	YLPM1	14	q24.3	75230069	75322244	4.3214	1.55042e-05	0.00324324	FALSE	TRUE	Trans (>250 kb)			4.72099
ENSG00000140836	ZFHX3	16	q22.3	72816784	73093597	4.31063	1.6279e-05	0.00324324	FALSE	TRUE	Trans (>250 kb)			3.4303
ENSG00000171634	BPTF	17	q24.2	65821640	65980494	4.30595	1.66269e-05	0.00325	FALSE	TRUE	Trans (>250 kb)			7.08107
ENSG00000116580	GON4L	1	q22	155719508	155829191	4.2996	1.71105e-05	0.00325	FALSE	TRUE	Trans (>250 kb)			3.66012
ENSG00000125834	STK35	20	p13	2082257	2157684	4.29302	1.76259e-05	0.00325	FALSE	TRUE	Trans (>250 kb)			1.89763
ENSG00000172534	HCFC1	X	q28	153213004	153237258	4.29245	1.76716e-05	0.00325	FALSE	TRUE	Trans (>250 kb)
ENSG00000146067	FAM193B	5	q35.3	176946789	176981542	4.28376	1.83762e-05	0.00325	FALSE	TRUE	Trans (>250 kb)			3.85177
ENSG00000063169	GLTSCR1	19	q13.33	48111453	48206533	4.28048	1.86489e-05	0.00325	FALSE	TRUE	Trans (>250 kb)			3.53357
ENSG00000130396	MLLT4	6	q27	168227602	168372703	4.26668	1.98401e-05	0.00365854	FALSE	TRUE	Trans (>250 kb)			4.38672
ENSG00000146950	SHROOM2	X	p22.2	9754496	9917483	4.26515	1.99771e-05	0.00373494	FALSE	TRUE	Trans (>250 kb)
ENSG00000142599	RERE	1	p36.23	8412457	8877702	4.25996	2.04464e-05	0.00404762	FALSE	TRUE	Trans (>250 kb)			2.58816
ENSG00000143614	GATAD2B	1	q21.3	153777201	153895451	4.24903	2.14698e-05	0.00411765	FALSE	TRUE	Trans (>250 kb)			1.05654
ENSG00000173575	CHD2	15	q26.1	93426526	93571237	4.23806	2.25455e-05	0.00430233	FALSE	TRUE	Trans (>250 kb)			4.1663
ENSG00000090615	GOLGA3	12	q24.33	133345495	133405444	4.2223	2.41823e-05	0.00477273	FALSE	TRUE	Trans (>250 kb)			2.68517
ENSG00000162775	RBM15	1	p13.3	110881128	110889299	4.19435	2.73661e-05	0.00539326	FALSE	TRUE	Trans (>250 kb)			2.24532
ENSG00000155640	C10orf12	10	q24.1	98741041	98745582	4.18523	2.84878e-05	0.00566667	FALSE	TRUE	Trans (>250 kb)			2.73971
ENSG00000164080	RAD54L2	3	p21.2	51575160	51702683	4.16616	3.09773e-05	0.00626374	FALSE	TRUE	Trans (>250 kb)			7.13051
ENSG00000054118	THRAP3	1	p34.3	36690017	36770958	4.16083	3.17094e-05	0.00630435	FALSE	TRUE	Trans (>250 kb)			1.65001
ENSG00000100426	ZBED4	22	q13.33	50247490	50283726	4.1569	3.22589e-05	0.00631579	FALSE	TRUE	Trans (>250 kb)			0.34077
ENSG00000007545	CRAMP1L	16	p13.3	1662326	1727909	4.15607	3.23766e-05	0.00631579	FALSE	TRUE	Trans (>250 kb)			6.2109
ENSG00000167470	MIDN	19	p13.3	1248552	1259142	4.15584	3.2409e-05	0.00631579	FALSE	TRUE	Trans (>250 kb)			0.288881
ENSG00000110395	CBL	11	q23.3	119076752	119178859	4.12784	3.66186e-05	0.00683673	FALSE	TRUE	Trans (>250 kb)			2.07977
ENSG00000061936	SFSWAP	12	q24.33	132195626	132284282	4.12281	3.74286e-05	0.00707071	FALSE	TRUE	Trans (>250 kb)			2.39
ENSG00000197321	SVIL	10	p11.23	29746267	30025710	4.10902	3.97341e-05	0.00742574	FALSE	TRUE	Trans (>250 kb)			3.29731
ENSG00000134644	PUM1	1	p35.2	31404353	31538838	4.10715	4.00566e-05	0.00742857	FALSE	TRUE	Trans (>250 kb)			2.61399
ENSG00000171456	ASXL1	20	q11.21	30946155	31027122	4.1024	4.08886e-05	0.00742857	FALSE	TRUE	Trans (>250 kb)			3.22389
ENSG00000173065	FAM222B	17	q11.2	27082996	27182250	4.10198	4.09631e-05	0.00742857	FALSE	TRUE	Trans (>250 kb)			3.62521
ENSG00000070444	MNT	17	p13.3	2287354	2304412	4.09913	4.14711e-05	0.00742857	FALSE	TRUE	Trans (>250 kb)			4.51188
ENSG00000225828	FAM229A	1	p35.1	32826871	32829879	4.09316	4.2554e-05	0.00759259	FALSE	TRUE	Trans (>250 kb)			1.93619
ENSG00000177169	ULK1	12	q24.33	132379196	132407712	4.08857	4.3404e-05	0.00759259	FALSE	TRUE	Trans (>250 kb)			0.659462
ENSG00000126705	AHDC1	1	p36.11	27860546	27930942	4.07566	4.58845e-05	0.00818182	FALSE	TRUE	Trans (>250 kb)			2.69451
ENSG00000124782	RREB1	6	p24.3	7107830	7252213	4.03743	5.40407e-05	0.00868421	FALSE	TRUE	Trans (>250 kb)			6.98049
ENSG00000187605	TET3	2	p13.1	74229840	74335303	4.03716	5.41017e-05	0.00868421	FALSE	TRUE	Trans (>250 kb)			3.16016
ENSG00000171703	TCEA2	20	q13.33	62681189	62703700	4.02641	5.66352e-05	0.00896552	FALSE	TRUE	Trans (>250 kb)			4.51491
ENSG00000116128	BCL9	1	q21.2	147013182	147098017	4.02275	5.75233e-05	0.00897436	FALSE	TRUE	Trans (>250 kb)			4.9035
ENSG00000242252	BGLAP	1	q22	156211753	156213112	4.00675	6.15587e-05	0.00923729	FALSE	TRUE	Trans (>250 kb)			7.13051
ENSG00000155592	ZKSCAN2	16	p12.1	25247322	25269252	4.00125	6.30075e-05	0.0092562	FALSE	TRUE	Trans (>250 kb)			2.59902
ENSG00000181555	SETD2	3	p21.31	47057919	47205457	3.99933	6.35209e-05	0.0092562	FALSE	TRUE	Trans (>250 kb)			6.83945
ENSG00000139718	SETD1B	12	q24.31	122242086	122270562	3.9924	6.5407e-05	0.00926829	FALSE	TRUE	57362	rs12814021	2.13075e-10	7.13051
ENSG00000156858	PRR14	16	p11.2	30662038	30667761	3.98664	6.70167e-05	0.00928571	FALSE	TRUE	Trans (>250 kb)			0.237629
ENSG00000205560	CPT1B	22	q13.33	51007290	51017899	3.98563	6.73011e-05	0.00928571	FALSE	TRUE	Trans (>250 kb)			2.80386
ENSG00000049759	NEDD4L	18	q21.31	55711599	56068772	3.97685	6.98339e-05	0.0096875	FALSE	TRUE	Trans (>250 kb)			4.61509
ENSG00000168488	ATXN2L	16	p11.2	28834356	28848558	3.93795	8.21791e-05	0.0117424	FALSE	TRUE	Trans (>250 kb)			1.29323
ENSG00000018408	WWTR1	3	q25.1	149235022	149454501	3.93656	8.26595e-05	0.0117424	FALSE	TRUE	Trans (>250 kb)			2.93368
ENSG00000183530	PRR14L	22	q12.2	32072242	32146126	3.93577	8.29287e-05	0.0117424	FALSE	TRUE	Trans (>250 kb)			2.59175
ENSG00000173706	HEG1	3	q21.2	124684554	124774802	3.92732	8.58991e-05	0.0120741	FALSE	TRUE	Trans (>250 kb)			2.41009
ENSG00000149639	SOGA1	20	q11.23	35405845	35492089	3.92356	8.72513e-05	0.0120741	FALSE	TRUE	Trans (>250 kb)			1.48541
ENSG00000167257	RNF214	11	q23.3	117103341	117157161	3.92343	8.72971e-05	0.0120741	FALSE	TRUE	Trans (>250 kb)			2.62562
ENSG00000167566	NCKAP5L	12	q13.12	50184929	50222533	3.9122	9.14595e-05	0.012349	FALSE	TRUE	Trans (>250 kb)			0.114478
ENSG00000138336	TET1	10	q21.3	70320413	70454239	3.9075	9.32563e-05	0.012349	FALSE	TRUE	81319	rs3945893	4.11396e-08	7.13051
ENSG00000118707	TGIF2	20	q11.23	35201891	35222353	3.90705	9.34302e-05	0.012349	FALSE	TRUE	Trans (>250 kb)			1.08139
ENSG00000095951	HIVEP1	6	p24.1	12008995	12165232	3.90047	9.60059e-05	0.012349	FALSE	TRUE	Trans (>250 kb)			1.01918
ENSG00000169635	HIC2	22	q11.21	21771693	21805752	3.89638	9.764e-05	0.012349	FALSE	TRUE	Trans (>250 kb)			3.53638
ENSG00000111752	PHC1	12	p13.31	9066492	9094063	3.88948	0.000100461	0.012349	FALSE	TRUE	Trans (>250 kb)
ENSG00000185219	ZNF445	3	p21.31	44481262	44519162	3.88726	0.000101381	0.012349	FALSE	TRUE	Trans (>250 kb)			5.26907
ENSG00000058673	ZC3H11A	1	q32.1	203764782	203823252	3.88715	0.000101428	0.012349	FALSE	TRUE	Trans (>250 kb)			3.13677
ENSG00000124177	CHD6	20	q12	40030741	40247133	3.88517	0.000102258	0.012349	FALSE	TRUE	Trans (>250 kb)			4.32974
ENSG00000065491	TBC1D22B	6	p21.2	37225548	37300746	3.87837	0.000105159	0.012349	FALSE	TRUE	Trans (>250 kb)			1.68993
ENSG00000148396	SEC16A	9	q34.3	139334549	139372141	3.87155	0.000108147	0.0127815	FALSE	TRUE	Trans (>250 kb)			1.28747
ENSG00000213923	CSNK1E	22	q13.1	38686697	38794527	3.87026	0.000108721	0.0127815	FALSE	TRUE	86927	rs86796	0	4.0995
ENSG00000082701	GSK3B	3	q13.33	119540170	119813264	3.86616	0.000110563	0.0130263	FALSE	TRUE	Trans (>250 kb)			1.66037
ENSG00000126003	PLAGL2	20	q11.21	30780306	30795594	3.85802	0.000114307	0.0135065	FALSE	TRUE	Trans (>250 kb)			2.50779
ENSG00000105426	PTPRS	19	p13.3	5158506	5340814	3.84614	0.000119994	0.0141026	FALSE	TRUE	Trans (>250 kb)			2.80386
ENSG00000160299	PCNT	21	q22.3	47744036	47865682	3.83551	0.000125303	0.0147468	FALSE	TRUE	Trans (>250 kb)			2.99441
ENSG00000124214	STAU1	20	q13.13	47729878	47804904	3.831	0.000127621	0.015125	FALSE	TRUE	Trans (>250 kb)			5.99743
ENSG00000117523	PRRC2C	1	q24.3	171454651	171562650	3.82366	0.000131487	0.0152795	FALSE	TRUE	Trans (>250 kb)			3.84824
ENSG00000169375	SIN3A	15	q24.2	75661720	75748183	3.81436	0.000136539	0.0153571	FALSE	TRUE	Trans (>250 kb)			7.13051
ENSG00000196498	NCOR2	12	q24.31	124808961	125052135	3.8085	0.000139813	0.0153571	FALSE	TRUE	Trans (>250 kb)			5.45131
ENSG00000198026	ZNF335	20	q13.12	44577292	44600833	3.80728	0.000140505	0.0153571	FALSE	TRUE	Trans (>250 kb)			2.95274
ENSG00000160111	CPAMD8	19	p13.11	17003758	17137625	3.80692	0.000140706	0.0153571	FALSE	TRUE	Trans (>250 kb)			4.01518
ENSG00000187239	FNBP1	9	q34.11	132649466	132805473	3.80179	0.000143652	0.0156213	FALSE	TRUE	Trans (>250 kb)			0.159769
ENSG00000107862	GBF1	10	q24.32	104005289	104142656	3.79824	0.000145727	0.015848	FALSE	TRUE	Trans (>250 kb)			3.75971
ENSG00000076201	PTPN23	3	p21.31	47422501	47454931	3.79802	0.000145857	0.015848	FALSE	TRUE	Trans (>250 kb)			7.13051
ENSG00000140398	NEIL1	15	q24.2	75639296	75647592	3.79097	0.000150062	0.0162209	FALSE	TRUE	Trans (>250 kb)			5.92946
ENSG00000196792	STRN3	14	q12	31363005	31495607	3.7832	0.000154826	0.0163429	FALSE	TRUE	Trans (>250 kb)			3.92475
ENSG00000184677	ZBTB40	1	p36.12	22778344	22857650	3.77726	0.000158561	0.0167232	FALSE	TRUE	Trans (>250 kb)			2.13395
ENSG00000110046	ATG2A	11	q13.1	64662007	64684722	3.77577	0.000159513	0.0167232	FALSE	TRUE	Trans (>250 kb)			1.21405
ENSG00000214655	ZSWIM8	10	q22.2	75545340	75561551	3.77253	0.000161603	0.0169663	FALSE	TRUE	Trans (>250 kb)			4.29718
ENSG00000049089	COL9A2	1	p34.2	40766159	40783488	3.76225	0.000168392	0.017337	FALSE	TRUE	Trans (>250 kb)			1.74467
ENSG00000184634	MED12	X	q13.1	70338406	70362303	3.75722	0.000171813	0.0174332	FALSE	TRUE	Trans (>250 kb)
ENSG00000160094	ZNF362	1	p35.1	33722146	33766320	3.75503	0.000173322	0.0174332	FALSE	TRUE	Trans (>250 kb)			1.52309
ENSG00000011114	BTBD7	14	q32.12	93703896	93799438	3.74533	0.000180158	0.0177368	FALSE	TRUE	Trans (>250 kb)			3.68885
ENSG00000104885	DOT1L	19	p13.3	2164148	2232577	3.72681	0.000193919	0.0191099	FALSE	TRUE	Trans (>250 kb)			1.62887
ENSG00000083168	KAT6A	8	p11.21	41786997	41909508	3.71952	0.000199605	0.0192746	FALSE	TRUE	Trans (>250 kb)			1.31523
ENSG00000148842	CNNM2	10	q24.32	104678050	104849978	3.7193	0.000199773	0.0192746	FALSE	TRUE	Trans (>250 kb)			7.13051
ENSG00000186001	LRCH3	3	q29	197518097	197615307	3.71045	0.000206889	0.02	FALSE	TRUE	Trans (>250 kb)			2.43362
ENSG00000100330	MTMR3	22	q12.2	30279144	30426855	3.70741	0.000209392	0.0202041	FALSE	TRUE	Trans (>250 kb)			6.42567
ENSG00000065000	AP3D1	19	p13.3	2100988	2164464	3.68194	0.000231466	0.0218905	FALSE	TRUE	Trans (>250 kb)			0.89327
ENSG00000115421	PAPOLG	2	p16.1	60983365	61029220	3.68141	0.00023195	0.0218905	FALSE	TRUE	Trans (>250 kb)			0.22283
ENSG00000038382	TRIO	5	p15.2	14143811	14532235	3.67899	0.000234159	0.0218905	FALSE	TRUE	Trans (>250 kb)			1.08162
ENSG00000171467	ZNF318	6	p21.1	43274872	43337216	3.67835	0.000234747	0.0218905	FALSE	TRUE	Trans (>250 kb)			1.85049
ENSG00000103197	TSC2	16	p13.3	2097466	2138716	3.67692	0.000236063	0.0220297	FALSE	TRUE	Trans (>250 kb)			1.84017
ENSG00000180357	ZNF609	15	q22.31	64752941	64978264	3.66713	0.000245291	0.0225854	FALSE	TRUE	Trans (>250 kb)			4.5085
ENSG00000158636	C11orf30	11	q13.5	76155967	76264069	3.66478	0.000247548	0.0225854	FALSE	TRUE	Trans (>250 kb)			2.30892
ENSG00000186174	BCL9L	11	q23.3	118764584	118796317	3.65955	0.000252661	0.0230583	FALSE	TRUE	Trans (>250 kb)			2.20652
ENSG00000188026	RILPL1	12	q24.31	123955925	124018265	3.64821	0.000264074	0.0238942	FALSE	TRUE	39828	rs35416759	2.24016e-08	7.13051
ENSG00000080603	SRCAP	16	p11.2	30709530	30755602	3.64132	0.000271243	0.0240952	FALSE	TRUE	Trans (>250 kb)			0.484421
ENSG00000080845	DLGAP4	20	q11.23	34894258	35157040	3.64084	0.000271754	0.0240952	FALSE	TRUE	Trans (>250 kb)			2.36463
ENSG00000168612	ZSWIM1	20	q13.12	44509866	44513905	3.63829	0.00027445	0.0242925	FALSE	TRUE	Trans (>250 kb)			1.62136
ENSG00000198920	KIAA0753	17	p13.1	6481468	6544247	3.63732	0.000275494	0.0242925	FALSE	TRUE	Trans (>250 kb)			0.48428
ENSG00000218416	AC110619.2	2	q37.3	241388732	241396131	3.61846	0.000296365	0.0256744	FALSE	TRUE	Trans (>250 kb)			1.50456
ENSG00000141858	SAMD1	19	p13.12	14198652	14201848	3.60945	0.00030685	0.0260274	FALSE	TRUE	Trans (>250 kb)			2.51365
ENSG00000130702	LAMA5	20	q13.33	60883011	60942368	3.60914	0.000307212	0.0260274	FALSE	TRUE	Trans (>250 kb)			1.58998
ENSG00000196588	MKL1	22	q13.2	40806285	41032706	3.60606	0.000310884	0.0262162	FALSE	TRUE	Trans (>250 kb)			3.14626
ENSG00000237441	RGL2	6	p21.32	33259431	33267101	3.59692	0.000322009	0.0269196	FALSE	TRUE	Trans (>250 kb)			6.83028
ENSG00000183864	TOB2	22	q13.2	41829496	41843027	3.59625	0.000322841	0.0269196	FALSE	TRUE	Trans (>250 kb)			1.16523
ENSG00000136378	ADAMTS7	15	q25.1	79051545	79103773	3.59091	0.000329531	0.0271806	FALSE	TRUE	Trans (>250 kb)			3.20649
ENSG00000133026	MYH10	17	p13.1	8377523	8534079	3.58928	0.000331596	0.0271806	FALSE	TRUE	Trans (>250 kb)			2.45858
ENSG00000133226	SRRM1	1	p36.11	24958207	24999758	3.588	0.000333228	0.0271806	FALSE	TRUE	Trans (>250 kb)			2.92454
ENSG00000127481	UBR4	1	p36.13	19401000	19536770	3.58352	0.000339001	0.0275439	FALSE	TRUE	Trans (>250 kb)			2.31254
ENSG00000175115	PACS1	11	q13.1	65837834	66012218	3.58161	0.000341485	0.0276623	FALSE	TRUE	Trans (>250 kb)			1.38736
ENSG00000136367	ZFHX2	14	q11.2	23990066	24025401	3.57701	0.000347551	0.0276623	FALSE	TRUE	Trans (>250 kb)			2.89023
ENSG00000117139	KDM5B	1	q32.1	202696526	202778598	3.56311	0.000366485	0.0281933	FALSE	TRUE	Trans (>250 kb)			3.76128
ENSG00000114739	ACVR2B	3	p22.2	38495342	38534633	3.55843	0.000373083	0.0283333	FALSE	TRUE	Trans (>250 kb)			4.51203
ENSG00000141258	SGSM2	17	p13.3	2240792	2284352	3.55442	0.000378815	0.0283539	FALSE	TRUE	Trans (>250 kb)			7.13051
ENSG00000152284	TCF7L1	2	p11.2	85360533	85537511	3.55293	0.000380965	0.0284426	FALSE	TRUE	Trans (>250 kb)			2.89023
ENSG00000125447	GGA3	17	q25.1	73232694	73258444	3.54825	0.000387793	0.0286531	FALSE	TRUE	Trans (>250 kb)			3.04205
ENSG00000099331	MYO9B	19	p13.11	17186591	17325346	3.5273	0.000419821	0.03088	FALSE	TRUE	Trans (>250 kb)			5.46756
ENSG00000138834	MAPK8IP3	16	p13.3	1756184	1820318	3.52226	0.000427887	0.0311811	FALSE	TRUE	Trans (>250 kb)			2.74509
ENSG00000182606	TRAK1	3	p22.1	42055294	42267381	3.51884	0.000433433	0.031323	FALSE	TRUE	Trans (>250 kb)			4.74034
ENSG00000186111	PIP5K1C	19	p13.3	3630181	3700477	3.51596	0.000438161	0.031323	FALSE	TRUE	Trans (>250 kb)			0.89215
ENSG00000090061	CCNK	14	q32.2	99947506	100001381	3.51084	0.000446693	0.0316538	FALSE	TRUE	Trans (>250 kb)			0.482167
ENSG00000198218	QRICH1	3	p21.31	49067140	49131796	3.50969	0.000448636	0.0316538	FALSE	TRUE	Trans (>250 kb)			7.13051
ENSG00000179912	R3HDM2	12	q13.3	57643392	57824788	3.50947	0.000449007	0.0316538	FALSE	TRUE	Trans (>250 kb)			6.24842
ENSG00000177732	SOX12	20	p13	306207	310865	3.50724	0.00045278	0.0318182	FALSE	TRUE	242408	rs1418258	2.05663e-08	2.2827
ENSG00000179335	CLK3	15	q24.1	74890841	74932057	3.50489	0.000456801	0.0318182	FALSE	TRUE	Trans (>250 kb)			7.13051
ENSG00000224420	ADM5	19	q13.33	50191921	50193832	3.50197	0.000461827	0.0318797	FALSE	TRUE	Trans (>250 kb)			3.22016
ENSG00000227729	RD3L	14	q32.33	104406763	104408645	3.50024	0.000464833	0.0319476	FALSE	TRUE	Trans (>250 kb)			0.000689254
ENSG00000082497	SERTAD4	1	q32.2	210406144	210419976	3.49131	0.000480659	0.0322662	FALSE	TRUE	Trans (>250 kb)			3.96468
ENSG00000145020	AMT	3	p21.31	49454211	49460186	3.49063	0.000481874	0.0322662	FALSE	TRUE	248583	rs1060970	7.14926e-09	7.13051
ENSG00000004534	RBM6	3	p21.31	49977440	50137478	3.49051	0.000482106	0.0322662	FALSE	TRUE	0	rs143050036	3.46316e-08	7.13051
ENSG00000130699	TAF4	20	q13.33	60528525	60640866	3.4905	0.000482121	0.0322662	FALSE	TRUE	Trans (>250 kb)			0.98298
ENSG00000170322	NFRKB	11	q24.3	129733531	129765485	3.48815	0.000486375	0.0323297	FALSE	TRUE	Trans (>250 kb)			6.25539
ENSG00000163374	YY1AP1	1	q22	155629237	155658791	3.48315	0.000495545	0.0329643	FALSE	TRUE	Trans (>250 kb)			4.25571
ENSG00000100139	MICALL1	22	q13.1	38301664	38338829	3.48179	0.000498077	0.0330961	FALSE	TRUE	Trans (>250 kb)			0.0561096
ENSG00000115568	ZNF142	2	q35	219502639	219524378	3.47593	0.000509077	0.0334982	FALSE	TRUE	Trans (>250 kb)			4.08539
ENSG00000089351	GRAMD1A	19	q13.11	35485688	35517375	3.47586	0.000509227	0.0334982	FALSE	TRUE	Trans (>250 kb)			1.61857
ENSG00000105072	C19orf44	19	p13.11	16607122	16632163	3.47407	0.000512634	0.033662	FALSE	TRUE	Trans (>250 kb)			2.26119
ENSG00000215906	LACTBL1	1	p36.12	23279536	23291831	3.4724	0.000515836	0.0337762	FALSE	TRUE	Trans (>250 kb)			2.67159
ENSG00000165861	ZFYVE1	14	q24.2	73436159	73493920	3.47045	0.000519585	0.0337979	FALSE	TRUE	0	rs28684628	7.03728e-11	7.13051
ENSG00000164142	FAM160A1	4	q31.3	152330368	152584784	3.46551	0.000529225	0.0342268	FALSE	TRUE	Trans (>250 kb)			6.8311
ENSG00000181192	DHTKD1	10	p14	12110971	12165224	3.46424	0.000531725	0.0342268	FALSE	TRUE	Trans (>250 kb)			2.37924
ENSG00000163681	SLMAP	3	p14.3	57741177	57914895	3.46121	0.000537757	0.0342321	FALSE	TRUE	Trans (>250 kb)			7.13051
ENSG00000136715	SAP130	2	q14.3	128698791	128785694	3.45469	0.000550936	0.034966	FALSE	TRUE	Trans (>250 kb)			3.9687
ENSG00000137497	NUMA1	11	q13.4	71713910	71791739	3.45016	0.000560245	0.0350333	FALSE	TRUE	Trans (>250 kb)			2.03011
ENSG00000084731	KIF3C	2	p23.3	26149471	26205618	3.44794	0.000564873	0.0350333	FALSE	TRUE	Trans (>250 kb)			1.17193
ENSG00000148384	INPP5E	9	q34.3	139323071	139334274	3.44778	0.000565217	0.0350333	FALSE	TRUE	Trans (>250 kb)			0.992573
ENSG00000090924	PLEKHG2	19	q13.2	39903225	39919054	3.44773	0.000565315	0.0350333	FALSE	TRUE	Trans (>250 kb)			3.49963
ENSG00000160741	CRTC2	1	q21.3	153920145	153931101	3.43784	0.000586366	0.0360197	FALSE	TRUE	Trans (>250 kb)			1.44722
ENSG00000049618	ARID1B	6	q25.3	157099063	157531913	3.43525	0.000592003	0.0360912	FALSE	TRUE	Trans (>250 kb)			3.28359
ENSG00000112787	FBRSL1	12	q24.33	133066137	133161774	3.43492	0.000592718	0.0360912	FALSE	TRUE	Trans (>250 kb)			3.95119
ENSG00000159958	TNFRSF13C	22	q13.2	42321045	42322822	3.4289	0.000606028	0.0365916	FALSE	TRUE	Trans (>250 kb)			1.8667
ENSG00000140750	ARHGAP17	16	p12.1	24930706	25026987	3.4252	0.000614336	0.0370513	FALSE	TRUE	Trans (>250 kb)			0.546545
ENSG00000091640	SPAG7	17	p13.2	4862521	4871167	3.4183	0.000630128	0.0376415	FALSE	TRUE	Trans (>250 kb)			0.157866
ENSG00000179361	ARID3B	15	q24.1	74833518	74890472	3.41639	0.000634576	0.0376415	FALSE	TRUE	Trans (>250 kb)			7.13051
ENSG00000011451	WIZ	19	p13.12	15532319	15560762	3.41417	0.000639763	0.0377813	FALSE	TRUE	Trans (>250 kb)			4.71204
ENSG00000110237	ARHGEF17	11	q13.4	73019334	73080136	3.41015	0.000649277	0.0381308	FALSE	TRUE	Trans (>250 kb)			4.30412
ENSG00000269846	RBL1	20	q11.23	35724188	35725581	3.40081	0.000671865	0.039195	FALSE	TRUE	Trans (>250 kb)			1.62652
ENSG00000189339	SLC35E2B	1	p36.33	1592939	1624167	3.39608	0.000683573	0.0398462	FALSE	TRUE	Trans (>250 kb)			0.809708
ENSG00000148200	NR6A1	9	q33.3	127279554	127533589	3.39261	0.0006923	0.0402752	FALSE	TRUE	Trans (>250 kb)			7.13051
ENSG00000141298	SSH2	17	q11.2	27952956	28257294	3.39129	0.000695648	0.040304	FALSE	TRUE	Trans (>250 kb)			3.02948
ENSG00000164916	FOXK1	7	p22.1	4683388	4811074	3.3912	0.000695864	0.040304	FALSE	TRUE	Trans (>250 kb)			4.02293
ENSG00000084112	SSH1	12	q24.11	109176466	109251366	3.38603	0.000709126	0.0406928	FALSE	TRUE	Trans (>250 kb)			4.07379
ENSG00000135945	REV1	2	q11.2	100016938	100106497	3.38362	0.000715371	0.0409851	FALSE	TRUE	Trans (>250 kb)			7.13051
ENSG00000129351	ILF3	19	p13.2	10764937	10803093	3.38225	0.000718947	0.0409851	FALSE	TRUE	Trans (>250 kb)			4.31048
ENSG00000157540	DYRK1A	21	q22.13	38738092	38889753	3.38016	0.000724428	0.0410947	FALSE	TRUE	Trans (>250 kb)			0.356217
ENSG00000198198	SZT2	1	p34.2	43855553	43918321	3.38008	0.000724642	0.0410947	FALSE	TRUE	Trans (>250 kb)			3.80591
ENSG00000204569	PPP1R10	6	p21.33	30568177	30586389	3.36967	0.000752591	0.041942	FALSE	TRUE	0	rs1264419	9.01363e-09	7.13051
ENSG00000139154	AEBP2	12	p12.3	19556979	19873735	3.36947	0.000753137	0.041942	FALSE	TRUE	Trans (>250 kb)			2.9835
ENSG00000168066	SF1	11	q13.1	64532078	64546258	3.3674	0.000758805	0.041942	FALSE	TRUE	Trans (>250 kb)			1.18853
ENSG00000166025	AMOTL1	11	q21	94439597	94609918	3.36689	0.000760199	0.041942	FALSE	TRUE	Trans (>250 kb)			0.719387
ENSG00000167971	CASKIN1	16	p13.3	2227184	2246526	3.36306	0.000770834	0.0421264	FALSE	TRUE	Trans (>250 kb)			0.0135975
ENSG00000116731	PRDM2	1	p36.21	14026693	14151574	3.36074	0.000777344	0.0422857	FALSE	TRUE	Trans (>250 kb)			0.679533
ENSG00000175215	CTDSP2	12	q14.1	58213710	58240522	3.36048	0.000778058	0.0422857	FALSE	TRUE	Trans (>250 kb)			3.18787
ENSG00000161202	DVL3	3	q27.1	183873176	183891398	3.35797	0.000785174	0.0424576	FALSE	TRUE	113130	rs6795022	2.06049e-09	5.11266
ENSG00000163961	RNF168	3	q29	196195654	196230639	3.35214	0.00080189	0.0426462	FALSE	TRUE	Trans (>250 kb)			3.66537
ENSG00000099875	MKNK2	19	p13.3	2037470	2051243	3.35141	0.000804012	0.0426462	FALSE	TRUE	Trans (>250 kb)			7.00596
ENSG00000134744	ZCCHC11	1	p32.3	52873954	53019159	3.35127	0.000804423	0.0426462	FALSE	TRUE	Trans (>250 kb)			2.75056
ENSG00000149679	CABLES2	20	q13.33	60963688	60982341	3.34947	0.000809677	0.0428611	FALSE	TRUE	Trans (>250 kb)			1.11623
ENSG00000254413	CHKB-CPT1B	22	q13.33	51007298	51021394	3.34702	0.000816845	0.0429917	FALSE	TRUE	Trans (>250 kb)			2.74509
ENSG00000178229	ZNF543	19	q13.43	57831877	57842144	3.34399	0.000825825	0.043232	FALSE	TRUE	Trans (>250 kb)			1.94775
ENSG00000077235	GTF3C1	16	p12.1	27470876	27561234	3.34131	0.000833829	0.0437466	FALSE	TRUE	Trans (>250 kb)			2.92454
ENSG00000205189	ZBTB10	8	q21.13	81397854	81438500	3.34015	0.000837324	0.043956	FALSE	TRUE	Trans (>250 kb)			0.621005
ENSG00000172073	TEX37	2	p11.2	88824169	88829102	3.33548	0.000851519	0.0442623	FALSE	TRUE	Trans (>250 kb)			1.54174
ENSG00000128394	APOBEC3F	22	q13.1	39436609	39449915	3.33364	0.000857183	0.0444142	FALSE	TRUE	Trans (>250 kb)			0.448234
ENSG00000075568	TMEM131	2	q11.2	98372799	98612388	3.33006	0.000868276	0.0447011	FALSE	TRUE	Trans (>250 kb)			0.550478
ENSG00000171681	ATF7IP	12	p13.1	14518610	14651697	3.32632	0.000880013	0.0451892	FALSE	TRUE	Trans (>250 kb)			1.94276
ENSG00000115464	USP34	2	p15	61414598	61697904	3.32136	0.00089581	0.0458445	FALSE	TRUE	Trans (>250 kb)			4.78148
ENSG00000184863	RBM33	7	q36.3	155437145	155574179	3.31934	0.000902303	0.0458777	FALSE	TRUE	Trans (>250 kb)			4.04516
ENSG00000065883	CDK13	7	p14.1	39989636	40136733	3.31755	0.000908107	0.0458777	FALSE	TRUE	Trans (>250 kb)			2.95274
ENSG00000062650	WAPAL	10	q23.2	88195013	88281572	3.31395	0.00091987	0.046063	FALSE	TRUE	Trans (>250 kb)			0.285746
ENSG00000119772	DNMT3A	2	p23.3	25455845	25565459	3.3123	0.000925307	0.046063	FALSE	TRUE	Trans (>250 kb)			1.48239
ENSG00000170776	AKAP13	15	q25.3	85923802	86292586	3.31129	0.000928683	0.046063	FALSE	TRUE	0	rs3743328	3.02481e-09	5.45131
ENSG00000118482	PHF3	6	q12	64345725	64489229	3.30893	0.00093653	0.0462924	FALSE	TRUE	Trans (>250 kb)			1.17342
ENSG00000255767	RP13-512J5.1	2	p25.3	3579574	3595547	3.30634	0.000945237	0.0464249	FALSE	TRUE	Trans (>250 kb)			3.54894
ENSG00000031823	RANBP3	19	p13.3	5916150	5978153	3.30569	0.000947438	0.0464249	FALSE	TRUE	Trans (>250 kb)			1.03446
ENSG00000100625	SIX4	14	q23.1	61176246	61191066	3.30437	0.000951903	0.0465464	FALSE	TRUE	Trans (>250 kb)			0.202193
ENSG00000163125	RPRD2	1	q21.3	150335567	150449042	3.29357	0.000989247	0.0478934	FALSE	TRUE	Trans (>250 kb)			3.16016
ENSG00000178409	BEND3	6	q21	107386386	107436473	3.28701	0.00101256	0.0479756	FALSE	TRUE	Trans (>250 kb)			2.38351
ENSG00000008083	JARID2	6	p22.3	15246527	15522252	3.28647	0.00101451	0.0479756	FALSE	TRUE	Trans (>250 kb)			2.18285
ENSG00000055208	TAB2	6	q25.1	149539777	149732749	3.28551	0.00101797	0.0479756	FALSE	TRUE	Trans (>250 kb)			2.43362
ENSG00000088888	MAVS	20	p13	3827487	3849280	3.28235	0.00102946	0.0479756	FALSE	TRUE	Trans (>250 kb)			2.61019
ENSG00000136931	NR5A1	9	q33.3	127243516	127269709	3.28211	0.00103034	0.0479756	FALSE	TRUE	Trans (>250 kb)			7.13051
ENSG00000143434	SEMA6C	1	q21.3	151104161	151119104	3.28055	0.00103605	0.0479756	FALSE	TRUE	Trans (>250 kb)			3.05511
ENSG00000107341	UBE2R2	9	p13.3	33817565	33920402	3.28026	0.00103713	0.0479756	FALSE	TRUE	Trans (>250 kb)			1.26289
ENSG00000162409	PRKAA2	1	p32.2	57110995	57181008	3.28008	0.00103776	0.0479756	FALSE	TRUE	Trans (>250 kb)			3.4303
ENSG00000204305	AGER	6	p21.32	32148745	32152101	3.27967	0.00103929	0.0479756	FALSE	TRUE	714	rs1062070	2.39985e-11	7.13051
ENSG00000137073	UBAP2	9	p13.3	33921691	34048947	3.27911	0.00104135	0.0479756	FALSE	TRUE	Trans (>250 kb)			1.24937
ENSG00000107185	RGP1	9	p13.3	35749203	35758572	3.27455	0.00105829	0.0487105	FALSE	TRUE	Trans (>250 kb)			4.3128
ENSG00000167674	HDGFRP2	19	p13.3	4472284	4502223	3.26943	0.00107765	0.0490821	FALSE	TRUE	Trans (>250 kb)			3.88822
ENSG00000130856	ZNF236	18	q23	74534563	74682683	3.26904	0.00107914	0.0490821	FALSE	TRUE	Trans (>250 kb)			3.297
ENSG00000155506	LARP1	5	q33.2	154092462	154197167	3.26903	0.00107915	0.0490821	FALSE	TRUE	0	rs816719	2.29236e-08	7.13051
ENSG00000204406	MBD5	2	q23.1	148778580	149275805	3.2651	0.00109424	0.0492162	FALSE	TRUE	Trans (>250 kb)			2.85902
ENSG00000155034	FBXL18	7	p22.1	5470966	5553429	3.26449	0.00109661	0.0492162	FALSE	TRUE	18210	rs4628168	8.30336e-13	5.73462
ENSG00000196526	AFAP1	4	p16.1	7760441	7941653	3.26115	0.00110963	0.0494379	FALSE	TRUE	Trans (>250 kb)			2.99441
ENSG00000156650	KAT6B	10	q22.2	76585340	76792380	3.26103	0.0011101	0.0494379	FALSE	TRUE	Trans (>250 kb)			0.75791
ENSG00000111676	ATN1	12	p13.31	7033626	7051484	3.25982	0.00111484	0.0494379	FALSE	TRUE	Trans (>250 kb)
ENSG00000185262	UBALD2	17	q25.1	74261283	74267375	3.25764	0.00112344	0.0496729	FALSE	TRUE	Trans (>250 kb)			0.600767
ENSG00000234965	SHISA8	22	q13.2	42307297	42310570	3.25547	0.00113204	0.0498372	FALSE	TRUE	Trans (>250 kb)			1.82538
ENSG00000124006	OBSL1	2	q35	220415451	220436581	3.25237	0.00114446	0.0503016	FALSE	FALSE	Trans (>250 kb)			2.89023
ENSG00000105137	SYDE1	19	p13.12	15218214	15225799	3.24847	0.00116027	0.050485	FALSE	FALSE	Trans (>250 kb)			5.35035
ENSG00000141027	NCOR1	17	p11.2	15932471	16121499	3.24574	0.00117146	0.0508219	FALSE	FALSE	Trans (>250 kb)			5.60315
ENSG00000185049	NELFA	4	p16.3	1984441	2043630	3.24428	0.00117749	0.0508219	FALSE	FALSE	Trans (>250 kb)			0.845359
ENSG00000076067	RBMS2	12	q13.3	56915713	56984745	3.23833	0.00120232	0.0516818	FALSE	FALSE	41163	rs59333125	0	7.13051
ENSG00000100226	GTPBP1	22	q13.1	39101728	39134304	3.23653	0.00120994	0.0519955	FALSE	FALSE	0	rs9835	0	5.45131
ENSG00000168916	ZNF608	5	q23.2	123972608	124084500	3.23251	0.00122709	0.0524499	FALSE	FALSE	Trans (>250 kb)			3.79731
ENSG00000147130	ZMYM3	X	q13.1	70459474	70474996	3.23131	0.00123225	0.0524499	FALSE	FALSE	Trans (>250 kb)
ENSG00000137413	TAF8	6	p21.1	42018251	42055199	3.23099	0.00123364	0.0524499	FALSE	FALSE	Trans (>250 kb)			2.41009
ENSG00000114982	KANSL3	2	q11.2	97258907	97308524	3.23062	0.00123524	0.0524499	FALSE	FALSE	Trans (>250 kb)			3.84551
ENSG00000075413	MARK3	14	q32.32	103851729	103970168	3.22893	0.00124255	0.052489	FALSE	FALSE	Trans (>250 kb)			5.48021
ENSG00000177084	POLE	12	q24.33	133200348	133263951	3.22859	0.00124403	0.052489	FALSE	FALSE	Trans (>250 kb)			3.16016
ENSG00000079432	CIC	19	q13.2	42772689	42799949	3.2282	0.00124573	0.052489	FALSE	FALSE	Trans (>250 kb)			0.857967
ENSG00000102302	FGD1	X	p11.22	54471887	54522599	3.22793	0.0012469	0.052489	FALSE	FALSE	Trans (>250 kb)
ENSG00000143398	PIP5K1A	1	q21.3	151170425	151222012	3.22254	0.00127058	0.053136	FALSE	FALSE	Trans (>250 kb)			4.1833
ENSG00000136861	CDK5RAP2	9	q33.2	123151147	123342448	3.22051	0.00127963	0.0533115	FALSE	FALSE	Trans (>250 kb)			2.60643
ENSG00000187792	ZNF70	22	q11.23	24083769	24093279	3.21876	0.00128748	0.0533115	FALSE	FALSE	Trans (>250 kb)			3.53357
ENSG00000188827	SLX4	16	p13.3	3631182	3661599	3.21594	0.00130019	0.0535714	FALSE	FALSE	Trans (>250 kb)			0.0168562
ENSG00000176542	KIAA2018	3	q13.2	113367232	113415493	3.21466	0.001306	0.0536717	FALSE	FALSE	Trans (>250 kb)			1.31108
ENSG00000101191	DIDO1	20	q13.33	61509090	61569304	3.21057	0.00132474	0.0540685	FALSE	FALSE	0	rs6010789	6.75861e-10	5.45131
ENSG00000067596	DHX8	17	q21.31	41561233	41621831	3.21032	0.00132588	0.0540685	FALSE	FALSE	53338	rs7208358	0	7.13051
ENSG00000081913	PHLPP1	18	q21.33	60382672	60647666	3.20767	0.00133815	0.0546154	FALSE	FALSE	Trans (>250 kb)			3.95055
ENSG00000172081	MOB3A	19	p13.3	2071037	2096672	3.20042	0.00137226	0.0557023	FALSE	FALSE	Trans (>250 kb)			3.28391
ENSG00000169951	ZNF764	16	p11.2	30565085	30569819	3.19889	0.0013796	0.0557023	FALSE	FALSE	Trans (>250 kb)			0.301185
ENSG00000168298	HIST1H1E	6	p22.2	26156559	26157343	3.19219	0.00141199	0.0563389	FALSE	FALSE	Trans (>250 kb)			6.58036
ENSG00000070814	TCOF1	5	q32	149737202	149779871	3.1883	0.00143113	0.0570417	FALSE	FALSE	Trans (>250 kb)			6.26594e-05
ENSG00000038532	CLEC16A	16	p13.13	11038345	11276046	3.18656	0.00143975	0.0573706	FALSE	FALSE	Trans (>250 kb)			4.80764
ENSG00000100592	DAAM1	14	q23.1	59655364	59838123	3.18469	0.00144908	0.0574174	FALSE	FALSE	Trans (>250 kb)			0.994626
ENSG00000048649	RSF1	11	q14.1	77371041	77532063	3.18233	0.00146094	0.0574642	FALSE	FALSE	Trans (>250 kb)			4.77725
ENSG00000124422	USP22	17	p11.2	20902910	20947073	3.18153	0.00146502	0.0574642	FALSE	FALSE	Trans (>250 kb)			2.05742
ENSG00000126001	CEP250	20	q11.22	34042985	34099804	3.17724	0.00148684	0.0582688	FALSE	FALSE	Trans (>250 kb)			3.64944
ENSG00000090238	YPEL3	16	p11.2	30103635	30108236	3.17132	0.00151749	0.0589495	FALSE	FALSE	Trans (>250 kb)			3.64372
ENSG00000213762	ZNF134	19	q13.43	58125601	58134724	3.16844	0.00153262	0.05916	FALSE	FALSE	Trans (>250 kb)			2.82355
ENSG00000156304	SCAF4	21	q22.11	33043346	33104388	3.16803	0.00153474	0.05916	FALSE	FALSE	Trans (>250 kb)			7.13051
ENSG00000150457	LATS2	13	q12.11	21547171	21635686	3.1672	0.00153914	0.05916	FALSE	FALSE	Trans (>250 kb)			3.35682
ENSG00000197472	ZNF695	1	q44	247108849	247171395	3.16694	0.00154051	0.05916	FALSE	FALSE	Trans (>250 kb)			2.50779
ENSG00000204463	BAG6	6	p21.33	31606805	31620482	3.16208	0.00156645	0.0594851	FALSE	FALSE	0	rs3117583	0	7.13051
ENSG00000072364	AFF4	5	q31.1	132211071	132299326	3.16052	0.00157486	0.0597036	FALSE	FALSE	Trans (>250 kb)			0.684435
ENSG00000197136	PCNXL3	11	q13.1	65383244	65404910	3.15223	0.00162031	0.0608008	FALSE	FALSE	Trans (>250 kb)			3.88479
ENSG00000102974	CTCF	16	q22.1	67596310	67673086	3.15154	0.0016241	0.0608008	FALSE	FALSE	Trans (>250 kb)			3.52276
ENSG00000100796	SMEK1	14	q32.12	91923955	91976898	3.14337	0.00167013	0.0620309	FALSE	FALSE	Trans (>250 kb)			7.13051
ENSG00000100802	C14orf93	14	q11.2	23456110	23479375	3.1429	0.00167281	0.0620309	FALSE	FALSE	Trans (>250 kb)			1.68009
ENSG00000188559	RALGAPA2	20	p11.23	20370196	20693131	3.14278	0.00167354	0.0620309	FALSE	FALSE	Trans (>250 kb)			0.117253
ENSG00000197951	ZNF71	19	q13.43	57106632	57137849	3.14046	0.00168684	0.06225	FALSE	FALSE	Trans (>250 kb)			0.720686
ENSG00000183638	RP1L1	8	p23.1	10463859	10569697	3.13981	0.00169058	0.06225	FALSE	FALSE	Trans (>250 kb)			3.63935
ENSG00000132466	ANKRD17	4	q13.3	73939093	74124515	3.13951	0.00169231	0.06225	FALSE	FALSE	Trans (>250 kb)			1.34436
ENSG00000254726	MEX3A	1	q22	156041804	156051789	3.13394	0.00172478	0.0633589	FALSE	FALSE	Trans (>250 kb)			2.9835
ENSG00000093000	NUP50	22	q13.31	45559722	45583896	3.13322	0.00172897	0.0634483	FALSE	FALSE	166070	rs61735519	2.95043e-08	0.384808
ENSG00000148429	USP6NL	10	p14	11495945	11653753	3.13123	0.00174078	0.0637405	FALSE	FALSE	Trans (>250 kb)			0.124449
ENSG00000108306	FBXL20	17	q12	37415384	37558776	3.12936	0.00175186	0.0637833	FALSE	FALSE	187203	rs11654954	3.4068e-09	7.13051
ENSG00000146426	TIAM2	6	q25.2	155153831	155578857	3.12874	0.00175555	0.0637951	FALSE	FALSE	Trans (>250 kb)			4.02643
ENSG00000166783	KIAA0430	16	p13.11	15688243	15737023	3.12817	0.00175898	0.0637996	FALSE	FALSE	Trans (>250 kb)			7.13051
ENSG00000167491	GATAD2A	19	p13.11	19496635	19619740	3.12776	0.00176144	0.0637996	FALSE	FALSE	Trans (>250 kb)			1.2172
ENSG00000178690	DYNAP	18	q21.2	52254988	52266724	3.12646	0.00176924	0.0638868	FALSE	FALSE	Trans (>250 kb)			0.482871
ENSG00000184897	H1FX	3	q21.3	129033615	129035120	3.125	0.00177803	0.0640678	FALSE	FALSE	Trans (>250 kb)			4.92714
ENSG00000132471	WBP2	17	q25.1	73841780	73852588	3.12074	0.00180399	0.0645896	FALSE	FALSE	Trans (>250 kb)			2.21083
ENSG00000090905	TNRC6A	16	p12.1	24741016	24838953	3.12065	0.00180453	0.0645896	FALSE	FALSE	Trans (>250 kb)			3.62359
ENSG00000054267	ARID4B	1	q42.3	235294949	235491534	3.12023	0.00180711	0.0646182	FALSE	FALSE	Trans (>250 kb)			5.47258
ENSG00000196689	TRPV1	17	p13.2	3468738	3500392	3.1192	0.0018134	0.0647955	FALSE	FALSE	Trans (>250 kb)			1.13943
ENSG00000172939	OXSR1	3	p22.2	38206580	38296979	3.11275	0.00185356	0.0659016	FALSE	FALSE	Trans (>250 kb)			5.21647
ENSG00000089159	PXN	12	q24.31	120648250	120703574	3.11171	0.00186005	0.0659016	FALSE	FALSE	Trans (>250 kb)			4.01044
ENSG00000145014	TMEM44	3	q29	194308402	194354418	3.11143	0.00186182	0.0659016	FALSE	FALSE	Trans (>250 kb)			4.27519
ENSG00000130311	DDA1	19	p13.11	17420327	17434110	3.10991	0.00187142	0.0659016	FALSE	FALSE	Trans (>250 kb)			5.08013
ENSG00000187144	SPATA21	1	p36.13	16713612	16763919	3.10879	0.00187854	0.066	FALSE	FALSE	Trans (>250 kb)			3.88793
ENSG00000165219	GAPVD1	9	q33.3	128024073	128129486	3.10824	0.00188206	0.0660799	FALSE	FALSE	Trans (>250 kb)			6.27961
ENSG00000165288	BRWD3	X	q21.1	79926353	80065187	3.10749	0.00188683	0.0661051	FALSE	FALSE	Trans (>250 kb)
ENSG00000197603	C5orf42	5	p13.2	37106330	37249530	3.10456	0.00190561	0.0668716	FALSE	FALSE	Trans (>250 kb)			1.74067
ENSG00000267303	CTD-2369P2.12	19	p13.2	10426147	10431354	3.10195	0.00192253	0.0672072	FALSE	FALSE	Trans (>250 kb)			5.22267
ENSG00000182979	MTA1	14	q32.33	105886159	105937066	3.09975	0.00193686	0.0676259	FALSE	FALSE	Trans (>250 kb)			4.74116
ENSG00000133619	KRBA1	7	q36.1	149411872	149431664	3.09844	0.00194539	0.0677599	FALSE	FALSE	Trans (>250 kb)			4.06969
ENSG00000092758	COL9A3	20	q13.33	61447596	61472511	3.09588	0.00196227	0.0681932	FALSE	FALSE	41829	rs3746772	4.87005e-10	3.39213
ENSG00000169962	TAS1R3	1	p36.33	1266694	1270686	3.09328	0.00197958	0.0684698	FALSE	FALSE	Trans (>250 kb)			2.5776
ENSG00000186187	ZNRF1	16	q23.1	75032928	75144892	3.09243	0.00198524	0.0684929	FALSE	FALSE	Trans (>250 kb)			0.205136
ENSG00000118263	KLF7	2	q33.3	207938861	208031991	3.0922	0.00198681	0.0684929	FALSE	FALSE	Trans (>250 kb)			1.32844
ENSG00000006118	TMEM132A	11	q12.2	60691935	60704631	3.08871	0.00201028	0.0690653	FALSE	FALSE	Trans (>250 kb)			2.17879
ENSG00000214946	TBC1D26	17	p12	15635561	15649476	3.08568	0.00203087	0.0691434	FALSE	FALSE	Trans (>250 kb)			3.37726
ENSG00000102984	ZNF821	16	q22.2	71893583	71929239	3.08565	0.0020311	0.0691434	FALSE	FALSE	Trans (>250 kb)			5.70639
ENSG00000101216	GMEB2	20	q13.33	62218955	62258394	3.08012	0.00206915	0.0697237	FALSE	FALSE	Trans (>250 kb)			7.13051
ENSG00000111540	RAB5B	12	q13.2	56367697	56388490	3.07997	0.00207023	0.0697237	FALSE	FALSE	Trans (>250 kb)			1.55085
ENSG00000218891	ZNF579	19	q13.42	56088899	56092211	3.07779	0.00208542	0.0697782	FALSE	FALSE	182273	rs75479073	1.93179e-14	0.927408
ENSG00000119682	AREL1	14	q24.3	75120140	75179818	3.07763	0.00208652	0.0697782	FALSE	FALSE	Trans (>250 kb)			3.06872
ENSG00000010292	NCAPD2	12	p13.31	6602522	6641121	3.07747	0.00208767	0.0697782	FALSE	FALSE	Trans (>250 kb)			5.65548
ENSG00000198799	LRIG2	1	p13.2	113615831	113674882	3.0773	0.00208888	0.0697782	FALSE	FALSE	Trans (>250 kb)			1.93537
ENSG00000204120	GIGYF2	2	q37.1	233562009	233725285	3.07666	0.00209331	0.0697782	FALSE	FALSE	Trans (>250 kb)			2.25958
ENSG00000183072	NKX2-5	5	q35.1	172659112	172662360	3.0758	0.00209936	0.0697789	FALSE	FALSE	Trans (>250 kb)			0.591486
ENSG00000169221	TBC1D10B	16	p11.2	30368423	30381585	3.06909	0.00214711	0.0708769	FALSE	FALSE	Trans (>250 kb)			1.08998
ENSG00000173402	DAG1	3	p21.31	49506146	49573048	3.06792	0.00215552	0.0710252	FALSE	FALSE	135721	rs1060970	7.14926e-09	7.13051
ENSG00000171475	WIPF2	17	q21.1	38375556	38440388	3.06778	0.00215657	0.0710252	FALSE	FALSE	Trans (>250 kb)			2.69926
ENSG00000119669	IRF2BPL	14	q24.3	77490888	77495034	3.06023	0.00221168	0.0723667	FALSE	FALSE	Trans (>250 kb)			2.42405
ENSG00000172943	PHF8	X	p11.22	53963109	54075391	3.05897	0.002221	0.0727121	FALSE	FALSE	Trans (>250 kb)
ENSG00000129933	MAU2	19	p13.11	19431490	19469563	3.05792	0.00222879	0.0728192	FALSE	FALSE	Trans (>250 kb)			1.04306
ENSG00000178951	ZBTB7A	19	p13.3	4044362	4066943	3.05472	0.0022527	0.0733609	FALSE	FALSE	Trans (>250 kb)			1.44188
ENSG00000181222	POLR2A	17	p13.1	7387685	7417933	3.05392	0.00225874	0.073405	FALSE	FALSE	Trans (>250 kb)			5.847
ENSG00000186280	KDM4D	11	q21	94706845	94732682	3.051	0.0022808	0.0737049	FALSE	FALSE	Trans (>250 kb)			0.816685
ENSG00000055609	KMT2C	7	q36.1	151832010	152133090	3.05034	0.00228579	0.0737049	FALSE	FALSE	Trans (>250 kb)			1.32966
ENSG00000070614	NDST1	5	q33.1	149865381	149937773	3.05024	0.00228658	0.0737049	FALSE	FALSE	Trans (>250 kb)			0.00194244
ENSG00000198700	IPO9	1	q32.1	201798269	201853422	3.04889	0.00229686	0.0737745	FALSE	FALSE	Trans (>250 kb)			3.90949
ENSG00000135862	LAMC1	1	q25.3	182992595	183114727	3.04721	0.00230974	0.0740065	FALSE	FALSE	Trans (>250 kb)			1.66838
ENSG00000122786	CALD1	7	q33	134429003	134655479	3.04581	0.00232053	0.0741951	FALSE	FALSE	Trans (>250 kb)			4.23087
ENSG00000133121	STARD13	13	q13.1	33677272	33924767	3.03805	0.00238111	0.0752716	FALSE	FALSE	Trans (>250 kb)			2.22253
ENSG00000204248	COL11A2	6	p21.32	33130458	33160276	3.03796	0.00238185	0.0752716	FALSE	FALSE	Trans (>250 kb)			5.56646
ENSG00000076984	MAP2K7	19	p13.2	7968728	7979363	3.03721	0.00238775	0.0752716	FALSE	FALSE	Trans (>250 kb)			3.20649
ENSG00000109685	WHSC1	4	p16.3	1873151	1983934	3.03688	0.00239041	0.0752716	FALSE	FALSE	Trans (>250 kb)			2.52869
ENSG00000074621	SLC24A1	15	q22.31	65903704	65953333	3.03671	0.00239173	0.0752716	FALSE	FALSE	Trans (>250 kb)			0.629079
ENSG00000101126	ADNP	20	q13.13	49505585	49547958	3.03658	0.00239276	0.0752716	FALSE	FALSE	Trans (>250 kb)			7.13051
ENSG00000164904	ALDH7A1	5	q23.2	125877533	125931110	3.03495	0.00240572	0.0755662	FALSE	FALSE	Trans (>250 kb)			0.681587
ENSG00000130703	OSBPL2	20	q13.33	60813580	60871268	3.03285	0.00242259	0.0755766	FALSE	FALSE	Trans (>250 kb)			2.20084
ENSG00000105655	ISYNA1	19	p13.11	18545198	18549111	3.03244	0.00242589	0.0755766	FALSE	FALSE	Trans (>250 kb)			2.51071
ENSG00000167395	ZNF646	16	p11.2	31085743	31095517	3.03209	0.00242867	0.0755766	FALSE	FALSE	Trans (>250 kb)			4.15484
ENSG00000163516	ANKZF1	2	q35	220094479	220101391	3.03162	0.00243245	0.0755766	FALSE	FALSE	Trans (>250 kb)			0.903778
ENSG00000144648	ACKR2	3	p22.1	42846244	42929466	3.02935	0.00245081	0.076063	FALSE	FALSE	Trans (>250 kb)			3.10937
ENSG00000174231	PRPF8	17	p13.3	1553923	1588176	3.02909	0.00245294	0.076063	FALSE	FALSE	Trans (>250 kb)			1.35747
ENSG00000148737	TCF7L2	10	q25.2	114710009	114927437	3.02729	0.00246758	0.076131	FALSE	FALSE	Trans (>250 kb)			4.32418
ENSG00000162032	SPSB3	16	p13.3	1826713	1843701	3.02716	0.00246861	0.076131	FALSE	FALSE	Trans (>250 kb)			0.523265
ENSG00000137478	FCHSD2	11	q13.4	72547790	72853306	3.02698	0.00247007	0.076131	FALSE	FALSE	Trans (>250 kb)			3.68885
ENSG00000178188	SH2B1	16	p11.2	28857921	28885526	3.02636	0.00247514	0.076131	FALSE	FALSE	Trans (>250 kb)			1.25486
ENSG00000140465	CYP1A1	15	q24.1	75011883	75017951	3.02212	0.0025101	0.0768478	FALSE	FALSE	Trans (>250 kb)			3.34597
ENSG00000197128	ZNF772	19	q13.43	57978031	57988938	3.01848	0.0025405	0.0769138	FALSE	FALSE	Trans (>250 kb)			0.0518426
ENSG00000139990	DCAF5	14	q24.1	69517598	69619867	3.01786	0.00254563	0.0769138	FALSE	FALSE	Trans (>250 kb)			2.6417
ENSG00000025800	KPNA6	1	p35.1	32573639	32642169	3.017	0.00255289	0.0769138	FALSE	FALSE	Trans (>250 kb)			2.92454
ENSG00000022976	ZNF839	14	q32.31	102783714	102809044	3.01609	0.00256057	0.0769138	FALSE	FALSE	Trans (>250 kb)			1.19464
ENSG00000079313	REXO1	19	p13.3	1815248	1848452	3.01599	0.00256144	0.0769138	FALSE	FALSE	Trans (>250 kb)			2.2255
ENSG00000072134	EPN2	17	p11.2	19118928	19240028	3.01535	0.0025668	0.0769138	FALSE	FALSE	Trans (>250 kb)			4.07062
ENSG00000167483	FAM129C	19	p13.11	17634110	17664648	3.01463	0.00257297	0.0769138	FALSE	FALSE	Trans (>250 kb)			1.73106
ENSG00000257591	ZNF625	19	p13.2	12251032	12267546	3.01429	0.00257582	0.0769138	FALSE	FALSE	Trans (>250 kb)			1.05698
ENSG00000180083	WFDC11	20	q13.12	44277202	44298909	3.01374	0.00258048	0.0769138	FALSE	FALSE	Trans (>250 kb)			3.2691
ENSG00000078699	CBFA2T2	20	q11.21	32077881	32237842	3.01281	0.00258837	0.0769138	FALSE	FALSE	0	rs9679764	2.032e-08	7.13051
ENSG00000070476	ZXDC	3	q21.3	126156444	126194762	3.01271	0.00258929	0.0769138	FALSE	FALSE	0	rs777498	3.9429e-11	7.13051
ENSG00000077044	DGKD	2	q37.1	234263153	234380750	3.01193	0.00259593	0.0769637	FALSE	FALSE	Trans (>250 kb)			4.76602
ENSG00000142867	BCL10	1	p22.3	85731931	85742773	3.00756	0.00263352	0.0774446	FALSE	FALSE	Trans (>250 kb)			2.86656
ENSG00000177455	CD19	16	p11.2	28943260	28950667	3.00753	0.00263376	0.0774446	FALSE	FALSE	Trans (>250 kb)			2.0908
ENSG00000129219	PLD2	17	p13.2	4710391	4726729	3.00702	0.00263825	0.0774446	FALSE	FALSE	Trans (>250 kb)			0.000187978
ENSG00000184774	RP11-480I12.4	1	q32.1	202789394	202796353	3.00611	0.00264616	0.0774446	FALSE	FALSE	Trans (>250 kb)			3.68683
ENSG00000113300	CNOT6	5	q35.3	179921412	180005405	3.00547	0.00265167	0.0774446	FALSE	FALSE	Trans (>250 kb)			5.41075
ENSG00000100201	DDX17	22	q13.1	38879445	38903665	3.0048	0.00265758	0.0774446	FALSE	FALSE	0	rs86796	0	7.13051
ENSG00000183955	SETD8	12	q24.31	123868320	123893905	3.00451	0.0026601	0.0774446	FALSE	FALSE	9721	rs28715490	0	7.13051
ENSG00000254706	RP11-565P22.6	1	q23.3	162335197	162351905	3.00394	0.00266504	0.0774446	FALSE	FALSE	Trans (>250 kb)			2.5573
ENSG00000168994	PXDC1	6	p25.2	3722848	3752260	3.00394	0.00266512	0.0774446	FALSE	FALSE	Trans (>250 kb)			3.11117
ENSG00000054654	SYNE2	14	q23.2	64319683	64693165	3.00311	0.00267236	0.0774484	FALSE	FALSE	Trans (>250 kb)			6.79546
ENSG00000212864	RNF208	9	q34.3	140114707	140116033	3.00099	0.002691	0.0779234	FALSE	FALSE	Trans (>250 kb)
ENSG00000132635	PCED1A	20	p13	2815960	2821836	2.99914	0.00270745	0.0781204	FALSE	FALSE	Trans (>250 kb)			0.561741
ENSG00000122778	KIAA1549	7	q34	138516126	138666064	2.99883	0.00271021	0.0781204	FALSE	FALSE	Trans (>250 kb)			0.82423
ENSG00000148840	PPRC1	10	q24.32	103892787	103910082	2.99527	0.00274202	0.0787627	FALSE	FALSE	Trans (>250 kb)			5.50388
ENSG00000112941	PAPD7	5	p15.31	6714718	6757161	2.99461	0.00274792	0.0787627	FALSE	FALSE	0	rs274678	0	5.45131
ENSG00000085185	BCORL1	X	q26.1	129115083	129192058	2.99445	0.00274943	0.0787627	FALSE	FALSE	Trans (>250 kb)
ENSG00000109113	RAB34	17	q11.2	27041299	27045447	2.99362	0.00275691	0.0787627	FALSE	FALSE	Trans (>250 kb)			3.82189
ENSG00000131381	ZFYVE20	3	p25.1	15111580	15140670	2.99163	0.00277491	0.078913	FALSE	FALSE	Trans (>250 kb)			0.579438
ENSG00000132970	WASF3	13	q12.13	27131840	27263085	2.99102	0.00278051	0.0789436	FALSE	FALSE	Trans (>250 kb)			0.00256904
ENSG00000143376	SNX27	1	q21.3	151584541	151671567	2.98723	0.00281515	0.079683	FALSE	FALSE	Trans (>250 kb)			4.72282
ENSG00000073614	KDM5A	12	p13.33	389295	498620	2.98322	0.00285237	0.0803443	FALSE	FALSE	Trans (>250 kb)			1.53072
ENSG00000100503	NIN	14	q22.1	51186481	51297839	2.98113	0.00287186	0.0809169	FALSE	FALSE	Trans (>250 kb)			1.95958
ENSG00000149948	HMGA2	12	q14.3	66217911	66360075	2.97863	0.00289544	0.0812376	FALSE	FALSE	Trans (>250 kb)			2.79753
ENSG00000187609	EXD3	9	q34.3	140201348	140317714	2.97824	0.00289905	0.0812376	FALSE	FALSE	Trans (>250 kb)
ENSG00000011243	AKAP8L	19	p13.12	15490859	15529952	2.97781	0.00290316	0.0812376	FALSE	FALSE	Trans (>250 kb)			3.58993
ENSG00000149735	GPHA2	11	q13.1	64701943	64703360	2.97685	0.00291225	0.0813636	FALSE	FALSE	Trans (>250 kb)			0.257788
ENSG00000197363	ZNF517	8	q24.3	146024261	146036554	2.97322	0.00294695	0.0822238	FALSE	FALSE	Trans (>250 kb)			0.0361624
ENSG00000165912	PACSIN3	11	p11.2	47199076	47207994	2.97123	0.00296613	0.0824542	FALSE	FALSE	Trans (>250 kb)			4.46135
ENSG00000261052	SULT1A3	16	p11.2	30205754	30215631	2.96885	0.00298913	0.0825279	FALSE	FALSE	Trans (>250 kb)			2.05846
ENSG00000259680	RP11-812E19.9	16	p11.2	33647044	33647696	2.9688	0.00298961	0.0825279	FALSE	FALSE	Trans (>250 kb)
ENSG00000168067	MAP4K2	11	q13.1	64556290	64570713	2.96771	0.00300023	0.0825279	FALSE	FALSE	Trans (>250 kb)			1.6121
ENSG00000149532	CPSF7	11	q12.2	61170121	61197503	2.96759	0.00300141	0.0825279	FALSE	FALSE	Trans (>250 kb)			1.00081
ENSG00000178971	CTC1	17	p13.1	8130191	8151362	2.96697	0.00300753	0.0825279	FALSE	FALSE	Trans (>250 kb)			2.7852
ENSG00000188994	ZNF292	6	q14.3	87862551	87973914	2.96634	0.00301363	0.0825718	FALSE	FALSE	Trans (>250 kb)			1.68111
ENSG00000126878	AIF1L	9	q34.12	133971863	133998539	2.96545	0.00302241	0.0825718	FALSE	FALSE	Trans (>250 kb)			1.70797
ENSG00000105738	SIPA1L3	19	q13.13	38397868	38699012	2.96367	0.00303997	0.0825718	FALSE	FALSE	Trans (>250 kb)			2.03208
ENSG00000070770	CSNK2A2	16	q21	58191811	58231824	2.96338	0.00304276	0.0825718	FALSE	FALSE	Trans (>250 kb)			1.39893
ENSG00000186591	UBE2H	7	q32.2	129470572	129592789	2.96278	0.00304876	0.0825718	FALSE	FALSE	Trans (>250 kb)			4.46653
ENSG00000142511	GPR32	19	q13.33	51273721	51274989	2.96134	0.00306308	0.0825718	FALSE	FALSE	Trans (>250 kb)			3.04205
ENSG00000011105	TSPAN9	12	p13.33	3186521	3395730	2.96037	0.00307269	0.0825718	FALSE	FALSE	Trans (>250 kb)			2.69451
ENSG00000072840	EVC	4	p16.2	5712924	5830772	2.95983	0.00307811	0.0826366	FALSE	FALSE	Trans (>250 kb)			2.43121
ENSG00000213999	MEF2B	19	p13.11	19256377	19303400	2.95786	0.00309779	0.0828417	FALSE	FALSE	Trans (>250 kb)			0.151017
ENSG00000160445	ZER1	9	q34.11	131492065	131534693	2.95659	0.00311058	0.0828417	FALSE	FALSE	Trans (>250 kb)			2.96268
ENSG00000086758	HUWE1	X	p11.22	53559057	53713673	2.9559	0.00311754	0.0828417	FALSE	FALSE	Trans (>250 kb)
ENSG00000086015	MAST2	1	p34.1	46252659	46501796	2.95559	0.00312075	0.0828514	FALSE	FALSE	Trans (>250 kb)			2.91564
ENSG00000087206	UIMC1	5	q35.2	176332006	176449634	2.95513	0.00312541	0.082861	FALSE	FALSE	0	rs62397206	3.33067e-16	5.45131
ENSG00000105323	HNRNPUL1	19	q13.2	41768401	41813503	2.95229	0.00315428	0.0832124	FALSE	FALSE	Trans (>250 kb)			5.19493
ENSG00000166004	KIAA1731	11	q21	93394805	93463522	2.94906	0.00318742	0.0834404	FALSE	FALSE	Trans (>250 kb)			1.09521
ENSG00000196391	ZNF774	15	q26.1	90895477	90909324	2.94825	0.00319575	0.0836037	FALSE	FALSE	Trans (>250 kb)			0.0603777
ENSG00000168175	MAPK1IP1L	14	q22.3	55518349	55536910	2.94652	0.00321373	0.0836037	FALSE	FALSE	Trans (>250 kb)			0.602719
ENSG00000162419	GMEB1	1	p35.3	28995244	29045865	2.94649	0.00321407	0.0836037	FALSE	FALSE	Trans (>250 kb)			4.90883
ENSG00000159140	SON	21	q22.11	34914924	34949812	2.94513	0.00322823	0.0837798	FALSE	FALSE	Trans (>250 kb)			3.22723
ENSG00000066136	NFYC	1	p34.2	41157320	41237275	2.94446	0.00323518	0.0837963	FALSE	FALSE	Trans (>250 kb)			1.25679
ENSG00000110844	PRPF40B	12	q13.12	49962001	50038449	2.94444	0.00323545	0.0837963	FALSE	FALSE	Trans (>250 kb)			0.58627
ENSG00000135686	KLHL36	16	q24.1	84682131	84701292	2.94307	0.00324979	0.0840819	FALSE	FALSE	Trans (>250 kb)			4.06853
ENSG00000104881	PPP1R13L	19	q13.32	45882892	45909607	2.941	0.00327157	0.0844269	FALSE	FALSE	Trans (>250 kb)			1.66637
ENSG00000089902	RCOR1	14	q32.31	103058998	103196913	2.93936	0.00328895	0.0847769	FALSE	FALSE	Trans (>250 kb)			0.711294
ENSG00000120889	TNFRSF10B	8	p21.3	22877646	22926692	2.93917	0.00329095	0.0847769	FALSE	FALSE	Trans (>250 kb)			1.8901
ENSG00000257065	RP3-468K18.5	6	q24.2	144128229	144165754	2.93914	0.00329129	0.0847769	FALSE	FALSE	Trans (>250 kb)			1.87245
ENSG00000100288	CHKB	22	q13.33	51017378	51039884	2.93731	0.00331071	0.08519	FALSE	FALSE	Trans (>250 kb)			2.54115
ENSG00000197714	ZNF460	19	q13.43	57791419	57804937	2.93678	0.00331639	0.0851963	FALSE	FALSE	Trans (>250 kb)			3.08292
ENSG00000173262	SLC2A14	12	p13.31	7965108	8043744	2.93647	0.0033197	0.0852026	FALSE	FALSE	Trans (>250 kb)
ENSG00000110497	AMBRA1	11	p11.2	46417964	46615675	2.93403	0.00334591	0.0855671	FALSE	FALSE	Trans (>250 kb)			4.79364
ENSG00000132604	TERF2	16	q22.1	69389464	69442474	2.93302	0.00335683	0.0856957	FALSE	FALSE	Trans (>250 kb)			3.65454
ENSG00000213160	KLHL23	2	q31.1	170550998	170633499	2.93251	0.00336234	0.0856957	FALSE	FALSE	Trans (>250 kb)			0.29058
ENSG00000075856	SART3	12	q23.3	108916357	108955176	2.93131	0.00337533	0.0859403	FALSE	FALSE	Trans (>250 kb)			0.505812
ENSG00000213029	SPHAR	1	q42.13	229440129	229441248	2.93127	0.00337578	0.0859403	FALSE	FALSE	Trans (>250 kb)			0.550915
ENSG00000198355	PIM3	22	q13.33	50354161	50357728	2.93057	0.00338345	0.086114	FALSE	FALSE	Trans (>250 kb)			0.000438616
ENSG00000248167	TRIM39-RPP21	6	p22.1	30297359	30314631	2.92969	0.00339299	0.0861708	FALSE	FALSE	17924	rs1012411	1.81924e-08	7.13051
ENSG00000160305	DIP2A	21	q22.3	47878812	47989926	2.92678	0.00342495	0.0866023	FALSE	FALSE	Trans (>250 kb)			3.04205
ENSG00000146373	RNF217	6	q22.31	125283691	125413779	2.92555	0.00343846	0.0867137	FALSE	FALSE	Trans (>250 kb)			2.89849
ENSG00000141956	PRDM15	21	q22.3	43218385	43299591	2.92455	0.00344957	0.0867606	FALSE	FALSE	Trans (>250 kb)			4.19763
ENSG00000074356	C17orf85	17	p13.2	3714460	3749545	2.92093	0.00348988	0.087446	FALSE	FALSE	Trans (>250 kb)			2.00892
ENSG00000196923	PDLIM7	5	q35.3	176910395	176924607	2.92067	0.00349274	0.087446	FALSE	FALSE	Trans (>250 kb)			5.01601
ENSG00000150281	CTF1	16	p11.2	30907928	30914881	2.92034	0.00349654	0.087446	FALSE	FALSE	Trans (>250 kb)			1.76513
ENSG00000166831	RBPMS2	15	q22.31	65032091	65067786	2.92017	0.0034984	0.087446	FALSE	FALSE	Trans (>250 kb)			2.69926
ENSG00000100014	SPECC1L	22	q11.23	24666786	24813708	2.91965	0.00350422	0.0875254	FALSE	FALSE	Trans (>250 kb)			5.63053
ENSG00000105656	ELL	19	p13.11	18553473	18632937	2.91858	0.00351635	0.0877567	FALSE	FALSE	Trans (>250 kb)			3.62154
ENSG00000151148	UBE3B	12	q24.11	109915207	109974507	2.91746	0.00352892	0.0878914	FALSE	FALSE	Trans (>250 kb)			0.927216
ENSG00000166532	RIMKLB	12	p13.31	8834196	8935691	2.91511	0.00355565	0.0882093	FALSE	FALSE	Trans (>250 kb)
ENSG00000167182	SP2	17	q21.32	45973516	46006323	2.91237	0.00358695	0.0887594	FALSE	FALSE	Trans (>250 kb)			1.25156
ENSG00000139219	COL2A1	12	q13.11	48366748	48398269	2.91185	0.00359292	0.0887594	FALSE	FALSE	Trans (>250 kb)			4.92349
ENSG00000119720	NRDE2	14	q32.11	90742580	90798481	2.91134	0.00359881	0.0887594	FALSE	FALSE	Trans (>250 kb)			2.05122
ENSG00000261732	LA16c-431H6.6	16	p13.3	1682260	1736716	2.91101	0.00360266	0.0887594	FALSE	FALSE	Trans (>250 kb)			6.00212
ENSG00000108840	HDAC5	17	q21.31	42154114	42201070	2.90834	0.00363351	0.0893375	FALSE	FALSE	Trans (>250 kb)			4.88847
ENSG00000114349	GNAT1	3	p21.31	50229045	50233949	2.90549	0.00366673	0.0896517	FALSE	FALSE	32512	rs73080980	1.12084e-08	6.34008
ENSG00000123999	INHA	2	q35	220433884	220440435	2.90499	0.00367261	0.0896517	FALSE	FALSE	Trans (>250 kb)			3.29731
ENSG00000100106	TRIOBP	22	q13.1	38093011	38172563	2.90168	0.00371169	0.0903094	FALSE	FALSE	Trans (>250 kb)			2.76174
ENSG00000205642	VCX3B	X	p22.31	8432871	8434550	2.90077	0.00372247	0.0903094	FALSE	FALSE	Trans (>250 kb)
ENSG00000102572	STK24	13	q32.2	99102455	99230194	2.90073	0.00372299	0.0903094	FALSE	FALSE	Trans (>250 kb)			1.35527
ENSG00000143294	PRCC	1	q23.1	156720402	156770607	2.9001	0.00373041	0.0903461	FALSE	FALSE	Trans (>250 kb)			1.73162
ENSG00000135540	NHSL1	6	q24.1	138743180	139013708	2.89791	0.00375653	0.0906634	FALSE	FALSE	Trans (>250 kb)			2.13273
ENSG00000166439	RNF169	11	q13.4	74459913	74553458	2.89778	0.00375812	0.0906634	FALSE	FALSE	Trans (>250 kb)			1.5669
ENSG00000186765	FSCN2	17	q25.3	79495422	79504156	2.89719	0.00376526	0.0906634	FALSE	FALSE	Trans (>250 kb)			3.32136
ENSG00000176444	CLK2	1	q22	155232659	155248282	2.89572	0.00378291	0.0909191	FALSE	FALSE	Trans (>250 kb)			3.95125
ENSG00000147548	WHSC1L1	8	p11.23	38127215	38239790	2.89569	0.00378323	0.0909191	FALSE	FALSE	55752	rs2978073	6.21725e-15	7.13051
ENSG00000268635	DKFZP434E1119	11	q14.1	77184416	77188074	2.89271	0.00381937	0.0913049	FALSE	FALSE	Trans (>250 kb)			2.91564
ENSG00000126464	PRR12	19	q13.33	50094900	50129696	2.88815	0.00387513	0.0922357	FALSE	FALSE	Trans (>250 kb)			2.59902
ENSG00000197724	PHF2	9	q22.31	96338689	96441869	2.8874	0.00388435	0.0923908	FALSE	FALSE	Trans (>250 kb)			5.64173
ENSG00000073849	ST6GAL1	3	q27.3	186648274	186796341	2.88674	0.00389259	0.0924184	FALSE	FALSE	Trans (>250 kb)			4.94817
ENSG00000204138	PHACTR4	1	p35.3	28696114	28826881	2.88633	0.00389759	0.0924184	FALSE	FALSE	Trans (>250 kb)			6.04957
ENSG00000179833	SERTAD2	2	p14	64858755	64978139	2.88323	0.00393615	0.0931643	FALSE	FALSE	Trans (>250 kb)			0.378069
ENSG00000167889	MGAT5B	17	q25.2	74864538	74946475	2.88096	0.00396465	0.0936265	FALSE	FALSE	Trans (>250 kb)			3.54894
ENSG00000146555	SDK1	7	p22.2	3341080	4308632	2.8787	0.00399323	0.0939209	FALSE	FALSE	Trans (>250 kb)			3.10786
ENSG00000025293	PHF20	20	q11.22	34359896	34538303	2.87782	0.00400429	0.0940599	FALSE	FALSE	Trans (>250 kb)			7.13051
ENSG00000101457	DNTTIP1	20	q13.12	44420576	44440066	2.87668	0.00401877	0.0941697	FALSE	FALSE	Trans (>250 kb)			2.90696
ENSG00000173473	SMARCC1	3	p21.31	47626762	47823596	2.87452	0.00404637	0.0943112	FALSE	FALSE	Trans (>250 kb)			6.95131
ENSG00000160113	NR2F6	19	p13.11	17342692	17356749	2.87424	0.00405005	0.0943112	FALSE	FALSE	Trans (>250 kb)			6.00765
ENSG00000172530	BANP	16	q24.2	87982850	88110924	2.87421	0.00405038	0.0943112	FALSE	FALSE	Trans (>250 kb)			2.80386
ENSG00000153487	ING1	13	q34	111365083	111373421	2.87248	0.00407267	0.0945035	FALSE	FALSE	Trans (>250 kb)			1.39826
ENSG00000136802	LRRC8A	9	q34.11	131644391	131680318	2.87221	0.00407606	0.0945035	FALSE	FALSE	Trans (>250 kb)			1.85607
ENSG00000112041	TULP1	6	p21.31	35465651	35480715	2.87074	0.00409515	0.0946824	FALSE	FALSE	Trans (>250 kb)			4.07882
ENSG00000125398	SOX9	17	q24.3	70117161	70122561	2.86907	0.00411678	0.0949471	FALSE	FALSE	Trans (>250 kb)			0.17973
ENSG00000145016	KIAA0226	3	q29	197398264	197476598	2.86679	0.00414655	0.0954631	FALSE	FALSE	Trans (>250 kb)			0.702766
ENSG00000088808	PPP1R13B	14	q32.33	104200089	104313927	2.86627	0.0041534	0.0955504	FALSE	FALSE	Trans (>250 kb)			5.72293
ENSG00000103091	WDR59	16	q23.1	74907468	75034071	2.86461	0.00417517	0.0959766	FALSE	FALSE	Trans (>250 kb)			2.75611
ENSG00000198911	SREBF2	22	q13.2	42229109	42303312	2.86302	0.00419622	0.0963785	FALSE	FALSE	Trans (>250 kb)			1.38408
ENSG00000070018	LRP6	12	p13.2	12268959	12419946	2.86152	0.00421609	0.0966667	FALSE	FALSE	Trans (>250 kb)			3.28359
ENSG00000054965	FAM168A	11	q13.4	73111532	73309234	2.86116	0.00422098	0.0966667	FALSE	FALSE	Trans (>250 kb)			2.49071
ENSG00000169905	TOR1AIP2	1	q25.2	179809102	179846938	2.85721	0.00427389	0.0974478	FALSE	FALSE	Trans (>250 kb)			5.12025
ENSG00000176593	CTD-2368P22.1	19	q13.43	58513429	58522600	2.85688	0.00427829	0.0974478	FALSE	FALSE	Trans (>250 kb)			4.64993
ENSG00000175216	CKAP5	11	p11.2	46764598	46867847	2.85594	0.00429091	0.0975898	FALSE	FALSE	Trans (>250 kb)			4.45583
ENSG00000228835	AC012123.1	18	q12.1	30349758	30354376	2.85338	0.0043257	0.0980716	FALSE	FALSE	Trans (>250 kb)			0.93903
ENSG00000146830	GIGYF1	7	q22.1	100277130	100287071	2.85149	0.00435152	0.0983199	FALSE	FALSE	Trans (>250 kb)			0.901706
ENSG00000153060	TEKT5	16	p13.13	10721358	10788802	2.85008	0.0043708	0.0985977	FALSE	FALSE	Trans (>250 kb)			0.423154
ENSG00000104081	BMF	15	q15.1	40380091	40401093	2.84904	0.00438518	0.098783	FALSE	FALSE	Trans (>250 kb)			2.67159
ENSG00000112658	SRF	6	p21.1	43139037	43149243	2.84771	0.00440351	0.0991284	FALSE	FALSE	Trans (>250 kb)			0.630455
ENSG00000140986	RPL3L	16	p13.3	1993975	2007607	2.84444	0.00444898	0.0998632	FALSE	FALSE	Trans (>250 kb)			3.08358
ENSG00000180190	TDRP	8	p23.3	439803	495781	2.84387	0.00445694	0.0998632	FALSE	FALSE	Trans (>250 kb)			3.50562
ENSG00000142449	FBN3	19	p13.2	8130286	8214730	2.84373	0.00445884	0.0998632	FALSE	FALSE	Trans (>250 kb)			1.8667
ENSG00000267168	RP11-318A15.7	17	q25.1	74729060	74734604	2.8419	0.00448459	0.100215	FALSE	FALSE	Trans (>250 kb)			0.0278871
ENSG00000185591	SP1	12	q13.13	53773960	53810230	2.84129	0.00449316	0.100215	FALSE	FALSE	Trans (>250 kb)			4.50845
ENSG00000176182	MYPOP	19	q13.32	46393278	46405862	2.84082	0.00449976	0.100215	FALSE	FALSE	Trans (>250 kb)			1.11343
ENSG00000168256	NKIRAS2	17	q21.2	40163400	40177659	2.83891	0.00452682	0.10044	FALSE	FALSE	Trans (>250 kb)			2.46638
ENSG00000168517	HEXIM2	17	q21.31	43238067	43247407	2.83583	0.00457066	0.101146	FALSE	FALSE	Trans (>250 kb)			3.84671
ENSG00000143632	ACTA1	1	q42.13	229566992	229569845	2.83546	0.00457595	0.101146	FALSE	FALSE	Trans (>250 kb)			4.10876
ENSG00000170004	CHD3	17	p13.1	7788124	7816078	2.83334	0.00460644	0.101433	FALSE	FALSE	Trans (>250 kb)			4.19411
ENSG00000177728	KIAA0195	17	q25.1	73437240	73496171	2.83163	0.00463113	0.10144	FALSE	FALSE	Trans (>250 kb)			2.79131
ENSG00000173801	JUP	17	q21.2	39775692	39943183	2.83135	0.00463517	0.10144	FALSE	FALSE	Trans (>250 kb)			1.93701
ENSG00000213888	AC005003.1	22	q12.2	31742875	31744670	2.83133	0.00463548	0.10144	FALSE	FALSE	Trans (>250 kb)			1.06291
ENSG00000182177	ASB18	2	q37.2	237102095	237173052	2.83095	0.00464093	0.10144	FALSE	FALSE	Trans (>250 kb)			1.01876
ENSG00000133858	ZFC3H1	12	q21.1	72003252	72061505	2.83052	0.00464718	0.10144	FALSE	FALSE	Trans (>250 kb)			2.16033
ENSG00000144560	VGLL4	3	p25.3	11597544	11762220	2.83021	0.00465174	0.10144	FALSE	FALSE	Trans (>250 kb)			3.98725
ENSG00000064607	SUGP2	19	p13.11	19101697	19144832	2.8299	0.00465629	0.10144	FALSE	FALSE	Trans (>250 kb)			6.26594e-05
ENSG00000141279	NPEPPS	17	q21.32	45600308	45700642	2.82625	0.0047097	0.102137	FALSE	FALSE	Trans (>250 kb)			2.29649
ENSG00000196535	MYO18A	17	q11.2	27400528	27507430	2.82604	0.00471268	0.102137	FALSE	FALSE	Trans (>250 kb)			3.78667
ENSG00000129194	SOX15	17	p13.1	7491496	7493488	2.82268	0.00476237	0.103019	FALSE	FALSE	Trans (>250 kb)			7.13051
ENSG00000124143	ARHGAP40	20	q11.23	37230577	37279678	2.82253	0.00476462	0.103019	FALSE	FALSE	Trans (>250 kb)			2.17477
ENSG00000134698	AGO4	1	p34.3	36273773	36323491	2.82061	0.00479322	0.103246	FALSE	FALSE	Trans (>250 kb)			0.0446911
ENSG00000155657	TTN	2	q31.2	179390716	179695529	2.81922	0.00481412	0.103246	FALSE	FALSE	Trans (>250 kb)			3.7573
ENSG00000158158	CNNM4	2	q11.2	97426639	97477628	2.81874	0.00482126	0.103246	FALSE	FALSE	Trans (>250 kb)			1.44615
ENSG00000166716	ZNF592	15	q25.3	85291866	85349659	2.81796	0.00483293	0.103439	FALSE	FALSE	Trans (>250 kb)			4.63537
ENSG00000100344	PNPLA3	22	q13.31	44319619	44360368	2.81597	0.00486302	0.103855	FALSE	FALSE	Trans (>250 kb)			6.80781
ENSG00000139083	ETV6	12	p13.2	11802788	12048336	2.81566	0.00486765	0.103861	FALSE	FALSE	Trans (>250 kb)			0.219491
ENSG00000142182	DNMT3L	21	q22.3	45666222	45682099	2.81488	0.00487954	0.103929	FALSE	FALSE	Trans (>250 kb)			0.780483
ENSG00000011454	RABGAP1	9	q33.2	125703112	125867145	2.81251	0.00491567	0.104258	FALSE	FALSE	Trans (>250 kb)			1.51791
ENSG00000060237	WNK1	12	p13.33	861759	1020618	2.81083	0.00494143	0.104475	FALSE	FALSE	Trans (>250 kb)			7.13051
ENSG00000165458	INPPL1	11	q13.4	71934745	71950149	2.81047	0.00494699	0.104475	FALSE	FALSE	Trans (>250 kb)			0.716792
ENSG00000196834	POTEI	2	q21.1	131217028	131267239	2.80939	0.00496362	0.104584	FALSE	FALSE	Trans (>250 kb)
ENSG00000167595	C19orf55	19	q13.12	36249044	36261930	2.80916	0.0049671	0.104584	FALSE	FALSE	Trans (>250 kb)			3.61782
ENSG00000143373	ZNF687	1	q21.3	151254094	151264656	2.8089	0.00497111	0.104584	FALSE	FALSE	Trans (>250 kb)			4.63905
ENSG00000125744	RTN2	19	q13.32	45988547	46000319	2.80721	0.00499732	0.105005	FALSE	FALSE	Trans (>250 kb)			4.15973
ENSG00000116539	ASH1L	1	q22	155305059	155532598	2.80684	0.00500304	0.105027	FALSE	FALSE	Trans (>250 kb)			3.42219
ENSG00000006432	MAP3K9	14	q24.2	71189243	71276251	2.80645	0.00500915	0.105027	FALSE	FALSE	Trans (>250 kb)			3.63589
ENSG00000169855	ROBO1	3	p12.2	78646390	79816965	2.80546	0.00502451	0.105265	FALSE	FALSE	Trans (>250 kb)			4.1399
ENSG00000173366	TLR9	3	p21.2	52255097	52265206	2.80306	0.00506207	0.105884	FALSE	FALSE	Trans (>250 kb)			4.12344
ENSG00000138764	CCNG2	4	q21.1	78078304	78354542	2.80131	0.00508959	0.106288	FALSE	FALSE	Trans (>250 kb)			3.70766
ENSG00000171940	ZNF217	20	q13.2	52183604	52226446	2.80075	0.00509834	0.106288	FALSE	FALSE	Trans (>250 kb)			3.67145
ENSG00000005007	UPF1	19	p13.11	18942747	18979045	2.80044	0.00510333	0.106288	FALSE	FALSE	Trans (>250 kb)			2.87427
ENSG00000174282	ZBTB4	17	p13.1	7362685	7387582	2.79875	0.00513009	0.106587	FALSE	FALSE	Trans (>250 kb)			5.8164
ENSG00000148143	ZNF462	9	q31.2	109625378	109775915	2.79807	0.00514082	0.106587	FALSE	FALSE	Trans (>250 kb)			2.17211
ENSG00000111860	CEP85L	6	q22.31	118781935	119031238	2.79727	0.00515372	0.106587	FALSE	FALSE	Trans (>250 kb)			3.28421
ENSG00000162430	SEPN1	1	p36.11	26126667	26144713	2.79705	0.00515715	0.106587	FALSE	FALSE	Trans (>250 kb)			2.32545
ENSG00000234469	AC002365.1	X	p22.2	9935392	9936134	2.79666	0.00516336	0.106587	FALSE	FALSE	Trans (>250 kb)
ENSG00000132388	UBE2G1	17	p13.2	4172554	4269923	2.79626	0.00516981	0.106587	FALSE	FALSE	Trans (>250 kb)			1.38506
ENSG00000205726	ITSN1	21	q22.11	35014706	35272165	2.7937	0.00521088	0.107241	FALSE	FALSE	Trans (>250 kb)			2.34069
ENSG00000177504	VCX2	X	p22.31	8137989	8139308	2.7915	0.00524643	0.107762	FALSE	FALSE	Trans (>250 kb)
ENSG00000213398	LCAT	16	q22.1	67973653	67978034	2.79	0.00527081	0.108077	FALSE	FALSE	Trans (>250 kb)			2.89849
ENSG00000166924	NYAP1	7	q22.1	100081550	100092422	2.78981	0.00527382	0.108077	FALSE	FALSE	207772	rs113844570	1.14525e-09	5.40209
ENSG00000140534	TICRR	15	q26.1	90118713	90174287	2.78683	0.00532258	0.10853	FALSE	FALSE	183173	rs150292	2.51521e-11	7.13051
ENSG00000127616	SMARCA4	19	p13.2	11071598	11176071	2.78677	0.00532361	0.10853	FALSE	FALSE	Trans (>250 kb)			0.837681
ENSG00000033030	ZCCHC8	12	q24.31	122957417	122985518	2.78661	0.00532627	0.10853	FALSE	FALSE	Trans (>250 kb)			7.13051
ENSG00000172733	PURG	8	p12	30853321	30891231	2.78626	0.005332	0.10853	FALSE	FALSE	Trans (>250 kb)			1.47306
ENSG00000177125	ZBTB34	9	q33.3	129622944	129648157	2.78451	0.00536079	0.108924	FALSE	FALSE	Trans (>250 kb)			4.68888
ENSG00000185800	DMWD	19	q13.32	46286205	46296060	2.78403	0.00536879	0.108988	FALSE	FALSE	Trans (>250 kb)			1.83071
ENSG00000115020	PIKFYVE	2	q34	209130991	209223475	2.78129	0.0054144	0.109653	FALSE	FALSE	Trans (>250 kb)			2.11952
ENSG00000144711	IQSEC1	3	p25.2	12938719	13114617	2.77933	0.00544717	0.109899	FALSE	FALSE	Trans (>250 kb)			3.0057
ENSG00000100811	YY1	14	q32.2	100704635	100749129	2.77884	0.00545537	0.109899	FALSE	FALSE	Trans (>250 kb)			1.76157
ENSG00000267114	CTB-129P6.11	19	q13.32	45453301	45457264	2.77858	0.00545975	0.109899	FALSE	FALSE	Trans (>250 kb)			1.80841
ENSG00000011021	CLCN6	1	p36.22	11866207	11903201	2.77744	0.00547885	0.109899	FALSE	FALSE	Trans (>250 kb)			0.98237
ENSG00000196663	TECPR2	14	q32.31	102829300	102968818	2.77717	0.00548339	0.109899	FALSE	FALSE	Trans (>250 kb)			0.940784
ENSG00000101871	MID1	X	p22.2	10413350	10851773	2.77651	0.00549456	0.109909	FALSE	FALSE	Trans (>250 kb)
ENSG00000155229	MMS19	10	q24.1	99218081	99258551	2.77581	0.00550637	0.10993	FALSE	FALSE	Trans (>250 kb)			4.81253
ENSG00000133250	ZNF414	19	p13.2	8575462	8579048	2.77453	0.00552824	0.10993	FALSE	FALSE	Trans (>250 kb)			2.99441
ENSG00000172006	ZNF554	19	p13.3	2819872	2835771	2.7742	0.00553376	0.10993	FALSE	FALSE	Trans (>250 kb)			2.45602
ENSG00000162526	TSSK3	1	p35.1	32817122	32829913	2.77137	0.00558216	0.110731	FALSE	FALSE	Trans (>250 kb)			1.93619
ENSG00000061938	TNK2	3	q29	195590235	195638816	2.77078	0.00559227	0.110759	FALSE	FALSE	Trans (>250 kb)			3.33463
ENSG00000153561	RMND5A	2	p11.2	86947296	87005164	2.76941	0.00561577	0.110846	FALSE	FALSE	Trans (>250 kb)			1.23393
ENSG00000109920	FNBP4	11	p11.2	47738072	47788995	2.76909	0.00562123	0.110846	FALSE	FALSE	Trans (>250 kb)			5.90587
ENSG00000102908	NFAT5	16	q22.1	69598997	69738569	2.76833	0.0056344	0.110974	FALSE	FALSE	Trans (>250 kb)			1.00433
ENSG00000103932	RPAP1	15	q15.1	41809374	41836467	2.76797	0.00564065	0.111023	FALSE	FALSE	18387	rs1757459	4.10783e-15	7.13051
ENSG00000105229	PIAS4	19	p13.3	4007644	4039384	2.767	0.00565753	0.111251	FALSE	FALSE	Trans (>250 kb)			1.8901
ENSG00000138622	HCN4	15	q24.1	73612200	73661605	2.76524	0.00568805	0.111251	FALSE	FALSE	Trans (>250 kb)			0.456841
ENSG00000104960	PTOV1	19	q13.33	50353992	50364001	2.7651	0.00569048	0.111251	FALSE	FALSE	Trans (>250 kb)			5.041
ENSG00000186834	HEXIM1	17	q21.31	43224684	43229468	2.76417	0.00570679	0.11127	FALSE	FALSE	Trans (>250 kb)			2.99441
ENSG00000038219	BOD1L1	4	p15.33	13570362	13629347	2.76172	0.00574982	0.111606	FALSE	FALSE	0	rs35607302	2.88658e-15	7.13051
ENSG00000163635	ATXN7	3	p14.1	63850233	63989138	2.76072	0.00576747	0.11173	FALSE	FALSE	Trans (>250 kb)			1.91225
ENSG00000125686	MED1	17	q12	37560538	37607539	2.75797	0.00581607	0.112427	FALSE	FALSE	138440	rs11654954	3.4068e-09	7.13051
ENSG00000166046	TCP11L2	12	q23.3	106695707	106740793	2.75696	0.00583416	0.112575	FALSE	FALSE	Trans (>250 kb)			5.65838
ENSG00000100982	PCIF1	20	q13.12	44563267	44576662	2.75659	0.00584072	0.112575	FALSE	FALSE	Trans (>250 kb)			2.97293
ENSG00000173120	KDM2A	11	q13.2	66886740	67025558	2.75446	0.00587892	0.113243	FALSE	FALSE	Trans (>250 kb)			2.62562
ENSG00000205572	SERF1B	5	q13.2	69321074	69338940	2.75414	0.00588464	0.113243	FALSE	FALSE	Trans (>250 kb)
ENSG00000119685	TTLL5	14	q24.3	76099968	76421421	2.75393	0.00588848	0.113243	FALSE	FALSE	Trans (>250 kb)			2.76746
ENSG00000142687	KIAA0319L	1	p34.3	35899091	36023551	2.7534	0.00589789	0.113279	FALSE	FALSE	Trans (>250 kb)			1.02403
ENSG00000100156	SLC16A8	22	q13.1	38474141	38480100	2.74799	0.00599627	0.114587	FALSE	FALSE	Trans (>250 kb)			1.47231
ENSG00000112659	CUL9	6	p21.1	43149913	43192325	2.74757	0.00600378	0.114587	FALSE	FALSE	Trans (>250 kb)			2.73971
ENSG00000107882	SUFU	10	q24.32	104263744	104393292	2.74616	0.00602967	0.114591	FALSE	FALSE	Trans (>250 kb)			4.38472
ENSG00000171425	ZNF581	19	q13.42	56146825	56156988	2.74439	0.00606229	0.114591	FALSE	FALSE	137573	rs8108895	7.19741e-09	4.96838
ENSG00000166833	NAV2	11	p15.1	19372271	20143144	2.74328	0.00608294	0.114591	FALSE	FALSE	Trans (>250 kb)			3.48076
ENSG00000136026	CKAP4	12	q23.3	106631655	106698057	2.743	0.00608813	0.114591	FALSE	FALSE	Trans (>250 kb)			6.48509
ENSG00000142459	EVI5L	19	p13.2	7895119	7929862	2.73988	0.00614616	0.11536	FALSE	FALSE	Trans (>250 kb)			1.76513
ENSG00000141456	PELP1	17	p13.2	4574679	4607632	2.73873	0.00616767	0.115415	FALSE	FALSE	Trans (>250 kb)			0.336523
ENSG00000102606	ARHGEF7	13	q34	111766906	111958084	2.73603	0.00621862	0.115784	FALSE	FALSE	Trans (>250 kb)			2.58461
ENSG00000153317	ASAP1	8	q24.21	131064353	131455906	2.73581	0.00622274	0.115784	FALSE	FALSE	Trans (>250 kb)			1.36379
ENSG00000099364	FBXL19	16	p11.2	30934376	30960104	2.73558	0.00622696	0.115784	FALSE	FALSE	Trans (>250 kb)			1.78945
ENSG00000255038	RP11-1167A19.2	11	q13.1	65834748	65837090	2.73503	0.00623745	0.11591	FALSE	FALSE	Trans (>250 kb)			1.58074
ENSG00000102076	OPN1LW	X	q28	153409698	153424507	2.73414	0.00625437	0.116	FALSE	FALSE	Trans (>250 kb)
ENSG00000175826	CTDNEP1	17	p13.1	7146910	7155810	2.73324	0.00627153	0.116	FALSE	FALSE	Trans (>250 kb)			3.80608
ENSG00000244694	PTCHD4	6	p12.3	47845764	48036425	2.73316	0.00627293	0.116	FALSE	FALSE	Trans (>250 kb)			3.02948
ENSG00000160584	SIK3	11	q23.3	116714118	116969153	2.73133	0.00630798	0.116381	FALSE	FALSE	Trans (>250 kb)			5.70136
ENSG00000147421	HMBOX1	8	p21.1	28747911	28922281	2.73093	0.00631552	0.116381	FALSE	FALSE	Trans (>250 kb)			7.13051
ENSG00000158545	ZC3H18	16	q24.2	88636789	88698374	2.72905	0.00635173	0.116973	FALSE	FALSE	92738	rs12447514	1.18083e-08	6.2378
ENSG00000110075	PPP6R3	11	q13.2	68228186	68382802	2.7267	0.00639716	0.117414	FALSE	FALSE	Trans (>250 kb)			2.10094
ENSG00000073792	IGF2BP2	3	q27.2	185361527	185542844	2.71963	0.00653548	0.119171	FALSE	FALSE	Trans (>250 kb)			3.67481
ENSG00000142910	TINAGL1	1	p35.2	32042116	32053288	2.7196	0.00653615	0.119171	FALSE	FALSE	Trans (>250 kb)			0.0386705
ENSG00000166167	BTRC	10	q24.32	103113820	103317078	2.7175	0.00657763	0.119724	FALSE	FALSE	Trans (>250 kb)			1.72271
ENSG00000143147	GPR161	1	q24.2	168053997	168106821	2.71651	0.00659746	0.11978	FALSE	FALSE	Trans (>250 kb)			1.29555
ENSG00000133895	MEN1	11	q13.1	64570982	64578766	2.71486	0.00663041	0.120238	FALSE	FALSE	Trans (>250 kb)			1.33881
ENSG00000142784	WDTC1	1	p36.11	27561007	27635110	2.71383	0.00665101	0.120246	FALSE	FALSE	Trans (>250 kb)			0.765951
ENSG00000101443	WFDC2	20	q13.12	44098346	44110172	2.71357	0.00665633	0.120246	FALSE	FALSE	Trans (>250 kb)			3.49963
ENSG00000172765	TMCC1	3	q22.1	129366635	129612419	2.71356	0.00665655	0.120246	FALSE	FALSE	Trans (>250 kb)			0.23866
ENSG00000128829	EIF2AK4	15	q15.1	40226347	40327797	2.71288	0.00667017	0.120355	FALSE	FALSE	Trans (>250 kb)			3.18169
ENSG00000163166	IWS1	2	q14.3	128193783	128284462	2.71099	0.00670837	0.12101	FALSE	FALSE	Trans (>250 kb)			1.99866
ENSG00000165684	SNAPC4	9	q34.3	139270029	139293249	2.70907	0.00674723	0.121354	FALSE	FALSE	Trans (>250 kb)			1.73556
ENSG00000159592	GPBP1L1	1	p34.1	46092976	46153785	2.70787	0.0067717	0.121354	FALSE	FALSE	Trans (>250 kb)			2.18421
ENSG00000261949	GFY	19	q13.33	49927006	49932075	2.70761	0.0067769	0.121354	FALSE	FALSE	Trans (>250 kb)			6.28317
ENSG00000196700	ZNF512B	20	q13.33	62588055	62680113	2.70761	0.00677693	0.121354	FALSE	FALSE	Trans (>250 kb)			4.27918
ENSG00000173230	GOLGB1	3	q13.33	121382046	121468602	2.70566	0.00681683	0.121948	FALSE	FALSE	Trans (>250 kb)			1.81945
ENSG00000110375	UPK2	11	q23.3	118795873	118829269	2.70414	0.00684807	0.12225	FALSE	FALSE	Trans (>250 kb)			1.29063
ENSG00000181035	SLC25A42	19	p13.11	19174808	19223697	2.70338	0.00686386	0.122372	FALSE	FALSE	Trans (>250 kb)			0.0156028
ENSG00000125650	PSPN	19	p13.3	6375159	6379069	2.70328	0.00686593	0.122372	FALSE	FALSE	Trans (>250 kb)			1.72994
ENSG00000182095	TNRC18	7	p22.1	5346421	5465045	2.70283	0.00687517	0.122433	FALSE	FALSE	0	rs4628168	8.30336e-13	7.13051
ENSG00000075275	CELSR1	22	q13.31	46756731	46933067	2.70164	0.00689988	0.122885	FALSE	FALSE	Trans (>250 kb)			2.89849
ENSG00000167302	ENTHD2	17	q25.3	79202077	79212891	2.70071	0.00691911	0.123187	FALSE	FALSE	Trans (>250 kb)			1.93864
ENSG00000102886	GDPD3	16	p11.2	30116131	30125177	2.69979	0.00693831	0.123461	FALSE	FALSE	Trans (>250 kb)			3.6841
ENSG00000232671	RP11-126K1.2	1	q21.3	151252500	151254405	2.69903	0.00695424	0.123461	FALSE	FALSE	Trans (>250 kb)			4.71618
ENSG00000130164	LDLR	19	p13.2	11200038	11244492	2.69829	0.00696967	0.12361	FALSE	FALSE	Trans (>250 kb)			2.32921
ENSG00000126461	SCAF1	19	q13.33	50145382	50161899	2.69601	0.00701765	0.124516	FALSE	FALSE	Trans (>250 kb)			1.16202
ENSG00000100731	PCNX	14	q24.2	71374122	71582099	2.69576	0.00702275	0.124516	FALSE	FALSE	Trans (>250 kb)			1.60981
ENSG00000204314	PRRT1	6	p21.32	32116136	32122150	2.69435	0.00705257	0.124911	FALSE	FALSE	7361	rs4433012	3.33251e-11	7.13051
ENSG00000156873	PHKG2	16	p11.2	30759591	30772490	2.69211	0.00710025	0.12529	FALSE	FALSE	Trans (>250 kb)			0.272326
ENSG00000078814	MYH7B	20	q11.22	33563206	33590240	2.69134	0.00711654	0.12529	FALSE	FALSE	Trans (>250 kb)			4.31186
ENSG00000059804	SLC2A3	12	p13.31	8071826	8088871	2.69117	0.00712009	0.12529	FALSE	FALSE	Trans (>250 kb)
ENSG00000184384	MAML2	11	q21	95709762	96076344	2.6906	0.00713231	0.12529	FALSE	FALSE	Trans (>250 kb)			2.75056
ENSG00000198816	ZNF358	19	p13.2	7580178	7585912	2.69011	0.00714289	0.12529	FALSE	FALSE	Trans (>250 kb)			1.58205
ENSG00000096070	BRPF3	6	p21.31	36164521	36200567	2.68736	0.00720189	0.125591	FALSE	FALSE	Trans (>250 kb)			1.67803
ENSG00000110841	PPFIBP1	12	p11.23	27676364	27848497	2.68672	0.00721572	0.125682	FALSE	FALSE	Trans (>250 kb)			6.00761
ENSG00000196465	MYL6B	12	q13.2	56546040	56553431	2.68557	0.00724067	0.125974	FALSE	FALSE	Trans (>250 kb)			3.08292
ENSG00000166546	BEAN1	16	q21	66461200	66527432	2.68421	0.00727012	0.126338	FALSE	FALSE	Trans (>250 kb)			2.02133
ENSG00000137075	RNF38	9	p13.2	36336393	36487545	2.68398	0.00727515	0.126341	FALSE	FALSE	Trans (>250 kb)			1.46056
ENSG00000116017	ARID3A	19	p13.3	925781	975939	2.68188	0.00732097	0.126922	FALSE	FALSE	0	rs2238579	0	7.13051
ENSG00000020256	ZFP64	20	q13.2	50668202	50820847	2.6809	0.00734245	0.127211	FALSE	FALSE	Trans (>250 kb)			3.61404
ENSG00000117407	ARTN	1	p34.1	44398992	44402913	2.67974	0.00736784	0.127381	FALSE	FALSE	Trans (>250 kb)			3.80635
ENSG00000180815	MAP3K15	X	p22.12	19378174	19533379	2.67547	0.00746249	0.128918	FALSE	FALSE	Trans (>250 kb)
ENSG00000115977	AAK1	2	p13.3	69688532	69901481	2.67485	0.00747629	0.129066	FALSE	FALSE	Trans (>250 kb)			0.514805
ENSG00000124766	SOX4	6	p22.3	21593972	21598847	2.67108	0.00756087	0.129965	FALSE	FALSE	Trans (>250 kb)			3.37726
ENSG00000188895	MSL1	17	q21.1	38278551	38293042	2.66882	0.00761177	0.130284	FALSE	FALSE	212284	rs1008723	5.34165e-09	4.38589
ENSG00000130939	UBE4B	1	p36.22	10092890	10241297	2.66791	0.00763255	0.130334	FALSE	FALSE	Trans (>250 kb)			0.0904153
ENSG00000101407	TTI1	20	q11.23	36611409	36661870	2.66749	0.00764195	0.130403	FALSE	FALSE	Trans (>250 kb)			2.72402
ENSG00000072062	PRKACA	19	p13.12	14202500	14228896	2.66608	0.00767423	0.130555	FALSE	FALSE	Trans (>250 kb)			3.18169
ENSG00000164190	NIPBL	5	p13.2	36876861	37066515	2.66577	0.0076813	0.130555	FALSE	FALSE	Trans (>250 kb)			2.06581
ENSG00000130818	ZNF426	19	p13.2	9638667	9649303	2.66438	0.00771299	0.13056	FALSE	FALSE	Trans (>250 kb)			0.610855
ENSG00000134369	NAV1	1	q32.1	201592411	201796102	2.66429	0.00771504	0.13056	FALSE	FALSE	Trans (>250 kb)			4.98857
ENSG00000176533	GNG7	19	p13.3	2511217	2702707	2.66397	0.00772241	0.13056	FALSE	FALSE	Trans (>250 kb)			2.49916
ENSG00000166450	PRTG	15	q21.3	55903744	56035288	2.66191	0.00776987	0.130871	FALSE	FALSE	Trans (>250 kb)			3.7487
ENSG00000184708	EIF4ENIF1	22	q12.2	31832963	31892094	2.66171	0.00777441	0.130871	FALSE	FALSE	Trans (>250 kb)			3.2556
ENSG00000068878	PSME4	2	p16.2	54091204	54197977	2.65938	0.00782844	0.131767	FALSE	FALSE	Trans (>250 kb)			6.52207
ENSG00000066923	STAG3	7	q22.1	99775186	99819111	2.65713	0.00788102	0.132182	FALSE	FALSE	0	rs79986079	1.52989e-10	7.13051
ENSG00000164068	RNF123	3	p21.31	49726932	49758962	2.65706	0.00788243	0.132182	FALSE	FALSE	18163	rs1060970	7.14926e-09	7.13051
ENSG00000104953	TLE6	19	p13.3	2977444	2995177	2.65377	0.00795986	0.133024	FALSE	FALSE	Trans (>250 kb)			1.90297
ENSG00000143379	SETDB1	1	q21.3	150898739	150937213	2.65272	0.00798459	0.133024	FALSE	FALSE	Trans (>250 kb)			6.44108
ENSG00000152454	ZNF256	19	q13.43	58452201	58459043	2.65206	0.00800032	0.133024	FALSE	FALSE	Trans (>250 kb)			3.78719
ENSG00000152818	UTRN	6	q24.2	144606837	145174170	2.65205	0.00800047	0.133024	FALSE	FALSE	Trans (>250 kb)			2.71391
ENSG00000203872	C6orf163	6	q15	88054567	88075181	2.65156	0.00801202	0.133024	FALSE	FALSE	Trans (>250 kb)			1.69571
ENSG00000266733	TBC1D29	17	q11.2	28884130	28890511	2.64976	0.00805501	0.133372	FALSE	FALSE	Trans (>250 kb)			2.30892
ENSG00000197483	ZNF628	19	q13.42	55987699	55995854	2.64926	0.00806688	0.133372	FALSE	FALSE	81073	rs75479073	1.93179e-14	7.13051
ENSG00000171444	MCC	5	q22.2	112357796	112824527	2.64755	0.00810778	0.133801	FALSE	FALSE	Trans (>250 kb)			1.65099
ENSG00000073712	FERMT2	14	q22.1	53323986	53419153	2.64744	0.00811035	0.133801	FALSE	FALSE	Trans (>250 kb)			1.51633
ENSG00000130158	DOCK6	19	p13.2	11309971	11373157	2.64706	0.0081196	0.133801	FALSE	FALSE	Trans (>250 kb)			2.15519
ENSG00000189401	OTUD6A	X	q13.1	69282341	69284029	2.647	0.00812098	0.133801	FALSE	FALSE	Trans (>250 kb)
ENSG00000111642	CHD4	12	p13.31	6679249	6716642	2.64447	0.00818185	0.134582	FALSE	FALSE	Trans (>250 kb)			7.13051
ENSG00000108262	GIT1	17	q11.2	27900487	27921072	2.64279	0.0082227	0.13469	FALSE	FALSE	Trans (>250 kb)			2.81686
ENSG00000060138	YBX3	12	p13.2	10851683	10875911	2.64097	0.00826695	0.13469	FALSE	FALSE	Trans (>250 kb)			7.13051
ENSG00000137221	TJAP1	6	p21.1	43445261	43474294	2.64017	0.00828644	0.13469	FALSE	FALSE	Trans (>250 kb)			3.76265
ENSG00000146205	ANO7	2	q37.3	242127924	242164792	2.63933	0.00830695	0.13469	FALSE	FALSE	Trans (>250 kb)			5.91366
ENSG00000135097	MSI1	12	q24.31	120779133	120806983	2.63925	0.00830893	0.13469	FALSE	FALSE	Trans (>250 kb)			2.46638
ENSG00000104897	SF3A2	19	p13.3	2236520	2248678	2.63915	0.0083114	0.13469	FALSE	FALSE	Trans (>250 kb)			1.18195
ENSG00000185900	POMK	8	p11.21	42948658	42978577	2.63909	0.00831282	0.13469	FALSE	FALSE	Trans (>250 kb)			2.0964
ENSG00000091136	LAMB1	7	q31.1	107564244	107643700	2.63854	0.00832637	0.134743	FALSE	FALSE	Trans (>250 kb)			3.05511
ENSG00000170325	PRDM10	11	q24.3	129769601	129872730	2.63845	0.00832869	0.134743	FALSE	FALSE	Trans (>250 kb)			7.13051
ENSG00000089916	GPATCH2L	14	q24.3	76618259	76720685	2.63826	0.00833316	0.134743	FALSE	FALSE	Trans (>250 kb)			6.89848
ENSG00000178150	ZNF114	19	q13.33	48675575	48790865	2.63752	0.00835159	0.134931	FALSE	FALSE	Trans (>250 kb)			1.40867
ENSG00000004487	KDM1A	1	p36.12	23345941	23410182	2.63737	0.0083552	0.134931	FALSE	FALSE	Trans (>250 kb)			2.9835
ENSG00000056487	PHF21B	22	q13.31	45277042	45405880	2.63653	0.00837599	0.135061	FALSE	FALSE	Trans (>250 kb)			2.86656
ENSG00000173213	RP11-683L23.1	18	p11.32	47225	73545	2.63541	0.00840369	0.135312	FALSE	FALSE	Trans (>250 kb)			4.55272
ENSG00000171316	CHD7	8	q12.1	61591337	61779465	2.63501	0.00841355	0.135316	FALSE	FALSE	0	rs1483208	2.28407e-08	7.13051
ENSG00000099330	OCEL1	19	p13.11	17337013	17340028	2.63372	0.00844546	0.135592	FALSE	FALSE	Trans (>250 kb)			5.56672
ENSG00000196428	TSC22D2	3	q25.1	150126122	150184218	2.63295	0.00846457	0.135592	FALSE	FALSE	0	rs1868672	4.02167e-10	7.13051
ENSG00000159648	TEPP	16	q21	58010339	58022020	2.63289	0.00846625	0.135592	FALSE	FALSE	Trans (>250 kb)			2.93368
ENSG00000116350	SRSF4	1	p35.3	29474255	29508499	2.63284	0.00846752	0.135592	FALSE	FALSE	Trans (>250 kb)			3.85615
ENSG00000149187	CELF1	11	p11.2	47487496	47587121	2.63281	0.00846827	0.135592	FALSE	FALSE	Trans (>250 kb)			5.92913
ENSG00000004777	ARHGAP33	19	q13.12	36265434	36279724	2.63227	0.00848166	0.135659	FALSE	FALSE	Trans (>250 kb)			3.58147
ENSG00000074755	ZZEF1	17	p13.2	3907739	4046314	2.6293	0.00855601	0.136391	FALSE	FALSE	Trans (>250 kb)			3.64944
ENSG00000105325	FZR1	19	p13.3	3506271	3538328	2.62788	0.00859178	0.136827	FALSE	FALSE	Trans (>250 kb)			3.05511
ENSG00000099995	SF3A1	22	q12.2	30727977	30752936	2.62293	0.00871784	0.138185	FALSE	FALSE	Trans (>250 kb)			1.87974
ENSG00000137710	RDX	11	q22.3	110045605	110167447	2.62287	0.00871915	0.138185	FALSE	FALSE	Trans (>250 kb)			0.990729
ENSG00000133030	MPRIP	17	p11.2	16945859	17120993	2.62265	0.00872489	0.138185	FALSE	FALSE	Trans (>250 kb)			2.4385
ENSG00000197061	HIST1H4C	6	p22.2	26104104	26104518	2.6221	0.00873886	0.138234	FALSE	FALSE	Trans (>250 kb)			6.94225
ENSG00000154001	PPP2R5E	14	q23.2	63838075	64010092	2.62115	0.00876349	0.138249	FALSE	FALSE	Trans (>250 kb)			1.47827
ENSG00000157837	SPPL3	12	q24.31	121200313	121342174	2.61878	0.00882445	0.138441	FALSE	FALSE	Trans (>250 kb)			2.77328
ENSG00000153815	CMIP	16	q23.2	81478775	81745367	2.61814	0.00884095	0.138441	FALSE	FALSE	Trans (>250 kb)			3.32278
ENSG00000100266	PACSIN2	22	q13.2	43231418	43411151	2.61807	0.00884274	0.138441	FALSE	FALSE	Trans (>250 kb)			0.393053
ENSG00000143033	MTF2	1	p22.1	93544792	93604638	2.61591	0.00889911	0.138627	FALSE	FALSE	Trans (>250 kb)			1.90836
ENSG00000147905	ZCCHC7	9	p13.2	37120536	37358146	2.6159	0.00889922	0.138627	FALSE	FALSE	Trans (>250 kb)			0.430842
ENSG00000071564	TCF3	19	p13.3	1609291	1652604	2.61412	0.00894571	0.13872	FALSE	FALSE	Trans (>250 kb)			3.67199
ENSG00000135870	RC3H1	1	q25.1	173900352	173991435	2.61317	0.00897075	0.138846	FALSE	FALSE	Trans (>250 kb)			3.0057
ENSG00000169992	NLGN2	17	p13.1	7308193	7323179	2.61316	0.0089708	0.138846	FALSE	FALSE	Trans (>250 kb)			3.99963
ENSG00000261915	RP11-542C16.2	17	p13.1	7215980	7222493	2.61259	0.00898581	0.138964	FALSE	FALSE	Trans (>250 kb)			4.12708
ENSG00000106571	GLI3	7	p14.1	42000548	42277469	2.6108	0.00903304	0.13958	FALSE	FALSE	Trans (>250 kb)			4.29818
ENSG00000146278	PNRC1	6	q15	89790470	89794879	2.61006	0.00905273	0.139751	FALSE	FALSE	Trans (>250 kb)			0.1847
ENSG00000162063	CCNF	16	p13.3	2479395	2508855	2.60825	0.00910074	0.140023	FALSE	FALSE	Trans (>250 kb)			0.16142
ENSG00000116141	MARK1	1	q41	220701568	220837803	2.60695	0.00913519	0.140341	FALSE	FALSE	Trans (>250 kb)			1.18321
ENSG00000122863	CHST3	10	q22.1	73724123	73773322	2.60629	0.00915276	0.140386	FALSE	FALSE	Trans (>250 kb)			2.29649
ENSG00000131845	ZNF304	19	q13.43	57862675	57871266	2.60586	0.00916428	0.140386	FALSE	FALSE	Trans (>250 kb)			1.45332
ENSG00000168246	UBTD2	5	q35.1	171636644	171711075	2.60545	0.00917526	0.140432	FALSE	FALSE	Trans (>250 kb)			0.972068
ENSG00000268509	AC026202.1	3	p26.1	5229227	5229982	2.60496	0.00918861	0.140524	FALSE	FALSE	Trans (>250 kb)			0.00156649
ENSG00000139697	SBNO1	12	q24.31	123773656	123849390	2.60186	0.00927204	0.141244	FALSE	FALSE	0	rs12322888	0	7.13051
ENSG00000162298	SYVN1	11	q13.1	64889252	64902004	2.59828	0.0093692	0.141995	FALSE	FALSE	Trans (>250 kb)			2.89849
ENSG00000109758	HGFAC	4	p16.3	3443614	3451211	2.59805	0.00937554	0.141995	FALSE	FALSE	Trans (>250 kb)			1.4107
ENSG00000179431	FJX1	11	p13	35639735	35642419	2.59745	0.00939186	0.142115	FALSE	FALSE	Trans (>250 kb)			1.18144
ENSG00000189068	VSTM1	19	q13.42	54544079	54567207	2.59743	0.00939243	0.142115	FALSE	FALSE	Trans (>250 kb)			1.35151
ENSG00000165632	TAF3	10	p14	7860467	8058590	2.59597	0.00943256	0.142492	FALSE	FALSE	Trans (>250 kb)			0.950977
ENSG00000204904	CXorf31	X	p11.23	46746852	46759138	2.59394	0.00948821	0.143049	FALSE	FALSE	Trans (>250 kb)
ENSG00000171606	ZNF274	19	q13.43	58694396	58724928	2.59368	0.00949551	0.143085	FALSE	FALSE	Trans (>250 kb)			2.97293
ENSG00000136709	WDR33	2	q14.3	128458596	128568761	2.5924	0.00953092	0.143195	FALSE	FALSE	Trans (>250 kb)			5.3626
ENSG00000104804	TULP2	19	q13.33	49384222	49401990	2.59224	0.00953519	0.143195	FALSE	FALSE	Trans (>250 kb)			3.4303
ENSG00000141449	GREB1L	18	q11.1	18822203	19105378	2.59197	0.00954288	0.143195	FALSE	FALSE	Trans (>250 kb)			3.2375
ENSG00000002016	RAD52	12	p13.33	1021243	1099219	2.58696	0.00968254	0.143798	FALSE	FALSE	Trans (>250 kb)			7.13051
ENSG00000145623	OSMR	5	p13.1	38845960	38945698	2.58553	0.0097229	0.144163	FALSE	FALSE	Trans (>250 kb)			2.85163
ENSG00000158470	B4GALT5	20	q13.13	48249482	48330415	2.58551	0.00972346	0.144163	FALSE	FALSE	197008	rs2769978	7.3666e-09	1.92488
ENSG00000188038	NRN1L	16	q22.1	67918708	67922758	2.58464	0.00974802	0.144177	FALSE	FALSE	Trans (>250 kb)			2.30712
ENSG00000075151	EIF4G3	1	p36.12	21132963	21503377	2.58413	0.0097626	0.144177	FALSE	FALSE	Trans (>250 kb)			2.70408
ENSG00000083844	ZNF264	19	q13.43	57702868	57724724	2.58406	0.00976444	0.144177	FALSE	FALSE	Trans (>250 kb)			2.47433
ENSG00000173273	TNKS	8	p23.1	9413424	9639856	2.58243	0.00981066	0.144587	FALSE	FALSE	Trans (>250 kb)			0.519102
ENSG00000131503	ANKHD1	5	q31.3	139781399	139929163	2.58223	0.00981631	0.144621	FALSE	FALSE	Trans (>250 kb)			3.79491
ENSG00000185155	MIXL1	1	q42.12	226411319	226414755	2.58172	0.009831	0.144659	FALSE	FALSE	Trans (>250 kb)			5.65404
ENSG00000140332	TLE3	15	q23	70340129	70390515	2.58094	0.00985304	0.144667	FALSE	FALSE	Trans (>250 kb)			3.39619
ENSG00000198873	GRK5	10	q26.11	120967101	121215131	2.58075	0.00985861	0.144667	FALSE	FALSE	Trans (>250 kb)			2.27597
ENSG00000183354	KIAA2026	9	p24.1	5881596	6007901	2.5798	0.00988583	0.144908	FALSE	FALSE	Trans (>250 kb)			2.45858
ENSG00000171206	TRIM8	10	q24.32	104404253	104418164	2.57845	0.00992434	0.145255	FALSE	FALSE	Trans (>250 kb)			4.63041
ENSG00000105705	SUGP1	19	p13.11	19386827	19431653	2.57757	0.00994982	0.14549	FALSE	FALSE	Trans (>250 kb)			1.32693
ENSG00000171992	SYNPO	5	q33.1	149980642	150038782	2.57572	0.0100031	0.145896	FALSE	FALSE	Trans (>250 kb)			1.13991
ENSG00000164236	ANKRD33B	5	p15.2	10564442	10650308	2.57439	0.0100416	0.145896	FALSE	FALSE	Trans (>250 kb)			2.42405
ENSG00000099999	RNF215	22	q12.2	30773835	30817760	2.57418	0.0100477	0.145896	FALSE	FALSE	Trans (>250 kb)			1.84634
ENSG00000166160	OPN1MW2	X	q28	153485225	153498755	2.57387	0.0100567	0.145896	FALSE	FALSE	Trans (>250 kb)
ENSG00000172932	ANKRD13D	11	q13.2	67056018	67069956	2.57233	0.0101018	0.146207	FALSE	FALSE	Trans (>250 kb)			1.14641
ENSG00000145113	MUC4	3	q29	195473636	195539148	2.57227	0.0101035	0.146207	FALSE	FALSE	Trans (>250 kb)			2.83036
ENSG00000133275	CSNK1G2	19	p13.3	1941188	1981337	2.5721	0.0101083	0.146207	FALSE	FALSE	Trans (>250 kb)			0.878058
ENSG00000228325	RP11-685N3.1	2	p11.1	90537839	90538397	2.56971	0.0101785	0.14688	FALSE	FALSE	Trans (>250 kb)
ENSG00000113430	IRX4	5	p15.33	1877541	1887350	2.5694	0.0101873	0.146885	FALSE	FALSE	Trans (>250 kb)			2.41701
ENSG00000223931	AC142381.1	16	p11.2	32063311	32063601	2.56462	0.0103288	0.147964	FALSE	FALSE	Trans (>250 kb)
ENSG00000075218	GTSE1	22	q13.31	46692638	46726707	2.56236	0.0103964	0.148417	FALSE	FALSE	Trans (>250 kb)			0.717764
ENSG00000185033	SEMA4B	15	q26.1	90703836	90772911	2.56168	0.0104168	0.148549	FALSE	FALSE	Trans (>250 kb)			0.704853
ENSG00000143443	C1orf56	1	q21.3	151020216	151024462	2.56162	0.0104185	0.148549	FALSE	FALSE	Trans (>250 kb)			3.84728
ENSG00000130382	MLLT1	19	p13.3	6212966	6279959	2.55908	0.010495	0.149198	FALSE	FALSE	Trans (>250 kb)			1.32001
ENSG00000122678	POLM	7	p13	44111846	44122139	2.5584	0.0105155	0.14942	FALSE	FALSE	Trans (>250 kb)			1.93374
ENSG00000182175	RGMA	15	q26.1	93586636	93632433	2.55394	0.010651	0.150971	FALSE	FALSE	Trans (>250 kb)			4.55082
ENSG00000120709	FAM53C	5	q31.2	137667624	137685416	2.54898	0.010804	0.152671	FALSE	FALSE	Trans (>250 kb)			0.00620332
ENSG00000088854	C20orf194	20	p13	3229951	3388272	2.54834	0.0108236	0.152671	FALSE	FALSE	Trans (>250 kb)			2.28611
ENSG00000189079	ARID2	12	q12	46123448	46301823	2.54728	0.0108566	0.152671	FALSE	FALSE	Trans (>250 kb)			1.76335
ENSG00000185513	L3MBTL1	20	q13.12	42136320	42179590	2.54727	0.0108569	0.152671	FALSE	FALSE	Trans (>250 kb)			3.75463
ENSG00000151474	FRMD4A	10	p13	13685706	14504141	2.54709	0.0108625	0.152671	FALSE	FALSE	Trans (>250 kb)			4.79215
ENSG00000120549	KIAA1217	10	p12.2	23983675	24836772	2.54699	0.0108658	0.152671	FALSE	FALSE	Trans (>250 kb)			4.58604
ENSG00000128602	SMO	7	q32.1	128828713	128853386	2.54591	0.0108994	0.152815	FALSE	FALSE	150477	rs4731541	9.0315e-10	1.71284
ENSG00000109436	TBC1D9	4	q31.21	141541919	141677274	2.54534	0.0109172	0.152815	FALSE	FALSE	Trans (>250 kb)			1.44401
ENSG00000135679	MDM2	12	q15	69201956	69239214	2.54515	0.010923	0.152815	FALSE	FALSE	Trans (>250 kb)			2.06265
ENSG00000196296	ATP2A1	16	p11.2	28889726	28915830	2.54501	0.0109273	0.152815	FALSE	FALSE	Trans (>250 kb)			1.45838
ENSG00000111707	SUDS3	12	q24.23	118814185	118855840	2.54425	0.0109511	0.152909	FALSE	FALSE	Trans (>250 kb)			5.55577
ENSG00000113262	GRM6	5	q35.3	178405328	178423207	2.53932	0.0111069	0.154304	FALSE	FALSE	Trans (>250 kb)			0.765111
ENSG00000161958	FGF11	17	p13.1	7341592	7348256	2.53875	0.0111251	0.154444	FALSE	FALSE	Trans (>250 kb)			4.68932
ENSG00000110367	DDX6	11	q23.3	118620034	118661858	2.53869	0.0111267	0.154444	FALSE	FALSE	Trans (>250 kb)			2.37083
ENSG00000198780	FAM169A	5	q13.3	74073399	74162776	2.53511	0.0112412	0.155687	FALSE	FALSE	Trans (>250 kb)			2.82355
ENSG00000151923	TIAL1	10	q26.11	121334199	121356541	2.53384	0.011282	0.155769	FALSE	FALSE	Trans (>250 kb)			1.50729
ENSG00000133136	GNG5P2	X	q23	109589700	109590201	2.53237	0.0113294	0.156322	FALSE	FALSE	Trans (>250 kb)
ENSG00000204681	GABBR1	6	p22.1	29523406	29601753	2.53199	0.0113417	0.156322	FALSE	FALSE	8682	rs3129077	3.78494e-09	7.13051
ENSG00000131016	AKAP12	6	q25.1	151561134	151679692	2.53119	0.0113677	0.156353	FALSE	FALSE	Trans (>250 kb)			4.60368
ENSG00000160888	IER2	19	p13.2	13261229	13265722	2.53075	0.011382	0.156353	FALSE	FALSE	Trans (>250 kb)			1.56306
ENSG00000133985	TTC9	14	q24.2	71108504	71142077	2.53027	0.0113973	0.156379	FALSE	FALSE	Trans (>250 kb)			1.87974
ENSG00000243156	MICAL3	22	q11.21	18270415	18507325	2.52829	0.0114621	0.156809	FALSE	FALSE	Trans (>250 kb)			3.60233
ENSG00000158161	EYA3	1	p35.3	28296855	28415207	2.52826	0.0114631	0.156809	FALSE	FALSE	Trans (>250 kb)			1.55127
ENSG00000111664	GNB3	12	p13.31	6949118	6956557	2.5281	0.0114682	0.156811	FALSE	FALSE	Trans (>250 kb)			1.40261
ENSG00000142627	EPHA2	1	p36.13	16450832	16482582	2.52747	0.0114889	0.157006	FALSE	FALSE	Trans (>250 kb)			0.50325
ENSG00000108349	CASC3	17	q21.1	38296571	38328436	2.52524	0.011562	0.157751	FALSE	FALSE	230304	rs1008723	5.34165e-09	4.56665
ENSG00000126883	NUP214	9	q34.13	134000948	134110057	2.52443	0.0115886	0.157912	FALSE	FALSE	Trans (>250 kb)			1.91459
ENSG00000187535	IFT140	16	p13.3	1560428	1662111	2.52417	0.0115971	0.157912	FALSE	FALSE	Trans (>250 kb)			5.85959
ENSG00000156671	SAMD8	10	q22.2	76859344	76941881	2.52377	0.0116104	0.157963	FALSE	FALSE	Trans (>250 kb)			0.124954
ENSG00000069188	SDK2	17	q25.1	71330523	71640228	2.52353	0.0116184	0.157963	FALSE	FALSE	Trans (>250 kb)			1.67344
ENSG00000152767	FARP1	13	q32.2	98794816	99102027	2.52269	0.011646	0.158225	FALSE	FALSE	Trans (>250 kb)			4.70073
ENSG00000114019	AMOTL2	3	q22.2	134074716	134094321	2.52198	0.0116696	0.158344	FALSE	FALSE	Trans (>250 kb)			0.670091
ENSG00000105085	MED26	19	p13.11	16685718	16739873	2.52056	0.0117168	0.158661	FALSE	FALSE	Trans (>250 kb)			1.44082
ENSG00000099991	CABIN1	22	q11.23	24407642	24574596	2.52015	0.0117305	0.158736	FALSE	FALSE	Trans (>250 kb)			1.78327
ENSG00000151422	FER	5	q21.3	108083523	108532542	2.51957	0.0117498	0.158736	FALSE	FALSE	Trans (>250 kb)			3.97994
ENSG00000174197	MGA	15	q15.1	41913422	42062141	2.51933	0.0117577	0.158736	FALSE	FALSE	122435	rs1757459	4.10783e-15	5.40014
ENSG00000147144	CCDC120	X	p11.23	48911101	48927509	2.51904	0.0117677	0.158736	FALSE	FALSE	Trans (>250 kb)
ENSG00000106346	USP42	7	p22.1	6144515	6201195	2.51872	0.0117781	0.158736	FALSE	FALSE	Trans (>250 kb)			3.92801
ENSG00000060656	PTPRU	1	p35.3	29563028	29653325	2.51756	0.0118172	0.159226	FALSE	FALSE	Trans (>250 kb)			4.61513
ENSG00000174705	SH3PXD2B	5	q35.1	171752185	171881527	2.51715	0.0118307	0.159294	FALSE	FALSE	Trans (>250 kb)			1.68318
ENSG00000128881	TTBK2	15	q15.2	43030932	43213007	2.51667	0.0118469	0.159383	FALSE	FALSE	Trans (>250 kb)			1.42094
ENSG00000157764	BRAF	7	q34	140419127	140624564	2.51586	0.0118744	0.159533	FALSE	FALSE	Trans (>250 kb)			3.62976
ENSG00000108786	HSD17B1	17	q21.2	40701232	40707231	2.51402	0.0119364	0.16019	FALSE	FALSE	Trans (>250 kb)			3.77807
ENSG00000177045	SIX5	19	q13.32	46268043	46272484	2.51362	0.0119497	0.16025	FALSE	FALSE	Trans (>250 kb)			1.77959
ENSG00000068137	PLEKHH3	17	q21.2	40819932	40829048	2.51313	0.0119666	0.160331	FALSE	FALSE	Trans (>250 kb)			6.01666
ENSG00000121774	KHDRBS1	1	p35.1	32479430	32526451	2.51202	0.0120041	0.160641	FALSE	FALSE	Trans (>250 kb)			3.35409
ENSG00000157625	TAB3	X	p21.2	30845559	30993201	2.51149	0.0120224	0.160688	FALSE	FALSE	Trans (>250 kb)
ENSG00000183396	TMEM89	3	p21.31	48658192	48659288	2.51036	0.0120608	0.160731	FALSE	FALSE	32926	rs1264194	4.63113e-09	5.45131
ENSG00000035403	VCL	10	q22.2	75757872	75879918	2.50979	0.0120803	0.160731	FALSE	FALSE	Trans (>250 kb)			3.09708
ENSG00000267631	CGB1	19	q13.33	49538831	49552006	2.50974	0.0120821	0.160731	FALSE	FALSE	Trans (>250 kb)			4.27961
ENSG00000108219	TSPAN14	10	q23.1	82213922	82292879	2.50756	0.0121567	0.161474	FALSE	FALSE	Trans (>250 kb)			4.01316
ENSG00000123200	ZC3H13	13	q14.13	46528600	46626894	2.50663	0.0121887	0.161767	FALSE	FALSE	Trans (>250 kb)			4.03501
ENSG00000177302	TOP3A	17	p11.2	18174742	18218321	2.5048	0.0122519	0.162175	FALSE	FALSE	Trans (>250 kb)			2.71893
ENSG00000169242	EFNA1	1	q22	155099936	155107333	2.50453	0.0122613	0.162233	FALSE	FALSE	Trans (>250 kb)			2.91564
ENSG00000105287	PRKD2	19	q13.32	47177532	47220384	2.502	0.0123495	0.163167	FALSE	FALSE	Trans (>250 kb)			3.07062
ENSG00000174579	MSL2	3	q22.3	135867764	135916083	2.50151	0.0123666	0.163188	FALSE	FALSE	0	rs28669017	6.89893e-13	7.13051
ENSG00000103126	AXIN1	16	p13.3	337440	402673	2.50107	0.0123818	0.163188	FALSE	FALSE	Trans (>250 kb)			2.49633
ENSG00000179262	RAD23A	19	p13.2	13056669	13064456	2.50073	0.0123938	0.163188	FALSE	FALSE	Trans (>250 kb)			1.72938
ENSG00000141622	RNF165	18	q21.1	43906772	44043103	2.50073	0.0123939	0.163188	FALSE	FALSE	Trans (>250 kb)			1.01602
ENSG00000121775	TMEM39B	1	p35.1	32537632	32568467	2.49982	0.0124256	0.163369	FALSE	FALSE	Trans (>250 kb)			2.50202
ENSG00000112983	BRD8	5	q31.2	137475455	137514675	2.49904	0.0124531	0.163615	FALSE	FALSE	Trans (>250 kb)			0.0751995
ENSG00000205177	C11orf91	11	p13	33719807	33722347	2.49568	0.0125717	0.164779	FALSE	FALSE	Trans (>250 kb)			1.56264
ENSG00000139613	SMARCC2	12	q13.2	56556767	56583351	2.49442	0.0126162	0.165237	FALSE	FALSE	Trans (>250 kb)			4.06209
ENSG00000133401	PDZD2	5	p13.3	31639517	32111037	2.49336	0.0126539	0.165507	FALSE	FALSE	Trans (>250 kb)			3.96897
ENSG00000150907	FOXO1	13	q14.11	41129804	41240734	2.49308	0.0126641	0.165517	FALSE	FALSE	Trans (>250 kb)			7.13051
ENSG00000077782	FGFR1	8	p11.22	38268656	38326352	2.4922	0.0126954	0.165694	FALSE	FALSE	0	rs2978073	6.21725e-15	7.13051
ENSG00000131351	HAUS8	19	p13.11	17160539	17186435	2.49108	0.0127356	0.16606	FALSE	FALSE	Trans (>250 kb)			3.9561
ENSG00000141485	SLC13A5	17	p13.1	6588032	6616886	2.49095	0.0127402	0.16606	FALSE	FALSE	Trans (>250 kb)			3.43815
ENSG00000181781	ODF3L2	19	p13.3	463346	474983	2.48899	0.0128106	0.166608	FALSE	FALSE	Trans (>250 kb)			3.13677
ENSG00000104879	CKM	19	q13.32	45809672	45826235	2.48877	0.0128185	0.166616	FALSE	FALSE	Trans (>250 kb)			2.19106
ENSG00000111665	CDCA3	12	p13.31	6953957	6961230	2.48747	0.0128657	0.166651	FALSE	FALSE	Trans (>250 kb)			1.45766
ENSG00000270316	C10orf32-ASMT	10	q24.32	104614029	104661656	2.48736	0.0128696	0.166651	FALSE	FALSE	Trans (>250 kb)			7.13051
ENSG00000166484	MAPK7	17	p11.2	19281034	19286857	2.48722	0.0128745	0.166651	FALSE	FALSE	Trans (>250 kb)			3.11117
ENSG00000115844	DLX2	2	q31.1	172964167	172967628	2.48561	0.0129329	0.167037	FALSE	FALSE	Trans (>250 kb)			3.94615
ENSG00000183873	SCN5A	3	p22.2	38589548	38691164	2.48537	0.0129418	0.167037	FALSE	FALSE	Trans (>250 kb)			3.70766
ENSG00000184271	POU6F1	12	q13.13	51580719	51611477	2.48379	0.0129993	0.167186	FALSE	FALSE	Trans (>250 kb)			0.314983
ENSG00000087460	GNAS	20	q13.32	57414773	57486247	2.48361	0.0130057	0.167186	FALSE	FALSE	Trans (>250 kb)			3.2691
ENSG00000115556	PLCD4	2	q35	219472488	219501907	2.48334	0.0130156	0.167186	FALSE	FALSE	Trans (>250 kb)			3.86503
ENSG00000134109	EDEM1	3	p26.1	5229331	5261642	2.48324	0.0130194	0.167186	FALSE	FALSE	Trans (>250 kb)			2.09753
ENSG00000139574	NPFF	12	q13.13	53900474	53901422	2.48241	0.0130498	0.167237	FALSE	FALSE	Trans (>250 kb)			5.17213
ENSG00000185650	ZFP36L1	14	q24.1	69254377	69263190	2.48175	0.0130739	0.16749	FALSE	FALSE	Trans (>250 kb)			0.821417
ENSG00000197961	ZNF121	19	p13.2	9671029	9695209	2.47898	0.0131759	0.168532	FALSE	FALSE	Trans (>250 kb)			0.468278
ENSG00000135083	CCNJL	5	q33.3	159678659	159772403	2.47797	0.0132131	0.168659	FALSE	FALSE	Trans (>250 kb)			1.40765
ENSG00000162783	IER5	1	q25.3	181057638	181059977	2.4775	0.0132308	0.168659	FALSE	FALSE	25841	rs3936938	3.61828e-09	7.13051
ENSG00000198156	NPIPB6	16	p11.2	28353876	28374829	2.47621	0.0132784	0.168784	FALSE	FALSE	Trans (>250 kb)			3.6214
ENSG00000167680	SEMA6B	19	p13.3	4542600	4559820	2.4761	0.0132825	0.168784	FALSE	FALSE	Trans (>250 kb)			3.49963
ENSG00000082805	ERC1	12	p13.33	1099675	1605099	2.476	0.0132865	0.168784	FALSE	FALSE	Trans (>250 kb)			3.33463
ENSG00000075618	FSCN1	7	p22.1	5632439	5646286	2.47475	0.0133331	0.169245	FALSE	FALSE	179683	rs4628168	8.30336e-13	2.00237
ENSG00000185551	NR2F2	15	q26.2	96869167	96883492	2.47379	0.0133687	0.169323	FALSE	FALSE	Trans (>250 kb)			2.72402
ENSG00000261221	ZNF865	19	q13.42	56116771	56128635	2.47283	0.0134047	0.169503	FALSE	FALSE	165926	rs8108895	7.19741e-09	3.28391
ENSG00000181392	SYNE4	19	q13.12	36494209	36499695	2.47224	0.0134269	0.169624	FALSE	FALSE	Trans (>250 kb)			2.17477
ENSG00000123908	AGO2	8	q24.3	141541264	141645718	2.47189	0.01344	0.16965	FALSE	FALSE	Trans (>250 kb)			3.35682
ENSG00000108819	PPP1R9B	17	q21.33	48211104	48227991	2.47026	0.0135015	0.170133	FALSE	FALSE	Trans (>250 kb)			3.2375
ENSG00000089094	KDM2B	12	q24.31	121866900	122018920	2.46882	0.013556	0.170761	FALSE	FALSE	115495	rs2954111	0	7.13051
ENSG00000064999	ANKS1A	6	p21.31	34857042	35059179	2.46762	0.0136014	0.171034	FALSE	FALSE	Trans (>250 kb)			1.78759
ENSG00000126070	AGO3	1	p34.3	36396319	36538101	2.46633	0.0136506	0.171322	FALSE	FALSE	Trans (>250 kb)			1.52189
ENSG00000111245	MYL2	12	q24.11	111348623	111358526	2.46526	0.0136915	0.171322	FALSE	FALSE	Trans (>250 kb)			0.896636
ENSG00000204186	ZDBF2	2	q33.3	207139387	207179148	2.46477	0.0137103	0.171322	FALSE	FALSE	Trans (>250 kb)			2.45347
ENSG00000257315	ZBED6	1	q32.1	203765437	203769686	2.4643	0.0137282	0.171322	FALSE	FALSE	Trans (>250 kb)			2.85163
ENSG00000184697	CLDN6	16	p13.3	3064713	3070072	2.46291	0.0137815	0.171651	FALSE	FALSE	Trans (>250 kb)			0.26531
ENSG00000135299	ANKRD6	6	q15	90142889	90343553	2.46276	0.0137872	0.171651	FALSE	FALSE	Trans (>250 kb)			3.36725
ENSG00000078403	MLLT10	10	p12.31	21823094	22032559	2.46163	0.0138306	0.171798	FALSE	FALSE	Trans (>250 kb)			4.46532
ENSG00000104892	KLC3	19	q13.32	45836692	45854778	2.46038	0.013879	0.172329	FALSE	FALSE	Trans (>250 kb)			1.58468
ENSG00000188493	C19orf54	19	q13.2	41246761	41257458	2.45949	0.0139133	0.172527	FALSE	FALSE	Trans (>250 kb)			3.01737
ENSG00000136002	ARHGEF4	2	q21.1	131594489	131804836	2.45852	0.013951	0.172551	FALSE	FALSE	Trans (>250 kb)			1.8201
ENSG00000143569	UBAP2L	1	q21.3	154192655	154243986	2.45829	0.0139601	0.172551	FALSE	FALSE	Trans (>250 kb)			4.88888
ENSG00000172795	DCP2	5	q22.2	112312399	112356667	2.45821	0.0139633	0.172551	FALSE	FALSE	Trans (>250 kb)			1.23878
ENSG00000160683	CXCR5	11	q23.3	118754475	118768508	2.45797	0.0139724	0.172551	FALSE	FALSE	Trans (>250 kb)			3.13677
ENSG00000092847	AGO1	1	p34.3	36335409	36395211	2.45785	0.0139772	0.172551	FALSE	FALSE	Trans (>250 kb)			0.187887
ENSG00000196865	NHLRC2	10	q25.3	115614420	115676953	2.45621	0.0140411	0.172949	FALSE	FALSE	Trans (>250 kb)			5.7711
ENSG00000166272	WBP1L	10	q24.32	104503727	104576021	2.45616	0.0140429	0.172949	FALSE	FALSE	Trans (>250 kb)			7.13051
ENSG00000172053	QARS	3	p21.31	49133365	49142553	2.45445	0.0141098	0.173195	FALSE	FALSE	Trans (>250 kb)			7.13051
ENSG00000154556	SORBS2	4	q35.1	186506598	186877806	2.4544	0.014112	0.173195	FALSE	FALSE	Trans (>250 kb)			3.67444
ENSG00000175727	MLXIP	12	q24.31	122516628	122631894	2.45417	0.0141211	0.173195	FALSE	FALSE	Trans (>250 kb)			3.44577
ENSG00000114796	KLHL24	3	q27.1	183353356	183402265	2.45352	0.0141465	0.173257	FALSE	FALSE	164560	rs73177515	2.90767e-13	4.32815
ENSG00000120868	APAF1	12	q23.1	99038919	99129204	2.45343	0.0141503	0.173257	FALSE	FALSE	Trans (>250 kb)			0.39644
ENSG00000108557	RAI1	17	p11.2	17584787	17714767	2.45328	0.014156	0.173257	FALSE	FALSE	Trans (>250 kb)			3.62521
ENSG00000198740	ZNF652	17	q21.33	47366568	47439835	2.4531	0.014163	0.173257	FALSE	FALSE	Trans (>250 kb)			0.543201
ENSG00000160161	CILP2	19	p13.11	19649057	19657468	2.45278	0.0141756	0.173257	FALSE	FALSE	Trans (>250 kb)			1.20003
ENSG00000113594	LIFR	5	p13.1	38475065	38608456	2.45267	0.0141802	0.173257	FALSE	FALSE	Trans (>250 kb)			1.22063
ENSG00000115677	HDLBP	2	q37.3	242166679	242256476	2.4521	0.0142025	0.173415	FALSE	FALSE	Trans (>250 kb)			5.76974
ENSG00000168397	ATG4B	2	q37.3	242576628	242613272	2.45156	0.0142239	0.173659	FALSE	FALSE	Trans (>250 kb)			3.98928
ENSG00000124151	NCOA3	20	q13.12	46130601	46285621	2.45126	0.0142358	0.173743	FALSE	FALSE	Trans (>250 kb)			0.796214
ENSG00000173976	RAX2	19	p13.3	3769087	3772233	2.44972	0.0142969	0.174211	FALSE	FALSE	Trans (>250 kb)			2.34655
ENSG00000187537	POTEM	14	q11.2	19983559	20020272	2.44943	0.0143082	0.174221	FALSE	FALSE	Trans (>250 kb)
ENSG00000185236	RAB11B	19	p13.2	8454865	8469318	2.44875	0.0143351	0.174375	FALSE	FALSE	Trans (>250 kb)			1.45476
ENSG00000117859	OSBPL9	1	p32.3	52042851	52254889	2.44811	0.0143606	0.174377	FALSE	FALSE	Trans (>250 kb)			6.58222
ENSG00000136295	TTYH3	7	p22.3	2671585	2704436	2.44782	0.0143724	0.174377	FALSE	FALSE	Trans (>250 kb)			0.955122
ENSG00000228157	AC007952.5	17	p11.2	18996287	19000150	2.44461	0.0145009	0.175228	FALSE	FALSE	Trans (>250 kb)
ENSG00000267041	ZNF850	19	q13.12	37205285	37263727	2.44415	0.0145193	0.175228	FALSE	FALSE	Trans (>250 kb)			3.08292
ENSG00000128310	GALR3	22	q13.1	38219389	38221502	2.44406	0.0145229	0.175228	FALSE	FALSE	Trans (>250 kb)			2.85163
ENSG00000119630	PGF	14	q24.3	75408537	75422487	2.44345	0.0145475	0.175325	FALSE	FALSE	Trans (>250 kb)			1.68318
ENSG00000143641	GALNT2	1	q42.13	230193536	230417870	2.44205	0.0146041	0.175719	FALSE	FALSE	Trans (>250 kb)			2.41935
ENSG00000168807	SNTB2	16	q22.1	69221032	69342955	2.43997	0.0146886	0.176016	FALSE	FALSE	Trans (>250 kb)			4.06291
ENSG00000132535	DLG4	17	p13.1	7093209	7123021	2.43796	0.0147706	0.176606	FALSE	FALSE	Trans (>250 kb)			3.16016
ENSG00000188771	PLET1	11	q23.1	112118876	112131583	2.43783	0.0147759	0.176606	FALSE	FALSE	Trans (>250 kb)			0.233506
ENSG00000166704	ZNF606	19	q13.43	58488421	58514717	2.4374	0.0147932	0.176606	FALSE	FALSE	Trans (>250 kb)			3.22016
ENSG00000125733	TRIP10	19	p13.3	6737936	6751537	2.43728	0.0147983	0.176606	FALSE	FALSE	Trans (>250 kb)			1.84017
ENSG00000197102	DYNC1H1	14	q32.31	102430865	102517129	2.4355	0.0148712	0.176939	FALSE	FALSE	Trans (>250 kb)			0.415082
ENSG00000111271	ACAD10	12	q24.12	112123857	112194903	2.43402	0.0149321	0.177334	FALSE	FALSE	Trans (>250 kb)			1.89536
ENSG00000130427	EPO	7	q22.1	100318423	100321323	2.43183	0.0150228	0.177857	FALSE	FALSE	Trans (>250 kb)			1.15029
ENSG00000145901	TNIP1	5	q33.1	150409506	150473138	2.43172	0.0150275	0.177857	FALSE	FALSE	Trans (>250 kb)			0.579734
ENSG00000240505	TNFRSF13B	17	p11.2	16832849	16875432	2.4315	0.0150366	0.177857	FALSE	FALSE	Trans (>250 kb)			3.29731
ENSG00000150938	CRIM1	2	p22.3	36583069	36778278	2.43095	0.0150592	0.177872	FALSE	FALSE	Trans (>250 kb)			3.40515
ENSG00000131626	PPFIA1	11	q13.3	70116806	70230509	2.42962	0.0151146	0.178061	FALSE	FALSE	Trans (>250 kb)			0.544509
ENSG00000048028	USP28	11	q23.2	113668596	113746292	2.4296	0.0151156	0.178061	FALSE	FALSE	Trans (>250 kb)			0.979329
ENSG00000101493	ZNF516	18	q23	74069644	74207146	2.42863	0.0151561	0.178206	FALSE	FALSE	Trans (>250 kb)			1.13799
ENSG00000169398	PTK2	8	q24.3	141667999	142012315	2.42849	0.0151619	0.178207	FALSE	FALSE	Trans (>250 kb)			2.39438
ENSG00000047410	TPR	1	q31.1	186280784	186344825	2.42705	0.0152222	0.178393	FALSE	FALSE	Trans (>250 kb)			1.1452
ENSG00000117000	RLF	1	p34.2	40627045	40706593	2.42678	0.0152336	0.178393	FALSE	FALSE	Trans (>250 kb)			3.25377
ENSG00000132024	CC2D1A	19	p13.12	14017014	14041692	2.42657	0.0152421	0.178393	FALSE	FALSE	Trans (>250 kb)			7.13051
ENSG00000269469	CTD-3148I10.9	19	q13.33	49966009	49989488	2.42641	0.0152489	0.178393	FALSE	FALSE	Trans (>250 kb)			5.15676
ENSG00000066044	ELAVL1	19	p13.2	8023463	8070543	2.42612	0.0152612	0.178393	FALSE	FALSE	Trans (>250 kb)			3.99331
ENSG00000088247	KHSRP	19	p13.3	6413359	6424805	2.42542	0.0152906	0.17849	FALSE	FALSE	Trans (>250 kb)			2.2376
ENSG00000104826	LHB	19	q13.33	49519237	49520338	2.42489	0.0153129	0.178697	FALSE	FALSE	Trans (>250 kb)			2.35852
ENSG00000108509	CAMTA2	17	p13.2	4871287	4890960	2.42426	0.0153397	0.178845	FALSE	FALSE	Trans (>250 kb)			0.0204911
ENSG00000119778	ATAD2B	2	p23.3	23971534	24149984	2.42308	0.0153896	0.17913	FALSE	FALSE	Trans (>250 kb)			5.36835
ENSG00000179862	CITED4	1	p34.2	41326729	41328018	2.42274	0.0154039	0.17913	FALSE	FALSE	Trans (>250 kb)			2.28611
ENSG00000124575	HIST1H1D	6	p22.2	26234440	26235216	2.42189	0.0154399	0.179249	FALSE	FALSE	Trans (>250 kb)			2.47972
ENSG00000100083	GGA1	22	q13.1	38004481	38029571	2.42188	0.0154403	0.179249	FALSE	FALSE	Trans (>250 kb)			2.82355
ENSG00000143258	USP21	1	q23.3	161129240	161135513	2.4209	0.0154821	0.179508	FALSE	FALSE	Trans (>250 kb)			2.11952
ENSG00000182263	FIGN	2	q24.3	164449906	164592522	2.4191	0.0155591	0.179971	FALSE	FALSE	Trans (>250 kb)			7.13051
ENSG00000071054	MAP4K4	2	q11.2	102313312	102511149	2.41743	0.0156304	0.180251	FALSE	FALSE	Trans (>250 kb)			0.867786
ENSG00000132915	PDE6A	5	q32	149237519	149324356	2.41537	0.0157192	0.181053	FALSE	FALSE	Trans (>250 kb)			4.23342
ENSG00000182963	GJC1	17	q21.31	42875816	42908184	2.41503	0.0157341	0.181105	FALSE	FALSE	200579	rs11657244	2.79398e-08	4.05767
ENSG00000143816	WNT9A	1	q42.13	228106357	228135599	2.4147	0.0157483	0.181174	FALSE	FALSE	Trans (>250 kb)			1.93374
ENSG00000022840	RNF10	12	q24.31	120971283	121015397	2.41444	0.0157596	0.18119	FALSE	FALSE	Trans (>250 kb)			4.09321
ENSG00000100227	POLDIP3	22	q13.2	42979727	43010968	2.41421	0.0157695	0.18119	FALSE	FALSE	Trans (>250 kb)			1.39727
ENSG00000099617	EFNA2	19	p13.3	1286153	1301430	2.41328	0.0158095	0.181219	FALSE	FALSE	Trans (>250 kb)			1.18726
ENSG00000158555	GDPD5	11	q13.5	75145685	75236948	2.41311	0.0158172	0.181219	FALSE	FALSE	Trans (>250 kb)			0.317486
ENSG00000184619	KRBA2	17	p13.1	8271955	8280029	2.41278	0.0158314	0.181219	FALSE	FALSE	Trans (>250 kb)			3.69978
ENSG00000139266	Mar-09	12	q14.1	58148881	58154190	2.41134	0.0158941	0.181551	FALSE	FALSE	Trans (>250 kb)			3.16016
ENSG00000058091	CDK14	7	q21.13	90095738	90839905	2.41071	0.0159215	0.181565	FALSE	FALSE	Trans (>250 kb)			1.98679
ENSG00000164715	LMTK2	7	q21.3	97736197	97838945	2.41066	0.0159235	0.181565	FALSE	FALSE	Trans (>250 kb)			3.0965
ENSG00000163904	SENP2	3	q27.2	185300284	185351339	2.41055	0.0159284	0.181565	FALSE	FALSE	Trans (>250 kb)			2.02424
ENSG00000068745	IP6K2	3	p21.31	48725436	48777786	2.40886	0.0160023	0.181616	FALSE	FALSE	100170	rs1264194	4.63113e-09	7.13051
ENSG00000173531	MST1	3	p21.31	49721380	49726934	2.40808	0.0160364	0.181616	FALSE	FALSE	12611	rs1060970	7.14926e-09	7.13051
ENSG00000151748	SAV1	14	q22.1	51098776	51135049	2.40778	0.0160499	0.181616	FALSE	FALSE	Trans (>250 kb)			1.20261
ENSG00000182912	C21orf90	21	q22.3	45937099	45945835	2.40702	0.0160834	0.181616	FALSE	FALSE	Trans (>250 kb)			3.68603
ENSG00000250254	PTTG2	4	p14	37962056	37962746	2.40677	0.0160941	0.181616	FALSE	FALSE	Trans (>250 kb)			2.18831
ENSG00000104936	DMPK	19	q13.32	46272975	46285810	2.40643	0.0161095	0.181616	FALSE	FALSE	Trans (>250 kb)			1.8916
ENSG00000241404	EGFL8	6	p21.32	32132360	32136058	2.40626	0.0161167	0.181616	FALSE	FALSE	2849	rs4433012	3.33251e-11	7.13051
ENSG00000104859	CLASRP	19	q13.32	45542298	45574214	2.4055	0.0161505	0.181616	FALSE	FALSE	Trans (>250 kb)			3.18787
ENSG00000139263	LRIG3	12	q14.1	59265931	59314303	2.40523	0.0161621	0.181616	FALSE	FALSE	Trans (>250 kb)			1.18574
ENSG00000120318	ARAP3	5	q31.3	141032968	141061788	2.40505	0.0161704	0.181616	FALSE	FALSE	Trans (>250 kb)			2.40781
ENSG00000091536	MYO15A	17	p11.2	18012020	18083116	2.40472	0.0161849	0.181616	FALSE	FALSE	Trans (>250 kb)			2.38566
ENSG00000136848	DAB2IP	9	q33.2	124329336	124547809	2.40336	0.0162454	0.181975	FALSE	FALSE	Trans (>250 kb)			1.21118
ENSG00000198062	POTEH	22	q11.1	16256441	16287937	2.4033	0.016248	0.181975	FALSE	FALSE	Trans (>250 kb)
ENSG00000105048	TNNT1	19	q13.42	55644162	55660722	2.40274	0.0162726	0.18206	FALSE	FALSE	90401	rs8104509	2.48617e-09	4.91022
ENSG00000143624	INTS3	1	q21.3	153700543	153746555	2.40178	0.0163157	0.18212	FALSE	FALSE	Trans (>250 kb)			2.19803
ENSG00000165959	CLMN	14	q32.13	95648277	95786243	2.4008	0.0163594	0.182545	FALSE	FALSE	Trans (>250 kb)			4.39263
ENSG00000008311	AASS	7	q31.32	121715701	121784334	2.40069	0.0163642	0.182545	FALSE	FALSE	Trans (>250 kb)			1.03918
ENSG00000187555	USP7	16	p13.2	8985951	9058371	2.40022	0.0163851	0.182651	FALSE	FALSE	0	rs7199803	3.81878e-09	7.13051
ENSG00000174498	IGDCC3	15	q22.31	65619465	65670378	2.39937	0.0164235	0.182767	FALSE	FALSE	Trans (>250 kb)			2.40104
ENSG00000156639	ZFAND3	6	p21.2	37787275	38122400	2.39928	0.0164275	0.182767	FALSE	FALSE	Trans (>250 kb)			3.33274
ENSG00000005483	KMT2E	7	q22.3	104654626	104754808	2.399	0.0164399	0.182767	FALSE	FALSE	Trans (>250 kb)			1.06424
ENSG00000127452	FBXL12	19	p13.2	9920943	9938492	2.39662	0.0165469	0.183669	FALSE	FALSE	Trans (>250 kb)			1.36189
ENSG00000147454	SLC25A37	8	p21.2	23386318	23432976	2.39646	0.0165541	0.183669	FALSE	FALSE	Trans (>250 kb)			2.30355
ENSG00000214021	TTLL3	3	p25.3	9849770	9896822	2.3959	0.0165795	0.183805	FALSE	FALSE	Trans (>250 kb)			0.0605033
ENSG00000148356	LRSAM1	9	q33.3	130213765	130265780	2.39477	0.0166309	0.18417	FALSE	FALSE	Trans (>250 kb)			1.77292
ENSG00000119231	SENP5	3	q29	196594727	196661585	2.39341	0.0166927	0.184632	FALSE	FALSE	Trans (>250 kb)			7.13051
ENSG00000137166	FOXP4	6	p21.1	41514164	41570122	2.39331	0.0166972	0.184632	FALSE	FALSE	Trans (>250 kb)			6.28756
ENSG00000196748	CLPSL2	6	p21.31	35744371	35747329	2.39276	0.0167221	0.18478	FALSE	FALSE	24838	rs2766522	2.7883e-09	7.13051
ENSG00000103111	MON1B	16	q23.1	77224732	77236302	2.39215	0.0167501	0.184967	FALSE	FALSE	Trans (>250 kb)			0.956507
ENSG00000047578	KIAA0556	16	p12.1	27561454	27791690	2.39173	0.0167692	0.184967	FALSE	FALSE	Trans (>250 kb)			3.69981
ENSG00000142538	PTH2	19	q13.33	49925671	49926698	2.3916	0.0167749	0.184967	FALSE	FALSE	Trans (>250 kb)			5.44765
ENSG00000215421	ZNF407	18	q22.3	72265106	72777627	2.39144	0.0167825	0.184967	FALSE	FALSE	Trans (>250 kb)			3.06872
ENSG00000146215	CRIP3	6	p21.1	43267448	43276535	2.39058	0.0168216	0.185275	FALSE	FALSE	Trans (>250 kb)			2.13273
ENSG00000170255	MRGPRX1	11	p15.1	18955360	18961054	2.39006	0.0168457	0.185483	FALSE	FALSE	Trans (>250 kb)			1.86456
ENSG00000119397	CNTRL	9	q33.2	123837141	123939888	2.38959	0.0168671	0.185629	FALSE	FALSE	Trans (>250 kb)			3.75907
ENSG00000183324	C15orf60	15	q24.1	73735499	73852355	2.38941	0.0168756	0.185629	FALSE	FALSE	Trans (>250 kb)			1.71995
ENSG00000177463	NR2C2	3	p25.1	14989091	15095107	2.38906	0.0168918	0.185629	FALSE	FALSE	Trans (>250 kb)			2.74509
ENSG00000204960	BLACE	7	q36.3	155149680	155160629	2.38898	0.0168954	0.185629	FALSE	FALSE	Trans (>250 kb)			1.60479
ENSG00000185684	EP400NL	12	q24.33	132568828	132613029	2.38887	0.0169003	0.185629	FALSE	FALSE	Trans (>250 kb)			2.53487
ENSG00000099954	CECR2	22	q11.1	17840837	18037850	2.38857	0.0169139	0.185709	FALSE	FALSE	Trans (>250 kb)			2.21958
ENSG00000168887	C2orf68	2	p11.2	85833777	85839189	2.38698	0.0169876	0.186133	FALSE	FALSE	Trans (>250 kb)			2.31254
ENSG00000249967	PI4K2A	10	q24.2	99344131	99433667	2.38433	0.0171103	0.186696	FALSE	FALSE	Trans (>250 kb)			1.28318
ENSG00000088256	GNA11	19	p13.3	3094408	3124002	2.3839	0.0171304	0.186696	FALSE	FALSE	Trans (>250 kb)			3.31036
ENSG00000185619	PCGF3	4	p16.3	699537	764428	2.38373	0.0171382	0.186696	FALSE	FALSE	249744	rs62296061	8.76428e-09	4.41276
ENSG00000105392	CRX	19	q13.33	48322703	48346587	2.3836	0.0171444	0.186696	FALSE	FALSE	Trans (>250 kb)			1.17118
ENSG00000163785	RYK	3	q22.2	133784147	133969689	2.38354	0.0171472	0.186696	FALSE	FALSE	Trans (>250 kb)			0.700041
ENSG00000105327	BBC3	19	q13.32	47724081	47736023	2.38335	0.0171559	0.186696	FALSE	FALSE	Trans (>250 kb)			2.12788
ENSG00000187642	C1orf170	1	p36.33	910579	917497	2.38213	0.017213	0.187074	FALSE	FALSE	Trans (>250 kb)			1.97081
ENSG00000107186	MPDZ	9	p23	13105703	13279589	2.38086	0.0172724	0.187434	FALSE	FALSE	Trans (>250 kb)			2.58109
ENSG00000116871	MAP7D1	1	p34.3	36621180	36646450	2.37754	0.0174284	0.188464	FALSE	FALSE	Trans (>250 kb)			1.15589
ENSG00000159164	SV2A	1	q21.2	149874870	149889434	2.37733	0.0174386	0.188464	FALSE	FALSE	Trans (>250 kb)			7.13051
ENSG00000161888	SPC24	19	p13.2	11242196	11266484	2.37552	0.0175243	0.188786	FALSE	FALSE	Trans (>250 kb)			2.6417
ENSG00000019995	ZRANB1	10	q26.13	126630692	126676758	2.37517	0.0175408	0.188786	FALSE	FALSE	0	rs11245450	0	7.13051
ENSG00000180263	FGD6	12	q22	95470525	95611258	2.37114	0.0177333	0.189968	FALSE	FALSE	Trans (>250 kb)			3.34597
ENSG00000172382	PRSS27	16	p13.3	2762419	2770552	2.37081	0.0177494	0.189968	FALSE	FALSE	Trans (>250 kb)			4.56775
ENSG00000148426	PROSER2	10	p14	11865338	11914276	2.3701	0.0177831	0.189968	FALSE	FALSE	Trans (>250 kb)			1.78388
ENSG00000237847	FAM231A	1	p36.13	16999498	17000007	2.36997	0.0177895	0.189968	FALSE	FALSE	Trans (>250 kb)			0.34471
ENSG00000114867	EIF4G1	3	q27.1	184032283	184053146	2.36981	0.0177973	0.189968	FALSE	FALSE	Trans (>250 kb)			5.30536
ENSG00000160877	NACC1	19	p13.2	13228917	13251955	2.36979	0.0177984	0.189968	FALSE	FALSE	Trans (>250 kb)			1.58424
ENSG00000171862	PTEN	10	q23.31	89622870	89731687	2.36965	0.0178048	0.189968	FALSE	FALSE	Trans (>250 kb)			1.28776
ENSG00000204060	FOXO6	1	p34.2	41827594	41849262	2.36955	0.0178099	0.189968	FALSE	FALSE	Trans (>250 kb)			2.333
ENSG00000149922	TBX6	16	p11.2	30097114	30103208	2.36861	0.0178551	0.190285	FALSE	FALSE	Trans (>250 kb)			3.65271
ENSG00000169548	ZNF280A	22	q11.22	22868060	22874613	2.36777	0.0178958	0.190526	FALSE	FALSE	Trans (>250 kb)			1.43448
ENSG00000119715	ESRRB	14	q24.3	76776957	76968178	2.36681	0.0179423	0.190789	FALSE	FALSE	Trans (>250 kb)			3.32136
ENSG00000126746	ZNF384	12	p13.31	6775643	6798738	2.36573	0.0179947	0.191212	FALSE	FALSE	Trans (>250 kb)			4.16333
ENSG00000072954	TMEM38A	19	p13.11	16771938	16800840	2.36323	0.0181163	0.192183	FALSE	FALSE	Trans (>250 kb)			0.559688
ENSG00000143164	DCAF6	1	q24.2	167905021	168045081	2.36241	0.0181567	0.192393	FALSE	FALSE	Trans (>250 kb)			1.61579
ENSG00000178201	VN1R1	19	q13.43	57966542	57967854	2.36235	0.0181595	0.192393	FALSE	FALSE	Trans (>250 kb)			1.22912
ENSG00000122390	NAA60	16	p13.3	3493611	3536963	2.36216	0.0181686	0.192393	FALSE	FALSE	Trans (>250 kb)			0.145189
ENSG00000168395	ING5	2	q37.3	242641450	242668893	2.36171	0.0181908	0.192471	FALSE	FALSE	Trans (>250 kb)			3.83142
ENSG00000105650	PDE4C	19	p13.11	18318771	18366229	2.3616	0.0181964	0.192471	FALSE	FALSE	Trans (>250 kb)			3.97355
ENSG00000149927	DOC2A	16	p11.2	30016830	30034591	2.36127	0.0182125	0.192489	FALSE	FALSE	Trans (>250 kb)			5.18231
ENSG00000132478	UNK	17	q25.1	73780681	73821886	2.36047	0.0182516	0.192641	FALSE	FALSE	Trans (>250 kb)			3.01737
ENSG00000118276	B4GALT6	18	q12.1	29202210	29265799	2.36044	0.0182535	0.192641	FALSE	FALSE	Trans (>250 kb)			0.294242
ENSG00000118873	RAB3GAP2	1	q41	220321635	220445796	2.35974	0.0182876	0.192711	FALSE	FALSE	Trans (>250 kb)			0.536966
ENSG00000092148	HECTD1	14	q12	31569318	31677010	2.35713	0.0184167	0.193827	FALSE	FALSE	Trans (>250 kb)			4.0383
ENSG00000087365	SF3B2	11	q13.1	65818200	65836779	2.35565	0.0184903	0.19433	FALSE	FALSE	Trans (>250 kb)			1.60981
ENSG00000107929	LARP4B	10	p15.3	855484	977564	2.35534	0.0185059	0.194391	FALSE	FALSE	Trans (>250 kb)			4.64282
ENSG00000174990	CA5A	16	q24.2	87921625	87970135	2.35401	0.0185723	0.194918	FALSE	FALSE	Trans (>250 kb)			1.52149
ENSG00000103647	CORO2B	15	q23	68871308	69020145	2.35278	0.0186337	0.195187	FALSE	FALSE	Trans (>250 kb)			1.69624
ENSG00000204682	CASC10	10	p12.31	21781587	21786191	2.35245	0.01865	0.19529	FALSE	FALSE	Trans (>250 kb)			4.67874
ENSG00000141505	ASGR1	17	p13.1	7076750	7082883	2.3517	0.0186876	0.195324	FALSE	FALSE	Trans (>250 kb)			2.95274
ENSG00000108469	RECQL5	17	q25.1	73622925	73663269	2.35155	0.0186953	0.195324	FALSE	FALSE	Trans (>250 kb)			6.17387
ENSG00000058056	USP13	3	q26.33	179370543	179507189	2.35141	0.0187026	0.195324	FALSE	FALSE	Trans (>250 kb)			0.61161
ENSG00000167258	CDK12	17	q12	37617764	37721160	2.35101	0.0187224	0.195426	FALSE	FALSE	24819	rs11654954	3.4068e-09	7.13051
ENSG00000103510	KAT8	16	p11.2	31127075	31142714	2.35033	0.0187567	0.195614	FALSE	FALSE	Trans (>250 kb)			2.333
ENSG00000151893	CACUL1	10	q26.11	120433679	120514761	2.35032	0.0187574	0.195614	FALSE	FALSE	Trans (>250 kb)			0.858872
ENSG00000177731	FLII	17	p11.2	18148150	18162230	2.34874	0.0188369	0.196331	FALSE	FALSE	Trans (>250 kb)			3.08292
ENSG00000132680	KIAA0907	1	q22	155882834	155904191	2.34781	0.0188842	0.196607	FALSE	FALSE	Trans (>250 kb)			2.90696
ENSG00000102786	INTS6	13	q14.3	51928213	52028400	2.34736	0.0189068	0.196635	FALSE	FALSE	Trans (>250 kb)			0.374303
ENSG00000132740	IGHMBP2	11	q13.3	68671310	68708070	2.34709	0.0189208	0.196674	FALSE	FALSE	Trans (>250 kb)			0.492045
ENSG00000196337	CGB7	19	q13.33	49557531	49562117	2.3458	0.0189865	0.197014	FALSE	FALSE	Trans (>250 kb)			4.26231
ENSG00000163155	LYSMD1	1	q21.3	151132224	151138424	2.34485	0.0190349	0.197309	FALSE	FALSE	Trans (>250 kb)			3.64944
ENSG00000196367	TRRAP	7	q22.1	98475556	98610866	2.34401	0.0190778	0.197464	FALSE	FALSE	Trans (>250 kb)			0.743458
ENSG00000166483	WEE1	11	p15.4	9595228	9615004	2.34366	0.0190958	0.197464	FALSE	FALSE	Trans (>250 kb)			4.20844
ENSG00000128346	C22orf23	22	q13.1	38339528	38349676	2.34306	0.0191262	0.197464	FALSE	FALSE	Trans (>250 kb)			0.104266
ENSG00000076706	MCAM	11	q23.3	119179241	119192231	2.34306	0.0191264	0.197464	FALSE	FALSE	Trans (>250 kb)			1.26903
ENSG00000102225	CDK16	X	p11.23	47077259	47089396	2.34268	0.0191459	0.197464	FALSE	FALSE	Trans (>250 kb)
ENSG00000185522	C11orf35	11	p15.5	554855	560779	2.34234	0.0191634	0.197579	FALSE	FALSE	Trans (>250 kb)			1.95873
ENSG00000205639	MFSD2B	2	p23.3	24232951	24286191	2.34203	0.019179	0.197613	FALSE	FALSE	Trans (>250 kb)			4.77886
ENSG00000143970	ASXL2	2	p23.3	25956622	26101385	2.34147	0.0192081	0.197827	FALSE	FALSE	Trans (>250 kb)			1.23527
ENSG00000149503	INCENP	11	q12.3	61891445	61920635	2.34118	0.0192228	0.197859	FALSE	FALSE	Trans (>250 kb)			1.2008
ENSG00000205629	LCMT1	16	p12.1	25123050	25189552	2.33948	0.0193104	0.198663	FALSE	FALSE	Trans (>250 kb)			0.489359
ENSG00000179817	MRGPRX4	11	p15.1	18194384	18195827	2.33885	0.0193431	0.19881	FALSE	FALSE	Trans (>250 kb)			3.77626
ENSG00000109111	SUPT6H	17	q11.2	26989109	27029697	2.33684	0.0194477	0.199871	FALSE	FALSE	Trans (>250 kb)			3.63088
ENSG00000188315	C3orf62	3	p21.31	49306035	49315342	2.3359	0.0194966	0.200274	FALSE	FALSE	Trans (>250 kb)			6.1367
ENSG00000139044	B4GALNT3	12	p13.33	569530	672675	2.33534	0.0195257	0.20032	FALSE	FALSE	Trans (>250 kb)			5.93143
ENSG00000105954	NPVF	7	p15.3	25264189	25268105	2.33491	0.0195481	0.200325	FALSE	FALSE	Trans (>250 kb)			3.36725
ENSG00000167110	GOLGA2	9	q34.11	131018108	131038274	2.33381	0.0196058	0.200799	FALSE	FALSE	Trans (>250 kb)			3.59238
ENSG00000139053	PDE6H	12	p12.3	15125956	15134799	2.33373	0.0196099	0.200799	FALSE	FALSE	Trans (>250 kb)			4.90752
ENSG00000148498	PARD3	10	p11.21	34398488	35104253	2.33358	0.0196176	0.200814	FALSE	FALSE	Trans (>250 kb)			1.44011
ENSG00000114784	EIF1B	3	p22.1	40351175	40353915	2.3331	0.0196427	0.20104	FALSE	FALSE	Trans (>250 kb)			3.11117
ENSG00000103145	HCFC1R1	16	p13.3	3072621	3074287	2.33291	0.0196526	0.201065	FALSE	FALSE	Trans (>250 kb)			0.237371
ENSG00000135597	REPS1	6	q24.1	139224630	139309398	2.33151	0.0197266	0.201455	FALSE	FALSE	Trans (>250 kb)			0.0715554
ENSG00000106336	FBXO24	7	q22.1	100181605	100198740	2.33047	0.0197811	0.201455	FALSE	FALSE	Trans (>250 kb)			4.62746
ENSG00000090372	STRN4	19	q13.32	47222764	47250251	2.33043	0.0197833	0.201455	FALSE	FALSE	Trans (>250 kb)			3.35682
ENSG00000140577	CRTC3	15	q26.1	91073157	91188577	2.33002	0.019805	0.201466	FALSE	FALSE	Trans (>250 kb)			0.395084
ENSG00000109670	FBXW7	4	q31.3	153242410	153457253	2.32956	0.0198293	0.201466	FALSE	FALSE	Trans (>250 kb)			2.40329
ENSG00000155463	OXA1L	14	q11.2	23235731	23241007	2.32943	0.0198362	0.201466	FALSE	FALSE	Trans (>250 kb)			1.54794
ENSG00000129657	SEC14L1	17	q25.2	75082798	75213179	2.32771	0.0199275	0.202103	FALSE	FALSE	Trans (>250 kb)			0.298432
ENSG00000148602	LRIT1	10	q23.1	85991349	86001217	2.32674	0.0199793	0.202427	FALSE	FALSE	Trans (>250 kb)			3.64907
ENSG00000130479	MAP1S	19	p13.11	17830051	17845325	2.32609	0.0200138	0.202567	FALSE	FALSE	Trans (>250 kb)			4.61388
ENSG00000196220	SRGAP3	3	p25.3	9022275	9404737	2.32354	0.02015	0.203576	FALSE	FALSE	15183	rs586014	1.72196e-13	5.45131
ENSG00000124067	SLC12A4	16	q22.1	67977377	68003504	2.32316	0.0201708	0.203598	FALSE	FALSE	Trans (>250 kb)			2.83036
ENSG00000105641	SLC5A5	19	p13.11	17982782	18005983	2.32233	0.0202151	0.203926	FALSE	FALSE	Trans (>250 kb)			0.0729375
ENSG00000088836	SLC4A11	20	p13	3208063	3219836	2.32159	0.0202548	0.204138	FALSE	FALSE	Trans (>250 kb)			4.42642
ENSG00000196914	ARHGEF12	11	q23.3	120207787	120360645	2.32147	0.0202616	0.204138	FALSE	FALSE	Trans (>250 kb)			3.99101
ENSG00000172273	HINFP	11	q23.3	118992297	119006752	2.32131	0.0202702	0.204166	FALSE	FALSE	Trans (>250 kb)			3.61404
ENSG00000152990	GPR125	4	p15.2	22346694	22517677	2.32053	0.0203121	0.204504	FALSE	FALSE	Trans (>250 kb)			3.51012
ENSG00000065970	FOXJ2	12	p13.31	8185299	8208099	2.3196	0.0203626	0.204684	FALSE	FALSE	Trans (>250 kb)
ENSG00000169184	MN1	22	q12.1	28144265	28197486	2.31692	0.0205079	0.20576	FALSE	FALSE	Trans (>250 kb)			4.73401
ENSG00000099625	C19orf26	19	p13.3	1228286	1238026	2.31637	0.0205383	0.20585	FALSE	FALSE	Trans (>250 kb)			0.18572
ENSG00000107438	PDLIM1	10	q24.1	96997329	97050781	2.31576	0.0205715	0.205945	FALSE	FALSE	Trans (>250 kb)			2.15775
ENSG00000196182	STK40	1	p34.3	36805225	36851497	2.315	0.0206132	0.206244	FALSE	FALSE	Trans (>250 kb)			3.97423
ENSG00000197386	HTT	4	p16.3	3076408	3245676	2.31459	0.0206356	0.206348	FALSE	FALSE	Trans (>250 kb)			3.62882
ENSG00000196604	POTEF	2	q21.1	130831108	130886795	2.31446	0.0206427	0.206348	FALSE	FALSE	Trans (>250 kb)			1.09636
ENSG00000188163	FAM166A	9	q34.3	140138036	140142222	2.31334	0.0207037	0.206695	FALSE	FALSE	Trans (>250 kb)
ENSG00000125107	CNOT1	16	q21	58553855	58663790	2.31295	0.0207255	0.206797	FALSE	FALSE	Trans (>250 kb)			3.05511
ENSG00000036257	CUL3	2	q36.2	225334867	225450110	2.31271	0.0207383	0.206805	FALSE	FALSE	Trans (>250 kb)			0.879903
ENSG00000136068	FLNB	3	p14.3	57994127	58157982	2.31235	0.0207584	0.206805	FALSE	FALSE	Trans (>250 kb)			4.2019
ENSG00000170471	RALGAPB	20	q11.23	37101459	37207504	2.31188	0.0207846	0.206805	FALSE	FALSE	Trans (>250 kb)			1.9682
ENSG00000157510	AFAP1L1	5	q32	148651434	148721365	2.31168	0.0207952	0.206805	FALSE	FALSE	Trans (>250 kb)			0.922603
ENSG00000197694	SPTAN1	9	q34.11	131314866	131395941	2.31166	0.0207966	0.206805	FALSE	FALSE	Trans (>250 kb)			1.29584
ENSG00000113758	DBN1	5	q35.3	176883609	176901402	2.31155	0.0208027	0.206805	FALSE	FALSE	Trans (>250 kb)			3.13677
ENSG00000157343	ARMC12	6	p21.31	35704809	35716856	2.31098	0.0208338	0.206805	FALSE	FALSE	55311	rs2766522	2.7883e-09	3.91968
ENSG00000197165	SULT1A2	16	p11.2	28603264	28608430	2.31027	0.0208732	0.206816	FALSE	FALSE	Trans (>250 kb)			1.27044
ENSG00000179059	ZFP42	4	q35.2	188916925	188926204	2.30921	0.0209317	0.207271	FALSE	FALSE	Trans (>250 kb)			7.13051
ENSG00000108947	EFNB3	17	p13.1	7608520	7614696	2.30786	0.0210067	0.20736	FALSE	FALSE	Trans (>250 kb)			3.48076
ENSG00000161714	PLCD3	17	q21.31	43186335	43210721	2.3075	0.0210268	0.20736	FALSE	FALSE	Trans (>250 kb)			2.44095
ENSG00000258830	RP11-123K3.4	12	q13.3	57643392	57690267	2.30717	0.0210456	0.20736	FALSE	FALSE	Trans (>250 kb)			5.58093
ENSG00000003249	DBNDD1	16	q24.3	90071273	90086536	2.30645	0.0210853	0.207614	FALSE	FALSE	118207	rs8058639	2.90836e-10	5.54878
ENSG00000196781	TLE1	9	q21.32	84198598	84304220	2.3061	0.0211053	0.207648	FALSE	FALSE	Trans (>250 kb)			3.44577
ENSG00000180370	PAK2	3	q29	196466728	196559518	2.30598	0.0211117	0.207648	FALSE	FALSE	Trans (>250 kb)			3.38837
ENSG00000130522	JUND	19	p13.11	18390563	18392432	2.3057	0.0211277	0.207648	FALSE	FALSE	Trans (>250 kb)			5.2094
ENSG00000120685	PROSER1	13	q13.3	39584003	39612252	2.30438	0.0212016	0.208148	FALSE	FALSE	Trans (>250 kb)			0.775395
ENSG00000198929	NOS1AP	1	q23.3	162039564	162353321	2.30397	0.0212246	0.208263	FALSE	FALSE	Trans (>250 kb)			2.03505
ENSG00000114626	ABTB1	3	q21.3	127391778	127399768	2.30336	0.0212585	0.208461	FALSE	FALSE	Trans (>250 kb)			2.64583
ENSG00000196081	ZNF724P	19	p12	23404401	23433192	2.30189	0.0213411	0.208628	FALSE	FALSE	176319	rs2017779	1.26044e-12	6.54359
ENSG00000170175	CHRNB1	17	p13.1	7348380	7361026	2.30173	0.0213506	0.208628	FALSE	FALSE	Trans (>250 kb)			4.76776
ENSG00000013588	GPRC5A	12	p13.1	13043716	13070871	2.30168	0.021353	0.208628	FALSE	FALSE	160146	rs12828438	5.8577e-09	0.912864
ENSG00000206557	TRIM71	3	p22.3	32859510	32939318	2.30128	0.0213756	0.208713	FALSE	FALSE	Trans (>250 kb)			3.90147
ENSG00000183386	FHL3	1	p34.3	38462442	38471278	2.3005	0.0214199	0.209047	FALSE	FALSE	Trans (>250 kb)			3.36725
ENSG00000204564	C6orf136	6	p21.33	30614816	30620987	2.29869	0.0215228	0.209505	FALSE	FALSE	38035	rs1264419	9.01363e-09	7.13051
ENSG00000070366	SMG6	17	p13.3	1963133	2207065	2.29856	0.02153	0.209505	FALSE	FALSE	Trans (>250 kb)			7.13051
ENSG00000160229	ZNF66	19	p12	20959110	20991922	2.29804	0.0215593	0.209506	FALSE	FALSE	Trans (>250 kb)			5.72698
ENSG00000204003	LCN6	9	q34.3	139632619	139642905	2.29716	0.0216097	0.209653	FALSE	FALSE	Trans (>250 kb)			3.22016
ENSG00000169733	RFNG	17	q25.3	80005778	80009707	2.29649	0.0216477	0.209819	FALSE	FALSE	Trans (>250 kb)			2.61019
ENSG00000112242	E2F3	6	p22.3	20402398	20493941	2.29611	0.0216696	0.209907	FALSE	FALSE	Trans (>250 kb)			4.40485
ENSG00000123636	BAZ2B	2	q24.2	160175490	160473203	2.29561	0.0216984	0.209995	FALSE	FALSE	Trans (>250 kb)			0.105904
ENSG00000196539	OR2T3	1	q44	248636627	248637634	2.29444	0.0217652	0.210526	FALSE	FALSE	Trans (>250 kb)			0.61903
ENSG00000156194	PPEF2	4	q21.1	76781020	76823724	2.29436	0.0217701	0.210526	FALSE	FALSE	Trans (>250 kb)			2.10898
ENSG00000178974	FBXO34	14	q22.3	55738021	55828636	2.29297	0.0218496	0.211129	FALSE	FALSE	Trans (>250 kb)			4.2504
ENSG00000162458	FBLIM1	1	p36.21	16083102	16113089	2.29293	0.0218522	0.211129	FALSE	FALSE	Trans (>250 kb)			3.39619
ENSG00000136866	ZFP37	9	q32	115800660	115819039	2.29208	0.0219012	0.211203	FALSE	FALSE	Trans (>250 kb)			4.6668
ENSG00000134588	USP26	X	q26.2	132158659	132231137	2.29186	0.0219135	0.211203	FALSE	FALSE	Trans (>250 kb)
ENSG00000101189	MRGBP	20	q13.33	61427805	61431945	2.2903	0.0220039	0.2116	FALSE	FALSE	82395	rs3746772	4.87005e-10	1.56009
ENSG00000133243	BTBD2	19	p13.3	1985447	2034880	2.28977	0.0220347	0.211642	FALSE	FALSE	Trans (>250 kb)			6.74473
ENSG00000197279	ZNF165	6	p22.1	28048753	28057341	2.28812	0.0221305	0.212081	FALSE	FALSE	Trans (>250 kb)			5.67804
ENSG00000162402	USP24	1	p32.3	55532032	55680786	2.28798	0.0221385	0.212081	FALSE	FALSE	Trans (>250 kb)			0.998745
ENSG00000157933	SKI	1	p36.33	2160134	2241558	2.28618	0.0222436	0.212298	FALSE	FALSE	Trans (>250 kb)			3.02948
ENSG00000163872	YEATS2	3	q27.1	183415606	183530413	2.28616	0.0222451	0.212298	FALSE	FALSE	36412	rs73177515	2.90767e-13	7.13051
ENSG00000187244	BCAM	19	q13.32	45312328	45324673	2.28559	0.0222781	0.212298	FALSE	FALSE	Trans (>250 kb)			1.31822
ENSG00000176236	C10orf111	10	p13	15137384	15139318	2.28537	0.0222911	0.212298	FALSE	FALSE	Trans (>250 kb)			0.0578669
ENSG00000183798	EMILIN3	20	q12	39988606	39995467	2.28535	0.0222922	0.212298	FALSE	FALSE	Trans (>250 kb)			6.51182
ENSG00000137936	BCAR3	1	p22.1	94027347	94312706	2.28507	0.0223087	0.212298	FALSE	FALSE	Trans (>250 kb)			1.82671
ENSG00000155111	CDK19	6	q21	110931181	111137161	2.28487	0.0223205	0.212298	FALSE	FALSE	Trans (>250 kb)			4.67767
ENSG00000126934	MAP2K2	19	p13.3	4090319	4124126	2.28486	0.0223208	0.212298	FALSE	FALSE	Trans (>250 kb)			2.2677
ENSG00000061656	SPAG4	20	q11.22	34203814	34208971	2.28431	0.0223532	0.212298	FALSE	FALSE	Trans (>250 kb)			7.13051
ENSG00000107554	DNMBP	10	q24.2	101635334	101769676	2.28411	0.0223648	0.212298	FALSE	FALSE	154742	rs10883451	1.20934e-08	1.77473
ENSG00000248712	CCDC153	11	q23.3	119060347	119067479	2.28379	0.0223839	0.212298	FALSE	FALSE	Trans (>250 kb)			2.62958
ENSG00000159217	IGF2BP1	17	q21.32	47074774	47133012	2.28354	0.0223983	0.212298	FALSE	FALSE	Trans (>250 kb)			1.43098
ENSG00000151208	DLG5	10	q22.3	79550549	79686378	2.28352	0.0223996	0.212298	FALSE	FALSE	Trans (>250 kb)			2.50779
ENSG00000198945	L3MBTL3	6	q23.1	130334844	130462594	2.28333	0.0224112	0.212298	FALSE	FALSE	0	rs9375702	2.81092e-09	7.13051
ENSG00000127990	SGCE	7	q21.3	94214542	94285521	2.28297	0.0224321	0.212412	FALSE	FALSE	Trans (>250 kb)			0.469117
ENSG00000101266	CSNK2A1	20	p13	459116	524465	2.28146	0.0225212	0.212841	FALSE	FALSE	Trans (>250 kb)			1.77959
ENSG00000134762	DSC3	18	q12.1	28569974	28622781	2.28138	0.0225259	0.212841	FALSE	FALSE	Trans (>250 kb)			4.33879
ENSG00000113649	TCERG1	5	q32	145826874	145891524	2.28074	0.0225641	0.212875	FALSE	FALSE	Trans (>250 kb)			2.83731
ENSG00000115641	FHL2	2	q12.2	105974169	106054970	2.28021	0.0225951	0.212991	FALSE	FALSE	Trans (>250 kb)			3.16016
ENSG00000143845	ETNK2	1	q32.1	204100190	204121307	2.28005	0.0226049	0.212994	FALSE	FALSE	Trans (>250 kb)			3.41381
ENSG00000129353	SLC44A2	19	p13.2	10713133	10755235	2.27954	0.0226348	0.213086	FALSE	FALSE	Trans (>250 kb)			3.95952
ENSG00000159921	GNE	9	p13.3	36214438	36277053	2.27891	0.0226724	0.213284	FALSE	FALSE	Trans (>250 kb)			4.36253
ENSG00000197070	ARRDC1	9	q34.3	140500106	140509812	2.2783	0.0227084	0.21351	FALSE	FALSE	Trans (>250 kb)
ENSG00000249459	ZNF286B	17	p11.2	18561742	18585575	2.27764	0.022748	0.213784	FALSE	FALSE	Trans (>250 kb)			1.28632
ENSG00000261427	CTD-2349B8.1	16	p12.3	19125324	19184900	2.27678	0.0227995	0.21419	FALSE	FALSE	Trans (>250 kb)			6.91443
ENSG00000137094	DNAJB5	9	p13.3	34989638	34998897	2.27527	0.02289	0.214731	FALSE	FALSE	Trans (>250 kb)			4.08728
ENSG00000179532	DNHD1	11	p15.4	6518490	6614988	2.27486	0.0229144	0.214731	FALSE	FALSE	Trans (>250 kb)			2.43121
ENSG00000050820	BCAR1	16	q23.1	75262928	75301951	2.27479	0.0229188	0.214731	FALSE	FALSE	Trans (>250 kb)			4.81896
ENSG00000095015	MAP3K1	5	q11.2	56111401	56191979	2.27475	0.0229208	0.214731	FALSE	FALSE	Trans (>250 kb)			0.955913
ENSG00000143061	IGSF3	1	p13.1	117117031	117210375	2.27446	0.0229386	0.214851	FALSE	FALSE	Trans (>250 kb)			0.440902
ENSG00000162924	REL	2	p16.1	61108656	61158745	2.27195	0.0230897	0.215619	FALSE	FALSE	Trans (>250 kb)			1.46275
ENSG00000188051	TMEM221	19	p13.11	17546318	17559376	2.27176	0.0231009	0.215619	FALSE	FALSE	Trans (>250 kb)			0.612517
ENSG00000087152	ATXN7L3	17	q21.31	42269173	42277481	2.2714	0.023123	0.215619	FALSE	FALSE	Trans (>250 kb)			6.5914
ENSG00000258130	RP11-347C12.3	16	p11.2	30215637	30220392	2.27016	0.0231978	0.21594	FALSE	FALSE	Trans (>250 kb)			2.69926
ENSG00000118816	CCNI	4	q21.1	77968311	77997158	2.2691	0.0232621	0.216188	FALSE	FALSE	Trans (>250 kb)			2.81686
ENSG00000146648	EGFR	7	p11.2	55086714	55324313	2.26899	0.0232691	0.216188	FALSE	FALSE	Trans (>250 kb)			3.0057
ENSG00000100345	MYH9	22	q12.3	36677327	36784063	2.26798	0.0233306	0.216349	FALSE	FALSE	Trans (>250 kb)			3.50562
ENSG00000234776	C11orf94	11	p11.2	45928085	45928833	2.26779	0.0233418	0.216349	FALSE	FALSE	Trans (>250 kb)			1.26344
ENSG00000132563	REEP2	5	q31.2	137774706	137782658	2.26756	0.0233559	0.216349	FALSE	FALSE	Trans (>250 kb)			0.036037
ENSG00000130304	SLC27A1	19	p13.11	17579578	17616977	2.26666	0.0234109	0.216771	FALSE	FALSE	Trans (>250 kb)			1.9297
ENSG00000184033	CTAG1B	X	q28	153845865	153847533	2.26587	0.0234591	0.217062	FALSE	FALSE	Trans (>250 kb)
ENSG00000270999	CH17-132F21.1	2	p11.2	90458201	90458671	2.26529	0.0234952	0.217226	FALSE	FALSE	Trans (>250 kb)
ENSG00000118900	UBN1	16	p13.3	4896666	4932361	2.26484	0.0235223	0.217226	FALSE	FALSE	Trans (>250 kb)			2.11716
ENSG00000116698	SMG7	1	q25.3	183441351	183567381	2.26455	0.0235404	0.21726	FALSE	FALSE	Trans (>250 kb)			2.2255
ENSG00000116273	PHF13	1	p36.31	6673745	6684093	2.26268	0.0236555	0.218197	FALSE	FALSE	Trans (>250 kb)			7.13051
ENSG00000162337	LRP5	11	q13.2	68080077	68216743	2.2625	0.0236667	0.218212	FALSE	FALSE	Trans (>250 kb)			2.37501
ENSG00000131023	LATS1	6	q25.1	149979289	150039392	2.26183	0.0237079	0.218488	FALSE	FALSE	Trans (>250 kb)			1.33391
ENSG00000105127	AKAP8	19	p13.12	15464196	15490609	2.26125	0.0237439	0.218717	FALSE	FALSE	Trans (>250 kb)			2.33491
ENSG00000054598	FOXC1	6	p25.3	1610681	1614127	2.26102	0.0237579	0.218717	FALSE	FALSE	Trans (>250 kb)			2.60643
ENSG00000225950	NTF4	19	q13.33	49559050	49568333	2.26035	0.0237998	0.218918	FALSE	FALSE	Trans (>250 kb)			4.27502
ENSG00000072864	NDE1	16	p13.11	15737124	15820210	2.25921	0.0238703	0.21925	FALSE	FALSE	Trans (>250 kb)			6.64037
ENSG00000172350	ABCG4	11	q23.3	119019722	119033360	2.25814	0.023937	0.219366	FALSE	FALSE	Trans (>250 kb)			3.20649
ENSG00000174669	SLC29A2	11	q13.2	66129992	66139685	2.25537	0.0241102	0.22048	FALSE	FALSE	Trans (>250 kb)			0.59283
ENSG00000125354	Sep-06	X	q24	118749687	118827333	2.25446	0.0241669	0.220788	FALSE	FALSE	Trans (>250 kb)
ENSG00000065243	PKN2	1	p22.2	89149905	89301938	2.25364	0.0242185	0.220949	FALSE	FALSE	Trans (>250 kb)			0.692854
ENSG00000197555	SIPA1L1	14	q24.2	71787166	72207946	2.25345	0.0242309	0.220958	FALSE	FALSE	Trans (>250 kb)			3.90191
ENSG00000176915	ANKLE2	12	q24.33	133302254	133338474	2.25318	0.0242477	0.221026	FALSE	FALSE	Trans (>250 kb)			3.85886
ENSG00000112624	GLTSCR1L	6	p21.1	42749765	42836298	2.2526	0.0242841	0.221163	FALSE	FALSE	Trans (>250 kb)			3.65623
ENSG00000175093	SPSB4	3	q23	140770244	140867453	2.25257	0.0242865	0.221163	FALSE	FALSE	Trans (>250 kb)			2.24067
ENSG00000141503	MINK1	17	p13.2	4736683	4801356	2.25179	0.0243355	0.221378	FALSE	FALSE	Trans (>250 kb)			0.0510897
ENSG00000163930	BAP1	3	p21.1	52435029	52444366	2.25094	0.0243891	0.221607	FALSE	FALSE	Trans (>250 kb)			6.23856
ENSG00000181722	ZBTB20	3	q13.31	114056941	114866118	2.25006	0.024445	0.221607	FALSE	FALSE	Trans (>250 kb)			2.63761
ENSG00000075420	FNDC3B	3	q26.31	171757418	172119455	2.24969	0.0244689	0.221607	FALSE	FALSE	Trans (>250 kb)			2.12309
ENSG00000110066	SUV420H1	11	q13.2	67922330	67981295	2.24946	0.0244834	0.221607	FALSE	FALSE	Trans (>250 kb)			1.40429
ENSG00000112655	PTK7	6	p21.1	43044006	43129457	2.2492	0.0245001	0.221607	FALSE	FALSE	Trans (>250 kb)			5.53352
ENSG00000172915	NBEA	13	q13.3	35516424	36247159	2.24917	0.0245016	0.221607	FALSE	FALSE	Trans (>250 kb)			2.75056
ENSG00000181625	SLX1B	16	p11.2	29465822	29469540	2.2479	0.0245825	0.221921	FALSE	FALSE	Trans (>250 kb)
ENSG00000176909	MAMSTR	19	q13.33	49215999	49222978	2.24769	0.024596	0.221921	FALSE	FALSE	Trans (>250 kb)			1.97697
ENSG00000170464	DNAJC18	5	q31.2	138744279	138780180	2.24745	0.0246112	0.221921	FALSE	FALSE	Trans (>250 kb)			0.234536
ENSG00000235169	SMIM1	1	p36.32	3689352	3692546	2.24744	0.0246117	0.221921	FALSE	FALSE	Trans (>250 kb)			5.4928
ENSG00000068354	TBC1D25	X	p11.23	48397845	48420997	2.2471	0.0246339	0.222043	FALSE	FALSE	Trans (>250 kb)
ENSG00000139914	FITM1	14	q12	24600484	24602058	2.24528	0.0247501	0.222845	FALSE	FALSE	Trans (>250 kb)			1.23743
ENSG00000215009	ACSM4	12	p13.31	7456880	7481320	2.24338	0.0248724	0.223636	FALSE	FALSE	Trans (>250 kb)
ENSG00000144645	OSBPL10	3	p22.3	31699382	32119072	2.24181	0.0249734	0.224111	FALSE	FALSE	Trans (>250 kb)			3.36725
ENSG00000101004	NINL	20	p11.21	25433341	25566153	2.24128	0.0250078	0.224111	FALSE	FALSE	Trans (>250 kb)			7.13051
ENSG00000176014	TUBB6	18	p11.21	12307668	12344319	2.24122	0.025012	0.224111	FALSE	FALSE	Trans (>250 kb)			0.0232487
ENSG00000077009	NMRK2	19	p13.3	3933101	3942414	2.23906	0.025152	0.224928	FALSE	FALSE	Trans (>250 kb)			7.13051
ENSG00000134030	CTIF	18	q21.1	46065417	46389588	2.23871	0.0251748	0.224928	FALSE	FALSE	Trans (>250 kb)			5.45131
ENSG00000142675	CNKSR1	1	p36.11	26503894	26516377	2.23843	0.025193	0.224928	FALSE	FALSE	Trans (>250 kb)			0.694448
ENSG00000239282	GATSL3	22	q12.2	30681106	30685616	2.23819	0.0252085	0.224928	FALSE	FALSE	Trans (>250 kb)			1.74928
ENSG00000187607	ZNF286A	17	p12	15602891	15640874	2.23811	0.0252139	0.224928	FALSE	FALSE	Trans (>250 kb)			2.77328
ENSG00000163939	PBRM1	3	p21.1	52579368	52719933	2.23788	0.0252291	0.224928	FALSE	FALSE	Trans (>250 kb)			7.13051
ENSG00000078747	ITCH	20	q11.22	32951041	33099198	2.23767	0.0252424	0.224928	FALSE	FALSE	Trans (>250 kb)			3.05815
ENSG00000160202	CRYAA	21	q22.3	44589118	44592915	2.23733	0.0252647	0.224928	FALSE	FALSE	Trans (>250 kb)			1.73499
ENSG00000196458	ZNF605	12	q24.33	133498019	133532892	2.2373	0.025267	0.224928	FALSE	FALSE	Trans (>250 kb)			1.39163
ENSG00000167964	RAB26	16	p13.3	2190804	2204166	2.23668	0.0253076	0.224928	FALSE	FALSE	Trans (>250 kb)			0.0340306
ENSG00000087586	AURKA	20	q13.2	54944445	54967393	2.23654	0.0253166	0.224928	FALSE	FALSE	Trans (>250 kb)			0.00144117
ENSG00000187268	FAM9C	X	p22.2	13053737	13062801	2.23635	0.0253289	0.224928	FALSE	FALSE	Trans (>250 kb)
ENSG00000186185	KIF18B	17	q21.31	43002077	43025082	2.23476	0.0254333	0.225573	FALSE	FALSE	Trans (>250 kb)			2.90696
ENSG00000085999	RAD54L	1	p34.1	46713360	46744145	2.23437	0.0254588	0.225577	FALSE	FALSE	13397	rs6697623	1.10034e-12	7.13051
ENSG00000108669	CYTH1	17	q25.3	76670130	76778379	2.23395	0.0254866	0.225595	FALSE	FALSE	Trans (>250 kb)			2.2844
ENSG00000214097	SMCO1	3	q29	196233748	196242237	2.23221	0.025601	0.225986	FALSE	FALSE	Trans (>250 kb)			3.2375
ENSG00000233232	NPIPB7	16	p11.2	28467693	28481868	2.23091	0.0256869	0.226532	FALSE	FALSE	Trans (>250 kb)			0.375244
ENSG00000070729	CNGB1	16	q21	57917503	58005020	2.23077	0.0256961	0.226532	FALSE	FALSE	Trans (>250 kb)			3.22016
ENSG00000120647	CCDC77	12	p13.33	498439	551811	2.22845	0.0258504	0.227603	FALSE	FALSE	Trans (>250 kb)			3.32136
ENSG00000072832	CRMP1	4	p16.2	5749811	5894785	2.22769	0.0259013	0.227903	FALSE	FALSE	Trans (>250 kb)			1.66536
ENSG00000186918	ZNF395	8	p21.1	28203102	28260218	2.22709	0.0259412	0.228139	FALSE	FALSE	Trans (>250 kb)			0.089912
ENSG00000130758	MAP3K10	19	q13.2	40697651	40721482	2.22616	0.0260032	0.228535	FALSE	FALSE	Trans (>250 kb)			3.83448
ENSG00000114315	HES1	3	q29	193853934	193856521	2.22449	0.0261155	0.229078	FALSE	FALSE	Trans (>250 kb)			3.56341
ENSG00000006453	BAIAP2L1	7	q22.1	97920963	98030380	2.22382	0.0261605	0.229078	FALSE	FALSE	Trans (>250 kb)			0.198357
ENSG00000176619	LMNB2	19	p13.3	2427636	2456994	2.22377	0.0261642	0.229078	FALSE	FALSE	Trans (>250 kb)			3.47414
ENSG00000100949	RABGGTA	14	q12	24734744	24740945	2.22324	0.0261998	0.229078	FALSE	FALSE	Trans (>250 kb)			2.42169
ENSG00000171097	CCBL1	9	q34.11	131595221	131644773	2.22307	0.026211	0.229078	FALSE	FALSE	Trans (>250 kb)			1.46862
ENSG00000170037	CNTROB	17	p13.1	7835419	7853236	2.22293	0.0262204	0.229078	FALSE	FALSE	Trans (>250 kb)			3.93189
ENSG00000065357	DGKA	12	q13.2	56321103	56347811	2.22227	0.0262654	0.229078	FALSE	FALSE	Trans (>250 kb)			1.20055
ENSG00000168758	SEMA4C	2	q11.2	97525453	97536494	2.22171	0.0263031	0.229078	FALSE	FALSE	Trans (>250 kb)			0.95968
ENSG00000158863	FAM160B2	8	p21.3	21946670	21962409	2.22148	0.0263184	0.229078	FALSE	FALSE	Trans (>250 kb)			1.27466
ENSG00000117724	CENPF	1	q41	214776538	214837931	2.22111	0.0263434	0.229078	FALSE	FALSE	Trans (>250 kb)			0.0129709
ENSG00000146267	FAXC	6	q16.2	99719045	99797938	2.22109	0.0263446	0.229078	FALSE	FALSE	Trans (>250 kb)			1.80456
ENSG00000177692	DNAJC28	21	q22.11	34860497	34864027	2.22103	0.0263488	0.229078	FALSE	FALSE	Trans (>250 kb)			3.2375
ENSG00000168264	IRF2BP2	1	q42.3	234740015	234745271	2.22097	0.0263533	0.229078	FALSE	FALSE	Trans (>250 kb)			2.11363
ENSG00000165312	OTUD1	10	p12.2	23728198	23731308	2.22016	0.0264081	0.229373	FALSE	FALSE	Trans (>250 kb)			0.986847
ENSG00000123144	C19orf43	19	p13.2	12841454	12845589	2.2198	0.0264325	0.229386	FALSE	FALSE	Trans (>250 kb)			3.79166
ENSG00000116285	ERRFI1	1	p36.23	8064464	8086368	2.21902	0.0264851	0.229707	FALSE	FALSE	Trans (>250 kb)			1.31852
ENSG00000165914	TTC7B	14	q32.11	91006932	91282823	2.21892	0.0264922	0.229707	FALSE	FALSE	Trans (>250 kb)			3.36725
ENSG00000203804	ADAMTSL4-AS1	1	q21.3	150533480	150533969	2.21829	0.0265354	0.229751	FALSE	FALSE	Trans (>250 kb)			5.27065
ENSG00000167513	CDT1	16	q24.3	88869621	88875666	2.21783	0.0265666	0.229908	FALSE	FALSE	Trans (>250 kb)			4.94882
ENSG00000234949	AC104667.3	2	q37.3	238499663	238504624	2.21749	0.0265897	0.229965	FALSE	FALSE	Trans (>250 kb)			0.475843
ENSG00000257355	CTD-2006C1.10	19	p13.2	12128703	12163782	2.21514	0.0267503	0.23096	FALSE	FALSE	Trans (>250 kb)			1.78573
ENSG00000144730	IL17RD	3	p14.3	57124010	57204334	2.21505	0.026757	0.23096	FALSE	FALSE	Trans (>250 kb)			6.38266
ENSG00000143514	TP53BP2	1	q41	223967601	224033674	2.21406	0.026825	0.231373	FALSE	FALSE	Trans (>250 kb)			2.07436
ENSG00000196576	PLXNB2	22	q13.33	50713408	50746056	2.21273	0.0269164	0.231644	FALSE	FALSE	Trans (>250 kb)			2.42405
ENSG00000226397	C12orf77	12	p12.1	25146358	25150453	2.21271	0.0269176	0.231644	FALSE	FALSE	Trans (>250 kb)			0.4666
ENSG00000174233	ADCY6	12	q13.12	49159975	49182820	2.2123	0.0269462	0.231791	FALSE	FALSE	Trans (>250 kb)			2.91564
ENSG00000142619	PADI3	1	p36.13	17575593	17610728	2.21134	0.027012	0.232185	FALSE	FALSE	Trans (>250 kb)			2.03109
ENSG00000100105	PATZ1	22	q12.2	31721790	31742218	2.21104	0.0270333	0.232234	FALSE	FALSE	Trans (>250 kb)			0.841961
ENSG00000204618	RNF39	6	p22.1	30038043	30043664	2.21082	0.0270486	0.232234	FALSE	FALSE	20898	rs9261394	3.90453e-08	7.13051
ENSG00000159905	ZNF221	19	q13.31	44455375	44471861	2.21079	0.0270505	0.232234	FALSE	FALSE	Trans (>250 kb)			0.763433
ENSG00000132017	DCAF15	19	p13.12	14063304	14072254	2.20927	0.0271558	0.232497	FALSE	FALSE	Trans (>250 kb)			6.25337
ENSG00000152409	JMY	5	q14.1	78532012	78623038	2.20922	0.0271596	0.232497	FALSE	FALSE	Trans (>250 kb)			0.98237
ENSG00000123191	ATP7B	13	q14.3	52506809	52585630	2.20846	0.027212	0.232693	FALSE	FALSE	Trans (>250 kb)			0.270246
ENSG00000114439	BBX	3	q13.12	107241783	107530171	2.20756	0.0272751	0.232948	FALSE	FALSE	Trans (>250 kb)			3.62008
ENSG00000079393	DUSP13	10	q22.2	76854192	76868979	2.20737	0.0272882	0.232948	FALSE	FALSE	Trans (>250 kb)			0.12003
ENSG00000154415	PPP1R3A	7	q31.1	113516832	113715975	2.20692	0.0273194	0.233027	FALSE	FALSE	Trans (>250 kb)			1.83205
ENSG00000198586	TLK1	2	q31.1	171847333	172087824	2.2064	0.0273559	0.23328	FALSE	FALSE	0	rs77144483	4.41849e-08	7.13051
ENSG00000075399	VPS9D1	16	q24.3	89773542	89787394	2.2062	0.0273702	0.23333	FALSE	FALSE	0	rs56283750	0	7.13051
ENSG00000133247	SUV420H2	19	q13.42	55851221	55859488	2.20579	0.0273987	0.233497	FALSE	FALSE	0	rs10405231	0	5.45131
ENSG00000013810	TACC3	4	p16.3	1723227	1746898	2.20516	0.0274432	0.233801	FALSE	FALSE	Trans (>250 kb)			1.28289
ENSG00000121903	ZSCAN20	1	p35.1	33938246	33962107	2.20414	0.0275143	0.233969	FALSE	FALSE	Trans (>250 kb)			1.55461
ENSG00000249679	RP11-279O9.4	4	q35.1	186392670	186393417	2.20389	0.0275321	0.233969	FALSE	FALSE	Trans (>250 kb)			3.29731
ENSG00000237651	C2orf74	2	p15	61372243	61391964	2.20338	0.0275679	0.233969	FALSE	FALSE	Trans (>250 kb)			4.25596
ENSG00000205664	RP11-706O15.1	X	p22.33	3735569	3761898	2.20281	0.0276083	0.233969	FALSE	FALSE	Trans (>250 kb)
ENSG00000272325	NUDT3	6	p21.31	34247456	34360451	2.20226	0.0276472	0.234057	FALSE	FALSE	Trans (>250 kb)			2.33683
ENSG00000124713	GNMT	6	p21.1	42928496	42931618	2.20056	0.0277669	0.234586	FALSE	FALSE	Trans (>250 kb)			7.13051
ENSG00000100836	PABPN1	14	q11.2	23790498	23795394	2.19912	0.0278694	0.23504	FALSE	FALSE	Trans (>250 kb)			1.14303
ENSG00000040633	PHF23	17	p13.1	7138347	7143041	2.1981	0.027942	0.235199	FALSE	FALSE	Trans (>250 kb)			3.55555
ENSG00000204420	C6orf25	6	p21.33	31686371	31694491	2.1979	0.0279562	0.235199	FALSE	FALSE	0	rs805293	0	5.45131
ENSG00000181827	RFX7	15	q21.3	56379478	56535483	2.19692	0.0280262	0.235199	FALSE	FALSE	Trans (>250 kb)			5.20331
ENSG00000267179	ZNF763	19	p13.2	12035890	12090105	2.1967	0.028042	0.235199	FALSE	FALSE	Trans (>250 kb)			1.94859
ENSG00000146926	ASB10	7	q36.1	150872785	150884919	2.19669	0.0280427	0.235199	FALSE	FALSE	Trans (>250 kb)			2.27264
ENSG00000104517	UBR5	8	q22.3	103265240	103425069	2.19638	0.0280649	0.235199	FALSE	FALSE	210976	rs77952879	9.94582e-12	3.74733
ENSG00000132128	LRRC41	1	p34.1	46726868	46769280	2.19474	0.0281821	0.235796	FALSE	FALSE	0	rs6697623	1.10034e-12	7.13051
ENSG00000133056	PIK3C2B	1	q32.1	204391756	204463852	2.19376	0.0282527	0.236063	FALSE	FALSE	Trans (>250 kb)			0.61161
ENSG00000168454	TXNDC2	18	p11.22	9885763	9889272	2.19343	0.0282765	0.23612	FALSE	FALSE	Trans (>250 kb)			2.73971
ENSG00000154380	ENAH	1	q42.12	225674537	225840844	2.19243	0.0283484	0.236519	FALSE	FALSE	Trans (>250 kb)			4.38635
ENSG00000188486	H2AFX	11	q23.3	118964564	118966177	2.19139	0.0284233	0.236943	FALSE	FALSE	Trans (>250 kb)			3.60629
ENSG00000057935	MTA3	2	p21	42721709	42984087	2.19122	0.0284357	0.236967	FALSE	FALSE	Trans (>250 kb)			2.30892
ENSG00000142539	CTD-2545M3.6	19	q13.33	50919056	50931666	2.19035	0.0284989	0.237313	FALSE	FALSE	Trans (>250 kb)			2.70897
ENSG00000157110	RBPMS	8	p12	30241944	30429778	2.18972	0.0285447	0.237437	FALSE	FALSE	Trans (>250 kb)			1.60027
ENSG00000154114	TBCEL	11	q23.3	120894781	120961484	2.18916	0.0285851	0.237623	FALSE	FALSE	Trans (>250 kb)			1.26679
ENSG00000022556	NLRP2	19	q13.42	55464498	55512510	2.18743	0.0287114	0.238268	FALSE	FALSE	238613	rs8104509	2.48617e-09	2.50779
ENSG00000167549	CORO6	17	q11.2	27941774	27949925	2.18694	0.0287469	0.238336	FALSE	FALSE	Trans (>250 kb)			3.04205
ENSG00000157064	NMNAT2	1	q25.3	183217372	183387737	2.18491	0.0288955	0.239059	FALSE	FALSE	Trans (>250 kb)			0.430842
ENSG00000116497	S100PBP	1	p35.1	33282368	33324476	2.1847	0.0289111	0.239076	FALSE	FALSE	Trans (>250 kb)			2.68059
ENSG00000124789	NUP153	6	p22.3	17615269	17706656	2.18354	0.0289958	0.239503	FALSE	FALSE	Trans (>250 kb)			2.54753
ENSG00000154040	CABYR	18	q11.2	21718942	21741567	2.18349	0.0289998	0.239503	FALSE	FALSE	Trans (>250 kb)			1.36252
ENSG00000070495	JMJD6	17	q25.1	74708919	74722866	2.18325	0.0290176	0.239528	FALSE	FALSE	Trans (>250 kb)			0.0809818
ENSG00000133812	SBF2	11	p15.4	9800214	10315754	2.18306	0.0290316	0.239537	FALSE	FALSE	Trans (>250 kb)			6.71129
ENSG00000183145	RIPPLY3	21	q22.13	38378450	38391959	2.18224	0.0290918	0.239601	FALSE	FALSE	Trans (>250 kb)			1.73218
ENSG00000099942	CRKL	22	q11.21	21271714	21308037	2.18222	0.0290932	0.239601	FALSE	FALSE	Trans (>250 kb)			6.04066
ENSG00000104812	GYS1	19	q13.33	49471382	49496567	2.18187	0.0291191	0.239601	FALSE	FALSE	Trans (>250 kb)			1.42094
ENSG00000138443	ABI2	2	q33.2	204192942	204312446	2.18184	0.0291213	0.239601	FALSE	FALSE	Trans (>250 kb)			5.82531
ENSG00000166169	POLL	10	q24.32	103338639	103348027	2.1816	0.0291393	0.239601	FALSE	FALSE	Trans (>250 kb)			2.5776
ENSG00000132819	RBM38	20	q13.31	55966463	55984389	2.18034	0.0292324	0.24012	FALSE	FALSE	Trans (>250 kb)			2.44591
ENSG00000178999	AURKB	17	p13.1	8108056	8113918	2.18027	0.0292373	0.24012	FALSE	FALSE	Trans (>250 kb)			3.12278
ENSG00000100239	PPP6R2	22	q13.33	50781733	50883514	2.17998	0.0292592	0.240178	FALSE	FALSE	Trans (>250 kb)			1.22912
ENSG00000182872	RBM10	X	p11.23	47004268	47046212	2.17958	0.0292884	0.240315	FALSE	FALSE	Trans (>250 kb)
ENSG00000102921	N4BP1	16	q12.1	48572637	48654059	2.1786	0.0293612	0.240513	FALSE	FALSE	Trans (>250 kb)			6.64388
ENSG00000175662	TOM1L2	17	p11.2	17746828	17875736	2.17796	0.0294087	0.240603	FALSE	FALSE	Trans (>250 kb)			3.06872
ENSG00000070540	WIPI1	17	q24.2	66417089	66453654	2.17602	0.0295536	0.240714	FALSE	FALSE	Trans (>250 kb)			1.88121
ENSG00000142871	CYR61	1	p22.3	86046444	86049645	2.17559	0.0295859	0.240714	FALSE	FALSE	Trans (>250 kb)			0.541169
ENSG00000105613	MAST1	19	p13.2	12944765	12985765	2.17552	0.0295913	0.240714	FALSE	FALSE	Trans (>250 kb)			2.1303
ENSG00000161642	ZNF385A	12	q13.13	54762917	54785082	2.17521	0.029614	0.240714	FALSE	FALSE	Trans (>250 kb)			2.49351
ENSG00000239887	C1orf226	1	q23.3	162336698	162356600	2.17481	0.0296441	0.240714	FALSE	FALSE	Trans (>250 kb)			2.56395
ENSG00000090621	PABPC4	1	p34.3	40026488	40042462	2.17475	0.0296489	0.240714	FALSE	FALSE	Trans (>250 kb)			2.51071
ENSG00000158796	DEDD	1	q23.3	161090764	161102478	2.17433	0.0296802	0.240714	FALSE	FALSE	Trans (>250 kb)			2.67159
ENSG00000134874	DZIP1	13	q32.1	96230457	96296957	2.17433	0.0296806	0.240714	FALSE	FALSE	Trans (>250 kb)			5.96136
ENSG00000197705	KLHL14	18	q12.1	30252634	30353025	2.17318	0.0297665	0.241179	FALSE	FALSE	Trans (>250 kb)			2.71893
ENSG00000124818	OPN5	6	p12.3	47749718	47800516	2.17226	0.0298358	0.241543	FALSE	FALSE	Trans (>250 kb)			3.16016
ENSG00000175063	UBE2C	20	q13.12	44441215	44445596	2.17105	0.0299276	0.241949	FALSE	FALSE	Trans (>250 kb)			1.12752
ENSG00000128274	A4GALT	22	q13.2	43088127	43117304	2.17103	0.0299291	0.241949	FALSE	FALSE	Trans (>250 kb)			0.508948
ENSG00000144824	PHLDB2	3	q13.2	111451344	111695364	2.16903	0.0300803	0.242746	FALSE	FALSE	Trans (>250 kb)			2.59175
ENSG00000125319	C17orf53	17	q21.31	42219274	42239844	2.16855	0.0301169	0.242882	FALSE	FALSE	Trans (>250 kb)			4.42002
ENSG00000116984	MTR	1	q43	236958610	237067281	2.16781	0.0301728	0.243189	FALSE	FALSE	Trans (>250 kb)			0.231189
ENSG00000161654	LSM12	17	q21.31	42112003	42144987	2.16694	0.0302396	0.243616	FALSE	FALSE	Trans (>250 kb)			5.48814
ENSG00000158246	FAM46B	1	p36.11	27331511	27339327	2.16551	0.0303483	0.244228	FALSE	FALSE	Trans (>250 kb)			0.0697966
ENSG00000122515	ZMIZ2	7	p13	44788180	44809477	2.16515	0.0303764	0.244307	FALSE	FALSE	Trans (>250 kb)			0.308405
ENSG00000166851	PLK1	16	p12.2	23688977	23701688	2.16446	0.0304294	0.244543	FALSE	FALSE	Trans (>250 kb)			4.57752
ENSG00000134569	LRP4	11	p11.2	46878419	46940193	2.16342	0.0305089	0.245075	FALSE	FALSE	Trans (>250 kb)			4.94779
ENSG00000102243	VGLL1	X	q26.3	135614311	135638966	2.16333	0.0305155	0.245075	FALSE	FALSE	Trans (>250 kb)
ENSG00000064666	CNN2	19	p13.3	1026298	1039068	2.16306	0.0305369	0.245134	FALSE	FALSE	77017	rs2238579	0	3.05511
ENSG00000121104	FAM117A	17	q21.33	47787694	47866542	2.16213	0.0306081	0.24534	FALSE	FALSE	Trans (>250 kb)			4.03473
ENSG00000131323	TRAF3	14	q32.32	103243813	103377837	2.16211	0.0306094	0.24534	FALSE	FALSE	Trans (>250 kb)			4.37079
ENSG00000079616	KIF22	16	p11.2	29802040	29816706	2.15879	0.0308668	0.246514	FALSE	FALSE	Trans (>250 kb)			1.41375
ENSG00000128218	VPREB3	22	q11.23	24094930	24096655	2.15856	0.0308846	0.246514	FALSE	FALSE	Trans (>250 kb)			3.63708
ENSG00000141068	KSR1	17	q11.1	25783670	25953461	2.15826	0.0309073	0.2466	FALSE	FALSE	Trans (>250 kb)			0.649371
ENSG00000187033	SAMD7	3	q26.2	169629360	169656963	2.15797	0.03093	0.246661	FALSE	FALSE	Trans (>250 kb)			5.49327
ENSG00000154102	C16orf74	16	q24.1	85723690	85784735	2.15735	0.0309785	0.246861	FALSE	FALSE	Trans (>250 kb)			3.71164
ENSG00000225697	SLC26A6	3	p21.31	48663156	48672926	2.15703	0.0310034	0.246979	FALSE	FALSE	37890	rs1264194	4.63113e-09	7.13051
ENSG00000159842	ABR	17	p13.3	906758	1132315	2.15598	0.0310855	0.24754	FALSE	FALSE	Trans (>250 kb)			3.50562
ENSG00000204209	DAXX	6	p21.32	33286335	33297046	2.15579	0.0311004	0.24754	FALSE	FALSE	Trans (>250 kb)			7.13051
ENSG00000090661	CERS4	19	p13.2	8271620	8327305	2.1554	0.0311309	0.24754	FALSE	FALSE	Trans (>250 kb)			2.18557
ENSG00000103994	ZNF106	15	q15.1	42705021	42783321	2.15503	0.0311595	0.247599	FALSE	FALSE	Trans (>250 kb)			1.32723
ENSG00000130584	ZBTB46	20	q13.33	62375019	62462597	2.15477	0.0311802	0.247599	FALSE	FALSE	Trans (>250 kb)			4.43011
ENSG00000220201	ZGLP1	19	p13.2	10415479	10420556	2.15472	0.031184	0.247599	FALSE	FALSE	Trans (>250 kb)			5.44288
ENSG00000122557	HERPUD2	7	p14.2	35672269	35735181	2.15391	0.0312469	0.24781	FALSE	FALSE	Trans (>250 kb)			1.46458
ENSG00000156990	RPUSD3	3	p25.3	9879533	9886286	2.15299	0.0313195	0.248024	FALSE	FALSE	Trans (>250 kb)			0.192992
ENSG00000114923	SLC4A3	2	q35	220492049	220506702	2.15292	0.0313251	0.248024	FALSE	FALSE	Trans (>250 kb)			2.61019
ENSG00000065029	ZNF76	6	p21.31	35226686	35263762	2.15267	0.0313445	0.248024	FALSE	FALSE	Trans (>250 kb)			1.1146
ENSG00000241852	C8orf58	8	p21.3	22457114	22461663	2.15244	0.0313629	0.248024	FALSE	FALSE	Trans (>250 kb)			6.58703
ENSG00000156232	WHAMM	15	q25.2	83478380	83503611	2.15161	0.0314281	0.24812	FALSE	FALSE	204474	rs13329195	3.22631e-08	3.91254
ENSG00000116604	MEF2D	1	q22	156433519	156470620	2.15149	0.0314376	0.24812	FALSE	FALSE	Trans (>250 kb)			6.26594e-05
ENSG00000167612	ANKRD33	12	q13.13	52281744	52285448	2.15143	0.0314424	0.24812	FALSE	FALSE	Trans (>250 kb)			1.74525
ENSG00000148965	SAA4	11	p15.1	18252896	18258440	2.15134	0.0314496	0.24812	FALSE	FALSE	Trans (>250 kb)			3.35682
ENSG00000156966	B3GNT7	2	q37.1	232260254	232265875	2.15082	0.0314901	0.248229	FALSE	FALSE	Trans (>250 kb)			0.374437
ENSG00000164056	SPRY1	4	q28.1	124317950	124324910	2.15	0.0315552	0.248464	FALSE	FALSE	Trans (>250 kb)			0.927408
ENSG00000160813	PPP1R35	7	q22.1	100032905	100034188	2.14916	0.0316221	0.248464	FALSE	FALSE	159127	rs113844570	1.14525e-09	7.13051
ENSG00000139636	LMBR1L	12	q13.12	49490919	49504683	2.14908	0.0316277	0.248464	FALSE	FALSE	Trans (>250 kb)			3.06872
ENSG00000112511	PHF1	6	p21.32	33378176	33384230	2.14889	0.0316429	0.248536	FALSE	FALSE	Trans (>250 kb)			4.30722
ENSG00000177733	HNRNPA0	5	q31.2	137087075	137090039	2.14846	0.0316768	0.248696	FALSE	FALSE	Trans (>250 kb)			1.01204
ENSG00000165626	BEND7	10	p13	13480484	13570974	2.14759	0.0317462	0.249002	FALSE	FALSE	Trans (>250 kb)			4.849
ENSG00000179151	EDC3	15	q24.1	74922899	74988633	2.14628	0.0318506	0.249518	FALSE	FALSE	Trans (>250 kb)			5.08382
ENSG00000144893	MED12L	3	q25.1	150803484	151154860	2.14597	0.0318757	0.249518	FALSE	FALSE	Trans (>250 kb)			4.77746
ENSG00000012232	EXTL3	8	p21.1	28457986	28613116	2.14378	0.0320508	0.250386	FALSE	FALSE	Trans (>250 kb)			2.75056
ENSG00000188549	C15orf52	15	q15.1	40623653	40633168	2.1436	0.0320652	0.250386	FALSE	FALSE	215183	rs17673703	4.29187e-08	3.63589
ENSG00000196739	COL27A1	9	q32	116917840	117074791	2.14293	0.0321191	0.250594	FALSE	FALSE	Trans (>250 kb)			2.40554
ENSG00000125995	ROMO1	20	q11.22	34287194	34288906	2.1429	0.0321215	0.250594	FALSE	FALSE	Trans (>250 kb)			7.13051
ENSG00000112320	SOBP	6	q21	107811162	107981357	2.14289	0.0321219	0.250594	FALSE	FALSE	Trans (>250 kb)			2.55401
ENSG00000088726	TMEM40	3	p25.2	12775024	12810956	2.14272	0.0321355	0.250594	FALSE	FALSE	Trans (>250 kb)			2.37924
ENSG00000158615	PPP1R15B	1	q32.1	204372515	204380919	2.14254	0.0321497	0.250594	FALSE	FALSE	Trans (>250 kb)			0.498704
ENSG00000189060	H1F0	22	q13.1	38201114	38203442	2.14081	0.0322898	0.251158	FALSE	FALSE	Trans (>250 kb)			2.61019
ENSG00000186951	PPARA	22	q13.31	46546424	46639653	2.14017	0.0323414	0.251425	FALSE	FALSE	Trans (>250 kb)			2.83036
ENSG00000187569	DPPA3	12	p13.31	7864050	7870155	2.13987	0.0323652	0.251483	FALSE	FALSE	Trans (>250 kb)
ENSG00000197565	COL4A6	X	q22.3	107386780	107682727	2.13922	0.0324179	0.251606	FALSE	FALSE	Trans (>250 kb)
ENSG00000178665	ZNF713	7	p11.2	55955169	56009918	2.13916	0.0324227	0.251606	FALSE	FALSE	132601	rs4948104	3.43649e-10	7.13051
ENSG00000167608	TMC4	19	q13.42	54663846	54676944	2.1388	0.0324515	0.251667	FALSE	FALSE	Trans (>250 kb)			2.85902
ENSG00000182083	OR6B2	2	q37.3	240968841	240969906	2.13876	0.0324555	0.251667	FALSE	FALSE	Trans (>250 kb)			2.30533
ENSG00000178055	PRSS42	3	p21.31	46871032	46875585	2.13753	0.0325552	0.251918	FALSE	FALSE	Trans (>250 kb)			1.55294
ENSG00000165821	SALL2	14	q11.2	21989232	22005350	2.13727	0.0325761	0.251968	FALSE	FALSE	Trans (>250 kb)			1.49492
ENSG00000134294	SLC38A2	12	q13.11	46751972	46766650	2.13566	0.0327075	0.252713	FALSE	FALSE	Trans (>250 kb)			0.637195
ENSG00000167771	RCOR2	11	q13.1	63678693	63684316	2.13564	0.0327084	0.252713	FALSE	FALSE	Trans (>250 kb)			2.93368
ENSG00000134086	VHL	3	p25.3	10182692	10193904	2.13514	0.0327494	0.252713	FALSE	FALSE	Trans (>250 kb)			0.881195
ENSG00000136231	IGF2BP3	7	p15.3	23349828	23510086	2.13503	0.0327586	0.252713	FALSE	FALSE	Trans (>250 kb)			5.28462
ENSG00000196233	LCOR	10	q24.1	98592017	98740800	2.135	0.0327606	0.252713	FALSE	FALSE	Trans (>250 kb)			2.9835
ENSG00000121764	HCRTR1	1	p35.2	32083287	32098119	2.13467	0.0327883	0.252767	FALSE	FALSE	Trans (>250 kb)			0.508662
ENSG00000114126	TFDP2	3	q23	141663277	141868386	2.13424	0.0328228	0.252823	FALSE	FALSE	Trans (>250 kb)			6.84167
ENSG00000231274	SBK3	19	q13.42	56052023	56056909	2.13403	0.0328405	0.252837	FALSE	FALSE	145397	rs75479073	1.93179e-14	3.9451
ENSG00000144554	FANCD2	3	p25.3	10068098	10143614	2.13347	0.0328863	0.252997	FALSE	FALSE	Trans (>250 kb)			0.464366
ENSG00000160767	FAM189B	1	q22	155216996	155225274	2.13204	0.0330033	0.253264	FALSE	FALSE	Trans (>250 kb)			4.37716
ENSG00000130559	CAMSAP1	9	q34.3	138700333	138799074	2.13196	0.0330104	0.253264	FALSE	FALSE	Trans (>250 kb)			1.35307
ENSG00000084693	AGBL5	2	p23.3	27265232	27293490	2.13175	0.0330272	0.253264	FALSE	FALSE	22471	rs72808908	2.71558e-10	7.13051
ENSG00000242265	PEG10	7	q21.3	94285637	94299007	2.12941	0.0332205	0.254412	FALSE	FALSE	Trans (>250 kb)			0.534796
ENSG00000135414	GDF11	12	q13.2	56137064	56150911	2.12886	0.0332657	0.25463	FALSE	FALSE	Trans (>250 kb)			1.90836
ENSG00000143702	CEP170	1	q43	243287730	243418650	2.12851	0.0332952	0.25463	FALSE	FALSE	Trans (>250 kb)			5.66927
ENSG00000197905	TEAD4	12	p13.33	3068496	3149839	2.12833	0.0333094	0.25463	FALSE	FALSE	Trans (>250 kb)			2.33683
ENSG00000127526	SLC35E1	19	p13.11	16660642	16683193	2.12789	0.0333461	0.25463	FALSE	FALSE	Trans (>250 kb)			1.97874
ENSG00000153558	FBXL2	3	p22.3	33318517	33445154	2.12725	0.0333997	0.254863	FALSE	FALSE	Trans (>250 kb)			3.65527
ENSG00000196323	ZBTB44	11	q24.3	130096572	130184581	2.12643	0.0334674	0.255038	FALSE	FALSE	Trans (>250 kb)			3.79481
ENSG00000088881	EBF4	20	p13	2673524	2740753	2.12618	0.0334879	0.255038	FALSE	FALSE	Trans (>250 kb)			0.300529
ENSG00000084463	WBP11	12	p12.3	14939410	14956474	2.12504	0.033583	0.255305	FALSE	FALSE	Trans (>250 kb)			3.91372
ENSG00000196411	EPHB4	7	q22.1	100400187	100425121	2.12495	0.0335907	0.255305	FALSE	FALSE	Trans (>250 kb)			0.519963
ENSG00000135637	CCDC142	2	p13.1	74699113	74710535	2.12488	0.0335962	0.255305	FALSE	FALSE	Trans (>250 kb)			3.05511
ENSG00000078795	PKD2L2	5	q31.2	137223657	137278436	2.12454	0.033625	0.255399	FALSE	FALSE	Trans (>250 kb)			0.139745
ENSG00000088280	ASAP3	1	p36.12	23755056	23811061	2.12392	0.0336768	0.255521	FALSE	FALSE	Trans (>250 kb)			3.52276
ENSG00000130695	CEP85	1	p36.11	26560691	26605299	2.12372	0.0336934	0.255521	FALSE	FALSE	Trans (>250 kb)			0.458511
ENSG00000120500	ARR3	X	q13.1	69488155	69501690	2.12317	0.0337395	0.25559	FALSE	FALSE	Trans (>250 kb)
ENSG00000132424	PNISR	6	q16.2	99845927	99873207	2.12297	0.0337567	0.25559	FALSE	FALSE	Trans (>250 kb)			0.955122
ENSG00000170734	POLH	6	p21.1	43543887	43586701	2.12189	0.0338467	0.256028	FALSE	FALSE	Trans (>250 kb)			1.95787
ENSG00000111206	FOXM1	12	p13.33	2966847	2986206	2.12181	0.0338535	0.256028	FALSE	FALSE	Trans (>250 kb)			0.523552
ENSG00000171119	NRTN	19	p13.3	5823813	5828335	2.12169	0.0338636	0.256028	FALSE	FALSE	Trans (>250 kb)			3.5509
ENSG00000044090	CUL7	6	p21.1	43005355	43021683	2.12084	0.033935	0.256461	FALSE	FALSE	Trans (>250 kb)			4.9246
ENSG00000063245	EPN1	19	q13.42	56186592	56221224	2.1199	0.0340142	0.256898	FALSE	FALSE	73337	rs8108895	7.19741e-09	5.85579
ENSG00000039523	FAM65A	16	q22.1	67552321	67580691	2.11908	0.0340841	0.25715	FALSE	FALSE	Trans (>250 kb)			3.66843
ENSG00000164938	TP53INP1	8	q22.1	95938200	95961639	2.11685	0.0342723	0.258067	FALSE	FALSE	Trans (>250 kb)			1.38474
ENSG00000086062	B4GALT1	9	p21.1	33104080	33167354	2.1167	0.0342853	0.258067	FALSE	FALSE	90137	rs10971314	3.50269e-09	7.13051
ENSG00000244462	RBM12	20	q11.22	34236847	34252878	2.11613	0.0343342	0.258235	FALSE	FALSE	Trans (>250 kb)			7.13051
ENSG00000122299	ZC3H7A	16	p13.13	11844442	11891123	2.11539	0.0343967	0.258551	FALSE	FALSE	26223	rs10852340	0	3.44577
ENSG00000203995	ZYG11A	1	p32.3	53308183	53360670	2.11345	0.0345626	0.259335	FALSE	FALSE	Trans (>250 kb)			0.56556
ENSG00000146809	ASB15	7	q31.32	123207064	123277951	2.11269	0.0346277	0.259335	FALSE	FALSE	Trans (>250 kb)			0.010715
ENSG00000102539	MLNR	13	q14.2	49794474	49796513	2.11261	0.0346342	0.259335	FALSE	FALSE	Trans (>250 kb)			5.00675
ENSG00000084093	REST	4	q12	57774075	57802010	2.11239	0.0346532	0.259335	FALSE	FALSE	Trans (>250 kb)			2.61783
ENSG00000180389	ATP5EP2	13	q12.2	28519343	28519727	2.11203	0.0346837	0.259366	FALSE	FALSE	Trans (>250 kb)			1.52871
ENSG00000121931	LRIF1	1	p13.3	111489807	111506701	2.11096	0.0347755	0.259457	FALSE	FALSE	Trans (>250 kb)			0.265569
ENSG00000239305	RNF103	2	p11.2	86830516	86850989	2.11007	0.0348525	0.259932	FALSE	FALSE	Trans (>250 kb)			2.07328
ENSG00000172985	SH3RF3	2	q12.3	109745804	110262207	2.10933	0.0349164	0.260169	FALSE	FALSE	Trans (>250 kb)			1.52509
ENSG00000100065	CARD10	22	q13.1	37886400	37915549	2.10915	0.0349319	0.260169	FALSE	FALSE	Trans (>250 kb)			3.2375
ENSG00000153922	CHD1	5	q21.1	98190908	98262240	2.10814	0.0350193	0.260289	FALSE	FALSE	Trans (>250 kb)			1.41273
ENSG00000141985	SH3GL1	19	p13.3	4360367	4400544	2.10763	0.0350633	0.260477	FALSE	FALSE	Trans (>250 kb)			1.48806
ENSG00000127220	ABHD8	19	p13.11	17402940	17421045	2.1067	0.0351435	0.260757	FALSE	FALSE	Trans (>250 kb)			4.90164
ENSG00000186300	ZNF555	19	p13.3	2841433	2860482	2.10652	0.0351595	0.260757	FALSE	FALSE	Trans (>250 kb)			3.64944
ENSG00000186166	CCDC84	11	q23.3	118868852	118886501	2.10626	0.0351816	0.260757	FALSE	FALSE	Trans (>250 kb)			0.326593
ENSG00000228672	PROB1	5	q31.2	138727635	138730885	2.1062	0.0351866	0.260757	FALSE	FALSE	Trans (>250 kb)			0.389941
ENSG00000162702	ZNF281	1	q32.1	200374068	200379184	2.10589	0.0352142	0.260782	FALSE	FALSE	Trans (>250 kb)			4.5212
ENSG00000100150	DEPDC5	22	q12.2	32149944	32303012	2.10577	0.0352246	0.260782	FALSE	FALSE	Trans (>250 kb)			4.66496
ENSG00000166398	KIAA0355	19	q13.11	34745442	34846491	2.10445	0.0353389	0.261319	FALSE	FALSE	Trans (>250 kb)			4.47288
ENSG00000170473	WIBG	12	q13.2	56295197	56326402	2.1034	0.0354309	0.261765	FALSE	FALSE	Trans (>250 kb)			0.104014
ENSG00000091656	ZFHX4	8	q21.11	77593454	77779521	2.10335	0.0354356	0.261765	FALSE	FALSE	Trans (>250 kb)			0.731124
ENSG00000189091	SF3B3	16	q22.1	70557691	70608820	2.10325	0.0354443	0.261765	FALSE	FALSE	Trans (>250 kb)			2.37083
ENSG00000149743	TRPT1	11	q13.1	63991271	63993726	2.10321	0.0354475	0.261765	FALSE	FALSE	Trans (>250 kb)			1.14908
ENSG00000198752	CDC42BPB	14	q32.32	103398716	103523799	2.10298	0.0354679	0.261824	FALSE	FALSE	Trans (>250 kb)			3.81134
ENSG00000114270	COL7A1	3	p21.31	48601506	48632700	2.10196	0.0355566	0.262268	FALSE	FALSE	0	rs1264194	4.63113e-09	7.13051
ENSG00000185112	FAM43A	3	q29	194406622	194409762	2.10193	0.0355591	0.262268	FALSE	FALSE	Trans (>250 kb)			6.22275
ENSG00000134590	FAM127A	X	q26.3	134166333	134167576	2.10185	0.0355665	0.262268	FALSE	FALSE	Trans (>250 kb)
ENSG00000104332	SFRP1	8	p11.21	41119481	41167016	2.10062	0.0356746	0.262541	FALSE	FALSE	Trans (>250 kb)			1.98499
ENSG00000069812	HES2	1	p36.31	6472478	6484730	2.10036	0.0356973	0.262541	FALSE	FALSE	Trans (>250 kb)			0.667897
ENSG00000179165	PXT1	6	p21.31	36358328	36410666	2.09987	0.03574	0.262766	FALSE	FALSE	Trans (>250 kb)			1.34374
ENSG00000079385	CEACAM1	19	q13.2	43011456	43065386	2.09894	0.0358219	0.26306	FALSE	FALSE	Trans (>250 kb)			2.58109
ENSG00000075702	WDR62	19	q13.12	36545783	36596008	2.09818	0.0358896	0.263263	FALSE	FALSE	Trans (>250 kb)			1.13703
ENSG00000089154	GCN1L1	12	q24.23	120565007	120632513	2.09805	0.0359006	0.263263	FALSE	FALSE	Trans (>250 kb)			3.74134
ENSG00000107263	RAPGEF1	9	q34.13	134452157	134615461	2.09771	0.035931	0.263314	FALSE	FALSE	Trans (>250 kb)			1.07022
ENSG00000163518	FCRL4	1	q23.1	157543539	157567870	2.09745	0.0359541	0.263357	FALSE	FALSE	Trans (>250 kb)			1.68889
ENSG00000167378	IRGQ	19	q13.31	44088521	44100287	2.09626	0.0360587	0.264003	FALSE	FALSE	Trans (>250 kb)			4.4425
ENSG00000156575	PRG3	11	q12.1	57144242	57148623	2.09499	0.0361717	0.264453	FALSE	FALSE	Trans (>250 kb)			0.139872
ENSG00000214140	PRCD	17	q25.1	74523668	74549660	2.09464	0.0362029	0.264453	FALSE	FALSE	Trans (>250 kb)			2.9835
ENSG00000144724	PTPRG	3	p14.2	61547243	62283288	2.09464	0.0362032	0.264453	FALSE	FALSE	Trans (>250 kb)			1.75686
ENSG00000173039	RELA	11	q13.1	65421067	65430565	2.0941	0.0362511	0.264453	FALSE	FALSE	Trans (>250 kb)			4.0343
ENSG00000086589	RBM22	5	q33.1	150070356	150080669	2.09405	0.0362559	0.264453	FALSE	FALSE	Trans (>250 kb)			0.285094
ENSG00000135912	TTLL4	2	q35	219575568	219620139	2.09355	0.0362999	0.264691	FALSE	FALSE	Trans (>250 kb)			2.76174
ENSG00000180089	TMEM86B	19	q13.42	55738007	55741647	2.09326	0.0363263	0.264691	FALSE	FALSE	9476	rs8104509	2.48617e-09	7.13051
ENSG00000167173	C15orf39	15	q24.2	75487984	75504510	2.09251	0.0363925	0.264947	FALSE	FALSE	Trans (>250 kb)			1.58998
ENSG00000139645	ANKRD52	12	q13.3	56631591	56652175	2.09173	0.0364624	0.265353	FALSE	FALSE	Trans (>250 kb)			4.20535
ENSG00000196796	CTB-134H23.2	16	p11.2	29049923	29064047	2.0912	0.0365101	0.26552	FALSE	FALSE	Trans (>250 kb)			2.91564
ENSG00000179094	PER1	17	p13.1	8043790	8059824	2.09061	0.0365627	0.26552	FALSE	FALSE	Trans (>250 kb)			5.63988
ENSG00000170807	LMOD2	7	q31.32	123295861	123304344	2.09004	0.0366139	0.26552	FALSE	FALSE	Trans (>250 kb)			0.440349
ENSG00000070047	PHRF1	11	p15.5	576486	612222	2.09004	0.036614	0.26552	FALSE	FALSE	Trans (>250 kb)			1.14352
ENSG00000103202	NME4	16	p13.3	446725	460367	2.08993	0.0366239	0.26552	FALSE	FALSE	Trans (>250 kb)			3.62623
ENSG00000115257	PCSK4	19	p13.3	1481427	1490751	2.08988	0.0366287	0.26552	FALSE	FALSE	Trans (>250 kb)			0.629079
ENSG00000164900	GBX1	7	q36.1	150845676	150871832	2.08889	0.0367176	0.265935	FALSE	FALSE	Trans (>250 kb)			2.88216
ENSG00000171163	ZNF692	1	q44	249144205	249153343	2.08889	0.036718	0.265935	FALSE	FALSE	Trans (>250 kb)			1.00891
ENSG00000140682	TGFB1I1	16	p11.2	31482906	31489281	2.08845	0.0367571	0.266042	FALSE	FALSE	Trans (>250 kb)			0.442007
ENSG00000128487	SPECC1	17	p11.2	19912657	20222339	2.08832	0.0367686	0.266042	FALSE	FALSE	Trans (>250 kb)			3.76123
ENSG00000187961	KLHL17	1	p36.33	895967	901095	2.08733	0.0368586	0.266429	FALSE	FALSE	Trans (>250 kb)			1.94111
ENSG00000131711	MAP1B	5	q13.2	71403061	71505395	2.0872	0.0368697	0.266429	FALSE	FALSE	Trans (>250 kb)			3.24267
ENSG00000077150	NFKB2	10	q24.32	104153867	104162281	2.08695	0.0368925	0.266429	FALSE	FALSE	Trans (>250 kb)			3.16787
ENSG00000127774	EMC6	17	p13.2	3572109	3572962	2.08659	0.0369251	0.266429	FALSE	FALSE	Trans (>250 kb)			2.06794
ENSG00000175592	FOSL1	11	q13.1	65659520	65668044	2.08655	0.0369284	0.266429	FALSE	FALSE	Trans (>250 kb)			2.66717
ENSG00000143494	VASH2	1	q32.3	213123862	213165379	2.08598	0.0369805	0.266429	FALSE	FALSE	Trans (>250 kb)			1.36666
ENSG00000137460	FHDC1	4	q31.3	153857504	153900848	2.08566	0.0370097	0.266429	FALSE	FALSE	Trans (>250 kb)			3.36725
ENSG00000163820	FYCO1	3	p21.31	45959396	46037316	2.08565	0.0370102	0.266429	FALSE	FALSE	Trans (>250 kb)			2.18694
ENSG00000206549	PRSS50	3	p21.31	46753605	46854064	2.08558	0.037017	0.266429	FALSE	FALSE	Trans (>250 kb)			3.28359
ENSG00000160323	ADAMTS13	9	q34.2	136279478	136324508	2.08557	0.0370178	0.266429	FALSE	FALSE	Trans (>250 kb)			6.76231
ENSG00000135451	TROAP	12	q13.12	49717019	49725514	2.08534	0.0370381	0.266459	FALSE	FALSE	Trans (>250 kb)			0.710971
ENSG00000188130	MAPK12	22	q13.33	50683879	50700254	2.0845	0.0371148	0.266811	FALSE	FALSE	Trans (>250 kb)			2.03605
ENSG00000168005	C11orf84	11	q13.1	63580860	63595190	2.08396	0.0371641	0.267092	FALSE	FALSE	Trans (>250 kb)			2.82355
ENSG00000168795	ZBTB5	9	p13.2	37438111	37465396	2.08341	0.037214	0.267262	FALSE	FALSE	Trans (>250 kb)			2.61019
ENSG00000106714	CNTNAP3	9	p13.1	39072764	39288312	2.082	0.0373425	0.267967	FALSE	FALSE	Trans (>250 kb)			6.68357
ENSG00000142186	SCYL1	11	q13.1	65292548	65306175	2.07988	0.0375361	0.268759	FALSE	FALSE	Trans (>250 kb)			3.57597
ENSG00000124116	WFDC3	20	q13.12	44376583	44420571	2.079	0.0376172	0.269097	FALSE	FALSE	Trans (>250 kb)			2.91564
ENSG00000180626	ZNF594	17	p13.2	5082831	5095178	2.0788	0.0376359	0.269097	FALSE	FALSE	190044	rs3026115	6.6329e-09	6.36042
ENSG00000178445	GLDC	9	p24.1	6532464	6645650	2.07791	0.0377178	0.269344	FALSE	FALSE	Trans (>250 kb)			3.88624
ENSG00000100359	SGSM3	22	q13.1	40766595	40806293	2.07781	0.0377268	0.269344	FALSE	FALSE	Trans (>250 kb)			4.56193
ENSG00000110721	CHKA	11	q13.2	67820326	67888911	2.07686	0.0378145	0.269669	FALSE	FALSE	Trans (>250 kb)			0.364374
ENSG00000105443	CYTH2	19	q13.33	48972289	48985571	2.07673	0.0378261	0.269669	FALSE	FALSE	Trans (>250 kb)			2.37712
ENSG00000109458	GAB1	4	q31.21	144257915	144395721	2.07618	0.037877	0.269838	FALSE	FALSE	Trans (>250 kb)			1.47417
ENSG00000138771	SHROOM3	4	q21.1	77356253	77704406	2.07585	0.0379083	0.270004	FALSE	FALSE	Trans (>250 kb)			2.75611
ENSG00000070371	CLTCL1	22	q11.21	19166986	19279239	2.07394	0.0380853	0.270991	FALSE	FALSE	Trans (>250 kb)			5.10482
ENSG00000092421	SEMA6A	5	q23.1	115779312	115910630	2.07366	0.0381112	0.270991	FALSE	FALSE	Trans (>250 kb)			3.56341
ENSG00000166233	ARIH1	15	q24.1	72766667	72879692	2.07359	0.0381171	0.270991	FALSE	FALSE	Trans (>250 kb)			1.6195
ENSG00000178804	H1FOO	3	q22.1	129262057	129270310	2.07278	0.0381924	0.271245	FALSE	FALSE	Trans (>250 kb)			0.490207
ENSG00000140320	BAHD1	15	q15.1	40731920	40760441	2.07227	0.0382406	0.271401	FALSE	FALSE	87910	rs17673703	4.29187e-08	6.63592
ENSG00000168769	TET2	4	q24	106067032	106200973	2.07125	0.0383351	0.271868	FALSE	FALSE	Trans (>250 kb)			1.46715
ENSG00000181027	FKRP	19	q13.32	47249303	47280245	2.07023	0.0384305	0.272315	FALSE	FALSE	Trans (>250 kb)			3.32278
ENSG00000167104	BPIFB6	20	q11.21	31619454	31631853	2.06929	0.0385186	0.272411	FALSE	FALSE	Trans (>250 kb)			5.67806
ENSG00000071894	CPSF1	8	q24.3	145618444	145634753	2.06847	0.0385959	0.27281	FALSE	FALSE	Trans (>250 kb)			1.07713
ENSG00000198947	DMD	X	p21.1	31115794	33357558	2.06793	0.0386464	0.272918	FALSE	FALSE	Trans (>250 kb)
ENSG00000140948	ZCCHC14	16	q24.2	87439852	87525651	2.06756	0.0386818	0.272919	FALSE	FALSE	Trans (>250 kb)			0.71404
ENSG00000148606	POLR3A	10	q22.3	79734907	79789303	2.06569	0.0388581	0.273857	FALSE	FALSE	Trans (>250 kb)			0.0884022
ENSG00000105429	MEGF8	19	q13.2	42829761	42882921	2.06516	0.0389075	0.274068	FALSE	FALSE	Trans (>250 kb)			1.55756
ENSG00000179111	HES7	17	p13.1	8023908	8027410	2.06463	0.0389582	0.274248	FALSE	FALSE	Trans (>250 kb)			5.57518
ENSG00000122257	RBBP6	16	p12.1	24549014	24584184	2.06401	0.0390171	0.274534	FALSE	FALSE	Trans (>250 kb)			1.4282
ENSG00000133884	DPF2	11	q13.1	65101225	65120720	2.06177	0.0392297	0.275705	FALSE	FALSE	Trans (>250 kb)			1.37499
ENSG00000135119	RNFT2	12	q24.22	117176096	117291436	2.06019	0.0393806	0.2766	FALSE	FALSE	Trans (>250 kb)			2.37083
ENSG00000137802	MAPKBP1	15	q15.1	42066632	42120053	2.05996	0.039402	0.2766	FALSE	FALSE	Trans (>250 kb)			6.18365
ENSG00000167992	VWCE	11	q12.2	61025762	61062896	2.05875	0.0395182	0.277143	FALSE	FALSE	Trans (>250 kb)			2.03605
ENSG00000163794	UCN	2	p23.3	27530268	27531313	2.0584	0.0395519	0.2773	FALSE	FALSE	19654	rs1049817	0	7.13051
ENSG00000182150	ERCC6L2	9	q22.32	98637983	98776842	2.05667	0.0397181	0.277818	FALSE	FALSE	Trans (>250 kb)			1.28118
ENSG00000179636	TPPP2	14	q11.2	21492268	21504435	2.05657	0.0397278	0.277818	FALSE	FALSE	Trans (>250 kb)			7.13051
ENSG00000108175	ZMIZ1	10	q22.3	80828792	81076276	2.05631	0.0397527	0.277818	FALSE	FALSE	Trans (>250 kb)			3.77863
ENSG00000177595	PIDD	11	p15.5	799179	809753	2.05623	0.0397603	0.277818	FALSE	FALSE	Trans (>250 kb)			1.14424
ENSG00000182272	B4GALNT4	11	p15.5	369796	382116	2.05575	0.0398068	0.277897	FALSE	FALSE	Trans (>250 kb)			4.99645
ENSG00000100941	PNN	14	q21.1	39644387	39652422	2.05451	0.0399261	0.278277	FALSE	FALSE	Trans (>250 kb)			5.3764
ENSG00000073150	PANX2	22	q13.33	50609160	50618723	2.0537	0.0400051	0.278673	FALSE	FALSE	Trans (>250 kb)			1.3986
ENSG00000145216	FIP1L1	4	q12	54243810	55161439	2.05359	0.0400151	0.278673	FALSE	FALSE	Trans (>250 kb)			3.84203
ENSG00000158286	RNF207	1	p36.31	6265535	6281359	2.05326	0.0400477	0.278831	FALSE	FALSE	Trans (>250 kb)			0.0541015
ENSG00000173991	TCAP	17	q12	37820440	37822808	2.05284	0.0400878	0.279046	FALSE	FALSE	0	rs1053651	1.58892e-11	7.13051
ENSG00000065320	NTN1	17	p13.1	8924859	9147317	2.05153	0.0402154	0.279634	FALSE	FALSE	Trans (>250 kb)			4.76916
ENSG00000261609	GAN	16	q23.2	81348557	81424489	2.05134	0.0402336	0.279659	FALSE	FALSE	Trans (>250 kb)			1.22036
ENSG00000135074	ADAM19	5	q33.3	156822542	157002783	2.05068	0.0402984	0.279895	FALSE	FALSE	Trans (>250 kb)			3.61404
ENSG00000118369	USP35	11	q14.1	77899858	77925757	2.05054	0.040312	0.279895	FALSE	FALSE	Trans (>250 kb)			5.70129
ENSG00000259224	SLC35G6	17	p13.1	7384721	7386383	2.0502	0.0403447	0.279972	FALSE	FALSE	Trans (>250 kb)			5.69268
ENSG00000128833	MYO5C	15	q21.2	52484519	52587995	2.04973	0.0403911	0.280136	FALSE	FALSE	Trans (>250 kb)			2.91564
ENSG00000164684	ZNF704	8	q21.13	81540686	81787016	2.04946	0.0404175	0.280136	FALSE	FALSE	Trans (>250 kb)			6.68018
ENSG00000268964	ERVV-2	19	q13.41	53547991	53554329	2.04929	0.0404334	0.280136	FALSE	FALSE	Trans (>250 kb)			4.20667
ENSG00000159339	PADI4	1	p36.13	17634690	17690499	2.04913	0.0404491	0.280136	FALSE	FALSE	Trans (>250 kb)			2.7344
ENSG00000174501	ANKRD36C	2	q11.1	96514587	96657541	2.04874	0.0404875	0.280136	FALSE	FALSE	Trans (>250 kb)			2.89849
ENSG00000066084	DIP2B	12	q13.12	50898768	51142450	2.04873	0.0404886	0.280136	FALSE	FALSE	Trans (>250 kb)			3.32278
ENSG00000177025	C19orf18	19	q13.43	58469805	58485902	2.04806	0.0405538	0.280434	FALSE	FALSE	Trans (>250 kb)			3.71278
ENSG00000117322	CR2	1	q32.2	207627575	207663240	2.04778	0.0405814	0.280447	FALSE	FALSE	Trans (>250 kb)			1.75686
ENSG00000254943	RP11-664I21.6	11	q24.2	124761200	124762022	2.04737	0.0406221	0.280586	FALSE	FALSE	Trans (>250 kb)			1.82274
ENSG00000145040	UCN2	3	p21.31	48599160	48601206	2.04642	0.0407148	0.280851	FALSE	FALSE	24060	rs1264194	4.63113e-09	7.13051
ENSG00000180483	DEFB119	20	q11.21	29964967	29978406	2.04596	0.0407603	0.280892	FALSE	FALSE	Trans (>250 kb)			2.7852
ENSG00000141034	GID4	17	p11.2	17942606	17971718	2.04594	0.0407624	0.280892	FALSE	FALSE	Trans (>250 kb)			2.72402
ENSG00000066117	SMARCD1	12	q13.12	50478755	50494495	2.04546	0.0408098	0.281034	FALSE	FALSE	Trans (>250 kb)			1.44544
ENSG00000160392	C19orf47	19	q13.2	40825443	40854434	2.04485	0.0408696	0.281221	FALSE	FALSE	Trans (>250 kb)			2.21083
ENSG00000141905	NFIC	19	p13.3	3359561	3469215	2.04401	0.0409527	0.281469	FALSE	FALSE	Trans (>250 kb)			4.47395
ENSG00000138463	DIRC2	3	q21.1	122513642	122599986	2.04249	0.0411031	0.281869	FALSE	FALSE	Trans (>250 kb)			2.87427
ENSG00000180592	SKIDA1	10	p12.31	21802407	21814611	2.04248	0.041104	0.281869	FALSE	FALSE	Trans (>250 kb)			4.50867
ENSG00000181690	PLAG1	8	q12.1	57073463	57123883	2.04202	0.0411497	0.282055	FALSE	FALSE	Trans (>250 kb)			0.477808
ENSG00000157827	FMNL2	2	q23.3	153191751	153506348	2.04112	0.0412384	0.282456	FALSE	FALSE	Trans (>250 kb)			4.34734
ENSG00000162068	NTN3	16	p13.3	2521500	2524146	2.04038	0.0413121	0.282777	FALSE	FALSE	Trans (>250 kb)			2.5776
ENSG00000087510	TFAP2C	20	q13.31	55204358	55214339	2.04029	0.041321	0.282777	FALSE	FALSE	Trans (>250 kb)			7.08718
ENSG00000196436	NPIPB15	16	q23.1	74411776	74425978	2.03987	0.0413636	0.282777	FALSE	FALSE	Trans (>250 kb)			1.20727
ENSG00000197616	MYH6	14	q11.2	23851199	23877486	2.03793	0.0415573	0.283371	FALSE	FALSE	Trans (>250 kb)			3.18787
ENSG00000154781	CCDC174	3	p25.1	14693271	14714166	2.03731	0.0416188	0.283371	FALSE	FALSE	Trans (>250 kb)			2.49633
ENSG00000068489	PRR11	17	q22	57232860	57282066	2.03713	0.0416374	0.283371	FALSE	FALSE	Trans (>250 kb)			1.44972
ENSG00000112182	BACH2	6	q15	90636248	91006627	2.03578	0.0417722	0.283979	FALSE	FALSE	Trans (>250 kb)			5.08216
ENSG00000137815	RTF1	15	q15.1	41700606	41775761	2.0345	0.0419014	0.284577	FALSE	FALSE	0	rs34040639	1.11022e-16	7.13051
ENSG00000243811	APOBEC3D	22	q13.1	39410368	39429281	2.03411	0.041941	0.284789	FALSE	FALSE	Trans (>250 kb)			2.16033
ENSG00000181240	SLC25A41	19	p13.3	6426048	6433790	2.03217	0.0421369	0.285961	FALSE	FALSE	Trans (>250 kb)			4.00891
ENSG00000251322	SHANK3	22	q13.33	51112843	51171726	2.03211	0.0421422	0.285961	FALSE	FALSE	Trans (>250 kb)			2.34852
ENSG00000129991	TNNI3	19	q13.42	55663137	55669141	2.03168	0.0421857	0.286096	FALSE	FALSE	81982	rs8104509	2.48617e-09	4.36031
ENSG00000074219	TEAD2	19	q13.33	49843852	49865714	2.03117	0.0422379	0.286096	FALSE	FALSE	Trans (>250 kb)			1.43553
ENSG00000130338	TULP4	6	q25.3	158733692	158932860	2.02775	0.0425857	0.287602	FALSE	FALSE	Trans (>250 kb)			1.10278
ENSG00000244752	CRYBB2	22	q11.23	25615489	25627836	2.02699	0.042663	0.287809	FALSE	FALSE	Trans (>250 kb)			2.27933
ENSG00000085662	AKR1B1	7	q33	134127102	134144036	2.02698	0.0426647	0.287809	FALSE	FALSE	Trans (>250 kb)			1.45332
ENSG00000270672	MTRNR2L6	7	q34	142374104	142375550	2.02666	0.042697	0.287956	FALSE	FALSE	Trans (>250 kb)			0.111829
ENSG00000161692	DBF4B	17	q21.31	42785976	42829632	2.02653	0.04271	0.287967	FALSE	FALSE	110739	rs11657244	2.79398e-08	6.87015
ENSG00000146872	TLK2	17	q23.2	60536019	60692842	2.02326	0.0430466	0.289436	FALSE	FALSE	Trans (>250 kb)			1.47715
ENSG00000169902	TPST1	7	q11.21	65670186	65885530	2.02209	0.0431669	0.290075	FALSE	FALSE	Trans (>250 kb)			0.694448
ENSG00000039987	BEST2	19	p13.2	12862516	12869272	2.02061	0.0433204	0.29073	FALSE	FALSE	Trans (>250 kb)			5.09353
ENSG00000164729	SLC35G3	17	q12	33519539	33521412	2.0203	0.0433519	0.290784	FALSE	FALSE	Trans (>250 kb)			3.68449
ENSG00000100485	SOS2	14	q21.3	50583847	50698276	2.01952	0.0434329	0.291058	FALSE	FALSE	Trans (>250 kb)			2.72917
ENSG00000046604	DSG2	18	q12.1	29078006	29128971	2.01919	0.0434678	0.291149	FALSE	FALSE	Trans (>250 kb)			1.24501
ENSG00000172717	FAM71D	14	q23.3	67656110	67695267	2.01855	0.0435342	0.291295	FALSE	FALSE	Trans (>250 kb)			3.02948
ENSG00000084676	NCOA1	2	p23.3	24714783	24993571	2.01846	0.0435433	0.291295	FALSE	FALSE	Trans (>250 kb)			2.87427
ENSG00000170043	TRAPPC1	17	p13.1	7833663	7835441	2.01789	0.0436028	0.291295	FALSE	FALSE	Trans (>250 kb)			3.96518
ENSG00000158850	B4GALT3	1	q23.3	161141100	161147287	2.01769	0.0436232	0.291295	FALSE	FALSE	Trans (>250 kb)			1.94692
ENSG00000204580	DDR1	6	p21.33	30844198	30867933	2.01759	0.0436341	0.291295	FALSE	FALSE	6155	rs2535341	4.99205e-10	7.13051
ENSG00000144535	DIS3L2	2	q37.1	232825955	233209060	2.01727	0.0436669	0.291295	FALSE	FALSE	Trans (>250 kb)			5.90671
ENSG00000125871	MGME1	20	p11.23	17949556	17971765	2.01692	0.0437034	0.291295	FALSE	FALSE	Trans (>250 kb)			1.53153
ENSG00000020577	SAMD4A	14	q22.2	55033815	55260033	2.01681	0.0437151	0.291295	FALSE	FALSE	Trans (>250 kb)			3.62359
ENSG00000160298	C21orf58	21	q22.3	47720095	47743789	2.01517	0.0438873	0.291893	FALSE	FALSE	Trans (>250 kb)			2.66281
ENSG00000198265	HELZ	17	q24.2	65066554	65242105	2.01513	0.043891	0.291893	FALSE	FALSE	Trans (>250 kb)			7.13051
ENSG00000198399	ITSN2	2	p23.3	24425733	24583583	2.01512	0.043892	0.291893	FALSE	FALSE	Trans (>250 kb)			1.75452
ENSG00000151276	MAGI1	3	p14.1	65339200	66024509	2.01499	0.0439052	0.291893	FALSE	FALSE	Trans (>250 kb)			4.14941
ENSG00000198055	GRK6	5	q35.3	176830205	176869902	2.01363	0.0440482	0.291893	FALSE	FALSE	Trans (>250 kb)			2.72402
ENSG00000072195	SPEG	2	q35	220299568	220363009	2.01323	0.0440904	0.291893	FALSE	FALSE	Trans (>250 kb)			3.0057
ENSG00000104880	ARHGEF18	19	p13.2	7459999	7537363	2.01313	0.0441007	0.291893	FALSE	FALSE	Trans (>250 kb)			3.89412
ENSG00000057294	PKP2	12	p11.21	32943679	33049774	2.01303	0.0441112	0.291893	FALSE	FALSE	Trans (>250 kb)			2.99441
ENSG00000176994	SMCR8	17	p11.2	18218624	18226517	2.01298	0.0441167	0.291893	FALSE	FALSE	Trans (>250 kb)			1.26819
ENSG00000186723	OR10H1	19	p13.12	15917817	15918936	2.01286	0.0441298	0.291893	FALSE	FALSE	Trans (>250 kb)			2.34655
ENSG00000130005	GAMT	19	p13.3	1397091	1401569	2.01275	0.0441409	0.291893	FALSE	FALSE	Trans (>250 kb)			1.22248
ENSG00000075826	SEC31B	10	q24.31	102246399	102289628	2.01266	0.0441506	0.291893	FALSE	FALSE	Trans (>250 kb)			2.85902
ENSG00000153790	C7orf31	7	p15.3	25174316	25219975	2.01261	0.0441552	0.291893	FALSE	FALSE	Trans (>250 kb)			4.68872
ENSG00000088038	CNOT3	19	q13.42	54641444	54659419	2.01169	0.044253	0.292263	FALSE	FALSE	Trans (>250 kb)			3.76836
ENSG00000144935	TRPC1	3	q23	142442916	142526730	2.01143	0.0442799	0.292322	FALSE	FALSE	Trans (>250 kb)			1.55756
ENSG00000196712	NF1	17	q11.2	29421945	29709134	2.01119	0.0443054	0.292363	FALSE	FALSE	Trans (>250 kb)			1.25652
ENSG00000173264	GPR137	11	q13.1	64037534	64056972	2.01044	0.0443846	0.292493	FALSE	FALSE	Trans (>250 kb)			1.47528
ENSG00000138081	FBXO11	2	p16.3	48016455	48132932	2.01032	0.0443969	0.292493	FALSE	FALSE	0	rs5022337	5.83469e-11	7.13051
ENSG00000140443	IGF1R	15	q26.3	99192200	99507759	2.01017	0.0444128	0.292493	FALSE	FALSE	Trans (>250 kb)			5.18318
ENSG00000142798	HSPG2	1	p36.12	22148738	22263790	2.01005	0.0444256	0.292493	FALSE	FALSE	Trans (>250 kb)			3.09708
ENSG00000198455	ZXDB	X	p11.21	57618269	57623906	2.00999	0.044432	0.292493	FALSE	FALSE	Trans (>250 kb)
ENSG00000122203	KIAA1191	5	q35.2	175773064	175788971	2.00959	0.0444742	0.292678	FALSE	FALSE	101004	rs4551090	4.97025e-12	5.8434
ENSG00000213015	ZNF580	19	q13.42	56146382	56154835	2.00889	0.0445487	0.292913	FALSE	FALSE	139726	rs8108895	7.19741e-09	4.69029
ENSG00000197461	PDGFA	7	p22.3	536895	559933	2.00839	0.0446017	0.292935	FALSE	FALSE	Trans (>250 kb)			1.99406
ENSG00000171105	INSR	19	p13.2	7112266	7294045	2.00822	0.0446203	0.292935	FALSE	FALSE	Trans (>250 kb)			3.64276
ENSG00000126778	SIX1	14	q23.1	61110133	61124977	2.00807	0.0446355	0.292947	FALSE	FALSE	Trans (>250 kb)			0.00632865
ENSG00000130054	FAM155B	X	q13.1	68725084	68752351	2.00773	0.044672	0.293074	FALSE	FALSE	Trans (>250 kb)
ENSG00000198925	ATG9A	2	q35	220074494	220094439	2.00613	0.0448424	0.293534	FALSE	FALSE	Trans (>250 kb)			0.784568
ENSG00000182759	MAFA	8	q24.3	144501352	144512576	2.00592	0.0448646	0.293534	FALSE	FALSE	Trans (>250 kb)			2.28101
ENSG00000168461	RAB31	18	p11.22	9708162	9862548	2.00585	0.044872	0.293534	FALSE	FALSE	Trans (>250 kb)			5.64369
ENSG00000124772	CPNE5	6	p21.2	36708552	36807778	2.00566	0.0448927	0.293534	FALSE	FALSE	Trans (>250 kb)			3.78573
ENSG00000100578	KIAA0586	14	q23.1	58894103	59015216	2.00539	0.0449211	0.293576	FALSE	FALSE	Trans (>250 kb)			3.78294
ENSG00000083642	PDS5B	13	q13.1	33160564	33352157	2.00508	0.0449543	0.29369	FALSE	FALSE	Trans (>250 kb)			2.90696
ENSG00000167525	PROCA1	17	q11.2	27030215	27038872	2.00369	0.045103	0.294142	FALSE	FALSE	Trans (>250 kb)			3.81816
ENSG00000110925	CSRNP2	12	q13.12	51454990	51477447	2.00277	0.0452018	0.294218	FALSE	FALSE	Trans (>250 kb)			4.34476
ENSG00000178252	WDR6	3	p21.31	49044495	49053386	2.00248	0.0452329	0.294218	FALSE	FALSE	Trans (>250 kb)			7.13051
ENSG00000095787	WAC	10	p12.1	28821422	28912041	2.0007	0.0454252	0.295135	FALSE	FALSE	Trans (>250 kb)			1.58821
ENSG00000006377	DLX6	7	q21.3	96634860	96640351	1.9992	0.0455868	0.29553	FALSE	FALSE	Trans (>250 kb)			0.00520076
ENSG00000119408	NEK6	9	q33.3	127019885	127115586	1.99894	0.0456149	0.29553	FALSE	FALSE	Trans (>250 kb)			1.65295
ENSG00000078246	TULP3	12	p13.33	2986389	3050306	1.99873	0.0456372	0.29553	FALSE	FALSE	Trans (>250 kb)			0.51166
ENSG00000187231	SESTD1	2	q31.2	179966419	180129517	1.99868	0.0456425	0.29553	FALSE	FALSE	Trans (>250 kb)			0.700361
ENSG00000104368	PLAT	8	p11.21	42032236	42065242	1.99849	0.0456633	0.29553	FALSE	FALSE	Trans (>250 kb)			5.12219
ENSG00000188033	ZNF490	19	p13.2	12688775	12750912	1.99831	0.0456833	0.29553	FALSE	FALSE	Trans (>250 kb)			2.27099
ENSG00000143126	CELSR2	1	p13.3	109792641	109818372	1.99826	0.0456885	0.29553	FALSE	FALSE	Trans (>250 kb)			3.58579
ENSG00000127603	MACF1	1	p34.3	39546988	39952849	1.99782	0.0457366	0.29553	FALSE	FALSE	170484	rs9438991	0	3.2375
ENSG00000128159	TUBGCP6	22	q13.33	50656118	50683421	1.99771	0.0457477	0.29553	FALSE	FALSE	Trans (>250 kb)			1.57594
ENSG00000161544	CYGB	17	q25.1	74523438	74547257	1.99751	0.0457696	0.295554	FALSE	FALSE	Trans (>250 kb)			3.11117
ENSG00000250067	YJEFN3	19	p13.11	19627036	19648390	1.99681	0.0458461	0.295836	FALSE	FALSE	Trans (>250 kb)			1.05501
ENSG00000078804	TP53INP2	20	q11.22	33292094	33301243	1.99582	0.0459535	0.296074	FALSE	FALSE	Trans (>250 kb)			1.07022
ENSG00000180730	SHISA2	13	q12.13	26618735	26625169	1.99571	0.045966	0.296074	FALSE	FALSE	Trans (>250 kb)			1.29179
ENSG00000183963	SMTN	22	q12.2	31460091	31500743	1.9949	0.0460533	0.296371	FALSE	FALSE	Trans (>250 kb)			2.21519
ENSG00000256861	RP11-512M8.5	12	q24.31	122692326	122750970	1.99481	0.0460635	0.296371	FALSE	FALSE	Trans (>250 kb)			6.57059
ENSG00000015133	CCDC88C	14	q32.11	91737667	91884188	1.99456	0.0460909	0.296432	FALSE	FALSE	Trans (>250 kb)			7.13051
ENSG00000170049	KCNAB3	17	p13.1	7825177	7833121	1.99432	0.0461174	0.296437	FALSE	FALSE	Trans (>250 kb)			3.82929
ENSG00000183571	PGPEP1L	15	q26.3	99511459	99551024	1.99411	0.0461395	0.296468	FALSE	FALSE	Trans (>250 kb)			5.10613
ENSG00000204710	SPDYC	11	q13.1	64937625	64940715	1.99402	0.0461503	0.296468	FALSE	FALSE	Trans (>250 kb)			2.80386
ENSG00000157216	SSBP3	1	p32.3	54691105	54879152	1.99341	0.0462166	0.296808	FALSE	FALSE	Trans (>250 kb)			2.58461
ENSG00000176208	ATAD5	17	q11.2	29158988	29222887	1.993	0.0462619	0.297	FALSE	FALSE	Trans (>250 kb)			3.67376
ENSG00000173535	TNFRSF10C	8	p21.3	22941868	22974950	1.99118	0.0464614	0.297639	FALSE	FALSE	Trans (>250 kb)			2.90696
ENSG00000075292	ZNF638	2	p13.2	71503691	71662199	1.99037	0.0465503	0.297998	FALSE	FALSE	Trans (>250 kb)			7.13051
ENSG00000204256	BRD2	6	p21.32	32936437	32949282	1.98952	0.046644	0.298134	FALSE	FALSE	183593	rs9276691	5.9952e-15	6.83777
ENSG00000047644	WWC3	X	p22.2	9983602	10112518	1.98939	0.0466579	0.298134	FALSE	FALSE	Trans (>250 kb)
ENSG00000131653	TRAF7	16	p13.3	2205699	2228130	1.98899	0.0467023	0.298134	FALSE	FALSE	Trans (>250 kb)			0.00131585
ENSG00000083838	ZNF446	19	q13.43	58985384	58992597	1.98877	0.0467265	0.298134	FALSE	FALSE	Trans (>250 kb)			2.65422
ENSG00000198561	CTNND1	11	q12.1	57520715	57587018	1.98847	0.0467594	0.298134	FALSE	FALSE	Trans (>250 kb)			5.3395
ENSG00000117519	CNN3	1	p21.3	95362507	95392834	1.98836	0.0467719	0.298134	FALSE	FALSE	Trans (>250 kb)			1.68889
ENSG00000188766	SPRED3	19	q13.2	38879061	38886881	1.98812	0.0467989	0.298209	FALSE	FALSE	Trans (>250 kb)			2.97293
ENSG00000176438	SYNE3	14	q32.13	95883831	95942173	1.98798	0.0468143	0.298216	FALSE	FALSE	Trans (>250 kb)			3.87435
ENSG00000170145	SIK2	11	q23.1	111473115	111601577	1.98779	0.046835	0.298237	FALSE	FALSE	Trans (>250 kb)			1.41341
ENSG00000175470	PPP2R2D	10	q26.3	133747955	133773331	1.98625	0.0470053	0.299098	FALSE	FALSE	Trans (>250 kb)			7.01797
ENSG00000114423	CBLB	3	q13.11	105374305	105588396	1.98489	0.0471569	0.299614	FALSE	FALSE	Trans (>250 kb)			0.602419
ENSG00000112531	QKI	6	q26	163835032	163999628	1.98468	0.0471796	0.299614	FALSE	FALSE	Trans (>250 kb)			4.3882
ENSG00000183793	NPIPA5	16	p13.11	15457516	15474904	1.98463	0.0471857	0.299614	FALSE	FALSE	Trans (>250 kb)			2.71391
ENSG00000134318	ROCK2	2	p25.1	11319887	11488456	1.98463	0.047186	0.299614	FALSE	FALSE	Trans (>250 kb)			3.06872
ENSG00000104899	AMH	19	p13.3	2249308	2252072	1.98208	0.0474701	0.300722	FALSE	FALSE	Trans (>250 kb)			0.947831
ENSG00000143437	ARNT	1	q21.3	150782181	150849244	1.98165	0.0475189	0.300743	FALSE	FALSE	Trans (>250 kb)			6.1476
ENSG00000120563	LYZL1	10	p12.1	29577990	29607257	1.98094	0.0475985	0.300903	FALSE	FALSE	Trans (>250 kb)			2.20226
ENSG00000102038	SMARCA1	X	q25	128580480	128657477	1.98065	0.04763	0.300903	FALSE	FALSE	Trans (>250 kb)
ENSG00000101193	GID8	20	q13.33	61569471	61576996	1.9805	0.047647	0.300903	FALSE	FALSE	0	rs13039291	0	7.13051
ENSG00000105369	CD79A	19	q13.2	42381190	42385439	1.98017	0.0476842	0.300903	FALSE	FALSE	Trans (>250 kb)			1.56562
ENSG00000141084	RANBP10	16	q22.1	67757005	67840555	1.98015	0.0476868	0.300903	FALSE	FALSE	Trans (>250 kb)			6.0973
ENSG00000197323	TRIM33	1	p13.2	114935399	115053781	1.97983	0.0477225	0.300903	FALSE	FALSE	Trans (>250 kb)			7.13051
ENSG00000116035	VAX2	2	p13.3	71127720	71160576	1.97972	0.0477354	0.300903	FALSE	FALSE	Trans (>250 kb)			0.766287
ENSG00000151014	CCRN4L	4	q31.1	139936943	139966906	1.97953	0.0477565	0.300929	FALSE	FALSE	Trans (>250 kb)			0.356618
ENSG00000123473	STIL	1	p33	47715811	47779819	1.97914	0.0478007	0.301164	FALSE	FALSE	Trans (>250 kb)			1.99406
ENSG00000110011	DNAJC4	11	q13.1	63997750	64001758	1.97781	0.0479501	0.301628	FALSE	FALSE	Trans (>250 kb)			1.09521
ENSG00000141551	CSNK1D	17	q25.3	80196899	80231607	1.97729	0.0480086	0.301628	FALSE	FALSE	Trans (>250 kb)			1.93131
ENSG00000163092	XIRP2	2	q24.3	167744997	168116263	1.97725	0.048013	0.301628	FALSE	FALSE	Trans (>250 kb)			1.5669
ENSG00000160447	PKN3	9	q34.11	131464802	131483197	1.97724	0.0480149	0.301628	FALSE	FALSE	Trans (>250 kb)			2.80386
ENSG00000073050	XRCC1	19	q13.31	44047192	44084625	1.97717	0.0480224	0.301628	FALSE	FALSE	Trans (>250 kb)			7.13051
ENSG00000273274	ZBTB8B	1	p35.1	32930670	32962287	1.97716	0.0480241	0.301628	FALSE	FALSE	Trans (>250 kb)			2.70408
ENSG00000160551	TAOK1	17	q11.2	27717482	27878922	1.97672	0.0480734	0.301634	FALSE	FALSE	Trans (>250 kb)			3.16787
ENSG00000170085	SIMC1	5	q35.2	175665365	175772994	1.97662	0.0480851	0.301634	FALSE	FALSE	116981	rs4551090	4.97025e-12	5.04427
ENSG00000100241	SBF1	22	q13.33	50883429	50913454	1.97656	0.0480919	0.301634	FALSE	FALSE	Trans (>250 kb)			2.28782
ENSG00000144355	DLX1	2	q31.1	172949468	172954405	1.9765	0.0480982	0.301634	FALSE	FALSE	Trans (>250 kb)			1.95448
ENSG00000129245	FXR2	17	p13.1	7494548	7518189	1.97635	0.0481155	0.301634	FALSE	FALSE	Trans (>250 kb)			7.13051
ENSG00000189127	ANKRD34B	5	q14.1	79852574	79866307	1.97625	0.048126	0.301634	FALSE	FALSE	Trans (>250 kb)			3.2691
ENSG00000134504	KCTD1	18	q11.2	24034874	24237365	1.97564	0.0481953	0.301957	FALSE	FALSE	Trans (>250 kb)			3.33463
ENSG00000107957	SH3PXD2A	10	q24.33	105348285	105615301	1.97548	0.0482139	0.30202	FALSE	FALSE	Trans (>250 kb)			4.73265
ENSG00000135334	AKIRIN2	6	q15	88384790	88411927	1.97484	0.0482861	0.302294	FALSE	FALSE	Trans (>250 kb)			0.353148
ENSG00000160293	VAV2	9	q34.2	136627016	136857726	1.97378	0.0484069	0.302703	FALSE	FALSE	94402	rs7043355	1.38878e-12	5.70288
ENSG00000108599	AKAP10	17	p11.2	19807615	19881656	1.97323	0.0484697	0.30291	FALSE	FALSE	Trans (>250 kb)			3.4303
ENSG00000241978	AKAP2	9	q31.3	112542769	112934792	1.97268	0.0485326	0.303185	FALSE	FALSE	Trans (>250 kb)			5.45131
ENSG00000119688	ABCD4	14	q24.3	74752126	74769759	1.97243	0.0485606	0.303185	FALSE	FALSE	Trans (>250 kb)			4.87111
ENSG00000177425	PAWR	12	q21.2	79968759	80084877	1.97198	0.048612	0.303405	FALSE	FALSE	Trans (>250 kb)			5.34184
ENSG00000184923	NUTM2A	10	q23.2	88985205	88996665	1.97168	0.0486461	0.303549	FALSE	FALSE	Trans (>250 kb)			1.53153
ENSG00000143093	STRIP1	1	p13.3	110574199	110617263	1.97128	0.0486921	0.303689	FALSE	FALSE	Trans (>250 kb)			0.69381
ENSG00000249773	MRPS17	7	p11.2	55954970	56022932	1.97111	0.0487117	0.303699	FALSE	FALSE	119587	rs4948104	3.43649e-10	7.13051
ENSG00000124831	LRRFIP1	2	q37.3	238536219	238722325	1.9707	0.0487585	0.30383	FALSE	FALSE	Trans (>250 kb)			0.436073
ENSG00000156876	SASS6	1	p21.2	100549119	100598511	1.97052	0.0487784	0.303851	FALSE	FALSE	Trans (>250 kb)			1.57725
ENSG00000166016	ABTB2	11	p13	34172535	34379555	1.96916	0.0489349	0.304423	FALSE	FALSE	Trans (>250 kb)			3.54894
ENSG00000172123	SLFN12	17	q12	33738079	33760302	1.96908	0.0489436	0.304423	FALSE	FALSE	Trans (>250 kb)			3.91941
ENSG00000185864	NPIPB4	16	p12.2	21845890	21892148	1.96886	0.0489687	0.304475	FALSE	FALSE	Trans (>250 kb)			2.20939
ENSG00000049239	H6PD	1	p36.22	9294834	9331396	1.96865	0.0489933	0.304561	FALSE	FALSE	Trans (>250 kb)			5.60772
ENSG00000198408	MGEA5	10	q24.32	103544200	103578696	1.9679	0.0490794	0.304705	FALSE	FALSE	Trans (>250 kb)			3.31036
ENSG00000132821	VSTM2L	20	q11.23	36531499	36573752	1.96783	0.0490879	0.304705	FALSE	FALSE	Trans (>250 kb)			3.2375
ENSG00000157734	SNX22	15	q22.31	64443914	64449680	1.96757	0.049117	0.304705	FALSE	FALSE	Trans (>250 kb)			1.67906
ENSG00000118197	DDX59	1	q32.1	200593024	200639097	1.96748	0.0491279	0.304705	FALSE	FALSE	Trans (>250 kb)			1.06889
ENSG00000140675	SLC5A2	16	p11.2	31494323	31502181	1.96727	0.0491515	0.304712	FALSE	FALSE	Trans (>250 kb)			0.374571
ENSG00000164050	PLXNB1	3	p21.31	48445261	48471594	1.96718	0.0491622	0.304712	FALSE	FALSE	153672	rs1264194	4.63113e-09	6.46794
ENSG00000114933	INO80D	2	q33.3	206858445	206951027	1.96657	0.0492328	0.30495	FALSE	FALSE	Trans (>250 kb)			1.87974
ENSG00000160007	ARHGAP35	19	q13.32	47421933	47508334	1.96493	0.0494221	0.305615	FALSE	FALSE	Trans (>250 kb)			2.36668
ENSG00000243477	NAT6	3	p21.31	50333833	50336852	1.96387	0.0495456	0.306161	FALSE	FALSE	15518	rs112911401	6.68406e-09	6.14477
ENSG00000099804	CDC34	19	p13.3	531714	542097	1.96277	0.0496731	0.306513	FALSE	FALSE	Trans (>250 kb)			2.67159
ENSG00000102870	ZNF629	16	p11.2	30789778	30798523	1.96204	0.049758	0.306513	FALSE	FALSE	Trans (>250 kb)			0.309325
ENSG00000184209	SNRNP35	12	q24.31	123942188	123957701	1.96201	0.0497616	0.306513	FALSE	FALSE	26091	rs35416759	2.24016e-08	7.13051
ENSG00000198792	TMEM184B	22	q13.1	38615298	38669040	1.96197	0.049766	0.306513	FALSE	FALSE	212414	rs86796	0	3.99253
ENSG00000227268	KLLN	10	q23.31	89618918	89623194	1.96173	0.0497942	0.306513	FALSE	FALSE	Trans (>250 kb)			0.403227
ENSG00000170265	ZNF282	7	q36.1	148892577	148923339	1.96167	0.0498007	0.306513	FALSE	FALSE	Trans (>250 kb)			2.68059
ENSG00000140451	PIF1	15	q22.31	65107831	65117867	1.96107	0.0498704	0.306863	FALSE	FALSE	Trans (>250 kb)			4.52615
ENSG00000149658	YTHDF1	20	q13.33	61826781	61847586	1.96079	0.0499037	0.306947	FALSE	FALSE	Trans (>250 kb)			1.66687
ENSG00000178385	PLEKHM3	2	q33.3	208693027	208890284	1.96051	0.0499364	0.306947	FALSE	FALSE	Trans (>250 kb)			4.13113
ENSG00000070778	PTPN21	14	q31.3	88932122	89021077	1.96043	0.0499458	0.306947	FALSE	FALSE	Trans (>250 kb)			6.5727
ENSG00000197111	PCBP2	12	q13.13	53835525	53874946	1.9602	0.0499725	0.306993	FALSE	FALSE	Trans (>250 kb)			4.22769
ENSG00000114416	FXR1	3	q26.33	180585929	180700541	1.9592	0.0500898	0.307677	FALSE	FALSE	Trans (>250 kb)			2.97293
ENSG00000175229	GAL3ST3	11	q13.1	65809423	65816651	1.959	0.050113	0.307721	FALSE	FALSE	Trans (>250 kb)			1.77716
ENSG00000205544	TMEM256	17	p13.1	7306294	7307456	1.9587	0.0501481	0.307784	FALSE	FALSE	Trans (>250 kb)			2.97293
ENSG00000188153	COL4A5	X	q22.3	107683074	107940775	1.95814	0.0502132	0.307784	FALSE	FALSE	Trans (>250 kb)
ENSG00000182318	ZSCAN22	19	q13.43	58838385	58853698	1.9578	0.0502534	0.307784	FALSE	FALSE	Trans (>250 kb)			1.04847
ENSG00000117625	RCOR3	1	q32.2	211431719	211489727	1.95741	0.0502998	0.307784	FALSE	FALSE	Trans (>250 kb)			2.26606
ENSG00000140199	SLC12A6	15	q14	34525460	34630261	1.95672	0.0503809	0.307784	FALSE	FALSE	Trans (>250 kb)			2.96268
ENSG00000106261	ZKSCAN1	7	q22.1	99613204	99639312	1.95667	0.0503858	0.307784	FALSE	FALSE	138973	rs2272343	9.21646e-11	7.13051
ENSG00000063127	SLC6A16	19	q13.33	49792895	49828482	1.95651	0.0504054	0.307784	FALSE	FALSE	Trans (>250 kb)			0.933591
ENSG00000166444	ST5	11	p15.4	8714898	8932498	1.95559	0.050513	0.308245	FALSE	FALSE	Trans (>250 kb)			2.91564
ENSG00000165209	STRBP	9	q33.3	125871779	126030855	1.95552	0.0505221	0.308245	FALSE	FALSE	Trans (>250 kb)			2.69926
ENSG00000144677	CTDSPL	3	p22.2	37903451	38025960	1.95424	0.0506726	0.3087	FALSE	FALSE	Trans (>250 kb)			2.05742
ENSG00000180035	ZNF48	16	p11.2	30389427	30411429	1.95365	0.0507423	0.309009	FALSE	FALSE	Trans (>250 kb)			0.86323
ENSG00000185245	GP1BA	17	p13.2	4835592	4838325	1.95318	0.0507981	0.309133	FALSE	FALSE	Trans (>250 kb)			0.195802
ENSG00000254553	RP1-27O5.3	1	p35.1	32930658	33066393	1.95305	0.0508141	0.309133	FALSE	FALSE	Trans (>250 kb)			2.91564
ENSG00000111199	TRPV4	12	q24.11	110220890	110271212	1.95271	0.0508543	0.309216	FALSE	FALSE	Trans (>250 kb)			1.80905
ENSG00000153292	GPR110	6	p12.3	46965440	47010099	1.95243	0.0508874	0.309293	FALSE	FALSE	Trans (>250 kb)			2.34069
ENSG00000133466	C1QTNF6	22	q12.3	37576207	37595425	1.95202	0.050936	0.309484	FALSE	FALSE	Trans (>250 kb)			1.55882
ENSG00000162378	ZYG11B	1	p32.3	53192126	53293014	1.95165	0.0509795	0.309576	FALSE	FALSE	Trans (>250 kb)			1.53153
ENSG00000100603	SNW1	14	q24.3	78183942	78227550	1.95162	0.050983	0.309576	FALSE	FALSE	Trans (>250 kb)			3.2375
ENSG00000172482	AGXT	2	q37.3	241807896	241819919	1.95131	0.0510198	0.309681	FALSE	FALSE	Trans (>250 kb)			3.80951
ENSG00000123411	IKZF4	12	q13.2	56401443	56432219	1.95112	0.0510431	0.309681	FALSE	FALSE	Trans (>250 kb)			1.88861
ENSG00000135740	SLC9A5	16	q22.1	67271586	67306093	1.95111	0.0510441	0.309681	FALSE	FALSE	Trans (>250 kb)			2.96268
ENSG00000176095	IP6K1	3	p21.31	49761727	49823975	1.95086	0.0510742	0.30977	FALSE	FALSE	52958	rs1060970	7.14926e-09	7.13051
ENSG00000196935	SRGAP1	12	q14.2	64238073	64541613	1.94948	0.0512379	0.310315	FALSE	FALSE	Trans (>250 kb)			0.770833
ENSG00000183011	LSMD1	17	p13.1	7760003	7788556	1.94943	0.0512445	0.310315	FALSE	FALSE	Trans (>250 kb)			3.68542
ENSG00000173334	TRIB1	8	q24.13	126442563	126450647	1.94922	0.0512696	0.310315	FALSE	FALSE	Trans (>250 kb)			2.20796
ENSG00000133961	NUMB	14	q24.3	73741815	73930348	1.94857	0.0513467	0.310587	FALSE	FALSE	Trans (>250 kb)			7.13051
ENSG00000165863	C10orf82	10	q25.3	118423207	118429775	1.94749	0.0514759	0.311112	FALSE	FALSE	Trans (>250 kb)			1.3956
ENSG00000118046	STK11	19	p13.3	1189406	1228428	1.94568	0.0516929	0.312055	FALSE	FALSE	240125	rs2238579	0	1.61533
ENSG00000196632	WNK3	X	p11.22	54219256	54385075	1.94518	0.0517536	0.312328	FALSE	FALSE	Trans (>250 kb)
ENSG00000134775	FHOD3	18	q12.2	33877677	34360018	1.94494	0.0517817	0.312328	FALSE	FALSE	Trans (>250 kb)			1.28862
ENSG00000109756	RAPGEF2	4	q32.1	160025330	160281321	1.94466	0.0518158	0.312409	FALSE	FALSE	Trans (>250 kb)			2.48794
ENSG00000184108	TRIML1	4	q35.2	189060573	189068897	1.94313	0.0520006	0.31261	FALSE	FALSE	Trans (>250 kb)			0.595821
ENSG00000115306	SPTBN1	2	p16.2	54683422	54896812	1.94149	0.052199	0.313341	FALSE	FALSE	Trans (>250 kb)			2.40329
ENSG00000001617	SEMA3F	3	p21.31	50192478	50226508	1.94139	0.0522116	0.313341	FALSE	FALSE	0	rs73080980	1.12084e-08	7.13051
ENSG00000129474	AJUBA	14	q11.2	23440383	23451851	1.94096	0.0522634	0.313341	FALSE	FALSE	Trans (>250 kb)			1.43064
ENSG00000198837	DENND4B	1	q21.3	153901977	153919172	1.94088	0.0522723	0.313341	FALSE	FALSE	Trans (>250 kb)			1.57033
ENSG00000100644	HIF1A	14	q23.2	62162231	62214976	1.94059	0.0523078	0.313341	FALSE	FALSE	Trans (>250 kb)			0.0356608
ENSG00000113971	NPHP3	3	q22.1	132276986	132441303	1.94006	0.0523723	0.313341	FALSE	FALSE	Trans (>250 kb)			4.58347
ENSG00000151292	CSNK1G3	5	q23.2	122847793	122952739	1.93982	0.052402	0.313341	FALSE	FALSE	Trans (>250 kb)			4.44143
ENSG00000162236	STX5	11	q12.3	62574369	62599560	1.93902	0.0524987	0.313402	FALSE	FALSE	Trans (>250 kb)			3.01737
ENSG00000169957	ZNF768	16	p11.2	30535325	30538142	1.93891	0.0525123	0.313402	FALSE	FALSE	Trans (>250 kb)			0.908501
ENSG00000127914	AKAP9	7	q21.2	91570181	91739987	1.9386	0.0525497	0.313402	FALSE	FALSE	Trans (>250 kb)			2.02327
ENSG00000267206	LCN6	9	q34.3	139638463	139642980	1.93855	0.0525567	0.313402	FALSE	FALSE	Trans (>250 kb)			3.37726
ENSG00000268472	AP002884.2	11	q23.1	112130988	112132117	1.93848	0.0525647	0.313402	FALSE	FALSE	Trans (>250 kb)			0.363839
ENSG00000135476	ESPL1	12	q13.13	53662083	53687427	1.93797	0.052627	0.313477	FALSE	FALSE	Trans (>250 kb)			1.35873
ENSG00000126856	PRDM7	16	q24.3	90122974	90158480	1.93742	0.0526944	0.313741	FALSE	FALSE	169908	rs8058639	2.90836e-10	5.41481
ENSG00000106948	AKNA	9	q32	117096436	117156685	1.9372	0.0527203	0.313794	FALSE	FALSE	Trans (>250 kb)			3.28421
ENSG00000109079	TNFAIP1	17	q11.2	26662628	26674035	1.93596	0.0528726	0.314434	FALSE	FALSE	Trans (>250 kb)			2.12189
ENSG00000132155	RAF1	3	p25.2	12625100	12705725	1.93574	0.0528997	0.314535	FALSE	FALSE	Trans (>250 kb)			5.18613
ENSG00000100281	HMGXB4	22	q12.3	35653445	35691800	1.93522	0.052963	0.314829	FALSE	FALSE	Trans (>250 kb)			3.77244
ENSG00000187987	ZSCAN23	6	p22.1	28399707	28411279	1.93237	0.0533138	0.316088	FALSE	FALSE	Trans (>250 kb)			6.96168
ENSG00000162836	ACP6	1	q21.2	147101453	147142618	1.93197	0.0533636	0.316095	FALSE	FALSE	Trans (>250 kb)			2.12668
ENSG00000141564	RPTOR	17	q25.3	78518619	78940171	1.93185	0.0533781	0.316095	FALSE	FALSE	Trans (>250 kb)			4.53755
ENSG00000122779	TRIM24	7	q33	138145079	138274738	1.93182	0.0533814	0.316095	FALSE	FALSE	Trans (>250 kb)			1.20572
ENSG00000132716	DCAF8	1	q23.2	160185505	160254920	1.93035	0.0535636	0.316579	FALSE	FALSE	Trans (>250 kb)			0.869431
ENSG00000133454	MYO18B	22	q12.1	26138111	26427007	1.92985	0.0536252	0.316766	FALSE	FALSE	Trans (>250 kb)			4.0549
ENSG00000175467	SART1	11	q13.1	65729160	65747299	1.92881	0.0537546	0.317075	FALSE	FALSE	Trans (>250 kb)			3.18169
ENSG00000108797	CNTNAP1	17	q21.2	40834631	40851832	1.92841	0.0538037	0.317246	FALSE	FALSE	Trans (>250 kb)			5.96488
ENSG00000253767	PCDHGA8	5	q31.3	140772381	140892546	1.92758	0.0539074	0.317246	FALSE	FALSE	Trans (>250 kb)			3.39619
ENSG00000112186	CAP2	6	p22.3	17393447	17558023	1.92713	0.0539632	0.317246	FALSE	FALSE	Trans (>250 kb)			3.56805
ENSG00000237452	AC074212.3	19	q13.32	46236509	46267792	1.9271	0.0539672	0.317246	FALSE	FALSE	Trans (>250 kb)			1.93701
ENSG00000164294	GPX8	5	q11.2	54455946	54462899	1.92708	0.0539702	0.317246	FALSE	FALSE	Trans (>250 kb)			2.2051
ENSG00000137218	FRS3	6	p21.1	41737914	41754280	1.92699	0.0539804	0.317246	FALSE	FALSE	Trans (>250 kb)			4.42186
ENSG00000258572	RP11-1070N10.3	14	q32.13	95982473	95984248	1.92662	0.0540275	0.317246	FALSE	FALSE	Trans (>250 kb)			2.06055
ENSG00000071794	HLTF	3	q24	148747914	148804341	1.92636	0.0540589	0.317246	FALSE	FALSE	Trans (>250 kb)			2.15775
ENSG00000144233	AMMECR1L	2	q14.3	128619204	128643496	1.92627	0.0540702	0.317246	FALSE	FALSE	Trans (>250 kb)			5.22733
ENSG00000161682	FAM171A2	17	q21.31	42430583	42441243	1.92618	0.0540823	0.317246	FALSE	FALSE	233994	rs11657244	2.79398e-08	4.35074
ENSG00000182022	CHST15	10	q26.13	125767184	125853206	1.9261	0.0540922	0.317246	FALSE	FALSE	Trans (>250 kb)			4.07355
ENSG00000165661	QSOX2	9	q34.3	139098179	139137687	1.926	0.0541047	0.317246	FALSE	FALSE	Trans (>250 kb)			0.566296
ENSG00000214562	NUTM2D	10	q23.2	89117425	89130452	1.92551	0.0541656	0.317378	FALSE	FALSE	Trans (>250 kb)			0.460182
ENSG00000135801	TAF5L	1	q42.13	229728858	229761794	1.92517	0.0542083	0.317378	FALSE	FALSE	Trans (>250 kb)			4.42117
ENSG00000148677	ANKRD1	10	q23.31	92671853	92681033	1.92415	0.0543355	0.317604	FALSE	FALSE	Trans (>250 kb)			3.79981
ENSG00000100129	EIF3L	22	q13.1	38244875	38285414	1.92406	0.0543471	0.317604	FALSE	FALSE	Trans (>250 kb)			0.0681636
ENSG00000158195	WASF2	1	p36.11	27730730	27816669	1.92284	0.0544999	0.318068	FALSE	FALSE	Trans (>250 kb)			2.85163
ENSG00000197444	OGDHL	10	q11.23	50942689	50970425	1.92273	0.0545145	0.318068	FALSE	FALSE	Trans (>250 kb)			1.77655
ENSG00000115282	TTC31	2	p13.1	74710200	74722013	1.92236	0.0545609	0.318093	FALSE	FALSE	Trans (>250 kb)			4.04656
ENSG00000142408	CACNG8	19	q13.42	54466294	54493469	1.92217	0.0545845	0.318149	FALSE	FALSE	Trans (>250 kb)			2.89849
ENSG00000178217	SH2D4B	10	q23.1	82297658	82406316	1.92191	0.0546176	0.318244	FALSE	FALSE	Trans (>250 kb)			4.70928
ENSG00000148835	TAF5	10	q24.33	105127724	105148822	1.92177	0.0546348	0.318263	FALSE	FALSE	Trans (>250 kb)			4.25353
ENSG00000163171	CDC42EP3	2	p22.2	37869032	37965611	1.92114	0.0547144	0.318462	FALSE	FALSE	Trans (>250 kb)			4.77145
ENSG00000116668	SWT1	1	q25.3	185126212	185260897	1.92109	0.0547198	0.318462	FALSE	FALSE	Trans (>250 kb)			3.42523
ENSG00000138032	PPM1B	2	p21	44395108	44471523	1.92093	0.0547408	0.318462	FALSE	FALSE	Trans (>250 kb)			3.33463
ENSG00000023902	PLEKHO1	1	q21.2	150121373	150136916	1.92037	0.054811	0.318669	FALSE	FALSE	Trans (>250 kb)			5.72565
ENSG00000205476	CCDC85C	14	q32.2	99977603	100070363	1.92006	0.0548499	0.318721	FALSE	FALSE	Trans (>250 kb)			0.703568
ENSG00000163273	NPPC	2	q37.1	232786530	232791113	1.91877	0.0550133	0.318776	FALSE	FALSE	Trans (>250 kb)			5.71067
ENSG00000141748	ARL5C	17	q12	37313147	37323737	1.91864	0.0550301	0.318776	FALSE	FALSE	Trans (>250 kb)			1.06512
ENSG00000170921	TANC2	17	q23.2	61086917	61505060	1.91805	0.0551049	0.318776	FALSE	FALSE	Trans (>250 kb)			1.51474
ENSG00000140795	MYLK3	16	q11.2	46740891	46824319	1.91781	0.0551354	0.318776	FALSE	FALSE	Trans (>250 kb)			7.13051
ENSG00000175287	PHYHD1	9	q34.11	131683174	131704320	1.91775	0.0551431	0.318776	FALSE	FALSE	Trans (>250 kb)			2.31619
ENSG00000131504	DIAPH1	5	q31.3	140894583	140998622	1.91767	0.0551531	0.318776	FALSE	FALSE	Trans (>250 kb)			4.15312
ENSG00000011009	LYPLA2	1	p36.11	24117460	24122029	1.91745	0.0551804	0.318844	FALSE	FALSE	Trans (>250 kb)			3.93616
ENSG00000090020	SLC9A1	1	p36.11	27425306	27493472	1.91714	0.0552204	0.318885	FALSE	FALSE	Trans (>250 kb)			1.62511
ENSG00000189409	MMP23B	1	p36.33	1567474	1570639	1.91602	0.0553631	0.319444	FALSE	FALSE	Trans (>250 kb)			0.144556
ENSG00000187912	CLEC17A	19	p13.12	14693896	14721969	1.91599	0.0553663	0.319444	FALSE	FALSE	Trans (>250 kb)			2.26606
ENSG00000178403	NEUROG2	4	q25	113434672	113437328	1.91406	0.0556129	0.319956	FALSE	FALSE	Trans (>250 kb)			5.27655
ENSG00000167791	CABP2	11	q13.2	67286383	67290899	1.91243	0.0558214	0.320839	FALSE	FALSE	Trans (>250 kb)			0.124701
ENSG00000153187	HNRNPU	1	q44	245014468	245027844	1.91168	0.0559175	0.321065	FALSE	FALSE	Trans (>250 kb)			1.61395
ENSG00000067365	METTL22	16	p13.2	8715540	8740081	1.90913	0.0562447	0.32243	FALSE	FALSE	Trans (>250 kb)			2.07221
ENSG00000164385	C6orf195	6	p25.2	2622147	2634837	1.90852	0.0563247	0.322489	FALSE	FALSE	Trans (>250 kb)			1.85467
ENSG00000090975	PITPNM2	12	q24.31	123468027	123634562	1.90801	0.0563903	0.322807	FALSE	FALSE	0	rs1106241	0	7.13051
ENSG00000140505	CYP1A2	15	q24.1	75041185	75048543	1.90698	0.0565231	0.323263	FALSE	FALSE	Trans (>250 kb)			3.13677
ENSG00000167685	ZNF444	19	q13.43	56643968	56672262	1.90636	0.0566037	0.323408	FALSE	FALSE	145933	rs12462267	7.79641e-09	5.36132
ENSG00000170638	TRABD	22	q13.33	50624344	50638027	1.90594	0.0566576	0.323408	FALSE	FALSE	Trans (>250 kb)			1.24392
ENSG00000097007	ABL1	9	q34.12	133589333	133763062	1.90592	0.056661	0.323408	FALSE	FALSE	Trans (>250 kb)			4.74219
ENSG00000258315	C17orf49	17	p13.1	6917814	6920844	1.90584	0.0566716	0.323408	FALSE	FALSE	Trans (>250 kb)			2.17745
ENSG00000116962	NID1	1	q42.3	236139130	236228462	1.90559	0.0567039	0.323438	FALSE	FALSE	Trans (>250 kb)			3.29731
ENSG00000111837	MAK	6	p24.2	10762956	10838764	1.9054	0.0567277	0.323438	FALSE	FALSE	14776	rs4470837	0	7.13051
ENSG00000166669	ATF7IP2	16	p13.2	10420291	10577495	1.90491	0.0567912	0.323438	FALSE	FALSE	Trans (>250 kb)			4.6813
ENSG00000213390	ARHGAP19	10	q24.1	98978996	99052413	1.90485	0.0567995	0.323438	FALSE	FALSE	Trans (>250 kb)			7.13051
ENSG00000139625	MAP3K12	12	q13.13	53874274	53893847	1.90427	0.0568752	0.323714	FALSE	FALSE	Trans (>250 kb)			6.92705
ENSG00000198934	MAGEE1	X	q13.3	75648046	75651744	1.90404	0.0569047	0.323753	FALSE	FALSE	Trans (>250 kb)
ENSG00000103168	TAF1C	16	q24.1	84211458	84220669	1.90362	0.0569599	0.323872	FALSE	FALSE	Trans (>250 kb)			1.39362
ENSG00000099866	MADCAM1	19	p13.3	489176	505347	1.90356	0.0569676	0.323872	FALSE	FALSE	Trans (>250 kb)			4.67539
ENSG00000105556	MIER2	19	p13.3	305575	344798	1.90327	0.0570047	0.323921	FALSE	FALSE	Trans (>250 kb)			7.13051
ENSG00000141699	FAM134C	17	q21.2	40731531	40762641	1.90309	0.057029	0.323921	FALSE	FALSE	Trans (>250 kb)			5.26969
ENSG00000137135	ARHGEF39	9	p13.3	35658872	35675863	1.90309	0.0570293	0.323921	FALSE	FALSE	Trans (>250 kb)			4.7419
ENSG00000258987	RP11-131H24.4	14	q32.12	94405901	94410475	1.90292	0.0570511	0.323968	FALSE	FALSE	Trans (>250 kb)			1.21589
ENSG00000129566	TEP1	14	q11.2	20833826	20881588	1.9027	0.0570793	0.324051	FALSE	FALSE	27766	rs61729700	4.86301e-08	1.62511
ENSG00000236609	ZNF853	7	p22.1	6655248	6663921	1.90255	0.0570994	0.324084	FALSE	FALSE	Trans (>250 kb)			1.93946
ENSG00000161847	RAVER1	19	p13.2	10426888	10444316	1.90157	0.057227	0.324443	FALSE	FALSE	Trans (>250 kb)			5.61729
ENSG00000169059	VCX3A	X	p22.31	6451659	6453159	1.90047	0.057372	0.32518	FALSE	FALSE	Trans (>250 kb)
ENSG00000058272	PPP1R12A	12	q21.31	80167343	80329240	1.90016	0.0574122	0.325345	FALSE	FALSE	Trans (>250 kb)			3.05511
ENSG00000161914	ZNF653	19	p13.2	11594242	11616738	1.89963	0.0574811	0.325587	FALSE	FALSE	Trans (>250 kb)			3.18787
ENSG00000237440	ZNF737	19	p12	20718631	20748615	1.89954	0.0574931	0.325587	FALSE	FALSE	Trans (>250 kb)			2.87427
ENSG00000138439	FAM117B	2	q33.2	203499901	203634480	1.89898	0.0575666	0.325861	FALSE	FALSE	168920	rs67714233	4.09398e-09	7.13051
ENSG00000144028	SNRNP200	2	q11.2	96940074	96971297	1.89779	0.0577241	0.325953	FALSE	FALSE	Trans (>250 kb)			4.14332
ENSG00000120071	KANSL1	17	q21.31	44107282	44302733	1.89752	0.0577599	0.325953	FALSE	FALSE	Trans (>250 kb)			4.9716
ENSG00000143322	ABL2	1	q25.2	179068462	179198819	1.89746	0.0577677	0.325953	FALSE	FALSE	Trans (>250 kb)			0.137341
ENSG00000126243	LRFN3	19	q13.12	36426260	36436669	1.89695	0.0578343	0.32604	FALSE	FALSE	Trans (>250 kb)			3.79358
ENSG00000158711	ELK4	1	q32.1	205577071	205601090	1.89676	0.0578593	0.32604	FALSE	FALSE	Trans (>250 kb)			4.773
ENSG00000105662	CRTC1	19	p13.11	18794487	18893004	1.89676	0.0578594	0.32604	FALSE	FALSE	Trans (>250 kb)			3.97197
ENSG00000094916	CBX5	12	q13.13	54624724	54673886	1.89621	0.0579319	0.326285	FALSE	FALSE	Trans (>250 kb)			0.153046
ENSG00000188334	BSPH1	19	q13.33	48471303	48495427	1.89504	0.0580875	0.326771	FALSE	FALSE	Trans (>250 kb)			0.916482
ENSG00000225830	ERCC6	10	q11.23	50663414	50747584	1.89485	0.0581125	0.326835	FALSE	FALSE	Trans (>250 kb)			2.3505
ENSG00000134253	TRIM45	1	p13.1	117653682	117665209	1.89459	0.0581465	0.326936	FALSE	FALSE	Trans (>250 kb)			0.571895
ENSG00000187951	ARHGAP11B	15	q13.2	30916697	31065196	1.89432	0.0581829	0.327076	FALSE	FALSE	Trans (>250 kb)			1.22912
ENSG00000141504	SAT2	17	p13.1	7529552	7531194	1.89391	0.0582367	0.327099	FALSE	FALSE	Trans (>250 kb)			5.17411
ENSG00000215790	SLC35E2	1	p36.33	1656277	1677431	1.89368	0.0582681	0.32719	FALSE	FALSE	Trans (>250 kb)			1.07512
ENSG00000113119	TMCO6	5	q31.3	140019012	140024993	1.89289	0.0583732	0.327619	FALSE	FALSE	Trans (>250 kb)			4.76031
ENSG00000176165	FOXG1	14	q12	29235050	29238870	1.89288	0.058374	0.327619	FALSE	FALSE	Trans (>250 kb)			1.0253
ENSG00000120784	ZFP30	19	q13.12	38104650	38183238	1.89079	0.0586526	0.328631	FALSE	FALSE	Trans (>250 kb)			2.09753
ENSG00000170178	HOXD12	2	q31.1	176964458	176966408	1.89067	0.0586682	0.328631	FALSE	FALSE	Trans (>250 kb)			3.7927
ENSG00000176946	THAP4	2	q37.3	242523820	242576864	1.89007	0.0587481	0.328697	FALSE	FALSE	Trans (>250 kb)			4.18617
ENSG00000090857	PDPR	16	q22.1	70147529	70195203	1.88926	0.0588569	0.328706	FALSE	FALSE	Trans (>250 kb)			1.3043
ENSG00000241690	TMEM239	20	p13	2795614	2798712	1.88828	0.058988	0.329046	FALSE	FALSE	Trans (>250 kb)			1.48089
ENSG00000119698	PPP4R4	14	q32.12	94612465	94746072	1.88791	0.0590379	0.329188	FALSE	FALSE	Trans (>250 kb)			2.74509
ENSG00000137171	KLC4	6	p21.1	43008515	43042837	1.88704	0.0591556	0.329585	FALSE	FALSE	Trans (>250 kb)			6.73679
ENSG00000198492	YTHDF2	1	p35.3	29063133	29096287	1.88544	0.0593705	0.33033	FALSE	FALSE	Trans (>250 kb)			3.91283
ENSG00000140548	ZNF710	15	q26.1	90544624	90625438	1.88428	0.0595274	0.330705	FALSE	FALSE	Trans (>250 kb)			0.765783
ENSG00000161298	ZNF382	19	q13.12	37095719	37119499	1.88425	0.0595311	0.330705	FALSE	FALSE	Trans (>250 kb)			4.52275
ENSG00000171608	PIK3CD	1	p36.22	9711790	9789172	1.88303	0.0596966	0.331106	FALSE	FALSE	Trans (>250 kb)			7.13051
ENSG00000179284	DAND5	19	p13.2	13075973	13085567	1.88289	0.0597148	0.331106	FALSE	FALSE	Trans (>250 kb)			1.34964
ENSG00000153827	TRIP12	2	q36.3	230628554	230787955	1.88172	0.0598738	0.331603	FALSE	FALSE	Trans (>250 kb)			6.95559
ENSG00000143603	KCNN3	1	q21.3	154669931	154842756	1.8814	0.0599175	0.331603	FALSE	FALSE	Trans (>250 kb)			2.15519
ENSG00000185019	UBOX5	20	p13	3088219	3140842	1.87935	0.0601965	0.332672	FALSE	FALSE	Trans (>250 kb)			1.48277
ENSG00000198910	L1CAM	X	q28	153126969	153174677	1.87879	0.0602733	0.332872	FALSE	FALSE	Trans (>250 kb)
ENSG00000136935	GOLGA1	9	q33.3	127640646	127710771	1.87878	0.060274	0.332872	FALSE	FALSE	Trans (>250 kb)			3.85347
ENSG00000107338	SHB	9	p13.2	37919131	38069210	1.878	0.0603816	0.33312	FALSE	FALSE	Trans (>250 kb)			4.76488
ENSG00000068120	COASY	17	q21.2	40713485	40718295	1.87717	0.0604942	0.333351	FALSE	FALSE	Trans (>250 kb)			4.33799
ENSG00000130544	ZNF557	19	p13.2	7069455	7087979	1.87716	0.0604956	0.333351	FALSE	FALSE	Trans (>250 kb)			0.10288
ENSG00000118193	KIF14	1	q32.1	200520628	200589862	1.87678	0.0605476	0.333399	FALSE	FALSE	Trans (>250 kb)			1.49645
ENSG00000124839	RAB17	2	q37.3	238482965	238510257	1.87644	0.0605951	0.333451	FALSE	FALSE	Trans (>250 kb)			0.337717
ENSG00000187079	TEAD1	11	p15.3	12695969	12966298	1.87588	0.060672	0.333554	FALSE	FALSE	Trans (>250 kb)			1.7305
ENSG00000175906	ARL4D	17	q21.31	41476327	41478505	1.87557	0.0607139	0.333554	FALSE	FALSE	1248	rs12450913	5.55112e-16	7.13051
ENSG00000086967	MYBPC2	19	q13.33	50936160	50969578	1.8754	0.0607376	0.333577	FALSE	FALSE	Trans (>250 kb)			3.05511
ENSG00000110697	PITPNM1	11	q13.2	67259239	67273734	1.87439	0.0608762	0.334027	FALSE	FALSE	Trans (>250 kb)			0.61903
ENSG00000223802	CERS1	19	p13.11	18979361	19007536	1.87318	0.0610442	0.334616	FALSE	FALSE	Trans (>250 kb)			2.79131
ENSG00000156983	BRPF1	3	p25.3	9773413	9789702	1.87174	0.0612427	0.335335	FALSE	FALSE	Trans (>250 kb)			0.152539
ENSG00000005100	DHX33	17	p13.2	5344232	5372380	1.87161	0.0612601	0.335335	FALSE	FALSE	8174	rs1050390	4.20265e-10	7.13051
ENSG00000134452	FBXO18	10	p15.1	5931535	5979556	1.87146	0.0612808	0.335335	FALSE	FALSE	Trans (>250 kb)			2.04509
ENSG00000133789	SWAP70	11	p15.4	9685624	9774538	1.8698	0.0615114	0.33586	FALSE	FALSE	Trans (>250 kb)			7.13051
ENSG00000112984	KIF20A	5	q31.2	137514408	137523404	1.86968	0.0615282	0.33586	FALSE	FALSE	Trans (>250 kb)			0.118641
ENSG00000183722	LHFP	13	q14.11	39917029	40177665	1.86838	0.0617095	0.336296	FALSE	FALSE	Trans (>250 kb)			3.32278
ENSG00000139722	VPS37B	12	q24.31	123349882	123380991	1.86686	0.0619208	0.336997	FALSE	FALSE	92263	rs1463877	0	5.9483
ENSG00000173875	ZNF791	19	p13.2	12721732	12742735	1.86593	0.0620506	0.337127	FALSE	FALSE	Trans (>250 kb)			1.86384
ENSG00000186007	LEMD1	1	q32.1	205350506	205425082	1.86568	0.0620857	0.337127	FALSE	FALSE	Trans (>250 kb)			4.29676
ENSG00000130517	PGPEP1	19	p13.11	18451397	18480760	1.86562	0.0620939	0.337127	FALSE	FALSE	Trans (>250 kb)			1.88489
ENSG00000182534	MXRA7	17	q25.1	74668633	74707098	1.86516	0.0621595	0.337127	FALSE	FALSE	Trans (>250 kb)			0.301054
ENSG00000082293	COL19A1	6	q13	70576463	70919679	1.86439	0.0622668	0.337354	FALSE	FALSE	Trans (>250 kb)			2.91564
ENSG00000071051	NCK2	2	q12.2	106361354	106510730	1.86345	0.0623996	0.337859	FALSE	FALSE	Trans (>250 kb)			4.80055
ENSG00000121390	PSPC1	13	q12.11	20248896	20357142	1.86313	0.0624436	0.337989	FALSE	FALSE	Trans (>250 kb)			4.24704
ENSG00000076924	XAB2	19	p13.2	7684411	7694451	1.86258	0.0625208	0.338196	FALSE	FALSE	Trans (>250 kb)			1.56947
ENSG00000198276	UCKL1	20	q13.33	62571186	62587769	1.86174	0.0626395	0.338612	FALSE	FALSE	Trans (>250 kb)			3.45317
ENSG00000154997	Sep-14	7	p11.2	55861237	55930482	1.86104	0.0627381	0.339013	FALSE	FALSE	212037	rs4948104	3.43649e-10	7.13051
ENSG00000083896	YTHDC1	4	q13.2	69176105	69215807	1.85902	0.0630246	0.340085	FALSE	FALSE	Trans (>250 kb)			0.138733
ENSG00000164463	CREBRF	5	q35.1	172483355	172566291	1.85827	0.0631309	0.340432	FALSE	FALSE	Trans (>250 kb)			0.0789702
ENSG00000249222	ATP5L2	22	q13.2	43035809	43036607	1.85783	0.0631931	0.340577	FALSE	FALSE	Trans (>250 kb)			1.38966
ENSG00000188833	ENTPD8	9	q34.3	140328816	140336268	1.85762	0.0632223	0.340577	FALSE	FALSE	Trans (>250 kb)
ENSG00000174327	SLC16A13	17	p13.1	6939394	6943440	1.8573	0.0632681	0.340666	FALSE	FALSE	Trans (>250 kb)			2.60643
ENSG00000126583	PRKCG	19	q13.42	54382444	54410906	1.8568	0.0633392	0.340967	FALSE	FALSE	Trans (>250 kb)			1.19209
ENSG00000205730	ITPRIPL2	16	p12.3	19125254	19132946	1.8564	0.0633969	0.341059	FALSE	FALSE	Trans (>250 kb)			5.50494
ENSG00000079739	PGM1	1	p31.3	64058947	64125916	1.85616	0.0634314	0.341151	FALSE	FALSE	Trans (>250 kb)			3.67145
ENSG00000100290	BIK	22	q13.2	43506754	43525718	1.85475	0.0636325	0.341747	FALSE	FALSE	Trans (>250 kb)			3.69837
ENSG00000181007	ZFP82	19	q13.12	36874022	36909558	1.85431	0.0636946	0.341849	FALSE	FALSE	Trans (>250 kb)			0.0158535
ENSG00000102996	MMP15	16	q21	58059470	58080805	1.85386	0.0637595	0.341923	FALSE	FALSE	Trans (>250 kb)			1.62605
ENSG00000236737	GAGE12B	X	p11.23	49294472	49294588	1.85364	0.0637902	0.341923	FALSE	FALSE	Trans (>250 kb)
ENSG00000180432	CYP8B1	3	p22.1	42897497	42917633	1.85231	0.0639809	0.342595	FALSE	FALSE	Trans (>250 kb)			3.18169
ENSG00000184292	TACSTD2	1	p32.1	59041099	59043166	1.85209	0.0640123	0.342595	FALSE	FALSE	Trans (>250 kb)			3.08292
ENSG00000180998	GPR137C	14	q22.1	53019866	53104431	1.85204	0.0640196	0.342595	FALSE	FALSE	Trans (>250 kb)			1.07624
ENSG00000145860	RNF145	5	q33.3	158584417	158637061	1.852	0.0640251	0.342595	FALSE	FALSE	Trans (>250 kb)			1.37371
ENSG00000125695	RP11-51F16.8	17	q23.3	61780205	61829457	1.85191	0.0640393	0.342595	FALSE	FALSE	Trans (>250 kb)			0.00144117
ENSG00000134686	PHC2	1	p35.1	33789224	33896653	1.8508	0.0641988	0.343105	FALSE	FALSE	Trans (>250 kb)			2.34852
ENSG00000137270	GCM1	6	p12.1	52991762	53013627	1.85065	0.06422	0.343105	FALSE	FALSE	Trans (>250 kb)			5.91744
ENSG00000186222	BLOC1S4	4	p16.1	6717842	6719387	1.85023	0.0642799	0.343285	FALSE	FALSE	Trans (>250 kb)			1.29497
ENSG00000079482	OPHN1	X	q12	67262186	67653755	1.84969	0.064358	0.343466	FALSE	FALSE	Trans (>250 kb)
ENSG00000168505	GBX2	2	q37.2	237073879	237077012	1.84943	0.0643963	0.343514	FALSE	FALSE	Trans (>250 kb)			1.32301
ENSG00000081181	ARG2	14	q24.1	68086515	68118437	1.84815	0.0645802	0.34399	FALSE	FALSE	Trans (>250 kb)			0.946653
ENSG00000186431	FCAR	19	q13.42	55385704	55401838	1.84813	0.064583	0.34399	FALSE	FALSE	Trans (>250 kb)			4.50438
ENSG00000115942	ORC2	2	q33.1	201773696	201828403	1.84696	0.0647526	0.34453	FALSE	FALSE	Trans (>250 kb)			1.88786
ENSG00000181264	TMEM136	11	q23.3	120195838	120204391	1.84677	0.0647811	0.34453	FALSE	FALSE	Trans (>250 kb)			3.75863
ENSG00000185670	ZBTB3	11	q12.3	62515791	62521660	1.84646	0.0648262	0.344615	FALSE	FALSE	Trans (>250 kb)			2.21958
ENSG00000131914	LIN28A	1	p36.11	26737269	26756213	1.84576	0.064927	0.344908	FALSE	FALSE	Trans (>250 kb)			2.7344
ENSG00000179409	GEMIN4	17	p13.3	647654	657239	1.84508	0.0650263	0.345145	FALSE	FALSE	Trans (>250 kb)			4.68055
ENSG00000167733	HSD11B1L	19	p13.3	5680615	5688533	1.84494	0.0650469	0.345145	FALSE	FALSE	Trans (>250 kb)			5.53779
ENSG00000105737	GRIK5	19	q13.2	42502473	42573650	1.84469	0.0650824	0.345145	FALSE	FALSE	Trans (>250 kb)			0.784568
ENSG00000087095	NLK	17	q11.2	26368763	26523407	1.84367	0.065231	0.345779	FALSE	FALSE	Trans (>250 kb)			3.65444
ENSG00000188199	NUTM2B	10	q22.3	81462983	81474437	1.84268	0.0653758	0.346053	FALSE	FALSE	Trans (>250 kb)			0.275839
ENSG00000198691	ABCA4	1	p22.1	94458393	94586688	1.84246	0.0654073	0.346164	FALSE	FALSE	Trans (>250 kb)			1.81488
ENSG00000142409	ZNF787	19	q13.43	56598732	56632649	1.84223	0.065442	0.346241	FALSE	FALSE	100697	rs12462267	7.79641e-09	3.60629
ENSG00000178585	CTNNBIP1	1	p36.22	9908334	9970394	1.84189	0.0654918	0.346381	FALSE	FALSE	Trans (>250 kb)			0.617665
ENSG00000179965	ZNF771	16	p11.2	30418618	30440920	1.84111	0.0656059	0.346417	FALSE	FALSE	Trans (>250 kb)			1.0959
ENSG00000170469	SPATA24	5	q31.2	138732252	138739777	1.8411	0.0656071	0.346417	FALSE	FALSE	Trans (>250 kb)			0.494309
ENSG00000167306	MYO5B	18	q21.1	47349183	47721463	1.83983	0.0657939	0.347121	FALSE	FALSE	Trans (>250 kb)			3.76452
ENSG00000198909	MAP3K3	17	q23.3	61699775	61773663	1.83966	0.0658187	0.347138	FALSE	FALSE	Trans (>250 kb)			0.686971
ENSG00000172667	ZMAT3	3	q26.32	178735011	178790067	1.83894	0.0659239	0.347427	FALSE	FALSE	Trans (>250 kb)			2.95274
ENSG00000135723	FHOD1	16	q22.1	67263290	67281561	1.83855	0.0659814	0.347427	FALSE	FALSE	Trans (>250 kb)			2.62562
ENSG00000217702	MGC10955	2	p13.1	74361599	74362521	1.83817	0.0660369	0.347427	FALSE	FALSE	Trans (>250 kb)			4.73044
ENSG00000149923	PPP4C	16	p11.2	30087299	30096698	1.83792	0.0660739	0.347427	FALSE	FALSE	Trans (>250 kb)			3.88774
ENSG00000170234	PWWP2A	5	q33.3	159488808	159546430	1.83762	0.066118	0.347492	FALSE	FALSE	Trans (>250 kb)			1.07735
ENSG00000103355	PRSS33	16	p13.3	2833954	2837949	1.83734	0.0661598	0.347533	FALSE	FALSE	Trans (>250 kb)			6.00282
ENSG00000184349	EFNA5	5	q21.3	106712590	107006596	1.8372	0.0661803	0.34755	FALSE	FALSE	Trans (>250 kb)			3.59003
ENSG00000064490	RFXANK	19	p13.11	19303008	19312678	1.83623	0.0663234	0.348166	FALSE	FALSE	Trans (>250 kb)			0.74445
ENSG00000133422	MORC2	22	q12.2	31321117	31364284	1.83556	0.0664234	0.348335	FALSE	FALSE	Trans (>250 kb)			3.35682
ENSG00000069696	DRD4	11	p15.5	637293	640706	1.83529	0.0664634	0.348335	FALSE	FALSE	Trans (>250 kb)			1.47343
ENSG00000239665	RP11-295P9.3	10	p13	13652047	13710299	1.83512	0.0664872	0.348335	FALSE	FALSE	Trans (>250 kb)			3.2691
ENSG00000162572	SCNN1D	1	p36.33	1215816	1227409	1.83169	0.0669976	0.35038	FALSE	FALSE	Trans (>250 kb)			2.65
ENSG00000203661	OR2T5	1	q44	248651885	248652898	1.83118	0.0670731	0.350707	FALSE	FALSE	Trans (>250 kb)			1.09842
ENSG00000077097	TOP2B	3	p24.2	25639475	25706398	1.83067	0.06715	0.350707	FALSE	FALSE	Trans (>250 kb)			3.2375
ENSG00000148344	PTGES	9	q34.11	132500610	132515326	1.83039	0.0671915	0.350707	FALSE	FALSE	Trans (>250 kb)			1.54752
ENSG00000135976	ANKRD36	2	q11.2	97779233	97930258	1.83031	0.0672039	0.350707	FALSE	FALSE	Trans (>250 kb)			2.51365
ENSG00000187922	LCN10	9	q34.3	139632619	139637808	1.8303	0.0672055	0.350707	FALSE	FALSE	Trans (>250 kb)			3.28359
ENSG00000127423	AUNIP	1	p36.11	26158414	26185903	1.83	0.0672498	0.350826	FALSE	FALSE	Trans (>250 kb)			2.56061
ENSG00000185674	LYG2	2	q11.2	99858709	99871745	1.82828	0.0675079	0.35166	FALSE	FALSE	Trans (>250 kb)			6.83003
ENSG00000112559	MDFI	6	p21.1	41604620	41621984	1.82826	0.0675107	0.35166	FALSE	FALSE	Trans (>250 kb)			3.61404
ENSG00000186871	ERCC6L	X	q13.1	71424510	71458897	1.82809	0.0675359	0.351675	FALSE	FALSE	Trans (>250 kb)
ENSG00000196867	ZFP28	19	q13.43	57050317	57068169	1.82744	0.0676338	0.351904	FALSE	FALSE	Trans (>250 kb)			1.28033
ENSG00000237649	KIFC1	6	p21.32	33359313	33377701	1.82721	0.0676682	0.352014	FALSE	FALSE	Trans (>250 kb)			4.40781
ENSG00000185736	ADARB2	10	p15.3	1228073	1779670	1.82642	0.0677874	0.352353	FALSE	FALSE	Trans (>250 kb)			4.40889
ENSG00000072071	LPHN1	19	p13.12	14260750	14316999	1.8264	0.0677901	0.352353	FALSE	FALSE	Trans (>250 kb)			2.27264
ENSG00000095464	PDE6C	10	q23.33	95372345	95425767	1.82567	0.0679004	0.352654	FALSE	FALSE	Trans (>250 kb)			1.52149
ENSG00000132026	RTBDN	19	p13.2	12936292	12946242	1.82547	0.0679296	0.352696	FALSE	FALSE	Trans (>250 kb)			1.49262
ENSG00000163286	ALPPL2	2	q37.1	233271553	233275424	1.82461	0.0680596	0.353023	FALSE	FALSE	Trans (>250 kb)			1.18827
ENSG00000153046	CDYL	6	p25.1	4706393	4955785	1.82455	0.0680685	0.353023	FALSE	FALSE	Trans (>250 kb)			1.55461
ENSG00000162825	NBPF8	1	q21.1	144146808	144224481	1.8244	0.0680917	0.353023	FALSE	FALSE	Trans (>250 kb)
ENSG00000135999	EPC2	2	q23.1	149402009	149545130	1.82435	0.0680989	0.353023	FALSE	FALSE	Trans (>250 kb)			3.22016
ENSG00000177354	C10orf71	10	q11.23	50507187	50535537	1.82291	0.0683172	0.353776	FALSE	FALSE	Trans (>250 kb)			0.161928
ENSG00000204634	TBC1D8	2	q11.2	101624079	101869328	1.82272	0.0683456	0.353776	FALSE	FALSE	Trans (>250 kb)			4.03954
ENSG00000101447	FAM83D	20	q11.23	37554955	37581703	1.82187	0.0684742	0.353941	FALSE	FALSE	Trans (>250 kb)			4.12292
ENSG00000162714	ZNF496	1	q44	247460714	247495148	1.82146	0.0685372	0.353995	FALSE	FALSE	Trans (>250 kb)			5.95755
ENSG00000132849	INADL	1	p31.3	62208149	62629592	1.82083	0.0686326	0.354121	FALSE	FALSE	Trans (>250 kb)			0.687765
ENSG00000174527	MYO1H	12	q24.11	109785708	109893328	1.82062	0.0686645	0.354178	FALSE	FALSE	Trans (>250 kb)			1.0918
ENSG00000180071	ANKRD18A	9	p13.1	38540566	38620657	1.82034	0.0687075	0.354207	FALSE	FALSE	Trans (>250 kb)			1.05764
ENSG00000128272	ATF4	22	q13.1	39915700	39918691	1.81996	0.0687655	0.354207	FALSE	FALSE	Trans (>250 kb)			0.0944427
ENSG00000130669	PAK4	19	q13.2	39616410	39673456	1.81974	0.0687985	0.354207	FALSE	FALSE	Trans (>250 kb)			3.98646
[truncated: 17,517 more rows]

## Sheet: SampleEnrichment
Sample	Study	Source	UMAP1	UMAP2	Enrichment Z-score	Enrichment P-value	Enrichment Q-value	Bonferroni significant	FDR 5% significant
SRR1707913	PRJNA270181	Immortalized prostate cancer cell line	47.0522	114.108	5.16031	2.46544e-07	0.000555556	TRUE	TRUE
SRR2050919	PRJNA262128	lung	64.3826	90.152	5.05631	4.27448e-07	0.000869565	TRUE	TRUE
ERR207985	PRJEB1195		253.135	-20.8903	4.96088	7.01736e-07	0.00172414	TRUE	TRUE
ERR266337	PRJEB1195		215.592	-28.8061	4.8742	1.09252e-06	0.00233333	TRUE	TRUE
ERR266342	PRJEB1195		254.695	-21.3498	4.85791	1.18632e-06	0.00290323	TRUE	TRUE
SRR1707904	PRJNA270181	Immortalized prostate cancer cell line	47.1269	113.71	4.84704	1.25319e-06	0.00304348	TRUE	TRUE
SRR597907	PRJNA178020		257.566	-9.17419	4.76259	1.91126e-06	0.00304348	FALSE	TRUE
SRR597901	PRJNA178020		258.05	-9.13737	4.63545	3.56165e-06	0.00337209	FALSE	TRUE
SRR1576475	PRJNA261255	ipsc	198.751	-40.8958	4.6343	3.58141e-06	0.00337209	FALSE	TRUE
SRR1576474	PRJNA261255	ipsc	199.799	-38.7042	4.62844	3.68439e-06	0.00337209	FALSE	TRUE
SRR2050920	PRJNA262128	lung	189.115	159.824	4.61261	3.97653e-06	0.00337209	FALSE	TRUE
SRR1707903	PRJNA270181	Immortalized prostate cancer cell line	47.2668	113.472	4.60896	4.04686e-06	0.00337209	FALSE	TRUE
SRR597906	PRJNA178020		257.521	-9.80191	4.60489	4.12676e-06	0.00337209	FALSE	TRUE
SRR393829	SRP009840	blood	-250.832	59.2566	4.59756	4.27467e-06	0.00337209	FALSE	TRUE
SRR2001838	PRJNA282593		256.412	-12.3844	4.58972	4.43835e-06	0.00337209	FALSE	TRUE
SRR1707905	PRJNA270181	Immortalized prostate cancer cell line	47.1608	114.084	4.57104	4.85318e-06	0.00337209	FALSE	TRUE
SRR2032038	PRJNA284200		-264.512	63.7709	4.50113	6.7592e-06	0.00337209	FALSE	TRUE
SRR2001845	PRJNA282593		205.305	-38.6541	4.49183	7.06136e-06	0.00337209	FALSE	TRUE
SRR1707906	PRJNA270181	Immortalized prostate cancer cell line	46.7349	113.916	4.46805	7.89369e-06	0.00337209	FALSE	TRUE
SRR2038463	PRJNA265099	h1	253.978	-7.49108	4.45102	8.54635e-06	0.00337209	FALSE	TRUE
ERR266341	PRJEB1195		218.285	-28.2617	4.42049	9.84777e-06	0.00351724	FALSE	TRUE
SRR1041716	PRJNA230454	llc12ph	207.917	-41.5275	4.4008	1.07855e-05	0.00351724	FALSE	TRUE
SRR037173	PRJNA125337		248.64	-15.2378	4.36812	1.25322e-05	0.00351724	FALSE	TRUE
SRR2001839	PRJNA282593		254.855	-14.0255	4.34692	1.3806e-05	0.00351724	FALSE	TRUE
SRR534323	PRJNA30709		-307.245	-55.7161	4.33674	1.4461e-05	0.00351724	FALSE	TRUE
SRR1707915	PRJNA270181	Immortalized prostate cancer cell line	47.4219	114.264	4.3358	1.45233e-05	0.00351724	FALSE	TRUE
SRR1041713	PRJNA230454	llc12ph	209.162	-41.0418	4.32687	1.5124e-05	0.00351724	FALSE	TRUE
SRR1554444	PRJNA258522	ipsc	213.772	-29.4637	4.32408	1.53172e-05	0.00351724	FALSE	TRUE
SRR066745	PRJNA130043	lcl	-143.922	46.8937	4.32274	1.54107e-05	0.00351724	FALSE	TRUE
SRR2096448	PRJNA289483	Cranial neural crest cells (CNCCs)	211.787	-28.7274	4.31372	1.60533e-05	0.00351724	FALSE	TRUE
SRR1576477	PRJNA261255	ipsc	197.513	-45.4504	4.31157	1.62101e-05	0.00351724	FALSE	TRUE
SRR1999744	PRJNA282167		259.632	-17.2633	4.30937	1.63722e-05	0.00351724	FALSE	TRUE
SRR1041717	PRJNA230454	llc12ph	207.58	-41.976	4.28633	1.81647e-05	0.00351724	FALSE	TRUE
ERR658226	PRJEB7574		71.9547	63.3799	4.28382	1.83713e-05	0.00351724	FALSE	TRUE
SRR2038482	PRJNA265099	hipsc11c	254.814	-8.00575	4.26842	1.96867e-05	0.00351724	FALSE	TRUE
SRR2096451	PRJNA289483	Cranial neural crest cells (CNCCs)	212.17	-27.7073	4.26148	2.03076e-05	0.00351724	FALSE	TRUE
SRR307912	PRJNA30709	h1	255.397	-20.8527	4.25694	2.07241e-05	0.00351724	FALSE	TRUE
SRR2501687	PRJNA296798		249.232	-14.0805	4.24894	2.14788e-05	0.00351724	FALSE	TRUE
SRR597905	PRJNA178020		256.699	-10.0977	4.24744	2.16227e-05	0.00351724	FALSE	TRUE
SRR567562	PRJNA174954		-142.658	45.7048	4.23658	2.2695e-05	0.00351724	FALSE	TRUE
SRR1554445	PRJNA258522	ipsc	205.836	-35.2989	4.23413	2.29439e-05	0.00351724	FALSE	TRUE
SRR534299	PRJNA30709	imr90	81.2199	54.1797	4.23249	2.31115e-05	0.00351724	FALSE	TRUE
SRR191362	PRJNA153965	h9	200.741	-38.9992	4.22855	2.352e-05	0.00351724	FALSE	TRUE
SRR1956815	PRJNA280568		195.654	-40.7824	4.22614	2.37739e-05	0.00351724	FALSE	TRUE
SRR1554443	PRJNA258522	ipsc	212.859	-30.3416	4.22613	2.3774e-05	0.00351724	FALSE	TRUE
SRR031834	PRJNA122271	lcl	-141.311	52.1733	4.21795	2.46536e-05	0.00360544	FALSE	TRUE
SRR1707907	PRJNA270181	Immortalized prostate cancer cell line	47.8456	113.798	4.20442	2.61752e-05	0.00375758	FALSE	TRUE
SRR2050923	PRJNA262128	lung	60.9141	73.1994	4.18546	2.84595e-05	0.00375758	FALSE	TRUE
SRR1554442	PRJNA258522	ipsc	212.002	-30.777	4.18183	2.89176e-05	0.00375758	FALSE	TRUE
ERR266335	PRJEB1195		255.281	-17.9809	4.17579	2.96947e-05	0.00375758	FALSE	TRUE
SRR031956	PRJNA122271	lcl	-143.842	48.2939	4.17238	3.01431e-05	0.00375758	FALSE	TRUE
SRR2001844	PRJNA282593		207.106	-37.5719	4.17116	3.03057e-05	0.00375758	FALSE	TRUE
ERR266339	PRJEB1195		216.989	-28.3936	4.17111	3.03125e-05	0.00375758	FALSE	TRUE
SRR037172	PRJNA125337		248.547	-14.2449	4.16622	3.09689e-05	0.00383234	FALSE	TRUE
SRR1041714	PRJNA230454	llc12ph	208.824	-40.492	4.15598	3.2389e-05	0.00392857	FALSE	TRUE
SRR597903	PRJNA178020		257.414	-10.0234	4.15176	3.29921e-05	0.00403509	FALSE	TRUE
SRR2000469	PRJNA282486	hek293	205.149	175.299	4.14666	3.37354e-05	0.00434286	FALSE	TRUE
SRR2038471	PRJNA265099	hues44	254.991	-8.39639	4.122	3.75601e-05	0.00461111	FALSE	TRUE
SRR2032007	PRJNA284200		-264.599	61.9899	4.12125	3.76821e-05	0.00461111	FALSE	TRUE
SRR059131	PRJNA128275	h9	253.548	-17.7108	4.1179	3.82345e-05	0.00464088	FALSE	TRUE
ERR862963	PRJEB7955	h9	372.587	-14.5842	4.10041	4.12419e-05	0.00471795	FALSE	TRUE
SRR597889	PRJNA178020		255.165	-19.1702	4.09554	4.21185e-05	0.00471795	FALSE	TRUE
SRR067389	PRJNA132893	h9	252.819	-20.2106	4.09438	4.23293e-05	0.00471795	FALSE	TRUE
SRR1812748	PRJNA276003	B-cells	-311.922	-47.424	4.09246	4.26815e-05	0.00471795	FALSE	TRUE
SRR1576470	PRJNA261255	ipsc	209.013	-35.3118	4.08105	4.48336e-05	0.00471795	FALSE	TRUE
SRR1806655	PRJNA275667	hek293	200.606	171.887	4.07901	4.52288e-05	0.00472081	FALSE	TRUE
SRR1041718	PRJNA230454	llc12ph	207.643	-42.2848	4.07577	4.5863e-05	0.00472081	FALSE	TRUE
SRR1556222	PRJNA259212	low passage primary melanoma cultures	62.3859	27.7956	4.04932	5.13657e-05	0.00492754	FALSE	TRUE
SRR1643228	PRJNA266526		261.389	-15.1512	4.04162	5.3083e-05	0.00492754	FALSE	TRUE
DRR014113	PRJDB2456		-261.125	55.8721	4.04161	5.30864e-05	0.00492754	FALSE	TRUE
DRR014114	PRJDB2457		-259.401	55.0246	4.03741	5.40438e-05	0.00495238	FALSE	TRUE
SRR2001842	PRJNA282593		213.049	-34.3288	4.03079	5.55905e-05	0.00518868	FALSE	TRUE
ERR266345	PRJEB1195		199.961	-32.8607	4.02426	5.71558e-05	0.00523148	FALSE	TRUE
SRR031919	PRJNA122271	lcl	-145.435	47.141	4.01756	5.88032e-05	0.00536697	FALSE	TRUE
ERR862945	PRJEB7955	h9	372.843	-14.1194	4.01262	6.00488e-05	0.00543379	FALSE	TRUE
SRR1784139	PRJNA274258	T-cells	-250.635	-78.1577	4.00548	6.18926e-05	0.00547085	FALSE	TRUE
SRR1554441	PRJNA258522	ipsc	251.835	-12.4535	4.00036	6.32462e-05	0.00558036	FALSE	TRUE
SRR2557133	PRJNA297763	hek293	193.576	179.838	3.99356	6.50876e-05	0.00573913	FALSE	TRUE
SRR2029840	PRJNA284252	jurkat	-196.797	122.749	3.98871	6.64339e-05	0.00573913	FALSE	TRUE
SRR031835	PRJNA122271	lcl	-140.704	51.354	3.98372	6.78444e-05	0.00581897	FALSE	TRUE
SRR1576487	PRJNA261255	ipsc	206.439	-37.5193	3.97647	6.99459e-05	0.00594017	FALSE	TRUE
SRR1576512	PRJNA261255	ipsc	197.15	-40.5391	3.97324	7.09023e-05	0.006	FALSE	TRUE
ERR207981	PRJEB1195		244.826	-24.406	3.97022	7.18063e-05	0.00603376	FALSE	TRUE
SRR1784138	PRJNA274258	T-cells	-250.527	-77.6985	3.96448	7.35565e-05	0.00619835	FALSE	TRUE
SRR2032041	PRJNA284200		-263.52	64.607	3.9634	7.38908e-05	0.00619835	FALSE	TRUE
SRR2029841	PRJNA284252	jurkat	-197.21	123.045	3.96175	7.44009e-05	0.00621399	FALSE	TRUE
SRR2038467	PRJNA265099		254.499	-8.52829	3.95764	7.56926e-05	0.00632653	FALSE	TRUE
SRR1956817	PRJNA280568		196.343	-40.8855	3.95512	7.64948e-05	0.00635628	FALSE	TRUE
SRR1633336	PRJNA265099		254.384	-11.3409	3.95165	7.76156e-05	0.00635628	FALSE	TRUE
SRR1041715	PRJNA230454	llc12ph	209	-40.6468	3.94568	7.95746e-05	0.00649194	FALSE	TRUE
SRR1554446	PRJNA258522	ipsc	206.048	-35.6037	3.9412	8.10743e-05	0.00661355	FALSE	TRUE
SRR1025676	PRJNA227025	jeko-1	-211.043	155.325	3.93644	8.27e-05	0.00662745	FALSE	TRUE
SRR2501681	PRJNA296798		250.696	-12.697	3.93595	8.28683e-05	0.00662745	FALSE	TRUE
SRR1299758	PRJNA248665	h1	252.705	-20.5408	3.93386	8.35941e-05	0.00662791	FALSE	TRUE
ERR862958	PRJEB7955	h9	375.577	-15.5281	3.9271	8.59771e-05	0.00663043	FALSE	TRUE
SRR950427	PRJNA184717	neuron	199.141	-46.5411	3.9246	8.68728e-05	0.00663043	FALSE	TRUE
SRR534324	PRJNA30709		-307.522	-55.8978	3.92443	8.69371e-05	0.00663043	FALSE	TRUE
SRR031952	PRJNA122271	lcl	-143.746	47.4785	3.92237	8.76837e-05	0.00663043	FALSE	TRUE
SRR2501674	PRJNA296798		249.927	-12.0367	3.92128	8.80806e-05	0.00663043	FALSE	TRUE
SRR031937	PRJNA122271	lcl	-141.916	48.5137	3.91767	8.941e-05	0.00663043	FALSE	TRUE
SRR2038485	PRJNA265099	hipsc17b	254.745	-8.06297	3.90647	9.36559e-05	0.00670251	FALSE	TRUE
SRR1643227	PRJNA266526		261.469	-15.4629	3.90462	9.43745e-05	0.00670251	FALSE	TRUE
ERR266333	PRJEB1195	a549	245.352	-24.2915	3.90281	9.50832e-05	0.00678571	FALSE	TRUE
SRR2032044	PRJNA284200		-264.606	62.7738	3.89929	9.64742e-05	0.00683099	FALSE	TRUE
SRR1707916	PRJNA270181	Immortalized prostate cancer cell line	47.3013	113.286	3.89924	9.64949e-05	0.00683099	FALSE	TRUE
SRR1576471	PRJNA261255	ipsc	207.781	-35.8916	3.89901	9.65851e-05	0.00683099	FALSE	TRUE
SRR1294113	PRJNA248289	h1	256.009	-12.6341	3.89626	9.76876e-05	0.0069338	FALSE	TRUE
SRR2648296	PRJNA298743	T-cells	-224.106	167.195	3.88986	0.000100303	0.00702055	FALSE	TRUE
SRR1593955	PRJNA262733	liver	209.954	-29.5493	3.88677	0.000101585	0.00702055	FALSE	TRUE
SRR1067055	PRJNA34535		248.046	-10.7874	3.88148	0.000103825	0.00709459	FALSE	TRUE
SRR534322	PRJNA30709		-307.809	-55.7047	3.88093	0.000104056	0.00711409	FALSE	TRUE
SRR2001841	PRJNA282593		221.839	-29.9448	3.87814	0.000105257	0.00711409	FALSE	TRUE
SRR950429	PRJNA184717	NPC	205.212	-40.4727	3.87345	0.000107304	0.00726073	FALSE	TRUE
SRR597909	PRJNA178020		258.113	-8.72886	3.86724	0.000110076	0.00727869	FALSE	TRUE
SRR2501676	PRJNA296798		250.421	-13.0061	3.86496	0.000111107	0.00732899	FALSE	TRUE
SRR1554439	PRJNA258522	ipsc	251.907	-12.7842	3.86445	0.000111339	0.00732899	FALSE	TRUE
SRR1564407	PRJNA260224		257.632	-17.6533	3.85295	0.000116703	0.00772871	FALSE	TRUE
SRR1576479	PRJNA261255	ipsc	197.612	-43.4534	3.85075	0.000117757	0.00772871	FALSE	TRUE
SRR2001846	PRJNA282593		205.784	-39.7826	3.84665	0.000119745	0.00795597	FALSE	TRUE
SRR771559	PRJNA192838	lcl	-224.602	178.165	3.84084	0.000122615	0.00825153	FALSE	TRUE
SRR1173998	PRJNA238897	lung	70.566	82.7806	3.83486	0.000125637	0.0082622	FALSE	TRUE
SRR1576476	PRJNA261255	ipsc	197.779	-44.0118	3.83442	0.000125862	0.00829787	FALSE	TRUE
ERR862944	PRJEB7955	h9	374.713	-14.0805	3.82696	0.000129737	0.00840841	FALSE	TRUE
ERR866164	PRJEB7955	h9	375.408	-14.9535	3.82569	0.000130408	0.00844311	FALSE	TRUE
SRR2001847	PRJNA282593		204.306	-40.9462	3.82141	0.00013269	0.00855882	FALSE	TRUE
SRR2038474	PRJNA265099	hues49	256.057	-8.59915	3.82007	0.000133412	0.00855882	FALSE	TRUE
ERR862939	PRJEB7955	h9	375.115	-15.2765	3.81938	0.000133789	0.00855882	FALSE	TRUE
SRR2032042	PRJNA284200		-263.905	64.4097	3.8157	0.0001358	0.00865889	FALSE	TRUE
SRR1554440	PRJNA258522	ipsc	251.758	-12.1129	3.81195	0.000137874	0.00872832	FALSE	TRUE
SRR521479	SRP014320	h1	256.857	-16.7896	3.80949	0.000139254	0.00882521	FALSE	TRUE
SRR828798	PRJNA197326		213.094	-16.9702	3.80802	0.000140084	0.00888889	FALSE	TRUE
ERR862985	PRJEB7955	h9	377.274	-12.9483	3.79934	0.000145082	0.00921569	FALSE	TRUE
ERR266330	PRJEB1195		200.338	-32.7636	3.79269	0.000149024	0.00930168	FALSE	TRUE
ERR862978	PRJEB7955	h9	379.099	-14.0322	3.79085	0.000150135	0.00936288	FALSE	TRUE
SRR031964	PRJNA122271	lcl	-141.156	49.6352	3.78989	0.000150717	0.00936464	FALSE	TRUE
SRR1200497	PRJNA242307		66.2077	79.263	3.78737	0.000152251	0.0093956	FALSE	TRUE
SRR640258	PRJNA184717		256.025	-19.1328	3.77691	0.000158787	0.00981233	FALSE	TRUE
SRR925707	PRJNA210428	breast	29.4806	64.9784	3.77623	0.000159222	0.00981233	FALSE	TRUE
SRR031812	PRJNA122271	lcl	-144.816	47.8619	3.77571	0.000159554	0.00981233	FALSE	TRUE
SRR497709	PRJNA167037	T-cells	-201.993	118.447	3.77533	0.000159794	0.00981283	FALSE	TRUE
SRR2001840	PRJNA282593		251.39	-16.9107	3.77091	0.000162656	0.00992268	FALSE	TRUE
SRR031816	PRJNA122271	lcl	-145.257	47.5891	3.76794	0.0001646	0.00992268	FALSE	TRUE
SRR1784137	PRJNA274258	T-cells	-250.648	-77.9022	3.76748	0.000164902	0.00992268	FALSE	TRUE
SRR597894	PRJNA178020		259.276	-18.1352	3.76669	0.000165429	0.00992268	FALSE	TRUE
ERR866161	PRJEB7955	h9	376.461	-13.9807	3.76568	0.000166093	0.00992268	FALSE	TRUE
SRR2038486	PRJNA265099	hipsc18	252.766	-10.0112	3.76409	0.000167154	0.00992268	FALSE	TRUE
SRR1554447	PRJNA258522	ipsc	204.903	-36.0505	3.764	0.000167217	0.00992268	FALSE	TRUE
SRR1812720	PRJNA276003	B-cells	-314.072	-45.085	3.76162	0.000168815	0.0100256	FALSE	TRUE
SRR1552725	PRJNA258364	h9	255.212	-16.5309	3.7591	0.000170524	0.0100256	FALSE	TRUE
ERR658218	PRJEB7574		64.033	59.4065	3.75421	0.00017389	0.0101768	FALSE	TRUE
SRR1564408	PRJNA260224		257.851	-17.1517	3.75262	0.000174993	0.0102267	FALSE	TRUE
SRR521483	SRP014320	h1	257.734	-15.014	3.74711	0.000178882	0.010275	FALSE	TRUE
ERR866183	PRJEB7955	h9	375.874	-14.6973	3.73853	0.000185096	0.0105665	FALSE	TRUE
ERR862946	PRJEB7955	h9	372.859	-14.7546	3.72607	0.000194485	0.0110169	FALSE	TRUE
SRR067390	PRJNA132893	h9	253.718	-18.4474	3.72428	0.000195871	0.0110575	FALSE	TRUE
SRR1576472	PRJNA261255	ipsc	208.193	-35.5465	3.72315	0.000196752	0.0110575	FALSE	TRUE
SRR771560	PRJNA192838	lcl	-223.899	177.909	3.72144	0.000198094	0.0110575	FALSE	TRUE
SRR1586371	PRJNA262146	Neural stem cell	208.359	-35.3994	3.7185	0.000200412	0.0110575	FALSE	TRUE
ERR862971	PRJEB7955	h9	378.242	-13.748	3.71554	0.000202773	0.0110575	FALSE	TRUE
SRR1027594	PRJNA227155	ipsc	195.074	-46.5217	3.71377	0.000204197	0.0110575	FALSE	TRUE
SRR2501682	PRJNA296798		249.981	-13.2849	3.71357	0.000204354	0.0110575	FALSE	TRUE
SRR1956818	PRJNA280568		196.358	-40.5202	3.71028	0.00020703	0.0110575	FALSE	TRUE
ERR862981	PRJEB7955	h9	377.184	-12.8976	3.71016	0.000207132	0.0110575	FALSE	TRUE
SRR393830	SRP009840	blood	-251.272	58.0498	3.70997	0.000207281	0.0110575	FALSE	TRUE
SRR2001843	PRJNA282593		207.449	-37.5717	3.70967	0.000207526	0.0110575	FALSE	TRUE
ERR862974	PRJEB7955	h9	378.31	-15.64	3.70962	0.000207571	0.0110575	FALSE	TRUE
ERR878012	PRJEB7955	h9	374.931	-13.6939	3.70816	0.000208771	0.011078	FALSE	TRUE
ERR266338	PRJEB1195		202.503	-32.3268	3.70274	0.000213282	0.0112301	FALSE	TRUE
SRR3090769	PRJNA290903	zr-75-30	121.129	151.678	3.70076	0.000214952	0.0113333	FALSE	TRUE
SRR1781539	PRJNA274020	hek293	194.307	173.238	3.69723	0.000217962	0.0113333	FALSE	TRUE
SRR1707917	PRJNA270181	Immortalized prostate cancer cell line	47.269	113.118	3.69631	0.000218758	0.0113333	FALSE	TRUE
SRR1537733	PRJNA257661	h9	211.413	-31.3772	3.69585	0.000219152	0.0113333	FALSE	TRUE
SRR1744872	PRJNA271796	h9	184.677	-21.6502	3.69464	0.000220203	0.0113747	FALSE	TRUE
SRR2501685	PRJNA296798		249.677	-13.2032	3.69218	0.000222343	0.0115011	FALSE	TRUE
SRR1639744	PRJNA266312	mdamb436	63.7603	89.6733	3.6915	0.000222931	0.0115604	FALSE	TRUE
ERR878008	PRJEB7955	h9	374.921	-14.9206	3.68961	0.000224601	0.011587	FALSE	TRUE
SRR2032113	PRJNA284200		-265.077	61.3684	3.6879	0.000226113	0.011587	FALSE	TRUE
SRR066747	PRJNA130043	lcl	-142.79	47.7558	3.68745	0.000226515	0.011587	FALSE	TRUE
SRR1910404	PRJNA277945	undifferentiated hESCs	254.856	-13.5922	3.68378	0.000229805	0.0115924	FALSE	TRUE
SRR1576478	PRJNA261255	ipsc	197.861	-43.7515	3.68138	0.000231977	0.0115924	FALSE	TRUE
ERR862987	PRJEB7955	h9	379.462	-15.053	3.6798	0.000233415	0.0115924	FALSE	TRUE
SRR1313104	PRJNA251383	breast	-3.13077	-173.419	3.67457	0.000238247	0.0117263	FALSE	TRUE
SRR1033458	PRJNA215685	hek293	196.865	170.84	3.67423	0.000238566	0.0117263	FALSE	TRUE
SRR2937004	PRJNA302818	lcl_s4u_capturing	-122.859	6.59131	3.6737	0.000239062	0.0117263	FALSE	TRUE
SRR1537732	PRJNA257661	h9	242.998	-22.0546	3.67204	0.000240624	0.0117364	FALSE	TRUE
SRR2038491	PRJNA265099		254.818	-9.08781	3.66838	0.000244091	0.0118144	FALSE	TRUE
SRR2925160	PRJNA302748		78.3998	71.8718	3.66701	0.000245406	0.0118144	FALSE	TRUE
ERR862969	PRJEB7955	h9	378.273	-13.0405	3.66437	0.000247944	0.0118686	FALSE	TRUE
SRR1707908	PRJNA270181	Immortalized prostate cancer cell line	47.2642	113.092	3.66205	0.000250208	0.0119592	FALSE	TRUE
SRR1928000	PRJNA279312	mda231	46.9482	137.824	3.66077	0.000251457	0.0119596	FALSE	TRUE
SRR1422908	PRJNA252962	t Na?»ve	-248.36	-75.0131	3.65677	0.000255411	0.0120322	FALSE	TRUE
ERR862949	PRJEB7955	h9	377.403	-16.4618	3.65452	0.000257661	0.0121074	FALSE	TRUE
ERR878017	PRJEB7955	h9	377.296	-16.773	3.65409	0.000258097	0.0121074	FALSE	TRUE
SRR1067060	PRJNA34535		248.063	-10.5515	3.65312	0.000259073	0.0121074	FALSE	TRUE
SRR1956822	PRJNA280568		196.983	-40.9292	3.64943	0.000262827	0.0122925	FALSE	TRUE
SRR1806651	PRJNA275667	hek293	200.669	170.624	3.6459	0.000266458	0.0123529	FALSE	TRUE
SRR2038469	PRJNA265099	hues13	252.193	-11.3067	3.64425	0.000268168	0.0124219	FALSE	TRUE
SRR1028754	PRJNA227344	Embryonic stem cell	252.627	-15.6309	3.64019	0.000272435	0.012699	FALSE	TRUE
ERR862943	PRJEB7955	h9	374.65	-13.9567	3.63931	0.000273371	0.0127079	FALSE	TRUE
SRR1025675	PRJNA227025	jeko-1	-209.107	154.819	3.63905	0.000273648	0.0127079	FALSE	TRUE
SRR1118403	PRJNA235198		196.693	-51.5007	3.63743	0.000275375	0.0127413	FALSE	TRUE
SRR3031104	PRJNA306206		78.2338	142.454	3.63408	0.000278978	0.0129175	FALSE	TRUE
SRR2501678	PRJNA296798		251.223	-12.0877	3.63373	0.000279348	0.0129175	FALSE	TRUE
ERR862988	PRJEB7955	h9	378.565	-14.8422	3.63303	0.000280114	0.0129962	FALSE	TRUE
SRR031961	PRJNA122271	lcl	-142.503	50.6835	3.63113	0.000282184	0.0130171	FALSE	TRUE
SRR950428	PRJNA184717	ipsc	255.841	-19.7877	3.62624	0.000287583	0.0132331	FALSE	TRUE
ERR878007	PRJEB7955	h9	375.531	-15.2397	3.62402	0.000290062	0.0133458	FALSE	TRUE
SRR031948	PRJNA122271	lcl	-145.208	48.3668	3.6222	0.000292103	0.0133706	FALSE	TRUE
SRR1580543	PRJNA261431	a875	69.0741	77.4292	3.61712	0.000297901	0.0136784	FALSE	TRUE
SRR1067051	PRJNA34535		247.815	-10.5075	3.61492	0.000300435	0.0137385	FALSE	TRUE
SRR534297	PRJNA30709	a549	64.782	104.377	3.61439	0.000301053	0.01375	FALSE	TRUE
SRR1662330	PRJNA268434	mda231	67.5304	85.3472	3.61025	0.000305898	0.0138475	FALSE	TRUE
SRR1812744	PRJNA276003	B-cells	-312.938	-46.7568	3.61021	0.000305947	0.0138475	FALSE	TRUE
SRR1564415	PRJNA260224		258.201	-16.7598	3.60685	0.000309939	0.0139892	FALSE	TRUE
SRR1576481	PRJNA261255	ipsc	195.98	-46.831	3.60434	0.000312952	0.0140901	FALSE	TRUE
SRR2038487	PRJNA265099	hipsc18b	255.842	-8.89832	3.59893	0.000319529	0.0143268	FALSE	TRUE
SRR2031990	PRJNA284200		-264.316	64.004	3.58976	0.000330985	0.0145533	FALSE	TRUE
SRR1274530	PRJNA246387	h1	246.055	-21.5344	3.5893	0.000331561	0.0145533	FALSE	TRUE
SRR1274575	PRJNA246387	h1	244.156	-21.1115	3.58774	0.000333556	0.0145533	FALSE	TRUE
SRR1781551	PRJNA274020	hek293	190.295	172.247	3.58734	0.000334067	0.0145533	FALSE	TRUE
SRR1956824	PRJNA280568		196.21	-41.1705	3.58583	0.00033601	0.0145533	FALSE	TRUE
ERR862955	PRJEB7955	h9	378.742	-14.2656	3.58298	0.000339694	0.0145533	FALSE	TRUE
SRR2153380	PRJNA292390	ipsc	252.274	-19.8664	3.58197	0.000341007	0.0145533	FALSE	TRUE
SRR1781550	PRJNA274020	hek293	193.891	173.134	3.57596	0.000348951	0.0147138	FALSE	TRUE
SRR2937337	PRJNA302818	lcl_s4u_capturing	-125.95	8.84171	3.57572	0.000349262	0.0147138	FALSE	TRUE
SRR2142327	PRJNA291824	cord blood	-252.706	-87.0588	3.57488	0.000350387	0.0147138	FALSE	TRUE
SRR2970560	PRJNA304716		195.003	175.235	3.56901	0.000358338	0.0149085	FALSE	TRUE
SRR1956820	PRJNA280568		196.971	-41.1872	3.56615	0.000362264	0.0150409	FALSE	TRUE
SRR3031107	PRJNA306206		77.5948	141.913	3.56373	0.000365626	0.0150409	FALSE	TRUE
ERR866168	PRJEB7955	h9	376.575	-13.4675	3.56329	0.000366229	0.0150409	FALSE	TRUE
ERR866176	PRJEB7955	h9	375.365	-13.2301	3.56192	0.000368147	0.0150409	FALSE	TRUE
SRR2000187	PRJNA282454	a549	242.89	-3.72594	3.56088	0.000369617	0.0150409	FALSE	TRUE
SRR1633335	PRJNA265099		254.525	-10.5852	3.56016	0.000370626	0.0150409	FALSE	TRUE
SRR2214068	PRJNA294025		74.0692	82.267	3.55611	0.000376382	0.0151129	FALSE	TRUE
SRR031869	PRJNA122271	lcl	-143.968	49.4319	3.55369	0.000379872	0.0151525	FALSE	TRUE
SRR031827	PRJNA122271	lcl	-141.83	49.9166	3.55365	0.00037992	0.0151525	FALSE	TRUE
ERR862984	PRJEB7955	h9	375.599	-13.0098	3.55346	0.000380198	0.0151525	FALSE	TRUE
SRR1144542	PRJNA236397	monocytes	-248.199	-6.7964	3.55093	0.000383869	0.0152404	FALSE	TRUE
ERR862961	PRJEB7955	h9	374.739	-14.5527	3.54929	0.000386275	0.0153355	FALSE	TRUE
ERR862957	PRJEB7955	h9	374.951	-15.3638	3.54198	0.00039713	0.015493	FALSE	TRUE
SRR828795	PRJNA197326		213.49	-18.1589	3.54103	0.000398576	0.015493	FALSE	TRUE
SRR2038472	PRJNA265099	hues45	255.319	-7.85469	3.54082	0.00039889	0.015493	FALSE	TRUE
SRR3317031	PRJNA316990	jeg3	-90.93	243.509	3.53773	0.000403584	0.0156056	FALSE	TRUE
SRR1567909	PRJNA260186	hela	74.1255	142.958	3.53769	0.000403644	0.0156056	FALSE	TRUE
SRR1020625	PRJNA225616	h1	257.897	-18.5429	3.52902	0.000417104	0.0161503	FALSE	TRUE
ERR878014	PRJEB7955	h9	372.981	-14.5031	3.52857	0.000417805	0.0161503	FALSE	TRUE
SRR497707	PRJNA167037	T-cells	-202.319	117.989	3.52787	0.000418919	0.0161562	FALSE	TRUE
SRR1916986	PRJNA278477	Choriocarcinoma trophoblast	-93.2341	248.483	3.52493	0.0004236	0.016197	FALSE	TRUE
SRR031945	PRJNA122271	lcl	-141.585	49.3251	3.51835	0.000434246	0.0166114	FALSE	TRUE
SRR2038475	PRJNA265099	hues53	256.058	-7.85111	3.51721	0.000436109	0.0166366	FALSE	TRUE
SRR1273699	PRJNA246355	human Neural Stem Cells (hNSCs)	210.18	-41.2207	3.51549	0.000438939	0.0167166	FALSE	TRUE
ERR878013	PRJEB7955	h9	373.301	-14.5242	3.51476	0.000440143	0.0167515	FALSE	TRUE
SRR925689	PRJNA210428	breast	39.7701	74.3508	3.51348	0.000442285	0.0168311	FALSE	TRUE
ERR878018	PRJEB7955	h9	377.703	-17.0457	3.51216	0.000444477	0.0168452	FALSE	TRUE
SRR2184521	PRJNA293987	hepg2	-100.829	93.1544	3.51148	0.000445614	0.0168648	FALSE	TRUE
SRR2038465	PRJNA265099	hues1	255.652	-8.56279	3.50901	0.000449785	0.0169118	FALSE	TRUE
SRR873620	PRJNA206563	iPSC	259.756	-13.0112	3.50504	0.000456542	0.0171241	FALSE	TRUE
SRR031906	PRJNA122271	lcl	-140.577	52.2937	3.50012	0.000465057	0.0172478	FALSE	TRUE
SRR031953	PRJNA122271	lcl	-144.722	47.7045	3.50006	0.000465158	0.0172478	FALSE	TRUE
SRR1118400	PRJNA235198	ipsc	200.655	-45.6636	3.49736	0.000469895	0.0172478	FALSE	TRUE
ERR862968	PRJEB7955	h9	377.016	-16.1757	3.49435	0.00047521	0.0173333	FALSE	TRUE
ERR1203466	PRJEB7388	ipsc	258.488	-25.44	3.49187	0.000479646	0.0173333	FALSE	TRUE
ERR862962	PRJEB7955	h9	374.806	-14.1844	3.49147	0.000480379	0.0173333	FALSE	TRUE
SRR1995322	PRJNA282134	mda231	47.2458	138.679	3.49131	0.000480652	0.0173333	FALSE	TRUE
SRR1951718	PRJNA280230	blood	-238.365	-191.104	3.4906	0.000481937	0.0173333	FALSE	TRUE
SRR1917007	PRJNA278477	Choriocarcinoma trophoblast	-94.9369	247.382	3.48915	0.000484565	0.0174257	FALSE	TRUE
SRR387392	SRP009316		-205.213	157.592	3.48631	0.000489737	0.0175562	FALSE	TRUE
ERR862977	PRJEB7955	h9	378.994	-14.1818	3.48624	0.000489865	0.0175562	FALSE	TRUE
SRR1656507	PRJNA267697	blood	-238.731	-190.979	3.48613	0.000490061	0.0175562	FALSE	TRUE
SRR1576492	PRJNA261255	ipsc	194.884	-41.1717	3.48559	0.000491057	0.0175627	FALSE	TRUE
SRR521482	SRP014320	h1	257.158	-15.8876	3.48514	0.000491878	0.0175627	FALSE	TRUE
SRR1576466	PRJNA261255	ipsc	197.596	-40.7442	3.48288	0.000496045	0.0175627	FALSE	TRUE
SRR497705	PRJNA167037	T-cells	-202.071	118.892	3.48159	0.000498453	0.017625	FALSE	TRUE
SRR1060799	PRJNA232593	blood	-214.987	-185.977	3.481	0.000499547	0.0176316	FALSE	TRUE
SRR1041710	PRJNA230454	llc12ph	259.049	-16.4998	3.48016	0.000501109	0.0176381	FALSE	TRUE
SRR031947	PRJNA122271	lcl	-141.23	49.8045	3.47638	0.000508223	0.0177671	FALSE	TRUE
ERR862950	PRJEB7955	h9	377.455	-16.1686	3.47601	0.000508936	0.0177671	FALSE	TRUE
ERR866182	PRJEB7955	h9	376.141	-14.9107	3.47424	0.000512311	0.0178308	FALSE	TRUE
SRR032244	PRJNA117631	lcl	-140.227	54.5269	3.4718	0.000516973	0.0179647	FALSE	TRUE
SRR835321	PRJNA200086		231.422	-21.4569	3.46781	0.000524723	0.0180403	FALSE	TRUE
SRR2038489	PRJNA265099	hipsc20b	253.625	-8.97742	3.4678	0.000524731	0.0180403	FALSE	TRUE
SRR393828	SRP009840	blood	-250.44	58.8457	3.46643	0.000527425	0.0180455	FALSE	TRUE
SRR2038484	PRJNA265099	hipsc17a	255.178	-9.92834	3.46472	0.000530779	0.01812	FALSE	TRUE
SRR2501679	PRJNA296798		250.824	-13.0882	3.46405	0.000532109	0.01813	FALSE	TRUE
SRR805749	PRJNA196147	B-cells	-314.904	-56.8235	3.46317	0.000533852	0.0181325	FALSE	TRUE
SRR944666	PRJNA213675	hela	79.3217	144.751	3.46085	0.000538482	0.0181569	FALSE	TRUE
SRR863230	PRJNA203652	hek293	205.579	175.773	3.45984	0.000540504	0.0181569	FALSE	TRUE
SRR2038464	PRJNA265099	h9	252.382	-12.0609	3.45784	0.000544534	0.0181712	FALSE	TRUE
SRR1633337	PRJNA265099		254.714	-11.5227	3.45417	0.000551991	0.0182803	FALSE	TRUE
SRR2051039	PRJNA285874	hepg2	-90.3301	90.6966	3.45363	0.000553096	0.0182803	FALSE	TRUE
SRR1643224	PRJNA266526		261.473	-15.2103	3.45302	0.000554355	0.0182803	FALSE	TRUE
SRR805751	PRJNA196147	B-cells	-315.274	-56.0345	3.45287	0.000554663	0.0182803	FALSE	TRUE
SRR828797	PRJNA197326		213.486	-16.7635	3.45254	0.000555333	0.0182803	FALSE	TRUE
ERR866165	PRJEB7955	h9	375.938	-14.8033	3.45173	0.000556997	0.0182803	FALSE	TRUE
ERR862964	PRJEB7955	h9	373.001	-14.5734	3.45122	0.000558059	0.0182952	FALSE	TRUE
SRR1019692	PRJNA224978	mda231	48.003	141.623	3.44808	0.000564597	0.0184085	FALSE	TRUE
SRR1956819	PRJNA280568		197.096	-40.362	3.44754	0.000565723	0.0184085	FALSE	TRUE
ERR866170	PRJEB7955	h9	378.141	-14.2259	3.44627	0.00056838	0.0184085	FALSE	TRUE
SRR2153377	PRJNA292390	ipsc	253.082	-16.9291	3.44231	0.000576777	0.0186301	FALSE	TRUE
SRR1564414	PRJNA260224		257.945	-17.7722	3.44184	0.000577768	0.0186692	FALSE	TRUE
ERR1243469	PRJEB7388	ipsc	258.793	-25.6454	3.43924	0.000583348	0.0187211	FALSE	TRUE
SRR1781545	PRJNA274020	hek293	186.202	171.098	3.43918	0.000583485	0.0187211	FALSE	TRUE
SRR2038483	PRJNA265099	hipsc15b	255.054	-8.57324	3.43867	0.000584577	0.0187211	FALSE	TRUE
SRR1156252	PRJNA236636		46.1426	77.3867	3.43772	0.000586636	0.0187211	FALSE	TRUE
SRR1956821	PRJNA280568		196.483	-40.8942	3.437	0.000588189	0.0187211	FALSE	TRUE
ERR862960	PRJEB7955	h9	377.833	-16.1271	3.43564	0.000591152	0.0187211	FALSE	TRUE
SRR1027593	PRJNA227155	ipsc	195.181	-46.6093	3.43539	0.000591704	0.0187211	FALSE	TRUE
SRR1056402	PRJNA232387	ES-derived cardiomyocyte cells	185.117	-27.4256	3.43456	0.000593523	0.0187211	FALSE	TRUE
SRR2937231	PRJNA302818	lcl_s4u_capturing	-129.41	6.85401	3.43439	0.000593885	0.0187211	FALSE	TRUE
ERR862992	PRJEB7955	h9	379.17	-15.8733	3.43224	0.000598607	0.0188392	FALSE	TRUE
ERR862975	PRJEB7955	h9	376.709	-12.8766	3.43158	0.000600077	0.0188392	FALSE	TRUE
SRR1806643	PRJNA275667	hek293	200.688	171.962	3.43154	0.000600173	0.0188392	FALSE	TRUE
ERR866162	PRJEB7955	h9	379.049	-15.081	3.43101	0.000601349	0.0188889	FALSE	TRUE
SRR3102616	PRJNA273802	hepg2	-96.6917	94.2194	3.42957	0.000604544	0.0189796	FALSE	TRUE
SRR2153378	PRJNA292390	ipsc	252.633	-16.8457	3.42761	0.000608918	0.0189796	FALSE	TRUE
SRR032274	PRJNA117631	lcl	-141.539	54.3336	3.42715	0.000609943	0.0189796	FALSE	TRUE
SRR1575099	PRJNA261017	blood	-236.096	-196.217	3.42714	0.000609974	0.0189796	FALSE	TRUE
SRR1060787	PRJNA232593	blood	-214.533	-186.132	3.42571	0.000613194	0.0190334	FALSE	TRUE
SRR073730	PRJNA153913		202.081	176.577	3.42368	0.000617791	0.0190334	FALSE	TRUE
ERR1102012	PRJEB11541	hek293	200.478	168.644	3.42118	0.00062349	0.0191222	FALSE	TRUE
SRR1917010	PRJNA278477	Choriocarcinoma trophoblast	-94.9605	248	3.42093	0.000624085	0.0191232	FALSE	TRUE
SRR771561	PRJNA192838	lcl	-225.814	177.327	3.41919	0.000628085	0.0192435	FALSE	TRUE
SRR1274579	PRJNA246387	h1	240.722	-23.887	3.41868	0.000629258	0.0192462	FALSE	TRUE
SRR828796	PRJNA197326		213.662	-17.8867	3.41796	0.000630914	0.0192462	FALSE	TRUE
ERR862959	PRJEB7955	h9	378.511	-14.7325	3.41775	0.000631418	0.0192462	FALSE	TRUE
ERR188339	PRJEB3366	lcl	-227.482	174.684	3.41697	0.000633216	0.0192606	FALSE	TRUE
SRR1562738	PRJNA260053	iPSC	247.331	-22.5497	3.4159	0.000635714	0.0193099	FALSE	TRUE
SRR1917009	PRJNA278477	Choriocarcinoma trophoblast	-94.4963	247.447	3.41409	0.000639948	0.019331	FALSE	TRUE
SRR1662327	PRJNA268434	mda231	67.2122	84.6947	3.41383	0.000640569	0.019331	FALSE	TRUE
ERR866181	PRJEB7955	h9	379.105	-15.4144	3.41216	0.00064451	0.019331	FALSE	TRUE
SRR2050915	PRJNA262128	lung	62.1384	97.0676	3.41124	0.000646675	0.019331	FALSE	TRUE
SRR1182054	PRJNA237340	brain	206.054	-212.907	3.41122	0.000646725	0.019331	FALSE	TRUE
SRR1812727	PRJNA276003	B-cells	-314.857	-45.2372	3.41068	0.000648008	0.019331	FALSE	TRUE
ERR862940	PRJEB7955	h9	375.234	-15.0369	3.41065	0.000648091	0.019331	FALSE	TRUE
SRR1576508	PRJNA261255	ipsc	195.479	-42.3846	3.41042	0.000648639	0.019331	FALSE	TRUE
SRR521478	SRP014320	h1	257.416	-15.9586	3.40996	0.000649735	0.0193664	FALSE	TRUE
SRR1554438	PRJNA258522	ipsc	258.739	-11.1235	3.40718	0.000656376	0.0196101	FALSE	TRUE
SRR393834	SRP009840	blood	-249.211	61.3844	3.40679	0.000657313	0.019622	FALSE	TRUE
SRR1060794	PRJNA232593	blood	-214.815	-185.609	3.40565	0.000660078	0.0197146	FALSE	TRUE
SRR456551	PRJNA158111	hepg2	73.732	138.491	3.40104	0.0006713	0.0198978	FALSE	TRUE
SRR976769	PRJNA218926	blood	-225.838	-180.299	3.401	0.000671393	0.0198978	FALSE	TRUE
SRR066746	PRJNA130043	lcl	-143.679	46.9776	3.39903	0.000676257	0.0199438	FALSE	TRUE
SRR1660336	PRJNA268222	NCCIT cells, hECC	244.892	-22.219	3.39722	0.00068074	0.0199888	FALSE	TRUE
SRR2937192	PRJNA302818	lcl_s4u_capturing	-124.651	6.58096	3.39402	0.000688758	0.0201897	FALSE	TRUE
ERR866150	PRJEB7955	h9	376.303	-13.0373	3.39319	0.000690828	0.0202118	FALSE	TRUE
SRR1916989	PRJNA278477	Choriocarcinoma trophoblast	-93.2819	248.284	3.39287	0.000691655	0.0202447	FALSE	TRUE
ERR862947	PRJEB7955	h9	378.709	-15.0976	3.39107	0.00069621	0.0203212	FALSE	TRUE
SRR2096447	PRJNA289483	Cranial neural crest cells (CNCCs)	213.121	-27.2626	3.38977	0.000699522	0.0203212	FALSE	TRUE
SRR2017702	PRJNA282597		280.253	-91.3781	3.38671	0.00070736	0.0205286	FALSE	TRUE
SRR1947738	PRJNA279975	hek293	190.735	167.022	3.38202	0.000719556	0.0206893	FALSE	TRUE
ERR862942	PRJEB7955	h9	377.972	-15.8552	3.38155	0.000720792	0.0206979	FALSE	TRUE
SRR521477	SRP014320	h1	257.213	-15.9402	3.37786	0.000730518	0.0209239	FALSE	TRUE
SRR948497	PRJNA214428	ALL	-279.756	47.133	3.37784	0.000730563	0.0209239	FALSE	TRUE
ERR866171	PRJEB7955	h9	378.871	-15.1487	3.37413	0.000740489	0.0211111	FALSE	TRUE
SRR1947739	PRJNA279975	hek293	191.031	167.56	3.37362	0.000741857	0.0211111	FALSE	TRUE
SRR2937187	PRJNA302818	lcl_s4u_capturing	-125.093	5.36209	3.36971	0.000752476	0.0213994	FALSE	TRUE
ERR866172	PRJEB7955	h9	377.644	-16.5448	3.3685	0.000755781	0.0215467	FALSE	TRUE
SRR1662326	PRJNA268434	mda231	67.3539	84.3786	3.3665	0.000761273	0.0216809	FALSE	TRUE
SRR1593956	PRJNA262733	liver	210.104	-29.3015	3.36574	0.000763382	0.0216844	FALSE	TRUE
SRR863232	PRJNA203652	hek293	205.508	175.955	3.36527	0.000764697	0.0216844	FALSE	TRUE
ERR866167	PRJEB7955	h9	378.694	-16.4193	3.36293	0.000771198	0.0217641	FALSE	TRUE
SRR031822	PRJNA122271	lcl	-146.976	49.0316	3.35889	0.000782563	0.0220359	FALSE	TRUE
SRR345218	PRJNA154623	h9	244.954	-16.5991	3.35881	0.000782796	0.0220359	FALSE	TRUE
SRR031935	PRJNA122271	lcl	-142.079	50.9111	3.35788	0.000785419	0.0220359	FALSE	TRUE
SRR2937189	PRJNA302818	lcl_s4u_capturing	-125.665	6.32436	3.35677	0.000788576	0.0221707	FALSE	TRUE
SRR447182	PRJNA153783	brain	191.74	-50.2172	3.35357	0.000797753	0.022327	FALSE	TRUE
SRR828801	PRJNA197326	a549	102.492	55.3174	3.35173	0.000803085	0.02238	FALSE	TRUE
SRR1664770	PRJNA268433		199.93	174.748	3.35127	0.000804411	0.0224091	FALSE	TRUE
SRR1523352	PRJNA255989		195.347	-48.9542	3.35044	0.000806841	0.0224091	FALSE	TRUE
ERR862976	PRJEB7955	h9	376.485	-12.6729	3.35016	0.000807663	0.0224274	FALSE	TRUE
ERR866153	PRJEB7955	h9	379.104	-14.8304	3.3492	0.00081046	0.0225078	FALSE	TRUE
SRR032255	PRJNA117631	lcl	-140.81	54.5742	3.34784	0.000814434	0.0225593	FALSE	TRUE
SRR1726360	PRJNA270845	hmc-l	97.7779	53.7122	3.34726	0.000816143	0.0225593	FALSE	TRUE
SRR925692	PRJNA210428	breast	40.1945	76.0383	3.34576	0.000820569	0.0226029	FALSE	TRUE
SRR2990328	PRJNA305762	renal cortex,nephrogenic interstitium,renal cortical interstitium	-46.3453	-91.3904	3.34458	0.000824062	0.0226386	FALSE	TRUE
ERR866184	PRJEB7955	h9	378.665	-16.3867	3.34353	0.000827206	0.0226687	FALSE	TRUE
ERR862967	PRJEB7955	h9	378.076	-16.593	3.3432	0.000828176	0.0226687	FALSE	TRUE
SRR2003927	SRP057855	brain	178.91	-40.5261	3.3425	0.000830278	0.0226864	FALSE	TRUE
SRR031628	PRJNA259585	h1	254.373	-19.7043	3.34095	0.000834926	0.0226904	FALSE	TRUE
DRR006427	PRJDB2573		-243.411	-171.528	3.34067	0.000835759	0.0226904	FALSE	TRUE
SRR835322	PRJNA200086		234.423	-19.3049	3.33815	0.000843379	0.0228257	FALSE	TRUE
ERR866163	PRJEB7955	h9	379.289	-15.3038	3.33686	0.000847318	0.0228257	FALSE	TRUE
SRR805747	PRJNA196147	B-cells	-314.803	-56.3877	3.33644	0.000848589	0.0228257	FALSE	TRUE
ERR866154	PRJEB7955	h9	377.376	-16.0365	3.33548	0.000851533	0.0228257	FALSE	TRUE
SRR1554437	PRJNA258522	ipsc	258.361	-10.5222	3.33477	0.000853691	0.0228257	FALSE	TRUE
SRR2937229	PRJNA302818	lcl_s4u_capturing	-122.735	6.87446	3.33446	0.000854642	0.0228257	FALSE	TRUE
SRR1814054	PRJNA276143	blood	-301.292	-58.4201	3.33393	0.000856293	0.0228257	FALSE	TRUE
SRR2937233	PRJNA302818	lcl_s4u_capturing	-129.291	6.96208	3.33028	0.000867574	0.022995	FALSE	TRUE
SRR921552	PRJNA209423	hela	75.7445	133.276	3.32986	0.000868902	0.023002	FALSE	TRUE
SRR597911	PRJNA178020		258.679	-7.78987	3.32883	0.000872116	0.0231281	FALSE	TRUE
ERR866159	PRJEB7955	h9	375.24	-12.9674	3.32768	0.000875729	0.0232574	FALSE	TRUE
SRR1274578	PRJNA246387	h1	240.674	-23.1857	3.3276	0.000875985	0.0232574	FALSE	TRUE
SRR1917002	PRJNA278477	Choriocarcinoma trophoblast	-92.9903	247.785	3.32344	0.000889156	0.023379	FALSE	TRUE
SRR497706	PRJNA167037	T-cells	-202.105	118.28	3.3234	0.000889278	0.023379	FALSE	TRUE
SRR1273700	PRJNA246355	human Neural Stem Cells (hNSCs)	209.691	-40.5623	3.32147	0.000895438	0.02348	FALSE	TRUE
SRR1662320	PRJNA268434	mda231	66.5678	85.0202	3.32097	0.00089705	0.0235024	FALSE	TRUE
SRR1056401	PRJNA232387	ES-derived cardiomyocyte cells	185.238	-26.8885	3.31708	0.000909644	0.0236399	FALSE	TRUE
SRR2001837	PRJNA282593	undifferentiated hESCs	255.028	-10.0847	3.31603	0.000913064	0.0236812	FALSE	TRUE
SRR2153379	PRJNA292390	ipsc	252.353	-19.9776	3.31533	0.000915338	0.0236817	FALSE	TRUE
ERR862973	PRJEB7955	h9	377.778	-14.9051	3.31526	0.000915575	0.0236817	FALSE	TRUE
SRR1586372	PRJNA262146	Neural stem cell	208.569	-35.8818	3.31465	0.000917587	0.0236817	FALSE	TRUE
SRR1917005	PRJNA278477	Choriocarcinoma trophoblast	-93.2759	247.508	3.31431	0.000918701	0.0236817	FALSE	TRUE
SRR1662322	PRJNA268434	mda231	66.8689	83.9869	3.31166	0.000927456	0.0238491	FALSE	TRUE
ERR878010	PRJEB7955	h9	377.415	-16.8164	3.3113	0.000928652	0.0238491	FALSE	TRUE
SRR976768	PRJNA218926	blood	-225.201	-180.183	3.31022	0.000932211	0.0239218	FALSE	TRUE
SRR1294107	PRJNA248289	ipsc	255.45	-11.7617	3.30745	0.000941485	0.0240474	FALSE	TRUE
SRR836533	PRJNA200967		198.985	-46.2038	3.30743	0.000941569	0.0240474	FALSE	TRUE
ERR862982	PRJEB7955	h9	377.775	-12.4043	3.30735	0.000941818	0.0240474	FALSE	TRUE
SRR1956823	PRJNA280568		196.524	-41.2318	3.3072	0.000942334	0.0240474	FALSE	TRUE
SRR2937190	PRJNA302818	lcl_s4u_capturing	-124.669	6.41296	3.30452	0.000951396	0.024225	FALSE	TRUE
SRR1060789	PRJNA232593	blood	-215.169	-184.874	3.30261	0.000957907	0.0242347	FALSE	TRUE
ERR862980	PRJEB7955	h9	377.094	-16.4112	3.30095	0.000963565	0.024358	FALSE	TRUE
SRR031925	PRJNA122271	lcl	-141.548	48.6774	3.30013	0.000966398	0.02443	FALSE	TRUE
SRR1293901	PRJNA248285	gm12878	-219.828	172.409	3.29859	0.000971703	0.02443	FALSE	TRUE
SRR1662328	PRJNA268434	mda231	67.5506	85.8901	3.29797	0.00097387	0.02443	FALSE	TRUE
SRR1576473	PRJNA261255	ipsc	195.802	-40.1953	3.29771	0.000974762	0.02443	FALSE	TRUE
SRR521514	SRP014320	h1	252.825	-15.8066	3.29704	0.000977098	0.0244362	FALSE	TRUE
SRR1172002	PRJNA238817		49.6879	71.2245	3.29679	0.000977958	0.0244362	FALSE	TRUE
SRR1273703	PRJNA246355	human Neural Stem Cells (hNSCs)	209.859	-39.9884	3.29481	0.000984892	0.0245572	FALSE	TRUE
SRR805755	PRJNA196147	B-cells	-315.151	-56.9429	3.29339	0.000989886	0.0246685	FALSE	TRUE
SRR1608873	PRJNA263397	AML	-258.432	68.7031	3.2931	0.000990884	0.0246826	FALSE	TRUE
SRR1033457	PRJNA215685	hek293	196.83	171.209	3.29258	0.000992714	0.0247335	FALSE	TRUE
SRR1917013	PRJNA278477	Choriocarcinoma trophoblast	-94.4669	247.863	3.29121	0.000997592	0.0248209	FALSE	TRUE
SRR1662321	PRJNA268434	mda231	66.4497	84.5165	3.2903	0.00100079	0.0248535	FALSE	TRUE
SRR1576486	PRJNA261255	ipsc	206.794	-35.7183	3.29006	0.00100165	0.0248535	FALSE	TRUE
SRR3192546	PRJNA30709		75.1858	81.4836	3.2895	0.00100365	0.024936	FALSE	TRUE
SRR1144284	PRJNA236383	mda231	66.1383	35.4937	3.28318	0.00102642	0.0253159	FALSE	TRUE
SRR3317026	PRJNA316990	jeg3	-91.2515	244.574	3.27908	0.00104147	0.0255225	FALSE	TRUE
SRR1812736	PRJNA276003	B-cells	-313.105	-46.6785	3.27749	0.00104736	0.0255925	FALSE	TRUE
ERR862972	PRJEB7955	h9	378.736	-13.4419	3.277	0.00104916	0.0255925	FALSE	TRUE
SRR073754	PRJNA153913		41.785	71.7177	3.27545	0.00105493	0.025658	FALSE	TRUE
SRR2937022	PRJNA302818	lcl_s4u_capturing	-121.336	10.1531	3.27498	0.00105668	0.025658	FALSE	TRUE
SRR031878	PRJNA122271	lcl	-143.875	48.1874	3.27275	0.00106505	0.0257487	FALSE	TRUE
SRR2028010	PRJNA284119	blood	-175.607	-71.7003	3.27253	0.0010659	0.0257487	FALSE	TRUE
SRR521484	SRP014320	h1	258.175	-12.3038	3.27238	0.00106645	0.0257487	FALSE	TRUE
SRR2214039	PRJNA294025		74.6277	81.1911	3.27137	0.00107027	0.0258311	FALSE	TRUE
SRR398216	PRJNA156297	293t	196.864	178.229	3.27061	0.00107317	0.025897	FALSE	TRUE
SRR1917025	PRJNA278477	Choriocarcinoma trophoblast	-95.1007	248.209	3.26879	0.00108008	0.0259648	FALSE	TRUE
ERR866152	PRJEB7955	h9	378.485	-14.4073	3.26806	0.00108287	0.0259648	FALSE	TRUE
SRR073738	PRJNA153913		29.7504	52.5452	3.26734	0.00108563	0.0259982	FALSE	TRUE
SRR1707918	PRJNA270181	Immortalized prostate cancer cell line	47.779	113.722	3.26668	0.00108818	0.026014	FALSE	TRUE
SRR521481	SRP014320	h1	257.428	-16.0947	3.26397	0.00109863	0.0262195	FALSE	TRUE
SRR2557132	PRJNA297763	hek293	193.863	179.173	3.26105	0.00110999	0.0263162	FALSE	TRUE
SRR1523353	PRJNA255989		195.44	-49.5987	3.26011	0.00111369	0.0263167	FALSE	TRUE
ERR866173	PRJEB7955	h9	377.236	-15.8985	3.25919	0.00111731	0.0263167	FALSE	TRUE
SRR3479143	PRJNA266072	hek293	195.319	177.544	3.25588	0.00113043	0.0264433	FALSE	TRUE
SRR805745	PRJNA196147	B-cells	-316.089	-55.0969	3.25567	0.00113127	0.0264464	FALSE	TRUE
SRR2937244	PRJNA302818	lcl_s4u_capturing	-122.685	6.00778	3.25433	0.00113662	0.0265582	FALSE	TRUE
SRR3308941	PRJNA316672	panc-1	52.5986	77.8128	3.25357	0.00113964	0.0265897	FALSE	TRUE
SRR1616922	PRJNA264334	m410	66.0852	75.7746	3.25168	0.00114726	0.0266383	FALSE	TRUE
SRR2000176	PRJNA282454		236.707	2.20477	3.25095	0.00115021	0.0266383	FALSE	TRUE
SRR1643416	PRJNA266526		282.464	18.5624	3.24876	0.0011591	0.0268278	FALSE	TRUE
SRR1806656	PRJNA275667	hek293	200.615	170.799	3.24833	0.00116086	0.0268278	FALSE	TRUE
ERR878024	PRJEB7955	h9	377.404	-15.1839	3.2463	0.00116915	0.0269797	FALSE	TRUE
SRR1975459	PRJNA281197	detroit 551	260.433	-8.94076	3.24612	0.0011699	0.0269797	FALSE	TRUE
SRR1643221	PRJNA266526		262.235	-14.7694	3.24549	0.00117248	0.0270161	FALSE	TRUE
ERR862979	PRJEB7955	h9	378.17	-16.3043	3.24444	0.00117681	0.027032	FALSE	TRUE
SRR1283381	PRJNA246711	cord blood	-226.176	28.0181	3.2444	0.00117697	0.027032	FALSE	TRUE
ERR914301	PRJEB7388	ipsc	256.254	-28.5773	3.24285	0.00118342	0.0271033	FALSE	TRUE
ERR1102002	PRJEB11541	hek293	201.182	167.267	3.2419	0.00118735	0.0271261	FALSE	TRUE
SRR525258	PRJNA171063	B-cells	-311.528	-56.9047	3.24144	0.00118926	0.0271261	FALSE	TRUE
SRR1916988	PRJNA278477	Choriocarcinoma trophoblast	-93.2337	248.044	3.24122	0.0011902	0.0271309	FALSE	TRUE
SRR597897	PRJNA178020		257.533	-20.0258	3.23943	0.0011977	0.02725	FALSE	TRUE
ERR878011	PRJEB7955	h9	374.49	-13.8434	3.23896	0.00119967	0.0273045	FALSE	TRUE
SRR1173996	PRJNA238897	lung	73.5955	83.6547	3.23878	0.00120041	0.0273045	FALSE	TRUE
SRR1273704	PRJNA246355	human Neural Stem Cells (hNSCs)	210.286	-40.0259	3.23593	0.00121248	0.0274627	FALSE	TRUE
ERR866166	PRJEB7955	h9	378.666	-16.4811	3.23477	0.00121742	0.0275166	FALSE	TRUE
SRR447184	PRJNA153783	brain	191.086	-49.5136	3.23322	0.00122405	0.0275493	FALSE	TRUE
SRR1259327	PRJNA245235	hek293	203.155	174.787	3.23285	0.00122562	0.0275493	FALSE	TRUE
SRR031910	PRJNA122271	lcl	-140.932	51.7796	3.23271	0.00122622	0.0275493	FALSE	TRUE
ERR862989	PRJEB7955	h9	375.878	-14.3243	3.23251	0.0012271	0.0275493	FALSE	TRUE
ERR658219	PRJEB7574		76.0001	71.5026	3.23131	0.00123225	0.0275964	FALSE	TRUE
SRR3031105	PRJNA306206		77.372	141.096	3.22909	0.00124184	0.0276634	FALSE	TRUE
ERR866180	PRJEB7955	h9	378.464	-15.703	3.22882	0.00124304	0.027708	FALSE	TRUE
SRR1984289	PRJNA280103		-10.2454	-132.292	3.22878	0.00124321	0.027708	FALSE	TRUE
SRR953772	PRJNA215765	hep3b	35.3372	66.3113	3.22763	0.00124818	0.0278257	FALSE	TRUE
SRR1608871	PRJNA263397	AML	-259.045	68.7998	3.22676	0.00125202	0.027914	FALSE	TRUE
SRR1956814	PRJNA280568		195.813	-40.6103	3.22549	0.00125756	0.0279227	FALSE	TRUE
SRR1283379	PRJNA246711	cord blood	-225.911	27.8319	3.22393	0.00126445	0.0279227	FALSE	TRUE
ERR862970	PRJEB7955	h9	378.269	-13.3363	3.22302	0.00126847	0.0279566	FALSE	TRUE
SRR2184524	PRJNA293987	hepg2	-102.203	91.874	3.22212	0.00127247	0.028	FALSE	TRUE
SRR345216	PRJNA154623	h9	244.768	-16.8168	3.22011	0.00128143	0.0280834	FALSE	TRUE
ERR266351	PRJEB1195		204.137	-31.8836	3.21879	0.00128732	0.0281665	FALSE	TRUE
SRR976766	PRJNA218926	blood	-225.384	-180.503	3.2185	0.00128863	0.028184	FALSE	TRUE
SRR514128	PRJNA168981		192.828	-57.4035	3.21727	0.00129416	0.0282072	FALSE	TRUE
SRR1744873	PRJNA271796	h9	183.886	-20.578	3.21675	0.00129652	0.0282072	FALSE	TRUE
SRR948494	PRJNA214428	ALL	-268.859	54.8373	3.21652	0.00129756	0.0282072	FALSE	TRUE
SRR1662323	PRJNA268434	mda231	66.5721	84.2908	3.21593	0.00130022	0.0282325	FALSE	TRUE
SRR031876	PRJNA122271	lcl	-142.908	47.4259	3.2146	0.00130625	0.0282657	FALSE	TRUE
ERR878023	PRJEB7955	h9	377.655	-15.1732	3.21332	0.00131212	0.0283254	FALSE	TRUE
SRR1812746	PRJNA276003	a549	-312.923	-47.1174	3.21304	0.00131338	0.0283254	FALSE	TRUE
SRR1664773	PRJNA268433		199.622	174.854	3.21218	0.00131731	0.0283743	FALSE	TRUE
SRR1049832	PRJNA231724	k562	80.0073	155.332	3.21206	0.00131786	0.0283756	FALSE	TRUE
ERR878021	PRJEB7955	h9	377.375	-14.5957	3.21148	0.00132054	0.0283899	FALSE	TRUE
SRR2064013	PRJNA287113	B-cells	-313.729	-53.7036	3.21115	0.00132203	0.0283899	FALSE	TRUE
SRR2038477	PRJNA265099	hues64	255.674	-8.25738	3.21104	0.00132255	0.0283899	FALSE	TRUE
ERR862956	PRJEB7955	h9	378.182	-15.6008	3.21092	0.00132309	0.0283899	FALSE	TRUE
SRR934233	PRJNA211925	cord blood	-224.612	26.1206	3.21087	0.00132335	0.0283899	FALSE	TRUE
SRR1916987	PRJNA278477	Choriocarcinoma trophoblast	-92.8296	248.569	3.21015	0.00132664	0.0284227	FALSE	TRUE
SRR1747972	PRJNA252962	t TEFF	-248.216	-74.6112	3.20831	0.00133518	0.0284929	FALSE	TRUE
SRR2937311	PRJNA302818	lcl_s4u_capturing	-126.992	4.55165	3.20816	0.00133585	0.0284929	FALSE	TRUE
ERR878022	PRJEB7955	h9	377.211	-14.5574	3.20812	0.00133605	0.0284929	FALSE	TRUE
SRR031892	PRJNA122271	lcl	-141.11	51.6331	3.20623	0.00134487	0.0285938	FALSE	TRUE
SRR3317025	PRJNA316990	jeg3	-91.1174	243.843	3.20622	0.00134492	0.0285938	FALSE	TRUE
SRR3144573	PRJNA306804	hela	72.7562	133.815	3.20607	0.00134562	0.0285938	FALSE	TRUE
SRR1273707	PRJNA246355	human Neural Stem Cells (hNSCs)	209.75	-40.8346	3.2044	0.00135346	0.0286247	FALSE	TRUE
ERR878015	PRJEB7955	h9	379.283	-14.6312	3.20415	0.00135462	0.0286247	FALSE	TRUE
ERR878019	PRJEB7955	h9	376.655	-13.8393	3.20386	0.00135598	0.0286247	FALSE	TRUE
SRR031874	PRJNA122271	lcl	-143.915	48.9715	3.20277	0.00136112	0.0287199	FALSE	TRUE
SRR1662329	PRJNA268434	mda231	67.9837	86.0448	3.2011	0.00136906	0.0288108	FALSE	TRUE
SRR031905	PRJNA122271	lcl	-141.435	51.9562	3.20042	0.00137229	0.0288108	FALSE	TRUE
SRR835320	PRJNA200086		233.299	-20.4515	3.19834	0.0013822	0.02899	FALSE	TRUE
SRR1118399	PRJNA235198		196.993	-53.1707	3.1954	0.00139638	0.0291558	FALSE	TRUE
ERR862951	PRJEB7955	h9	377.667	-13.565	3.19532	0.00139676	0.0291558	FALSE	TRUE
SRR2124173	PRJNA290616	huvec	58.5428	62.6006	3.19502	0.00139823	0.0291641	FALSE	TRUE
SRR534303	PRJNA30709	sknsh	79.0174	55.3785	3.19483	0.00139916	0.0291648	FALSE	TRUE
SRR1554436	PRJNA258522	ipsc	258.423	-11.23	3.19407	0.00140284	0.0292037	FALSE	TRUE
SRR2644789	PRJNA298669		77.5952	78.3913	3.19219	0.00141197	0.0293349	FALSE	TRUE
SRR521480	SRP014320	h1	257.239	-16.2892	3.19111	0.00141729	0.0293745	FALSE	TRUE
SRR2184520	PRJNA293987	hepg2	-100.757	92.652	3.18805	0.00143236	0.0295227	FALSE	TRUE
SRR934635	PRJNA210428	breast	40.6852	78.6157	3.18321	0.00145651	0.0298129	FALSE	TRUE
SRR1273706	PRJNA246355	human Neural Stem Cells (hNSCs)	210.351	-40.9037	3.18321	0.00145653	0.0298129	FALSE	TRUE
SRR1633353	PRJNA265099		258.728	-13.8137	3.18283	0.00145842	0.0298129	FALSE	TRUE
SRR3488637	PRJNA321048	bj	84.4203	58.2924	3.18216	0.00146179	0.0298129	FALSE	TRUE
SRR1118401	PRJNA235198	ipsc	200.262	-45.8745	3.18204	0.00146241	0.0298129	FALSE	TRUE
SRR1273701	PRJNA246355	human Neural Stem Cells (hNSCs)	210.525	-40.5563	3.18177	0.00146377	0.0298129	FALSE	TRUE
ERR866156	PRJEB7955	h9	376.55	-14.44	3.18171	0.0014641	0.0298129	FALSE	TRUE
SRR805748	PRJNA196147	B-cells	-315.358	-56.0005	3.1816	0.00146465	0.0298129	FALSE	TRUE
SRR1551110	PRJNA258216	B-cells	-309.235	-55.7391	3.17933	0.00147617	0.0299478	FALSE	TRUE
SRR3317028	PRJNA316990	jeg3	-90.7838	244.164	3.17898	0.00147795	0.0299478	FALSE	TRUE
ERR342857	PRJEB4618		150.809	127.985	3.17892	0.00147825	0.0299478	FALSE	TRUE
ERR866155	PRJEB7955	h9	377.038	-16.5188	3.17808	0.00148254	0.0299777	FALSE	TRUE
ERR914303	PRJEB7388	ipsc	255.195	-32.0177	3.17779	0.00148401	0.0299777	FALSE	TRUE
SRR1947744	PRJNA279975	hek293	190.777	167.469	3.17698	0.00148815	0.0299926	FALSE	TRUE
SRR2062194	PRJNA285906		-199.074	120.032	3.17645	0.00149089	0.0300296	FALSE	TRUE
ERR1102008	PRJEB11541	hek293	199.584	169.328	3.17534	0.00149661	0.0300591	FALSE	TRUE
SRR031872	PRJNA122271	lcl	-144.773	48.7622	3.17512	0.00149776	0.0300739	FALSE	TRUE
SRR1812740	PRJNA276003	B-cells	-313.201	-47.4529	3.17432	0.00150186	0.0301033	FALSE	TRUE
SRR1662331	PRJNA268434	mda231	67.1746	84.9836	3.17312	0.00150811	0.0302209	FALSE	TRUE
SRR2937302	PRJNA302818	lcl_s4u_capturing	-123.972	8.33179	3.17288	0.00150935	0.0302209	FALSE	TRUE
SRR2038479	PRJNA265099	hues65	253.362	-10.866	3.17193	0.00151428	0.0302863	FALSE	TRUE
SRR835319	PRJNA200086		232.516	-20.2828	3.17164	0.00151579	0.0302863	FALSE	TRUE
SRR1576485	PRJNA261255	ipsc	195.124	-44.8358	3.17145	0.00151678	0.0302863	FALSE	TRUE
SRR2124172	PRJNA290616	huvec	58.8058	62.8683	3.16973	0.00152579	0.0303134	FALSE	TRUE
SRR1740036	PRJNA271578	B-cells	-311.892	-56.6377	3.16814	0.00153416	0.0303134	FALSE	TRUE
SRR1273709	PRJNA246355	human Neural Stem Cells (hNSCs)	210.475	-40.7173	3.16776	0.00153618	0.0303134	FALSE	TRUE
SRR2937287	PRJNA302818	lcl_s4u_capturing	-129.479	11.9535	3.16762	0.00153694	0.0303275	FALSE	TRUE
SRR1299756	PRJNA248665	h1	254.441	-18.8688	3.16723	0.00153896	0.0303275	FALSE	TRUE
SRR1608876	PRJNA263397	AML	-259.128	68.6349	3.16441	0.00155396	0.0305878	FALSE	TRUE
ERR862966	PRJEB7955	h9	378.044	-14.5039	3.16165	0.00156881	0.0307298	FALSE	TRUE
SRR1274549	PRJNA246387	h1	228.115	-24.2838	3.16132	0.00157057	0.0307653	FALSE	TRUE
SRR976765	PRJNA218926	blood	-225.23	-180.516	3.16106	0.00157198	0.030777	FALSE	TRUE
SRR1917000	PRJNA278477	Choriocarcinoma trophoblast	-93.8755	247.568	3.15911	0.00158254	0.0308256	FALSE	TRUE
ERR266329	PRJEB1195		201.503	-31.2613	3.15823	0.00158732	0.0308668	FALSE	TRUE
SRR2038466	PRJNA265099	hues3	255.287	-8.47835	3.15726	0.0015926	0.0309592	FALSE	TRUE
SRR2038488	PRJNA265099	hipsc18c	253.599	-11.4545	3.15663	0.00159602	0.0309643	FALSE	TRUE
SRR398217	PRJNA156297	293t	196.901	177.71	3.15538	0.00160288	0.031062	FALSE	TRUE
SRR1274577	PRJNA246387	h1	241.42	-20.2302	3.15492	0.0016054	0.0310755	FALSE	TRUE
SRR805756	PRJNA196147	B-cells	-315.526	-56.3589	3.15455	0.00160747	0.0310953	FALSE	TRUE
SRR863246	PRJNA203652	hek293	206.207	176.265	3.15425	0.00160909	0.0311158	FALSE	TRUE
SRR2937049	PRJNA302818	lcl_s4u_capturing	-121.661	7.55565	3.1527	0.0016177	0.031189	FALSE	TRUE
SRR1918300	PRJNA278767	AML	-274.155	42.2262	3.15257	0.00161838	0.031189	FALSE	TRUE
SRR1274536	PRJNA246387	h1	237.278	-23.2829	3.15256	0.00161846	0.031189	FALSE	TRUE
SRR1616903	PRJNA264334	m238	68.4629	32.5003	3.1523	0.00161992	0.031189	FALSE	TRUE
SRR066475	PRJNA133719		26.352	-34.0026	3.15086	0.0016279	0.0312862	FALSE	TRUE
ERR1102011	PRJEB11541	hek293	201.746	166.876	3.15069	0.00162886	0.0313065	FALSE	TRUE
SRR805754	PRJNA196147	B-cells	-315.415	-56.6503	3.14891	0.00163881	0.0313953	FALSE	TRUE
SRR2000172	PRJNA282454		235.228	3.1717	3.14889	0.00163892	0.0313953	FALSE	TRUE
SRR1519070	PRJNA255514	mcf7	-10.1286	15.0514	3.1464	0.00165294	0.0316761	FALSE	TRUE
SRR1282064	PRJNA246532	reh-r	-202.714	108.592	3.1456	0.00165746	0.0317077	FALSE	TRUE
SRR1947737	PRJNA279975	hek293	190.667	166.614	3.14329	0.00167061	0.0318641	FALSE	TRUE
SRR1740035	PRJNA271578	B-cells	-312.149	-56.9522	3.14327	0.00167074	0.0318641	FALSE	TRUE
SRR2937312	PRJNA302818	lcl_s4u_capturing	-127.427	4.5937	3.14255	0.00167481	0.0319021	FALSE	TRUE
ERR862953	PRJEB7955	h9	378.335	-13.7533	3.14095	0.001684	0.0319665	FALSE	TRUE
SRR1139366	PRJNA236130	hgdp00858	-230.496	182.534	3.14015	0.0016886	0.0319903	FALSE	TRUE
SRR1813954	PRJNA276128	brain	196.338	-54.081	3.13995	0.00168974	0.0319903	FALSE	TRUE
SRR2142326	PRJNA291824	cord blood	-252.795	-83.4798	3.13928	0.00169364	0.0320319	FALSE	TRUE
SRR3317030	PRJNA316990	jeg3	-91.0868	243.623	3.13902	0.00169513	0.0320319	FALSE	TRUE
SRR2937127	PRJNA302818	lcl_s4u_capturing	-122.009	6.12053	3.13846	0.00169838	0.0320319	FALSE	TRUE
SRR031814	PRJNA122271	lcl	-145.601	49.5269	3.13641	0.00171028	0.0322491	FALSE	TRUE
SRR031915	PRJNA122271	lcl	-146.904	48.0751	3.13602	0.00171259	0.0322491	FALSE	TRUE
SRR3469408	PRJNA30709	hepg2	-104.978	93.6425	3.13436	0.00172232	0.0323501	FALSE	TRUE
SRR1259324	PRJNA245235	hek293	202.622	174.771	3.13396	0.00172462	0.0323501	FALSE	TRUE
SRR1274580	PRJNA246387	h1	240.564	-24.1184	3.13391	0.00172491	0.0323501	FALSE	TRUE
SRR1806649	PRJNA275667	hek293	200.904	171.579	3.13372	0.00172606	0.0323623	FALSE	TRUE
SRR1028348	PRJNA227902	ipsc	259.872	-14.052	3.1334	0.00172795	0.0323796	FALSE	TRUE
SRR1060782	PRJNA232593	blood	-214.958	-185.526	3.13172	0.00173783	0.0324435	FALSE	TRUE
SRR1740034	PRJNA271578	B-cells	-312.154	-56.5079	3.13045	0.00174538	0.0325154	FALSE	TRUE
SRR1258231	PRJNA245078	lcl	-232.305	174.026	3.12954	0.00175081	0.0325716	FALSE	TRUE
SRR1567905	PRJNA260186	hela	75.1101	142.882	3.12839	0.00175768	0.0325901	FALSE	TRUE
SRR1237977	PRJNA244582	h1	208.401	-40.2897	3.12448	0.0017812	0.0328677	FALSE	TRUE
SRR345212	PRJNA154623	h9	246.955	-12.7204	3.12414	0.00178325	0.0328677	FALSE	TRUE
SRR805757	PRJNA196147	B-cells	-315.202	-56.8034	3.12227	0.00179462	0.0328677	FALSE	TRUE
SRR2532355	PRJNA297219	jimt1	38.8891	84.735	3.12209	0.00179571	0.0328677	FALSE	TRUE
SRR1294112	PRJNA248289	ipsc	256.546	-11.2493	3.12184	0.00179725	0.0328677	FALSE	TRUE
SRR1259328	PRJNA245235	hek293	202.587	174.418	3.12133	0.00180038	0.0328706	FALSE	TRUE
SRR1273697	PRJNA246355	human Neural Stem Cells (hNSCs)	209.791	-40.1122	3.12002	0.0018084	0.0330187	FALSE	TRUE
SRR921551	PRJNA209423	hela	76.06	135.487	3.1198	0.00180977	0.0330187	FALSE	TRUE
SRR1567911	PRJNA260186	hela	74.5081	143.106	3.11912	0.00181391	0.0330281	FALSE	TRUE
SRR1608872	PRJNA263397	AML	-258.542	68.6177	3.11899	0.00181475	0.0330394	FALSE	TRUE
SRR1028349	PRJNA227902	ipsc	259.695	-14.1954	3.11858	0.00181724	0.0330774	FALSE	TRUE
SRR1643222	PRJNA266526		261.807	-14.5423	3.11831	0.00181888	0.0331154	FALSE	TRUE
SRR2038468	PRJNA265099	hues9	249.762	3.42096	3.11604	0.00183296	0.0333688	FALSE	TRUE
ERR866175	PRJEB7955	h9	377.092	-13.1555	3.11596	0.00183348	0.0333688	FALSE	TRUE
SRR1664778	PRJNA268433		200.33	174.302	3.11579	0.0018345	0.0333688	FALSE	TRUE
SRR831698	PRJNA198440	hela	74.0869	137.761	3.11535	0.00183726	0.033413	FALSE	TRUE
SRR1812703	PRJNA276003	B-cells	-315.342	-45.7088	3.11454	0.00184232	0.0334702	FALSE	TRUE
SRR031954	PRJNA122271	lcl	-145.754	48.1308	3.11441	0.00184311	0.0334702	FALSE	TRUE
SRR1259325	PRJNA245235	hek293	202.828	174.565	3.11217	0.00185716	0.0336219	FALSE	TRUE
SRR1528555	PRJNA256302	hcc1599	37.6643	73.3008	3.11194	0.00185864	0.0336219	FALSE	TRUE
SRR976762	PRJNA218926	blood	-225.523	-180.423	3.10804	0.00188332	0.0340316	FALSE	TRUE
SRR031934	PRJNA122271	lcl	-140.887	50.6389	3.10778	0.00188497	0.0340355	FALSE	TRUE
SRR805730	PRJNA196147	B-cells	-317.252	-55.3631	3.10472	0.00190459	0.0342315	FALSE	TRUE
SRR031924	PRJNA122271	lcl	-141.251	52.5928	3.10239	0.00191963	0.0344024	FALSE	TRUE
ERR866157	PRJEB7955	h9	377.421	-12.8134	3.1016	0.0019248	0.0344553	FALSE	TRUE
ERR878016	PRJEB7955	h9	378.528	-14.8031	3.10054	0.00193171	0.0345212	FALSE	TRUE
SRR2850568	PRJNA300451		252.704	-27.5845	3.09967	0.00193735	0.0345519	FALSE	TRUE
SRR1995323	PRJNA282134	mda231	47.8039	139.159	3.09766	0.00195052	0.0346956	FALSE	TRUE
SRR1664780	PRJNA268433		200.02	174.485	3.09702	0.00195475	0.0347443	FALSE	TRUE
SRR031893	PRJNA122271	lcl	-144.026	50.5145	3.09618	0.0019603	0.0348254	FALSE	TRUE
SRR1576885	PRJNA261297	ipsc	212.311	-45.4569	3.09582	0.00196272	0.034832	FALSE	TRUE
SRR031942	PRJNA122271	lcl	-140.143	51.4191	3.0928	0.00198278	0.0351546	FALSE	TRUE
SRR2038473	PRJNA265099	hues48	255.218	-8.39474	3.09162	0.00199066	0.035273	FALSE	TRUE
SRR1812741	PRJNA276003	B-cells	-314.693	-45.2943	3.09153	0.00199126	0.035273	FALSE	TRUE
SRR1273702	PRJNA246355	human Neural Stem Cells (hNSCs)	210.343	-40.3593	3.09065	0.00199717	0.0353009	FALSE	TRUE
SRR639446	PRJNA184667		37.8557	98.8246	3.09041	0.00199882	0.0353009	FALSE	TRUE
SRR1576498	PRJNA261255	ipsc	200.807	-35.6844	3.09019	0.00200029	0.0353039	FALSE	TRUE
SRR031818	PRJNA122271	lcl	-145.641	49.2014	3.08687	0.00202275	0.0355287	FALSE	TRUE
SRR1313303	PRJNA251404	blood	-217.55	-183.606	3.08682	0.00202308	0.0355287	FALSE	TRUE
ERR866160	PRJEB7955	h9	376.748	-13.6775	3.08448	0.00203906	0.0357624	FALSE	TRUE
SRR031888	PRJNA122271	lcl	-141.941	52.2829	3.08411	0.0020416	0.0357841	FALSE	TRUE
SRR1910408	PRJNA277945	h9	242.622	-23.034	3.08395	0.00204273	0.0357868	FALSE	TRUE
SRR1910407	PRJNA277945	h9	247.037	-19.0478	3.08233	0.00205389	0.035847	FALSE	TRUE
SRR1608874	PRJNA263397	AML	-258.534	69.1182	3.08221	0.00205469	0.035847	FALSE	TRUE
SRR1363514	PRJNA251992	h1	255.372	-13.6402	3.08081	0.00206435	0.0359722	FALSE	TRUE
SRR031962	PRJNA122271	lcl	-142.213	49.5018	3.07905	0.00207661	0.0360996	FALSE	TRUE
SRR2038480	PRJNA265099	hues66	251.042	-9.84443	3.07843	0.00208096	0.0361524	FALSE	TRUE
SRR1576480	PRJNA261255	ipsc	196.967	-45.8279	3.07811	0.00208321	0.0361611	FALSE	TRUE
SRR2937232	PRJNA302818	lcl_s4u_capturing	-129.074	6.25316	3.07737	0.00208836	0.0361746	FALSE	TRUE
SRR1567912	PRJNA260186	hela	74.119	142.415	3.07645	0.00209482	0.0362406	FALSE	TRUE
SRR1273710	PRJNA246355	human Neural Stem Cells (hNSCs)	210.712	-40.0128	3.07641	0.0020951	0.0362406	FALSE	TRUE
SRR1656501	PRJNA267697	blood	-238.568	-199.376	3.07527	0.00210314	0.0363	FALSE	TRUE
SRR1608870	PRJNA263397	AML	-258.78	68.6557	3.07325	0.00211742	0.0364339	FALSE	TRUE
SRR353525	PRJNA148039		-212.369	157.39	3.07317	0.00211795	0.0364339	FALSE	TRUE
SRR3317027	PRJNA316990	jeg3	-91.258	244.486	3.0725	0.00212274	0.0364468	FALSE	TRUE
SRR2970559	PRJNA304716		194.689	175.314	3.07116	0.00213231	0.036559	FALSE	TRUE
ERR1243468	PRJEB7388	ipsc	257.231	-25.8587	3.07109	0.00213276	0.036559	FALSE	TRUE
SRR805726	PRJNA196147	B-cells	-316.456	-55.1047	3.07062	0.00213612	0.036586	FALSE	TRUE
ERR866158	PRJEB7955	h9	374.966	-13.4913	3.0704	0.00213775	0.0366005	FALSE	TRUE
SRR1812749	PRJNA276003	B-cells	-315.282	-46.0169	3.07021	0.00213906	0.0366192	FALSE	TRUE
SRR2062198	PRJNA285906		-199.413	119.161	3.06997	0.0021408	0.0366192	FALSE	TRUE
SRR1917027	PRJNA278477	Choriocarcinoma trophoblast	-94.822	248.033	3.06831	0.00215271	0.0367842	FALSE	TRUE
SRR640259	PRJNA184717		200.29	-41.9622	3.0675	0.00215861	0.0368291	FALSE	TRUE
SRR1917001	PRJNA278477	Choriocarcinoma trophoblast	-93.8343	248.045	3.06748	0.00215873	0.0368291	FALSE	TRUE
SRR2000183	PRJNA282454		242.339	-3.23645	3.06713	0.00216124	0.0368291	FALSE	TRUE
ERR866151	PRJEB7955	h9	375.841	-13.125	3.06701	0.00216212	0.0368291	FALSE	TRUE
SRR976763	PRJNA218926	blood	-224.915	-180.486	3.06655	0.00216545	0.0368742	FALSE	TRUE
DRR013790	PRJDB2676		-311.238	-52.3138	3.06443	0.00218088	0.0371123	FALSE	TRUE
SRR2184523	PRJNA293987	hepg2	-102.665	92.2211	3.06435	0.00218145	0.0371123	FALSE	TRUE
SRR1839794	PRJNA277352	blood	-219.313	-171.826	3.06356	0.00218718	0.0371123	FALSE	TRUE
SRR1707909	PRJNA270181	Immortalized prostate cancer cell line	47.7038	113.012	3.06321	0.00218979	0.0371123	FALSE	TRUE
SRR805738	PRJNA196147	B-cells	-316.149	-54.3471	3.06313	0.00219038	0.0371123	FALSE	TRUE
SRR1995321	PRJNA282134	mda231	47.4301	139.177	3.06306	0.00219083	0.0371123	FALSE	TRUE
SRR1608847	PRJNA263397	AML	-281.057	33.7221	3.06192	0.00219926	0.0371123	FALSE	TRUE
SRR2051043	PRJNA285874	hepg2	-91.106	90.3619	3.06126	0.00220408	0.0371768	FALSE	TRUE
SRR925691	PRJNA210428	breast	39.7188	77.0745	3.06092	0.00220655	0.0371803	FALSE	TRUE
SRR534298	PRJNA30709	a549	65.1774	105.252	3.06092	0.00220658	0.0371803	FALSE	TRUE
SRR353527	PRJNA148039		-211.431	159.045	3.05962	0.00221618	0.03726	FALSE	TRUE
SRR1610275	PRJNA263582	h1	269.539	4.0545	3.05959	0.00221637	0.03726	FALSE	TRUE
SRR2937242	PRJNA302818	lcl_s4u_capturing	-121.423	5.96226	3.05918	0.00221945	0.0372617	FALSE	TRUE
SRR1806645	PRJNA275667	hek293	200.096	171.528	3.05859	0.0022238	0.0373014	FALSE	TRUE
SRR031868	PRJNA122271	lcl	-145.832	49.1982	3.058	0.00222821	0.0374	FALSE	TRUE
ERR862941	PRJEB7955	h9	378.209	-14.2428	3.05708	0.00223502	0.0374743	FALSE	TRUE
SRR805729	PRJNA196147	B-cells	-316.278	-55.9405	3.05628	0.00224099	0.0375242	FALSE	TRUE
SRR1744874	PRJNA271796	h9	184.105	-21.7653	3.05423	0.00225642	0.037619	FALSE	TRUE
SRR1562737	PRJNA260053	iPSC	247.225	-22.7588	3.05289	0.0022665	0.037747	FALSE	TRUE
SRR896736	PRJNA208369		26.279	-14.0947	3.05241	0.00227011	0.0377965	FALSE	TRUE
SRR553463	PRJNA174350	neutrophils	-257.687	-149.641	3.0491	0.00229524	0.0380672	FALSE	TRUE
SRR1182062	PRJNA237340	muscle	-8.80725	-146.828	3.04565	0.00232179	0.0384211	FALSE	TRUE
SRR1916990	PRJNA278477	Choriocarcinoma trophoblast	-92.8842	248.22	3.04485	0.00232798	0.0384464	FALSE	TRUE
SRR1643225	PRJNA266526		262.749	-15.3558	3.04433	0.00233201	0.0384464	FALSE	TRUE
ERR866178	PRJEB7955	h9	376.83	-14.3276	3.04391	0.00233525	0.0384464	FALSE	TRUE
SRR2937145	PRJNA302818	lcl_s4u_capturing	-131.623	12.4075	3.04186	0.00235119	0.0385536	FALSE	TRUE
SRR1812751	PRJNA276003	B-cells	-315.598	-51.0317	3.0416	0.00235321	0.0385536	FALSE	TRUE
SRR031936	PRJNA122271	lcl	-142.233	51.0832	3.04155	0.0023536	0.0385536	FALSE	TRUE
ERR266346	PRJEB1195		201.845	-33.2062	3.04089	0.00235881	0.0386078	FALSE	TRUE
SRR1918187	PRJNA278311		-306.891	-47.3822	3.04059	0.00236117	0.0386391	FALSE	TRUE
SRR805750	PRJNA196147	B-cells	-315.132	-55.899	3.04019	0.00236432	0.0386391	FALSE	TRUE
SRR1917011	PRJNA278477	Choriocarcinoma trophoblast	-94.7569	247.437	3.03916	0.00237235	0.0386726	FALSE	TRUE
SRR1806652	PRJNA275667	hek293	200.898	170.739	3.03893	0.00237421	0.0386726	FALSE	TRUE
SRR574820	PRJNA175529	h1	258.676	-19.3756	3.03862	0.00237668	0.0387087	FALSE	TRUE
SRR805753	PRJNA196147	B-cells	-317.239	-55.6687	3.03842	0.00237823	0.0387095	FALSE	TRUE
ERR862952	PRJEB7955	h9	378.108	-13.1998	3.03648	0.00239357	0.0387859	FALSE	TRUE
SRR805759	PRJNA196147	B-cells	-315.189	-53.9245	3.03589	0.00239824	0.0388101	FALSE	TRUE
SRR597895	PRJNA178020		259.758	-18.0528	3.03341	0.00241806	0.0389538	FALSE	TRUE
SRR1664733	PRJNA268433		200.939	174.295	3.0333	0.00241898	0.0389538	FALSE	TRUE
SRR1923082	PRJNA279024		263.358	-16.6237	3.03315	0.00242018	0.0389603	FALSE	TRUE
SRR1200250	PRJNA242196		255.384	-12.1176	3.03254	0.00242503	0.0390262	FALSE	TRUE
SRR1551063	PRJNA258216	B-cells	-309.034	-55.3872	3.03166	0.00243216	0.0390814	FALSE	TRUE
SRR1294111	PRJNA248289	ipsc	255.954	-11.1745	3.03155	0.002433	0.0390814	FALSE	TRUE
SRR1264499	PRJNA245476		257.392	-19.3493	3.03084	0.00243878	0.0391183	FALSE	TRUE
SRR2051036	PRJNA285874	hepg2	-89.9078	90.8551	3.02871	0.00245598	0.0392321	FALSE	TRUE
SRR1269754	PRJNA246157	293t	197.269	179.31	3.02858	0.00245704	0.0392321	FALSE	TRUE
SRR1167725	PRJNA237955	NGN3-eGFP Positive cells	197.64	-35.2765	3.02845	0.00245813	0.0392321	FALSE	TRUE
SRR037207	PRJNA125337		193.542	-18.8857	3.02748	0.00246605	0.0393364	FALSE	TRUE
SRR521515	SRP014320	h1	253.268	-15.2433	3.02619	0.00247661	0.039447	FALSE	TRUE
SRR805735	PRJNA196147	B-cells	-316.888	-56.2841	3.02611	0.00247725	0.0394473	FALSE	TRUE
SRR976767	PRJNA218926	blood	-225.419	-180.166	3.02556	0.00248171	0.0395052	FALSE	TRUE
SRR2038492	PRJNA265099	hipsc29e	251.921	-9.20847	3.02462	0.00248946	0.0395572	FALSE	TRUE
SRR1743983	PRJNA271704	T-cells	-233.263	-54.7443	3.02188	0.00251209	0.0398113	FALSE	TRUE
SRR031944	PRJNA122271	lcl	-141.818	49.1445	3.02114	0.00251828	0.0398113	FALSE	TRUE
SRR1975460	PRJNA281197	detroit 551	260.587	-9.43259	3.02045	0.00252399	0.0398575	FALSE	TRUE
SRR1947740	PRJNA279975	hek293	190.6	167.229	3.01997	0.00252797	0.0398746	FALSE	TRUE
SRR1806650	PRJNA275667	hek293	200.804	171.332	3.01865	0.00253907	0.0399545	FALSE	TRUE
SRR3540217	PRJNA322038	cumulus oophorus cells	-88.5817	-38.6891	3.01829	0.00254206	0.0399659	FALSE	TRUE
SRR896714	PRJNA208369		11.602	-22.9818	3.01784	0.0025458	0.0400114	FALSE	TRUE
SRR805743	PRJNA196147	B-cells	-316.29	-53.9365	3.01738	0.00254972	0.0400283	FALSE	TRUE
SRR031900	PRJNA122271	lcl	-141.372	53.2518	3.01717	0.00255144	0.0400283	FALSE	TRUE
SRR2937191	PRJNA302818	lcl_s4u_capturing	-124.13	6.63962	3.01569	0.00256392	0.0401413	FALSE	TRUE
SRR031932	PRJNA122271	lcl	-141.457	52.1588	3.01383	0.00257973	0.0402648	FALSE	TRUE
SRR1608875	PRJNA263397	AML	-259.035	68.8073	3.01377	0.00258024	0.0402648	FALSE	TRUE
ERR266349	PRJEB1195		246.608	-23.1215	3.0131	0.0025859	0.040326	FALSE	TRUE
SRR2936999	PRJNA302818	lcl_s4u_capturing	-125.622	5.82278	3.01195	0.00259573	0.0404211	FALSE	TRUE
SRR032262	PRJNA117631	lcl	-142.425	55.1559	3.0111	0.00260304	0.0404989	FALSE	TRUE
SRR345217	PRJNA154623	h9	245.064	-16.557	3.0094	0.00261764	0.0406264	FALSE	TRUE
SRR3192547	PRJNA30709		75.9106	82.3902	3.00906	0.00262054	0.0406264	FALSE	TRUE
SRR805769	PRJNA196147	B-cells	-315.592	-56.8015	3.00831	0.00262706	0.0406417	FALSE	TRUE
DRR013792	PRJDB2676		-311.751	-52.2867	3.00624	0.00264503	0.0407782	FALSE	TRUE
SRR353526	PRJNA148039		-212.061	157.637	3.00616	0.00264574	0.0407782	FALSE	TRUE
SRR1633360	PRJNA265099		258.754	-14.2049	3.00586	0.00264835	0.0407782	FALSE	TRUE
SRR1551010	PRJNA258216	B-cells	-308.938	-56.1378	3.00535	0.00265279	0.0408158	FALSE	TRUE
ERR878009	PRJEB7955	h9	377.996	-15.6226	3.00508	0.00265511	0.0408158	FALSE	TRUE
SRR3317029	PRJNA316990	jeg3	-90.4657	243.765	3.00367	0.00266741	0.0408789	FALSE	TRUE
ERR862991	PRJEB7955	h9	378.911	-16.0713	3.00364	0.0026677	0.0408789	FALSE	TRUE
SRR1740037	PRJNA271578	B-cells	-311.694	-56.1683	3.00349	0.00266904	0.0408789	FALSE	TRUE
SRR1608919	PRJNA263397	AML	-273.641	36.6247	3.0031	0.00267242	0.0409221	FALSE	TRUE
SRR1551097	PRJNA258216	B-cells	-309.157	-55.3797	3.00268	0.00267614	0.0409542	FALSE	TRUE
ERR862954	PRJEB7955	h9	378.266	-13.5205	3.00045	0.00269577	0.0410891	FALSE	TRUE
SRR1576846	PRJNA261297	ipsc	210.489	-45.5721	3.00033	0.00269688	0.0410891	FALSE	TRUE
SRR1660280	PRJNA258641	h9	250.344	-23.163	2.99945	0.00270466	0.0411422	FALSE	TRUE
SRR2071722	PRJNA287562	neutrophils	-256.977	-149.273	2.99936	0.00270546	0.0411465	FALSE	TRUE
SRR1608877	PRJNA263397	AML	-258.905	68.9209	2.99774	0.00271986	0.041261	FALSE	TRUE
SRR2493706	PRJNA296543		35.1567	-29.4383	2.99708	0.00272579	0.0412644	FALSE	TRUE
SRR3191544	PRJNA313294		199.763	-44.6202	2.99633	0.00273253	0.0413716	FALSE	TRUE
SRR574821	PRJNA175529	h1	259.051	-18.9324	2.99624	0.00273334	0.0413716	FALSE	TRUE
SRR1422909	PRJNA252962	t Na?»ve	-248.655	-75.8529	2.99401	0.00275338	0.0415322	FALSE	TRUE
ERR866179	PRJEB7955	h9	376.996	-13.8595	2.99337	0.00275911	0.0415967	FALSE	TRUE
SRR1633364	PRJNA265099		258.052	-13.4681	2.99236	0.00276832	0.0416766	FALSE	TRUE
SRR3309383	PRJNA316712		58.7105	90.5112	2.99031	0.00278697	0.0419989	FALSE	TRUE
SRR3194430	PRJNA313294		199.385	-44.3524	2.98912	0.00279784	0.0421081	FALSE	TRUE
SRR2032020	PRJNA284200		-276.679	36.9472	2.98863	0.00280233	0.0421081	FALSE	TRUE
SRR1806657	PRJNA275667	hek293	200.053	171.076	2.9885	0.00280354	0.0421081	FALSE	TRUE
SRR2937243	PRJNA302818	lcl_s4u_capturing	-122.89	6.5679	2.98817	0.00280657	0.0421081	FALSE	TRUE
SRR1813957	PRJNA276128	brain	196.476	-54.4234	2.98812	0.00280701	0.0421081	FALSE	TRUE
SRR1918691	PRJNA278767	AML	-271.209	58.7868	2.987	0.00281728	0.04223	FALSE	TRUE
SRR1258224	PRJNA245078	lcl	-232.631	175.539	2.98549	0.00283121	0.0423628	FALSE	TRUE
SRR2937042	PRJNA302818	lcl_s4u_capturing	-121.485	9.49053	2.98395	0.00284556	0.0424223	FALSE	TRUE
ERR1203467	PRJEB7388	ipsc	255.523	-30.4199	2.98394	0.00284562	0.0424223	FALSE	TRUE
SRR032273	PRJNA117631	lcl	-140.713	53.98	2.98376	0.00284733	0.0424223	FALSE	TRUE
ERR127305	PRJEB3048	hela	74.5667	142.582	2.98333	0.00285128	0.0424265	FALSE	TRUE
SRR542381	PRJNA172761	breast	-7.28102	-139.799	2.98207	0.00286304	0.0424574	FALSE	TRUE
SRR1740063	PRJNA271578	B-cells	-313.686	-54.7137	2.98201	0.00286366	0.0424574	FALSE	TRUE
SRR1947742	PRJNA279975	hek293	190.243	166.839	2.98105	0.00287263	0.0425212	FALSE	TRUE
SRR2850569	PRJNA300451		252.783	-27.6388	2.98079	0.00287507	0.0425212	FALSE	TRUE
SRR1028347	PRJNA227902	ipsc	260.594	-15.696	2.98051	0.00287772	0.0425212	FALSE	TRUE
SRR1917008	PRJNA278477	Choriocarcinoma trophoblast	-94.8719	248.011	2.98022	0.00288041	0.0425212	FALSE	TRUE
SRR1707919	PRJNA270181	Immortalized prostate cancer cell line	47.825	113.175	2.98019	0.00288068	0.0425212	FALSE	TRUE
SRR831697	PRJNA198440	hela	74.3149	137.717	2.9783	0.00289848	0.0426825	FALSE	TRUE
ERR866177	PRJEB7955	h9	375.251	-13.1149	2.97784	0.00290292	0.0427008	FALSE	TRUE
SRR2051042	PRJNA285874	hepg2	-91.2699	90.1816	2.97647	0.00291586	0.0428511	FALSE	TRUE
SRR1422906	PRJNA252962	t Na?»ve	-245.501	-71.6295	2.97515	0.00292845	0.0429437	FALSE	TRUE
ERR553456	PRJEB6651	hek293	197.249	172.915	2.97398	0.0029396	0.04302	FALSE	TRUE
SRR1555761	PRJNA259163	ht-1080 fibrosarcoma	79.6894	80.257	2.97396	0.00293986	0.04302	FALSE	TRUE
SRR1648604	PRJNA266932	mcf7	-25.7914	7.55614	2.97372	0.00294218	0.0430341	FALSE	TRUE
SRR2937288	PRJNA302818	lcl_s4u_capturing	-127.591	9.96779	2.97217	0.00295703	0.043124	FALSE	TRUE
SRR1917004	PRJNA278477	Choriocarcinoma trophoblast	-93.6276	248.066	2.97186	0.00296004	0.0431263	FALSE	TRUE
SRR873621	PRJNA206563	iPSC	260.8	-11.3929	2.97175	0.00296109	0.0431263	FALSE	TRUE
SRR1264501	PRJNA245475		258.054	-17.5292	2.97073	0.00297093	0.0432081	FALSE	TRUE
SRR1918363	PRJNA278767	AML	-279.964	40.0231	2.96981	0.00297987	0.0433368	FALSE	TRUE
SRR031873	PRJNA122271	lcl	-145.009	49.7098	2.96783	0.0029991	0.0435655	FALSE	TRUE
SRR031916	PRJNA122271	lcl	-147.442	48.3146	2.96773	0.00300004	0.0435655	FALSE	TRUE
SRR974970	PRJNA218585	ocily19	-213.188	151.956	2.96744	0.00300287	0.0435655	FALSE	TRUE
SRR073780	PRJNA153913		41.3135	74.4191	2.96682	0.00300895	0.0435877	FALSE	TRUE
SRR1523349	PRJNA255989		195.295	-48.6271	2.96682	0.00300901	0.0435877	FALSE	TRUE
SRR1656565	PRJNA267697	blood	-238.327	-200.188	2.96512	0.0030257	0.0437617	FALSE	TRUE
SRR447185	PRJNA153783	brain	191.479	-49.4812	2.96444	0.00303236	0.0438529	FALSE	TRUE
SRR060734	PRJNA128253		194.182	-117.775	2.96409	0.00303581	0.04388	FALSE	TRUE
SRR1747966	PRJNA252962	t TFH	-240.031	-64.4101	2.96156	0.00306085	0.0440804	FALSE	TRUE
SRR393832	SRP009840	blood	-247.055	60.2819	2.96147	0.00306177	0.0440804	FALSE	TRUE
SRR1916991	PRJNA278477	Choriocarcinoma trophoblast	-93.3702	248.459	2.96124	0.00306407	0.0440804	FALSE	TRUE
SRR1923083	PRJNA279024		263.725	-16.685	2.96119	0.00306458	0.0440804	FALSE	TRUE
SRR1294114	PRJNA248289	h1	256.799	-11.2928	2.96115	0.00306493	0.0440804	FALSE	TRUE
SRR486242	PRJNA34535	h1	226.723	-31.955	2.96036	0.00307278	0.0441482	FALSE	TRUE
SRR3191543	PRJNA313294		199.784	-45.5507	2.95784	0.00309803	0.0444735	FALSE	TRUE
SRR2071379	PRJNA245228		196.601	-56.5025	2.95353	0.00314158	0.0448774	FALSE	TRUE
SRR1664671	PRJNA268433		201.11	173.497	2.95269	0.00315016	0.0449541	FALSE	TRUE
ERR862990	PRJEB7955	h9	375.941	-15.0609	2.95229	0.00315429	0.0449669	FALSE	TRUE
SRR032258	PRJNA117631	lcl	-143.556	55.2718	2.95193	0.00315791	0.0449796	FALSE	TRUE
SRR031909	PRJNA122271	lcl	-142.22	48.1897	2.95168	0.00316046	0.0449873	FALSE	TRUE
SRR926668	PRJNA210531		-231.983	178.988	2.95129	0.00316455	0.0450381	FALSE	TRUE
SRR066471	PRJNA133719		26.218	-33.7318	2.95116	0.00316583	0.0450381	FALSE	TRUE
SRR1656567	PRJNA267697	blood	-237.669	-199.96	2.95081	0.00316938	0.0450381	FALSE	TRUE
SRR1313288	PRJNA251404	blood	-217.889	-183.407	2.94984	0.00317938	0.0451013	FALSE	TRUE
SRR828802	PRJNA197326		102.347	55.2651	2.94981	0.00317968	0.0451013	FALSE	TRUE
SRR2038478	PRJNA265099	hues63	254.213	-10.257	2.94938	0.0031841	0.0451215	FALSE	TRUE
SRR2937294	PRJNA302818	lcl_s4u_capturing	-132.164	12.85	2.94787	0.00319968	0.0452121	FALSE	TRUE
ERR866169	PRJEB7955	h9	376.106	-13.6336	2.94765	0.003202	0.0452145	FALSE	TRUE
SRR1562759	PRJNA260053	iPSC	247.273	-21.4214	2.94725	0.00320609	0.0452319	FALSE	TRUE
SRR896665	PRJNA208369		-63.3459	-16.7431	2.94672	0.00321167	0.0453098	FALSE	TRUE
SRR1643207	PRJNA266526		262.478	-16.2451	2.94625	0.00321657	0.045337	FALSE	TRUE
SRR1608848	PRJNA263397	AML	-280.82	33.5478	2.94593	0.00321988	0.0453487	FALSE	TRUE
SRR1839800	PRJNA277352	blood	-220.311	-173.407	2.94543	0.00322509	0.0453487	FALSE	TRUE
SRR3308934	PRJNA316672	suit-2	30.9142	71.2201	2.9452	0.00322746	0.0453487	FALSE	TRUE
SRR031890	PRJNA122271	lcl	-140.28	51.7992	2.94491	0.00323054	0.0453634	FALSE	TRUE
SRR1027603	PRJNA227155	ipsc	194.76	-47.2458	2.94173	0.00326381	0.0457542	FALSE	TRUE
SRR1633354	PRJNA265099		258.136	-14.6531	2.94032	0.00327869	0.0459082	FALSE	TRUE
SRR1917024	PRJNA278477	Choriocarcinoma trophoblast	-94.6128	247.224	2.9401	0.00328112	0.0459202	FALSE	TRUE
SRR031855	PRJNA122271	lcl	-146.82	49.6789	2.93973	0.00328502	0.0459243	FALSE	TRUE
ERR866185	PRJEB7955	h9	378.443	-16.0577	2.93874	0.00329552	0.046005	FALSE	TRUE
SRR1313186	PRJNA251383	breast	-1.17028	-174.723	2.93868	0.00329614	0.046005	FALSE	TRUE
SRR1918692	PRJNA278767	AML	-270.729	58.1614	2.9377	0.00330654	0.0460645	FALSE	TRUE
SRR2001511	PRJNA282543	BEAS2B cells	66.2913	87.8756	2.93753	0.00330842	0.0460645	FALSE	TRUE
SRR805728	PRJNA196147	B-cells	-316.578	-54.744	2.93616	0.00332303	0.0461832	FALSE	TRUE
SRR1633361	PRJNA265099		257.989	-14.0809	2.93602	0.00332453	0.0461832	FALSE	TRUE
SRR2937202	PRJNA302818	lcl_s4u_capturing	-121.453	5.22674	2.93596	0.00332517	0.0461832	FALSE	TRUE
SRR2937090	PRJNA302818	lcl_s4u_capturing	-125.875	8.06221	2.93445	0.00334144	0.04636	FALSE	TRUE
SRR1825944	PRJNA277177	h1	234.87	-20.5724	2.93394	0.00334694	0.0464081	FALSE	TRUE
SRR897481	PRJNA208369		32.3925	-4.77775	2.93197	0.00336819	0.0465796	FALSE	TRUE
ERR266340	PRJEB1195		193.159	-39.2853	2.93154	0.00337285	0.0466108	FALSE	TRUE
SRR032240	PRJNA117631	lcl	-144.068	56.7088	2.93112	0.00337745	0.0466306	FALSE	TRUE
SRR037210	PRJNA125337		198.192	-29.8486	2.93104	0.00337835	0.0466306	FALSE	TRUE
SRR873630	PRJNA206563	ESC	260.569	-12.6722	2.93058	0.00338331	0.0467207	FALSE	TRUE
SRR897108	PRJNA208369		30.952	-5.16584	2.92963	0.00339365	0.0468106	FALSE	TRUE
SRR1613937	PRJNA264020	granulocyte	-259.429	-147.672	2.92868	0.003404	0.0468429	FALSE	TRUE
SRR1258223	PRJNA245078	lcl	-231.471	174.213	2.92779	0.00341382	0.046908	FALSE	TRUE
SRR069060	PRJNA79791		-211.998	156.215	2.92472	0.00344767	0.047294	FALSE	TRUE
SRR514144	PRJNA168981		191.626	-56.0549	2.9241	0.00345456	0.0473223	FALSE	TRUE
ERR1102004	PRJEB11541	hek293	200.568	168.139	2.92321	0.00346439	0.0473907	FALSE	TRUE
SRR3317023	PRJNA316990	jeg3	-90.6491	243.772	2.92277	0.00346928	0.0474236	FALSE	TRUE
SRR1237975	PRJNA244582	h1	208.463	-40.0493	2.92258	0.00347143	0.0474236	FALSE	TRUE
SRR1951636	PRJNA280230	blood	-237.339	-199.145	2.92249	0.0034724	0.0474236	FALSE	TRUE
SRR1274567	PRJNA246387	h1	240.514	-21.9693	2.92103	0.00348873	0.0475969	FALSE	TRUE
SRR805741	PRJNA196147	B-cells	-316.455	-53.8757	2.92041	0.00349568	0.0476584	FALSE	TRUE
SRR2051031	PRJNA285874	hepg2	-90.8694	90.3976	2.91994	0.00350094	0.0476692	FALSE	TRUE
SRR1576886	PRJNA261297	ipsc	211.917	-45.9849	2.91905	0.00351102	0.0477654	FALSE	TRUE
SRR1917026	PRJNA278477	Choriocarcinoma trophoblast	-94.5093	248.151	2.91768	0.00352642	0.0478602	FALSE	TRUE
SRR1567910	PRJNA260186	hela	73.7791	142.135	2.91755	0.00352798	0.0478661	FALSE	TRUE
SRR597898	PRJNA178020		258.169	-19.4038	2.91682	0.00353625	0.047949	FALSE	TRUE
SRR1648613	PRJNA266932	mcf7	-32.1276	3.11913	2.91404	0.0035678	0.0482517	FALSE	TRUE
ERR1102015	PRJEB11541	hek293	201.262	166.793	2.91356	0.00357331	0.0482965	FALSE	TRUE
ERR862948	PRJEB7955	h9	377.63	-14.5019	2.9126	0.00358439	0.0484004	FALSE	TRUE
SRR2937308	PRJNA302818	lcl_s4u_capturing	-125.982	4.21826	2.91255	0.00358486	0.0484004	FALSE	TRUE
SRR1656550	PRJNA267697	blood	-237.419	-197.495	2.91223	0.0035886	0.0484004	FALSE	TRUE
SRR1528554	PRJNA256302	hcc1599	39.0272	74.0025	2.91105	0.00360213	0.048499	FALSE	TRUE
DRR016707	PRJDB2256		34.4241	82.9122	2.91087	0.00360426	0.048499	FALSE	TRUE
SRR2936989	PRJNA302818	lcl_s4u_capturing	-122.844	10.976	2.91008	0.0036134	0.0485482	FALSE	TRUE
SRR1060786	PRJNA232593	blood	-214.426	-186.536	2.90929	0.00362249	0.0486069	FALSE	TRUE
SRR1656536	PRJNA267697	blood	-237.148	-199.465	2.90886	0.00362753	0.0486416	FALSE	TRUE
SRR031895	PRJNA122271	lcl	-146.197	48.3485	2.90883	0.0036278	0.0486416	FALSE	TRUE
ERR789403	PRJEB8740	granulocyte	-258.491	-150.752	2.9079	0.0036387	0.0487054	FALSE	TRUE
ERR1102005	PRJEB11541	hek293	201.341	166.437	2.90777	0.0036402	0.0487108	FALSE	TRUE
SRR1917012	PRJNA278477	Choriocarcinoma trophoblast	-94.8639	247.458	2.90562	0.00366531	0.0489416	FALSE	TRUE
SRR1060777	PRJNA232593	blood	-215.026	-184.623	2.90485	0.00367425	0.0490706	FALSE	TRUE
SRR2937228	PRJNA302818	lcl_s4u_capturing	-122.695	4.36649	2.90443	0.00367926	0.0491374	FALSE	TRUE
ERR1102016	PRJEB11541	hek293	200.873	166.29	2.90424	0.00368149	0.0491473	FALSE	TRUE
SRR486241	PRJNA34535	h1	227.588	-31.5321	2.90219	0.0037056	0.0493526	FALSE	TRUE
ERR1338026	PRJEB13167		196.714	-45.7773	2.90181	0.00371014	0.0494048	FALSE	TRUE
SRR2850570	PRJNA300451		253.398	-27.5766	2.90166	0.00371196	0.0494148	FALSE	TRUE
SRR1947743	PRJNA279975	hek293	189.681	167.931	2.90154	0.00371328	0.0494148	FALSE	TRUE
DRR001173	PRJDA69989		74.3753	91.1388	2.90141	0.00371486	0.0494292	FALSE	TRUE
ERR914337	PRJEB7388	ipsc	256.313	-28.944	2.90073	0.00372299	0.0495101	FALSE	TRUE
ERR1203465	PRJEB7388	ipsc	257.089	-25.0493	2.90048	0.00372596	0.0495101	FALSE	TRUE
SRR2937315	PRJNA302818	lcl_s4u_capturing	-128.434	9.0661	2.90009	0.00373057	0.0495245	FALSE	TRUE
DRR013789	PRJDB2676		-311.886	-51.5224	2.89826	0.00375245	0.0496246	FALSE	TRUE
SRR1814049	PRJNA276143	blood	-301.382	-58.8227	2.89736	0.00376319	0.0496859	FALSE	TRUE
SRR2937241	PRJNA302818	lcl_s4u_capturing	-122.678	6.37091	2.89657	0.00377261	0.0497331	FALSE	TRUE
SRR1740062	PRJNA271578	B-cells	-311.931	-56.3784	2.89384	0.00380563	0.0500467	FALSE	FALSE
SRR646608	PRJNA185828		221.105	-16.2692	2.89369	0.00380747	0.050056	FALSE	FALSE
SRR1743982	PRJNA271704	T-cells	-232.207	-51.3986	2.89204	0.00382745	0.0500975	FALSE	FALSE
ERR866174	PRJEB7955	h9	377.201	-13.9477	2.89144	0.00383486	0.0501068	FALSE	FALSE
SRR1643205	PRJNA266526		261.792	-16.1417	2.89025	0.00384932	0.0502271	FALSE	FALSE
SRR863244	PRJNA203652	hek293	205.884	176.13	2.89019	0.00385013	0.0502271	FALSE	FALSE
SRR1664781	PRJNA268433		200.222	175.162	2.88877	0.0038675	0.0503421	FALSE	FALSE
SRR032250	PRJNA117631	lcl	-140.975	54.3149	2.88789	0.00387837	0.0504575	FALSE	FALSE
SRR1576875	PRJNA261297	ipsc	212.355	-46.3032	2.88704	0.00388887	0.0505817	FALSE	FALSE
SRR2937188	PRJNA302818	lcl_s4u_capturing	-124.331	5.84338	2.88507	0.00391325	0.0508114	FALSE	FALSE
SRR2558764	PRJNA297795	u2os	149.903	124.703	2.88342	0.00393382	0.0509622	FALSE	FALSE
SRR2051038	PRJNA285874	hepg2	-92.3998	90.1985	2.88191	0.00395272	0.0511586	FALSE	FALSE
SRR925718	PRJNA210428	breast	-6.52824	18.9226	2.88071	0.00396776	0.051281	FALSE	FALSE
SRR1060795	PRJNA232593	blood	-214.07	-186.134	2.88066	0.00396842	0.051281	FALSE	FALSE
SRR1567907	PRJNA260186	hela	74.3476	142.024	2.87896	0.00398995	0.0514979	FALSE	FALSE
SRR597893	PRJNA178020		259.564	-17.8502	2.87891	0.00399051	0.0514979	FALSE	FALSE
SRR1182058	PRJNA237340	a549	-36.6286	-156.695	2.87889	0.00399077	0.0514979	FALSE	FALSE
SRR578641	PRJNA34535	ovary	10.6938	-119.67	2.87823	0.00399909	0.0515293	FALSE	FALSE
SRR934237	PRJNA211925	cord blood	-224.371	26.2044	2.87765	0.00400647	0.051624	FALSE	FALSE
ERR789384	PRJEB8740	granulocyte	-259.787	-147.918	2.87742	0.0040094	0.0516324	FALSE	FALSE
SRR1662325	PRJNA268434	mda231	66.5587	84.4738	2.87674	0.00401804	0.0517139	FALSE	FALSE
SRR031889	PRJNA122271	lcl	-142.142	51.1496	2.87634	0.00402321	0.0517588	FALSE	FALSE
SRR387400	SRP009316		-203.651	156.454	2.8755	0.00403384	0.0518203	FALSE	FALSE
SRR1740064	PRJNA271578	B-cells	-313.04	-56.0036	2.87533	0.00403606	0.0518298	FALSE	FALSE
SRR1806658	PRJNA275667	hek293	200.979	170.928	2.87502	0.00404001	0.0518298	FALSE	FALSE
SRR2501672	PRJNA296798		251.081	-13.4482	2.87494	0.00404099	0.0518298	FALSE	FALSE
SRR976764	PRJNA218926	blood	-225.458	-180.224	2.87484	0.00404231	0.0518298	FALSE	FALSE
SRR398237	PRJNA156297	293t	196.921	177.251	2.87427	0.00404969	0.0518682	FALSE	FALSE
SRR1274564	PRJNA246387	h1	240.938	-21.7188	2.87349	0.00405969	0.0519128	FALSE	FALSE
SRR3469466	PRJNA30709	hepg2	-105.383	95.828	2.87243	0.00407328	0.0520082	FALSE	FALSE
SRR521454	SRP014320	gm12878	-220.575	175.296	2.87237	0.00407407	0.0520082	FALSE	FALSE
SRR032268	PRJNA117631	lcl	-140.167	53.7569	2.87188	0.00408032	0.0520344	FALSE	FALSE
ERR958495	PRJEB9852		-207.696	149.3	2.87116	0.00408971	0.0520451	FALSE	FALSE
SRR3540228	PRJNA322038	cumulus oophorus cells	-88.7853	-38.3923	2.87091	0.0040929	0.0520451	FALSE	FALSE
SRR1806595	PRJNA275652	endothelial cell	198.175	165.472	2.87081	0.00409426	0.0520451	FALSE	FALSE
SRR2051037	PRJNA285874	hepg2	-92.3028	90.5022	2.87019	0.00410228	0.0520974	FALSE	FALSE
SRR1060798	PRJNA232593	blood	-214.706	-186.482	2.86838	0.0041258	0.0523569	FALSE	FALSE
SRR1562729	PRJNA260053	iPSC	247.352	-25.1199	2.86799	0.0041309	0.0524043	FALSE	FALSE
SRR960457	PRJNA217781	hek293	199.463	170.683	2.86771	0.00413454	0.0524617	FALSE	FALSE
SRR1656499	PRJNA267697	blood	-237.479	-195.682	2.86715	0.00414184	0.0525326	FALSE	FALSE
SRR597912	PRJNA178020	h1	259.763	-18.4912	2.86673	0.0041474	0.0525663	FALSE	FALSE
SRR805880	PRJNA197199	t47d	91.2824	-182.984	2.86584	0.00415903	0.0526852	FALSE	FALSE
SRR1917021	PRJNA278477	Choriocarcinoma trophoblast	-95.07	247.02	2.86429	0.00417948	0.0527509	FALSE	FALSE
SRR1294109	PRJNA248289	ipsc	257.167	-10.7417	2.8641	0.00418196	0.0527509	FALSE	FALSE
SRR3144583	PRJNA306804	hela	73.2315	135.664	2.86384	0.00418535	0.0527721	FALSE	FALSE
SRR2937198	PRJNA302818	lcl_s4u_capturing	-129.535	6.21314	2.86341	0.00419104	0.0528335	FALSE	FALSE
SRR2922684	PRJNA302109	lcl	-222.313	179.433	2.86214	0.00420785	0.0530219	FALSE	FALSE
SRR345215	PRJNA154623	h9	245.704	-16.074	2.8613	0.00421913	0.0531144	FALSE	FALSE
SRR536816	PRJNA172723	hepg2	-91.8091	91.3644	2.86004	0.00423588	0.0532308	FALSE	FALSE
SRR1643226	PRJNA266526		262.449	-15.2032	2.8599	0.00423777	0.0532308	FALSE	FALSE
ERR946994	PRJEB7388	ipsc	256.086	-26.4061	2.85924	0.00424657	0.0532903	FALSE	FALSE
SRR1554568	PRJNA245228		196.589	-56.5466	2.85889	0.00425123	0.0533244	FALSE	FALSE
ERR1102013	PRJEB11541	hek293	200.956	166.573	2.85865	0.0042545	0.053363	FALSE	FALSE
ERR127304	PRJEB3048	hela	75.0079	143.041	2.85833	0.00425875	0.053406	FALSE	FALSE
SRR960467	PRJNA217781	hek293	199.531	170.212	2.85788	0.00426476	0.0534207	FALSE	FALSE
SRR1636944	PRJNA266045		181.625	-27.7803	2.85786	0.00426503	0.0534207	FALSE	FALSE
SRR2937130	PRJNA302818	lcl_s4u_capturing	-122.252	5.98606	2.85752	0.00426964	0.053425	FALSE	FALSE
SRR1313172	PRJNA251383	triple negative breast cancer primary tumor	-1.67194	-172.089	2.85729	0.00427278	0.053425	FALSE	FALSE
SRR3469514	PRJNA30709	hepg2	-104.652	95.1907	2.85724	0.00427347	0.053425	FALSE	FALSE
SRR1693618	PRJNA264090	h1	223.316	-12.3223	2.85667	0.00428106	0.0534707	FALSE	FALSE
SRR1917028	PRJNA278477	Choriocarcinoma trophoblast	-94.903	248.065	2.85474	0.00430725	0.0537168	FALSE	FALSE
SRR597902	PRJNA178020		258.641	-8.03976	2.85455	0.00430977	0.0537284	FALSE	FALSE
SRR1576874	PRJNA261297	ipsc	212.451	-45.9636	2.85374	0.00432085	0.0537677	FALSE	FALSE
SRR1747967	PRJNA252962	t TFH	-243.246	-68.2332	2.85265	0.00433563	0.0539595	FALSE	FALSE
SRR315332	PRJNA30709	hela	75.3879	139.651	2.85185	0.00434656	0.0539595	FALSE	FALSE
SRR3053564	PRJNA306880	ipsc	173.482	-20.5256	2.85174	0.0043481	0.0539595	FALSE	FALSE
SRR031844	PRJNA122271	lcl	-145.661	47.9914	2.85162	0.00434965	0.0539595	FALSE	FALSE
SRR1947741	PRJNA279975	hek293	190.348	167.341	2.85133	0.00435369	0.0539631	FALSE	FALSE
SRR031857	PRJNA122271	lcl	-144.447	47.2362	2.85051	0.00436491	0.0540342	FALSE	FALSE
ERR266336	PRJEB1195		192.541	-38.9907	2.85014	0.00436996	0.0540921	FALSE	FALSE
SRR2937267	PRJNA302818	lcl_s4u_capturing	-127.575	3.88055	2.84846	0.00439314	0.0542845	FALSE	FALSE
SRR1660338	PRJNA268222	NCCIT cells, hECC	245.274	-22.9384	2.84846	0.00439316	0.0542845	FALSE	FALSE
SRR1576843	PRJNA261297	ipsc	210.453	-42.9916	2.84757	0.00440548	0.0544269	FALSE	FALSE
SRR2937129	PRJNA302818	lcl_s4u_capturing	-122.19	5.76606	2.84709	0.00441212	0.0544687	FALSE	FALSE
SRR3488636	PRJNA321048	bj	84.8562	57.9338	2.84468	0.00444563	0.0547864	FALSE	FALSE
SRR1608499	PRJNA263397	AML	-276.983	38.9838	2.84412	0.00445348	0.0548519	FALSE	FALSE
SRR1608922	PRJNA263397	AML	-271.619	39.2281	2.84358	0.004461	0.0548804	FALSE	FALSE
SRR1956816	PRJNA280568		197.276	-39.8521	2.84245	0.00447681	0.0549935	FALSE	FALSE
SRR1814055	PRJNA276143	blood	-301.61	-59.0055	2.8422	0.00448028	0.0549935	FALSE	FALSE
SRR2937307	PRJNA302818	lcl_s4u_capturing	-125.909	4.26025	2.84034	0.00450651	0.0551278	FALSE	FALSE
SRR2937306	PRJNA302818	lcl_s4u_capturing	-125.785	3.3893	2.84033	0.00450671	0.0551278	FALSE	FALSE
SRR1995324	PRJNA282134	mda231	47.1819	139.326	2.83955	0.00451775	0.0552119	FALSE	FALSE
SRR1918296	PRJNA278767	AML	-266.094	54.6957	2.83902	0.00452524	0.0552572	FALSE	FALSE
SRR345213	PRJNA154623	h9	246.131	-13.3949	2.83864	0.00453058	0.0553111	FALSE	FALSE
SRR032247	PRJNA117631	lcl	-142.305	55.3252	2.83833	0.00453498	0.0553434	FALSE	FALSE
SRR2984647	PRJNA305580	t47d	91.0752	-186.065	2.83796	0.00454025	0.0553843	FALSE	FALSE
SRR1550988	PRJNA258216	B-cells	-308.795	-56.3014	2.83733	0.00454929	0.0554851	FALSE	FALSE
SRR1274550	PRJNA246387	h1	223.706	-20.3234	2.83574	0.00457195	0.0556829	FALSE	FALSE
SRR1060785	PRJNA232593	blood	-214.271	-186.417	2.83403	0.00459652	0.0558882	FALSE	FALSE
SRR1608918	PRJNA263397	AML	-273.489	36.6356	2.83368	0.00460149	0.0559175	FALSE	FALSE
SRR1648612	PRJNA266932	mcf7	-32.2953	2.98357	2.83261	0.00461699	0.0560773	FALSE	FALSE
SRR1633288	PRJNA265099		249.311	-2.32819	2.83229	0.00462165	0.0560773	FALSE	FALSE
SRR1707914	PRJNA270181	Immortalized prostate cancer cell line	47.5518	113.637	2.83193	0.00462686	0.0561123	FALSE	FALSE
SRR424681	PRJNA153117	lcl	-215.343	180.219	2.83191	0.00462708	0.0561123	FALSE	FALSE
SRR646606	PRJNA185828		222.37	-16.5912	2.8311	0.00463881	0.0561901	FALSE	FALSE
SRR1182060	PRJNA237340	lung	-30.7186	-148.741	2.83056	0.00464666	0.0562505	FALSE	FALSE
SRR1576841	PRJNA261297	ipsc	209.964	-42.7783	2.83041	0.00464882	0.0562505	FALSE	FALSE
SRR2937271	PRJNA302818	lcl_s4u_capturing	-123.892	7.02535	2.82976	0.00465827	0.0563135	FALSE	FALSE
SRR553464	PRJNA174350	neutrophils	-257.052	-149.115	2.82976	0.00465834	0.0563135	FALSE	FALSE
SRR1633355	PRJNA265099		258.133	-14.5703	2.82895	0.00467011	0.0563319	FALSE	FALSE
SRR2937146	PRJNA302818	lcl_s4u_capturing	-131.442	12.1771	2.82892	0.00467051	0.0563319	FALSE	FALSE
SRR031840	PRJNA122271	lcl	-147.125	47.7869	2.82874	0.00467311	0.0563319	FALSE	FALSE
SRR031958	PRJNA122271	lcl	-146.212	47.5524	2.82856	0.00467573	0.0563319	FALSE	FALSE
SRR1533837	PRJNA257213	fadu	31.5778	89.5561	2.82807	0.00468291	0.0563493	FALSE	FALSE
SRR542376	PRJNA172761	breast	-6.89262	-137.763	2.8275	0.00469127	0.056354	FALSE	FALSE
SRR3194431	PRJNA313294		199.099	-44.1835	2.82634	0.00470825	0.0564634	FALSE	FALSE
SRR1576840	PRJNA261297	ipsc	211.938	-44.9505	2.82633	0.00470853	0.0564634	FALSE	FALSE
SRR1299757	PRJNA248665	h1	253.609	-19.7002	2.8263	0.00470895	0.0564634	FALSE	FALSE
SRR1027604	PRJNA227155	ipsc	194.818	-47.5113	2.82593	0.00471432	0.0565216	FALSE	FALSE
SRR897832	PRJNA208369		29.2059	-28.2235	2.8255	0.00472068	0.0565216	FALSE	FALSE
ERR266344	PRJEB1195		201.59	-33.3605	2.82473	0.00473211	0.0565249	FALSE	FALSE
SRR1643223	PRJNA266526		261.99	-15.4604	2.82449	0.00473554	0.0565249	FALSE	FALSE
SRR1038628	PRJNA229959	hek293	200.276	179.543	2.82432	0.00473814	0.0565249	FALSE	FALSE
SRR2937291	PRJNA302818	lcl_s4u_capturing	-122.247	6.82882	2.82339	0.00475194	0.056563	FALSE	FALSE
ERR1102014	PRJEB11541	hek293	201.424	166.477	2.82286	0.00475972	0.0566107	FALSE	FALSE
ERR878020	PRJEB7955	h9	377.434	-13.3178	2.82138	0.00478171	0.056822	FALSE	FALSE
SRR1958165	PRJNA192215		239.08	-21.5372	2.82123	0.00478402	0.0568525	FALSE	FALSE
SRR925690	PRJNA210428	breast	40.5707	77.0085	2.82093	0.00478843	0.0568525	FALSE	FALSE
SRR1947745	PRJNA279975	hek293	189.958	167.294	2.82051	0.00479467	0.0568635	FALSE	FALSE
SRR345214	PRJNA154623	h9	246.354	-15.6383	2.8197	0.00480687	0.0569064	FALSE	FALSE
SRR1806594	PRJNA275652	endothelial cell	197.886	165.69	2.81917	0.00481476	0.0569144	FALSE	FALSE
SRR898247	PRJNA208369		42.0644	-32.5049	2.81788	0.00483415	0.057091	FALSE	FALSE
SRR2937292	PRJNA302818	lcl_s4u_capturing	-124.47	11.1822	2.81766	0.00483754	0.0571131	FALSE	FALSE
ERR208004	PRJEB1195		202.002	-33.864	2.81702	0.00484715	0.0571345	FALSE	FALSE
ERR342907	PRJEB4618	imr32	176.8	14.2049	2.81616	0.00486019	0.0572296	FALSE	FALSE
SRR1918364	PRJNA278767	AML	-280.279	40.2665	2.81615	0.00486034	0.0572296	FALSE	FALSE
SRR1608923	PRJNA263397	AML	-271.653	39.3931	2.81491	0.00487915	0.0574231	FALSE	FALSE
SRR805739	PRJNA196147	B-cells	-316.099	-55.6953	2.81275	0.00491198	0.0577842	FALSE	FALSE
SRR901899	PRJNA208620	k562	-109.272	297.341	2.81259	0.0049144	0.0577842	FALSE	FALSE
SRR896676	PRJNA208369		-64.3302	-16.5888	2.80987	0.00495609	0.0581193	FALSE	FALSE
SRR1060779	PRJNA232593	blood	-214.906	-185.003	2.80921	0.00496625	0.058172	FALSE	FALSE
ERR789386	PRJEB8740	granulocyte	-260.273	-148.303	2.80893	0.00497066	0.058172	FALSE	FALSE
SRR1918299	PRJNA278767	AML	-274.479	42.392	2.80797	0.00498548	0.058334	FALSE	FALSE
SRR2072605	PRJNA287649	blood	-254.825	5.6265	2.80784	0.00498753	0.0583416	FALSE	FALSE
SRR1747971	PRJNA252962	t TEFF	-247.276	-73.1265	2.80744	0.0049937	0.0583416	FALSE	FALSE
SRR1643328	PRJNA266526		286.054	16.4463	2.80624	0.0050123	0.0584473	FALSE	FALSE
SRR3469562	PRJNA30709	hepg2	-105.381	93.6167	2.8059	0.0050176	0.0584733	FALSE	FALSE
SRR2071349	PRJNA245228		197.146	-57.2249	2.80484	0.00503412	0.058656	FALSE	FALSE
SRR1259326	PRJNA245235	hek293	203.282	175.159	2.80453	0.00503901	0.0586576	FALSE	FALSE
SRR576928	PRJNA176097	huvec	-53.8948	146.601	2.80452	0.00503913	0.0586576	FALSE	FALSE
SRR1839797	PRJNA277352	blood	-221.389	-173.243	2.80327	0.00505876	0.0587546	FALSE	FALSE
SRR896678	PRJNA208369		-64.0247	-16.7914	2.80302	0.00506269	0.058772	FALSE	FALSE
SRR031866	PRJNA122271	lcl	-146.744	48.3487	2.80295	0.00506372	0.058772	FALSE	FALSE
SRR1951644	PRJNA280230	blood	-238.697	-196.217	2.80174	0.00508275	0.0589775	FALSE	FALSE
SRR1958166	PRJNA192215		239.438	-21.5593	2.80094	0.00509542	0.0590571	FALSE	FALSE
ERR1102010	PRJEB11541	hek293	201.375	167.797	2.80075	0.00509832	0.0590571	FALSE	FALSE
SRR1740065	PRJNA271578	B-cells	-312.353	-56.2266	2.80021	0.00510688	0.0590909	FALSE	FALSE
ERR1203472	PRJEB7388	ipsc	259.981	-27.2295	2.79882	0.00512893	0.0591745	FALSE	FALSE
SRR2124174	PRJNA290616	huvec	58.0528	63.0903	2.79879	0.00512949	0.0591745	FALSE	FALSE
SRR1916996	PRJNA278477	Choriocarcinoma trophoblast	-93.6731	247.17	2.79873	0.00513047	0.0591745	FALSE	FALSE
SRR1060757	PRJNA232593	blood	-221.776	-173.373	2.79868	0.00513121	0.0591745	FALSE	FALSE
SRR2937125	PRJNA302818	lcl_s4u_capturing	-122.246	5.00366	2.79864	0.00513181	0.0591745	FALSE	FALSE
SRR1918302	PRJNA278767	AML	-261.09	57.5194	2.79653	0.00516553	0.0594805	FALSE	FALSE
SRR1814050	PRJNA276143	blood	-301.876	-58.8171	2.79621	0.00517066	0.059534	FALSE	FALSE
SRR1284895	PRJNA247362	hek293	200.754	175.001	2.79602	0.00517358	0.059534	FALSE	FALSE
SRR3469409	PRJNA30709	hepg2	-104.939	93.9024	2.79587	0.00517607	0.059534	FALSE	FALSE
SRR1633289	PRJNA265099		248.749	-2.10714	2.79585	0.00517642	0.059534	FALSE	FALSE
SRR1923076	PRJNA279024		263.498	-12.5612	2.79443	0.00519913	0.0597698	FALSE	FALSE
SRR031828	PRJNA122271	lcl	-142.566	53.8922	2.79427	0.00520168	0.0597698	FALSE	FALSE
SRR1258218	PRJNA245078	lcl	-226.378	170.502	2.79418	0.00520323	0.0597698	FALSE	FALSE
SRR578640	PRJNA34535	ovary	10.6967	-119.918	2.7939	0.00520774	0.0597698	FALSE	FALSE
SRR1918174	PRJNA278311		-306.848	-46.8616	2.79332	0.00521707	0.0598143	FALSE	FALSE
ERR946983	PRJEB7388	ipsc	256.669	-30.3731	2.7925	0.00523018	0.0599395	FALSE	FALSE
SRR1576844	PRJNA261297	ipsc	210.59	-45.7116	2.79183	0.00524109	0.0600161	FALSE	FALSE
SRR1060796	PRJNA232593	blood	-214.331	-186.649	2.79148	0.0052467	0.0600766	FALSE	FALSE
ERR1102003	PRJEB11541	hek293	48.1222	63.1868	2.79104	0.00525384	0.0601208	FALSE	FALSE
SRR3147778	PRJNA311008	huvec	-59.4671	145.134	2.79071	0.00525923	0.060161	FALSE	FALSE
SRR1918728	PRJNA278767	AML	-279.046	45.6027	2.79004	0.00527022	0.0602854	FALSE	FALSE
SRR962601	PRJNA217945	lymphoma	-58.4445	-81.3277	2.78994	0.00527186	0.0602854	FALSE	FALSE
SRR514135	PRJNA168981		191.079	-56.834	2.78921	0.00528361	0.060301	FALSE	FALSE
SRR521453	SRP014320	gm12878	-220.621	174.866	2.78874	0.00529137	0.0603488	FALSE	FALSE
SRR497708	PRJNA167037	T-cells	-201.349	118.376	2.78806	0.00530244	0.0604689	FALSE	FALSE
SRR1550994	PRJNA258216	B-cells	-309.858	-55.9608	2.78702	0.00531944	0.06052	FALSE	FALSE
SRR1656518	PRJNA267697	blood	-238.545	-196.334	2.78689	0.00532166	0.06052	FALSE	FALSE
SRR1660277	PRJNA258641	h1	252.292	-24.5365	2.78646	0.00532875	0.0605438	FALSE	FALSE
SRR1237986	PRJNA244582	h1	206.82	-41.1276	2.78446	0.00536171	0.060842	FALSE	FALSE
SRR1028346	PRJNA227902	ipsc	244.242	-25.0371	2.78406	0.00536825	0.060842	FALSE	FALSE
SRR1693614	PRJNA264090	h1	238.587	-15.6955	2.7832	0.00538259	0.0609044	FALSE	FALSE
SRR1313070	PRJNA251383		71.0977	77.0361	2.7831	0.00538418	0.0609044	FALSE	FALSE
SRR3540227	PRJNA322038	cumulus oophorus cells	-89.1227	-38.1981	2.78263	0.00539208	0.0609478	FALSE	FALSE
SRR2937304	PRJNA302818	lcl_s4u_capturing	-124.095	8.31202	2.78211	0.00540067	0.0609833	FALSE	FALSE
SRR1580547	PRJNA261431	mel1.12	67.2679	36.6844	2.78109	0.0054177	0.0610855	FALSE	FALSE
ERR862983	PRJEB7955	h9	375.473	-13.2968	2.78059	0.00542604	0.0611204	FALSE	FALSE
SRR1656574	PRJNA267697	blood	-238.778	-199.694	2.78053	0.00542694	0.0611204	FALSE	FALSE
SRR896705	PRJNA208369		13.5066	-21.7765	2.77994	0.00543697	0.0612029	FALSE	FALSE
SRR1551022	PRJNA258216	B-cells	-309.201	-55.6253	2.7766	0.00549315	0.0616911	FALSE	FALSE
SRR3469563	PRJNA30709	hepg2	-104.723	93.3296	2.77642	0.00549612	0.0616911	FALSE	FALSE
SRR1555758	PRJNA259163	ht-1080 fibrosarcoma	78.167	78.0168	2.77606	0.00550226	0.0617498	FALSE	FALSE
SRR553461	PRJNA174350	neutrophils	-257.406	-149.533	2.77578	0.00550701	0.0617517	FALSE	FALSE
SRR1638523	PRJNA266296	T-cells	-232.391	-45.2792	2.77541	0.0055133	0.0618063	FALSE	FALSE
SRR307911	PRJNA30709	h1	255.543	-20.2652	2.77469	0.00552546	0.0618494	FALSE	FALSE
SRR2937218	PRJNA302818	lcl_s4u_capturing	-131.541	11.6024	2.7743	0.00553198	0.0618494	FALSE	FALSE
SRR2060071	PRJNA285906		-199.493	120.409	2.77398	0.00553751	0.0618637	FALSE	FALSE
SRR2061041	PRJNA285906		-199.351	119.618	2.77205	0.0055704	0.0621479	FALSE	FALSE
SRR1660339	PRJNA268222	NCCIT cells, hECC	244.975	-22.2614	2.77192	0.0055726	0.062151	FALSE	FALSE
SRR1528556	PRJNA256302	hcc1599	38.2317	73.5675	2.77057	0.00559585	0.0623753	FALSE	FALSE
SRR1918454	PRJNA278767	AML	-268.982	43.3618	2.77	0.00560556	0.0623753	FALSE	FALSE
SRR1313290	PRJNA251404	blood	-217.214	-183.419	2.76948	0.00561454	0.062448	FALSE	FALSE
SRR031829	PRJNA122271	lcl	-140.886	50.6901	2.76849	0.00563167	0.0625833	FALSE	FALSE
SRR863233	PRJNA203652	hek293	205.732	175.744	2.76777	0.00564411	0.0626886	FALSE	FALSE
SRR1120410	PRJNA235293	hela	77.9231	140.631	2.76741	0.00565039	0.0626886	FALSE	FALSE
SRR332281	PRJNA154053	B-cells	-209.612	155.645	2.76726	0.00565305	0.0626886	FALSE	FALSE
SRR2937263	PRJNA302818	lcl_s4u_capturing	-125.412	4.6623	2.76722	0.00565365	0.0626886	FALSE	FALSE
SRR066469	PRJNA133719		26.0692	-33.7579	2.76721	0.00565377	0.0626886	FALSE	FALSE
SRR1562742	PRJNA260053	iPSC	247.782	-24.3567	2.76477	0.00569635	0.0630499	FALSE	FALSE
SRR1576494	PRJNA261255	ipsc	194.821	-40.5646	2.76439	0.00570296	0.0630553	FALSE	FALSE
SRR031957	PRJNA122271	lcl	-146.53	48.2664	2.76409	0.00570821	0.0631009	FALSE	FALSE
SRR1274558	PRJNA246387	h1	241.64	-19.7351	2.76374	0.00571438	0.063144	FALSE	FALSE
SRR1744875	PRJNA271796	h9	172.552	-14.9674	2.76358	0.00571702	0.063144	FALSE	FALSE
SRR2937235	PRJNA302818	lcl_s4u_capturing	-124.479	4.5101	2.76352	0.00571807	0.063144	FALSE	FALSE
SRR1643408	PRJNA266526		282.055	19.1577	2.76208	0.00574341	0.0633385	FALSE	FALSE
SRR398213	PRJNA156297	293t	201.102	176.599	2.76089	0.00576442	0.0635285	FALSE	FALSE
SRR1576873	PRJNA261297	ipsc	212.357	-45.5878	2.76021	0.00577635	0.0635349	FALSE	FALSE
SRR764960	PRJNA191069		215.944	-30.9396	2.75983	0.0057832	0.0635761	FALSE	FALSE
SRR1283380	PRJNA246711	cord blood	-226.276	28.141	2.7596	0.00578724	0.0635941	FALSE	FALSE
SRR1015680	PRJNA224073	h1	255.139	-19.0247	2.75931	0.00579233	0.063617	FALSE	FALSE
SRR1918295	PRJNA278767	AML	-266.238	54.2834	2.75626	0.00584661	0.0640609	FALSE	FALSE
SRR1041711	PRJNA230454	llc12ph	259.203	-17.2234	2.75533	0.00586331	0.0641872	FALSE	FALSE
ERR576281	PRJEB6912		179.928	7.41128	2.75438	0.00588027	0.0642747	FALSE	FALSE
SRR1061341	PRJNA232603	3-dimensional neuronal aggregates that resemble a first trimester telencephalon	197.922	-47.8285	2.75411	0.00588513	0.0642857	FALSE	FALSE
SRR1639278	PRJNA264090	h1	253.961	-12.8634	2.7536	0.00589432	0.0642857	FALSE	FALSE
SRR1813960	PRJNA276128	brain	196.575	-54.6125	2.75346	0.00589682	0.0642857	FALSE	FALSE
ERR1102007	PRJEB11541	hek293	200.826	167.227	2.75236	0.00591679	0.0644304	FALSE	FALSE
SRR805772	PRJNA196147	B-cells	-314.835	-55.7248	2.75211	0.00592126	0.0644479	FALSE	FALSE
SRR031907	PRJNA122271	lcl	-141.21	52.844	2.7503	0.00595405	0.0646289	FALSE	FALSE
SRR3470654	PRJNA320221	h1	36.3452	69.6246	2.75004	0.00595872	0.0646407	FALSE	FALSE
SRR3576775	PRJNA322427		37.0412	62.5781	2.74981	0.00596303	0.0646448	FALSE	FALSE
SRR2000181	PRJNA282454		242.645	-2.64125	2.74953	0.00596814	0.0646964	FALSE	FALSE
SRR031877	PRJNA122271	lcl	-142.6	50.1943	2.74757	0.00600393	0.065	FALSE	FALSE
SRR1576883	PRJNA261297	ipsc	211.823	-46.2637	2.74736	0.00600768	0.065	FALSE	FALSE
SRR1551033	PRJNA258216	neutrophils	-260.075	-149.599	2.74709	0.00601269	0.065	FALSE	FALSE
SRR1806644	PRJNA275667	hek293	200.109	171.581	2.74707	0.00601304	0.065	FALSE	FALSE
SRR540252	PRJNA173338	hela	77.352	143.042	2.74451	0.00606017	0.0653832	FALSE	FALSE
ERR946979	PRJEB7388	ipsc	252.971	-29.1559	2.74423	0.00606522	0.0654342	FALSE	FALSE
SRR1025673	PRJNA227025	z138	-208.383	153.146	2.74261	0.00609522	0.0657056	FALSE	FALSE
ERR188464	PRJEB3366	lcl	-220.711	177.144	2.74253	0.00609676	0.0657056	FALSE	FALSE
SRR1608850	PRJNA263397	AML	-281.163	34.0923	2.74251	0.00609724	0.0657056	FALSE	FALSE
SRR032241	PRJNA117631	lcl	-141.281	55.4628	2.74209	0.00610504	0.0657197	FALSE	FALSE
ERR914339	PRJEB7388	ipsc	255.155	-31.5005	2.74195	0.00610754	0.0657197	FALSE	FALSE
SRR1550992	PRJNA258216	neutrophils	-260.387	-148.988	2.74183	0.00610972	0.0657197	FALSE	FALSE
SRR1120409	PRJNA235293	hela	78.5976	141.142	2.74138	0.00611813	0.0657893	FALSE	FALSE
SRR1839792	PRJNA277352	blood	-227.35	-175.715	2.74056	0.00613343	0.0659291	FALSE	FALSE
SRR2937309	PRJNA302818	lcl_s4u_capturing	-123.538	3.88281	2.73993	0.00614517	0.0659495	FALSE	FALSE
SRR1662324	PRJNA268434	mda231	66.2367	84.8678	2.73942	0.00615473	0.0660414	FALSE	FALSE
SRR805737	PRJNA196147	B-cells	-316.569	-54.7009	2.73895	0.00616362	0.0660482	FALSE	FALSE
SRR2850567	PRJNA300451		252.696	-27.4241	2.73834	0.00617501	0.066164	FALSE	FALSE
SRR1576839	PRJNA261297	ipsc	212.38	-44.9445	2.73693	0.00620148	0.0663561	FALSE	FALSE
ERR789385	PRJEB8740	granulocyte	-260.583	-147.935	2.73644	0.00621088	0.0664029	FALSE	FALSE
SRR805736	PRJNA196147	B-cells	-316.259	-54.8197	2.73633	0.00621296	0.0664029	FALSE	FALSE
SRR2155635	PRJNA292608	muscle	70.9721	-278.456	2.73508	0.00623651	0.066628	FALSE	FALSE
SRR1274573	PRJNA246387	h1	245.517	-18.2651	2.73465	0.00624468	0.0666317	FALSE	FALSE
SRR448110	PRJNA156781	heart	82.2637	-390.769	2.73452	0.00624721	0.0666405	FALSE	FALSE
SRR031943	PRJNA122271	lcl	-140.961	50.4384	2.73426	0.00625209	0.0666642	FALSE	FALSE
SRR1294106	PRJNA248289	CD34+	250.215	-4.04262	2.73325	0.00627128	0.0667313	FALSE	FALSE
SRR3317024	PRJNA316990	jeg3	-90.9444	243.468	2.73325	0.00627128	0.0667313	FALSE	FALSE
SRR1237978	PRJNA244582	h1	204.056	-44.247	2.7326	0.00628357	0.0668184	FALSE	FALSE
SRR805777	PRJNA196147	B-cells	-315.274	-55.9417	2.73237	0.00628795	0.066827	FALSE	FALSE
ERR914281	PRJEB7388	ipsc	252.677	-30.8195	2.73215	0.00629231	0.0668294	FALSE	FALSE
SRR1273708	PRJNA246355	human Neural Stem Cells (hNSCs)	210.282	-40.1278	2.7321	0.00629318	0.0668294	FALSE	FALSE
SRR031887	PRJNA122271	lcl	-142.141	49.9347	2.73057	0.0063224	0.0669751	FALSE	FALSE
SRR032254	PRJNA117631	lcl	-141.871	54.6833	2.72998	0.00633384	0.0670256	FALSE	FALSE
SRR1528558	PRJNA256302	hcc1599	37.7827	72.8564	2.72822	0.00636765	0.0672027	FALSE	FALSE
SRR1747968	PRJNA252962	t TFH	-247.535	-74.3295	2.72747	0.00638229	0.0673158	FALSE	FALSE
SRR764958	PRJNA191069		249.231	-20.9058	2.72677	0.00639573	0.0673992	FALSE	FALSE
ERR789390	PRJEB8740	granulocyte	-259.472	-149.679	2.72641	0.00640276	0.0674049	FALSE	FALSE
SRR1173999	PRJNA238897	lung	71.0218	85.9133	2.7263	0.00640481	0.0674049	FALSE	FALSE
SRR307919	PRJNA30709	h1	255.891	-20.9683	2.72589	0.0064128	0.0674049	FALSE	FALSE
SRR398238	PRJNA156297	293t	196.787	177.257	2.72517	0.00642691	0.0675221	FALSE	FALSE
SRR834980	PRJNA198866	B-cells	-311.218	-50.6487	2.72462	0.00643765	0.0675718	FALSE	FALSE
SRR2501684	PRJNA296798		250.464	-12.6297	2.72356	0.0064583	0.0677099	FALSE	FALSE
SRR1663122	PRJNA268504	brain	195.661	-54.993	2.72208	0.00648716	0.0679772	FALSE	FALSE
SRR2937310	PRJNA302818	lcl_s4u_capturing	-127.24	3.9985	2.7216	0.00649674	0.0679927	FALSE	FALSE
ERR674424	PRJEB7732	pancreas	200.763	-34.6737	2.72047	0.00651894	0.0679927	FALSE	FALSE
SRR398212	PRJNA156297	293t	201.468	177.02	2.72024	0.0065234	0.0680007	FALSE	FALSE
SRR1576845	PRJNA261297	ipsc	210.749	-45.5752	2.72014	0.00652542	0.0680088	FALSE	FALSE
SRR1643217	PRJNA266526		261.069	-11.775	2.71951	0.00653796	0.0680512	FALSE	FALSE
SRR873617	PRJNA206563	iPSC	259.499	-10.8849	2.71886	0.00655078	0.0680657	FALSE	FALSE
SRR1916994	PRJNA278477	Choriocarcinoma trophoblast	-93.6803	247.645	2.71825	0.00656276	0.0680904	FALSE	FALSE
SRR2051029	PRJNA285874	hepg2	-91.8496	90.0836	2.718	0.00656778	0.0680904	FALSE	FALSE
SRR896716	PRJNA208369		12.2222	-23.0919	2.7172	0.00658378	0.0682368	FALSE	FALSE
ERR1243475	PRJEB7388	ipsc	259.752	-27.6502	2.71708	0.00658602	0.0682484	FALSE	FALSE
SRR2071377	PRJNA245228		196.451	-55.46	2.71688	0.00659006	0.0682599	FALSE	FALSE
SRR805725	PRJNA196147	B-cells	-316.722	-56.0366	2.71618	0.00660393	0.0683558	FALSE	FALSE
SRR1812730	PRJNA276003	B-cells	-313.776	-45.4457	2.71535	0.00662055	0.0684163	FALSE	FALSE
SRR031926	PRJNA122271	lcl	-141.453	50.9387	2.71532	0.00662126	0.0684163	FALSE	FALSE
SRR066472	PRJNA133719		26.103	-33.4026	2.71428	0.00664191	0.0685595	FALSE	FALSE
SRR1060769	PRJNA232593	blood	-222.449	-173.04	2.71357	0.00665625	0.0685719	FALSE	FALSE
SRR896720	PRJNA208369		12.2554	-22.718	2.71298	0.00666815	0.0686551	FALSE	FALSE
SRR032272	PRJNA117631	lcl	-140.498	55.2796	2.71283	0.0066711	0.0686551	FALSE	FALSE
SRR1044669	PRJNA230824	nuclear transfer derived	252.838	-5.19657	2.71277	0.00667244	0.0686551	FALSE	FALSE
SRR1055510	PRJNA232177	endothelial cell	117.283	33.196	2.71248	0.00667816	0.0686551	FALSE	FALSE
SRR639225	PRJNA184402	stomach	44.0881	67.6451	2.71184	0.00669118	0.0687821	FALSE	FALSE
SRR1060778	PRJNA232593	blood	-215.082	-184.589	2.71085	0.00671111	0.0689848	FALSE	FALSE
SRR031951	PRJNA122271	lcl	-144.081	47.4436	2.71028	0.00672264	0.0690971	FALSE	FALSE
SRR925699	PRJNA210428	breast	17.5351	47.5929	2.70979	0.00673249	0.0691769	FALSE	FALSE
SRR2001848	PRJNA282593		206.168	-37.2807	2.70923	0.0067439	0.069253	FALSE	FALSE
ERR946969	PRJEB7388	ipsc	255.522	-25.679	2.70908	0.0067471	0.0692749	FALSE	FALSE
SRR1734826	PRJNA271162	a549	33.4963	88.0001	2.70829	0.00676313	0.0693547	FALSE	FALSE
SRR1554537	PRJNA245228		196.805	-57.2704	2.70812	0.00676647	0.0693694	FALSE	FALSE
SRR1576837	PRJNA261297	ipsc	212.373	-44.7584	2.70619	0.00680608	0.0697084	FALSE	FALSE
SRR805732	PRJNA196147	B-cells	-317.392	-55.0188	2.70559	0.00681838	0.0697878	FALSE	FALSE
ERR789401	PRJEB8740	granulocyte	-258.484	-150.408	2.70511	0.00682808	0.0698634	FALSE	FALSE
SRR031839	PRJNA122271	lcl	-145.539	48.1964	2.70376	0.00685598	0.0699964	FALSE	FALSE
SRR2937126	PRJNA302818	lcl_s4u_capturing	-122.046	5.43366	2.70166	0.00689951	0.0702467	FALSE	FALSE
SRR1656500	PRJNA267697	blood	-237.465	-196.501	2.7014	0.00690484	0.0702467	FALSE	FALSE
SRR2107335	PRJNA290364	molp-8	33.8636	-18.3833	2.70072	0.006919	0.0703534	FALSE	FALSE
SRR1057975	PRJNA223168		194.562	-62.442	2.70054	0.00692269	0.0703534	FALSE	FALSE
SRR521451	SRP014320	gm12878	-221.736	175.658	2.70038	0.00692612	0.0703534	FALSE	FALSE
SRR1610265	PRJNA263582	h1	278.099	12.2557	2.70032	0.00692737	0.0703534	FALSE	FALSE
SRR1916997	PRJNA278477	Choriocarcinoma trophoblast	-93.8523	247.125	2.69904	0.00695392	0.0705591	FALSE	FALSE
SRR3053563	PRJNA306880	ipsc	178.773	-20.5744	2.69874	0.00696019	0.0705591	FALSE	FALSE
SRR646609	PRJNA185828		220.718	-15.8096	2.69848	0.00696572	0.070566	FALSE	FALSE
ERR1203469	PRJEB7388	ipsc	259.566	-28.2454	2.69829	0.00696964	0.0705859	FALSE	FALSE
SRR3469449	PRJNA30709	hepg2	-104.077	95.291	2.69789	0.00697797	0.0705859	FALSE	FALSE
SRR2936998	PRJNA302818	lcl_s4u_capturing	-122.971	5.16756	2.69766	0.00698294	0.0705859	FALSE	FALSE
SRR934218	PRJNA211925	cord blood	-224.213	35.7604	2.69623	0.00701288	0.0707905	FALSE	FALSE
SRR934239	PRJNA211925	cord blood	-224.811	26.6693	2.69618	0.00701406	0.0707905	FALSE	FALSE
SRR514141	PRJNA168981		191.416	-56.3682	2.696	0.00701784	0.0707938	FALSE	FALSE
SRR1060781	PRJNA232593	blood	-215.265	-185.684	2.6957	0.00702399	0.070836	FALSE	FALSE
ERR1102006	PRJEB11541	hek293	200.538	167.911	2.6935	0.0070706	0.0711843	FALSE	FALSE
SRR896679	PRJNA208369		-61.8558	-16.6456	2.69321	0.00707675	0.0711843	FALSE	FALSE
SRR1274556	PRJNA246387	h1	223.972	-22.1295	2.69292	0.00708289	0.0711843	FALSE	FALSE
SRR1951651	PRJNA280230	blood	-237.832	-196.522	2.69288	0.00708378	0.0711843	FALSE	FALSE
SRR1696053	PRJNA269573	h1	344.025	-105.628	2.69266	0.00708846	0.0711843	FALSE	FALSE
SRR3469453	PRJNA30709	hepg2	-106.213	94.8972	2.69259	0.00708998	0.0711843	FALSE	FALSE
SRR306847	PRJNA143627	heart	81.8752	-390.895	2.69013	0.00714245	0.0716004	FALSE	FALSE
DRR013793	PRJDB2676		-311.189	-51.7259	2.68997	0.00714585	0.071621	FALSE	FALSE
SRR1995326	PRJNA282134	mda231	47.4861	139.452	2.68986	0.00714819	0.0716239	FALSE	FALSE
SRR2049655	PRJNA285798	blood	-252.782	-180.438	2.6891	0.00716457	0.0717416	FALSE	FALSE
SRR2984648	PRJNA305580	t47d	91.0984	-186.363	2.68833	0.00718097	0.0718373	FALSE	FALSE
SRR2071348	PRJNA245228		196.007	-57.3882	2.68751	0.00719877	0.0719839	FALSE	FALSE
SRR1038629	PRJNA229959	hek293	199.693	179.549	2.68644	0.00722183	0.0721176	FALSE	FALSE
SRR3106370	PRJNA309166		257.261	11.729	2.68625	0.00722594	0.0721239	FALSE	FALSE
SRR3469370	PRJNA30709	hepg2	-103.543	94.8545	2.68396	0.00727562	0.0723957	FALSE	FALSE
SRR1633341	PRJNA265099		248.572	-1.3198	2.68384	0.0072781	0.0723957	FALSE	FALSE
ERR862965	PRJEB7955	h9	378.338	-14.6995	2.68377	0.00727967	0.0723957	FALSE	FALSE
ERR342841	PRJEB4618	imr32	176.752	14.698	2.68371	0.00728104	0.0723957	FALSE	FALSE
ERR658220	PRJEB7574		81.2622	67.821	2.68328	0.0072905	0.0723957	FALSE	FALSE
SRR1237985	PRJNA244582	h1	207.084	-41.488	2.68325	0.00729108	0.0723957	FALSE	FALSE
SRR805727	PRJNA196147	B-cells	-316.477	-55.6651	2.68323	0.0072914	0.0723957	FALSE	FALSE
SRR897452	PRJNA208369		35.0535	-12.3138	2.68298	0.00729699	0.0723957	FALSE	FALSE
SRR1274566	PRJNA246387	h1	244.116	-20.1398	2.68141	0.00733136	0.0727276	FALSE	FALSE
SRR2937128	PRJNA302818	lcl_s4u_capturing	-122.356	5.012	2.68071	0.00734669	0.0727452	FALSE	FALSE
SRR553460	PRJNA174350	neutrophils	-257.924	-149.283	2.68055	0.00735005	0.0727452	FALSE	FALSE
SRR1313292	PRJNA251404	blood	-218.245	-182.626	2.6795	0.00737327	0.0728636	FALSE	FALSE
SRR1274574	PRJNA246387	h1	245.824	-18.7866	2.6783	0.00739969	0.0730681	FALSE	FALSE
SRR1551070	PRJNA258216	B-cells	-308.872	-54.7823	2.67826	0.00740056	0.0730681	FALSE	FALSE
ERR958498	PRJEB9852		-213.673	158.428	2.67757	0.00741583	0.0732089	FALSE	FALSE
SRR3118258	PRJNA309629	huvec	-59.7247	145.567	2.6767	0.00743507	0.0733518	FALSE	FALSE
SRR1664738	PRJNA268433		200.974	174.436	2.67667	0.00743569	0.0733518	FALSE	FALSE
SRR1294108	PRJNA248289	ipsc	256.613	-10.5556	2.6763	0.007444	0.0734023	FALSE	FALSE
SRR896673	PRJNA208369		-63.1759	-16.5867	2.67614	0.00744747	0.0734023	FALSE	FALSE
SRR1313125	PRJNA251383	er+ breast cancer primary tumor	-3.01752	-172.632	2.67606	0.00744922	0.0734023	FALSE	FALSE
ERR789397	PRJEB8740	granulocyte	-260.377	-149.344	2.67591	0.00745261	0.073415	FALSE	FALSE
SRR2001507	PRJNA282543	BEAS2B cells	66.9439	87.5165	2.67573	0.00745664	0.0734241	FALSE	FALSE
SRR1313300	PRJNA251404	blood	-218.441	-181.691	2.67555	0.00746078	0.0734459	FALSE	FALSE
SRR514142	PRJNA168981		191.497	-56.531	2.67445	0.00748513	0.0736073	FALSE	FALSE
SRR1576881	PRJNA261297	ipsc	209.294	-43.2864	2.67395	0.00749637	0.0736542	FALSE	FALSE
SRR828800	PRJNA197326		102.967	56.2833	2.67382	0.00749935	0.0736598	FALSE	FALSE
SRR031939	PRJNA122271	lcl	-143.15	52.5109	2.67344	0.00750772	0.0736716	FALSE	FALSE
ERR207980	PRJEB1195		200.834	-33.2233	2.67322	0.00751267	0.0736716	FALSE	FALSE
SRR1551035	PRJNA258216	B-cells	-309.603	-56.2244	2.67298	0.00751801	0.0736716	FALSE	FALSE
SRR2040346	PRJNA284949	breast	-2.01574	101.467	2.67297	0.00751827	0.0736716	FALSE	FALSE
SRR1583689	PRJNA261785	bj-nt-es-8	249.621	4.23576	2.67293	0.00751912	0.0736716	FALSE	FALSE
SRR1554538	PRJNA245228		196.697	-56.9023	2.67289	0.00752003	0.0736716	FALSE	FALSE
DRR013791	PRJDB2676		-311.845	-51.6435	2.67211	0.00753761	0.0737645	FALSE	FALSE
ERR862986	PRJEB7955	h9	377.5	-13.4188	2.67186	0.00754327	0.0737645	FALSE	FALSE
SRR896722	PRJNA208369		12.445	-23.9901	2.67123	0.00755734	0.0738141	FALSE	FALSE
SRR2937226	PRJNA302818	lcl_s4u_capturing	-126.448	4.06387	2.67049	0.00757417	0.0739208	FALSE	FALSE
SRR1313298	PRJNA251404	blood	-217.364	-183.071	2.66962	0.00759377	0.074	FALSE	FALSE
SRR1660279	PRJNA258641	h9	250.763	-24.4864	2.66961	0.0075939	0.074	FALSE	FALSE
SRR447183	PRJNA153783	brain	191.112	-49.7258	2.66866	0.00761539	0.0740756	FALSE	FALSE
SRR1812733	PRJNA276003	B-cells	-314.606	-46.6697	2.66866	0.00761548	0.0740756	FALSE	FALSE
SRR828799	PRJNA197326		102.756	56.3613	2.66817	0.00762653	0.0741176	FALSE	FALSE
SRR836527	PRJNA200967		198.533	-45.6859	2.66816	0.00762686	0.0741176	FALSE	FALSE
SRR3129899	PRJNA310012		-68.9344	-244.282	2.66793	0.00763199	0.074123	FALSE	FALSE
ERR914311	PRJEB7388	ipsc	256.226	-30.663	2.66762	0.00763899	0.0741344	FALSE	FALSE
SRR1057982	PRJNA232527	blood	-226.186	67.5315	2.66762	0.00763911	0.0741344	FALSE	FALSE
SRR1583687	PRJNA261785	bj-nt-es-5	250.345	1.72767	2.66761	0.00763929	0.0741344	FALSE	FALSE
SRR1057987	PRJNA232527	blood	-227.854	66.8108	2.6669	0.00765533	0.074291	FALSE	FALSE
ERR914299	PRJEB7388	ipsc	256.583	-31.6245	2.66652	0.00766416	0.074307	FALSE	FALSE
ERR204862	PRJEB3366	lcl	-218.094	178.18	2.66595	0.00767715	0.0744038	FALSE	FALSE
SRR646610	PRJNA185828		221.831	-16.8173	2.66303	0.00774399	0.0748952	FALSE	FALSE
SRR2937220	PRJNA302818	lcl_s4u_capturing	-130.923	11.8762	2.66289	0.00774729	0.0748952	FALSE	FALSE
ERR958499	PRJEB9852		-214.3	159.048	2.66201	0.00776766	0.0749662	FALSE	FALSE
SRR1035697	PRJNA229558	bt-20	29.4215	76.167	2.66185	0.00777119	0.0749679	FALSE	FALSE
SRR1654908	PRJNA269043	h1	220.431	-7.53178	2.6617	0.00777472	0.0749747	FALSE	FALSE
SRR960470	PRJNA217781	hek293	199.365	170.108	2.66129	0.00778422	0.0749832	FALSE	FALSE
SRR805761	PRJNA196147	B-cells	-315.059	-53.9845	2.66037	0.00780555	0.0750757	FALSE	FALSE
SRR1656513	PRJNA267697	blood	-238.742	-197.815	2.66029	0.00780735	0.0750757	FALSE	FALSE
SRR960456	PRJNA217781	hek293	198.964	170.479	2.65997	0.0078147	0.0751278	FALSE	FALSE
SRR1633287	PRJNA265099		249.495	-2.90329	2.65981	0.00781842	0.0751328	FALSE	FALSE
SRR2050921	PRJNA262128	lung	35.7527	71.1442	2.65919	0.00783293	0.0751863	FALSE	FALSE
SRR925734	PRJNA210428	breast	39.7237	76.7223	2.65892	0.00783919	0.0752383	FALSE	FALSE
SRR1633351	PRJNA265099		256.146	-11.4209	2.65807	0.00785885	0.0754042	FALSE	FALSE
SRR1664676	PRJNA268433		200.652	173.358	2.65773	0.00786699	0.0754576	FALSE	FALSE
SRR2313064	PRJNA295064	bone marrow	-309.084	-50.1462	2.65767	0.00786821	0.0754576	FALSE	FALSE
SRR805746	PRJNA196147	B-cells	-316.124	-54.341	2.6575	0.0078722	0.0754603	FALSE	FALSE
SRR1917003	PRJNA278477	Choriocarcinoma trophoblast	-93.6247	248.05	2.65726	0.00787795	0.0754603	FALSE	FALSE
SRR1237988	PRJNA244582	h1	206.289	-41.0169	2.65724	0.00787827	0.0754603	FALSE	FALSE
SRR1643405	PRJNA266526		282.408	18.8464	2.65679	0.00788881	0.0754849	FALSE	FALSE
SRR1643230	PRJNA266526		263.194	-15.4364	2.6563	0.00790024	0.0755007	FALSE	FALSE
SRR1663124	PRJNA268504	heart	79.2395	-386.43	2.65627	0.00790109	0.0755007	FALSE	FALSE
SRR1542732	PRJNA257975	u-2 os	150.285	129.493	2.65557	0.00791745	0.0755389	FALSE	FALSE
SRR1608846	PRJNA263397	AML	-281.192	33.691	2.65395	0.00795546	0.0757797	FALSE	FALSE
SRR1561107	PRJNA259771	h9	196.6	-47.0439	2.65391	0.00795643	0.0757797	FALSE	FALSE
ERR1203468	PRJEB7388	ipsc	255.702	-28.4988	2.65343	0.00796772	0.0757797	FALSE	FALSE
SRR2001510	PRJNA282543	BEAS2B cells	66.6306	87.3705	2.65339	0.00796875	0.0757797	FALSE	FALSE
SRR2124171	PRJNA290616	huvec	58.3263	62.8558	2.65335	0.00796979	0.0757797	FALSE	FALSE
ERR1338031	PRJEB13167	a549	196.407	-45.0745	2.65306	0.00797657	0.0757797	FALSE	FALSE
SRR2038476	PRJNA265099	hues62	251.572	-9.93289	2.65284	0.00798172	0.0757797	FALSE	FALSE
SRR2936988	PRJNA302818	lcl_s4u_capturing	-122.254	11.7137	2.65278	0.00798314	0.0757797	FALSE	FALSE
DRR016711	PRJDB2256		63.1029	96.8497	2.65277	0.00798346	0.0757797	FALSE	FALSE
SRR1643393	PRJNA266526		283.333	19.4012	2.65277	0.00798352	0.0757797	FALSE	FALSE
SRR1038623	PRJNA229959	hek293	199.343	179.727	2.65276	0.00798358	0.0757797	FALSE	FALSE
SRR031946	PRJNA122271	lcl	-140.965	49.326	2.65262	0.00798702	0.0757844	FALSE	FALSE
SRR922453	PRJNA209572		-241.714	-99.5154	2.65173	0.00800794	0.0758576	FALSE	FALSE
SRR031811	PRJNA122271	lcl	-144.786	47.7861	2.65169	0.00800905	0.0758576	FALSE	FALSE
SRR1812702	PRJNA276003	B-cells	-314.773	-46.2259	2.64995	0.00805027	0.0761388	FALSE	FALSE
SRR1608845	PRJNA263397	AML	-260.283	65.8421	2.64878	0.0080782	0.0763681	FALSE	FALSE
SRR398219	PRJNA156297	293t	201.572	175.786	2.64663	0.00812991	0.0767788	FALSE	FALSE
SRR3147779	PRJNA311008	huvec	-59.1363	145.428	2.64645	0.00813422	0.0767809	FALSE	FALSE
SRR2937335	PRJNA302818	lcl_s4u_capturing	-124.389	8.51173	2.64637	0.00813606	0.0767809	FALSE	FALSE
SRR2937238	PRJNA302818	lcl_s4u_capturing	-126.55	5.21114	2.64618	0.00814075	0.0767863	FALSE	FALSE
SRR2937225	PRJNA302818	lcl_s4u_capturing	-125.885	3.3842	2.64594	0.00814654	0.0768137	FALSE	FALSE
ERR789391	PRJEB8740	granulocyte	-259.407	-149.477	2.64558	0.00815516	0.0768421	FALSE	FALSE
SRR805740	PRJNA196147	B-cells	-316.081	-55.0297	2.64201	0.00824153	0.077523	FALSE	FALSE
SRR3469371	PRJNA30709	hepg2	-103.092	95.3564	2.64046	0.00827936	0.0777556	FALSE	FALSE
SRR1636946	PRJNA266045		181.395	-28.0352	2.64033	0.00828242	0.0777596	FALSE	FALSE
ERR1274913	PRJEB7388	ipsc	256.959	-30.3576	2.64017	0.00828654	0.0777669	FALSE	FALSE
ERR1338025	PRJEB13167		196.455	-45.4165	2.63963	0.0082997	0.0778279	FALSE	FALSE
SRR1269755	PRJNA246157	293t	194.97	175.924	2.63775	0.00834583	0.078062	FALSE	FALSE
SRR1918453	PRJNA278767	AML	-269.339	43.8339	2.6377	0.0083471	0.078062	FALSE	FALSE
ERR1203474	PRJEB7388	ipsc	259.908	-25.6668	2.63718	0.00835984	0.0781258	FALSE	FALSE
ERR215685	PRJEB1239		-229.864	185.202	2.63717	0.00836013	0.0781258	FALSE	FALSE
SRR073779	PRJNA153913		41.3931	75.0166	2.63712	0.0083613	0.0781258	FALSE	FALSE
SRR1918304	PRJNA278767	AML	-275.009	44.6863	2.6369	0.00836676	0.0781655	FALSE	FALSE
SRR545700	PRJNA30709	monocytes	-247.633	-3.32113	2.63606	0.00838737	0.0782271	FALSE	FALSE
SRR1294119	PRJNA248289		255.204	-9.58483	2.63557	0.00839953	0.0783415	FALSE	FALSE
SRR3680263	PRJNA326108		283.207	-91.727	2.63456	0.00842473	0.0785218	FALSE	FALSE
SRR1274565	PRJNA246387	h1	246.154	-17.2456	2.63319	0.00845875	0.0786511	FALSE	FALSE
SRR1917023	PRJNA278477	Choriocarcinoma trophoblast	-94.9562	247.688	2.63296	0.00846442	0.078671	FALSE	FALSE
SRR2937262	PRJNA302818	lcl_s4u_capturing	-125.195	3.83212	2.63204	0.00848746	0.0788403	FALSE	FALSE
SRR1610269	PRJNA263582	h1	278.567	12.7201	2.631	0.0085134	0.0789205	FALSE	FALSE
SRR2313101	PRJNA295064	nalm-6	-204.522	137.598	2.63091	0.00851556	0.0789205	FALSE	FALSE
SRR1643229	PRJNA266526		263.71	-14.8937	2.63052	0.00852541	0.0789435	FALSE	FALSE
SRR1576856	PRJNA261297	ipsc	212.062	-44.6426	2.62982	0.00854291	0.0790765	FALSE	FALSE
SRR1038637	PRJNA229959	hek293	199.332	178.632	2.62871	0.00857101	0.0792357	FALSE	FALSE
SRR1608851	PRJNA263397	AML	-280.948	33.8462	2.62778	0.00859432	0.0794364	FALSE	FALSE
SRR2032037	PRJNA284200		-263.486	63.1708	2.62775	0.00859505	0.0794364	FALSE	FALSE
SRR1041712	PRJNA230454	llc12ph	259.252	-16.8324	2.62768	0.0085969	0.0794364	FALSE	FALSE
SRR597910	PRJNA178020		258.755	-8.56257	2.62758	0.00859938	0.0794364	FALSE	FALSE
SRR1562725	PRJNA260053	iPSC	246.576	-24.5214	2.62711	0.0086114	0.0794788	FALSE	FALSE
SRR1258225	PRJNA245078	lcl	-232.112	174.219	2.62555	0.00865091	0.0797719	FALSE	FALSE
SRR1608852	PRJNA263397	AML	-280.741	33.9966	2.62545	0.00865337	0.0797719	FALSE	FALSE
SRR031903	PRJNA122271	lcl	-143.981	53.6265	2.62484	0.00866904	0.0798491	FALSE	FALSE
SRR2124991	PRJNA290723	smmc-7721	77.0766	142.592	2.62483	0.00866931	0.0798491	FALSE	FALSE
SRR863245	PRJNA203652	hek293	205.953	176.833	2.62421	0.00868505	0.0799583	FALSE	FALSE
SRR031921	PRJNA122271	lcl	-142.404	52.3209	2.62374	0.00869709	0.0800642	FALSE	FALSE
SRR896675	PRJNA208369		-63.7808	-17.188	2.62265	0.00872497	0.0802116	FALSE	FALSE
SRR2937116	PRJNA302818	lcl_s4u_capturing	-129.452	15.9399	2.62236	0.00873229	0.0802596	FALSE	FALSE
ERR188052	PRJEB3366	lcl	-219.509	175.75	2.62212	0.00873844	0.0802723	FALSE	FALSE
SRR805731	PRJNA196147	B-cells	-316.889	-55.4621	2.62206	0.00874011	0.0802723	FALSE	FALSE
SRR771550	PRJNA192838	kidney	192.878	169.924	2.62189	0.00874446	0.0802914	FALSE	FALSE
ERR188042	PRJEB3366	lcl	-229.808	174.383	2.62168	0.00874976	0.0803169	FALSE	FALSE
SRR1283422	PRJNA246711	blood	-227.064	79.9412	2.62067	0.00877573	0.0804926	FALSE	FALSE
ERR914304	PRJEB7388	ipsc	255.992	-30.3234	2.61851	0.00883149	0.0808615	FALSE	FALSE
SRR1576835	PRJNA261297	h1	211.994	-45.9467	2.61838	0.00883483	0.0808615	FALSE	FALSE
SRR3470656	PRJNA320221		37.3108	69.1465	2.61705	0.00886936	0.0810411	FALSE	FALSE
SRR1643178	PRJNA266526		287.684	24.3785	2.61527	0.00891571	0.0813391	FALSE	FALSE
SRR1294110	PRJNA248289	ipsc	256.224	-10.65	2.6146	0.00893322	0.0814358	FALSE	FALSE
SRR1060783	PRJNA232593	blood	-214.178	-186.518	2.61429	0.0089414	0.0814358	FALSE	FALSE
ERR946981	PRJEB7388	ipsc	255.883	-28.7318	2.61421	0.00894333	0.0814358	FALSE	FALSE
SRR1918301	PRJNA278767	AML	-261.254	57.6341	2.61263	0.00898478	0.0816825	FALSE	FALSE
SRR3168484	PRJNA311990		123.089	152.825	2.61249	0.00898864	0.0816825	FALSE	FALSE
SRR1664648	PRJNA268433		201.466	173.031	2.61186	0.00900503	0.0816825	FALSE	FALSE
SRR1485144	PRJNA253866	primary astrocytes	121.946	18.1448	2.61186	0.00900523	0.0816825	FALSE	FALSE
SRR031882	PRJNA122271	lcl	-140.447	50.9858	2.61178	0.0090072	0.0816825	FALSE	FALSE
SRR2415419	PRJNA295333		207.361	-36.7806	2.61178	0.00900721	0.0816825	FALSE	FALSE
SRR2050924	PRJNA262128	lung	51.6324	84.1471	2.61169	0.00900958	0.0816825	FALSE	FALSE
SRR934643	PRJNA210428	breast	16.8778	46.4811	2.61159	0.00901215	0.0816851	FALSE	FALSE
SRR897407	PRJNA208369		33.236	-8.14218	2.61143	0.00901656	0.0816972	FALSE	FALSE
SRR1313187	PRJNA251383	breast	-1.49454	-174.052	2.61094	0.00902947	0.0817588	FALSE	FALSE
SRR1608501	PRJNA263397	AML	-277.234	38.6447	2.61026	0.00904728	0.0818443	FALSE	FALSE
SRR3576745	PRJNA322427		36.0047	61.4812	2.61016	0.00904991	0.0818443	FALSE	FALSE
SRR1639071	PRJNA266234		230.795	-26.0342	2.61006	0.00905259	0.0818443	FALSE	FALSE
SRR2937316	PRJNA302818	lcl_s4u_capturing	-122.789	8.58494	2.60763	0.00911715	0.0823309	FALSE	FALSE
SRR805734	PRJNA196147	B-cells	-317.095	-55.331	2.60708	0.00913168	0.0823923	FALSE	FALSE
SRR3576744	PRJNA322427		36.4051	61.7955	2.60694	0.00913546	0.0824167	FALSE	FALSE
SRR031833	PRJNA122271	lcl	-140.732	52.0642	2.60291	0.00924365	0.0831246	FALSE	FALSE
SRR1917016	PRJNA278477	Choriocarcinoma trophoblast	-95.6715	247.251	2.6027	0.00924929	0.0831362	FALSE	FALSE
SRR2034997	PRJNA284585	breast	39.2539	83.5377	2.60154	0.00928075	0.0832802	FALSE	FALSE
SRR3469463	PRJNA30709	hepg2	-104.778	96.2895	2.60147	0.00928257	0.0832802	FALSE	FALSE
SRR1917018	PRJNA278477	Choriocarcinoma trophoblast	-95.0608	246.834	2.60081	0.00930038	0.0833583	FALSE	FALSE
ERR914324	PRJEB7388	ipsc	258.157	-31.053	2.60049	0.00930909	0.0834477	FALSE	FALSE
SRR427101	PRJNA155821	hepg2	-96.7741	92.128	2.59941	0.0093384	0.0836044	FALSE	FALSE
SRR1576510	PRJNA261255	ipsc	194.811	-40.7917	2.5993	0.00934149	0.0836044	FALSE	FALSE
SRR3090767	PRJNA290903	zr-75-30	117.444	148.157	2.59924	0.00934312	0.0836044	FALSE	FALSE
SRR1608849	PRJNA263397	AML	-281.262	34.1678	2.59814	0.00937312	0.0838009	FALSE	FALSE
SRR479056	PRJNA158975	thyroid	76.3877	-26.311	2.5979	0.00937959	0.0838009	FALSE	FALSE
SRR1812708	PRJNA276003	B-cells	-315.075	-45.2439	2.59681	0.00940929	0.0840392	FALSE	FALSE
SRR897118	PRJNA208369		30.7799	-6.61858	2.59622	0.00942546	0.0841485	FALSE	FALSE
SRR1274535	PRJNA246387	h1	237.741	-20.6495	2.59611	0.00942854	0.0841522	FALSE	FALSE
SRR1576497	PRJNA261255	ipsc	194.579	-43.477	2.59579	0.00943747	0.0841943	FALSE	FALSE
SRR3147780	PRJNA311008	huvec	-59.8531	145.625	2.59525	0.00945215	0.0842941	FALSE	FALSE
SRR863242	PRJNA203652	hek293	206.236	176.509	2.59522	0.00945291	0.0842941	FALSE	FALSE
SRR1304100	PRJNA249062	ipsc	110.444	39.3036	2.595	0.00945896	0.0843052	FALSE	FALSE
SRR1060793	PRJNA232593	blood	-215.363	-185.422	2.59383	0.00949126	0.0845567	FALSE	FALSE
ERR958496	PRJEB9852		-207.267	149.757	2.59308	0.00951195	0.0846318	FALSE	FALSE
SRR3469452	PRJNA30709	hepg2	-105.21	95.3971	2.59296	0.00951529	0.0846318	FALSE	FALSE
ERR914341	PRJEB7388	ipsc	256.308	-31.5793	2.59262	0.00952484	0.0846481	FALSE	FALSE
SRR3469584	PRJNA30709	hepg2	-104.985	94.9197	2.59238	0.00953137	0.0846481	FALSE	FALSE
SRR031879	PRJNA122271	lcl	-142.199	53.1013	2.59234	0.00953244	0.0846481	FALSE	FALSE
ERR946974	PRJEB7388	ipsc	256.643	-27.3484	2.59132	0.00956086	0.0846839	FALSE	FALSE
SRR2097796	PRJNA280743		-316.819	-52.2085	2.59038	0.00958708	0.0848937	FALSE	FALSE
SRR1608842	PRJNA263397	AML	-260.001	66.0687	2.58992	0.00959981	0.085	FALSE	FALSE
SRR1917015	PRJNA278477	Choriocarcinoma trophoblast	-95.179	246.799	2.58926	0.00961831	0.0851925	FALSE	FALSE
ERR947008	PRJEB7388	ipsc	257.427	-30.7737	2.58883	0.00963036	0.0852769	FALSE	FALSE
ERR914305	PRJEB7388	ipsc	256.149	-31.6381	2.58869	0.00963427	0.0852769	FALSE	FALSE
SRR925709	PRJNA210428	breast	37.4338	77.805	2.58863	0.00963588	0.0852769	FALSE	FALSE
SRR1028345	PRJNA227902	ipsc	243.571	-24.671	2.5847	0.00974641	0.0861638	FALSE	FALSE
SRR805767	PRJNA196147	B-cells	-314.706	-53.9818	2.58457	0.00974997	0.0861638	FALSE	FALSE
SRR1951688	PRJNA280230	blood	-239.036	-197.672	2.58455	0.00975068	0.0861638	FALSE	FALSE
SRR922454	PRJNA209572		-241.425	-100.338	2.58442	0.00975437	0.0861638	FALSE	FALSE
SRR805775	PRJNA196147	B-cells	-315.119	-55.3002	2.58406	0.00976446	0.0861803	FALSE	FALSE
ERR914297	PRJEB7388	ipsc	257.175	-30.2842	2.58351	0.00978007	0.0862734	FALSE	FALSE
SRR2937037	PRJNA302818	lcl_s4u_capturing	-121.827	5.56087	2.58323	0.00978813	0.0863297	FALSE	FALSE
ERR204896	PRJEB3366	lcl	-212.739	177.663	2.58206	0.00982121	0.0865076	FALSE	FALSE
SRR592748	PRJNA177700		167.27	-27.6325	2.58191	0.00982566	0.0865076	FALSE	FALSE
ERR204907	PRJEB3366	lcl	-229.918	175.933	2.58091	0.00985391	0.0865771	FALSE	FALSE
SRR2313096	PRJNA295064	nalm-6	-204.682	138.046	2.58042	0.00986803	0.0866229	FALSE	FALSE
SRR925717	PRJNA210428	breast	42.29	98.4656	2.5796	0.0098915	0.0868018	FALSE	FALSE
SRR1562736	PRJNA260053	iPSC	246.618	-22.4	2.57909	0.00990601	0.0868565	FALSE	FALSE
SRR2050925	PRJNA262128	lung	42.2949	87.8712	2.57872	0.00991672	0.0869184	FALSE	FALSE
ERR342884	PRJEB4618		176.588	15.1951	2.57859	0.00992031	0.0869315	FALSE	FALSE
SRR1551056	PRJNA258216	B-cells	-309.639	-55.3304	2.57806	0.00993578	0.0870116	FALSE	FALSE
SRR1237984	PRJNA244582	h1	206.912	-41.4227	2.57789	0.00994053	0.0870246	FALSE	FALSE
SRR1784142	PRJNA274258	T-cells	-251.386	-76.699	2.57773	0.00994512	0.0870347	FALSE	FALSE
SRR805774	PRJNA196147	B-cells	-315.27	-54.6034	2.57744	0.00995343	0.0870781	FALSE	FALSE
SRR1523347	PRJNA255989		195.296	-49.9169	2.57712	0.00996286	0.0871225	FALSE	FALSE
SRR2937166	PRJNA302818	lcl_s4u_capturing	-127.925	5.31999	2.57706	0.00996458	0.0871225	FALSE	FALSE
SRR3168488	PRJNA311990		122.741	152.77	2.57689	0.00996929	0.0871394	FALSE	FALSE
SRR2313098	PRJNA295064	nalm-6	-204.55	137.638	2.57683	0.00997109	0.0871394	FALSE	FALSE
SRR031955	PRJNA122271	lcl	-145.412	48.0285	2.57637	0.00998435	0.0872526	FALSE	FALSE
ERR674419	PRJEB7732	pancreas	200.445	-34.6401	2.57595	0.00999643	0.0872702	FALSE	FALSE
SRR1174868	PRJNA239168	rues2 hescs	179.371	-26.412	2.57562	0.010006	0.0872917	FALSE	FALSE
SRR1259320	PRJNA245235	hek293	203.969	173.273	2.57548	0.0100102	0.0872917	FALSE	FALSE
ERR1338027	PRJEB13167		195.974	-45.5657	2.57519	0.0100186	0.0873501	FALSE	FALSE
SRR1038626	PRJNA229959	hek293	199.474	179.845	2.57505	0.0100226	0.087366	FALSE	FALSE
SRR486237	PRJNA34535		81.901	63.4354	2.57442	0.0100408	0.0875015	FALSE	FALSE
SRR2027992	PRJNA282939		39.7513	93.1798	2.57364	0.0100635	0.0876428	FALSE	FALSE
SRR2937290	PRJNA302818	lcl_s4u_capturing	-127.38	5.9928	2.57317	0.0100771	0.0876781	FALSE	FALSE
ERR1243470	PRJEB7388	ipsc	256.017	-29.2686	2.57208	0.0101089	0.0878824	FALSE	FALSE
SRR2937006	PRJNA302818	lcl_s4u_capturing	-128.577	10.6827	2.57155	0.0101244	0.087968	FALSE	FALSE
ERR958500	PRJEB9852		-213.971	158.212	2.57128	0.0101323	0.0879873	FALSE	FALSE
SRR1205284	PRJNA242683	u2932	-210.836	156.29	2.57052	0.0101547	0.0881988	FALSE	FALSE
ERR789392	PRJEB8740	granulocyte	-259.701	-149.895	2.57012	0.0101663	0.0882746	FALSE	FALSE
ERR188470	PRJEB3366	lcl	-223.192	177.613	2.56956	0.0101829	0.0883333	FALSE	FALSE
SRR1643216	PRJNA266526		261.457	-11.7515	2.56606	0.010286	0.0890612	FALSE	FALSE
SRR897827	PRJNA208369		29.1041	-28.5077	2.56592	0.0102902	0.0890612	FALSE	FALSE
SRR1576853	PRJNA261297	ipsc	212.225	-44.1308	2.56535	0.0103072	0.089122	FALSE	FALSE
SRR1825941	PRJNA277177	h1	241.182	-20.6321	2.56283	0.0103823	0.0897456	FALSE	FALSE
SRR2922683	PRJNA302109	lcl	-221.439	180.018	2.5624	0.0103952	0.0898175	FALSE	FALSE
SRR3194429	PRJNA313294		199.12	-44.797	2.56152	0.0104215	0.0899104	FALSE	FALSE
SRR1313106	PRJNA251383	er+ breast cancer primary tumor	-2.48386	-174.284	2.56151	0.0104219	0.0899104	FALSE	FALSE
SRR031856	PRJNA122271	lcl	-145.83	49.545	2.56097	0.010438	0.0899493	FALSE	FALSE
SRR1812738	PRJNA276003	B-cells	-313.92	-46.7095	2.5605	0.0104523	0.0899732	FALSE	FALSE
SRR1648608	PRJNA266932	mcf7	-27.1808	6.42184	2.56039	0.0104554	0.0899732	FALSE	FALSE
SRR479052	PRJNA158975	thyroid	75.8929	-26.4277	2.56031	0.010458	0.0899732	FALSE	FALSE
SRR1918294	PRJNA278767	AML	-264.253	44.8624	2.56025	0.0104596	0.0899732	FALSE	FALSE
SRR2097521	PRJNA289651	CLL leukemic cells	-308.062	-51.2006	2.55982	0.0104727	0.0900626	FALSE	FALSE
SRR1916993	PRJNA278477	Choriocarcinoma trophoblast	-94.0944	247.318	2.55928	0.0104888	0.0901637	FALSE	FALSE
SRR3106368	PRJNA309166		258.161	12.1855	2.55918	0.010492	0.0901637	FALSE	FALSE
SRR547970	PRJNA171292		65.6588	89.5544	2.55888	0.0105009	0.0901755	FALSE	FALSE
SRR805799	PRJNA196146	PBMC	-316.34	-55.7837	2.55843	0.0105145	0.0902734	FALSE	FALSE
ERR338431	PRJEB4204	keratinocyte	22.9658	80.0785	2.55818	0.0105222	0.0902734	FALSE	FALSE
SRR1586374	PRJNA262146	Neural stem cell	209.001	-34.8525	2.5579	0.0105307	0.0903325	FALSE	FALSE
SRR1274568	PRJNA246387	h1	240.634	-20.8588	2.55759	0.0105401	0.0903354	FALSE	FALSE
SRR1633356	PRJNA265099		258.094	-13.7023	2.55645	0.0105745	0.0905659	FALSE	FALSE
SRR2937264	PRJNA302818	lcl_s4u_capturing	-125.798	4.09171	2.55622	0.0105815	0.0905659	FALSE	FALSE
ERR1274921	PRJEB7388	ipsc	258.137	-30.2688	2.55622	0.0105816	0.0905659	FALSE	FALSE
SRR1528552	PRJNA256302	hcc1599	37.5693	73.3544	2.55599	0.0105886	0.0906126	FALSE	FALSE
SRR1025674	PRJNA227025	z138	-209.996	154.705	2.55584	0.0105933	0.0906126	FALSE	FALSE
SRR1567908	PRJNA260186	hela	73.8675	141.689	2.55581	0.0105942	0.0906126	FALSE	FALSE
SRR1576863	PRJNA261297	ipsc	211.399	-44.9566	2.55561	0.0106003	0.0906272	FALSE	FALSE
SRR1028264	PRJNA227306	T-cells	-252.346	-61.6059	2.55521	0.0106125	0.0906651	FALSE	FALSE
SRR1814052	PRJNA276143	blood	-301.956	-58.1845	2.55504	0.0106175	0.0906651	FALSE	FALSE
SRR1576484	PRJNA261255	ipsc	193.356	-40.5429	2.55501	0.0106185	0.0906651	FALSE	FALSE
SRR2313099	PRJNA295064	nalm-6	-204.434	137.549	2.55447	0.010635	0.0907917	FALSE	FALSE
SRR031960	PRJNA122271	lcl	-146.189	48.7024	2.55395	0.0106508	0.0908737	FALSE	FALSE
SRR2936997	PRJNA302818	lcl_s4u_capturing	-122.949	4.71008	2.55386	0.0106537	0.0908737	FALSE	FALSE
SRR1555763	PRJNA259163	ht-1080 fibrosarcoma	79.734	79.9479	2.5533	0.0106709	0.0909676	FALSE	FALSE
SRR1348566	PRJNA196928	ipsc	243.42	-21.2448	2.55163	0.010722	0.0913129	FALSE	FALSE
SRR066470	PRJNA133719		26.2623	-33.3074	2.55135	0.0107305	0.0913298	FALSE	FALSE
SRR1636948	PRJNA266045		182.007	-29.5237	2.55053	0.010756	0.0914878	FALSE	FALSE
ERR1274915	PRJEB7388	ipsc	257.203	-24.2995	2.54961	0.0107842	0.0916304	FALSE	FALSE
SRR1643211	PRJNA266526		262.124	-14.651	2.54874	0.0108112	0.0918825	FALSE	FALSE
SRR031871	PRJNA122271	lcl	-145.536	50.5687	2.54854	0.0108175	0.0919055	FALSE	FALSE
SRR2937338	PRJNA302818	lcl_s4u_capturing	-128.261	10.7223	2.54837	0.0108228	0.0919102	FALSE	FALSE
SRR403021	PRJNA152581	lcl	-227.498	169.98	2.54837	0.0108229	0.0919102	FALSE	FALSE
SRR1576503	PRJNA261255	ipsc	194.343	-42.2157	2.54676	0.0108727	0.0921288	FALSE	FALSE
ERR361245	PRJEB4879	h1	254.365	-16.0667	2.54572	0.0109054	0.0922654	FALSE	FALSE
SRR1747970	PRJNA252962	t TEFF	-245.588	-70.251	2.54556	0.0109103	0.0922654	FALSE	FALSE
SRR1633358	PRJNA265099		257.717	-14.3327	2.54551	0.0109117	0.0922654	FALSE	FALSE
SRR2155636	PRJNA292608	muscle	70.0332	-276.979	2.54492	0.0109304	0.0923292	FALSE	FALSE
SRR2937092	PRJNA302818	lcl_s4u_capturing	-125.725	9.24814	2.54485	0.0109324	0.0923292	FALSE	FALSE
ERR338423	PRJEB4204	keratinocyte	24.2242	79.5153	2.54482	0.0109335	0.0923292	FALSE	FALSE
SRR1057992	PRJNA232527	blood	-226.973	67.1435	2.54413	0.0109552	0.0924366	FALSE	FALSE
SRR1195590	PRJNA241371	h9	267.269	30.1663	2.54408	0.0109567	0.0924366	FALSE	FALSE
SRR1036131	PRJNA229548	AML	-282.376	38.7972	2.54396	0.0109604	0.0924366	FALSE	FALSE
SRR1576506	PRJNA261255	ipsc	195.111	-41.8393	2.54387	0.0109632	0.0924366	FALSE	FALSE
SRR805752	PRJNA196147	B-cells	-317.112	-54.4671	2.54252	0.0110057	0.0927331	FALSE	FALSE
SRR1784143	PRJNA274258	T-cells	-251.242	-77.7648	2.54177	0.0110293	0.0928763	FALSE	FALSE
SRR2937156	PRJNA302818	lcl_s4u_capturing	-128.543	14.8804	2.54133	0.0110432	0.0929331	FALSE	FALSE
SRR1633359	PRJNA265099		258.536	-13.9395	2.54123	0.0110464	0.0929331	FALSE	FALSE
SRR2184526	PRJNA293987	hepg2	-101.112	93.0444	2.54058	0.0110668	0.0930389	FALSE	FALSE
SRR830989	PRJNA198165	heart	81.1821	-398.451	2.53878	0.0111241	0.0934117	FALSE	FALSE
SRR897823	PRJNA208369		29.4082	-27.7014	2.53854	0.0111316	0.0934687	FALSE	FALSE
SRR1294116	PRJNA248289	cord blood	255.195	-10.5953	2.53793	0.011151	0.0935294	FALSE	FALSE
SRR031917	PRJNA122271	lcl	-144.276	46.5883	2.53771	0.0111582	0.0935332	FALSE	FALSE
ERR789383	PRJEB8740	granulocyte	-259.141	-148.544	2.53613	0.0112084	0.0938286	FALSE	FALSE
SRR1918665	PRJNA278767	AML	-273.018	40.779	2.53597	0.0112138	0.0938286	FALSE	FALSE
SRR2925161	PRJNA302748		77.8261	68.5238	2.5358	0.0112191	0.0938286	FALSE	FALSE
SRR2038462	PRJNA265099		242.599	7.93649	2.53554	0.0112275	0.0938286	FALSE	FALSE
ERR204952	PRJEB3366	lcl	-223.174	174.11	2.53544	0.0112306	0.0938286	FALSE	FALSE
SRR1686367	PRJNA268951	brain	204.403	-42.4133	2.53495	0.0112464	0.0938519	FALSE	FALSE
SRR514139	PRJNA168981		190.93	-56.928	2.53481	0.0112507	0.0938519	FALSE	FALSE
SRR1643342	PRJNA266526		286.559	17.1556	2.53458	0.0112583	0.0938785	FALSE	FALSE
SRR1744869	PRJNA271796	h9	172.685	-15.1955	2.53447	0.0112618	0.0938785	FALSE	FALSE
ERR789398	PRJEB8740	granulocyte	-259.623	-149.354	2.53414	0.0112722	0.0939097	FALSE	FALSE
SRR934636	PRJNA210428	breast	46.6562	70.1135	2.534	0.011277	0.0939097	FALSE	FALSE
SRR1025671	PRJNA227025	granta-519	-215.239	166.423	2.53353	0.0112919	0.0939822	FALSE	FALSE
SRR3053567	PRJNA306880	h1	176.527	-17.669	2.53346	0.0112943	0.0939822	FALSE	FALSE
SRR1557108	PRJNA258400		109.414	28.6956	2.53331	0.0112991	0.0939822	FALSE	FALSE
SRR1287012	PRJNA247478		49.5705	94.3074	2.53326	0.0113007	0.0939822	FALSE	FALSE
SRR2936996	PRJNA302818	lcl_s4u_capturing	-122.832	4.92013	2.53228	0.0113322	0.0940499	FALSE	FALSE
SRR1508174	PRJNA254420	monolayer cardiomyocytes	148.271	-19.7926	2.53183	0.0113469	0.0941077	FALSE	FALSE
ERR342856	PRJEB4618	hepg2	-95.7351	94.1285	2.53155	0.0113558	0.0941197	FALSE	FALSE
SRR3488638	PRJNA321048	bj	84.5341	58.1793	2.53137	0.0113618	0.0941288	FALSE	FALSE
SRR1812732	PRJNA276003	B-cells	-313.584	-46.1549	2.53052	0.0113894	0.09417	FALSE	FALSE
SRR3417638	PRJNA319310	Mino stable cell transfected with control vectctor, and induced with Doxycyclin for 48H	-210.78	171.712	2.53036	0.0113947	0.09417	FALSE	FALSE
SRR502793	PRJNA167698	B-cells	-214.52	177.222	2.53002	0.0114055	0.09417	FALSE	FALSE
SRR1237979	PRJNA244582	h1	204.202	-43.8941	2.52994	0.0114084	0.09417	FALSE	FALSE
SRR1608883	PRJNA263397	AML	-268.419	41.0195	2.52975	0.0114143	0.0941717	FALSE	FALSE
SRR922451	PRJNA209572		-239.907	-104.7	2.52925	0.0114307	0.0942821	FALSE	FALSE
SRR1812712	PRJNA276003	B-cells	-314.56	-45.5395	2.52916	0.0114336	0.0942821	FALSE	FALSE
SRR3168587	PRJNA309952	esophagus	80.7931	144.439	2.52889	0.0114425	0.0943565	FALSE	FALSE
ERR342813	PRJEB4618		63.3094	76.8442	2.52827	0.0114627	0.0944296	FALSE	FALSE
SRR1422907	PRJNA252962	t Na?»ve	-246.106	-70.9893	2.5277	0.0114814	0.0945082	FALSE	FALSE
SRR1839791	PRJNA277352	blood	-218.895	-170.572	2.52738	0.0114918	0.0945625	FALSE	FALSE
SRR479053	PRJNA158975	thyroid	76.6763	-25.9914	2.52732	0.0114938	0.0945625	FALSE	FALSE
SRR649551	PRJNA186683		110.71	62.399	2.52559	0.0115504	0.0949092	FALSE	FALSE
SRR1313291	PRJNA251404	blood	-218.129	-181.604	2.5251	0.0115665	0.0949915	FALSE	FALSE
SRR934286	PRJNA211925	cord blood	-218.176	23.7914	2.52483	0.0115756	0.0950212	FALSE	FALSE
SRR1586373	PRJNA262146	Neural stem cell	208.903	-34.7402	2.52462	0.0115822	0.0950212	FALSE	FALSE
ERR342844	PRJEB4618		150.827	128.591	2.52434	0.0115916	0.095048	FALSE	FALSE
SRR032238	PRJNA117631	lcl	-140.145	54.7512	2.52404	0.0116014	0.095048	FALSE	FALSE
SRR2937194	PRJNA302818	lcl_s4u_capturing	-122.027	7.22429	2.52384	0.0116079	0.095048	FALSE	FALSE
SRR1528551	PRJNA256302	hcc1599	38.7155	74.7807	2.52295	0.0116374	0.0951592	FALSE	FALSE
SRR1583688	PRJNA261785	bj-nt-es-6	250.394	2.60694	2.52274	0.0116446	0.0951592	FALSE	FALSE
SRR031848	PRJNA122271	lcl	-145.214	48.9602	2.52235	0.0116572	0.0951718	FALSE	FALSE
SRR597891	PRJNA178020		259.204	-19.3754	2.52198	0.0116697	0.0951786	FALSE	FALSE
SRR1656477	PRJNA267697	blood	-236.888	-198.642	2.52194	0.0116711	0.0951786	FALSE	FALSE
SRR2937154	PRJNA302818	lcl_s4u_capturing	-128.516	15.0748	2.52181	0.0116754	0.0951786	FALSE	FALSE
ERR914333	PRJEB7388	ipsc	257.579	-29.0694	2.52143	0.011688	0.0952291	FALSE	FALSE
SRR2038490	PRJNA265099	hipsc27b	252.581	-10.4396	2.52096	0.0117036	0.09533	FALSE	FALSE
SRR836529	PRJNA200967		198.452	-46.8756	2.52087	0.0117066	0.09533	FALSE	FALSE
ERR789394	PRJEB8740	granulocyte	-259.485	-149.52	2.52059	0.0117159	0.0953425	FALSE	FALSE
SRR1551028	PRJNA258216	B-cells	-309.567	-55.5799	2.52035	0.0117237	0.0953449	FALSE	FALSE
SRR1576865	PRJNA261297	ipsc	211.615	-45.592	2.52008	0.0117327	0.0953518	FALSE	FALSE
SRR1313122	PRJNA251383	er+ breast cancer primary tumor	-3.60392	-172.138	2.51954	0.0117508	0.0954484	FALSE	FALSE
SRR398215	PRJNA156297	293t	201.553	177.229	2.51927	0.01176	0.0955085	FALSE	FALSE
SRR3187283	PRJNA313158	hct116	95.8987	242.86	2.517	0.0118359	0.0959301	FALSE	FALSE
SRR2184525	PRJNA293987	hepg2	-100.877	92.8182	2.51661	0.0118488	0.0959855	FALSE	FALSE
SRR1839803	PRJNA277352	blood	-219.936	-168.577	2.51624	0.0118615	0.0960112	FALSE	FALSE
SRR1028229	PRJNA227306	T-cells	-251.879	-62.9903	2.51519	0.0118967	0.0962462	FALSE	FALSE
SRR1917022	PRJNA278477	Choriocarcinoma trophoblast	-94.8583	248.181	2.51514	0.0118986	0.0962462	FALSE	FALSE
SRR1660337	PRJNA268222	NCCIT cells, hECC	245.394	-22.3813	2.51423	0.0119293	0.0964324	FALSE	FALSE
SRR1259323	PRJNA245235	hek293	204.195	173.56	2.51392	0.0119396	0.0965086	FALSE	FALSE
ERR1102009	PRJEB11541	hek293	201.588	167.241	2.5138	0.0119439	0.0965347	FALSE	FALSE
ERR947005	PRJEB7388	ipsc	257.732	-27.1785	2.51279	0.0119781	0.0967883	FALSE	FALSE
SRR1283427	PRJNA246711	blood	-225.611	79.7648	2.51263	0.0119837	0.096792	FALSE	FALSE
SRR1918549	PRJNA278767	AML	-263.867	47.6155	2.51231	0.0119944	0.0968373	FALSE	FALSE
SRR934347	PRJNA211925	cord blood	-222.211	27.4512	2.51211	0.0120012	0.0968373	FALSE	FALSE
SRR1060784	PRJNA232593	blood	-214.821	-186.597	2.51202	0.0120043	0.0968373	FALSE	FALSE
ERR789393	PRJEB8740	granulocyte	-259.518	-149.545	2.51185	0.0120101	0.0968437	FALSE	FALSE
SRR898135	PRJNA208369		44.5058	-42.1021	2.51101	0.0120385	0.0970119	FALSE	FALSE
SRR3659180	PRJNA325456	sf188	72.0265	82.3878	2.51058	0.0120535	0.0970858	FALSE	FALSE
SRR897085	PRJNA208369		134.457	133.05	2.51007	0.0120708	0.09719	FALSE	FALSE
SRR1555759	PRJNA259163	ht-1080 fibrosarcoma	79.6906	79.601	2.50985	0.0120783	0.097213	FALSE	FALSE
ERR1243471	PRJEB7388	ipsc	255.4	-29.0737	2.50892	0.01211	0.0974543	FALSE	FALSE
SRR2000190	PRJNA282454		253.745	-8.75503	2.50874	0.0121162	0.0974543	FALSE	FALSE
SRR2313097	PRJNA295064	nalm-6	-204.76	137.776	2.50871	0.0121172	0.0974543	FALSE	FALSE
SRR345211	PRJNA154623	h9	247.341	-12.0317	2.50813	0.0121373	0.0976599	FALSE	FALSE
SRR1633345	PRJNA265099		248.375	-0.53834	2.50763	0.0121543	0.0977443	FALSE	FALSE
SRR1537731	PRJNA257661	h9	249.94	-15.9393	2.50715	0.0121708	0.0978257	FALSE	FALSE
SRR934332	PRJNA211925	cord blood	-220.324	23.8254	2.50597	0.0122115	0.0980497	FALSE	FALSE
SRR1273698	PRJNA246355	human Neural Stem Cells (hNSCs)	210.303	-40.2863	2.50588	0.0122147	0.0980497	FALSE	FALSE
SRR1951661	PRJNA280230	blood	-236.976	-198.565	2.50524	0.0122367	0.09817	FALSE	FALSE
SRR1806648	PRJNA275667	hek293	198.215	171.193	2.50495	0.0122468	0.0982036	FALSE	FALSE
SRR1643414	PRJNA266526		281.724	19.1228	2.50461	0.0122586	0.0982217	FALSE	FALSE
SRR1923084	PRJNA279024		262.824	-13.14	2.50443	0.0122649	0.0982364	FALSE	FALSE
SRR3575045	PRJNA322545	ipsc	247.862	-13.8733	2.50424	0.0122715	0.0982402	FALSE	FALSE
SRR1583691	PRJNA261785	bj-nt-es-6	248.852	5.61025	2.50419	0.0122734	0.0982402	FALSE	FALSE
SRR1551084	PRJNA258216	B-cells	-309.192	-55.3101	2.50394	0.012282	0.0982819	FALSE	FALSE
SRR039887	PRJNA119635	hMSC	58.3266	89.6155	2.50323	0.0123064	0.0983686	FALSE	FALSE
SRR1660341	PRJNA268222	NCCIT cells, hECC	245.99	-21.9567	2.50322	0.0123069	0.0983686	FALSE	FALSE
SRR1294120	PRJNA248289		254.758	-10.8389	2.50301	0.0123143	0.0983943	FALSE	FALSE
SRR805776	PRJNA196147	B-cells	-314.766	-55.2743	2.50294	0.0123167	0.0983943	FALSE	FALSE
SRR521470	SRP014320	hepg2	-98.8273	92.8281	2.50136	0.0123717	0.0987194	FALSE	FALSE
SRR3168482	PRJNA311990		122.616	152.269	2.50087	0.0123888	0.0988077	FALSE	FALSE
SRR1313144	PRJNA251383	triple negative breast cancer primary tumor	-3.54332	-168.391	2.50029	0.012409	0.0989377	FALSE	FALSE
SRR1812713	PRJNA276003	B-cells	-314.112	-46.7305	2.49973	0.0124288	0.0990839	FALSE	FALSE
ERR946980	PRJEB7388	ipsc	256.451	-26.3123	2.4994	0.0124403	0.0991146	FALSE	FALSE
SRR2313100	PRJNA295064	nalm-6	-204.922	138.266	2.49886	0.0124593	0.0991646	FALSE	FALSE
SRR2011607	PRJNA283220	AML	-265.658	33.0973	2.49795	0.0124915	0.0992615	FALSE	FALSE
SRR1038625	PRJNA229959	hek293	199.722	179.267	2.49596	0.0125618	0.0996368	FALSE	FALSE
SRR1038631	PRJNA229959	hek293	199.939	178.79	2.49564	0.0125729	0.0996534	FALSE	FALSE
SRR578270	PRJNA176191	hela	76.6419	144.771	2.49543	0.0125804	0.0996863	FALSE	FALSE
ERR342894	PRJEB4618		62.9224	76.7155	2.49539	0.012582	0.0996863	FALSE	FALSE
SRR1648605	PRJNA266932	mcf7	-26.3461	8.32701	2.49459	0.0126102	0.0997848	FALSE	FALSE
SRR897445	PRJNA208369		34.6697	-11.391	2.4942	0.0126243	0.099872	FALSE	FALSE
ERR1243476	PRJEB7388	ipsc	258.759	-27.0055	2.49385	0.0126367	0.099932	FALSE	FALSE
SRR1636107	PRJNA265857		-198.69	121.768	2.49361	0.0126451	0.0999674	FALSE	FALSE
SRR863247	PRJNA203652	hek293	205.961	176.244	2.49305	0.0126652	0.100079	FALSE	FALSE
SRR3184652	PRJNA312978	HCC	66.3584	76.6214	2.49286	0.012672	0.100109	FALSE	FALSE
SRR1562741	PRJNA260053	iPSC	246.834	-22.8431	2.49261	0.0126807	0.100128	FALSE	FALSE
SRR1274570	PRJNA246387	h1	234.922	-22.8686	2.49187	0.0127074	0.100282	FALSE	FALSE
SRR1999728	PRJNA282167	hepg2	-103.51	95.4291	2.49141	0.0127236	0.100355	FALSE	FALSE
SRR3469585	PRJNA30709	hepg2	-105.396	95.4309	2.49058	0.0127536	0.100534	FALSE	FALSE
ERR668348	PRJEB7674		249.128	-20.391	2.49048	0.0127569	0.100542	FALSE	FALSE
SRR2146049	PRJNA291993		60.2011	11.7565	2.49	0.0127744	0.100565	FALSE	FALSE
SRR1958168	PRJNA192215		241.514	-18.343	2.48997	0.0127752	0.100565	FALSE	FALSE
ERR188343	PRJEB3366	lcl	-218.097	178.491	2.48881	0.012817	0.100787	FALSE	FALSE
SRR1259318	PRJNA245235	hek293	203.84	173.677	2.48869	0.0128216	0.100808	FALSE	FALSE
SRR2970575	PRJNA304716		193.935	176.682	2.48851	0.0128278	0.10083	FALSE	FALSE
SRR2097516	PRJNA289651	B-cells	-312.825	-56.9465	2.4874	0.012868	0.101009	FALSE	FALSE
SRR1174867	PRJNA239168	rues2 hescs	179.749	-26.4675	2.48724	0.0128739	0.101009	FALSE	FALSE
SRR3053570	PRJNA306880	ipsc	173.645	-19.3398	2.48477	0.0129637	0.101532	FALSE	FALSE
SRR2922685	PRJNA302109	lcl	-221.318	179.959	2.48454	0.012972	0.101532	FALSE	FALSE
SRR073728	PRJNA153913		196.015	176.152	2.4842	0.0129844	0.101587	FALSE	FALSE
SRR1576838	PRJNA261297	ipsc	212.582	-44.7655	2.4833	0.0130172	0.101655	FALSE	FALSE
SRR2937285	PRJNA302818	lcl_s4u_capturing	-131.369	13.3096	2.48266	0.0130405	0.101813	FALSE	FALSE
SRR2028016	PRJNA282939		41.4225	94.4335	2.48231	0.0130534	0.101819	FALSE	FALSE
SRR1038630	PRJNA229959	hek293	199.822	179.186	2.48179	0.0130726	0.101917	FALSE	FALSE
SRR1036136	PRJNA229548	AML	-266.948	61.1684	2.48113	0.0130966	0.102123	FALSE	FALSE
SRR447178	PRJNA153783	brain	190.157	-48.6662	2.48078	0.0131095	0.102211	FALSE	FALSE
ERR342864	PRJEB4618		150.51	128.499	2.48069	0.0131127	0.102213	FALSE	FALSE
SRR1533007	PRJNA257110		38.75	79.4976	2.48059	0.0131165	0.102221	FALSE	FALSE
SRR1639279	PRJNA264090	h1	254.392	-12.4932	2.4797	0.0131494	0.102377	FALSE	FALSE
ERR1260465	PRJEB3233		90.8959	241.539	2.47957	0.0131541	0.102377	FALSE	FALSE
SRR1643212	PRJNA266526		262.575	-14.3628	2.47943	0.0131593	0.10239	FALSE	FALSE
SRR3308947	PRJNA316672	panc 02.03	31.4374	76.6295	2.47913	0.0131704	0.102407	FALSE	FALSE
SRR521490	SRP014320	hela	77.7666	142.247	2.4791	0.0131713	0.102407	FALSE	FALSE
SRR787330	PRJNA193492	t47d	89.3219	-189.329	2.47772	0.0132223	0.102611	FALSE	FALSE
SRR1551061	PRJNA258216	neutrophils	-260.475	-149.311	2.47743	0.0132332	0.102679	FALSE	FALSE
SRR1036130	PRJNA229548	AML	-282.08	38.5879	2.47702	0.0132485	0.102729	FALSE	FALSE
SRR398218	PRJNA156297	293t	200.645	177.191	2.47688	0.0132538	0.10276	FALSE	FALSE
SRR1036132	PRJNA229548	AML	-281.95	39.178	2.47667	0.0132615	0.102777	FALSE	FALSE
SRR1596208	PRJNA262921	cuttl1	-202.201	121.676	2.47663	0.0132628	0.102777	FALSE	FALSE
SRR2001509	PRJNA282543	BEAS2B cells	66.2889	87.602	2.47606	0.013284	0.10293	FALSE	FALSE
SRR976773	PRJNA218926	blood	-225.454	-180.37	2.47603	0.0132854	0.10293	FALSE	FALSE
SRR1528559	PRJNA256302	hcc1599	38.0092	73.8269	2.47497	0.0133247	0.103133	FALSE	FALSE
SRR3469512	PRJNA30709	hepg2	-105.045	95.4822	2.47457	0.0133398	0.1032	FALSE	FALSE
SRR2937150	PRJNA302818	lcl_s4u_capturing	-129.642	16.5708	2.47434	0.0133481	0.10322	FALSE	FALSE
SRR605543	PRJNA173424		91.5319	56.7181	2.47366	0.0133738	0.103324	FALSE	FALSE
SRR1274561	PRJNA246387	h1	235.355	-21.9294	2.47305	0.0133964	0.103424	FALSE	FALSE
SRR1060797	PRJNA232593	blood	-214.272	-185.984	2.47262	0.0134125	0.103479	FALSE	FALSE
SRR1198659	PRJNA242196		253.284	-12.7249	2.47203	0.0134348	0.103606	FALSE	FALSE
ERR668404	PRJEB7674		248.79	-19.0259	2.47195	0.013438	0.103609	FALSE	FALSE
SRR2937236	PRJNA302818	lcl_s4u_capturing	-124.913	4.84053	2.47189	0.01344	0.103609	FALSE	FALSE
SRR1304097	PRJNA249062	ipsc	109.434	41.9079	2.47165	0.0134493	0.10364	FALSE	FALSE
SRR805779	PRJNA196147	B-cells	-314.897	-55.9921	2.47146	0.0134564	0.103663	FALSE	FALSE
SRR3082428	PRJNA307630	Human embryonic kidney	198.561	168.567	2.47129	0.0134627	0.103663	FALSE	FALSE
SRR1036391	PRJNA229743	H7 - Embryonic stem cell	253.335	-17.6122	2.47089	0.0134778	0.103728	FALSE	FALSE
SRR427099	PRJNA155821	hepg2	-95.7077	91.9587	2.47064	0.013487	0.103739	FALSE	FALSE
SRR031815	PRJNA122271	lcl	-147.19	49.91	2.47056	0.0134902	0.103739	FALSE	FALSE
SRR1918550	PRJNA278767	AML	-264.007	48.2015	2.47049	0.013493	0.103739	FALSE	FALSE
SRR836534	PRJNA200967		198.424	-46.0657	2.4693	0.0135377	0.103941	FALSE	FALSE
SRR3680261	PRJNA326108		283.362	-92.199	2.46929	0.0135381	0.103941	FALSE	FALSE
SRR2142324	PRJNA291824	cord blood	-224.785	27.9719	2.46893	0.0135518	0.104	FALSE	FALSE
SRR3680258	PRJNA326108		282.982	-92.1808	2.46893	0.0135519	0.104	FALSE	FALSE
SRR1913169	PRJNA277028		49.8067	70.6769	2.46843	0.0135709	0.104101	FALSE	FALSE
ERR914317	PRJEB7388	ipsc	253.015	-31.0642	2.46827	0.0135767	0.104108	FALSE	FALSE
SRR1633357	PRJNA265099		258.016	-13.9566	2.4676	0.0136024	0.104186	FALSE	FALSE
SRR2072601	PRJNA287649	blood	-253.836	4.09227	2.46754	0.0136045	0.104188	FALSE	FALSE
SRR1806593	PRJNA275652	endothelial cell	197.308	164.904	2.46679	0.0136332	0.10419	FALSE	FALSE
SRR486238	PRJNA34535		82.0467	63.9552	2.46619	0.0136558	0.104304	FALSE	FALSE
SRR1956831	PRJNA280568		197.906	-39.5163	2.46597	0.0136641	0.104316	FALSE	FALSE
SRR387406	SRP009316	blood	-205.712	161.89	2.46545	0.013684	0.104439	FALSE	FALSE
SRR934260	PRJNA211925	cord blood	-221.93	23.2106	2.46508	0.0136981	0.104474	FALSE	FALSE
SRR031870	PRJNA122271	lcl	-143.11	50.7375	2.46483	0.013708	0.104514	FALSE	FALSE
SRR1576848	PRJNA261297	ipsc	210.387	-44.6182	2.46448	0.0137211	0.104543	FALSE	FALSE
SRR536815	PRJNA172723	hepg2	-92.9513	91.1053	2.46367	0.0137522	0.104759	FALSE	FALSE
SRR1639078	PRJNA266234		193.829	-44.9308	2.46358	0.0137556	0.104759	FALSE	FALSE
SRR1633340	PRJNA265099		252.254	-6.51176	2.46344	0.0137613	0.104769	FALSE	FALSE
SRR2153375	PRJNA292390	ipsc	247.999	-20.3504	2.46279	0.0137859	0.104924	FALSE	FALSE
SRR1258233	PRJNA245078	lcl	-225.628	170.614	2.46251	0.0137969	0.104966	FALSE	FALSE
SRR1918666	PRJNA278767	AML	-273.185	40.7639	2.46247	0.0137983	0.104966	FALSE	FALSE
SRR2937265	PRJNA302818	lcl_s4u_capturing	-130.738	6.83973	2.46226	0.0138065	0.105	FALSE	FALSE
ERR914340	PRJEB7388	ipsc	255.634	-29.8049	2.46225	0.0138067	0.105	FALSE	FALSE
ERR1050078	PRJEB11271		-234.909	182.54	2.46196	0.0138178	0.105031	FALSE	FALSE
SRR974985	PRJNA218585	B-cells	-211.363	154.538	2.46171	0.0138276	0.105042	FALSE	FALSE
SRR1274571	PRJNA246387	h1	236.585	-22.6569	2.46143	0.0138386	0.105074	FALSE	FALSE
SRR3470658	PRJNA320221	h1	36.8512	70.4789	2.46131	0.0138429	0.105074	FALSE	FALSE
SRR1913172	PRJNA277028		50.1055	70.2162	2.46128	0.0138443	0.105074	FALSE	FALSE
SRR1237982	PRJNA244582	h1	200.582	-46.3389	2.46106	0.0138526	0.105136	FALSE	FALSE
SRR2050905	PRJNA262128	h1	190.254	161.053	2.46083	0.0138617	0.105197	FALSE	FALSE
SRR521448	SRP014320	gm12878	-221.879	177.169	2.46055	0.0138723	0.105212	FALSE	FALSE
SRR1576884	PRJNA261297	ipsc	212.804	-46.016	2.46055	0.0138724	0.105212	FALSE	FALSE
SRR1525429	PRJNA256193	SV-40 transformed primary human fetal epididymis cells	69.4643	84.0579	2.45974	0.0139039	0.105324	FALSE	FALSE
SRR1551002	PRJNA258216	neutrophils	-260.222	-148.919	2.4595	0.013913	0.105324	FALSE	FALSE
SRR2937239	PRJNA302818	lcl_s4u_capturing	-126.338	5.44999	2.45947	0.0139142	0.105324	FALSE	FALSE
SRR896668	PRJNA208369		-63.1621	-16.4048	2.45937	0.0139181	0.105324	FALSE	FALSE
SRR2937041	PRJNA302818	lcl_s4u_capturing	-122.182	10.1047	2.45902	0.0139318	0.105348	FALSE	FALSE
SRR805773	PRJNA196147	B-cells	-314.567	-55.9765	2.45901	0.013932	0.105348	FALSE	FALSE
ERR1260463	PRJEB3233		89.9641	241.281	2.45847	0.0139532	0.105362	FALSE	FALSE
ERR342902	PRJEB4618	imr32	176.557	15.2532	2.45729	0.0139991	0.105632	FALSE	FALSE
SRR1576851	PRJNA261297	ipsc	210.311	-45.1982	2.45683	0.0140168	0.105702	FALSE	FALSE
SRR1060791	PRJNA232593	blood	-215.004	-185.132	2.45659	0.0140264	0.105752	FALSE	FALSE
ERR1338030	PRJEB13167		196.011	-44.9624	2.45612	0.0140447	0.105846	FALSE	FALSE
SRR1139362	PRJNA236130	hgdp00854	-232.176	183.59	2.45506	0.014086	0.106053	FALSE	FALSE
ERR266332	PRJEB1195		192.935	-39.1084	2.45481	0.014096	0.106053	FALSE	FALSE
SRR2937246	PRJNA302818	lcl_s4u_capturing	-125.965	7.81253	2.45416	0.0141215	0.106174	FALSE	FALSE
SRR2937019	PRJNA302818	lcl_s4u_capturing	-127.94	8.48081	2.45357	0.0141445	0.10629	FALSE	FALSE
SRR1294122	PRJNA248289		255.767	-7.48762	2.45357	0.0141447	0.10629	FALSE	FALSE
SRR3308936	PRJNA316672	s2-lm7-yb	31.4515	74.3119	2.45311	0.0141626	0.106387	FALSE	FALSE
ERR342898	PRJEB4618		151.133	128.433	2.45281	0.0141745	0.10641	FALSE	FALSE
SRR597885	PRJNA178020		259.635	-19.2151	2.45281	0.0141747	0.10641	FALSE	FALSE
SRR1608860	PRJNA263397	AML	-254.755	62.5939	2.45213	0.0142015	0.106564	FALSE	FALSE
SRR3168483	PRJNA311990		122.731	153.165	2.45188	0.0142111	0.106564	FALSE	FALSE
SRR1608838	PRJNA263397	AML	-260.353	66.3739	2.45187	0.0142117	0.106564	FALSE	FALSE
SRR640257	PRJNA184717		196.339	-44.2024	2.45178	0.0142152	0.106567	FALSE	FALSE
SRR897121	PRJNA208369		30.2614	-6.18363	2.45151	0.0142259	0.106623	FALSE	FALSE
SRR1004286	PRJNA222268	brain	186.619	-128.772	2.4514	0.0142303	0.106637	FALSE	FALSE
SRR1918303	PRJNA278767	AML	-274.807	44.5442	2.45113	0.0142408	0.106644	FALSE	FALSE
SRR3469506	PRJNA30709	hepg2	-105.225	94.998	2.45106	0.0142436	0.106644	FALSE	FALSE
SRR896670	PRJNA208369		-63.5796	-16.6064	2.45047	0.0142669	0.106767	FALSE	FALSE
SRR3659178	PRJNA325456	sf188	71.3964	81.7433	2.44996	0.0142872	0.106821	FALSE	FALSE
SRR2049611	PRJNA285798	blood	-256.704	-180.532	2.44985	0.0142916	0.106821	FALSE	FALSE
ERR361243	PRJEB4879	h1	254.427	-15.2815	2.44958	0.0143023	0.106866	FALSE	FALSE
SRR3680254	PRJNA326108		283.165	-91.6475	2.44927	0.0143148	0.106902	FALSE	FALSE
SRR3469507	PRJNA30709	hepg2	-104.387	95.4294	2.4478	0.0143732	0.107159	FALSE	FALSE
SRR2175389	PRJNA293352		196.2	-37.347	2.4475	0.014385	0.107236	FALSE	FALSE
SRR2937118	PRJNA302818	lcl_s4u_capturing	-130.017	16.7762	2.44738	0.0143898	0.10725	FALSE	FALSE
SRR1923087	PRJNA279024		263.221	-13.5073	2.44718	0.014398	0.107267	FALSE	FALSE
SRR1608915	PRJNA263397	AML	-276.837	31.978	2.44682	0.0144121	0.107375	FALSE	FALSE
SRR034164	PRJNA117631	lcl	-139.839	50.7924	2.44583	0.014452	0.107641	FALSE	FALSE
SRR1195597	PRJNA241371	ipsc	269.958	21.061	2.44553	0.0144638	0.107701	FALSE	FALSE
SRR3106366	PRJNA309166		257.135	11.5195	2.44464	0.0144996	0.107932	FALSE	FALSE
SRR032249	PRJNA117631	lcl	-142.564	55.0171	2.44446	0.014507	0.107948	FALSE	FALSE
SRR1025672	PRJNA227025	granta-519	-219.914	167.591	2.44308	0.0145625	0.108176	FALSE	FALSE
SRR1038635	PRJNA229959	hek293	199.707	178.401	2.44302	0.0145648	0.108176	FALSE	FALSE
SRR934632	PRJNA210428	breast	18.2213	48.2325	2.44172	0.0146174	0.108445	FALSE	FALSE
SRR1608498	PRJNA263397	AML	-277.161	38.3854	2.44159	0.0146228	0.108445	FALSE	FALSE
SRR2937167	PRJNA302818	lcl_s4u_capturing	-121.945	8.2483	2.44154	0.014625	0.108445	FALSE	FALSE
SRR2936983	PRJNA302818	lcl_s4u_capturing	-123.258	10.6534	2.4414	0.0146306	0.108445	FALSE	FALSE
SRR521455	SRP014320	gm12878	-222.265	176.536	2.44079	0.014655	0.108545	FALSE	FALSE
SRR1562724	PRJNA260053	iPSC	247.335	-24.6226	2.44065	0.0146608	0.108545	FALSE	FALSE
SRR934246	PRJNA211925	cord blood	-224.838	25.4122	2.44036	0.0146725	0.108579	FALSE	FALSE
SRR1638521	PRJNA266296	T-cells	-232.135	-45.3466	2.4403	0.0146749	0.108579	FALSE	FALSE
SRR934351	PRJNA211925	cord blood	-221.819	27.633	2.43933	0.0147144	0.108846	FALSE	FALSE
SRR2071725	PRJNA287562	neutrophils	-256.32	-149.125	2.43901	0.0147275	0.108864	FALSE	FALSE
SRR3191545	PRJNA313294		200.242	-45.208	2.439	0.0147278	0.108864	FALSE	FALSE
SRR1554566	PRJNA245228		196.581	-55.3309	2.43889	0.0147325	0.108872	FALSE	FALSE
SRR896703	PRJNA208369		13.3661	-21.6174	2.43854	0.0147466	0.108909	FALSE	FALSE
SRR1918394	PRJNA278767	AML	-281.219	41.4414	2.43849	0.0147486	0.108909	FALSE	FALSE
SRR497884	SRP013232	bladder	41.8491	65.7646	2.43849	0.0147487	0.108909	FALSE	FALSE
SRR553465	PRJNA174350	neutrophils	-256.784	-149.774	2.43734	0.0147957	0.109158	FALSE	FALSE
SRR873631	PRJNA206563	ESC	260.89	-13.9692	2.43695	0.0148115	0.109209	FALSE	FALSE
SRR3469390	PRJNA30709	hepg2	-103.996	94.2896	2.43495	0.0148939	0.109727	FALSE	FALSE
SRR2937200	PRJNA302818	lcl_s4u_capturing	-129.564	7.5148	2.43495	0.014894	0.109727	FALSE	FALSE
SRR521475	SRP014320	hepg2	-98.2449	92.8256	2.43425	0.0149225	0.109924	FALSE	FALSE
SRR031931	PRJNA122271	lcl	-143.11	52.6526	2.43411	0.0149286	0.109924	FALSE	FALSE
ERR205000	PRJEB3366	lcl	-215.098	175.523	2.43409	0.0149293	0.109924	FALSE	FALSE
ERR338418	PRJEB4204	keratinocyte	22.4903	81.0929	2.43405	0.014931	0.109924	FALSE	FALSE
SRR1814065	PRJNA276143	blood	-301.489	-59.1449	2.43381	0.0149409	0.10996	FALSE	FALSE
SRR1656580	PRJNA267697	blood	-237.919	-200.762	2.4338	0.0149415	0.10996	FALSE	FALSE
SRR2313065	PRJNA295064	bone marrow	-308.552	-48.6817	2.43299	0.0149746	0.110174	FALSE	FALSE
SRR1024157	PRJNA226648	gm12878	-138.983	35.4419	2.43272	0.014986	0.110217	FALSE	FALSE
SRR1282976	PRJNA246317		-7.32337	170.319	2.43203	0.0150145	0.110443	FALSE	FALSE
SRR1576833	PRJNA261297	h1	212.445	-45.3441	2.43167	0.0150293	0.110488	FALSE	FALSE
SRR1576850	PRJNA261297	ipsc	210.674	-44.5048	2.43135	0.0150429	0.11051	FALSE	FALSE
SRR1576864	PRJNA261297	ipsc	211.59	-45.6563	2.43128	0.0150457	0.11051	FALSE	FALSE
SRR3147776	PRJNA311008	huvec	-59.1529	145.507	2.43073	0.0150685	0.110691	FALSE	FALSE
SRR934216	PRJNA211925	cord blood	-223.803	36.0794	2.43051	0.0150778	0.110726	FALSE	FALSE
SRR032246	PRJNA117631	lcl	-142.786	54.3857	2.42951	0.0151192	0.110954	FALSE	FALSE
ERR1203453	PRJEB7388	ipsc	257.933	-25.3321	2.4293	0.015128	0.110971	FALSE	FALSE
SRR1232275	PRJNA244340	cutll1	-204.377	119.2	2.42833	0.0151684	0.111216	FALSE	FALSE
SRR2051034	PRJNA285874	hepg2	-91.1409	89.8688	2.42802	0.0151816	0.111261	FALSE	FALSE
SRR031963	PRJNA122271	lcl	-141.053	48.8448	2.4272	0.0152161	0.111387	FALSE	FALSE
SRR1272186	PRJNA246308	heart	82.0718	-390.128	2.42709	0.0152205	0.111387	FALSE	FALSE
ERR188141	PRJEB3366	lcl	-230.596	178.442	2.42621	0.0152573	0.111477	FALSE	FALSE
SRR1139358	PRJNA236130	hgdp00715	-234.161	181.023	2.4262	0.0152577	0.111477	FALSE	FALSE
SRR3082572	PRJNA307570	ipsc	249.512	-15.5721	2.42615	0.0152598	0.111477	FALSE	FALSE
SRR1259321	PRJNA245235	hek293	204.146	173.312	2.42605	0.0152641	0.111477	FALSE	FALSE
ERR361241	PRJEB4879	h1	254.152	-16.0337	2.42592	0.0152695	0.111479	FALSE	FALSE
SRR863241	PRJNA203652	hek293	206.666	176.612	2.42552	0.0152864	0.111583	FALSE	FALSE
SRR2001513	PRJNA282543	BEAS2B cells	66.654	87.9344	2.42509	0.0153044	0.111692	FALSE	FALSE
ERR789214	PRJEB8740	granulocyte	-259.968	-148.165	2.42479	0.015317	0.111749	FALSE	FALSE
SRR1656542	PRJNA267697	blood	-238.316	-196.337	2.42471	0.0153205	0.111754	FALSE	FALSE
SRR3053571	PRJNA306880	ipsc	179.221	-19.8004	2.42388	0.0153556	0.11191	FALSE	FALSE
SRR3106361	PRJNA309166		267.803	20.5835	2.42388	0.0153558	0.11191	FALSE	FALSE
ERR668352	PRJEB7674		245.724	-22.4744	2.4237	0.0153632	0.11191	FALSE	FALSE
SRR387429	SRP009316	blood	-206.409	161.285	2.42317	0.0153856	0.111949	FALSE	FALSE
ERR1243472	PRJEB7388	ipsc	259.305	-28.1156	2.42311	0.0153883	0.111949	FALSE	FALSE
ERR1338028	PRJEB13167		196.283	-45.2864	2.42307	0.0153901	0.111949	FALSE	FALSE
ERR1338029	PRJEB13167		196.609	-44.7015	2.4228	0.0154013	0.111964	FALSE	FALSE
SRR3576743	PRJNA322427		36.0625	62.5628	2.42164	0.0154506	0.112115	FALSE	FALSE
SRR1195593	PRJNA241371	ipsc	270.629	20.6202	2.4213	0.0154652	0.112161	FALSE	FALSE
SRR2937209	PRJNA302818	lcl_s4u_capturing	-129.611	10.8742	2.42127	0.0154665	0.112161	FALSE	FALSE
SRR031904	PRJNA122271	lcl	-141.67	53.1038	2.4211	0.0154737	0.112177	FALSE	FALSE
SRR031938	PRJNA122271	lcl	-142.184	47.9657	2.42108	0.0154747	0.112177	FALSE	FALSE
ERR789399	PRJEB8740	granulocyte	-259.063	-149.713	2.42006	0.0155179	0.112316	FALSE	FALSE
SRR1528557	PRJNA256302	hcc1599	39.116	74.2898	2.42006	0.0155181	0.112316	FALSE	FALSE
SRR3470655	PRJNA320221		37.8317	68.5332	2.42	0.0155206	0.112316	FALSE	FALSE
SRR350279	PRJNA147251	imr90	100.164	58.6631	2.41593	0.015695	0.113217	FALSE	FALSE
SRR3147775	PRJNA311008	huvec	-59.5308	145.716	2.4158	0.0157008	0.113217	FALSE	FALSE
SRR3469462	PRJNA30709	hepg2	-105.799	95.9087	2.41502	0.0157342	0.113302	FALSE	FALSE
SRR2937026	PRJNA302818	lcl_s4u_capturing	-121.594	8.43763	2.41309	0.0158178	0.113733	FALSE	FALSE
SRR1608887	PRJNA263397	AML	-257.339	59.1744	2.413	0.0158217	0.113733	FALSE	FALSE
ERR789388	PRJEB8740	granulocyte	-260.293	-148.334	2.41272	0.0158338	0.113775	FALSE	FALSE
SRR479055	PRJNA158975	thyroid	76.5472	-25.9019	2.41267	0.015836	0.113775	FALSE	FALSE
SRR1918755	PRJNA278767	AML	-268.215	51.4229	2.41199	0.0158659	0.113895	FALSE	FALSE
SRR2071897	PRJNA287574		21.9801	101.827	2.41164	0.0158809	0.113954	FALSE	FALSE
SRR1812717	PRJNA276003	B-cells	-314.273	-46.165	2.41161	0.0158825	0.113954	FALSE	FALSE
SRR1031031	PRJNA181354		-205.981	154.536	2.41091	0.0159129	0.114116	FALSE	FALSE
SRR1643232	PRJNA266526		261.024	-17.7624	2.41083	0.0159161	0.114116	FALSE	FALSE
SRR1784144	PRJNA274258	T-cells	-251.448	-77.2289	2.4101	0.0159484	0.114278	FALSE	FALSE
SRR2488739	PRJNA296543		35.607	-29.5201	2.40964	0.0159683	0.114318	FALSE	FALSE
SRR1283428	PRJNA246711	blood	-225.793	80.0069	2.40933	0.0159818	0.114399	FALSE	FALSE
SRR576926	PRJNA176097	huvec	-52.2931	144.88	2.40913	0.0159906	0.11441	FALSE	FALSE
SRR949090	PRJNA214592	AML	-280.345	57.2266	2.40889	0.0160009	0.11441	FALSE	FALSE
SRR1576836	PRJNA261297	h1	212.361	-46.3271	2.40882	0.0160042	0.11441	FALSE	FALSE
SRR2184522	PRJNA293987	hepg2	-102.24	93.0624	2.40875	0.0160071	0.11441	FALSE	FALSE
SRR1608844	PRJNA263397	AML	-260.381	65.8161	2.4085	0.0160182	0.11441	FALSE	FALSE
SRR2242155	PRJNA294733	source h1 (nih code wa01)	248.915	-16.2299	2.40827	0.0160285	0.114432	FALSE	FALSE
SRR3469426	PRJNA30709	hepg2	-105.342	95.2237	2.40814	0.0160339	0.114448	FALSE	FALSE
SRR3469509	PRJNA30709	hepg2	-105.48	94.5042	2.40768	0.0160542	0.114467	FALSE	FALSE
ERR914347	PRJEB7388	ipsc	257.052	-30.9615	2.40712	0.0160788	0.114649	FALSE	FALSE
ERR412876	PRJEB5234	blood	-208.457	75.1218	2.4066	0.0161018	0.114783	FALSE	FALSE
SRR2937253	PRJNA302818	lcl_s4u_capturing	-122.647	6.89739	2.40591	0.0161324	0.114932	FALSE	FALSE
SRR897479	PRJNA208369		32.7249	-4.16786	2.40569	0.0161419	0.114946	FALSE	FALSE
SRR3053572	PRJNA306880	ipsc	175.001	-19.2423	2.40568	0.0161423	0.114946	FALSE	FALSE
SRR2937234	PRJNA302818	lcl_s4u_capturing	-124.309	5.34754	2.40362	0.0162336	0.11541	FALSE	FALSE
SRR1660278	PRJNA258641	h1	249.96	-20.335	2.4034	0.0162432	0.115443	FALSE	FALSE
SRR1237989	PRJNA244582	h1	206.814	-41.6496	2.40256	0.0162806	0.115561	FALSE	FALSE
ERR342885	PRJEB4618	hepg2	-95.7897	93.8716	2.40253	0.016282	0.115561	FALSE	FALSE
SRR1274540	PRJNA246387	h1	244.744	-18.2295	2.40246	0.0162851	0.115562	FALSE	FALSE
SRR031819	PRJNA122271	lcl	-146.509	49.9105	2.40221	0.0162963	0.115594	FALSE	FALSE
SRR896692	PRJNA208369		-62.0414	-17.9523	2.40216	0.0162985	0.115595	FALSE	FALSE
SRR1274537	PRJNA246387	h1	243.397	-18.7557	2.40171	0.0163184	0.115734	FALSE	FALSE
SRR1648609	PRJNA266932	mcf7	-27.1727	5.93942	2.40135	0.0163345	0.115764	FALSE	FALSE
SRR2242154	PRJNA294733	source h1 (nih code wa01)	248.975	-16.0529	2.40135	0.0163348	0.115764	FALSE	FALSE
SRR3223450	PRJNA315060	hela	76.2286	138.449	2.40089	0.0163551	0.115832	FALSE	FALSE
SRR1643206	PRJNA266526		261.965	-16.3427	2.40038	0.0163783	0.115912	FALSE	FALSE
ERR789400	PRJEB8740	granulocyte	-259.214	-149.157	2.39981	0.0164036	0.11598	FALSE	FALSE
SRR1918393	PRJNA278767	AML	-281.519	41.1071	2.39975	0.0164063	0.11598	FALSE	FALSE
SRR2213985	PRJNA294025		75.2057	79.0801	2.39973	0.0164071	0.11598	FALSE	FALSE
SRR1956811	PRJNA280568	h9	254.676	-16.6204	2.39772	0.0164974	0.116455	FALSE	FALSE
SRR1643235	PRJNA266526		261.797	-16.9762	2.39729	0.0165166	0.116579	FALSE	FALSE
SRR2313076	PRJNA295064	bone marrow	-233.152	66.4595	2.39697	0.0165311	0.116614	FALSE	FALSE
SRR1608884	PRJNA263397	AML	-267.854	41.1057	2.3967	0.0165433	0.116638	FALSE	FALSE
SRR2000185	PRJNA282454		244.306	-3.23993	2.3959	0.0165795	0.11682	FALSE	FALSE
SRR2001120	PRJNA282505	t47d	94.8051	-188.764	2.39571	0.016588	0.11682	FALSE	FALSE
SRR1608910	PRJNA263397	AML	-277.171	32.0805	2.39565	0.0165911	0.11682	FALSE	FALSE
SRR1258226	PRJNA245078	lcl	-232.267	175.103	2.39469	0.0166342	0.117024	FALSE	FALSE
SRR748520	PRJNA189716	hek293	194.108	177.395	2.39446	0.0166449	0.117044	FALSE	FALSE
SRR934293	PRJNA211925	cord blood	-219.262	23.6278	2.39424	0.016655	0.117083	FALSE	FALSE
ERR1338032	PRJEB13167		196.37	-45.77	2.39308	0.0167075	0.117388	FALSE	FALSE
SRR1542733	PRJNA257975	u-2 os	150.471	129.611	2.3922	0.0167479	0.117516	FALSE	FALSE
SRR2937151	PRJNA302818	lcl_s4u_capturing	-129.682	16.0749	2.39187	0.0167629	0.117593	FALSE	FALSE
SRR1636955	PRJNA266045		177.312	-28.2863	2.39175	0.0167683	0.117599	FALSE	FALSE
SRR3147781	PRJNA311008	huvec	-59.4174	145.336	2.3916	0.0167749	0.117619	FALSE	FALSE
SRR3576776	PRJNA322427		36.732	62.4084	2.39138	0.016785	0.117639	FALSE	FALSE
SRR2937111	PRJNA302818	lcl_s4u_capturing	-131.246	17.2768	2.39134	0.0167871	0.117639	FALSE	FALSE
SRR1273705	PRJNA246355	human Neural Stem Cells (hNSCs)	210.962	-40.5864	2.39123	0.016792	0.117652	FALSE	FALSE
SRR2584801	PRJNA298216		80.1388	72.7481	2.39098	0.0168034	0.117691	FALSE	FALSE
SRR1274576	PRJNA246387	h1	244.462	-19.4251	2.39069	0.0168166	0.117739	FALSE	FALSE
ERR658224	PRJEB7574		67.9309	68.058	2.38965	0.0168646	0.117991	FALSE	FALSE
ERR789387	PRJEB8740	granulocyte	-259.602	-147.942	2.38897	0.0168956	0.118077	FALSE	FALSE
SRR032269	PRJNA117631	lcl	-140.011	54.2649	2.3886	0.0169126	0.118183	FALSE	FALSE
ERR947004	PRJEB7388	ipsc	253.395	-29.4596	2.38839	0.0169225	0.118214	FALSE	FALSE
SRR1643400	PRJNA266526		283.623	20.0876	2.38814	0.0169339	0.118267	FALSE	FALSE
SRR2937010	PRJNA302818	lcl_s4u_capturing	-132.921	11.9729	2.38772	0.0169531	0.118333	FALSE	FALSE
SRR2937269	PRJNA302818	lcl_s4u_capturing	-130.589	14.9526	2.38739	0.0169686	0.118333	FALSE	FALSE
SRR976184	PRJNA218873	cord blood	253.549	-3.50836	2.38734	0.016971	0.118333	FALSE	FALSE
SRR1656562	PRJNA267697	blood	-237.845	-200.318	2.38733	0.0169714	0.118333	FALSE	FALSE
SRR3340845	PRJNA317535	PBMC	-252.708	-86.3341	2.38715	0.0169797	0.118347	FALSE	FALSE
ERR1274917	PRJEB7388	ipsc	258.237	-27.7677	2.38669	0.0170006	0.118507	FALSE	FALSE
SRR934273	PRJNA211925	cord blood	-222.342	29.0172	2.38652	0.0170086	0.118527	FALSE	FALSE
SRR1949836	PRJNA280078	blood	-235.533	-140.71	2.38623	0.0170223	0.11857	FALSE	FALSE
SRR1521388	PRJNA255754	brain	179.503	-124.608	2.38567	0.0170478	0.118709	FALSE	FALSE
DRR013794	PRJDB2676		-311.103	-51.9636	2.38563	0.0170498	0.118709	FALSE	FALSE
SRR897114	PRJNA208369	a549	30.3857	-6.28098	2.38552	0.0170548	0.118709	FALSE	FALSE
SRR1571327	PRJNA260454		-232.134	184.4	2.38545	0.0170581	0.118709	FALSE	FALSE
SRR934631	PRJNA210428	breast	17.9101	47.8066	2.38307	0.0171687	0.119275	FALSE	FALSE
SRR896712	PRJNA208369		12.2348	-23.1499	2.38242	0.0171993	0.119453	FALSE	FALSE
SRR1283423	PRJNA246711	blood	-227.034	79.5118	2.38215	0.0172117	0.119491	FALSE	FALSE
SRR925694	PRJNA210428	breast	18.681	49.489	2.38201	0.0172182	0.119491	FALSE	FALSE
SRR1608840	PRJNA263397	AML	-260.333	65.9483	2.38132	0.0172507	0.119678	FALSE	FALSE
SRR1686366	PRJNA268951	brain	203.409	-43.1812	2.38091	0.0172698	0.119707	FALSE	FALSE
SRR031821	PRJNA122271	lcl	-145.953	46.9589	2.37983	0.0173205	0.120024	FALSE	FALSE
SRR896710	PRJNA208369		13	-22.0397	2.37953	0.0173346	0.120052	FALSE	FALSE
SRR1918183	PRJNA278311		-307.043	-45.9201	2.37874	0.0173719	0.120229	FALSE	FALSE
SRR2937017	PRJNA302818	lcl_s4u_capturing	-132.725	11.4006	2.37867	0.0173752	0.120229	FALSE	FALSE
SRR387404	SRP009316	blood	-207.551	158.638	2.37864	0.0173765	0.120229	FALSE	FALSE
ERR1203455	PRJEB7388	ipsc	257.829	-26.3997	2.37821	0.0173967	0.120313	FALSE	FALSE
SRR1923078	PRJNA279024		263.206	-11.4719	2.37805	0.0174044	0.120344	FALSE	FALSE
SRR976755	PRJNA218926	blood	-227.941	-177.116	2.37782	0.0174155	0.120348	FALSE	FALSE
SRR1259312	PRJNA245235	hek293	202.544	175.167	2.37701	0.0174535	0.120416	FALSE	FALSE
SRR934249	PRJNA211925	cord blood	-224.07	29.1246	2.37683	0.0174623	0.120425	FALSE	FALSE
SRR3184306	PRJNA312948	melanoma biopsies	-49.5004	-83.3983	2.3766	0.0174728	0.120449	FALSE	FALSE
ERR342888	PRJEB4618		62.7871	76.7609	2.37547	0.0175266	0.120593	FALSE	FALSE
ERR1274909	PRJEB7388	ipsc	257.981	-27.2638	2.37539	0.0175305	0.120593	FALSE	FALSE
SRR032251	PRJNA117631	lcl	-139.557	51.0979	2.37528	0.0175356	0.120593	FALSE	FALSE
ERR1243458	PRJEB7388	ipsc	258.077	-26.6544	2.37507	0.0175457	0.120623	FALSE	FALSE
SRR3308940	PRJNA316672	l3.6pl	33.5714	74.1076	2.37471	0.0175629	0.12071	FALSE	FALSE
SRR1806659	PRJNA275667	hek293	198.396	172.078	2.37448	0.0175738	0.120712	FALSE	FALSE
SRR1608662	PRJNA263397	AML	-274.872	37.6127	2.37393	0.0175998	0.120854	FALSE	FALSE
SRR3168485	PRJNA311990		122.824	152.376	2.37284	0.017652	0.121113	FALSE	FALSE
ERR342843	PRJEB4618		62.8773	76.6253	2.37284	0.0176521	0.121113	FALSE	FALSE
SRR2001515	PRJNA282543	BEAS2B cells	66.2137	88.473	2.37255	0.0176659	0.121159	FALSE	FALSE
SRR2984644	PRJNA305580	t47d	91.4537	-185.674	2.37184	0.0176997	0.121294	FALSE	FALSE
SRR1028755	PRJNA227344	Embryonic stem cell	256.424	-10.5691	2.37178	0.0177027	0.121296	FALSE	FALSE
SRR1542734	PRJNA257975	u-2 os	150.311	129.647	2.37157	0.0177126	0.121302	FALSE	FALSE
SRR1200496	PRJNA242307		68.3799	81.2215	2.37128	0.0177266	0.12136	FALSE	FALSE
SRR3469527	PRJNA30709	hepg2	-103.927	93.7625	2.37089	0.0177454	0.121441	FALSE	FALSE
SRR1608843	PRJNA263397	AML	-260.033	65.891	2.37088	0.0177459	0.121441	FALSE	FALSE
SRR1910385	PRJNA277940	cord blood	-229.322	59.6728	2.3706	0.0177592	0.121495	FALSE	FALSE
SRR1205283	PRJNA242683	u2932	-210.713	155.71	2.37049	0.0177646	0.121495	FALSE	FALSE
SRR2001514	PRJNA282543	BEAS2B cells	65.7447	87.8512	2.37019	0.0177788	0.121525	FALSE	FALSE
SRR332283	PRJNA154053	B-cells	-208.286	155.255	2.36897	0.0178375	0.121834	FALSE	FALSE
ERR947012	PRJEB7388	ipsc	254.01	-29.725	2.36803	0.017883	0.121934	FALSE	FALSE
SRR1551049	PRJNA258216	B-cells	-309.825	-55.3234	2.36799	0.0178851	0.121934	FALSE	FALSE
SRR2984645	PRJNA305580	t47d	91.5824	-185.683	2.36788	0.0178905	0.121934	FALSE	FALSE
SRR031883	PRJNA122271	lcl	-142.774	53.0654	2.36769	0.0178995	0.121934	FALSE	FALSE
SRR578642	PRJNA34535	ovary	10.4023	-120.282	2.36766	0.0179012	0.121934	FALSE	FALSE
SRR1551068	PRJNA258216	neutrophils	-259.777	-148.602	2.36762	0.0179028	0.121934	FALSE	FALSE
SRR1947746	PRJNA279975	hek293	190.028	167.809	2.36743	0.017912	0.121934	FALSE	FALSE
SRR3469417	PRJNA30709	hepg2	-101.887	94.457	2.36663	0.0179507	0.1222	FALSE	FALSE
SRR2937025	PRJNA302818	lcl_s4u_capturing	-126.563	11.1445	2.3664	0.017962	0.122222	FALSE	FALSE
SRR3680255	PRJNA326108		283.174	-91.9636	2.36583	0.0179895	0.12232	FALSE	FALSE
SRR447186	PRJNA153783	brain	191.856	-49.2626	2.36569	0.0179965	0.122323	FALSE	FALSE
ERR1243477	PRJEB7388	ipsc	260.507	-25.5221	2.36545	0.0180084	0.122323	FALSE	FALSE
SRR578639	PRJNA34535	ovary	10.3083	-120.18	2.36509	0.0180256	0.122405	FALSE	FALSE
[truncated: 29,577 more rows]

## Sheet: Reactome
Reactome pathway	URL	Name	Enrichment Z-score	Enrichment P-value	Enrichment Q-value	Bonferroni significant	FDR 5% significant
[truncated: 1,494 more rows]

[truncated: 9 more sheets: GO_BP, GO_CC, GO_MF, KEGG, HPO, HPO_raw, MGI_MP, GtexV8, SingleCellAtlas]
