# Supplementary material for: Genetic insights into the age-specific biological mechanisms governing human ovarian aging
Source: Am J Hum Genet. 2023 Aug 4;110(9):1549–63. doi: 10.1016/j.ajhg.2023.07.006 (PMC10502738; doi:10.1016/j.ajhg.2023.07.006)
Supplement: Table S5. Pathway enrichment analysis for age 47 [file mmc5.xlsx]

## Sheet: Overview
Pathway enrichment analysis for: age45
Generated using Downstreamer 1.23-SNAPSHOT
Gene set database	Number of sets
GenePrioritization	19516
SampleEnrichment	31499
Reactome	1494
GO_BP	2818
GO_CC	563
GO_MF	764
KEGG	185
HPO	3726
HPO_raw	8853
MGI_MP	3422
GtexV8	54
SingleCellAtlas	172
Used settings
Number of permutations used for p-values: 10000
Number of permutations used for FDR: 100
Force normal pathway scores: false
Force normal GWAS gene z-scores: true
Regress out gene lengths from GWAS gene z-scores: true
Cis window definition: 250000

## Sheet: GenePrioritization
Gene ID	Gene symbol	Chromosome	Band	Start	End	Enrichment Z-score	Enrichment P-value	Enrichment Q-value	Bonferroni significant	FDR 5% significant	Distance to lead GWAS variant	GWAS variant ID	GWAS variant P-value	GWAS gene P-value
ENSG00000141867	BRD4	19	p13.12	15347647	15443356	6.73191	1.67455e-11	0	TRUE	TRUE	Trans (>250 kb)			2.80386
ENSG00000100393	EP300	22	q13.2	41487790	41576081	6.24873	4.13802e-10	0	TRUE	TRUE	Trans (>250 kb)			1.21641
ENSG00000141568	FOXK2	17	q25.3	80477589	80602538	6.0832	1.17804e-09	0	TRUE	TRUE	Trans (>250 kb)			4.03945
ENSG00000272333	KMT2B	19	q13.12	36208921	36229779	5.94583	2.75056e-09	0	TRUE	TRUE	Trans (>250 kb)			3.08292
ENSG00000076108	BAZ2A	12	q13.3	56989380	57030600	5.71029	1.12783e-08	0	TRUE	TRUE	0	rs59333125	0	7.13051
ENSG00000168137	SETD5	3	p25.3	9439299	9520924	5.7028	1.17858e-08	0	TRUE	TRUE	Trans (>250 kb)			1.05043
ENSG00000130723	PRRC2B	9	q34.13	134269480	134375584	5.63395	1.76129e-08	0	TRUE	TRUE	Trans (>250 kb)			3.2375
ENSG00000005339	CREBBP	16	p13.3	3775055	3930727	5.54207	2.98918e-08	0	TRUE	TRUE	Trans (>250 kb)			2.68059
ENSG00000135365	PHF21A	11	p11.2	45950871	46142985	5.52716	3.25464e-08	0	TRUE	TRUE	Trans (>250 kb)			1.56604
ENSG00000167548	KMT2D	12	q13.12	49412758	49453557	5.50767	3.63613e-08	0	TRUE	TRUE	Trans (>250 kb)			4.2621
ENSG00000186566	GPATCH8	17	q21.31	42472652	42580798	5.42441	5.8145e-08	0	TRUE	TRUE	Trans (>250 kb)			3.75048
ENSG00000143442	POGZ	1	q21.3	151375200	151431941	5.39747	6.75888e-08	0	TRUE	TRUE	Trans (>250 kb)			1.1356
ENSG00000125386	FAM193A	4	p16.3	2626988	2734292	5.35958	8.34135e-08	0	TRUE	TRUE	Trans (>250 kb)			3.31036
ENSG00000183495	EP400	12	q24.33	132434508	132565005	5.33661	9.47002e-08	0	TRUE	TRUE	Trans (>250 kb)			3.69403
ENSG00000167522	ANKRD11	16	q24.3	89334038	89556969	5.31254	1.08107e-07	0	TRUE	TRUE	240977	rs4785711	0	7.13051
ENSG00000085872	CHERP	19	p13.11	16628700	16653341	5.29395	1.197e-07	0	TRUE	TRUE	Trans (>250 kb)			1.41785
ENSG00000213079	SCAF8	6	q25.2	155054459	155155192	5.29317	1.20212e-07	0	TRUE	TRUE	Trans (>250 kb)			0.318145
ENSG00000132005	RFX1	19	p13.12	14072350	14117851	5.29261	1.2058e-07	0	TRUE	TRUE	Trans (>250 kb)			7.13051
ENSG00000163960	UBXN7	3	q29	196074533	196159345	5.24509	1.56205e-07	0	TRUE	TRUE	Trans (>250 kb)			4.37216
ENSG00000117713	ARID1A	1	p36.11	27022524	27108595	5.23646	1.63687e-07	0	TRUE	TRUE	Trans (>250 kb)			0.408125
ENSG00000109118	PHF12	17	q11.2	27232268	27278789	5.19871	2.00671e-07	0	TRUE	TRUE	Trans (>250 kb)			3.5388
ENSG00000099381	SETD1A	16	p11.2	30968615	30996437	5.16295	2.43086e-07	0	TRUE	TRUE	Trans (>250 kb)			2.08746
ENSG00000166987	MBD6	12	q13.3	57914493	57923931	5.15906	2.4819e-07	0	TRUE	TRUE	Trans (>250 kb)			5.60699
ENSG00000065526	SPEN	1	p36.21	16174359	16266955	5.15305	2.56277e-07	0	TRUE	TRUE	Trans (>250 kb)			2.18285
ENSG00000130749	ZC3H4	19	q13.32	47567444	47617009	5.08599	3.65714e-07	0	TRUE	TRUE	Trans (>250 kb)			1.41341
ENSG00000173064	HECTD4	12	q24.13	112597992	112819896	5.08114	3.75183e-07	0	TRUE	TRUE	Trans (>250 kb)			2.20084
ENSG00000007047	MARK4	19	q13.32	45582546	45808541	5.07138	3.94937e-07	0	TRUE	TRUE	Trans (>250 kb)			4.10663
ENSG00000100207	TCF20	22	q13.2	42556019	42739622	5.06443	4.0963e-07	0	TRUE	TRUE	Trans (>250 kb)			2.3565
ENSG00000132510	KDM6B	17	p13.1	7743222	7758114	5.05379	4.33124e-07	0	TRUE	TRUE	Trans (>250 kb)			3.61404
ENSG00000161021	MAML1	5	q35.3	179159851	179223512	5.04327	4.57636e-07	0	TRUE	TRUE	Trans (>250 kb)			4.93969
ENSG00000100425	BRD1	22	q13.33	50166931	50221160	5.03438	4.79393e-07	0	TRUE	TRUE	Trans (>250 kb)			0.759079
ENSG00000169925	BRD3	9	q34.2	136895427	136933657	5.00346	5.63109e-07	0	TRUE	TRUE	18471	rs7043355	6.4504e-14	7.13051
ENSG00000156860	FBRS	16	p11.2	30669752	30682135	4.99143	5.99353e-07	0	TRUE	TRUE	Trans (>250 kb)			0.476404
ENSG00000146083	RNF44	5	q35.2	175953698	175965026	4.9861	6.16114e-07	0	TRUE	TRUE	5841	rs11738194	0	7.13051
ENSG00000127663	KDM4B	19	p13.3	4969125	5153606	4.98244	6.27875e-07	0	TRUE	TRUE	Trans (>250 kb)			5.16632
ENSG00000198646	NCOA6	20	q11.22	33284722	33413452	4.97105	6.65917e-07	0	TRUE	TRUE	Trans (>250 kb)			1.63504
ENSG00000100426	ZBED4	22	q13.33	50247490	50283726	4.97029	6.68534e-07	0	TRUE	TRUE	Trans (>250 kb)			0.56556
ENSG00000155640	C10orf12	10	q24.1	98741041	98745582	4.96613	6.83006e-07	0	TRUE	TRUE	Trans (>250 kb)			3.35409
ENSG00000172534	HCFC1	X	q28	153213004	153237258	4.92885	8.27134e-07	0	TRUE	TRUE	Trans (>250 kb)
ENSG00000101040	ZMYND8	20	q13.12	45837859	45985567	4.92099	8.61092e-07	0	TRUE	TRUE	Trans (>250 kb)			0.961071
ENSG00000120733	KDM3B	5	q31.2	137688285	137772717	4.90392	9.39448e-07	0	TRUE	TRUE	Trans (>250 kb)			0.0221206
ENSG00000181090	EHMT1	9	q34.3	140513444	140764468	4.88485	1.03505e-06	0	TRUE	TRUE	Trans (>250 kb)
ENSG00000177051	FBXO46	19	q13.32	46213887	46234162	4.86453	1.14731e-06	0	TRUE	TRUE	Trans (>250 kb)			3.11117
ENSG00000143190	POU2F1	1	q24.1	167190066	167396582	4.85049	1.23154e-06	0	TRUE	TRUE	Trans (>250 kb)			1.9823
ENSG00000125834	STK35	20	p13	2082257	2157684	4.84074	1.29355e-06	0	TRUE	TRUE	Trans (>250 kb)			1.88861
ENSG00000118058	KMT2A	11	q23.3	118307205	118397539	4.83378	1.33962e-06	0	TRUE	TRUE	Trans (>250 kb)			4.8093
ENSG00000100813	ACIN1	14	q11.2	23527773	23564823	4.82706	1.38561e-06	0	TRUE	TRUE	Trans (>250 kb)			1.19362
ENSG00000204842	ATXN2	12	q24.12	111890018	112037480	4.82613	1.39211e-06	0	TRUE	TRUE	Trans (>250 kb)			1.52911
ENSG00000074054	CLASP1	2	q14.3	122095352	122407163	4.82296	1.41446e-06	0	TRUE	TRUE	Trans (>250 kb)			1.75803
ENSG00000100888	CHD8	14	q11.2	21853353	21924285	4.82199	1.42135e-06	0	TRUE	TRUE	Trans (>250 kb)			0.397253
ENSG00000143614	GATAD2B	1	q21.3	153777201	153895451	4.78072	1.74666e-06	0	TRUE	TRUE	Trans (>250 kb)			1.52951
ENSG00000072518	MARK2	11	q13.1	63606400	63678491	4.77638	1.78477e-06	0	TRUE	TRUE	Trans (>250 kb)			4.61667
ENSG00000132003	ZSWIM4	19	p13.13	13906274	13943044	4.77635	1.78505e-06	0	TRUE	TRUE	Trans (>250 kb)			2.80386
ENSG00000198625	MDM4	1	q32.1	204485511	204542871	4.77022	1.8402e-06	0	TRUE	TRUE	Trans (>250 kb)			1.17843
ENSG00000063169	GLTSCR1	19	q13.33	48111453	48206533	4.7418	2.11825e-06	0.000322581	TRUE	TRUE	Trans (>250 kb)			3.88162
ENSG00000127527	EPS15L1	19	p13.11	16466050	16582896	4.72759	2.27204e-06	0.000322581	TRUE	TRUE	Trans (>250 kb)			2.68517
ENSG00000165699	TSC1	9	q34.13	135766735	135820020	4.72417	2.31056e-06	0.000322581	TRUE	TRUE	Trans (>250 kb)			2.40329
ENSG00000126705	AHDC1	1	p36.11	27860546	27930942	4.70144	2.58327e-06	0.000441176	FALSE	TRUE	Trans (>250 kb)			2.9835
ENSG00000167978	SRRM2	16	p13.3	2802330	2822539	4.69737	2.63533e-06	0.000441176	FALSE	TRUE	Trans (>250 kb)			5.60794
ENSG00000171634	BPTF	17	q24.2	65821640	65980494	4.68463	2.80471e-06	0.000441176	FALSE	TRUE	Trans (>250 kb)			7.13051
ENSG00000131061	ZNF341	20	q11.22	32319463	32380075	4.67816	2.89467e-06	0.000441176	FALSE	TRUE	0	rs6087514	1.42304e-10	7.13051
ENSG00000124782	RREB1	6	p24.3	7107830	7252213	4.67793	2.89789e-06	0.000441176	FALSE	TRUE	Trans (>250 kb)			7.13051
ENSG00000142599	RERE	1	p36.23	8412457	8877702	4.65877	3.18098e-06	0.000441176	FALSE	TRUE	Trans (>250 kb)			2.65422
ENSG00000168488	ATXN2L	16	p11.2	28834356	28848558	4.65422	3.25213e-06	0.000571429	FALSE	TRUE	Trans (>250 kb)			1.57855
ENSG00000070444	MNT	17	p13.3	2287354	2304412	4.63394	3.58766e-06	0.000675676	FALSE	TRUE	235624	rs12452074	1.94139e-08	5.53684
ENSG00000156030	ELMSAN1	14	q24.3	74181825	74256988	4.62197	3.80112e-06	0.000675676	FALSE	TRUE	Trans (>250 kb)			2.33491
ENSG00000100354	TNRC6B	22	q13.1	40440821	40731812	4.5845	4.5508e-06	0.000675676	FALSE	TRUE	Trans (>250 kb)			6.55015
ENSG00000187605	TET3	2	p13.1	74229840	74335303	4.55288	5.29167e-06	0.000921053	FALSE	TRUE	Trans (>250 kb)			3.22016
ENSG00000177169	ULK1	12	q24.33	132379196	132407712	4.54169	5.58055e-06	0.000921053	FALSE	TRUE	Trans (>250 kb)			0.620093
ENSG00000054118	THRAP3	1	p34.3	36690017	36770958	4.53781	5.68422e-06	0.00103896	FALSE	TRUE	Trans (>250 kb)			2.06687
ENSG00000162923	WDR26	1	q42.12	224572845	224624735	4.53133	5.86147e-06	0.00113924	FALSE	TRUE	Trans (>250 kb)			2.41469
ENSG00000090615	GOLGA3	12	q24.33	133345495	133405444	4.52534	6.02973e-06	0.00113924	FALSE	TRUE	Trans (>250 kb)			2.36875
ENSG00000162775	RBM15	1	p13.3	110881128	110889299	4.501	6.76352e-06	0.00123457	FALSE	TRUE	Trans (>250 kb)			2.96268
ENSG00000167566	NCKAP5L	12	q13.12	50184929	50222533	4.47503	7.64022e-06	0.00141176	FALSE	TRUE	Trans (>250 kb)			0.375782
ENSG00000007545	CRAMP1L	16	p13.3	1662326	1727909	4.47142	7.77028e-06	0.00141176	FALSE	TRUE	Trans (>250 kb)			7.10689
ENSG00000173575	CHD2	15	q26.1	93426526	93571237	4.47121	7.77782e-06	0.00141176	FALSE	TRUE	Trans (>250 kb)			4.21988
ENSG00000110395	CBL	11	q23.3	119076752	119178859	4.465	8.00678e-06	0.00155556	FALSE	TRUE	Trans (>250 kb)			2.34852
ENSG00000140836	ZFHX3	16	q22.3	72816784	73093597	4.45801	8.27226e-06	0.00155556	FALSE	TRUE	Trans (>250 kb)			3.91961
ENSG00000167470	MIDN	19	p13.3	1248552	1259142	4.45056	8.56479e-06	0.00155556	FALSE	TRUE	Trans (>250 kb)			0.584336
ENSG00000127511	SIN3B	19	p13.11	16940211	16991164	4.44528	8.77759e-06	0.00155556	FALSE	TRUE	Trans (>250 kb)			2.50489
ENSG00000175931	UBE2O	17	q25.1	74385532	74449288	4.44331	8.8586e-06	0.00155556	FALSE	TRUE	Trans (>250 kb)			1.94111
ENSG00000152104	PTPN14	1	q41	214522039	214725792	4.43489	9.21183e-06	0.00175824	FALSE	TRUE	Trans (>250 kb)			3.58579
ENSG00000156858	PRR14	16	p11.2	30662038	30667761	4.41584	1.0062e-05	0.00197917	FALSE	TRUE	Trans (>250 kb)			0.203344
ENSG00000164080	RAD54L2	3	p21.2	51575160	51702683	4.40386	1.06339e-05	0.00197917	FALSE	TRUE	Trans (>250 kb)			7.13051
ENSG00000119596	YLPM1	14	q24.3	75230069	75322244	4.39971	1.08396e-05	0.00197917	FALSE	TRUE	Trans (>250 kb)			4.96082
ENSG00000139718	SETD1B	12	q24.31	122242086	122270562	4.39878	1.0886e-05	0.00206186	FALSE	TRUE	72202	rs2954114	1.08495e-10	7.13051
ENSG00000181555	SETD2	3	p21.31	47057919	47205457	4.36275	1.2844e-05	0.00214286	FALSE	TRUE	Trans (>250 kb)			7.13051
ENSG00000082701	GSK3B	3	q13.33	119540170	119813264	4.35332	1.34091e-05	0.00232323	FALSE	TRUE	Trans (>250 kb)			2.2827
ENSG00000146067	FAM193B	5	q35.3	176946789	176981542	4.30274	1.68695e-05	0.00252427	FALSE	TRUE	Trans (>250 kb)			4.28999
ENSG00000183530	PRR14L	22	q12.2	32072242	32146126	4.29985	1.70917e-05	0.00252427	FALSE	TRUE	Trans (>250 kb)			3.70027
ENSG00000167257	RNF214	11	q23.3	117103341	117157161	4.29214	1.76957e-05	0.00252427	FALSE	TRUE	Trans (>250 kb)			2.69926
ENSG00000116128	BCL9	1	q21.2	147013182	147098017	4.26925	1.9613e-05	0.00283019	FALSE	TRUE	Trans (>250 kb)			4.94578
ENSG00000148396	SEC16A	9	q34.3	139334549	139372141	4.26792	1.97305e-05	0.00283019	FALSE	TRUE	Trans (>250 kb)			1.55252
ENSG00000134644	PUM1	1	p35.2	31404353	31538838	4.26174	2.02837e-05	0.00308411	FALSE	TRUE	Trans (>250 kb)			3.47414
ENSG00000090061	CCNK	14	q32.2	99947506	100001381	4.23664	2.26889e-05	0.00348624	FALSE	TRUE	Trans (>250 kb)			0.245112
ENSG00000155592	ZKSCAN2	16	p12.1	25247322	25269252	4.22979	2.33905e-05	0.00365217	FALSE	TRUE	Trans (>250 kb)			2.74509
ENSG00000061936	SFSWAP	12	q24.33	132195626	132284282	4.22184	2.42316e-05	0.00365217	FALSE	TRUE	Trans (>250 kb)			2.16293
ENSG00000180357	ZNF609	15	q22.31	64752941	64978264	4.21849	2.45942e-05	0.00365217	FALSE	TRUE	Trans (>250 kb)			4.17965
ENSG00000205560	CPT1B	22	q13.33	51007290	51017899	4.2164	2.48237e-05	0.00365217	FALSE	TRUE	Trans (>250 kb)			3.76657
ENSG00000169635	HIC2	22	q11.21	21771693	21805752	4.2115	2.53682e-05	0.00365217	FALSE	TRUE	Trans (>250 kb)			3.86434
ENSG00000058673	ZC3H11A	1	q32.1	203764782	203823252	4.2074	2.58327e-05	0.00396552	FALSE	TRUE	Trans (>250 kb)			3.47414
ENSG00000196498	NCOR2	12	q24.31	124808961	125052135	4.19143	2.77207e-05	0.00415254	FALSE	TRUE	Trans (>250 kb)			4.92352
ENSG00000149639	SOGA1	20	q11.23	35405845	35492089	4.1875	2.82042e-05	0.00415254	FALSE	TRUE	Trans (>250 kb)			1.53194
ENSG00000184634	MED12	X	q13.1	70338406	70362303	4.17146	3.02651e-05	0.00462185	FALSE	TRUE	Trans (>250 kb)
ENSG00000169375	SIN3A	15	q24.2	75661720	75748183	4.1592	3.19369e-05	0.00491667	FALSE	TRUE	Trans (>250 kb)			7.13051
ENSG00000076201	PTPN23	3	p21.31	47422501	47454931	4.13879	3.49139e-05	0.00540984	FALSE	TRUE	Trans (>250 kb)			7.13051
ENSG00000213923	CSNK1E	22	q13.1	38686697	38794527	4.11214	3.92006e-05	0.00590551	FALSE	TRUE	96908	rs11705586	0	4.37556
ENSG00000160299	PCNT	21	q22.3	47744036	47865682	4.10902	3.9734e-05	0.00590551	FALSE	TRUE	Trans (>250 kb)			3.13294
ENSG00000011114	BTBD7	14	q32.12	93703896	93799438	4.10444	4.05295e-05	0.00604651	FALSE	TRUE	Trans (>250 kb)			3.98195
ENSG00000225828	FAM229A	1	p35.1	32826871	32829879	4.09852	4.15804e-05	0.00604651	FALSE	TRUE	Trans (>250 kb)			1.76394
ENSG00000175115	PACS1	11	q13.1	65837834	66012218	4.09218	4.27339e-05	0.00616541	FALSE	TRUE	Trans (>250 kb)			1.33544
ENSG00000196792	STRN3	14	q12	31363005	31495607	4.0891	4.33045e-05	0.00616541	FALSE	TRUE	Trans (>250 kb)			3.89645
ENSG00000197321	SVIL	10	p11.23	29746267	30025710	4.08903	4.33183e-05	0.00616541	FALSE	TRUE	Trans (>250 kb)			3.58147
ENSG00000126003	PLAGL2	20	q11.21	30780306	30795594	4.08597	4.38929e-05	0.00626866	FALSE	TRUE	Trans (>250 kb)			2.92454
ENSG00000171456	ASXL1	20	q11.21	30946155	31027122	4.07225	4.6561e-05	0.00671533	FALSE	TRUE	Trans (>250 kb)			3.71404
ENSG00000130396	MLLT4	6	q27	168227602	168372703	4.07045	4.69221e-05	0.00673913	FALSE	TRUE	Trans (>250 kb)			4.61462
ENSG00000185219	ZNF445	3	p21.31	44481262	44519162	4.06098	4.88671e-05	0.00680556	FALSE	TRUE	Trans (>250 kb)			5.56941
ENSG00000171467	ZNF318	6	p21.1	43274872	43337216	4.05926	4.92286e-05	0.00680556	FALSE	TRUE	Trans (>250 kb)			1.76513
ENSG00000148842	CNNM2	10	q24.32	104678050	104849978	4.05154	5.08813e-05	0.00680556	FALSE	TRUE	17982	rs10786722	4.85346e-09	7.13051
ENSG00000138336	TET1	10	q21.3	70320413	70454239	4.0435	5.266e-05	0.00680556	FALSE	TRUE	59854	rs10998230	7.48281e-11	7.13051
ENSG00000179361	ARID3B	15	q24.1	74833518	74890472	4.03533	5.4526e-05	0.00687075	FALSE	TRUE	Trans (>250 kb)			7.13051
ENSG00000104885	DOT1L	19	p13.3	2164148	2232577	4.03333	5.49929e-05	0.00687075	FALSE	TRUE	Trans (>250 kb)			1.48995
ENSG00000080603	SRCAP	16	p11.2	30709530	30755602	4.03019	5.57319e-05	0.00687075	FALSE	TRUE	Trans (>250 kb)			0.542185
ENSG00000173065	FAM222B	17	q11.2	27082996	27182250	4.02891	5.6035e-05	0.00689873	FALSE	TRUE	Trans (>250 kb)			4.3165
ENSG00000116580	GON4L	1	q22	155719508	155829191	4.02452	5.70917e-05	0.00689873	FALSE	TRUE	Trans (>250 kb)			3.75494
ENSG00000136931	NR5A1	9	q33.3	127243516	127269709	4.01599	5.91968e-05	0.00689873	FALSE	TRUE	Trans (>250 kb)			7.13051
ENSG00000160094	ZNF362	1	p35.1	33722146	33766320	4.01586	5.92286e-05	0.00689873	FALSE	TRUE	Trans (>250 kb)			1.97169
ENSG00000179912	R3HDM2	12	q13.3	57643392	57824788	4.01411	5.967e-05	0.00689873	FALSE	TRUE	Trans (>250 kb)			7.13051
ENSG00000133226	SRRM1	1	p36.11	24958207	24999758	4.01268	6.00324e-05	0.00689873	FALSE	TRUE	Trans (>250 kb)			2.60271
ENSG00000065491	TBC1D22B	6	p21.2	37225548	37300746	4.01265	6.00401e-05	0.00689873	FALSE	TRUE	Trans (>250 kb)			1.84153
ENSG00000085185	BCORL1	X	q26.1	129115083	129192058	4.01211	6.01778e-05	0.00689873	FALSE	TRUE	Trans (>250 kb)
ENSG00000079432	CIC	19	q13.2	42772689	42799949	4.00963	6.08127e-05	0.00689873	FALSE	TRUE	Trans (>250 kb)			0.766623
ENSG00000084112	SSH1	12	q24.11	109176466	109251366	4.00697	6.15022e-05	0.00689873	FALSE	TRUE	Trans (>250 kb)			3.31036
ENSG00000115421	PAPOLG	2	p16.1	60983365	61029220	4.00365	6.23715e-05	0.00691824	FALSE	TRUE	Trans (>250 kb)			0.465064
ENSG00000214655	ZSWIM8	10	q22.2	75545340	75561551	4.00192	6.28295e-05	0.00695652	FALSE	TRUE	Trans (>250 kb)			4.60951
ENSG00000095951	HIVEP1	6	p24.1	12008995	12165232	3.9899	6.61005e-05	0.00704819	FALSE	TRUE	Trans (>250 kb)			0.593876
ENSG00000183955	SETD8	12	q24.31	123868320	123893905	3.98536	6.73776e-05	0.00704819	FALSE	TRUE	9721	rs28715490	0	7.13051
ENSG00000112787	FBRSL1	12	q24.33	133066137	133161774	3.98517	6.74331e-05	0.00704819	FALSE	TRUE	Trans (>250 kb)			4.03066
ENSG00000099875	MKNK2	19	p13.3	2037470	2051243	3.98209	6.83127e-05	0.00712575	FALSE	TRUE	Trans (>250 kb)			7.13051
ENSG00000198920	KIAA0753	17	p13.1	6481468	6544247	3.9759	7.0113e-05	0.00744048	FALSE	TRUE	Trans (>250 kb)			0.547855
ENSG00000099331	MYO9B	19	p13.11	17186591	17325346	3.97226	7.11954e-05	0.00757396	FALSE	TRUE	Trans (>250 kb)			5.98846
ENSG00000196588	MKL1	22	q13.2	40806285	41032706	3.96011	7.49144e-05	0.00789474	FALSE	TRUE	Trans (>250 kb)			3.29731
ENSG00000183864	TOB2	22	q13.2	41829496	41843027	3.95716	7.58464e-05	0.00796512	FALSE	TRUE	Trans (>250 kb)			0.612819
ENSG00000107862	GBF1	10	q24.32	104005289	104142656	3.95597	7.6225e-05	0.00797688	FALSE	TRUE	Trans (>250 kb)			4.01511
ENSG00000139154	AEBP2	12	p12.3	19556979	19873735	3.95378	7.69275e-05	0.00804598	FALSE	TRUE	Trans (>250 kb)			2.7852
ENSG00000130699	TAF4	20	q13.33	60528525	60640866	3.94507	7.97776e-05	0.00836158	FALSE	TRUE	Trans (>250 kb)			0.820364
ENSG00000111752	PHC1	12	p13.31	9066492	9094063	3.92956	8.51005e-05	0.0089071	FALSE	TRUE	Trans (>250 kb)
ENSG00000136715	SAP130	2	q14.3	128698791	128785694	3.92652	8.61854e-05	0.0089071	FALSE	TRUE	Trans (>250 kb)			4.30412
ENSG00000124214	STAU1	20	q13.13	47729878	47804904	3.92235	8.76908e-05	0.0089071	FALSE	TRUE	Trans (>250 kb)			6.61827
ENSG00000117523	PRRC2C	1	q24.3	171454651	171562650	3.9211	8.81452e-05	0.00891304	FALSE	TRUE	Trans (>250 kb)			4.29715
ENSG00000116731	PRDM2	1	p36.21	14026693	14151574	3.91762	8.94265e-05	0.00891892	FALSE	TRUE	Trans (>250 kb)			0.456007
ENSG00000158636	C11orf30	11	q13.5	76155967	76264069	3.9153	9.02913e-05	0.0089418	FALSE	TRUE	Trans (>250 kb)			2.32545
ENSG00000124177	CHD6	20	q12	40030741	40247133	3.91464	9.05398e-05	0.0089418	FALSE	TRUE	Trans (>250 kb)			4.60309
ENSG00000127481	UBR4	1	p36.13	19401000	19536770	3.91349	9.09729e-05	0.0089418	FALSE	TRUE	Trans (>250 kb)			2.1364
ENSG00000182606	TRAK1	3	p22.1	42055294	42267381	3.90017	9.61235e-05	0.00894472	FALSE	TRUE	Trans (>250 kb)			5.3144
ENSG00000171703	TCEA2	20	q13.33	62681189	62703700	3.9001	9.61537e-05	0.00894472	FALSE	TRUE	Trans (>250 kb)			4.71864
ENSG00000141858	SAMD1	19	p13.12	14198652	14201848	3.89742	9.72233e-05	0.00894472	FALSE	TRUE	Trans (>250 kb)			2.8444
ENSG00000100330	MTMR3	22	q12.2	30279144	30426855	3.89645	9.76118e-05	0.00894472	FALSE	TRUE	Trans (>250 kb)			6.87177
ENSG00000147130	ZMYM3	X	q13.1	70459474	70474996	3.89286	9.90704e-05	0.00894472	FALSE	TRUE	Trans (>250 kb)
ENSG00000089351	GRAMD1A	19	q13.11	35485688	35517375	3.89275	9.9115e-05	0.00894472	FALSE	TRUE	Trans (>250 kb)			1.5112
ENSG00000049089	COL9A2	1	p34.2	40766159	40783488	3.89274	9.91187e-05	0.00894472	FALSE	TRUE	Trans (>250 kb)			2.53487
ENSG00000075568	TMEM131	2	q11.2	98372799	98612388	3.89047	0.000100052	0.00895	FALSE	TRUE	Trans (>250 kb)			1.00412
ENSG00000011451	WIZ	19	p13.12	15532319	15560762	3.88458	0.000102509	0.00896552	FALSE	TRUE	Trans (>250 kb)			4.84859
ENSG00000110046	ATG2A	11	q13.1	64662007	64684722	3.88409	0.000102713	0.00896552	FALSE	TRUE	Trans (>250 kb)			1.16055
ENSG00000182979	MTA1	14	q32.33	105886159	105937066	3.87502	0.000106614	0.00913043	FALSE	TRUE	Trans (>250 kb)			4.8342
ENSG00000128394	APOBEC3F	22	q13.1	39436609	39449915	3.86199	0.000112468	0.0097619	FALSE	TRUE	Trans (>250 kb)			0.675906
ENSG00000083168	KAT6A	8	p11.21	41786997	41909508	3.85822	0.000114214	0.00981043	FALSE	TRUE	Trans (>250 kb)			1.02234
ENSG00000197136	PCNXL3	11	q13.1	65383244	65404910	3.85555	0.000115471	0.0099061	FALSE	TRUE	Trans (>250 kb)			4.55643
ENSG00000148384	INPP5E	9	q34.3	139323071	139334274	3.85237	0.000116981	0.00990654	FALSE	TRUE	Trans (>250 kb)			1.37629
ENSG00000181192	DHTKD1	10	p14	12110971	12165224	3.85045	0.000117902	0.01	FALSE	TRUE	Trans (>250 kb)			2.34264
ENSG00000100139	MICALL1	22	q13.1	38301664	38338829	3.84501	0.000120547	0.0101826	FALSE	TRUE	Trans (>250 kb)			0.523984
ENSG00000177732	SOX12	20	p13	306207	310865	3.84319	0.000121445	0.0101826	FALSE	TRUE	242408	rs1418258	1.31254e-10	2.49916
ENSG00000157540	DYRK1A	21	q22.13	38738092	38889753	3.84208	0.000121995	0.0101826	FALSE	TRUE	Trans (>250 kb)			0.871811
ENSG00000184677	ZBTB40	1	p36.12	22778344	22857650	3.83645	0.000124828	0.0104054	FALSE	TRUE	Trans (>250 kb)			1.98589
ENSG00000167491	GATAD2A	19	p13.11	19496635	19619740	3.8359	0.000125105	0.0104054	FALSE	TRUE	Trans (>250 kb)			1.17918
ENSG00000188827	SLX4	16	p13.3	3631182	3661599	3.83466	0.000125737	0.0104484	FALSE	TRUE	Trans (>250 kb)			0.00144117
ENSG00000118707	TGIF2	20	q11.23	35201891	35222353	3.83366	0.000126252	0.0105804	FALSE	TRUE	Trans (>250 kb)			0.991139
ENSG00000146950	SHROOM2	X	p22.2	9754496	9917483	3.82466	0.000130953	0.0108811	FALSE	TRUE	Trans (>250 kb)
ENSG00000103197	TSC2	16	p13.3	2097466	2138716	3.81917	0.000133903	0.0108811	FALSE	TRUE	Trans (>250 kb)			2.07869
ENSG00000049618	ARID1B	6	q25.3	157099063	157531913	3.81581	0.000135737	0.0109871	FALSE	TRUE	Trans (>250 kb)			3.2691
ENSG00000090924	PLEKHG2	19	q13.2	39903225	39919054	3.81407	0.000136695	0.0109871	FALSE	TRUE	Trans (>250 kb)			3.68615
ENSG00000185262	UBALD2	17	q25.1	74261283	74267375	3.8118	0.000137957	0.0109871	FALSE	TRUE	Trans (>250 kb)			1.36062
ENSG00000136367	ZFHX2	14	q11.2	23990066	24025401	3.81174	0.000137991	0.0109871	FALSE	TRUE	Trans (>250 kb)			2.96268
ENSG00000115568	ZNF142	2	q35	219502639	219524378	3.81163	0.000138051	0.0109871	FALSE	TRUE	Trans (>250 kb)			4.5557
ENSG00000186174	BCL9L	11	q23.3	118764584	118796317	3.80609	0.000141182	0.0110256	FALSE	TRUE	Trans (>250 kb)			2.24377
ENSG00000218416	AC110619.2	2	q37.3	241388732	241396131	3.79139	0.000149804	0.0117427	FALSE	TRUE	Trans (>250 kb)			1.57205
ENSG00000160741	CRTC2	1	q21.3	153920145	153931101	3.78719	0.00015236	0.0117427	FALSE	TRUE	Trans (>250 kb)			1.62652
ENSG00000126464	PRR12	19	q13.33	50094900	50129696	3.78085	0.000156294	0.0118519	FALSE	TRUE	Trans (>250 kb)			2.63357
ENSG00000038382	TRIO	5	p15.2	14143811	14532235	3.78002	0.000156814	0.0118519	FALSE	TRUE	Trans (>250 kb)			0.655573
ENSG00000198026	ZNF335	20	q13.12	44577292	44600833	3.77707	0.000158684	0.0120816	FALSE	TRUE	Trans (>250 kb)			3.35682
ENSG00000136378	ADAMTS7	15	q25.1	79051545	79103773	3.7727	0.00016149	0.0122088	FALSE	TRUE	Trans (>250 kb)			3.33463
ENSG00000161202	DVL3	3	q27.1	183873176	183891398	3.76646	0.000165581	0.0123108	FALSE	TRUE	113130	rs6795022	4.67819e-11	5.27367
ENSG00000140750	ARHGAP17	16	p12.1	24930706	25026987	3.7639	0.000167282	0.012381	FALSE	TRUE	Trans (>250 kb)			0.721661
ENSG00000111676	ATN1	12	p13.31	7033626	7051484	3.75825	0.000171107	0.0126772	FALSE	TRUE	Trans (>250 kb)
ENSG00000188026	RILPL1	12	q24.31	123955925	124018265	3.75516	0.000173231	0.0127843	FALSE	TRUE	48362	rs28625019	0	7.13051
ENSG00000237441	RGL2	6	p21.32	33259431	33267101	3.75084	0.000176244	0.0128462	FALSE	TRUE	Trans (>250 kb)			7.13051
ENSG00000065000	AP3D1	19	p13.3	2100988	2164464	3.75021	0.000176687	0.0128462	FALSE	TRUE	Trans (>250 kb)			0.721173
ENSG00000115464	USP34	2	p15	61414598	61697904	3.74884	0.000177657	0.0128462	FALSE	TRUE	Trans (>250 kb)			4.80291
ENSG00000125447	GGA3	17	q25.1	73232694	73258444	3.74083	0.000183417	0.0130153	FALSE	TRUE	Trans (>250 kb)			3.01737
ENSG00000080845	DLGAP4	20	q11.23	34894258	35157040	3.73887	0.000184849	0.0131179	FALSE	TRUE	Trans (>250 kb)			2.00892
ENSG00000138834	MAPK8IP3	16	p13.3	1756184	1820318	3.73686	0.000186331	0.0131698	FALSE	TRUE	Trans (>250 kb)			3.31036
ENSG00000196689	TRPV1	17	p13.2	3468738	3500392	3.73681	0.000186372	0.0131698	FALSE	TRUE	Trans (>250 kb)			0.83608
ENSG00000167595	C19orf55	19	q13.12	36249044	36261930	3.73193	0.000190016	0.0134211	FALSE	TRUE	Trans (>250 kb)			3.44577
ENSG00000242252	BGLAP	1	q22	156211753	156213112	3.72836	0.000192726	0.013633	FALSE	TRUE	Trans (>250 kb)			7.13051
ENSG00000084731	KIF3C	2	p23.3	26149471	26205618	3.72424	0.000195907	0.0137175	FALSE	TRUE	Trans (>250 kb)			1.08455
ENSG00000163961	RNF168	3	q29	196195654	196230639	3.7222	0.000197493	0.0137175	FALSE	TRUE	Trans (>250 kb)			3.04205
ENSG00000163681	SLMAP	3	p14.3	57741177	57914895	3.71863	0.000200309	0.0137269	FALSE	TRUE	Trans (>250 kb)			7.13051
ENSG00000186001	LRCH3	3	q29	197518097	197615307	3.71228	0.0002054	0.0140647	FALSE	TRUE	Trans (>250 kb)			2.23
ENSG00000079313	REXO1	19	p13.3	1815248	1848452	3.7122	0.000205465	0.0140647	FALSE	TRUE	Trans (>250 kb)			1.96994
ENSG00000107185	RGP1	9	p13.3	35749203	35758572	3.70898	0.000208098	0.0140647	FALSE	TRUE	Trans (>250 kb)			4.57729
ENSG00000130856	ZNF236	18	q23	74534563	74682683	3.70535	0.0002111	0.0143214	FALSE	TRUE	Trans (>250 kb)			4.85314
ENSG00000088888	MAVS	20	p13	3827487	3849280	3.70521	0.000211214	0.0143214	FALSE	TRUE	Trans (>250 kb)			3.08292
ENSG00000129351	ILF3	19	p13.2	10764937	10803093	3.70472	0.000211621	0.0143416	FALSE	TRUE	Trans (>250 kb)			4.58368
ENSG00000179335	CLK3	15	q24.1	74890841	74932057	3.70033	0.000215321	0.0145745	FALSE	TRUE	Trans (>250 kb)			7.13051
ENSG00000149679	CABLES2	20	q13.33	60963688	60982341	3.6943	0.000220496	0.0148421	FALSE	TRUE	Trans (>250 kb)			1.24801
ENSG00000224420	ADM5	19	q13.33	50191921	50193832	3.69232	0.000222218	0.0148951	FALSE	TRUE	Trans (>250 kb)			3.55386
ENSG00000173706	HEG1	3	q21.2	124684554	124774802	3.68055	0.000232731	0.0151379	FALSE	TRUE	Trans (>250 kb)			1.81879
ENSG00000135945	REV1	2	q11.2	100016938	100106497	3.68001	0.000233224	0.0151379	FALSE	TRUE	7267	rs1823569	4.52997e-08	7.13051
ENSG00000254413	CHKB-CPT1B	22	q13.33	51007298	51021394	3.6697	0.000242838	0.0155479	FALSE	TRUE	Trans (>250 kb)			3.64765
ENSG00000159958	TNFRSF13C	22	q13.2	42321045	42322822	3.66896	0.000243536	0.0155479	FALSE	TRUE	Trans (>250 kb)			2.25637
ENSG00000119772	DNMT3A	2	p23.3	25455845	25565459	3.6666	0.000245797	0.0156997	FALSE	TRUE	Trans (>250 kb)			1.28204
ENSG00000269846	RBL1	20	q11.23	35724188	35725581	3.66522	0.000247123	0.0157143	FALSE	TRUE	Trans (>250 kb)			1.97608
ENSG00000187792	ZNF70	22	q11.23	24083769	24093279	3.66225	0.000250013	0.0159322	FALSE	TRUE	Trans (>250 kb)			3.53357
ENSG00000164916	FOXK1	7	p22.1	4683388	4811074	3.65941	0.000252794	0.0160473	FALSE	TRUE	Trans (>250 kb)			3.67775
ENSG00000107341	UBE2R2	9	p13.3	33817565	33920402	3.65803	0.000254161	0.0161616	FALSE	TRUE	Trans (>250 kb)			1.49148
ENSG00000177728	KIAA0195	17	q25.1	73437240	73496171	3.65365	0.000258535	0.016443	FALSE	TRUE	Trans (>250 kb)			2.6417
ENSG00000187239	FNBP1	9	q34.11	132649466	132805473	3.65084	0.000261383	0.016457	FALSE	TRUE	Trans (>250 kb)			0.0948203
ENSG00000198198	SZT2	1	p34.2	43855553	43918321	3.64853	0.000263749	0.016457	FALSE	TRUE	Trans (>250 kb)			3.44577
ENSG00000065883	CDK13	7	p14.1	39989636	40136733	3.64106	0.000271519	0.0164821	FALSE	TRUE	Trans (>250 kb)			3.01737
ENSG00000184897	H1FX	3	q21.3	129033615	129035120	3.64083	0.000271762	0.0164821	FALSE	TRUE	Trans (>250 kb)			4.21744
ENSG00000185049	NELFA	4	p16.3	1984441	2043630	3.63372	0.000279363	0.0169032	FALSE	TRUE	Trans (>250 kb)			0.752742
ENSG00000117139	KDM5B	1	q32.1	202696526	202778598	3.63117	0.000282141	0.0169032	FALSE	TRUE	Trans (>250 kb)			3.48076
ENSG00000105323	HNRNPUL1	19	q13.2	41768401	41813503	3.62817	0.000285439	0.0171061	FALSE	TRUE	Trans (>250 kb)			5.47895
ENSG00000062650	WAPAL	10	q23.2	88195013	88281572	3.62197	0.000292365	0.0173482	FALSE	TRUE	Trans (>250 kb)			0.189418
ENSG00000140398	NEIL1	15	q24.2	75639296	75647592	3.62105	0.000293408	0.0173482	FALSE	TRUE	Trans (>250 kb)			6.35649
ENSG00000141027	NCOR1	17	p11.2	15932471	16121499	3.61882	0.000295954	0.0174214	FALSE	TRUE	Trans (>250 kb)			6.06327
ENSG00000018408	WWTR1	3	q25.1	149235022	149454501	3.61723	0.000297776	0.0174214	FALSE	TRUE	Trans (>250 kb)			3.4935
ENSG00000155506	LARP1	5	q33.2	154092462	154197167	3.61662	0.000298473	0.0174214	FALSE	TRUE	0	rs816719	7.0156e-10	7.13051
ENSG00000114739	ACVR2B	3	p22.2	38495342	38534633	3.61189	0.000303969	0.0176875	FALSE	TRUE	Trans (>250 kb)			5.2871
ENSG00000156304	SCAF4	21	q22.11	33043346	33104388	3.60527	0.000311831	0.0180556	FALSE	TRUE	Trans (>250 kb)			7.13051
ENSG00000255767	RP13-512J5.1	2	p25.3	3579574	3595547	3.60365	0.000313783	0.0180556	FALSE	TRUE	Trans (>250 kb)			3.67538
ENSG00000130311	DDA1	19	p13.11	17420327	17434110	3.60251	0.000315154	0.0180615	FALSE	TRUE	Trans (>250 kb)			5.57641
ENSG00000178409	BEND3	6	q21	107386386	107436473	3.60195	0.000315839	0.0180675	FALSE	TRUE	Trans (>250 kb)			2.83731
ENSG00000167674	HDGFRP2	19	p13.3	4472284	4502223	3.59851	0.000320049	0.0182831	FALSE	TRUE	Trans (>250 kb)			4.21708
ENSG00000160111	CPAMD8	19	p13.11	17003758	17137625	3.59485	0.000324575	0.0182831	FALSE	TRUE	Trans (>250 kb)			3.78173
ENSG00000178951	ZBTB7A	19	p13.3	4044362	4066943	3.5937	0.000326019	0.0182831	FALSE	TRUE	Trans (>250 kb)			1.50807
ENSG00000137478	FCHSD2	11	q13.4	72547790	72853306	3.58623	0.000335488	0.0186228	FALSE	TRUE	Trans (>250 kb)			3.88385
ENSG00000181222	POLR2A	17	p13.1	7387685	7417933	3.58264	0.00034014	0.0188095	FALSE	TRUE	Trans (>250 kb)			6.42942
ENSG00000178229	ZNF543	19	q13.43	57831877	57842144	3.58061	0.000342788	0.0188757	FALSE	TRUE	Trans (>250 kb)			2.12909
ENSG00000102974	CTCF	16	q22.1	67596310	67673086	3.57346	0.000352301	0.0189826	FALSE	TRUE	Trans (>250 kb)			3.57455
ENSG00000118482	PHF3	6	q12	64345725	64489229	3.57292	0.000353028	0.0189826	FALSE	TRUE	Trans (>250 kb)			1.36761
ENSG00000108306	FBXL20	17	q12	37415384	37558776	3.57141	0.000355063	0.0189826	FALSE	TRUE	211705	rs9915323	1.79426e-11	7.13051
ENSG00000227729	RD3L	14	q32.33	104406763	104408645	3.56899	0.000358366	0.0191304	FALSE	TRUE	Trans (>250 kb)			0.0468237
ENSG00000172081	MOB3A	19	p13.3	2071037	2096672	3.56286	0.000366836	0.0192	FALSE	TRUE	Trans (>250 kb)			3.70506
ENSG00000184863	RBM33	7	q36.3	155437145	155574179	3.56207	0.000367943	0.0192	FALSE	TRUE	Trans (>250 kb)			4.40472
ENSG00000076984	MAP2K7	19	p13.2	7968728	7979363	3.56013	0.000370674	0.0192898	FALSE	TRUE	Trans (>250 kb)			3.28359
ENSG00000189339	SLC35E2B	1	p36.33	1592939	1624167	3.55427	0.000379032	0.0194085	FALSE	TRUE	Trans (>250 kb)			0.500976
ENSG00000137413	TAF8	6	p21.1	42018251	42055199	3.55419	0.000379144	0.0194085	FALSE	TRUE	Trans (>250 kb)			2.53487
ENSG00000156650	KAT6B	10	q22.2	76585340	76792380	3.5499	0.000385373	0.0196629	FALSE	TRUE	Trans (>250 kb)			0.849127
ENSG00000169221	TBC1D10B	16	p11.2	30368423	30381585	3.54577	0.000391465	0.0197759	FALSE	TRUE	Trans (>250 kb)			1.23554
ENSG00000100796	SMEK1	14	q32.12	91923955	91976898	3.54232	0.000396622	0.0200279	FALSE	TRUE	39300	rs1285847	1.82341e-08	7.13051
ENSG00000141298	SSH2	17	q11.2	27952956	28257294	3.54203	0.000397055	0.0200279	FALSE	TRUE	Trans (>250 kb)			3.04205
ENSG00000075413	MARK3	14	q32.32	103851729	103970168	3.54161	0.0003977	0.0200833	FALSE	TRUE	Trans (>250 kb)			5.85008
ENSG00000186111	PIP5K1C	19	p13.3	3630181	3700477	3.53857	0.000402295	0.0203601	FALSE	TRUE	Trans (>250 kb)			1.06049
ENSG00000143398	PIP5K1A	1	q21.3	151170425	151222012	3.53633	0.00040573	0.0204959	FALSE	TRUE	Trans (>250 kb)			4.1753
ENSG00000204406	MBD5	2	q23.1	148778580	149275805	3.53614	0.000406019	0.0204959	FALSE	TRUE	Trans (>250 kb)			2.76746
ENSG00000176542	KIAA2018	3	q13.2	113367232	113415493	3.53418	0.000409043	0.0206593	FALSE	TRUE	Trans (>250 kb)			1.04978
ENSG00000198218	QRICH1	3	p21.31	49067140	49131796	3.53056	0.000414674	0.0208086	FALSE	TRUE	206517	rs79672978	1.21007e-08	7.13051
ENSG00000175215	CTDSP2	12	q14.1	58213710	58240522	3.5289	0.00041729	0.0208086	FALSE	TRUE	Trans (>250 kb)			4.19389
ENSG00000165288	BRWD3	X	q21.1	79926353	80065187	3.5284	0.000418075	0.0208086	FALSE	TRUE	Trans (>250 kb)
ENSG00000170776	AKAP13	15	q25.3	85923802	86292586	3.5278	0.000419028	0.0208086	FALSE	TRUE	0	rs431254	1.19766e-08	5.45131
ENSG00000142867	BCL10	1	p22.3	85731931	85742773	3.52759	0.000419358	0.0208086	FALSE	TRUE	Trans (>250 kb)			2.49916
ENSG00000137497	NUMA1	11	q13.4	71713910	71791739	3.52628	0.000421447	0.0208311	FALSE	TRUE	Trans (>250 kb)			2.09303
ENSG00000101216	GMEB2	20	q13.33	62218955	62258394	3.52225	0.000427905	0.0210904	FALSE	TRUE	Trans (>250 kb)			7.13051
ENSG00000134744	ZCCHC11	1	p32.3	52873954	53019159	3.52142	0.000429242	0.0210904	FALSE	TRUE	Trans (>250 kb)			3.16787
ENSG00000145014	TMEM44	3	q29	194308402	194354418	3.51171	0.000445229	0.0215263	FALSE	TRUE	Trans (>250 kb)			3.67739
ENSG00000177084	POLE	12	q24.33	133200348	133263951	3.50896	0.000449862	0.0216146	FALSE	TRUE	Trans (>250 kb)			3.16016
ENSG00000163125	RPRD2	1	q21.3	150335567	150449042	3.50851	0.000450625	0.0216146	FALSE	TRUE	Trans (>250 kb)			3.29731
ENSG00000073614	KDM5A	12	p13.33	389295	498620	3.50772	0.000451963	0.0216146	FALSE	TRUE	Trans (>250 kb)			1.66186
ENSG00000172943	PHF8	X	p11.22	53963109	54075391	3.50133	0.000462937	0.0220725	FALSE	TRUE	Trans (>250 kb)
ENSG00000105426	PTPRS	19	p13.3	5158506	5340814	3.49819	0.000468435	0.0220865	FALSE	TRUE	Trans (>250 kb)			2.97293
ENSG00000137073	UBAP2	9	p13.3	33921691	34048947	3.49818	0.000468443	0.0220865	FALSE	TRUE	Trans (>250 kb)			1.37274
ENSG00000204463	BAG6	6	p21.33	31606805	31620482	3.49739	0.000469843	0.0220865	FALSE	TRUE	0	rs12524536	0	7.13051
ENSG00000267303	CTD-2369P2.12	19	p13.2	10426147	10431354	3.49678	0.000470915	0.0220865	FALSE	TRUE	Trans (>250 kb)			5.64295
ENSG00000105738	SIPA1L3	19	q13.13	38397868	38699012	3.49656	0.00047129	0.0220865	FALSE	TRUE	Trans (>250 kb)			2.05638
ENSG00000109685	WHSC1	4	p16.3	1873151	1983934	3.49653	0.000471343	0.0220865	FALSE	TRUE	Trans (>250 kb)			2.47701
ENSG00000168066	SF1	11	q13.1	64532078	64546258	3.48825	0.000486202	0.0227778	FALSE	TRUE	Trans (>250 kb)			0.949206
ENSG00000100226	GTPBP1	22	q13.1	39101728	39134304	3.48709	0.000488312	0.0228463	FALSE	TRUE	0	rs9835	0	5.45131
ENSG00000167395	ZNF646	16	p11.2	31085743	31095517	3.48621	0.000489919	0.0228643	FALSE	TRUE	Trans (>250 kb)			4.07146
ENSG00000204569	PPP1R10	6	p21.33	30568177	30586389	3.48458	0.000492904	0.0229	FALSE	TRUE	0	rs1264419	3.23972e-10	7.13051
ENSG00000166439	RNF169	11	q13.4	74459913	74553458	3.48244	0.000496874	0.0231343	FALSE	TRUE	Trans (>250 kb)			1.17818
ENSG00000105655	ISYNA1	19	p13.11	18545198	18549111	3.47939	0.000502553	0.0231931	FALSE	TRUE	Trans (>250 kb)			3.06872
ENSG00000010292	NCAPD2	12	p13.31	6602522	6641121	3.47916	0.000502985	0.0231931	FALSE	TRUE	Trans (>250 kb)			6.10037
ENSG00000172939	OXSR1	3	p22.2	38206580	38296979	3.47272	0.000515216	0.0235784	FALSE	TRUE	Trans (>250 kb)			5.58896
ENSG00000165861	ZFYVE1	14	q24.2	73436159	73493920	3.4702	0.000520071	0.0236779	FALSE	TRUE	0	rs10141389	1.2475e-08	7.13051
ENSG00000188559	RALGAPA2	20	p11.23	20370196	20693131	3.46709	0.00052613	0.0236779	FALSE	TRUE	Trans (>250 kb)			0.124575
ENSG00000179833	SERTAD2	2	p14	64858755	64978139	3.46688	0.000526536	0.0236779	FALSE	TRUE	Trans (>250 kb)			0.927794
ENSG00000076067	RBMS2	12	q13.3	56915713	56984745	3.46591	0.000528441	0.023741	FALSE	TRUE	41163	rs59333125	0	7.13051
ENSG00000126461	SCAF1	19	q13.33	50145382	50161899	3.458	0.000544205	0.0240714	FALSE	TRUE	Trans (>250 kb)			1.00891
ENSG00000214946	TBC1D26	17	p12	15635561	15649476	3.45705	0.000546118	0.0242043	FALSE	TRUE	Trans (>250 kb)			3.37726
ENSG00000152284	TCF7L1	2	p11.2	85360533	85537511	3.44975	0.000561107	0.0246009	FALSE	TRUE	Trans (>250 kb)			3.70766
ENSG00000148200	NR6A1	9	q33.3	127279554	127533589	3.44789	0.000564984	0.0246136	FALSE	TRUE	Trans (>250 kb)			7.13051
ENSG00000100106	TRIOBP	22	q13.1	38093011	38172563	3.44541	0.000570192	0.0247319	FALSE	TRUE	Trans (>250 kb)			3.60629
ENSG00000114982	KANSL3	2	q11.2	97258907	97308524	3.44069	0.00058023	0.0252791	FALSE	TRUE	Trans (>250 kb)			4.22888
ENSG00000104960	PTOV1	19	q13.33	50353992	50364001	3.43041	0.000602681	0.0260641	FALSE	TRUE	Trans (>250 kb)			6.03998
ENSG00000142784	WDTC1	1	p36.11	27561007	27635110	3.42917	0.00060542	0.0260641	FALSE	TRUE	Trans (>250 kb)			0.992984
ENSG00000173366	TLR9	3	p21.2	52255097	52265206	3.42828	0.000607428	0.0260641	FALSE	TRUE	Trans (>250 kb)			4.60536
ENSG00000110237	ARHGEF17	11	q13.4	73019334	73080136	3.42638	0.000611693	0.0262785	FALSE	TRUE	Trans (>250 kb)			3.79352
ENSG00000048649	RSF1	11	q14.1	77371041	77532063	3.42408	0.000616885	0.0263039	FALSE	TRUE	Trans (>250 kb)			4.61728
ENSG00000070476	ZXDC	3	q21.3	126156444	126194762	3.41937	0.00062767	0.0267191	FALSE	TRUE	0	rs777498	9.68692e-12	7.13051
ENSG00000185591	SP1	12	q13.13	53773960	53810230	3.41901	0.000628488	0.0267191	FALSE	TRUE	Trans (>250 kb)			4.67611
ENSG00000170322	NFRKB	11	q24.3	129733531	129765485	3.4156	0.000636425	0.0268584	FALSE	TRUE	Trans (>250 kb)			6.78373
ENSG00000171681	ATF7IP	12	p13.1	14518610	14651697	3.41429	0.000639474	0.0268584	FALSE	TRUE	Trans (>250 kb)			1.94608
ENSG00000178188	SH2B1	16	p11.2	28857921	28885526	3.41417	0.000639773	0.0268584	FALSE	TRUE	Trans (>250 kb)			1.38082
ENSG00000022976	ZNF839	14	q32.31	102783714	102809044	3.41356	0.000641212	0.0268584	FALSE	TRUE	Trans (>250 kb)			1.0649
ENSG00000159592	GPBP1L1	1	p34.1	46092976	46153785	3.41242	0.000643899	0.0268584	FALSE	TRUE	Trans (>250 kb)			2.82355
ENSG00000267168	RP11-318A15.7	17	q25.1	74729060	74734604	3.41194	0.000645024	0.0268584	FALSE	TRUE	Trans (>250 kb)			0.103258
ENSG00000197724	PHF2	9	q22.31	96338689	96441869	3.40862	0.000652915	0.0271965	FALSE	TRUE	Trans (>250 kb)			5.6598
ENSG00000213999	MEF2B	19	p13.11	19256377	19303400	3.40336	0.000665634	0.0274728	FALSE	TRUE	Trans (>250 kb)			0.209873
ENSG00000129933	MAU2	19	p13.11	19431490	19469563	3.40187	0.00066926	0.0274728	FALSE	TRUE	Trans (>250 kb)			1.33943
ENSG00000102572	STK24	13	q32.2	99102455	99230194	3.40162	0.000669868	0.0274728	FALSE	TRUE	Trans (>250 kb)			1.43976
ENSG00000204305	AGER	6	p21.32	32148745	32152101	3.40023	0.000673302	0.0275652	FALSE	TRUE	2752	rs3134946	8.73176e-11	5.45131
ENSG00000089902	RCOR1	14	q32.31	103058998	103196913	3.39673	0.000681959	0.027987	FALSE	TRUE	Trans (>250 kb)			1.02276
ENSG00000135686	KLHL36	16	q24.1	84682131	84701292	3.39595	0.000683916	0.028013	FALSE	TRUE	Trans (>250 kb)			4.05872
ENSG00000038532	CLEC16A	16	p13.13	11038345	11276046	3.39232	0.000693026	0.0282833	FALSE	TRUE	Trans (>250 kb)			4.21037
ENSG00000155034	FBXL18	7	p22.1	5470966	5553429	3.38727	0.000705918	0.0287633	FALSE	TRUE	18210	rs4628168	4.44089e-16	6.08326
ENSG00000086758	HUWE1	X	p11.22	53559057	53713673	3.38669	0.000707402	0.0287633	FALSE	TRUE	Trans (>250 kb)
ENSG00000072364	AFF4	5	q31.1	132211071	132299326	3.38485	0.00071217	0.0289149	FALSE	TRUE	Trans (>250 kb)			0.958092
ENSG00000153487	ING1	13	q34	111365083	111373421	3.3841	0.000714127	0.0290234	FALSE	TRUE	Trans (>250 kb)			1.57248
ENSG00000130702	LAMA5	20	q13.33	60883011	60942368	3.37302	0.000743476	0.0299163	FALSE	TRUE	Trans (>250 kb)			1.78327
ENSG00000139083	ETV6	12	p13.2	11802788	12048336	3.37193	0.000746423	0.0299163	FALSE	TRUE	Trans (>250 kb)			0.309456
ENSG00000091640	SPAG7	17	p13.2	4862521	4871167	3.37124	0.000748319	0.0299163	FALSE	TRUE	Trans (>250 kb)			0.448649
ENSG00000082497	SERTAD4	1	q32.2	210406144	210419976	3.37042	0.000750539	0.0299163	FALSE	TRUE	Trans (>250 kb)			3.86242
ENSG00000168612	ZSWIM1	20	q13.12	44509866	44513905	3.36906	0.000754255	0.0300209	FALSE	TRUE	Trans (>250 kb)			1.71775
ENSG00000205189	ZBTB10	8	q21.13	81397854	81438500	3.36803	0.000757062	0.0300417	FALSE	TRUE	Trans (>250 kb)			0.464087
ENSG00000123999	INHA	2	q35	220433884	220440435	3.36651	0.000761251	0.0300621	FALSE	TRUE	Trans (>250 kb)			3.70766
ENSG00000141956	PRDM15	21	q22.3	43218385	43299591	3.36588	0.000762993	0.0300621	FALSE	TRUE	Trans (>250 kb)			4.04438
ENSG00000159140	SON	21	q22.11	34914924	34949812	3.36582	0.000763174	0.0300621	FALSE	TRUE	Trans (>250 kb)			3.7328
ENSG00000093000	NUP50	22	q13.31	45559722	45583896	3.36342	0.000769818	0.0301437	FALSE	TRUE	124020	rs73169225	2.06865e-09	0.475281
ENSG00000008083	JARID2	6	p22.3	15246527	15522252	3.36197	0.000773876	0.0301639	FALSE	TRUE	Trans (>250 kb)			2.45858
ENSG00000031823	RANBP3	19	p13.3	5916150	5978153	3.35856	0.000783484	0.0305726	FALSE	TRUE	Trans (>250 kb)			1.36411
ENSG00000119682	AREL1	14	q24.3	75120140	75179818	3.35477	0.000794309	0.0308571	FALSE	TRUE	Trans (>250 kb)			3.16016
ENSG00000101126	ADNP	20	q13.13	49505585	49547958	3.35354	0.000797858	0.0309165	FALSE	TRUE	Trans (>250 kb)			7.13051
ENSG00000218891	ZNF579	19	q13.42	56088899	56092211	3.35157	0.000803538	0.0310303	FALSE	TRUE	183127	rs74683747	1.11022e-16	1.33697
ENSG00000111540	RAB5B	12	q13.2	56367697	56388490	3.35092	0.000805423	0.0310303	FALSE	TRUE	Trans (>250 kb)			1.31049
ENSG00000100811	YY1	14	q32.2	100704635	100749129	3.35055	0.000806505	0.0310303	FALSE	TRUE	Trans (>250 kb)			1.97697
ENSG00000141258	SGSM2	17	p13.3	2240792	2284352	3.34769	0.000814895	0.031167	FALSE	TRUE	189062	rs12452074	1.94139e-08	7.13051
ENSG00000197603	C5orf42	5	p13.2	37106330	37249530	3.34221	0.000831134	0.0317671	FALSE	TRUE	Trans (>250 kb)			1.92328
ENSG00000055208	TAB2	6	q25.1	149539777	149732749	3.34086	0.000835193	0.0318838	FALSE	TRUE	Trans (>250 kb)			2.15904
ENSG00000099364	FBXL19	16	p11.2	30934376	30960104	3.33971	0.000838671	0.032016	FALSE	TRUE	Trans (>250 kb)			1.68577
ENSG00000077235	GTF3C1	16	p12.1	27470876	27561234	3.33943	0.000839502	0.032016	FALSE	TRUE	Trans (>250 kb)			3.09708
ENSG00000100625	SIX4	14	q23.1	61176246	61191066	3.33704	0.000846771	0.032167	FALSE	TRUE	Trans (>250 kb)			0.387103
ENSG00000167302	ENTHD2	17	q25.3	79202077	79212891	3.3327	0.000860072	0.032396	FALSE	TRUE	Trans (>250 kb)			1.9832
ENSG00000086015	MAST2	1	p34.1	46252659	46501796	3.33134	0.000864275	0.0324063	FALSE	TRUE	178371	rs55707872	4.44089e-16	4.06353
ENSG00000215906	LACTBL1	1	p36.12	23279536	23291831	3.32902	0.000871525	0.0325394	FALSE	TRUE	Trans (>250 kb)			2.49633
ENSG00000112659	CUL9	6	p21.1	43149913	43192325	3.32769	0.000875686	0.0326719	FALSE	TRUE	Trans (>250 kb)			2.29474
ENSG00000163635	ATXN7	3	p14.1	63850233	63989138	3.32617	0.000880474	0.0327202	FALSE	TRUE	Trans (>250 kb)			1.85959
ENSG00000167182	SP2	17	q21.32	45973516	46006323	3.32461	0.000885436	0.032835	FALSE	TRUE	Trans (>250 kb)			1.44259
ENSG00000168298	HIST1H1E	6	p22.2	26156559	26157343	3.32383	0.0008879	0.032835	FALSE	TRUE	Trans (>250 kb)			7.13051
ENSG00000112658	SRF	6	p21.1	43139037	43149243	3.32006	0.000899991	0.0329412	FALSE	TRUE	Trans (>250 kb)			0.627705
ENSG00000108262	GIT1	17	q11.2	27900487	27921072	3.31798	0.000906724	0.0329412	FALSE	TRUE	Trans (>250 kb)			2.94308
ENSG00000197714	ZNF460	19	q13.43	57791419	57804937	3.31725	0.000909085	0.0329412	FALSE	TRUE	Trans (>250 kb)			3.08292
ENSG00000212864	RNF208	9	q34.3	140114707	140116033	3.31699	0.000909921	0.0329412	FALSE	TRUE	Trans (>250 kb)
ENSG00000166783	KIAA0430	16	p13.11	15688243	15737023	3.31562	0.000914403	0.0329412	FALSE	TRUE	Trans (>250 kb)			7.13051
ENSG00000139990	DCAF5	14	q24.1	69517598	69619867	3.31553	0.0009147	0.0329412	FALSE	TRUE	Trans (>250 kb)			2.61783
ENSG00000171475	WIPF2	17	q21.1	38375556	38440388	3.31325	0.0009222	0.0330263	FALSE	TRUE	Trans (>250 kb)			2.8103
ENSG00000182095	TNRC18	7	p22.1	5346421	5465045	3.31071	0.000930592	0.0330263	FALSE	TRUE	0	rs4628168	4.44089e-16	7.13051
ENSG00000188994	ZNF292	6	q14.3	87862551	87973914	3.3089	0.00093662	0.033227	FALSE	TRUE	Trans (>250 kb)			2.40554
ENSG00000055609	KMT2C	7	q36.1	151832010	152133090	3.30855	0.000937813	0.0332397	FALSE	TRUE	Trans (>250 kb)			1.63743
ENSG00000070770	CSNK2A2	16	q21	58191811	58231824	3.30787	0.000940072	0.0332523	FALSE	TRUE	Trans (>250 kb)			1.8334
ENSG00000169951	ZNF764	16	p11.2	30565085	30569819	3.30714	0.000942552	0.0332836	FALSE	TRUE	Trans (>250 kb)			0.187122
ENSG00000049759	NEDD4L	18	q21.31	55711599	56068772	3.30546	0.000948209	0.0334264	FALSE	TRUE	Trans (>250 kb)			5.17874
ENSG00000004534	RBM6	3	p21.31	49977440	50137478	3.30438	0.00095186	0.0335065	FALSE	TRUE	0	rs62262100	4.32387e-08	7.13051
ENSG00000110497	AMBRA1	11	p11.2	46417964	46615675	3.30277	0.000957336	0.0335556	FALSE	TRUE	Trans (>250 kb)			4.65409
ENSG00000105072	C19orf44	19	p13.11	16607122	16632163	3.3019	0.000960324	0.0336414	FALSE	TRUE	Trans (>250 kb)			1.76335
ENSG00000132466	ANKRD17	4	q13.3	73939093	74124515	3.29887	0.000970744	0.0339852	FALSE	TRUE	Trans (>250 kb)			0.853088
ENSG00000171940	ZNF217	20	q13.2	52183604	52226446	3.29763	0.000975062	0.0340257	FALSE	TRUE	Trans (>250 kb)			4.04793
ENSG00000005007	UPF1	19	p13.11	18942747	18979045	3.29665	0.000978441	0.0340917	FALSE	TRUE	Trans (>250 kb)			2.99441
ENSG00000198799	LRIG2	1	p13.2	113615831	113674882	3.29344	0.000989704	0.0345155	FALSE	TRUE	Trans (>250 kb)			1.00953
ENSG00000150457	LATS2	13	q12.11	21547171	21635686	3.29299	0.000991275	0.0345155	FALSE	TRUE	Trans (>250 kb)			3.54894
ENSG00000266733	TBC1D29	17	q11.2	28884130	28890511	3.29139	0.000996922	0.0345255	FALSE	TRUE	Trans (>250 kb)			2.08305
ENSG00000136861	CDK5RAP2	9	q33.2	123151147	123342448	3.28592	0.0010165	0.0349005	FALSE	TRUE	Trans (>250 kb)			2.5573
ENSG00000174231	PRPF8	17	p13.3	1553923	1588176	3.28486	0.00102034	0.0349278	FALSE	TRUE	Trans (>250 kb)			1.7194
ENSG00000197951	ZNF71	19	q13.43	57106632	57137849	3.28068	0.00103557	0.0352432	FALSE	TRUE	Trans (>250 kb)			0.86323
ENSG00000133026	MYH10	17	p13.1	8377523	8534079	3.27548	0.00105484	0.0357885	FALSE	TRUE	Trans (>250 kb)			2.46638
ENSG00000254726	MEX3A	1	q22	156041804	156051789	3.27416	0.00105976	0.0358497	FALSE	TRUE	Trans (>250 kb)			3.88386
ENSG00000090905	TNRC6A	16	p12.1	24741016	24838953	3.27307	0.00106384	0.0358645	FALSE	TRUE	Trans (>250 kb)			3.62359
ENSG00000078699	CBFA2T2	20	q11.21	32077881	32237842	3.2724	0.00106639	0.0358688	FALSE	TRUE	75637	rs6059430	5.71537e-09	7.13051
ENSG00000228835	AC012123.1	18	q12.1	30349758	30354376	3.26773	0.00108414	0.0360847	FALSE	TRUE	Trans (>250 kb)			0.319464
ENSG00000160113	NR2F6	19	p13.11	17342692	17356749	3.26485	0.00109523	0.0362587	FALSE	TRUE	Trans (>250 kb)			6.51448
ENSG00000112941	PAPD7	5	p15.31	6714718	6757161	3.26478	0.00109549	0.0362587	FALSE	TRUE	0	rs274678	0	5.45131
ENSG00000175826	CTDNEP1	17	p13.1	7146910	7155810	3.26416	0.00109788	0.0362587	FALSE	TRUE	Trans (>250 kb)			4.68298
ENSG00000204138	PHACTR4	1	p35.3	28696114	28826881	3.26118	0.0011095	0.0366435	FALSE	TRUE	Trans (>250 kb)			5.71652
ENSG00000078403	MLLT10	10	p12.31	21823094	22032559	3.25959	0.00111572	0.0366493	FALSE	TRUE	Trans (>250 kb)			5.5983
ENSG00000136802	LRRC8A	9	q34.11	131644391	131680318	3.25835	0.00112062	0.0367418	FALSE	TRUE	Trans (>250 kb)			2.04712
ENSG00000166025	AMOTL1	11	q21	94439597	94609918	3.25422	0.00113705	0.037079	FALSE	TRUE	Trans (>250 kb)			0.785592
ENSG00000261732	LA16c-431H6.6	16	p13.3	1682260	1736716	3.25387	0.00113843	0.037079	FALSE	TRUE	Trans (>250 kb)			6.83511
ENSG00000166716	ZNF592	15	q25.3	85291866	85349659	3.25366	0.00113927	0.037079	FALSE	TRUE	Trans (>250 kb)			4.81004
ENSG00000145020	AMT	3	p21.31	49454211	49460186	3.25263	0.00114343	0.0371527	FALSE	TRUE	248583	rs1060970	4.00229e-09	7.13051
ENSG00000105656	ELL	19	p13.11	18553473	18632937	3.24884	0.00115875	0.0373208	FALSE	TRUE	Trans (>250 kb)			4.24529
ENSG00000160445	ZER1	9	q34.11	131492065	131534693	3.24659	0.00116796	0.037483	FALSE	TRUE	Trans (>250 kb)			3.01737
ENSG00000113300	CNOT6	5	q35.3	179921412	180005405	3.24332	0.00118144	0.0377834	FALSE	TRUE	Trans (>250 kb)			6.35348
ENSG00000081913	PHLPP1	18	q21.33	60382672	60647666	3.24032	0.00119395	0.0381145	FALSE	TRUE	Trans (>250 kb)			3.95204
ENSG00000173262	SLC2A14	12	p13.31	7965108	8043744	3.23876	0.00120052	0.0381345	FALSE	TRUE	Trans (>250 kb)
ENSG00000172073	TEX37	2	p11.2	88824169	88829102	3.23722	0.00120699	0.0382107	FALSE	TRUE	Trans (>250 kb)			1.91931
ENSG00000160305	DIP2A	21	q22.3	47878812	47989926	3.23704	0.00120775	0.0382107	FALSE	TRUE	Trans (>250 kb)			3.3869
ENSG00000126746	ZNF384	12	p13.31	6775643	6798738	3.23525	0.00121536	0.0384808	FALSE	TRUE	Trans (>250 kb)			4.95741
ENSG00000148840	PPRC1	10	q24.32	103892787	103910082	3.23448	0.00121865	0.0385833	FALSE	TRUE	Trans (>250 kb)			5.95322
ENSG00000074621	SLC24A1	15	q22.31	65903704	65953333	3.23264	0.00122652	0.0387708	FALSE	TRUE	Trans (>250 kb)			1.1687
ENSG00000168067	MAP4K2	11	q13.1	64556290	64570713	3.23195	0.0012295	0.0388226	FALSE	TRUE	Trans (>250 kb)			1.28147
ENSG00000232671	RP11-126K1.2	1	q21.3	151252500	151254405	3.22777	0.00124757	0.0394536	FALSE	TRUE	Trans (>250 kb)			4.91434
ENSG00000165458	INPPL1	11	q13.4	71934745	71950149	3.2264	0.00125356	0.0395702	FALSE	TRUE	Trans (>250 kb)			1.02594
ENSG00000124006	OBSL1	2	q35	220415451	220436581	3.22469	0.00126111	0.0397035	FALSE	TRUE	Trans (>250 kb)			3.28359
ENSG00000186834	HEXIM1	17	q21.31	43224684	43229468	3.223	0.00126857	0.0397537	FALSE	TRUE	Trans (>250 kb)			2.80386
ENSG00000173120	KDM2A	11	q13.2	66886740	67025558	3.21415	0.00130829	0.0407201	FALSE	TRUE	Trans (>250 kb)			2.7852
ENSG00000033030	ZCCHC8	12	q24.31	122957417	122985518	3.20477	0.00135171	0.0418932	FALSE	TRUE	Trans (>250 kb)			7.13051
ENSG00000261221	ZNF865	19	q13.42	56116771	56128635	3.20377	0.00135641	0.0418932	FALSE	TRUE	174326	rs17635546	8.10574e-13	3.91864
ENSG00000197472	ZNF695	1	q44	247108849	247171395	3.20172	0.00136612	0.0421129	FALSE	TRUE	195343	rs72764632	1.10695e-08	2.71391
ENSG00000150281	CTF1	16	p11.2	30907928	30914881	3.20168	0.00136629	0.0421129	FALSE	TRUE	Trans (>250 kb)			1.83949
ENSG00000124422	USP22	17	p11.2	20902910	20947073	3.19985	0.00137501	0.0423726	FALSE	TRUE	Trans (>250 kb)			2.37712
ENSG00000143373	ZNF687	1	q21.3	151254094	151264656	3.19907	0.00137874	0.0423726	FALSE	TRUE	Trans (>250 kb)			4.86674
ENSG00000117407	ARTN	1	p34.1	44398992	44402913	3.19829	0.00138246	0.0423726	FALSE	TRUE	Trans (>250 kb)			3.93607
ENSG00000100802	C14orf93	14	q11.2	23456110	23479375	3.19724	0.0013875	0.0423726	FALSE	TRUE	Trans (>250 kb)			1.88861
ENSG00000067596	DHX8	17	q21.31	41561233	41621831	3.19673	0.00138997	0.0423726	FALSE	TRUE	36609	rs7213882	3.03602e-10	7.13051
ENSG00000153815	CMIP	16	q23.2	81478775	81745367	3.19648	0.00139117	0.0423726	FALSE	TRUE	Trans (>250 kb)			3.40515
ENSG00000261052	SULT1A3	16	p11.2	30205754	30215631	3.19595	0.00139373	0.0423726	FALSE	TRUE	Trans (>250 kb)			2.53177
ENSG00000174282	ZBTB4	17	p13.1	7362685	7387582	3.19365	0.00140487	0.0424051	FALSE	TRUE	Trans (>250 kb)			6.53982
ENSG00000132635	PCED1A	20	p13	2815960	2821836	3.19348	0.00140571	0.0424051	FALSE	TRUE	Trans (>250 kb)			0.430842
ENSG00000144560	VGLL4	3	p25.3	11597544	11762220	3.19251	0.00141044	0.0424132	FALSE	TRUE	Trans (>250 kb)			3.75241
ENSG00000134698	AGO4	1	p34.3	36273773	36323491	3.18987	0.00142339	0.0426845	FALSE	TRUE	Trans (>250 kb)			0.249247
ENSG00000149532	CPSF7	11	q12.2	61170121	61197503	3.18633	0.00144092	0.0432551	FALSE	TRUE	Trans (>250 kb)			1.14641
ENSG00000107929	LARP4B	10	p15.3	855484	977564	3.18149	0.00146518	0.0437481	FALSE	TRUE	Trans (>250 kb)			4.51694
ENSG00000198911	SREBF2	22	q13.2	42229109	42303312	3.17899	0.00147789	0.0440373	FALSE	TRUE	Trans (>250 kb)			1.49991
ENSG00000158158	CNNM4	2	q11.2	97426639	97477628	3.17826	0.00148162	0.0440557	FALSE	TRUE	Trans (>250 kb)			2.15519
ENSG00000180815	MAP3K15	X	p22.12	19378174	19533379	3.17606	0.00149293	0.0442	FALSE	TRUE	Trans (>250 kb)
ENSG00000267114	CTB-129P6.11	19	q13.32	45453301	45457264	3.17495	0.00149862	0.0442025	FALSE	TRUE	Trans (>250 kb)			1.23099
ENSG00000132471	WBP2	17	q25.1	73841780	73852588	3.17484	0.00149921	0.0442025	FALSE	TRUE	Trans (>250 kb)			1.90759
ENSG00000126001	CEP250	20	q11.22	34042985	34099804	3.17266	0.00151048	0.0443578	FALSE	TRUE	Trans (>250 kb)			3.66769
ENSG00000068878	PSME4	2	p16.2	54091204	54197977	3.17257	0.00151095	0.0443578	FALSE	TRUE	Trans (>250 kb)			6.72231
ENSG00000070814	TCOF1	5	q32	149737202	149779871	3.16545	0.00154844	0.0453577	FALSE	TRUE	Trans (>250 kb)			6.26594e-05
ENSG00000054965	FAM168A	11	q13.4	73111532	73309234	3.16541	0.00154867	0.0453577	FALSE	TRUE	Trans (>250 kb)			2.36875
ENSG00000138764	CCNG2	4	q21.1	78078304	78354542	3.16336	0.00155959	0.0454394	FALSE	TRUE	Trans (>250 kb)			3.70766
ENSG00000102302	FGD1	X	p11.22	54471887	54522599	3.16035	0.0015758	0.0457186	FALSE	TRUE	Trans (>250 kb)
ENSG00000148429	USP6NL	10	p14	11495945	11653753	3.15463	0.00160703	0.0461377	FALSE	TRUE	Trans (>250 kb)			0.391429
ENSG00000156639	ZFAND3	6	p21.2	37787275	38122400	3.15457	0.00160733	0.0461377	FALSE	TRUE	Trans (>250 kb)			3.2556
ENSG00000071564	TCF3	19	p13.3	1609291	1652604	3.15224	0.0016202	0.0464425	FALSE	TRUE	Trans (>250 kb)			3.51718
ENSG00000072062	PRKACA	19	p13.12	14202500	14228896	3.15148	0.00162443	0.0464627	FALSE	TRUE	Trans (>250 kb)			3.16016
ENSG00000257591	ZNF625	19	p13.2	12251032	12267546	3.14989	0.00163333	0.0466667	FALSE	TRUE	Trans (>250 kb)			1.34498
ENSG00000158545	ZC3H18	16	q24.2	88636789	88698374	3.14665	0.00165155	0.0468491	FALSE	TRUE	90988	rs12920421	6.29812e-10	7.13051
ENSG00000182177	ASB18	2	q37.2	237102095	237173052	3.14664	0.00165156	0.0468491	FALSE	TRUE	Trans (>250 kb)			1.54297
ENSG00000160877	NACC1	19	p13.2	13228917	13251955	3.14402	0.00166645	0.0470649	FALSE	TRUE	Trans (>250 kb)			1.88121
ENSG00000143033	MTF2	1	p22.1	93544792	93604638	3.14282	0.00167326	0.0471618	FALSE	TRUE	Trans (>250 kb)			2.08857
ENSG00000197128	ZNF772	19	q13.43	57978031	57988938	3.14191	0.00167852	0.0471806	FALSE	TRUE	Trans (>250 kb)			0.346487
ENSG00000011243	AKAP8L	19	p13.12	15490859	15529952	3.14027	0.00168794	0.04739	FALSE	TRUE	Trans (>250 kb)			3.68885
ENSG00000125686	MED1	17	q12	37560538	37607539	3.13809	0.00170055	0.0476428	FALSE	TRUE	162942	rs9915323	1.79426e-11	7.13051
ENSG00000144648	ACKR2	3	p22.1	42846244	42929466	3.13687	0.00170761	0.0477924	FALSE	TRUE	Trans (>250 kb)			3.12278
ENSG00000025800	KPNA6	1	p35.1	32573639	32642169	3.13606	0.00171233	0.0478102	FALSE	TRUE	Trans (>250 kb)			3.11117
ENSG00000162430	SEPN1	1	p36.11	26126667	26144713	3.13245	0.00173353	0.0483552	FALSE	TRUE	Trans (>250 kb)			2.53177
ENSG00000147548	WHSC1L1	8	p11.23	38127215	38239790	3.1295	0.00175101	0.0486087	FALSE	TRUE	55752	rs2978073	0	7.13051
ENSG00000185236	RAB11B	19	p13.2	8454865	8469318	3.12618	0.00177091	0.0489033	FALSE	TRUE	Trans (>250 kb)			1.86527
ENSG00000100731	PCNX	14	q24.2	71374122	71582099	3.12545	0.00177534	0.0489625	FALSE	TRUE	Trans (>250 kb)			1.6089
ENSG00000119669	IRF2BPL	14	q24.3	77490888	77495034	3.12427	0.00178246	0.0490661	FALSE	TRUE	Trans (>250 kb)			2.85902
ENSG00000186187	ZNRF1	16	q23.1	75032928	75144892	3.12045	0.00180572	0.0494294	FALSE	TRUE	Trans (>250 kb)			0.250152
ENSG00000151148	UBE3B	12	q24.11	109915207	109974507	3.11881	0.00181581	0.0497578	FALSE	TRUE	Trans (>250 kb)			0.331753
ENSG00000100982	PCIF1	20	q13.12	44563267	44576662	3.11265	0.00185419	0.050766	FALSE	FALSE	Trans (>250 kb)			3.28359
ENSG00000149948	HMGA2	12	q14.3	66217911	66360075	3.11179	0.00185956	0.0508146	FALSE	FALSE	Trans (>250 kb)			3.72742
ENSG00000197363	ZNF517	8	q24.3	146024261	146036554	3.11121	0.0018632	0.0508146	FALSE	FALSE	Trans (>250 kb)			0.146076
ENSG00000175216	CKAP5	11	p11.2	46764598	46867847	3.11095	0.00186484	0.0508146	FALSE	FALSE	Trans (>250 kb)			3.87777
ENSG00000103126	AXIN1	16	p13.3	337440	402673	3.11058	0.0018672	0.0508146	FALSE	FALSE	Trans (>250 kb)			2.75611
ENSG00000163374	YY1AP1	1	q22	155629237	155658791	3.11004	0.00187062	0.0508146	FALSE	FALSE	Trans (>250 kb)			4.41136
ENSG00000132017	DCAF15	19	p13.12	14063304	14072254	3.10995	0.00187122	0.0508146	FALSE	FALSE	Trans (>250 kb)			7.07017
ENSG00000107882	SUFU	10	q24.32	104263744	104393292	3.10618	0.00189522	0.0513866	FALSE	FALSE	Trans (>250 kb)			5.70315
ENSG00000169733	RFNG	17	q25.3	80005778	80009707	3.10438	0.0019068	0.0517343	FALSE	FALSE	Trans (>250 kb)			2.32358
ENSG00000213762	ZNF134	19	q13.43	58125601	58134724	3.10353	0.00191226	0.0517573	FALSE	FALSE	Trans (>250 kb)			4.19674
ENSG00000196535	MYO18A	17	q11.2	27400528	27507430	3.10277	0.0019172	0.0517688	FALSE	FALSE	Trans (>250 kb)			4.13144
ENSG00000077044	DGKD	2	q37.1	234263153	234380750	3.09796	0.00194856	0.0525104	FALSE	FALSE	Trans (>250 kb)			5.57346
ENSG00000132604	TERF2	16	q22.1	69389464	69442474	3.0962	0.0019602	0.0527839	FALSE	FALSE	Trans (>250 kb)			4.22248
ENSG00000268635	DKFZP434E1119	11	q14.1	77184416	77188074	3.09512	0.00196732	0.0528375	FALSE	FALSE	Trans (>250 kb)			2.83036
ENSG00000196526	AFAP1	4	p16.1	7760441	7941653	3.09452	0.0019713	0.0528375	FALSE	FALSE	Trans (>250 kb)			3.70766
ENSG00000066044	ELAVL1	19	p13.2	8023463	8070543	3.09209	0.00198752	0.0530316	FALSE	FALSE	Trans (>250 kb)			4.13288
ENSG00000004777	ARHGAP33	19	q13.12	36265434	36279724	3.09208	0.00198756	0.0530316	FALSE	FALSE	Trans (>250 kb)			3.58147
ENSG00000196865	NHLRC2	10	q25.3	115614420	115676953	3.09092	0.00199537	0.0530917	FALSE	FALSE	Trans (>250 kb)			6.22517
ENSG00000135597	REPS1	6	q24.1	139224630	139309398	3.09032	0.00199943	0.0531284	FALSE	FALSE	Trans (>250 kb)			0.174893
ENSG00000173473	SMARCC1	3	p21.31	47626762	47823596	3.08949	0.00200501	0.0532879	FALSE	FALSE	Trans (>250 kb)			6.86057
ENSG00000196391	ZNF774	15	q26.1	90895477	90909324	3.08802	0.00201493	0.0534605	FALSE	FALSE	Trans (>250 kb)			0.178712
ENSG00000101457	DNTTIP1	20	q13.12	44420576	44440066	3.08499	0.00203557	0.0537449	FALSE	FALSE	Trans (>250 kb)			3.0057
ENSG00000174579	MSL2	3	q22.3	135867764	135916083	3.08343	0.00204631	0.0540379	FALSE	FALSE	0	rs13321220	5.60663e-14	7.13051
ENSG00000153561	RMND5A	2	p11.2	86947296	87005164	3.0772	0.00208954	0.055027	FALSE	FALSE	Trans (>250 kb)			1.44901
ENSG00000126070	AGO3	1	p34.3	36396319	36538101	3.07703	0.00209075	0.055027	FALSE	FALSE	Trans (>250 kb)			1.84427
ENSG00000133895	MEN1	11	q13.1	64570982	64578766	3.07476	0.00210669	0.0553629	FALSE	FALSE	Trans (>250 kb)			1.22459
ENSG00000060237	WNK1	12	p13.33	861759	1020618	3.07458	0.00210796	0.0553629	FALSE	FALSE	Trans (>250 kb)			7.13051
ENSG00000115020	PIKFYVE	2	q34	209130991	209223475	3.07259	0.0021221	0.0557852	FALSE	FALSE	Trans (>250 kb)			2.3311
ENSG00000066136	NFYC	1	p34.2	41157320	41237275	3.07166	0.0021287	0.0558077	FALSE	FALSE	Trans (>250 kb)			1.97081
ENSG00000186765	FSCN2	17	q25.3	79495422	79504156	3.07064	0.002136	0.0558077	FALSE	FALSE	Trans (>250 kb)			4.5749
ENSG00000073792	IGF2BP2	3	q27.2	185361527	185542844	3.07046	0.00213731	0.0558077	FALSE	FALSE	Trans (>250 kb)			3.32278
ENSG00000162419	GMEB1	1	p35.3	28995244	29045865	3.06972	0.00214262	0.05592	FALSE	FALSE	Trans (>250 kb)			4.56653
ENSG00000127452	FBXL12	19	p13.2	9920943	9938492	3.06894	0.0021482	0.0559574	FALSE	FALSE	Trans (>250 kb)			2.00516
ENSG00000100503	NIN	14	q22.1	51186481	51297839	3.06883	0.00214901	0.0559574	FALSE	FALSE	Trans (>250 kb)			2.29474
ENSG00000133250	ZNF414	19	p13.2	8575462	8579048	3.06749	0.00215864	0.0561141	FALSE	FALSE	Trans (>250 kb)			3.40922
ENSG00000177125	ZBTB34	9	q33.3	129622944	129648157	3.06523	0.00217504	0.0564418	FALSE	FALSE	Trans (>250 kb)			4.72844
ENSG00000134109	EDEM1	3	p26.1	5229331	5261642	3.06476	0.00217841	0.0565125	FALSE	FALSE	Trans (>250 kb)			1.87974
ENSG00000167971	CASKIN1	16	p13.3	2227184	2246526	3.06193	0.00219913	0.0566754	FALSE	FALSE	Trans (>250 kb)			0.19312
ENSG00000102908	NFAT5	16	q22.1	69598997	69738569	3.06192	0.00219925	0.0566754	FALSE	FALSE	Trans (>250 kb)			0.930495
ENSG00000139697	SBNO1	12	q24.31	123773656	123849390	3.0604	0.00221038	0.0569423	FALSE	FALSE	0	rs12322888	0	7.13051
ENSG00000171206	TRIM8	10	q24.32	104404253	104418164	3.05972	0.00221545	0.057038	FALSE	FALSE	229685	rs12768205	4.27726e-09	5.89013
ENSG00000118263	KLF7	2	q33.3	207938861	208031991	3.05707	0.00223515	0.0575907	FALSE	FALSE	Trans (>250 kb)			1.68369
ENSG00000002016	RAD52	12	p13.33	1021243	1099219	3.05616	0.00224195	0.0575907	FALSE	FALSE	Trans (>250 kb)			7.13051
ENSG00000196663	TECPR2	14	q32.31	102829300	102968818	3.05612	0.00224221	0.0575907	FALSE	FALSE	Trans (>250 kb)			0.769653
ENSG00000162409	PRKAA2	1	p32.2	57110995	57181008	3.05517	0.00224931	0.0575907	FALSE	FALSE	Trans (>250 kb)			3.2691
ENSG00000108819	PPP1R9B	17	q21.33	48211104	48227991	3.0538	0.00225964	0.0575907	FALSE	FALSE	Trans (>250 kb)			2.8103
ENSG00000100014	SPECC1L	22	q11.23	24666786	24813708	3.05347	0.00226208	0.0575907	FALSE	FALSE	Trans (>250 kb)			5.99685
ENSG00000087460	GNAS	20	q13.32	57414773	57486247	3.05334	0.00226312	0.0575907	FALSE	FALSE	Trans (>250 kb)			3.79023
ENSG00000162032	SPSB3	16	p13.3	1826713	1843701	3.05202	0.00227304	0.057739	FALSE	FALSE	Trans (>250 kb)			0.749419
ENSG00000198355	PIM3	22	q13.33	50354161	50357728	3.05063	0.00228364	0.0579355	FALSE	FALSE	Trans (>250 kb)			0.00144117
ENSG00000020256	ZFP64	20	q13.2	50668202	50820847	3.04967	0.0022909	0.0580412	FALSE	FALSE	Trans (>250 kb)			3.74587
ENSG00000176182	MYPOP	19	q13.32	46393278	46405862	3.04722	0.00230967	0.0582443	FALSE	FALSE	Trans (>250 kb)			1.75218
ENSG00000187144	SPATA21	1	p36.13	16713612	16763919	3.04448	0.00233086	0.0582443	FALSE	FALSE	Trans (>250 kb)			3.81239
ENSG00000157837	SPPL3	12	q24.31	121200313	121342174	3.04425	0.00233258	0.0582443	FALSE	FALSE	Trans (>250 kb)			2.99441
ENSG00000197483	ZNF628	19	q13.42	55987699	55995854	3.04224	0.00234821	0.0584684	FALSE	FALSE	81927	rs74683747	1.11022e-16	7.13051
ENSG00000213888	AC005003.1	22	q12.2	31742875	31744670	3.0406	0.00236109	0.0584887	FALSE	FALSE	Trans (>250 kb)			1.5069
ENSG00000133619	KRBA1	7	q36.1	149411872	149431664	3.03817	0.00238022	0.0587343	FALSE	FALSE	Trans (>250 kb)			3.6102
ENSG00000064607	SUGP2	19	p13.11	19101697	19144832	3.03718	0.00238804	0.0587735	FALSE	FALSE	Trans (>250 kb)			6.26594e-05
ENSG00000133136	GNG5P2	X	q23	109589700	109590201	3.03612	0.00239647	0.0589388	FALSE	FALSE	Trans (>250 kb)
ENSG00000255038	RP11-1167A19.2	11	q13.1	65834748	65837090	3.03501	0.00240531	0.0589428	FALSE	FALSE	Trans (>250 kb)			1.60253
ENSG00000116017	ARID3A	19	p13.3	925781	975939	3.03291	0.00242207	0.0590582	FALSE	FALSE	0	rs2262962	5.49959e-11	7.13051
ENSG00000154001	PPP2R5E	14	q23.2	63838075	64010092	3.03282	0.00242282	0.0590582	FALSE	FALSE	Trans (>250 kb)			1.88342
ENSG00000177455	CD19	16	p11.2	28943260	28950667	3.03098	0.00243759	0.0593201	FALSE	FALSE	Trans (>250 kb)			1.86885
ENSG00000181035	SLC25A42	19	p13.11	19174808	19223697	3.0278	0.00246341	0.0596679	FALSE	FALSE	Trans (>250 kb)			0.0114669
ENSG00000142511	GPR32	19	q13.33	51273721	51274989	3.02658	0.00247334	0.0597301	FALSE	FALSE	Trans (>250 kb)			2.88216
ENSG00000110844	PRPF40B	12	q13.12	49962001	50038449	3.02383	0.002496	0.0601711	FALSE	FALSE	Trans (>250 kb)			0.912294
ENSG00000164190	NIPBL	5	p13.2	36876861	37066515	3.02207	0.00251048	0.0602184	FALSE	FALSE	Trans (>250 kb)			2.11952
ENSG00000089159	PXN	12	q24.31	120648250	120703574	3.0216	0.00251445	0.0602184	FALSE	FALSE	Trans (>250 kb)			4.16324
ENSG00000101191	DIDO1	20	q13.33	61509090	61569304	3.02125	0.00251734	0.0602184	FALSE	FALSE	0	rs11905041	0	5.45131
ENSG00000140534	TICRR	15	q26.1	90118713	90174287	3.02123	0.00251746	0.0602184	FALSE	FALSE	0	rs12148674	4.97155e-08	7.13051
ENSG00000145113	MUC4	3	q29	195473636	195539148	3.02038	0.00252458	0.0602539	FALSE	FALSE	Trans (>250 kb)			2.28101
ENSG00000168916	ZNF608	5	q23.2	123972608	124084500	3.01782	0.00254601	0.0604048	FALSE	FALSE	Trans (>250 kb)			4.04676
ENSG00000109113	RAB34	17	q11.2	27041299	27045447	3.01697	0.00255313	0.0604048	FALSE	FALSE	Trans (>250 kb)			4.39196
ENSG00000146830	GIGYF1	7	q22.1	100277130	100287071	3.01638	0.00255814	0.0604048	FALSE	FALSE	Trans (>250 kb)			1.38343
ENSG00000074356	C17orf85	17	p13.2	3714460	3749545	3.01433	0.00257544	0.0604048	FALSE	FALSE	Trans (>250 kb)			2.09753
ENSG00000059804	SLC2A3	12	p13.31	8071826	8088871	3.01417	0.00257687	0.0604048	FALSE	FALSE	Trans (>250 kb)
ENSG00000102786	INTS6	13	q14.3	51928213	52028400	3.01411	0.00257733	0.0604048	FALSE	FALSE	Trans (>250 kb)			0.418362
ENSG00000186280	KDM4D	11	q21	94706845	94732682	3.01366	0.00258121	0.0604048	FALSE	FALSE	Trans (>250 kb)			0.892709
ENSG00000141456	PELP1	17	p13.2	4574679	4607632	3.01359	0.00258173	0.0604048	FALSE	FALSE	Trans (>250 kb)			0.0926805
ENSG00000185800	DMWD	19	q13.32	46286205	46296060	3.01203	0.00259506	0.0605226	FALSE	FALSE	Trans (>250 kb)			1.86456
ENSG00000169962	TAS1R3	1	p36.33	1266694	1270686	3.0119	0.00259621	0.0605226	FALSE	FALSE	Trans (>250 kb)			2.79753
ENSG00000160584	SIK3	11	q23.3	116714118	116969153	3.01106	0.00260336	0.060605	FALSE	FALSE	Trans (>250 kb)			5.98492
ENSG00000115977	AAK1	2	p13.3	69688532	69901481	3.00919	0.00261942	0.0609123	FALSE	FALSE	Trans (>250 kb)			0.448372
ENSG00000183354	KIAA2026	9	p24.1	5881596	6007901	3.00813	0.00262857	0.0610178	FALSE	FALSE	Trans (>250 kb)			2.37083
ENSG00000075151	EIF4G3	1	p36.12	21132963	21503377	3.00558	0.00265076	0.0612824	FALSE	FALSE	Trans (>250 kb)			3.331
ENSG00000140465	CYP1A1	15	q24.1	75011883	75017951	3.00552	0.00265125	0.0612824	FALSE	FALSE	Trans (>250 kb)			4.39722
ENSG00000165219	GAPVD1	9	q33.3	128024073	128129486	3.00426	0.00266228	0.0614169	FALSE	FALSE	Trans (>250 kb)			6.45127
ENSG00000171606	ZNF274	19	q13.43	58694396	58724928	3.0036	0.00266808	0.0614169	FALSE	FALSE	Trans (>250 kb)			2.94308
ENSG00000166831	RBPMS2	15	q22.31	65032091	65067786	3.00146	0.00268686	0.0616084	FALSE	FALSE	Trans (>250 kb)			2.41469
ENSG00000213029	SPHAR	1	q42.13	229440129	229441248	3.00131	0.00268821	0.0616084	FALSE	FALSE	Trans (>250 kb)			0.508948
ENSG00000092758	COL9A3	20	q13.33	61447596	61472511	3.00026	0.00269753	0.0616764	FALSE	FALSE	41829	rs3746772	3.83293e-12	3.99312
ENSG00000072134	EPN2	17	p11.2	19118928	19240028	2.99807	0.00271692	0.0619606	FALSE	FALSE	Trans (>250 kb)			4.32795
ENSG00000151923	TIAL1	10	q26.11	121334199	121356541	2.99603	0.00273524	0.0622775	FALSE	FALSE	Trans (>250 kb)			2.09528
ENSG00000130382	MLLT1	19	p13.3	6212966	6279959	2.99544	0.00274046	0.0622775	FALSE	FALSE	Trans (>250 kb)			0.777937
ENSG00000133858	ZFC3H1	12	q21.1	72003252	72061505	2.99508	0.00274375	0.0622775	FALSE	FALSE	Trans (>250 kb)			2.27597
ENSG00000074755	ZZEF1	17	p13.2	3907739	4046314	2.99212	0.00277051	0.0626382	FALSE	FALSE	Trans (>250 kb)			3.68603
ENSG00000104859	CLASRP	19	q13.32	45542298	45574214	2.99151	0.00277605	0.0627043	FALSE	FALSE	Trans (>250 kb)			3.32136
ENSG00000105137	SYDE1	19	p13.12	15218214	15225799	2.98892	0.00279963	0.0628947	FALSE	FALSE	Trans (>250 kb)			4.69278
ENSG00000096070	BRPF3	6	p21.31	36164521	36200567	2.98879	0.00280083	0.0628947	FALSE	FALSE	Trans (>250 kb)			1.78327
ENSG00000103091	WDR59	16	q23.1	74907468	75034071	2.98878	0.00280089	0.0628947	FALSE	FALSE	Trans (>250 kb)			2.90696
ENSG00000189079	ARID2	12	q12	46123448	46301823	2.98744	0.00281321	0.0630936	FALSE	FALSE	Trans (>250 kb)			1.47939
ENSG00000087206	UIMC1	5	q35.2	176332006	176449634	2.98419	0.00284332	0.063626	FALSE	FALSE	0	rs139238146	7.89802e-11	5.45131
ENSG00000164142	FAM160A1	4	q31.3	152330368	152584784	2.98368	0.00284804	0.0636674	FALSE	FALSE	Trans (>250 kb)			6.84262
ENSG00000267041	ZNF850	19	q13.12	37205285	37263727	2.98235	0.00286048	0.0638567	FALSE	FALSE	Trans (>250 kb)			3.08292
ENSG00000137075	RNF38	9	p13.2	36336393	36487545	2.98203	0.00286344	0.0638864	FALSE	FALSE	Trans (>250 kb)			1.45548
ENSG00000099330	OCEL1	19	p13.11	17337013	17340028	2.97936	0.00288849	0.0644608	FALSE	FALSE	Trans (>250 kb)			6.06671
ENSG00000248167	TRIM39-RPP21	6	p22.1	30297359	30314631	2.97723	0.00290868	0.0647797	FALSE	FALSE	8478	rs3130376	1.86517e-14	7.13051
ENSG00000234965	SHISA8	22	q13.2	42307297	42310570	2.97682	0.00291259	0.0647797	FALSE	FALSE	Trans (>250 kb)			2.15647
ENSG00000186591	UBE2H	7	q32.2	129470572	129592789	2.97668	0.00291385	0.0647797	FALSE	FALSE	Trans (>250 kb)			4.87254
ENSG00000054654	SYNE2	14	q23.2	64319683	64693165	2.97489	0.00293098	0.0650056	FALSE	FALSE	Trans (>250 kb)			7.13051
ENSG00000148737	TCF7L2	10	q25.2	114710009	114927437	2.9727	0.00295189	0.0653708	FALSE	FALSE	Trans (>250 kb)			4.06742
ENSG00000130164	LDLR	19	p13.2	11200038	11244492	2.97147	0.00296374	0.0654311	FALSE	FALSE	Trans (>250 kb)			2.34852
ENSG00000185900	POMK	8	p11.21	42948658	42978577	2.97141	0.00296434	0.0654311	FALSE	FALSE	Trans (>250 kb)			2.59175
ENSG00000258830	RP11-123K3.4	12	q13.3	57643392	57690267	2.96997	0.00297833	0.065604	FALSE	FALSE	Trans (>250 kb)			6.75985
ENSG00000168256	NKIRAS2	17	q21.2	40163400	40177659	2.96667	0.00301045	0.0658909	FALSE	FALSE	Trans (>250 kb)			2.68059
ENSG00000133275	CSNK1G2	19	p13.3	1941188	1981337	2.96454	0.00303135	0.0662	FALSE	FALSE	Trans (>250 kb)			0.858872
ENSG00000105085	MED26	19	p13.11	16685718	16739873	2.96299	0.00304669	0.0663082	FALSE	FALSE	Trans (>250 kb)			0.702445
ENSG00000090238	YPEL3	16	p11.2	30103635	30108236	2.96154	0.00306105	0.0666224	FALSE	FALSE	Trans (>250 kb)			4.32577
ENSG00000168175	MAPK1IP1L	14	q22.3	55518349	55536910	2.96043	0.00307207	0.0666998	FALSE	FALSE	Trans (>250 kb)			0.967655
ENSG00000110841	PPFIBP1	12	p11.23	27676364	27848497	2.96007	0.00307565	0.0666998	FALSE	FALSE	Trans (>250 kb)			5.30285
ENSG00000011021	CLCN6	1	p36.22	11866207	11903201	2.95628	0.00311374	0.067398	FALSE	FALSE	Trans (>250 kb)			1.5838
ENSG00000100288	CHKB	22	q13.33	51017378	51039884	2.95559	0.00312072	0.0674477	FALSE	FALSE	Trans (>250 kb)			3.13677
ENSG00000135862	LAMC1	1	q25.3	182992595	183114727	2.95036	0.00317404	0.0682346	FALSE	FALSE	Trans (>250 kb)			2.21228
ENSG00000165632	TAF3	10	p14	7860467	8058590	2.94986	0.00317915	0.0682346	FALSE	FALSE	Trans (>250 kb)			1.39262
ENSG00000204120	GIGYF2	2	q37.1	233562009	233725285	2.94439	0.00323592	0.069235	FALSE	FALSE	Trans (>250 kb)			2.03109
ENSG00000188493	C19orf54	19	q13.2	41246761	41257458	2.94221	0.00325875	0.0695534	FALSE	FALSE	Trans (>250 kb)			3.95525
ENSG00000111642	CHD4	12	p13.31	6679249	6716642	2.94111	0.00327041	0.0696413	FALSE	FALSE	Trans (>250 kb)			7.13051
ENSG00000152454	ZNF256	19	q13.43	58452201	58459043	2.94006	0.00328145	0.0698697	FALSE	FALSE	Trans (>250 kb)			4.64835
ENSG00000161958	FGF11	17	p13.1	7341592	7348256	2.93908	0.00329192	0.0699567	FALSE	FALSE	Trans (>250 kb)			5.53007
ENSG00000196465	MYL6B	12	q13.2	56546040	56553431	2.93886	0.00329419	0.0699567	FALSE	FALSE	Trans (>250 kb)			2.89849
ENSG00000176593	CTD-2368P22.1	19	q13.43	58513429	58522600	2.93847	0.00329832	0.0699892	FALSE	FALSE	Trans (>250 kb)			5.24765
ENSG00000143970	ASXL2	2	p23.3	25956622	26101385	2.93782	0.00330526	0.0700864	FALSE	FALSE	Trans (>250 kb)			1.4206
ENSG00000145016	KIAA0226	3	q29	197398264	197476598	2.93677	0.00331647	0.0701616	FALSE	FALSE	Trans (>250 kb)			0.598967
ENSG00000101443	WFDC2	20	q13.12	44098346	44110172	2.93672	0.00331705	0.0701616	FALSE	FALSE	Trans (>250 kb)			3.71748
ENSG00000172932	ANKRD13D	11	q13.2	67056018	67069956	2.93479	0.0033377	0.0703652	FALSE	FALSE	Trans (>250 kb)			1.03062
ENSG00000188895	MSL1	17	q21.1	38278551	38293042	2.93385	0.00334785	0.0704506	FALSE	FALSE	214082	rs11078928	2.07161e-08	4.55414
ENSG00000157625	TAB3	X	p21.2	30845559	30993201	2.93323	0.00335453	0.0704813	FALSE	FALSE	Trans (>250 kb)
ENSG00000102225	CDK16	X	p11.23	47077259	47089396	2.93264	0.00336095	0.0704813	FALSE	FALSE	Trans (>250 kb)
ENSG00000128829	EIF2AK4	15	q15.1	40226347	40327797	2.93077	0.00338121	0.0708645	FALSE	FALSE	Trans (>250 kb)			3.36128
ENSG00000132388	UBE2G1	17	p13.2	4172554	4269923	2.92908	0.00339971	0.0710437	FALSE	FALSE	Trans (>250 kb)			1.20805
ENSG00000104881	PPP1R13L	19	q13.32	45882892	45909607	2.9283	0.00340821	0.0711915	FALSE	FALSE	Trans (>250 kb)			1.80265
ENSG00000184774	RP11-480I12.4	1	q32.1	202789394	202796353	2.92564	0.00343749	0.0716561	FALSE	FALSE	Trans (>250 kb)			3.29731
ENSG00000088247	KHSRP	19	p13.3	6413359	6424805	2.92411	0.0034544	0.0717635	FALSE	FALSE	Trans (>250 kb)			2.54115
ENSG00000105287	PRKD2	19	q13.32	47177532	47220384	2.92333	0.00346315	0.0717635	FALSE	FALSE	Trans (>250 kb)			3.24022
ENSG00000166532	RIMKLB	12	p13.31	8834196	8935691	2.92104	0.00348868	0.0722445	FALSE	FALSE	Trans (>250 kb)
ENSG00000185684	EP400NL	12	q24.33	132568828	132613029	2.91948	0.0035062	0.0725	FALSE	FALSE	Trans (>250 kb)			2.85902
ENSG00000131351	HAUS8	19	p13.11	17160539	17186435	2.91947	0.00350629	0.0725	FALSE	FALSE	Trans (>250 kb)			3.93279
ENSG00000108557	RAI1	17	p11.2	17584787	17714767	2.91855	0.00351659	0.0725236	FALSE	FALSE	Trans (>250 kb)			3.94879
ENSG00000172765	TMCC1	3	q22.1	129366635	129612419	2.91724	0.00353144	0.0726458	FALSE	FALSE	Trans (>250 kb)			0.140631
ENSG00000196367	TRRAP	7	q22.1	98475556	98610866	2.91685	0.00353585	0.0726458	FALSE	FALSE	Trans (>250 kb)			0.497569
ENSG00000133121	STARD13	13	q13.1	33677272	33924767	2.91657	0.003539	0.0726458	FALSE	FALSE	Trans (>250 kb)			1.95532
ENSG00000075856	SART3	12	q23.3	108916357	108955176	2.91602	0.00354525	0.0726458	FALSE	FALSE	Trans (>250 kb)			0.548874
ENSG00000072840	EVC	4	p16.2	5712924	5830772	2.91591	0.00354653	0.0726458	FALSE	FALSE	Trans (>250 kb)			2.00798
ENSG00000121774	KHDRBS1	1	p35.1	32479430	32526451	2.91421	0.00356594	0.0729236	FALSE	FALSE	Trans (>250 kb)			3.83293
ENSG00000116350	SRSF4	1	p35.3	29474255	29508499	2.91345	0.00357454	0.0729236	FALSE	FALSE	Trans (>250 kb)			4.37475
ENSG00000121775	TMEM39B	1	p35.1	32537632	32568467	2.91305	0.00357914	0.0729236	FALSE	FALSE	Trans (>250 kb)			2.79131
ENSG00000257065	RP3-468K18.5	6	q24.2	144128229	144165754	2.91172	0.00359448	0.0729309	FALSE	FALSE	Trans (>250 kb)			1.41205
ENSG00000174197	MGA	15	q15.1	41913422	42062141	2.90995	0.00361487	0.0733196	FALSE	FALSE	118968	rs1757457	0	6.20405
ENSG00000100201	DDX17	22	q13.1	38879445	38903665	2.90803	0.00363709	0.0736455	FALSE	FALSE	0	rs11705586	0	5.45131
ENSG00000139645	ANKRD52	12	q13.3	56631591	56652175	2.90642	0.00365589	0.0736455	FALSE	FALSE	Trans (>250 kb)			3.89246
ENSG00000089916	GPATCH2L	14	q24.3	76618259	76720685	2.90502	0.00367227	0.0736455	FALSE	FALSE	Trans (>250 kb)			7.13051
ENSG00000178971	CTC1	17	p13.1	8130191	8151362	2.90502	0.00367229	0.0736455	FALSE	FALSE	Trans (>250 kb)			3.16016
ENSG00000119720	NRDE2	14	q32.11	90742580	90798481	2.90468	0.00367634	0.0736455	FALSE	FALSE	Trans (>250 kb)			2.65422
ENSG00000183072	NKX2-5	5	q35.1	172659112	172662360	2.90331	0.0036924	0.0736455	FALSE	FALSE	Trans (>250 kb)			0.418909
ENSG00000132970	WASF3	13	q12.13	27131840	27263085	2.90319	0.00369388	0.0736455	FALSE	FALSE	Trans (>250 kb)			0.0072059
ENSG00000087152	ATXN7L3	17	q21.31	42269173	42277481	2.90241	0.00370302	0.0736455	FALSE	FALSE	Trans (>250 kb)			7.13051
ENSG00000196296	ATP2A1	16	p11.2	28889726	28915830	2.90147	0.00371411	0.0736455	FALSE	FALSE	Trans (>250 kb)			1.40194
ENSG00000176444	CLK2	1	q22	155232659	155248282	2.90081	0.00372203	0.0736455	FALSE	FALSE	Trans (>250 kb)			4.00431
ENSG00000140332	TLE3	15	q23	70340129	70390515	2.9004	0.00372681	0.0736455	FALSE	FALSE	Trans (>250 kb)			2.36054
ENSG00000099995	SF3A1	22	q12.2	30727977	30752936	2.90005	0.00373103	0.0736455	FALSE	FALSE	Trans (>250 kb)			2.19943
ENSG00000166704	ZNF606	19	q13.43	58488421	58514717	2.89457	0.00379684	0.074739	FALSE	FALSE	Trans (>250 kb)			3.79544
ENSG00000173402	DAG1	3	p21.31	49506146	49573048	2.8941	0.00380242	0.0747714	FALSE	FALSE	135721	rs1060970	4.00229e-09	7.13051
ENSG00000108786	HSD17B1	17	q21.2	40701232	40707231	2.89228	0.00382454	0.0747714	FALSE	FALSE	Trans (>250 kb)			3.90855
ENSG00000261915	RP11-542C16.2	17	p13.1	7215980	7222493	2.89121	0.00383767	0.0747714	FALSE	FALSE	Trans (>250 kb)			5.00219
ENSG00000101493	ZNF516	18	q23	74069644	74207146	2.89116	0.00383817	0.0747714	FALSE	FALSE	Trans (>250 kb)			1.81358
ENSG00000100266	PACSIN2	22	q13.2	43231418	43411151	2.88932	0.00386079	0.0751142	FALSE	FALSE	Trans (>250 kb)			0.491762
ENSG00000160888	IER2	19	p13.2	13261229	13265722	2.88789	0.00387836	0.075332	FALSE	FALSE	Trans (>250 kb)			1.68163
ENSG00000149187	CELF1	11	p11.2	47487496	47587121	2.88719	0.00388694	0.0754158	FALSE	FALSE	Trans (>250 kb)			5.5279
ENSG00000054267	ARID4B	1	q42.3	235294949	235491534	2.88382	0.00392887	0.0760474	FALSE	FALSE	Trans (>250 kb)			6.7899
ENSG00000143376	SNX27	1	q21.3	151584541	151671567	2.88345	0.00393344	0.0760809	FALSE	FALSE	Trans (>250 kb)			4.83896
ENSG00000143434	SEMA6C	1	q21.3	151104161	151119104	2.8794	0.00398439	0.0769951	FALSE	FALSE	Trans (>250 kb)			3.13294
ENSG00000171316	CHD7	8	q12.1	61591337	61779465	2.87894	0.00399009	0.0770472	FALSE	FALSE	0	rs4738828	4.94256e-09	7.13051
ENSG00000198156	NPIPB6	16	p11.2	28353876	28374829	2.87779	0.00400478	0.0772271	FALSE	FALSE	Trans (>250 kb)			4.03301
ENSG00000100592	DAAM1	14	q23.1	59655364	59838123	2.87455	0.00404601	0.0778803	FALSE	FALSE	Trans (>250 kb)			0.956903
ENSG00000038219	BOD1L1	4	p15.33	13570362	13629347	2.87381	0.00405547	0.0779902	FALSE	FALSE	0	rs35607302	2.22045e-16	7.13051
ENSG00000122778	KIAA1549	7	q34	138516126	138666064	2.87335	0.00406149	0.0780607	FALSE	FALSE	Trans (>250 kb)			0.799833
ENSG00000155111	CDK19	6	q21	110931181	111137161	2.87199	0.00407892	0.0780702	FALSE	FALSE	Trans (>250 kb)			3.99757
ENSG00000132478	UNK	17	q25.1	73780681	73821886	2.87014	0.00410284	0.078309	FALSE	FALSE	Trans (>250 kb)			2.6217
ENSG00000180083	WFDC11	20	q13.12	44277202	44298909	2.86781	0.00413329	0.0786518	FALSE	FALSE	Trans (>250 kb)			3.36725
ENSG00000175727	MLXIP	12	q24.31	122516628	122631894	2.86548	0.00416376	0.0790444	FALSE	FALSE	Trans (>250 kb)			3.83755
ENSG00000122390	NAA60	16	p13.3	3493611	3536963	2.86531	0.00416597	0.0790444	FALSE	FALSE	Trans (>250 kb)			0.0329021
ENSG00000108840	HDAC5	17	q21.31	42154114	42201070	2.86239	0.00420455	0.0796532	FALSE	FALSE	Trans (>250 kb)			5.61908
ENSG00000100156	SLC16A8	22	q13.1	38474141	38480100	2.86202	0.00420952	0.0796535	FALSE	FALSE	Trans (>250 kb)			0.961071
ENSG00000060138	YBX3	12	p13.2	10851683	10875911	2.86061	0.00422822	0.0797897	FALSE	FALSE	Trans (>250 kb)			7.13051
ENSG00000130158	DOCK6	19	p13.2	11309971	11373157	2.85941	0.00424433	0.0797897	FALSE	FALSE	Trans (>250 kb)			2.31254
ENSG00000064999	ANKS1A	6	p21.31	34857042	35059179	2.85921	0.00424697	0.0797897	FALSE	FALSE	Trans (>250 kb)			1.58292
ENSG00000196428	TSC22D2	3	q25.1	150126122	150184218	2.85918	0.00424733	0.0797897	FALSE	FALSE	0	rs6770424	2.1958e-12	7.13051
ENSG00000109920	FNBP4	11	p11.2	47738072	47788995	2.85899	0.00424988	0.0797897	FALSE	FALSE	Trans (>250 kb)			5.46363
ENSG00000105229	PIAS4	19	p13.3	4007644	4039384	2.85704	0.00427612	0.08	FALSE	FALSE	Trans (>250 kb)			2.03605
ENSG00000099991	CABIN1	22	q11.23	24407642	24574596	2.85599	0.00429025	0.0801332	FALSE	FALSE	Trans (>250 kb)			2.87427
ENSG00000183638	RP1L1	8	p23.1	10463859	10569697	2.85345	0.00432467	0.0804929	FALSE	FALSE	Trans (>250 kb)			3.69163
ENSG00000142459	EVI5L	19	p13.2	7895119	7929862	2.85131	0.00435394	0.0809659	FALSE	FALSE	Trans (>250 kb)			2.26606
ENSG00000139219	COL2A1	12	q13.11	48366748	48398269	2.85027	0.00436815	0.0811069	FALSE	FALSE	Trans (>250 kb)			5.56937
ENSG00000011454	RABGAP1	9	q33.2	125703112	125867145	2.84569	0.00443149	0.0821813	FALSE	FALSE	Trans (>250 kb)			1.62887
ENSG00000084093	REST	4	q12	57774075	57802010	2.84434	0.00445034	0.0822578	FALSE	FALSE	Trans (>250 kb)			2.49351
ENSG00000119685	TTLL5	14	q24.3	76099968	76421421	2.84421	0.00445217	0.0822578	FALSE	FALSE	Trans (>250 kb)			2.49633
ENSG00000198816	ZNF358	19	p13.2	7580178	7585912	2.84406	0.0044542	0.0822578	FALSE	FALSE	Trans (>250 kb)			1.22063
ENSG00000259680	RP11-812E19.9	16	p11.2	33647044	33647696	2.84103	0.00449678	0.0828839	FALSE	FALSE	Trans (>250 kb)
ENSG00000166004	KIAA1731	11	q21	93394805	93463522	2.84051	0.00450408	0.0828839	FALSE	FALSE	Trans (>250 kb)			0.73391
ENSG00000120868	APAF1	12	q23.1	99038919	99129204	2.83852	0.00453239	0.0831687	FALSE	FALSE	Trans (>250 kb)			0.82511
ENSG00000177045	SIX5	19	q13.32	46268043	46272484	2.83839	0.00453416	0.0831687	FALSE	FALSE	Trans (>250 kb)			1.69782
ENSG00000146555	SDK1	7	p22.2	3341080	4308632	2.83608	0.00456714	0.083448	FALSE	FALSE	Trans (>250 kb)			2.76174
ENSG00000102886	GDPD3	16	p11.2	30116131	30125177	2.83429	0.00459282	0.0835556	FALSE	FALSE	Trans (>250 kb)			4.25887
ENSG00000120889	TNFRSF10B	8	p21.3	22877646	22926692	2.83266	0.0046162	0.0838355	FALSE	FALSE	Trans (>250 kb)			1.90144
ENSG00000135540	NHSL1	6	q24.1	138743180	139013708	2.83187	0.00462768	0.0838469	FALSE	FALSE	Trans (>250 kb)			2.13517
ENSG00000196923	PDLIM7	5	q35.3	176910395	176924607	2.83143	0.00463405	0.0839171	FALSE	FALSE	Trans (>250 kb)			5.56778
ENSG00000125398	SOX9	17	q24.3	70117161	70122561	2.8293	0.00466506	0.0842923	FALSE	FALSE	Trans (>250 kb)			0.032526
ENSG00000124143	ARHGAP40	20	q11.23	37230577	37279678	2.82919	0.00466666	0.0842923	FALSE	FALSE	Trans (>250 kb)			2.53487
ENSG00000153060	TEKT5	16	p13.13	10721358	10788802	2.82852	0.00467643	0.0844169	FALSE	FALSE	Trans (>250 kb)			0.319464
ENSG00000099999	RNF215	22	q12.2	30773835	30817760	2.82798	0.00468427	0.0844679	FALSE	FALSE	Trans (>250 kb)			2.22253
ENSG00000162526	TSSK3	1	p35.1	32817122	32829913	2.82739	0.00469292	0.084533	FALSE	FALSE	Trans (>250 kb)			1.76394
ENSG00000146373	RNF217	6	q22.31	125283691	125413779	2.82492	0.00472922	0.0849772	FALSE	FALSE	Trans (>250 kb)			2.91564
ENSG00000163166	IWS1	2	q14.3	128193783	128284462	2.82482	0.00473074	0.0849772	FALSE	FALSE	Trans (>250 kb)			2.2677
ENSG00000172530	BANP	16	q24.2	87982850	88110924	2.82364	0.00474823	0.0851137	FALSE	FALSE	Trans (>250 kb)			2.41701
ENSG00000170004	CHD3	17	p13.1	7788124	7816078	2.82253	0.00476462	0.0853182	FALSE	FALSE	Trans (>250 kb)			4.86181
ENSG00000165684	SNAPC4	9	q34.3	139270029	139293249	2.82021	0.00479928	0.085621	FALSE	FALSE	Trans (>250 kb)			2.03307
ENSG00000083844	ZNF264	19	q13.43	57702868	57724724	2.81872	0.00482161	0.0857685	FALSE	FALSE	Trans (>250 kb)			2.41239
ENSG00000165912	PACSIN3	11	p11.2	47199076	47207994	2.81768	0.00483717	0.0858431	FALSE	FALSE	Trans (>250 kb)			4.17956
ENSG00000131023	LATS1	6	q25.1	149979289	150039392	2.81636	0.00485707	0.0859353	FALSE	FALSE	Trans (>250 kb)			1.19746
ENSG00000124151	NCOA3	20	q13.12	46130601	46285621	2.81439	0.00488701	0.0863645	FALSE	FALSE	Trans (>250 kb)			0.578252
ENSG00000173801	JUP	17	q21.2	39775692	39943183	2.81317	0.00490561	0.0867623	FALSE	FALSE	Trans (>250 kb)			1.75686
ENSG00000173273	TNKS	8	p23.1	9413424	9639856	2.81287	0.00491022	0.0867832	FALSE	FALSE	Trans (>250 kb)			0.460879
ENSG00000181392	SYNE4	19	q13.12	36494209	36499695	2.80961	0.00496009	0.0874018	FALSE	FALSE	Trans (>250 kb)			1.74582
ENSG00000111707	SUDS3	12	q24.23	118814185	118855840	2.80943	0.004963	0.0874018	FALSE	FALSE	Trans (>250 kb)			5.98928
ENSG00000130758	MAP3K10	19	q13.2	40697651	40721482	2.80941	0.00496326	0.0874018	FALSE	FALSE	Trans (>250 kb)			3.5509
ENSG00000124789	NUP153	6	p22.3	17615269	17706656	2.80819	0.00498203	0.0875758	FALSE	FALSE	Trans (>250 kb)			2.15011
ENSG00000035403	VCL	10	q22.2	75757872	75879918	2.80705	0.00499983	0.0877758	FALSE	FALSE	Trans (>250 kb)			2.88216
ENSG00000166484	MAPK7	17	p11.2	19281034	19286857	2.80034	0.00510487	0.0896365	FALSE	FALSE	Trans (>250 kb)			3.13677
ENSG00000119778	ATAD2B	2	p23.3	23971534	24149984	2.79587	0.00517606	0.0907515	FALSE	FALSE	Trans (>250 kb)			6.35803
ENSG00000061938	TNK2	3	q29	195590235	195638816	2.7943	0.00520122	0.0909465	FALSE	FALSE	Trans (>250 kb)			2.59902
ENSG00000146426	TIAM2	6	q25.2	155153831	155578857	2.79354	0.00521354	0.0909465	FALSE	FALSE	Trans (>250 kb)			4.47349
ENSG00000011105	TSPAN9	12	p13.33	3186521	3395730	2.79312	0.00522018	0.0909465	FALSE	FALSE	Trans (>250 kb)			2.68517
ENSG00000075218	GTSE1	22	q13.31	46692638	46726707	2.79259	0.00522882	0.0909465	FALSE	FALSE	Trans (>250 kb)			0.15647
ENSG00000157764	BRAF	7	q34	140419127	140624564	2.79157	0.00524531	0.0910218	FALSE	FALSE	Trans (>250 kb)			3.62882
ENSG00000153317	ASAP1	8	q24.21	131064353	131455906	2.79104	0.00525383	0.0910218	FALSE	FALSE	Trans (>250 kb)			1.38933
ENSG00000128881	TTBK2	15	q15.2	43030932	43213007	2.79085	0.00525702	0.0910218	FALSE	FALSE	Trans (>250 kb)			1.42924
ENSG00000122678	POLM	7	p13	44111846	44122139	2.79066	0.00526011	0.0910218	FALSE	FALSE	Trans (>250 kb)			1.87608
ENSG00000163785	RYK	3	q22.2	133784147	133969689	2.78972	0.00527533	0.0911955	FALSE	FALSE	Trans (>250 kb)			1.07601
ENSG00000196233	LCOR	10	q24.1	98592017	98740800	2.78873	0.00529153	0.0912208	FALSE	FALSE	Trans (>250 kb)			3.83231
ENSG00000257315	ZBED6	1	q32.1	203765437	203769686	2.78807	0.00530237	0.0912208	FALSE	FALSE	Trans (>250 kb)			3.04205
ENSG00000133243	BTBD2	19	p13.3	1985447	2034880	2.78764	0.00530941	0.0912208	FALSE	FALSE	Trans (>250 kb)			7.13051
ENSG00000163872	YEATS2	3	q27.1	183415606	183530413	2.78747	0.0053122	0.0912208	FALSE	FALSE	15337	rs1378909	3.90933e-09	7.13051
ENSG00000117859	OSBPL9	1	p32.3	52042851	52254889	2.78742	0.00531295	0.0912208	FALSE	FALSE	Trans (>250 kb)			6.94015
ENSG00000108509	CAMTA2	17	p13.2	4871287	4890960	2.78708	0.00531859	0.0912208	FALSE	FALSE	Trans (>250 kb)			0.175275
ENSG00000103932	RPAP1	15	q15.1	41809374	41836467	2.78575	0.00534044	0.0913903	FALSE	FALSE	14920	rs1757457	0	7.13051
ENSG00000140986	RPL3L	16	p13.3	1993975	2007607	2.78558	0.00534318	0.0913903	FALSE	FALSE	Trans (>250 kb)			3.12278
ENSG00000205642	VCX3B	X	p22.31	8432871	8434550	2.78346	0.0053783	0.0920362	FALSE	FALSE	Trans (>250 kb)
ENSG00000137221	TJAP1	6	p21.1	43445261	43474294	2.783	0.00538585	0.0921207	FALSE	FALSE	Trans (>250 kb)			3.55386
ENSG00000162298	SYVN1	11	q13.1	64889252	64902004	2.77732	0.00548099	0.0932877	FALSE	FALSE	Trans (>250 kb)			3.297
ENSG00000185155	MIXL1	1	q42.12	226411319	226414755	2.77665	0.00549222	0.0932877	FALSE	FALSE	Trans (>250 kb)			6.21244
ENSG00000070614	NDST1	5	q33.1	149865381	149937773	2.77647	0.00549523	0.0932877	FALSE	FALSE	Trans (>250 kb)			0.0105896
ENSG00000173230	GOLGB1	3	q13.33	121382046	121468602	2.77596	0.00550384	0.0933362	FALSE	FALSE	Trans (>250 kb)			1.78821
ENSG00000135083	CCNJL	5	q33.3	159678659	159772403	2.77488	0.00552228	0.0933845	FALSE	FALSE	Trans (>250 kb)			1.34995
ENSG00000058056	USP13	3	q26.33	179370543	179507189	2.77329	0.00554925	0.0936	FALSE	FALSE	Trans (>250 kb)			0.603621
ENSG00000100344	PNPLA3	22	q13.31	44319619	44360368	2.77069	0.00559381	0.0940085	FALSE	FALSE	Trans (>250 kb)			6.85953
ENSG00000198873	GRK5	10	q26.11	120967101	121215131	2.77037	0.0055992	0.0940085	FALSE	FALSE	Trans (>250 kb)			2.63761
ENSG00000090372	STRN4	19	q13.32	47222764	47250251	2.7692	0.00561942	0.0941674	FALSE	FALSE	Trans (>250 kb)			3.49963
ENSG00000156873	PHKG2	16	p11.2	30759591	30772490	2.76886	0.00562535	0.0941674	FALSE	FALSE	Trans (>250 kb)			0.370273
ENSG00000226397	C12orf77	12	p12.1	25146358	25150453	2.76827	0.00563551	0.0942194	FALSE	FALSE	Trans (>250 kb)			0.129123
ENSG00000130703	OSBPL2	20	q13.33	60813580	60871268	2.76773	0.00564481	0.0943592	FALSE	FALSE	Trans (>250 kb)			2.32358
ENSG00000142449	FBN3	19	p13.2	8130286	8214730	2.76639	0.00566804	0.0944668	FALSE	FALSE	Trans (>250 kb)			1.63935
ENSG00000073849	ST6GAL1	3	q27.3	186648274	186796341	2.76558	0.00568212	0.0944929	FALSE	FALSE	Trans (>250 kb)			4.62794
ENSG00000147421	HMBOX1	8	p21.1	28747911	28922281	2.76533	0.00568658	0.0944929	FALSE	FALSE	Trans (>250 kb)			7.13051
ENSG00000140320	BAHD1	15	q15.1	40731920	40760441	2.76468	0.00569791	0.0945774	FALSE	FALSE	101623	rs1058734	1.17e-09	7.13051
ENSG00000167483	FAM129C	19	p13.11	17634110	17664648	2.7644	0.00570271	0.0945774	FALSE	FALSE	Trans (>250 kb)			1.96733
ENSG00000187609	EXD3	9	q34.3	140201348	140317714	2.76197	0.00574538	0.0951462	FALSE	FALSE	Trans (>250 kb)
ENSG00000180370	PAK2	3	q29	196466728	196559518	2.76073	0.0057673	0.0953294	FALSE	FALSE	Trans (>250 kb)			3.46734
ENSG00000215009	ACSM4	12	p13.31	7456880	7481320	2.75721	0.00582965	0.096118	FALSE	FALSE	Trans (>250 kb)
ENSG00000110367	DDX6	11	q23.3	118620034	118661858	2.75719	0.00583009	0.096118	FALSE	FALSE	Trans (>250 kb)			2.0637
ENSG00000137166	FOXP4	6	p21.1	41514164	41570122	2.75282	0.00590844	0.0972351	FALSE	FALSE	Trans (>250 kb)			7.13051
ENSG00000075618	FSCN1	7	p22.1	5632439	5646286	2.75253	0.00591361	0.0972351	FALSE	FALSE	179683	rs4628168	4.44089e-16	2.22105
ENSG00000146205	ANO7	2	q37.3	242127924	242164792	2.75205	0.00592238	0.0973201	FALSE	FALSE	Trans (>250 kb)			6.56927
ENSG00000149735	GPHA2	11	q13.1	64701943	64703360	2.75076	0.00594575	0.0973949	FALSE	FALSE	Trans (>250 kb)			0.249506
ENSG00000171425	ZNF581	19	q13.42	56146825	56156988	2.74921	0.0059739	0.0977842	FALSE	FALSE	145973	rs17635546	8.10574e-13	5.57784
ENSG00000129657	SEC14L1	17	q25.2	75082798	75213179	2.74848	0.00598722	0.0978519	FALSE	FALSE	Trans (>250 kb)			0.229387
ENSG00000215421	ZNF407	18	q22.3	72265106	72777627	2.74532	0.00604511	0.0983101	FALSE	FALSE	Trans (>250 kb)			2.72917
ENSG00000184708	EIF4ENIF1	22	q12.2	31832963	31892094	2.74125	0.00612064	0.0989959	FALSE	FALSE	Trans (>250 kb)			4.34789
ENSG00000102606	ARHGEF7	13	q34	111766906	111958084	2.73996	0.00614459	0.0992101	FALSE	FALSE	Trans (>250 kb)			2.92454
ENSG00000196834	POTEI	2	q21.1	131217028	131267239	2.73984	0.00614686	0.0992101	FALSE	FALSE	Trans (>250 kb)
ENSG00000047578	KIAA0556	16	p12.1	27561454	27791690	2.73904	0.00616182	0.0993333	FALSE	FALSE	Trans (>250 kb)			3.70367
ENSG00000167549	CORO6	17	q11.2	27941774	27949925	2.73901	0.00616246	0.0993333	FALSE	FALSE	Trans (>250 kb)			3.16016
ENSG00000005483	KMT2E	7	q22.3	104654626	104754808	2.73757	0.00618947	0.0995536	FALSE	FALSE	Trans (>250 kb)			1.06203
ENSG00000128602	SMO	7	q32.1	128828713	128853386	2.73685	0.00620299	0.0996231	FALSE	FALSE	126303	rs1476193	4.0838e-08	2.07007
ENSG00000169905	TOR1AIP2	1	q25.2	179809102	179846938	2.73522	0.00623394	0.0996231	FALSE	FALSE	Trans (>250 kb)			6.2283
ENSG00000088836	SLC4A11	20	p13	3208063	3219836	2.73491	0.00623978	0.0996231	FALSE	FALSE	Trans (>250 kb)			5.25237
ENSG00000155229	MMS19	10	q24.1	99218081	99258551	2.73458	0.00624606	0.0996231	FALSE	FALSE	Trans (>250 kb)			4.8925
ENSG00000164904	ALDH7A1	5	q23.2	125877533	125931110	2.73424	0.00625241	0.0996231	FALSE	FALSE	Trans (>250 kb)			0.832708
ENSG00000128346	C22orf23	22	q13.1	38339528	38349676	2.73372	0.00626227	0.0996231	FALSE	FALSE	Trans (>250 kb)			0.524559
ENSG00000119630	PGF	14	q24.3	75408537	75422487	2.73365	0.00626372	0.0996231	FALSE	FALSE	Trans (>250 kb)			2.01652
ENSG00000147905	ZCCHC7	9	p13.2	37120536	37358146	2.73344	0.0062676	0.0996231	FALSE	FALSE	Trans (>250 kb)			0.776581
ENSG00000177504	VCX2	X	p22.31	8137989	8139308	2.73289	0.00627816	0.0996231	FALSE	FALSE	Trans (>250 kb)
ENSG00000065970	FOXJ2	12	p13.31	8185299	8208099	2.7323	0.00628936	0.0997997	FALSE	FALSE	Trans (>250 kb)
ENSG00000082805	ERC1	12	p13.33	1099675	1605099	2.73186	0.00629776	0.0998159	FALSE	FALSE	Trans (>250 kb)			3.58147
ENSG00000124766	SOX4	6	p22.3	21593972	21598847	2.73153	0.00630419	0.099856	FALSE	FALSE	Trans (>250 kb)			3.25377
ENSG00000126883	NUP214	9	q34.13	134000948	134110057	2.73006	0.00633226	0.100232	FALSE	FALSE	Trans (>250 kb)			1.43589
ENSG00000110075	PPP6R3	11	q13.2	68228186	68382802	2.72896	0.00635344	0.100557	FALSE	FALSE	Trans (>250 kb)			2.00798
ENSG00000141279	NPEPPS	17	q21.32	45600308	45700642	2.72819	0.0063682	0.100557	FALSE	FALSE	Trans (>250 kb)			2.08746
ENSG00000257355	CTD-2006C1.10	19	p13.2	12128703	12163782	2.72801	0.00637181	0.100557	FALSE	FALSE	Trans (>250 kb)			1.99223
ENSG00000149503	INCENP	11	q12.3	61891445	61920635	2.7271	0.00638937	0.100572	FALSE	FALSE	Trans (>250 kb)			1.54462
ENSG00000118816	CCNI	4	q21.1	77968311	77997158	2.72708	0.00638967	0.100572	FALSE	FALSE	Trans (>250 kb)			2.68981
ENSG00000137218	FRS3	6	p21.1	41737914	41754280	2.72519	0.00642645	0.100928	FALSE	FALSE	Trans (>250 kb)			4.93014
ENSG00000103510	KAT8	16	p11.2	31127075	31142714	2.7236	0.00645745	0.101091	FALSE	FALSE	Trans (>250 kb)			2.05638
ENSG00000196182	STK40	1	p34.3	36805225	36851497	2.72335	0.00646228	0.101091	FALSE	FALSE	Trans (>250 kb)			4.66828
ENSG00000151893	CACUL1	10	q26.11	120433679	120514761	2.72237	0.00648161	0.101295	FALSE	FALSE	Trans (>250 kb)			1.17717
ENSG00000179262	RAD23A	19	p13.2	13056669	13064456	2.72124	0.0065038	0.101458	FALSE	FALSE	Trans (>250 kb)			2.227
ENSG00000108219	TSPAN14	10	q23.1	82213922	82292879	2.72034	0.00652142	0.101555	FALSE	FALSE	Trans (>250 kb)			3.9384
ENSG00000129194	SOX15	17	p13.1	7491496	7493488	2.7199	0.00653008	0.101555	FALSE	FALSE	Trans (>250 kb)			7.13051
ENSG00000102984	ZNF821	16	q22.2	71893583	71929239	2.7198	0.00653223	0.101555	FALSE	FALSE	Trans (>250 kb)			6.04925
ENSG00000123908	AGO2	8	q24.3	141541264	141645718	2.71815	0.00656477	0.101708	FALSE	FALSE	Trans (>250 kb)			2.79753
ENSG00000092847	AGO1	1	p34.3	36335409	36395211	2.71747	0.00657823	0.101919	FALSE	FALSE	Trans (>250 kb)			0.312482
ENSG00000163516	ANKZF1	2	q35	220094479	220101391	2.71677	0.00659226	0.101955	FALSE	FALSE	Trans (>250 kb)			0.664455
ENSG00000075275	CELSR1	22	q13.31	46756731	46933067	2.71672	0.00659327	0.101955	FALSE	FALSE	Trans (>250 kb)			2.72917
ENSG00000130695	CEP85	1	p36.11	26560691	26605299	2.716	0.00660759	0.102047	FALSE	FALSE	Trans (>250 kb)			0.552228
ENSG00000100345	MYH9	22	q12.3	36677327	36784063	2.71372	0.0066532	0.102574	FALSE	FALSE	Trans (>250 kb)			3.11117
ENSG00000127616	SMARCA4	19	p13.2	11071598	11176071	2.71342	0.00665919	0.102574	FALSE	FALSE	Trans (>250 kb)			1.07557
ENSG00000101004	NINL	20	p11.21	25433341	25566153	2.71334	0.00666087	0.102574	FALSE	FALSE	7168	rs8116139	5.2115e-10	7.13051
ENSG00000187268	FAM9C	X	p22.2	13053737	13062801	2.71283	0.00667118	0.102696	FALSE	FALSE	Trans (>250 kb)
ENSG00000203872	C6orf163	6	q15	88054567	88075181	2.71118	0.00670447	0.103085	FALSE	FALSE	Trans (>250 kb)			2.47701
ENSG00000089094	KDM2B	12	q24.31	121866900	122018920	2.71029	0.0067225	0.103251	FALSE	FALSE	49052	rs6486789	3.54716e-13	7.13051
ENSG00000166924	NYAP1	7	q22.1	100081550	100092422	2.70893	0.00675004	0.103514	FALSE	FALSE	192371	rs146769244	7.74981e-11	6.17278
ENSG00000162063	CCNF	16	p13.3	2479395	2508855	2.70865	0.00675574	0.103514	FALSE	FALSE	Trans (>250 kb)			0.0223713
ENSG00000105325	FZR1	19	p13.3	3506271	3538328	2.7065	0.00679972	0.103875	FALSE	FALSE	Trans (>250 kb)			3.16787
ENSG00000139574	NPFF	12	q13.13	53900474	53901422	2.70491	0.00683229	0.104215	FALSE	FALSE	Trans (>250 kb)			5.82113
ENSG00000124575	HIST1H1D	6	p22.2	26234440	26235216	2.70396	0.00685176	0.104458	FALSE	FALSE	Trans (>250 kb)			3.14626
ENSG00000178690	DYNAP	18	q21.2	52254988	52266724	2.70346	0.00686214	0.104539	FALSE	FALSE	Trans (>250 kb)			0.64304
ENSG00000070018	LRP6	12	p13.2	12268959	12419946	2.70279	0.00687607	0.104705	FALSE	FALSE	Trans (>250 kb)			3.4303
ENSG00000120685	PROSER1	13	q13.3	39584003	39612252	2.70256	0.00688072	0.104755	FALSE	FALSE	Trans (>250 kb)			1.10716
ENSG00000116871	MAP7D1	1	p34.3	36621180	36646450	2.70202	0.00689196	0.104877	FALSE	FALSE	Trans (>250 kb)			0.845001
ENSG00000044090	CUL7	6	p21.1	43005355	43021683	2.70202	0.00689203	0.104877	FALSE	FALSE	Trans (>250 kb)			5.02772
ENSG00000108469	RECQL5	17	q25.1	73622925	73663269	2.70148	0.00690324	0.104931	FALSE	FALSE	Trans (>250 kb)			6.26914
ENSG00000179862	CITED4	1	p34.2	41326729	41328018	2.69981	0.00693792	0.105209	FALSE	FALSE	Trans (>250 kb)			2.75056
ENSG00000112242	E2F3	6	p22.3	20402398	20493941	2.69968	0.00694061	0.105209	FALSE	FALSE	Trans (>250 kb)			3.96355
ENSG00000100485	SOS2	14	q21.3	50583847	50698276	2.69926	0.00694943	0.105209	FALSE	FALSE	Trans (>250 kb)			3.08292
ENSG00000121104	FAM117A	17	q21.33	47787694	47866542	2.69585	0.00702101	0.106118	FALSE	FALSE	Trans (>250 kb)			3.74753
ENSG00000104897	SF3A2	19	p13.3	2236520	2248678	2.69406	0.00705864	0.106329	FALSE	FALSE	Trans (>250 kb)			1.15053
ENSG00000123200	ZC3H13	13	q14.13	46528600	46626894	2.69325	0.0070759	0.106415	FALSE	FALSE	Trans (>250 kb)			3.87049
ENSG00000170037	CNTROB	17	p13.1	7835419	7853236	2.69265	0.00708862	0.106423	FALSE	FALSE	Trans (>250 kb)			4.52312
ENSG00000141449	GREB1L	18	q11.1	18822203	19105378	2.69246	0.00709274	0.106423	FALSE	FALSE	Trans (>250 kb)			3.70506
ENSG00000088808	PPP1R13B	14	q32.33	104200089	104313927	2.69177	0.00710749	0.106554	FALSE	FALSE	Trans (>250 kb)			6.11454
ENSG00000151422	FER	5	q21.3	108083523	108532542	2.69151	0.00711299	0.106579	FALSE	FALSE	Trans (>250 kb)			3.93834
ENSG00000066923	STAG3	7	q22.1	99775186	99819111	2.69052	0.00713412	0.106609	FALSE	FALSE	0	rs11762932	2.91156e-12	7.13051
ENSG00000167258	CDK12	17	q12	37617764	37721160	2.68998	0.00714563	0.106609	FALSE	FALSE	49321	rs9915323	1.79426e-11	7.13051
ENSG00000135679	MDM2	12	q15	69201956	69239214	2.68883	0.0071703	0.106791	FALSE	FALSE	Trans (>250 kb)			2.05224
ENSG00000136709	WDR33	2	q14.3	128458596	128568761	2.68866	0.00717398	0.106816	FALSE	FALSE	Trans (>250 kb)			5.53112
ENSG00000186951	PPARA	22	q13.31	46546424	46639653	2.68795	0.00718912	0.106901	FALSE	FALSE	Trans (>250 kb)			2.75611
ENSG00000172795	DCP2	5	q22.2	112312399	112356667	2.68752	0.00719847	0.107037	FALSE	FALSE	Trans (>250 kb)			1.52629
ENSG00000139044	B4GALNT3	12	p13.33	569530	672675	2.68714	0.00720674	0.107099	FALSE	FALSE	Trans (>250 kb)			6.392
ENSG00000168994	PXDC1	6	p25.2	3722848	3752260	2.68491	0.00725503	0.10755	FALSE	FALSE	Trans (>250 kb)			3.21085
ENSG00000176915	ANKLE2	12	q24.33	133302254	133338474	2.68435	0.00726704	0.10755	FALSE	FALSE	Trans (>250 kb)			3.71657
ENSG00000066117	SMARCD1	12	q13.12	50478755	50494495	2.6833	0.00728989	0.107821	FALSE	FALSE	Trans (>250 kb)			1.19234
ENSG00000101266	CSNK2A1	20	p13	459116	524465	2.68041	0.00735325	0.10841	FALSE	FALSE	Trans (>250 kb)			2.32358
ENSG00000160813	PPP1R35	7	q22.1	100032905	100034188	2.67897	0.00738483	0.108621	FALSE	FALSE	143726	rs146769244	7.74981e-11	7.13051
ENSG00000269469	CTD-3148I10.9	19	q13.33	49966009	49989488	2.67869	0.00739118	0.108637	FALSE	FALSE	Trans (>250 kb)			5.15776
ENSG00000101189	MRGBP	20	q13.33	61427805	61431945	2.67701	0.00742816	0.109073	FALSE	FALSE	82395	rs3746772	3.83293e-12	1.9511
ENSG00000162402	USP24	1	p32.3	55532032	55680786	2.67435	0.00748734	0.109611	FALSE	FALSE	Trans (>250 kb)			0.661488
ENSG00000159921	GNE	9	p13.3	36214438	36277053	2.674	0.00749525	0.109611	FALSE	FALSE	Trans (>250 kb)			4.13406
ENSG00000197961	ZNF121	19	p13.2	9671029	9695209	2.67299	0.00751795	0.10981	FALSE	FALSE	Trans (>250 kb)			0.658061
ENSG00000125107	CNOT1	16	q21	58553855	58663790	2.66874	0.00761372	0.110856	FALSE	FALSE	Trans (>250 kb)			3.70691
ENSG00000162337	LRP5	11	q13.2	68080077	68216743	2.66716	0.00764945	0.11136	FALSE	FALSE	Trans (>250 kb)			2.6217
ENSG00000198586	TLK1	2	q31.1	171847333	172087824	2.66574	0.00768183	0.11168	FALSE	FALSE	0	rs77144483	1.89669e-10	7.13051
ENSG00000006432	MAP3K9	14	q24.2	71189243	71276251	2.66531	0.0076917	0.11168	FALSE	FALSE	Trans (>250 kb)			3.63589
ENSG00000159648	TEPP	16	q21	58010339	58022020	2.66528	0.0076925	0.11168	FALSE	FALSE	Trans (>250 kb)			2.65422
ENSG00000130479	MAP1S	19	p13.11	17830051	17845325	2.66498	0.00769927	0.11168	FALSE	FALSE	Trans (>250 kb)			4.22727
ENSG00000119397	CNTRL	9	q33.2	123837141	123939888	2.66442	0.0077122	0.11168	FALSE	FALSE	Trans (>250 kb)			3.33463
ENSG00000166546	BEAN1	16	q21	66461200	66527432	2.66351	0.00773302	0.111771	FALSE	FALSE	Trans (>250 kb)			2.39659
ENSG00000178150	ZNF114	19	q13.33	48675575	48790865	2.66329	0.00773798	0.111771	FALSE	FALSE	Trans (>250 kb)			1.59399
ENSG00000214021	TTLL3	3	p25.3	9849770	9896822	2.66145	0.00778052	0.112263	FALSE	FALSE	Trans (>250 kb)			0.127607
ENSG00000114867	EIF4G1	3	q27.1	184032283	184053146	2.66092	0.00779265	0.112288	FALSE	FALSE	Trans (>250 kb)			5.02433
ENSG00000196081	ZNF724P	19	p12	23404401	23433192	2.66052	0.00780209	0.112337	FALSE	FALSE	176319	rs2017779	9.32587e-15	7.13051
ENSG00000132024	CC2D1A	19	p13.12	14017014	14041692	2.66	0.00781401	0.112458	FALSE	FALSE	Trans (>250 kb)			7.13051
ENSG00000158470	B4GALT5	20	q13.13	48249482	48330415	2.65936	0.00782892	0.112592	FALSE	FALSE	117865	rs6020073	1.84645e-09	2.21958
ENSG00000133985	TTC9	14	q24.2	71108504	71142077	2.65753	0.00787159	0.112882	FALSE	FALSE	Trans (>250 kb)			2.23302
ENSG00000205572	SERF1B	5	q13.2	69321074	69338940	2.65508	0.00792904	0.113221	FALSE	FALSE	Trans (>250 kb)
ENSG00000100083	GGA1	22	q13.1	38004481	38029571	2.65449	0.00794277	0.113226	FALSE	FALSE	Trans (>250 kb)			3.13294
ENSG00000125650	PSPN	19	p13.3	6375159	6379069	2.65398	0.00795492	0.113236	FALSE	FALSE	Trans (>250 kb)			1.9823
ENSG00000125744	RTN2	19	q13.32	45988547	46000319	2.65329	0.00797117	0.113405	FALSE	FALSE	Trans (>250 kb)			4.03839
ENSG00000204314	PRRT1	6	p21.32	32116136	32122150	2.6521	0.00799921	0.113638	FALSE	FALSE	9822	rs3132941	0	5.45131
ENSG00000166272	WBP1L	10	q24.32	104503727	104576021	2.65107	0.00802381	0.11378	FALSE	FALSE	71828	rs12768205	4.27726e-09	7.13051
ENSG00000133247	SUV420H2	19	q13.42	55851221	55859488	2.64982	0.00805356	0.113886	FALSE	FALSE	0	rs10405231	0	5.45131
ENSG00000143632	ACTA1	1	q42.13	229566992	229569845	2.64964	0.00805766	0.113886	FALSE	FALSE	Trans (>250 kb)			4.21541
ENSG00000151748	SAV1	14	q22.1	51098776	51135049	2.64919	0.00806838	0.113933	FALSE	FALSE	Trans (>250 kb)			1.65197
ENSG00000158863	FAM160B2	8	p21.3	21946670	21962409	2.64681	0.0081255	0.114478	FALSE	FALSE	Trans (>250 kb)			1.86598
ENSG00000135870	RC3H1	1	q25.1	173900352	173991435	2.64527	0.00816268	0.114745	FALSE	FALSE	Trans (>250 kb)			3.04205
ENSG00000189401	OTUD6A	X	q13.1	69282341	69284029	2.64489	0.00817169	0.11476	FALSE	FALSE	Trans (>250 kb)
ENSG00000006118	TMEM132A	11	q12.2	60691935	60704631	2.64225	0.00823562	0.115268	FALSE	FALSE	Trans (>250 kb)			2.06687
ENSG00000168005	C11orf84	11	q13.1	63580860	63595190	2.64156	0.0082524	0.115268	FALSE	FALSE	Trans (>250 kb)			4.3679
ENSG00000158161	EYA3	1	p35.3	28296855	28415207	2.64064	0.00827506	0.115355	FALSE	FALSE	Trans (>250 kb)			2.05327
ENSG00000168517	HEXIM2	17	q21.31	43238067	43247407	2.63931	0.00830747	0.115688	FALSE	FALSE	Trans (>250 kb)			3.70406
ENSG00000088038	CNOT3	19	q13.42	54641444	54659419	2.63631	0.00838123	0.116622	FALSE	FALSE	Trans (>250 kb)			3.79702
ENSG00000197386	HTT	4	p16.3	3076408	3245676	2.63176	0.00849447	0.118049	FALSE	FALSE	Trans (>250 kb)			3.04205
ENSG00000205726	ITSN1	21	q22.11	35014706	35272165	2.62929	0.00855632	0.118709	FALSE	FALSE	Trans (>250 kb)			2.91564
ENSG00000170325	PRDM10	11	q24.3	129769601	129872730	2.62868	0.00857169	0.118729	FALSE	FALSE	Trans (>250 kb)			7.13051
ENSG00000073050	XRCC1	19	q13.31	44047192	44084625	2.6283	0.00858138	0.118729	FALSE	FALSE	Trans (>250 kb)			6.95658
ENSG00000133030	MPRIP	17	p11.2	16945859	17120993	2.62803	0.00858816	0.118729	FALSE	FALSE	Trans (>250 kb)			2.77328
ENSG00000111664	GNB3	12	p13.31	6949118	6956557	2.62735	0.00860526	0.118729	FALSE	FALSE	Trans (>250 kb)			1.29179
ENSG00000105327	BBC3	19	q13.32	47724081	47736023	2.62569	0.00864746	0.118988	FALSE	FALSE	Trans (>250 kb)			2.23
ENSG00000139613	SMARCC2	12	q13.2	56556767	56583351	2.62528	0.0086577	0.11915	FALSE	FALSE	Trans (>250 kb)			3.9223
ENSG00000228672	PROB1	5	q31.2	138727635	138730885	2.62499	0.00866516	0.11915	FALSE	FALSE	Trans (>250 kb)			0.0324006
ENSG00000168264	IRF2BP2	1	q42.3	234740015	234745271	2.6248	0.00866994	0.11915	FALSE	FALSE	Trans (>250 kb)			2.46638
ENSG00000111665	CDCA3	12	p13.31	6953957	6961230	2.62382	0.00869492	0.119331	FALSE	FALSE	Trans (>250 kb)			1.32151
ENSG00000213398	LCAT	16	q22.1	67973653	67978034	2.62368	0.00869855	0.119331	FALSE	FALSE	Trans (>250 kb)			3.2375
ENSG00000141564	RPTOR	17	q25.3	78518619	78940171	2.62289	0.0087187	0.119442	FALSE	FALSE	Trans (>250 kb)			5.09432
ENSG00000183396	TMEM89	3	p21.31	48658192	48659288	2.62244	0.0087302	0.119498	FALSE	FALSE	32926	rs1264194	6.24829e-11	5.45131
ENSG00000204248	COL11A2	6	p21.32	33130458	33160276	2.62033	0.00878443	0.119672	FALSE	FALSE	217212	rs1480380	4.54827e-08	6.24292
ENSG00000071054	MAP4K4	2	q11.2	102313312	102511149	2.62032	0.00878467	0.119672	FALSE	FALSE	Trans (>250 kb)			0.263752
ENSG00000142182	DNMT3L	21	q22.3	45666222	45682099	2.61998	0.00879355	0.119672	FALSE	FALSE	Trans (>250 kb)			0.479495
ENSG00000061656	SPAG4	20	q11.22	34203814	34208971	2.61971	0.00880042	0.119672	FALSE	FALSE	Trans (>250 kb)			7.13051
ENSG00000072864	NDE1	16	p13.11	15737124	15820210	2.61963	0.00880257	0.119672	FALSE	FALSE	Trans (>250 kb)			7.13051
ENSG00000161654	LSM12	17	q21.31	42112003	42144987	2.61596	0.00889769	0.120293	FALSE	FALSE	Trans (>250 kb)			6.54132
ENSG00000213160	KLHL23	2	q31.1	170550998	170633499	2.61488	0.00892575	0.120503	FALSE	FALSE	Trans (>250 kb)			0.279746
ENSG00000144711	IQSEC1	3	p25.2	12938719	13114617	2.61433	0.00894027	0.12055	FALSE	FALSE	Trans (>250 kb)			3.11117
ENSG00000100227	POLDIP3	22	q13.2	42979727	43010968	2.61429	0.00894119	0.12055	FALSE	FALSE	Trans (>250 kb)			1.24883
ENSG00000135299	ANKRD6	6	q15	90142889	90343553	2.61392	0.00895092	0.120611	FALSE	FALSE	Trans (>250 kb)			2.8103
ENSG00000167771	RCOR2	11	q13.1	63678693	63684316	2.6125	0.00898821	0.120819	FALSE	FALSE	Trans (>250 kb)			4.23892
ENSG00000185033	SEMA4B	15	q26.1	90703836	90772911	2.61096	0.00902893	0.121078	FALSE	FALSE	Trans (>250 kb)			0.860867
ENSG00000152767	FARP1	13	q32.2	98794816	99102027	2.61051	0.00904073	0.121078	FALSE	FALSE	Trans (>250 kb)			5.04649
ENSG00000106346	USP42	7	p22.1	6144515	6201195	2.61013	0.00905081	0.121078	FALSE	FALSE	Trans (>250 kb)			3.86251
ENSG00000233232	NPIPB7	16	p11.2	28467693	28481868	2.61011	0.00905133	0.121078	FALSE	FALSE	Trans (>250 kb)			0.867786
ENSG00000159164	SV2A	1	q21.2	149874870	149889434	2.60901	0.0090805	0.121231	FALSE	FALSE	21341	rs72692823	1.06702e-09	7.13051
ENSG00000143294	PRCC	1	q23.1	156720402	156770607	2.60849	0.0090942	0.12131	FALSE	FALSE	Trans (>250 kb)			1.65394
ENSG00000116539	ASH1L	1	q22	155305059	155532598	2.60728	0.00912643	0.121619	FALSE	FALSE	Trans (>250 kb)			3.85579
ENSG00000164068	RNF123	3	p21.31	49726932	49758962	2.60691	0.00913634	0.121619	FALSE	FALSE	18163	rs1060970	4.00229e-09	7.13051
ENSG00000075702	WDR62	19	q13.12	36545783	36596008	2.60649	0.00914761	0.121619	FALSE	FALSE	Trans (>250 kb)			0.688877
ENSG00000090020	SLC9A1	1	p36.11	27425306	27493472	2.60646	0.00914834	0.121619	FALSE	FALSE	Trans (>250 kb)			2.21373
ENSG00000126878	AIF1L	9	q34.12	133971863	133998539	2.60581	0.00916578	0.121619	FALSE	FALSE	Trans (>250 kb)			1.63029
ENSG00000160161	CILP2	19	p13.11	19649057	19657468	2.60477	0.00919364	0.121885	FALSE	FALSE	Trans (>250 kb)			0.891217
ENSG00000243811	APOBEC3D	22	q13.1	39410368	39429281	2.60242	0.00925686	0.122395	FALSE	FALSE	Trans (>250 kb)			2.0637
ENSG00000134030	CTIF	18	q21.1	46065417	46389588	2.60157	0.00927994	0.122605	FALSE	FALSE	Trans (>250 kb)			5.45131
ENSG00000078747	ITCH	20	q11.22	32951041	33099198	2.60019	0.00931714	0.122798	FALSE	FALSE	Trans (>250 kb)			3.02948
ENSG00000166398	KIAA0355	19	q13.11	34745442	34846491	2.59782	0.00938163	0.123024	FALSE	FALSE	Trans (>250 kb)			4.7693
ENSG00000237847	FAM231A	1	p36.13	16999498	17000007	2.59694	0.00940595	0.123252	FALSE	FALSE	Trans (>250 kb)			0.573865
ENSG00000100836	PABPN1	14	q11.2	23790498	23795394	2.5964	0.00942072	0.123267	FALSE	FALSE	Trans (>250 kb)			1.09385
ENSG00000019995	ZRANB1	10	q26.13	126630692	126676758	2.59587	0.00943508	0.123358	FALSE	FALSE	0	rs11245450	0	7.13051
ENSG00000100105	PATZ1	22	q12.2	31721790	31742218	2.59401	0.00948648	0.12389	FALSE	FALSE	Trans (>250 kb)			1.24094
ENSG00000171862	PTEN	10	q23.31	89622870	89731687	2.59331	0.00950568	0.12389	FALSE	FALSE	Trans (>250 kb)			0.733418
ENSG00000168807	SNTB2	16	q22.1	69221032	69342955	2.59272	0.009522	0.124029	FALSE	FALSE	Trans (>250 kb)			4.53149
ENSG00000107438	PDLIM1	10	q24.1	96997329	97050781	2.59202	0.00954149	0.124085	FALSE	FALSE	Trans (>250 kb)			2.49916
ENSG00000085999	RAD54L	1	p34.1	46713360	46744145	2.59084	0.00957431	0.124287	FALSE	FALSE	0	rs12146051	0	7.13051
ENSG00000220201	ZGLP1	19	p13.2	10415479	10420556	2.58983	0.00960244	0.124311	FALSE	FALSE	Trans (>250 kb)			5.8365
ENSG00000104879	CKM	19	q13.32	45809672	45826235	2.58776	0.00966011	0.124704	FALSE	FALSE	Trans (>250 kb)			2.21228
ENSG00000116273	PHF13	1	p36.31	6673745	6684093	2.58716	0.0096772	0.124779	FALSE	FALSE	0	rs2072948	1.18987e-08	7.13051
ENSG00000070366	SMG6	17	p13.3	1963133	2207065	2.58584	0.0097141	0.125123	FALSE	FALSE	0	rs12452074	1.94139e-08	7.13051
ENSG00000244694	PTCHD4	6	p12.3	47845764	48036425	2.58532	0.00972884	0.12523	FALSE	FALSE	Trans (>250 kb)			2.73971
ENSG00000181827	RFX7	15	q21.3	56379478	56535483	2.58504	0.0097368	0.12523	FALSE	FALSE	Trans (>250 kb)			5.47632
ENSG00000197102	DYNC1H1	14	q32.31	102430865	102517129	2.58493	0.00974002	0.12523	FALSE	FALSE	Trans (>250 kb)			0.113973
ENSG00000103145	HCFC1R1	16	p13.3	3072621	3074287	2.58338	0.00978375	0.12559	FALSE	FALSE	Trans (>250 kb)			0.37175
ENSG00000149923	PPP4C	16	p11.2	30087299	30096698	2.58288	0.0097979	0.12559	FALSE	FALSE	Trans (>250 kb)			4.68644
ENSG00000189068	VSTM1	19	q13.42	54544079	54567207	2.58243	0.00981075	0.12559	FALSE	FALSE	Trans (>250 kb)			1.39362
ENSG00000168454	TXNDC2	18	p11.22	9885763	9889272	2.58239	0.00981184	0.12559	FALSE	FALSE	Trans (>250 kb)			2.61019
ENSG00000104804	TULP2	19	q13.33	49384222	49401990	2.58221	0.00981699	0.12559	FALSE	FALSE	Trans (>250 kb)			3.0057
ENSG00000056487	PHF21B	22	q13.31	45277042	45405880	2.58055	0.00986427	0.126068	FALSE	FALSE	Trans (>250 kb)			3.04205
ENSG00000180089	TMEM86B	19	q13.42	55738007	55741647	2.58005	0.00987848	0.126068	FALSE	FALSE	5609	rs12977766	1.0556e-12	7.13051
ENSG00000268509	AC026202.1	3	p26.1	5229227	5229982	2.57915	0.00990445	0.126315	FALSE	FALSE	Trans (>250 kb)			0.002945
ENSG00000131503	ANKHD1	5	q31.3	139781399	139929163	2.57832	0.00992826	0.126382	FALSE	FALSE	Trans (>250 kb)			3.96713
ENSG00000169855	ROBO1	3	p12.2	78646390	79816965	2.57778	0.00994383	0.126397	FALSE	FALSE	Trans (>250 kb)			3.60547
ENSG00000070540	WIPI1	17	q24.2	66417089	66453654	2.57742	0.00995409	0.126438	FALSE	FALSE	Trans (>250 kb)			2.03208
ENSG00000196458	ZNF605	12	q24.33	133498019	133532892	2.57716	0.00996158	0.12646	FALSE	FALSE	Trans (>250 kb)			1.10186
ENSG00000136295	TTYH3	7	p22.3	2671585	2704436	2.5766	0.00997772	0.126515	FALSE	FALSE	Trans (>250 kb)			1.27636
ENSG00000205177	C11orf91	11	p13	33719807	33722347	2.57564	0.0100055	0.126756	FALSE	FALSE	Trans (>250 kb)			1.88638
ENSG00000140577	CRTC3	15	q26.1	91073157	91188577	2.57487	0.0100278	0.126924	FALSE	FALSE	Trans (>250 kb)			0.623438
ENSG00000104812	GYS1	19	q13.33	49471382	49496567	2.57267	0.0100917	0.127416	FALSE	FALSE	Trans (>250 kb)			1.65492
ENSG00000069188	SDK2	17	q25.1	71330523	71640228	2.57132	0.0101312	0.127665	FALSE	FALSE	Trans (>250 kb)			1.71666
ENSG00000125354	Sep-06	X	q24	118749687	118827333	2.57077	0.0101473	0.127665	FALSE	FALSE	Trans (>250 kb)
ENSG00000198792	TMEM184B	22	q13.1	38615298	38669040	2.57067	0.0101502	0.127665	FALSE	FALSE	222395	rs11705586	0	3.5677
ENSG00000143258	USP21	1	q23.3	161129240	161135513	2.57043	0.0101572	0.127665	FALSE	FALSE	Trans (>250 kb)			2.27264
ENSG00000161847	RAVER1	19	p13.2	10426888	10444316	2.57037	0.0101589	0.127665	FALSE	FALSE	Trans (>250 kb)			6.14894
ENSG00000084693	AGBL5	2	p23.3	27265232	27293490	2.5703	0.0101609	0.127665	FALSE	FALSE	22471	rs72808908	6.67099e-11	7.13051
ENSG00000187535	IFT140	16	p13.3	1560428	1662111	2.5703	0.0101611	0.127665	FALSE	FALSE	Trans (>250 kb)			7.04584
ENSG00000102076	OPN1LW	X	q28	153409698	153424507	2.57014	0.0101659	0.127665	FALSE	FALSE	Trans (>250 kb)
ENSG00000185864	NPIPB4	16	p12.2	21845890	21892148	2.56767	0.0102384	0.128402	FALSE	FALSE	Trans (>250 kb)			1.6466
ENSG00000160229	ZNF66	19	p12	20959110	20991922	2.56513	0.0103139	0.128941	FALSE	FALSE	Trans (>250 kb)			5.84871
ENSG00000181625	SLX1B	16	p11.2	29465822	29469540	2.56487	0.0103216	0.128961	FALSE	FALSE	Trans (>250 kb)
ENSG00000223931	AC142381.1	16	p11.2	32063311	32063601	2.56446	0.0103336	0.129018	FALSE	FALSE	Trans (>250 kb)
ENSG00000131653	TRAF7	16	p13.3	2205699	2228130	2.56374	0.0103552	0.129107	FALSE	FALSE	Trans (>250 kb)			0.00219308
ENSG00000054598	FOXC1	6	p25.3	1610681	1614127	2.56346	0.0103636	0.129152	FALSE	FALSE	Trans (>250 kb)			2.54115
ENSG00000131381	ZFYVE20	3	p25.1	15111580	15140670	2.56142	0.0104246	0.12975	FALSE	FALSE	Trans (>250 kb)			0.491055
ENSG00000134504	KCTD1	18	q11.2	24034874	24237365	2.561	0.010437	0.12975	FALSE	FALSE	Trans (>250 kb)			2.94308
ENSG00000130818	ZNF426	19	p13.2	9638667	9649303	2.56094	0.0104391	0.12975	FALSE	FALSE	Trans (>250 kb)			0.760752
ENSG00000161298	ZNF382	19	q13.12	37095719	37119499	2.56037	0.010456	0.129762	FALSE	FALSE	Trans (>250 kb)			4.51292
ENSG00000197111	PCBP2	12	q13.13	53835525	53874946	2.56017	0.010462	0.129794	FALSE	FALSE	Trans (>250 kb)			4.59407
ENSG00000179532	DNHD1	11	p15.4	6518490	6614988	2.55982	0.0104728	0.129856	FALSE	FALSE	Trans (>250 kb)			2.96268
ENSG00000160392	C19orf47	19	q13.2	40825443	40854434	2.55843	0.0105147	0.130287	FALSE	FALSE	Trans (>250 kb)			2.82355
ENSG00000178974	FBXO34	14	q22.3	55738021	55828636	2.55701	0.0105577	0.13069	FALSE	FALSE	Trans (>250 kb)			4.53411
ENSG00000112624	GLTSCR1L	6	p21.1	42749765	42836298	2.55658	0.0105707	0.13069	FALSE	FALSE	Trans (>250 kb)			3.89826
ENSG00000117000	RLF	1	p34.2	40627045	40706593	2.55604	0.010587	0.13069	FALSE	FALSE	Trans (>250 kb)			3.60603
ENSG00000138622	HCN4	15	q24.1	73612200	73661605	2.5549	0.0106218	0.130931	FALSE	FALSE	Trans (>250 kb)			0.398745
ENSG00000160767	FAM189B	1	q22	155216996	155225274	2.55157	0.010724	0.131838	FALSE	FALSE	Trans (>250 kb)			4.39051
ENSG00000166046	TCP11L2	12	q23.3	106695707	106740793	2.54992	0.0107746	0.132299	FALSE	FALSE	Trans (>250 kb)			5.67257
ENSG00000108349	CASC3	17	q21.1	38296571	38328436	2.54868	0.0108132	0.13248	FALSE	FALSE	232102	rs11078928	2.07161e-08	4.80626
ENSG00000104953	TLE6	19	p13.3	2977444	2995177	2.54796	0.0108356	0.132694	FALSE	FALSE	Trans (>250 kb)			2.29825
ENSG00000163930	BAP1	3	p21.1	52435029	52444366	2.54666	0.010876	0.133155	FALSE	FALSE	Trans (>250 kb)			6.64475
ENSG00000180190	TDRP	8	p23.3	439803	495781	2.54586	0.0109009	0.133391	FALSE	FALSE	Trans (>250 kb)			3.3869
ENSG00000106948	AKNA	9	q32	117096436	117156685	2.54584	0.0109016	0.133391	FALSE	FALSE	Trans (>250 kb)			3.06872
ENSG00000177595	PIDD	11	p15.5	799179	809753	2.54531	0.0109181	0.133403	FALSE	FALSE	Trans (>250 kb)			1.0561
ENSG00000100241	SBF1	22	q13.33	50883429	50913454	2.54498	0.0109283	0.133403	FALSE	FALSE	Trans (>250 kb)			2.2376
ENSG00000149922	TBX6	16	p11.2	30097114	30103208	2.54361	0.0109713	0.133466	FALSE	FALSE	Trans (>250 kb)			4.29104
ENSG00000086062	B4GALT1	9	p21.1	33104080	33167354	2.54325	0.0109828	0.13349	FALSE	FALSE	68834	rs4879661	1.02728e-10	7.13051
ENSG00000132128	LRRC41	1	p34.1	46726868	46769280	2.54287	0.0109946	0.13349	FALSE	FALSE	0	rs12146051	0	7.13051
ENSG00000261427	CTD-2349B8.1	16	p12.3	19125324	19184900	2.5423	0.0110127	0.133504	FALSE	FALSE	Trans (>250 kb)			6.82276
ENSG00000166483	WEE1	11	p15.4	9595228	9615004	2.54186	0.0110266	0.133504	FALSE	FALSE	Trans (>250 kb)			4.32597
ENSG00000170043	TRAPPC1	17	p13.1	7833663	7835441	2.54171	0.011031	0.133504	FALSE	FALSE	Trans (>250 kb)			4.57745
ENSG00000196748	CLPSL2	6	p21.31	35744371	35747329	2.54158	0.0110353	0.133504	FALSE	FALSE	58195	rs9470125	2.80939e-11	7.13051
ENSG00000168397	ATG4B	2	q37.3	242576628	242613272	2.54119	0.0110475	0.133538	FALSE	FALSE	Trans (>250 kb)			4.11815
ENSG00000109758	HGFAC	4	p16.3	3443614	3451211	2.54068	0.0110638	0.133646	FALSE	FALSE	Trans (>250 kb)			1.4158
ENSG00000104936	DMPK	19	q13.32	46272975	46285810	2.53971	0.0110944	0.133933	FALSE	FALSE	Trans (>250 kb)			1.92169
ENSG00000103202	NME4	16	p13.3	446725	460367	2.53401	0.0112765	0.135512	FALSE	FALSE	Trans (>250 kb)			4.28671
ENSG00000176533	GNG7	19	p13.3	2511217	2702707	2.53391	0.0112797	0.135512	FALSE	FALSE	Trans (>250 kb)			2.21519
ENSG00000102539	MLNR	13	q14.2	49794474	49796513	2.53364	0.0112885	0.135557	FALSE	FALSE	Trans (>250 kb)			5.7194
ENSG00000065243	PKN2	1	p22.2	89149905	89301938	2.53267	0.0113196	0.135861	FALSE	FALSE	Trans (>250 kb)			0.443666
ENSG00000147144	CCDC120	X	p11.23	48911101	48927509	2.53257	0.0113231	0.135861	FALSE	FALSE	Trans (>250 kb)
ENSG00000267179	ZNF763	19	p13.2	12035890	12090105	2.5313	0.0113642	0.136182	FALSE	FALSE	Trans (>250 kb)			1.97081
ENSG00000173213	RP11-683L23.1	18	p11.32	47225	73545	2.53122	0.0113667	0.136182	FALSE	FALSE	Trans (>250 kb)			5.26748
ENSG00000143641	GALNT2	1	q42.13	230193536	230417870	2.53067	0.0113846	0.136215	FALSE	FALSE	Trans (>250 kb)			2.46638
ENSG00000141485	SLC13A5	17	p13.1	6588032	6616886	2.52946	0.0114238	0.136453	FALSE	FALSE	Trans (>250 kb)			3.93865
ENSG00000122786	CALD1	7	q33	134429003	134655479	2.52939	0.0114262	0.136453	FALSE	FALSE	Trans (>250 kb)			3.90607
ENSG00000129219	PLD2	17	p13.2	4710391	4726729	2.52883	0.0114444	0.136453	FALSE	FALSE	Trans (>250 kb)			0.0203657
ENSG00000132819	RBM38	20	q13.31	55966463	55984389	2.52864	0.0114506	0.136453	FALSE	FALSE	Trans (>250 kb)			2.12189
ENSG00000167608	TMC4	19	q13.42	54663846	54676944	2.52767	0.0114822	0.136739	FALSE	FALSE	Trans (>250 kb)			2.89023
ENSG00000184384	MAML2	11	q21	95709762	96076344	2.52753	0.011487	0.136739	FALSE	FALSE	Trans (>250 kb)			2.92454
ENSG00000163939	PBRM1	3	p21.1	52579368	52719933	2.52679	0.0115111	0.136814	FALSE	FALSE	Trans (>250 kb)			7.13051
ENSG00000120709	FAM53C	5	q31.2	137667624	137685416	2.52604	0.0115355	0.136872	FALSE	FALSE	Trans (>250 kb)			0.0223713
ENSG00000168246	UBTD2	5	q35.1	171636644	171711075	2.52558	0.0115509	0.136872	FALSE	FALSE	Trans (>250 kb)			1.04978
ENSG00000068137	PLEKHH3	17	q21.2	40819932	40829048	2.52454	0.0115849	0.136881	FALSE	FALSE	Trans (>250 kb)			6.39418
ENSG00000075420	FNDC3B	3	q26.31	171757418	172119455	2.5245	0.0115863	0.136881	FALSE	FALSE	Trans (>250 kb)			2.71893
ENSG00000114349	GNAT1	3	p21.31	50229045	50233949	2.52434	0.0115916	0.136881	FALSE	FALSE	48147	rs148149389	3.74953e-09	6.60361
ENSG00000267631	CGB1	19	q13.33	49538831	49552006	2.52408	0.0116	0.136881	FALSE	FALSE	Trans (>250 kb)			4.66291
ENSG00000197061	HIST1H4C	6	p22.2	26104104	26104518	2.52292	0.0116385	0.137228	FALSE	FALSE	Trans (>250 kb)			7.13051
ENSG00000172733	PURG	8	p12	30853321	30891231	2.52194	0.0116709	0.137494	FALSE	FALSE	Trans (>250 kb)			1.39395
ENSG00000166233	ARIH1	15	q24.1	72766667	72879692	2.5217	0.011679	0.137494	FALSE	FALSE	Trans (>250 kb)			1.49186
ENSG00000095787	WAC	10	p12.1	28821422	28912041	2.52121	0.0116953	0.137525	FALSE	FALSE	Trans (>250 kb)			1.36189
ENSG00000160683	CXCR5	11	q23.3	118754475	118768508	2.5199	0.0117387	0.137672	FALSE	FALSE	Trans (>250 kb)			3.13677
ENSG00000170175	CHRNB1	17	p13.1	7348380	7361026	2.51937	0.0117565	0.137672	FALSE	FALSE	Trans (>250 kb)			5.59751
ENSG00000119231	SENP5	3	q29	196594727	196661585	2.51887	0.0117733	0.137672	FALSE	FALSE	Trans (>250 kb)			7.13051
ENSG00000122863	CHST3	10	q22.1	73724123	73773322	2.51826	0.0117936	0.137715	FALSE	FALSE	Trans (>250 kb)			2.83036
ENSG00000249967	PI4K2A	10	q24.2	99344131	99433667	2.5176	0.0118157	0.137916	FALSE	FALSE	Trans (>250 kb)			1.30518
ENSG00000197165	SULT1A2	16	p11.2	28603264	28608430	2.51738	0.011823	0.137953	FALSE	FALSE	Trans (>250 kb)			1.63696
ENSG00000146872	TLK2	17	q23.2	60536019	60692842	2.51652	0.0118519	0.13809	FALSE	FALSE	Trans (>250 kb)			1.43659
ENSG00000112320	SOBP	6	q21	107811162	107981357	2.51409	0.011934	0.138751	FALSE	FALSE	Trans (>250 kb)			2.54115
ENSG00000125995	ROMO1	20	q11.22	34287194	34288906	2.51218	0.0119988	0.138908	FALSE	FALSE	Trans (>250 kb)			7.13051
ENSG00000104826	LHB	19	q13.33	49519237	49520338	2.51213	0.0120003	0.138908	FALSE	FALSE	Trans (>250 kb)			2.44591
ENSG00000182963	GJC1	17	q21.31	42875816	42908184	2.51126	0.0120301	0.139177	FALSE	FALSE	Trans (>250 kb)			4.38317
ENSG00000092148	HECTD1	14	q12	31569318	31677010	2.51085	0.0120442	0.139302	FALSE	FALSE	Trans (>250 kb)			3.69246
ENSG00000025293	PHF20	20	q11.22	34359896	34538303	2.51041	0.0120593	0.139302	FALSE	FALSE	Trans (>250 kb)			7.13051
ENSG00000107554	DNMBP	10	q24.2	101635334	101769676	2.51025	0.0120647	0.139302	FALSE	FALSE	154742	rs10883451	2.16979e-10	2.62958
ENSG00000152818	UTRN	6	q24.2	144606837	145174170	2.50967	0.0120845	0.139378	FALSE	FALSE	Trans (>250 kb)			2.96268
ENSG00000160447	PKN3	9	q34.11	131464802	131483197	2.50949	0.0120905	0.139378	FALSE	FALSE	Trans (>250 kb)			2.83731
ENSG00000170473	WIBG	12	q13.2	56295197	56326402	2.508	0.0121418	0.139681	FALSE	FALSE	Trans (>250 kb)			0.148736
ENSG00000204060	FOXO6	1	p34.2	41827594	41849262	2.50799	0.012142	0.139681	FALSE	FALSE	Trans (>250 kb)			2.72402
ENSG00000110375	UPK2	11	q23.3	118795873	118829269	2.50661	0.0121895	0.139792	FALSE	FALSE	Trans (>250 kb)			1.81034
ENSG00000111860	CEP85L	6	q22.31	118781935	119031238	2.50545	0.0122296	0.140116	FALSE	FALSE	Trans (>250 kb)			3.297
ENSG00000187555	USP7	16	p13.2	8985951	9058371	2.50494	0.0122471	0.140231	FALSE	FALSE	0	rs2447919	4.47865e-08	7.13051
ENSG00000160007	ARHGAP35	19	q13.32	47421933	47508334	2.5045	0.0122624	0.140363	FALSE	FALSE	Trans (>250 kb)			2.10782
ENSG00000176236	C10orf111	10	p13	15137384	15139318	2.50419	0.0122731	0.140432	FALSE	FALSE	Trans (>250 kb)			0.0871441
ENSG00000101407	TTI1	20	q11.23	36611409	36661870	2.50343	0.0122996	0.140685	FALSE	FALSE	Trans (>250 kb)			3.01737
ENSG00000130669	PAK4	19	q13.2	39616410	39673456	2.50289	0.0123185	0.140782	FALSE	FALSE	Trans (>250 kb)			3.90991
ENSG00000142627	EPHA2	1	p36.13	16450832	16482582	2.50261	0.0123281	0.140782	FALSE	FALSE	Trans (>250 kb)			0.591636
ENSG00000091536	MYO15A	17	p11.2	18012020	18083116	2.50192	0.0123522	0.140837	FALSE	FALSE	Trans (>250 kb)			2.71391
ENSG00000169957	ZNF768	16	p11.2	30535325	30538142	2.50179	0.0123568	0.140837	FALSE	FALSE	Trans (>250 kb)			1.28175
ENSG00000150907	FOXO1	13	q14.11	41129804	41240734	2.50166	0.0123611	0.140837	FALSE	FALSE	Trans (>250 kb)			7.13051
ENSG00000203995	ZYG11A	1	p32.3	53308183	53360670	2.50078	0.0123919	0.14087	FALSE	FALSE	Trans (>250 kb)			0.562622
ENSG00000184271	POU6F1	12	q13.13	51580719	51611477	2.50073	0.0123937	0.14087	FALSE	FALSE	Trans (>250 kb)			0.192098
ENSG00000004487	KDM1A	1	p36.12	23345941	23410182	2.50031	0.0124084	0.140926	FALSE	FALSE	Trans (>250 kb)			2.99441
ENSG00000180626	ZNF594	17	p13.2	5082831	5095178	2.4986	0.0124685	0.141232	FALSE	FALSE	188074	rs1000940	0	7.13051
ENSG00000198700	IPO9	1	q32.1	201798269	201853422	2.49745	0.0125088	0.141232	FALSE	FALSE	Trans (>250 kb)			3.60416
ENSG00000134369	NAV1	1	q32.1	201592411	201796102	2.49725	0.012516	0.141232	FALSE	FALSE	Trans (>250 kb)			5.21546
ENSG00000139636	LMBR1L	12	q13.12	49490919	49504683	2.49724	0.0125163	0.141232	FALSE	FALSE	Trans (>250 kb)			3.81035
ENSG00000261949	GFY	19	q13.33	49927006	49932075	2.49606	0.012558	0.141532	FALSE	FALSE	Trans (>250 kb)			6.16292
ENSG00000177463	NR2C2	3	p25.1	14989091	15095107	2.4955	0.012578	0.141669	FALSE	FALSE	Trans (>250 kb)			2.61783
ENSG00000158195	WASF2	1	p36.11	27730730	27816669	2.4952	0.0125886	0.141669	FALSE	FALSE	Trans (>250 kb)			3.24267
ENSG00000130522	JUND	19	p13.11	18390563	18392432	2.49497	0.0125967	0.141669	FALSE	FALSE	Trans (>250 kb)			5.16421
ENSG00000177302	TOP3A	17	p11.2	18174742	18218321	2.49477	0.0126039	0.141669	FALSE	FALSE	Trans (>250 kb)			2.95274
ENSG00000130939	UBE4B	1	p36.22	10092890	10241297	2.4947	0.0126065	0.141669	FALSE	FALSE	Trans (>250 kb)			0.429742
ENSG00000177731	FLII	17	p11.2	18148150	18162230	2.49405	0.0126293	0.141821	FALSE	FALSE	Trans (>250 kb)			3.297
ENSG00000186918	ZNF395	8	p21.1	28203102	28260218	2.49323	0.0126586	0.141977	FALSE	FALSE	Trans (>250 kb)			0.115235
ENSG00000116497	S100PBP	1	p35.1	33282368	33324476	2.49243	0.0126872	0.142144	FALSE	FALSE	Trans (>250 kb)			2.45858
ENSG00000196700	ZNF512B	20	q13.33	62588055	62680113	2.49184	0.0127085	0.142232	FALSE	FALSE	Trans (>250 kb)			4.63388
ENSG00000167513	CDT1	16	q24.3	88869621	88875666	2.49039	0.0127603	0.142606	FALSE	FALSE	Trans (>250 kb)			6.06576
ENSG00000270316	C10orf32-ASMT	10	q24.32	104614029	104661656	2.48981	0.0127812	0.142762	FALSE	FALSE	0	rs10786722	4.85346e-09	7.13051
ENSG00000114126	TFDP2	3	q23	141663277	141868386	2.48825	0.0128372	0.143356	FALSE	FALSE	Trans (>250 kb)			7.12396
ENSG00000243156	MICAL3	22	q11.21	18270415	18507325	2.48771	0.0128568	0.143356	FALSE	FALSE	Trans (>250 kb)			3.67444
ENSG00000188771	PLET1	11	q23.1	112118876	112131583	2.48583	0.012925	0.143963	FALSE	FALSE	Trans (>250 kb)			0.224758
ENSG00000115677	HDLBP	2	q37.3	242166679	242256476	2.48408	0.0129885	0.144248	FALSE	FALSE	Trans (>250 kb)			5.82268
ENSG00000116698	SMG7	1	q25.3	183441351	183567381	2.48384	0.0129975	0.144248	FALSE	FALSE	Trans (>250 kb)			2.87427
ENSG00000065308	TRAM2	6	p12.2	52362200	52441713	2.4832	0.0130209	0.144408	FALSE	FALSE	Trans (>250 kb)			1.39362
ENSG00000054611	TBC1D22A	22	q13.31	47158518	47571336	2.48197	0.0130658	0.144852	FALSE	FALSE	Trans (>250 kb)			3.91056
ENSG00000088854	C20orf194	20	p13	3229951	3388272	2.47939	0.0131607	0.145382	FALSE	FALSE	Trans (>250 kb)			2.90696
ENSG00000036257	CUL3	2	q36.2	225334867	225450110	2.47843	0.0131963	0.145382	FALSE	FALSE	Trans (>250 kb)			0.753408
ENSG00000158615	PPP1R15B	1	q32.1	204372515	204380919	2.47792	0.0132152	0.145382	FALSE	FALSE	Trans (>250 kb)			0.233635
ENSG00000166188	ZNF319	16	q21	58028572	58034357	2.47762	0.0132263	0.145382	FALSE	FALSE	Trans (>250 kb)			1.82076
ENSG00000123191	ATP7B	13	q14.3	52506809	52585630	2.47731	0.0132378	0.145382	FALSE	FALSE	Trans (>250 kb)			0.206287
ENSG00000142619	PADI3	1	p36.13	17575593	17610728	2.4773	0.0132382	0.145382	FALSE	FALSE	Trans (>250 kb)			2.19663
ENSG00000197070	ARRDC1	9	q34.3	140500106	140509812	2.47683	0.0132555	0.145387	FALSE	FALSE	Trans (>250 kb)
ENSG00000185619	PCGF3	4	p16.3	699537	764428	2.47586	0.0132915	0.145613	FALSE	FALSE	Trans (>250 kb)			4.85897
ENSG00000091136	LAMB1	7	q31.1	107564244	107643700	2.47443	0.0133448	0.146023	FALSE	FALSE	Trans (>250 kb)			2.79753
ENSG00000227268	KLLN	10	q23.31	89618918	89623194	2.47416	0.0133549	0.146058	FALSE	FALSE	Trans (>250 kb)			0.329635
ENSG00000105429	MEGF8	19	q13.2	42829761	42882921	2.47319	0.0133915	0.146298	FALSE	FALSE	Trans (>250 kb)			1.36348
ENSG00000114956	DGUOK	2	p13.1	74153953	74186088	2.47174	0.0134458	0.146516	FALSE	FALSE	Trans (>250 kb)			3.50562
ENSG00000204256	BRD2	6	p21.32	32936437	32949282	2.47102	0.0134728	0.146559	FALSE	FALSE	23191	rs1480380	4.54827e-08	7.13051
ENSG00000136068	FLNB	3	p14.3	57994127	58157982	2.47076	0.0134828	0.146559	FALSE	FALSE	Trans (>250 kb)			4.1641
ENSG00000184923	NUTM2A	10	q23.2	88985205	88996665	2.47069	0.0134853	0.146559	FALSE	FALSE	Trans (>250 kb)			1.80648
ENSG00000118900	UBN1	16	p13.3	4896666	4932361	2.46939	0.0135344	0.146931	FALSE	FALSE	Trans (>250 kb)			2.20652
ENSG00000168395	ING5	2	q37.3	242641450	242668893	2.46899	0.0135495	0.146993	FALSE	FALSE	Trans (>250 kb)			4.05345
ENSG00000048028	USP28	11	q23.2	113668596	113746292	2.46779	0.0135951	0.147231	FALSE	FALSE	Trans (>250 kb)			1.38278
ENSG00000198945	L3MBTL3	6	q23.1	130334844	130462594	2.46739	0.0136102	0.147336	FALSE	FALSE	0	rs9375702	1.12812e-10	7.13051
ENSG00000155657	TTN	2	q31.2	179390716	179695529	2.46699	0.0136254	0.147458	FALSE	FALSE	Trans (>250 kb)			3.69514
ENSG00000143816	WNT9A	1	q42.13	228106357	228135599	2.46415	0.0137337	0.148297	FALSE	FALSE	Trans (>250 kb)			1.35339
ENSG00000119715	ESRRB	14	q24.3	76776957	76968178	2.46395	0.0137413	0.148297	FALSE	FALSE	Trans (>250 kb)			3.52276
ENSG00000188486	H2AFX	11	q23.3	118964564	118966177	2.46343	0.0137615	0.148385	FALSE	FALSE	Trans (>250 kb)			4.19666
ENSG00000185513	L3MBTL1	20	q13.12	42136320	42179590	2.46299	0.0137782	0.148447	FALSE	FALSE	Trans (>250 kb)			3.331
ENSG00000125319	C17orf53	17	q21.31	42219274	42239844	2.46281	0.0137851	0.148447	FALSE	FALSE	Trans (>250 kb)			4.96874
ENSG00000101849	TBL1X	X	p22.31	9431335	9687780	2.46275	0.0137877	0.148447	FALSE	FALSE	Trans (>250 kb)
ENSG00000112041	TULP1	6	p21.31	35465651	35480715	2.46209	0.0138131	0.148514	FALSE	FALSE	Trans (>250 kb)			4.25979
ENSG00000114439	BBX	3	q13.12	107241783	107530171	2.46042	0.0138773	0.149042	FALSE	FALSE	Trans (>250 kb)			3.92531
ENSG00000071894	CPSF1	8	q24.3	145618444	145634753	2.46039	0.0138785	0.149042	FALSE	FALSE	Trans (>250 kb)			2.08196
ENSG00000157933	SKI	1	p36.33	2160134	2241558	2.45624	0.0140399	0.150383	FALSE	FALSE	Trans (>250 kb)			2.74509
ENSG00000185453	C19orf68	19	q13.33	48673949	48700877	2.45599	0.0140496	0.150383	FALSE	FALSE	Trans (>250 kb)			0.765447
ENSG00000070495	JMJD6	17	q25.1	74708919	74722866	2.45596	0.014051	0.150383	FALSE	FALSE	Trans (>250 kb)			0.106786
ENSG00000129566	TEP1	14	q11.2	20833826	20881588	2.45555	0.0140671	0.150404	FALSE	FALSE	28228	rs2319196	3.39614e-09	2.72402
ENSG00000131626	PPFIA1	11	q13.3	70116806	70230509	2.45518	0.0140814	0.150484	FALSE	FALSE	Trans (>250 kb)			0.18623
ENSG00000121903	ZSCAN20	1	p35.1	33938246	33962107	2.45425	0.014118	0.150651	FALSE	FALSE	Trans (>250 kb)			1.7598
ENSG00000114796	KLHL24	3	q27.1	183353356	183402265	2.4534	0.0141511	0.150876	FALSE	FALSE	143485	rs1378909	3.90933e-09	4.84974
ENSG00000166167	BTRC	10	q24.32	103113820	103317078	2.45162	0.0142214	0.151302	FALSE	FALSE	Trans (>250 kb)			2.04408
ENSG00000159217	IGF2BP1	17	q21.32	47074774	47133012	2.44914	0.0143199	0.151946	FALSE	FALSE	Trans (>250 kb)			1.52229
ENSG00000135723	FHOD1	16	q22.1	67263290	67281561	2.44897	0.0143267	0.151946	FALSE	FALSE	Trans (>250 kb)			2.26281
ENSG00000174705	SH3PXD2B	5	q35.1	171752185	171881527	2.44832	0.0143526	0.151946	FALSE	FALSE	Trans (>250 kb)			2.04206
ENSG00000198740	ZNF652	17	q21.33	47366568	47439835	2.44814	0.0143597	0.151946	FALSE	FALSE	Trans (>250 kb)			0.484562
ENSG00000142910	TINAGL1	1	p35.2	32042116	32053288	2.44803	0.0143639	0.151946	FALSE	FALSE	Trans (>250 kb)			0.0983456
ENSG00000122515	ZMIZ2	7	p13	44788180	44809477	2.44759	0.0143816	0.151972	FALSE	FALSE	Trans (>250 kb)			0.438555
ENSG00000134569	LRP4	11	p11.2	46878419	46940193	2.44714	0.0143994	0.151972	FALSE	FALSE	Trans (>250 kb)			4.03411
ENSG00000176438	SYNE3	14	q32.13	95883831	95942173	2.44598	0.014446	0.152097	FALSE	FALSE	Trans (>250 kb)			4.21766
ENSG00000188038	NRN1L	16	q22.1	67918708	67922758	2.44595	0.0144471	0.152097	FALSE	FALSE	Trans (>250 kb)			2.46901
ENSG00000254706	RP11-565P22.6	1	q23.3	162335197	162351905	2.44354	0.0145441	0.152863	FALSE	FALSE	Trans (>250 kb)			2.39438
ENSG00000162783	IER5	1	q25.3	181057638	181059977	2.44043	0.0146698	0.153578	FALSE	FALSE	450	rs4652560	3.76649e-08	7.13051
ENSG00000164715	LMTK2	7	q21.3	97736197	97838945	2.44009	0.0146838	0.153578	FALSE	FALSE	Trans (>250 kb)			3.47414
ENSG00000162924	REL	2	p16.1	61108656	61158745	2.4378	0.014777	0.154142	FALSE	FALSE	Trans (>250 kb)			1.96646
ENSG00000087365	SF3B2	11	q13.1	65818200	65836779	2.43775	0.0147788	0.154142	FALSE	FALSE	Trans (>250 kb)			1.66637
ENSG00000142798	HSPG2	1	p36.12	22148738	22263790	2.43745	0.0147911	0.154142	FALSE	FALSE	Trans (>250 kb)			2.91564
ENSG00000198837	DENND4B	1	q21.3	153901977	153919172	2.43743	0.0147919	0.154142	FALSE	FALSE	Trans (>250 kb)			1.76216
ENSG00000078814	MYH7B	20	q11.22	33563206	33590240	2.43739	0.0147936	0.154142	FALSE	FALSE	Trans (>250 kb)			4.17268
ENSG00000176619	LMNB2	19	p13.3	2427636	2456994	2.43695	0.0148116	0.154142	FALSE	FALSE	Trans (>250 kb)			2.95274
ENSG00000110925	CSRNP2	12	q13.12	51454990	51477447	2.43514	0.0148858	0.154714	FALSE	FALSE	Trans (>250 kb)			4.0241
ENSG00000179059	ZFP42	4	q35.2	188916925	188926204	2.43467	0.0149055	0.154793	FALSE	FALSE	6035	rs10031006	1.39047e-09	7.13051
ENSG00000102921	N4BP1	16	q12.1	48572637	48654059	2.43345	0.0149556	0.154963	FALSE	FALSE	Trans (>250 kb)			6.70519
ENSG00000143147	GPR161	1	q24.2	168053997	168106821	2.4307	0.0150696	0.155286	FALSE	FALSE	Trans (>250 kb)			1.6936
ENSG00000118276	B4GALT6	18	q12.1	29202210	29265799	2.42956	0.0151171	0.155501	FALSE	FALSE	Trans (>250 kb)			0.604975
ENSG00000204682	CASC10	10	p12.31	21781587	21786191	2.42941	0.0151236	0.155501	FALSE	FALSE	Trans (>250 kb)			5.6344
ENSG00000185650	ZFP36L1	14	q24.1	69254377	69263190	2.42924	0.0151306	0.155501	FALSE	FALSE	Trans (>250 kb)			1.04782
ENSG00000239282	GATSL3	22	q12.2	30681106	30685616	2.42906	0.0151381	0.155501	FALSE	FALSE	Trans (>250 kb)			2.30001
ENSG00000122557	HERPUD2	7	p14.2	35672269	35735181	2.42781	0.0151903	0.155839	FALSE	FALSE	Trans (>250 kb)			2.27765
ENSG00000134294	SLC38A2	12	q13.11	46751972	46766650	2.42737	0.0152088	0.15589	FALSE	FALSE	Trans (>250 kb)			0.796559
ENSG00000110697	PITPNM1	11	q13.2	67259239	67273734	2.42585	0.0152725	0.15609	FALSE	FALSE	Trans (>250 kb)			0.745939
ENSG00000186185	KIF18B	17	q21.31	43002077	43025082	2.42438	0.0153344	0.156479	FALSE	FALSE	Trans (>250 kb)			3.62154
ENSG00000149743	TRPT1	11	q13.1	63991271	63993726	2.42418	0.0153429	0.156479	FALSE	FALSE	Trans (>250 kb)			0.802943
ENSG00000231274	SBK3	19	q13.42	56052023	56056909	2.42415	0.0153443	0.156479	FALSE	FALSE	146251	rs74683747	1.11022e-16	3.98347
ENSG00000161692	DBF4B	17	q21.31	42785976	42829632	2.42342	0.0153752	0.156613	FALSE	FALSE	Trans (>250 kb)			7.13051
ENSG00000204420	C6orf25	6	p21.33	31686371	31694491	2.42328	0.015381	0.156613	FALSE	FALSE	0	rs805294	0	5.45131
ENSG00000144724	PTPRG	3	p14.2	61547243	62283288	2.42124	0.0154677	0.157163	FALSE	FALSE	Trans (>250 kb)			1.8916
ENSG00000136026	CKAP4	12	q23.3	106631655	106698057	2.42108	0.0154747	0.157163	FALSE	FALSE	Trans (>250 kb)			6.80981
ENSG00000228325	RP11-685N3.1	2	p11.1	90537839	90538397	2.41975	0.0155311	0.157414	FALSE	FALSE	Trans (>250 kb)
ENSG00000116984	MTR	1	q43	236958610	237067281	2.41937	0.0155474	0.157477	FALSE	FALSE	Trans (>250 kb)			0.224115
ENSG00000145623	OSMR	5	p13.1	38845960	38945698	2.4187	0.0155763	0.157577	FALSE	FALSE	Trans (>250 kb)			3.0057
ENSG00000151474	FRMD4A	10	p13	13685706	14504141	2.41796	0.0156078	0.157813	FALSE	FALSE	Trans (>250 kb)			4.79215
ENSG00000103111	MON1B	16	q23.1	77224732	77236302	2.41688	0.0156541	0.158178	FALSE	FALSE	Trans (>250 kb)			0.992163
ENSG00000234469	AC002365.1	X	p22.2	9935392	9936134	2.41651	0.0156702	0.158286	FALSE	FALSE	Trans (>250 kb)
ENSG00000182685	BRICD5	16	p13.3	2259254	2261951	2.41362	0.015795	0.159115	FALSE	FALSE	Trans (>250 kb)			0.624352
ENSG00000148498	PARD3	10	p11.21	34398488	35104253	2.41137	0.0158926	0.159696	FALSE	FALSE	Trans (>250 kb)			1.17492
ENSG00000121931	LRIF1	1	p13.3	111489807	111506701	2.41129	0.0158963	0.159696	FALSE	FALSE	Trans (>250 kb)			0.0551055
ENSG00000131845	ZNF304	19	q13.43	57862675	57871266	2.40988	0.0159576	0.160233	FALSE	FALSE	Trans (>250 kb)			1.58733
ENSG00000188051	TMEM221	19	p13.11	17546318	17559376	2.40872	0.0160086	0.160608	FALSE	FALSE	Trans (>250 kb)			0.133547
ENSG00000175592	FOSL1	11	q13.1	65659520	65668044	2.40826	0.0160286	0.160749	FALSE	FALSE	Trans (>250 kb)			3.16016
ENSG00000239732	TLR9	3	p21.2	52255096	52273183	2.40759	0.0160582	0.160982	FALSE	FALSE	Trans (>250 kb)			4.65682
ENSG00000104973	MED25	19	q13.33	50321539	50342073	2.40594	0.0161307	0.161334	FALSE	FALSE	Trans (>250 kb)			5.80383
ENSG00000146278	PNRC1	6	q15	89790470	89794879	2.40508	0.0161688	0.161334	FALSE	FALSE	Trans (>250 kb)			0.144176
ENSG00000167992	VWCE	11	q12.2	61025762	61062896	2.40501	0.0161721	0.161334	FALSE	FALSE	Trans (>250 kb)			2.41239
ENSG00000104880	ARHGEF18	19	p13.2	7459999	7537363	2.40473	0.0161843	0.161334	FALSE	FALSE	Trans (>250 kb)			4.62125
ENSG00000107816	LZTS2	10	q24.31	102756375	102767593	2.40346	0.0162409	0.16166	FALSE	FALSE	Trans (>250 kb)			0.554858
ENSG00000174669	SLC29A2	11	q13.2	66129992	66139685	2.40185	0.0163123	0.162205	FALSE	FALSE	Trans (>250 kb)			0.827049
ENSG00000132740	IGHMBP2	11	q13.3	68671310	68708070	2.40145	0.0163301	0.162206	FALSE	FALSE	Trans (>250 kb)			0.271026
ENSG00000113758	DBN1	5	q35.3	176883609	176901402	2.40142	0.0163317	0.162206	FALSE	FALSE	Trans (>250 kb)			3.65316
ENSG00000123473	STIL	1	p33	47715811	47779819	2.4006	0.0163682	0.162206	FALSE	FALSE	Trans (>250 kb)			1.68941
ENSG00000144233	AMMECR1L	2	q14.3	128619204	128643496	2.40057	0.0163696	0.162206	FALSE	FALSE	Trans (>250 kb)			5.6804
ENSG00000126012	KDM5C	X	p11.22	53220503	53254604	2.40048	0.0163734	0.162206	FALSE	FALSE	Trans (>250 kb)
ENSG00000068120	COASY	17	q21.2	40713485	40718295	2.40043	0.0163758	0.162206	FALSE	FALSE	Trans (>250 kb)			4.49262
ENSG00000129353	SLC44A2	19	p13.2	10713133	10755235	2.39935	0.0164243	0.162206	FALSE	FALSE	Trans (>250 kb)			4.06651
ENSG00000106571	GLI3	7	p14.1	42000548	42277469	2.3993	0.0164262	0.162206	FALSE	FALSE	Trans (>250 kb)			4.34906
ENSG00000132535	DLG4	17	p13.1	7093209	7123021	2.39883	0.0164475	0.162206	FALSE	FALSE	Trans (>250 kb)			3.9489
ENSG00000138032	PPM1B	2	p21	44395108	44471523	2.3983	0.0164714	0.162206	FALSE	FALSE	Trans (>250 kb)			3.33463
ENSG00000148426	PROSER2	10	p14	11865338	11914276	2.39829	0.0164718	0.162206	FALSE	FALSE	Trans (>250 kb)			1.57551
ENSG00000156232	WHAMM	15	q25.2	83478380	83503611	2.39826	0.0164733	0.162206	FALSE	FALSE	Trans (>250 kb)			3.94517
ENSG00000105369	CD79A	19	q13.2	42381190	42385439	2.39746	0.0165094	0.162342	FALSE	FALSE	Trans (>250 kb)			1.37338
ENSG00000115844	DLX2	2	q31.1	172964167	172967628	2.3971	0.0165254	0.162386	FALSE	FALSE	Trans (>250 kb)			3.94504
ENSG00000176946	THAP4	2	q37.3	242523820	242576864	2.39672	0.0165425	0.162464	FALSE	FALSE	Trans (>250 kb)			4.1956
ENSG00000087586	AURKA	20	q13.2	54944445	54967393	2.39548	0.0165988	0.162853	FALSE	FALSE	Trans (>250 kb)			0.00407287
ENSG00000142687	KIAA0319L	1	p34.3	35899091	36023551	2.39481	0.0166291	0.163099	FALSE	FALSE	Trans (>250 kb)			1.39926
ENSG00000143379	SETDB1	1	q21.3	150898739	150937213	2.39297	0.0167125	0.163603	FALSE	FALSE	Trans (>250 kb)			6.19611
ENSG00000161714	PLCD3	17	q21.31	43186335	43210721	2.39255	0.0167319	0.163603	FALSE	FALSE	Trans (>250 kb)			2.41239
ENSG00000141622	RNF165	18	q21.1	43906772	44043103	2.39233	0.0167416	0.163626	FALSE	FALSE	Trans (>250 kb)			1.23232
ENSG00000152990	GPR125	4	p15.2	22346694	22517677	2.39175	0.0167683	0.163671	FALSE	FALSE	Trans (>250 kb)			3.16016
ENSG00000183873	SCN5A	3	p22.2	38589548	38691164	2.39155	0.0167776	0.163671	FALSE	FALSE	Trans (>250 kb)			4.77854
ENSG00000144028	SNRNP200	2	q11.2	96940074	96971297	2.39142	0.0167831	0.163671	FALSE	FALSE	Trans (>250 kb)			4.99659
ENSG00000136848	DAB2IP	9	q33.2	124329336	124547809	2.39108	0.0167989	0.163758	FALSE	FALSE	Trans (>250 kb)			1.52389
ENSG00000063245	EPN1	19	q13.42	56186592	56221224	2.39019	0.0168395	0.163983	FALSE	FALSE	81737	rs17635546	8.10574e-13	6.53616
ENSG00000197705	KLHL14	18	q12.1	30252634	30353025	2.38897	0.0168955	0.164276	FALSE	FALSE	Trans (>250 kb)			2.18421
ENSG00000077782	FGFR1	8	p11.22	38268656	38326352	2.38856	0.0169146	0.164276	FALSE	FALSE	0	rs2978073	0	7.13051
ENSG00000161888	SPC24	19	p13.2	11242196	11266484	2.3884	0.0169217	0.164276	FALSE	FALSE	Trans (>250 kb)			2.71391
ENSG00000196867	ZFP28	19	q13.43	57050317	57068169	2.38824	0.0169295	0.164276	FALSE	FALSE	Trans (>250 kb)			1.24691
ENSG00000248712	CCDC153	11	q23.3	119060347	119067479	2.38749	0.0169637	0.164373	FALSE	FALSE	Trans (>250 kb)			3.13677
ENSG00000089154	GCN1L1	12	q24.23	120565007	120632513	2.38731	0.016972	0.164373	FALSE	FALSE	Trans (>250 kb)			3.98127
ENSG00000100949	RABGGTA	14	q12	24734744	24740945	2.38712	0.016981	0.164373	FALSE	FALSE	Trans (>250 kb)			2.22402
ENSG00000141551	CSNK1D	17	q25.3	80196899	80231607	2.38662	0.0170043	0.164507	FALSE	FALSE	Trans (>250 kb)			1.81618
ENSG00000123411	IKZF4	12	q13.2	56401443	56432219	2.3863	0.0170187	0.164573	FALSE	FALSE	Trans (>250 kb)			1.65394
ENSG00000148143	ZNF462	9	q31.2	109625378	109775915	2.38536	0.0170624	0.164793	FALSE	FALSE	Trans (>250 kb)			2.2516
ENSG00000214562	NUTM2D	10	q23.2	89117425	89130452	2.38476	0.0170904	0.164915	FALSE	FALSE	Trans (>250 kb)			0.51552
ENSG00000099942	CRKL	22	q11.21	21271714	21308037	2.38377	0.0171364	0.165226	FALSE	FALSE	Trans (>250 kb)			6.48464
ENSG00000107957	SH3PXD2A	10	q24.33	105348285	105615301	2.38329	0.0171586	0.165301	FALSE	FALSE	Trans (>250 kb)			4.71119
ENSG00000170471	RALGAPB	20	q11.23	37101459	37207504	2.38301	0.0171716	0.165367	FALSE	FALSE	Trans (>250 kb)			2.04408
ENSG00000105443	CYTH2	19	q13.33	48972289	48985571	2.38131	0.0172511	0.165948	FALSE	FALSE	Trans (>250 kb)			1.82671
ENSG00000116141	MARK1	1	q41	220701568	220837803	2.38118	0.0172574	0.165948	FALSE	FALSE	Trans (>250 kb)			1.34096
ENSG00000124831	LRRFIP1	2	q37.3	238536219	238722325	2.37989	0.0173178	0.166276	FALSE	FALSE	Trans (>250 kb)			0.400374
ENSG00000171097	CCBL1	9	q34.11	131595221	131644773	2.37839	0.0173886	0.166842	FALSE	FALSE	Trans (>250 kb)			1.64563
ENSG00000144589	STK11IP	2	q35	220462582	220481173	2.37737	0.0174368	0.167155	FALSE	FALSE	Trans (>250 kb)			2.97293
ENSG00000022840	RNF10	12	q24.31	120971283	121015397	2.37701	0.0174535	0.167209	FALSE	FALSE	Trans (>250 kb)			5.05308
ENSG00000014164	ZC3H3	8	q24.3	144519825	144623623	2.37551	0.0175246	0.167504	FALSE	FALSE	Trans (>250 kb)			3.22389
ENSG00000095015	MAP3K1	5	q11.2	56111401	56191979	2.37548	0.0175261	0.167504	FALSE	FALSE	Trans (>250 kb)			0.847152
ENSG00000105650	PDE4C	19	p13.11	18318771	18366229	2.37525	0.0175371	0.167514	FALSE	FALSE	Trans (>250 kb)			3.93887
ENSG00000180035	ZNF48	16	p11.2	30389427	30411429	2.37472	0.0175622	0.16759	FALSE	FALSE	Trans (>250 kb)			1.12256
ENSG00000139266	Mar-09	12	q14.1	58148881	58154190	2.37432	0.0175813	0.16759	FALSE	FALSE	Trans (>250 kb)			4.16812
ENSG00000225697	SLC26A6	3	p21.31	48663156	48672926	2.37265	0.0176608	0.168028	FALSE	FALSE	37890	rs1264194	6.24829e-11	7.13051
ENSG00000228157	AC007952.5	17	p11.2	18996287	19000150	2.37252	0.017667	0.168028	FALSE	FALSE	Trans (>250 kb)
ENSG00000104081	BMF	15	q15.1	40380091	40401093	2.37138	0.017722	0.168295	FALSE	FALSE	Trans (>250 kb)			3.84344
ENSG00000156671	SAMD8	10	q22.2	76859344	76941881	2.36908	0.0178326	0.168954	FALSE	FALSE	Trans (>250 kb)			0.101368
ENSG00000141068	KSR1	17	q11.1	25783670	25953461	2.36822	0.0178738	0.169202	FALSE	FALSE	Trans (>250 kb)			0.461018
ENSG00000167173	C15orf39	15	q24.2	75487984	75504510	2.36756	0.017906	0.169242	FALSE	FALSE	Trans (>250 kb)			1.84427
ENSG00000204960	BLACE	7	q36.3	155149680	155160629	2.36752	0.0179076	0.169242	FALSE	FALSE	Trans (>250 kb)			1.73499
ENSG00000169203	RP11-231C14.4	16	p11.2	29495010	29517320	2.36728	0.0179196	0.169247	FALSE	FALSE	Trans (>250 kb)
ENSG00000137936	BCAR3	1	p22.1	94027347	94312706	2.36591	0.0179858	0.169743	FALSE	FALSE	Trans (>250 kb)			1.7464
ENSG00000112655	PTK7	6	p21.1	43044006	43129457	2.36456	0.0180514	0.169853	FALSE	FALSE	Trans (>250 kb)			5.56802
ENSG00000115760	BIRC6	2	p22.3	32582096	32843966	2.36455	0.0180522	0.169853	FALSE	FALSE	0	rs13409142	4.33419e-09	7.13051
ENSG00000104892	KLC3	19	q13.32	45836692	45854778	2.36331	0.0181125	0.170261	FALSE	FALSE	Trans (>250 kb)			1.71775
ENSG00000169992	NLGN2	17	p13.1	7308193	7323179	2.36329	0.0181133	0.170261	FALSE	FALSE	Trans (>250 kb)			4.75262
ENSG00000163904	SENP2	3	q27.2	185300284	185351339	2.36155	0.0181987	0.170715	FALSE	FALSE	Trans (>250 kb)			2.01748
ENSG00000179134	SAMD4B	19	q13.2	39833036	39876350	2.36011	0.0182695	0.171091	FALSE	FALSE	Trans (>250 kb)			2.04917
ENSG00000173531	MST1	3	p21.31	49721380	49726934	2.36	0.0182751	0.171091	FALSE	FALSE	12611	rs1060970	4.00229e-09	7.13051
ENSG00000135097	MSI1	12	q24.31	120779133	120806983	2.35979	0.0182853	0.171105	FALSE	FALSE	Trans (>250 kb)			2.93368
ENSG00000077454	LRCH4	7	q22.1	100169855	100183776	2.35958	0.0182955	0.171175	FALSE	FALSE	Trans (>250 kb)			5.88354
ENSG00000196914	ARHGEF12	11	q23.3	120207787	120360645	2.35847	0.0183506	0.171556	FALSE	FALSE	Trans (>250 kb)			3.87713
ENSG00000115641	FHL2	2	q12.2	105974169	106054970	2.35831	0.0183582	0.171556	FALSE	FALSE	Trans (>250 kb)			3.08292
ENSG00000166851	PLK1	16	p12.2	23688977	23701688	2.35762	0.0183924	0.171586	FALSE	FALSE	Trans (>250 kb)			5.22103
ENSG00000170265	ZNF282	7	q36.1	148892577	148923339	2.35669	0.0184385	0.171976	FALSE	FALSE	Trans (>250 kb)			2.59536
ENSG00000153922	CHD1	5	q21.1	98190908	98262240	2.3546	0.0185427	0.172785	FALSE	FALSE	Trans (>250 kb)			1.1903
ENSG00000183386	FHL3	1	p34.3	38462442	38471278	2.3539	0.0185776	0.173066	FALSE	FALSE	Trans (>250 kb)			3.70435
ENSG00000143443	C1orf56	1	q21.3	151020216	151024462	2.35184	0.018681	0.173847	FALSE	FALSE	Trans (>250 kb)			4.00637
ENSG00000188315	C3orf62	3	p21.31	49306035	49315342	2.35052	0.0187474	0.174123	FALSE	FALSE	Trans (>250 kb)			6.82122
ENSG00000176014	TUBB6	18	p11.21	12307668	12344319	2.35032	0.0187571	0.174123	FALSE	FALSE	Trans (>250 kb)			0.113595
ENSG00000142538	PTH2	19	q13.33	49925671	49926698	2.34993	0.0187767	0.174224	FALSE	FALSE	Trans (>250 kb)			5.2963
ENSG00000116717	GADD45A	1	p31.3	68150744	68154021	2.34875	0.0188366	0.17445	FALSE	FALSE	Trans (>250 kb)			1.69203
ENSG00000122257	RBBP6	16	p12.1	24549014	24584184	2.34724	0.0189133	0.174802	FALSE	FALSE	Trans (>250 kb)			1.16771
ENSG00000143164	DCAF6	1	q24.2	167905021	168045081	2.34628	0.0189618	0.174914	FALSE	FALSE	Trans (>250 kb)			1.7123
ENSG00000258130	RP11-347C12.3	16	p11.2	30215637	30220392	2.346	0.0189759	0.174944	FALSE	FALSE	Trans (>250 kb)			3.20162
ENSG00000084463	WBP11	12	p12.3	14939410	14956474	2.34443	0.0190561	0.175411	FALSE	FALSE	Trans (>250 kb)			4.94567
ENSG00000196712	NF1	17	q11.2	29421945	29709134	2.34313	0.019123	0.175865	FALSE	FALSE	Trans (>250 kb)			1.34964
ENSG00000133056	PIK3C2B	1	q32.1	204391756	204463852	2.34099	0.0192327	0.176764	FALSE	FALSE	Trans (>250 kb)			0.27636
ENSG00000141905	NFIC	19	p13.3	3359561	3469215	2.34033	0.0192666	0.176938	FALSE	FALSE	Trans (>250 kb)			4.12023
ENSG00000184697	CLDN6	16	p13.3	3064713	3070072	2.3396	0.0193043	0.177144	FALSE	FALSE	Trans (>250 kb)			0.407853
ENSG00000213015	ZNF580	19	q13.42	56146382	56154835	2.3385	0.0193614	0.17738	FALSE	FALSE	148126	rs17635546	8.10574e-13	5.28862
ENSG00000133422	MORC2	22	q12.2	31321117	31364284	2.33844	0.0193645	0.17738	FALSE	FALSE	Trans (>250 kb)			3.21477
ENSG00000196539	OR2T3	1	q44	248636627	248637634	2.33795	0.0193897	0.177493	FALSE	FALSE	Trans (>250 kb)			0.696842
ENSG00000128310	GALR3	22	q13.1	38219389	38221502	2.33515	0.0195358	0.178449	FALSE	FALSE	Trans (>250 kb)			2.85163
ENSG00000196337	CGB7	19	q13.33	49557531	49562117	2.33434	0.019578	0.178449	FALSE	FALSE	Trans (>250 kb)			4.65776
ENSG00000165914	TTC7B	14	q32.11	91006932	91282823	2.3332	0.0196375	0.178828	FALSE	FALSE	Trans (>250 kb)			3.89806
ENSG00000013810	TACC3	4	p16.3	1723227	1746898	2.33308	0.0196439	0.178828	FALSE	FALSE	Trans (>250 kb)			1.21536
ENSG00000166160	OPN1MW2	X	q28	153485225	153498755	2.33303	0.0196467	0.178828	FALSE	FALSE	Trans (>250 kb)
ENSG00000075399	VPS9D1	16	q24.3	89773542	89787394	2.33283	0.019657	0.178828	FALSE	FALSE	10552	rs4785711	0	7.13051
ENSG00000083838	ZNF446	19	q13.43	58985384	58992597	2.33227	0.0196867	0.178917	FALSE	FALSE	Trans (>250 kb)			2.82355
ENSG00000240505	TNFRSF13B	17	p11.2	16832849	16875432	2.33219	0.0196907	0.178917	FALSE	FALSE	Trans (>250 kb)			3.2375
ENSG00000123636	BAZ2B	2	q24.2	160175490	160473203	2.33158	0.0197227	0.178968	FALSE	FALSE	Trans (>250 kb)			0.237371
ENSG00000204003	LCN6	9	q34.3	139632619	139642905	2.33127	0.019739	0.179046	FALSE	FALSE	Trans (>250 kb)			2.99441
ENSG00000143569	UBAP2L	1	q21.3	154192655	154243986	2.33026	0.0197926	0.179464	FALSE	FALSE	Trans (>250 kb)			5.10948
ENSG00000137331	IER3	6	p21.33	30710976	30712331	2.3298	0.0198167	0.179464	FALSE	FALSE	16602	rs3094128	1.6804e-08	7.13051
ENSG00000164236	ANKRD33B	5	p15.2	10564442	10650308	2.32974	0.0198197	0.179464	FALSE	FALSE	Trans (>250 kb)			2.85163
ENSG00000068354	TBC1D25	X	p11.23	48397845	48420997	2.32947	0.0198342	0.179464	FALSE	FALSE	Trans (>250 kb)
ENSG00000104517	UBR5	8	q22.3	103265240	103425069	2.32939	0.0198383	0.179464	FALSE	FALSE	161325	rs76663315	2.92779e-09	3.69887
ENSG00000152409	JMY	5	q14.1	78532012	78623038	2.32903	0.0198577	0.179464	FALSE	FALSE	Trans (>250 kb)			0.591636
ENSG00000176909	MAMSTR	19	q13.33	49215999	49222978	2.329	0.0198589	0.179464	FALSE	FALSE	Trans (>250 kb)			2.02424
ENSG00000120647	CCDC77	12	p13.33	498439	551811	2.32852	0.0198844	0.179527	FALSE	FALSE	Trans (>250 kb)			3.55217
ENSG00000165959	CLMN	14	q32.13	95648277	95786243	2.32802	0.0199109	0.179542	FALSE	FALSE	Trans (>250 kb)			3.29731
ENSG00000111206	FOXM1	12	p13.33	2966847	2986206	2.32745	0.0199415	0.179542	FALSE	FALSE	Trans (>250 kb)			1.02594
ENSG00000116604	MEF2D	1	q22	156433519	156470620	2.32669	0.0199818	0.179805	FALSE	FALSE	Trans (>250 kb)			6.26594e-05
ENSG00000205629	LCMT1	16	p12.1	25123050	25189552	2.32613	0.0200118	0.17995	FALSE	FALSE	Trans (>250 kb)			0.45059
ENSG00000187961	KLHL17	1	p36.33	895967	901095	2.32403	0.0201238	0.18066	FALSE	FALSE	Trans (>250 kb)			2.18694
ENSG00000206557	TRIM71	3	p22.3	32859510	32939318	2.32229	0.0202173	0.180986	FALSE	FALSE	Trans (>250 kb)			4.08036
ENSG00000130304	SLC27A1	19	p13.11	17579578	17616977	2.32211	0.0202269	0.180986	FALSE	FALSE	Trans (>250 kb)			1.53032
ENSG00000136490	LIMD2	17	q23.3	61773262	61778532	2.3215	0.0202597	0.181211	FALSE	FALSE	Trans (>250 kb)			0.857605
ENSG00000140548	ZNF710	15	q26.1	90544624	90625438	2.32115	0.020279	0.181305	FALSE	FALSE	Trans (>250 kb)			0.748258
ENSG00000172006	ZNF554	19	p13.3	2819872	2835771	2.31991	0.0203459	0.181568	FALSE	FALSE	Trans (>250 kb)			2.42881
ENSG00000129991	TNNI3	19	q13.42	55663137	55669141	2.31848	0.0204232	0.182029	FALSE	FALSE	60102	rs59805819	3.74879e-08	4.46067
ENSG00000156983	BRPF1	3	p25.3	9773413	9789702	2.31815	0.020441	0.182029	FALSE	FALSE	Trans (>250 kb)			0.176675
ENSG00000187951	ARHGAP11B	15	q13.2	30916697	31065196	2.31806	0.020446	0.182029	FALSE	FALSE	Trans (>250 kb)			1.37532
ENSG00000115282	TTC31	2	p13.1	74710200	74722013	2.31766	0.020468	0.182064	FALSE	FALSE	Trans (>250 kb)			4.04161
ENSG00000161544	CYGB	17	q25.1	74523438	74547257	2.31714	0.0204963	0.182191	FALSE	FALSE	Trans (>250 kb)			2.9835
ENSG00000099625	C19orf26	19	p13.3	1228286	1238026	2.31561	0.0205795	0.182616	FALSE	FALSE	Trans (>250 kb)			0.452256
ENSG00000184619	KRBA2	17	p13.1	8271955	8280029	2.31558	0.020581	0.182616	FALSE	FALSE	Trans (>250 kb)			3.87214
ENSG00000132563	REEP2	5	q31.2	137774706	137782658	2.31494	0.0206162	0.182648	FALSE	FALSE	Trans (>250 kb)			0.0310214
ENSG00000131323	TRAF3	14	q32.32	103243813	103377837	2.31494	0.0206165	0.182648	FALSE	FALSE	Trans (>250 kb)			5.09351
ENSG00000065357	DGKA	12	q13.2	56321103	56347811	2.31466	0.0206314	0.182718	FALSE	FALSE	Trans (>250 kb)			0.954924
ENSG00000189060	H1F0	22	q13.1	38201114	38203442	2.31359	0.0206901	0.183117	FALSE	FALSE	Trans (>250 kb)			2.94308
ENSG00000137710	RDX	11	q22.3	110045605	110167447	2.31262	0.0207435	0.183502	FALSE	FALSE	Trans (>250 kb)			1.05435
ENSG00000161642	ZNF385A	12	q13.13	54762917	54785082	2.31219	0.0207671	0.183604	FALSE	FALSE	Trans (>250 kb)			2.56395
ENSG00000154102	C16orf74	16	q24.1	85723690	85784735	2.31203	0.0207762	0.183604	FALSE	FALSE	Trans (>250 kb)			3.82483
ENSG00000166450	PRTG	15	q21.3	55903744	56035288	2.31201	0.0207774	0.183604	FALSE	FALSE	Trans (>250 kb)			4.14393
ENSG00000168887	C2orf68	2	p11.2	85833777	85839189	2.31098	0.0208342	0.183833	FALSE	FALSE	Trans (>250 kb)			2.68059
ENSG00000170638	TRABD	22	q13.33	50624344	50638027	2.31087	0.0208401	0.183833	FALSE	FALSE	Trans (>250 kb)			1.22142
ENSG00000198780	FAM169A	5	q13.3	74073399	74162776	2.31032	0.0208705	0.18404	FALSE	FALSE	Trans (>250 kb)			3.16787
ENSG00000171827	ZNF570	19	q13.12	37958487	37976260	2.30999	0.0208886	0.184058	FALSE	FALSE	Trans (>250 kb)			1.64224
ENSG00000241852	C8orf58	8	p21.3	22457114	22461663	2.30992	0.0208924	0.184058	FALSE	FALSE	Trans (>250 kb)			5.70013
ENSG00000205639	MFSD2B	2	p23.3	24232951	24286191	2.30824	0.020986	0.1845	FALSE	FALSE	Trans (>250 kb)			5.58348
ENSG00000145901	TNIP1	5	q33.1	150409506	150473138	2.30797	0.0210008	0.184551	FALSE	FALSE	Trans (>250 kb)			0.5716
ENSG00000186723	OR10H1	19	p13.12	15917817	15918936	2.3075	0.0210271	0.184739	FALSE	FALSE	Trans (>250 kb)			2.39
ENSG00000167889	MGAT5B	17	q25.2	74864538	74946475	2.30656	0.0210794	0.184958	FALSE	FALSE	Trans (>250 kb)			3.35409
ENSG00000204904	CXorf31	X	p11.23	46746852	46759138	2.30549	0.0211389	0.185357	FALSE	FALSE	Trans (>250 kb)
ENSG00000064666	CNN2	19	p13.3	1026298	1039068	2.30512	0.0211597	0.185427	FALSE	FALSE	68323	rs2262962	5.49959e-11	3.33463
ENSG00000160298	C21orf58	21	q22.3	47720095	47743789	2.305	0.0211667	0.185427	FALSE	FALSE	Trans (>250 kb)			2.8103
ENSG00000090621	PABPC4	1	p34.3	40026488	40042462	2.30436	0.0212026	0.18561	FALSE	FALSE	Trans (>250 kb)			2.62562
ENSG00000181781	ODF3L2	19	p13.3	463346	474983	2.30353	0.0212492	0.185725	FALSE	FALSE	Trans (>250 kb)			3.0057
ENSG00000105127	AKAP8	19	p13.12	15464196	15490609	2.30325	0.0212646	0.185725	FALSE	FALSE	Trans (>250 kb)			2.41469
ENSG00000135414	GDF11	12	q13.2	56137064	56150911	2.30193	0.0213388	0.186104	FALSE	FALSE	Trans (>250 kb)			1.83138
ENSG00000204564	C6orf136	6	p21.33	30614816	30620987	2.30165	0.021355	0.186158	FALSE	FALSE	38035	rs1264419	3.23972e-10	7.13051
ENSG00000174498	IGDCC3	15	q22.31	65619465	65670378	2.30139	0.0213696	0.186173	FALSE	FALSE	Trans (>250 kb)			1.8739
ENSG00000162236	STX5	11	q12.3	62574369	62599560	2.29833	0.021543	0.1867	FALSE	FALSE	Trans (>250 kb)			2.46901
ENSG00000141034	GID4	17	p11.2	17942606	17971718	2.29783	0.0215712	0.1867	FALSE	FALSE	Trans (>250 kb)			2.72402
ENSG00000196323	ZBTB44	11	q24.3	130096572	130184581	2.2977	0.0215791	0.1867	FALSE	FALSE	Trans (>250 kb)			4.09116
ENSG00000057935	MTA3	2	p21	42721709	42984087	2.29735	0.0215988	0.1867	FALSE	FALSE	Trans (>250 kb)			2.54433
ENSG00000142409	ZNF787	19	q13.43	56598732	56632649	2.29607	0.0216721	0.186835	FALSE	FALSE	100110	rs2867235	3.51918e-11	3.82477
ENSG00000206549	PRSS50	3	p21.31	46753605	46854064	2.2957	0.0216933	0.186835	FALSE	FALSE	Trans (>250 kb)			3.12278
ENSG00000079616	KIF22	16	p11.2	29802040	29816706	2.29554	0.0217019	0.186835	FALSE	FALSE	Trans (>250 kb)			1.26568
ENSG00000259529	RP11-468E2.4	14	q12	24620427	24636611	2.29527	0.0217179	0.186835	FALSE	FALSE	Trans (>250 kb)			1.77898
ENSG00000181240	SLC25A41	19	p13.3	6426048	6433790	2.29522	0.0217207	0.186835	FALSE	FALSE	Trans (>250 kb)			4.2082
ENSG00000166833	NAV2	11	p15.1	19372271	20143144	2.29166	0.0219252	0.187816	FALSE	FALSE	Trans (>250 kb)			3.44577
ENSG00000174327	SLC16A13	17	p13.1	6939394	6943440	2.29062	0.0219855	0.188021	FALSE	FALSE	Trans (>250 kb)			2.47433
ENSG00000120318	ARAP3	5	q31.3	141032968	141061788	2.29031	0.0220036	0.188021	FALSE	FALSE	Trans (>250 kb)			2.31073
ENSG00000102243	VGLL1	X	q26.3	135614311	135638966	2.28991	0.0220266	0.188021	FALSE	FALSE	Trans (>250 kb)
ENSG00000068745	IP6K2	3	p21.31	48725436	48777786	2.28881	0.0220901	0.188154	FALSE	FALSE	82837	rs79672978	1.21007e-08	7.13051
ENSG00000124067	SLC12A4	16	q22.1	67977377	68003504	2.2888	0.0220911	0.188154	FALSE	FALSE	Trans (>250 kb)			3.35682
ENSG00000134452	FBXO18	10	p15.1	5931535	5979556	2.28835	0.0221174	0.188305	FALSE	FALSE	Trans (>250 kb)			2.7852
ENSG00000182872	RBM10	X	p11.23	47004268	47046212	2.28798	0.0221385	0.188426	FALSE	FALSE	Trans (>250 kb)
ENSG00000138439	FAM117B	2	q33.2	203499901	203634480	2.28666	0.022216	0.18863	FALSE	FALSE	208840	rs112054978	1.76925e-08	7.13051
ENSG00000237440	ZNF737	19	p12	20718631	20748615	2.28599	0.0222551	0.18863	FALSE	FALSE	Trans (>250 kb)			2.8444
ENSG00000198399	ITSN2	2	p23.3	24425733	24583583	2.2858	0.022266	0.18863	FALSE	FALSE	Trans (>250 kb)			2.30001
ENSG00000013588	GPRC5A	12	p13.1	13043716	13070871	2.28577	0.0222678	0.18863	FALSE	FALSE	164659	rs34323	4.35879e-09	0.869431
ENSG00000179431	FJX1	11	p13	35639735	35642419	2.28562	0.0222768	0.18863	FALSE	FALSE	Trans (>250 kb)			1.48126
ENSG00000264324	RP11-287D1.3	2	p13.1	74438731	74590504	2.2841	0.0223655	0.18894	FALSE	FALSE	Trans (>250 kb)			3.8077
ENSG00000113262	GRM6	5	q35.3	178405328	178423207	2.28402	0.0223706	0.18894	FALSE	FALSE	Trans (>250 kb)			0.649681
ENSG00000142539	CTD-2545M3.6	19	q13.33	50919056	50931666	2.284	0.0223715	0.18894	FALSE	FALSE	Trans (>250 kb)			2.76746
ENSG00000171291	ZNF439	19	p13.2	11959541	11994565	2.28336	0.0224092	0.189055	FALSE	FALSE	Trans (>250 kb)			1.8667
ENSG00000244509	APOBEC3C	22	q13.1	39410088	39416357	2.2832	0.0224185	0.189064	FALSE	FALSE	Trans (>250 kb)			2.16293
ENSG00000183011	LSMD1	17	p13.1	7760003	7788556	2.282	0.0224891	0.18938	FALSE	FALSE	Trans (>250 kb)			4.26877
ENSG00000185674	LYG2	2	q11.2	99858709	99871745	2.28169	0.0225077	0.18938	FALSE	FALSE	242019	rs1823569	4.52997e-08	7.13051
ENSG00000154556	SORBS2	4	q35.1	186506598	186877806	2.28134	0.0225285	0.18947	FALSE	FALSE	Trans (>250 kb)			3.60233
ENSG00000102870	ZNF629	16	p11.2	30789778	30798523	2.28045	0.0225808	0.189674	FALSE	FALSE	Trans (>250 kb)			0.42672
ENSG00000154114	TBCEL	11	q23.3	120894781	120961484	2.2797	0.0226257	0.189674	FALSE	FALSE	Trans (>250 kb)			1.48164
ENSG00000136002	ARHGEF4	2	q21.1	131594489	131804836	2.27887	0.0226751	0.189877	FALSE	FALSE	Trans (>250 kb)			2.21373
ENSG00000109111	SUPT6H	17	q11.2	26989109	27029697	2.27767	0.0227461	0.190097	FALSE	FALSE	Trans (>250 kb)			4.12474
ENSG00000100221	JOSD1	22	q13.1	39081548	39097561	2.27761	0.0227497	0.190097	FALSE	FALSE	0	rs4820345	0	7.13051
ENSG00000163155	LYSMD1	1	q21.3	151132224	151138424	2.27502	0.0229047	0.19128	FALSE	FALSE	Trans (>250 kb)			3.57334
ENSG00000100239	PPP6R2	22	q13.33	50781733	50883514	2.27358	0.022991	0.19147	FALSE	FALSE	Trans (>250 kb)			1.16375
ENSG00000105641	SLC5A5	19	p13.11	17982782	18005983	2.27348	0.0229975	0.19147	FALSE	FALSE	Trans (>250 kb)			0.0310214
ENSG00000184033	CTAG1B	X	q28	153845865	153847533	2.27294	0.0230296	0.191573	FALSE	FALSE	Trans (>250 kb)
ENSG00000125753	VASP	19	q13.32	46009837	46030241	2.27282	0.0230372	0.191573	FALSE	FALSE	Trans (>250 kb)			3.79079
ENSG00000172273	HINFP	11	q23.3	118992297	119006752	2.27162	0.0231093	0.191932	FALSE	FALSE	Trans (>250 kb)			4.21131
ENSG00000153790	C7orf31	7	p15.3	25174316	25219975	2.27141	0.0231222	0.191935	FALSE	FALSE	Trans (>250 kb)			4.58267
ENSG00000040633	PHF23	17	p13.1	7138347	7143041	2.26993	0.023212	0.192584	FALSE	FALSE	Trans (>250 kb)			4.35394
ENSG00000111271	ACAD10	12	q24.12	112123857	112194903	2.26975	0.023223	0.192595	FALSE	FALSE	Trans (>250 kb)			1.18751
ENSG00000124535	WRNIP1	6	p25.2	2765648	2787186	2.26919	0.0232568	0.192727	FALSE	FALSE	Trans (>250 kb)			0.350348
ENSG00000114626	ABTB1	3	q21.3	127391778	127399768	2.26889	0.0232751	0.192737	FALSE	FALSE	Trans (>250 kb)			2.94308
ENSG00000127603	MACF1	1	p34.3	39546988	39952849	2.26887	0.0232764	0.192737	FALSE	FALSE	145148	rs75441027	3.21419e-09	3.62882
ENSG00000068489	PRR11	17	q22	57232860	57282066	2.26817	0.0233185	0.192901	FALSE	FALSE	Trans (>250 kb)			1.77898
ENSG00000156966	B3GNT7	2	q37.1	232260254	232265875	2.26817	0.023319	0.192901	FALSE	FALSE	Trans (>250 kb)			0.345688
ENSG00000113971	NPHP3	3	q22.1	132276986	132441303	2.26745	0.0233626	0.192998	FALSE	FALSE	Trans (>250 kb)			5.09111
ENSG00000047410	TPR	1	q31.1	186280784	186344825	2.26713	0.0233822	0.192998	FALSE	FALSE	Trans (>250 kb)			0.567473
ENSG00000128274	A4GALT	22	q13.2	43088127	43117304	2.267	0.0233901	0.192998	FALSE	FALSE	Trans (>250 kb)			0.27675
ENSG00000144524	COPS7B	2	q37.1	232646381	232673963	2.26691	0.0233957	0.192998	FALSE	FALSE	Trans (>250 kb)			3.91025
ENSG00000109670	FBXW7	4	q31.3	153242410	153457253	2.26626	0.0234355	0.193049	FALSE	FALSE	Trans (>250 kb)			2.36463
ENSG00000091073	DTX2	7	q11.23	76090993	76135312	2.26625	0.0234359	0.193049	FALSE	FALSE	Trans (>250 kb)			2.33683
ENSG00000197694	SPTAN1	9	q34.11	131314866	131395941	2.26609	0.0234461	0.193049	FALSE	FALSE	Trans (>250 kb)			0.667583
ENSG00000118369	USP35	11	q14.1	77899858	77925757	2.26454	0.023541	0.193384	FALSE	FALSE	Trans (>250 kb)			7.04148
ENSG00000159905	ZNF221	19	q13.31	44455375	44471861	2.26417	0.0235634	0.193473	FALSE	FALSE	Trans (>250 kb)			0.630913
ENSG00000153046	CDYL	6	p25.1	4706393	4955785	2.26224	0.0236828	0.193894	FALSE	FALSE	Trans (>250 kb)			1.31971
ENSG00000162458	FBLIM1	1	p36.21	16083102	16113089	2.26171	0.023715	0.194089	FALSE	FALSE	Trans (>250 kb)			4.36516
ENSG00000198455	ZXDB	X	p11.21	57618269	57623906	2.26163	0.0237203	0.194089	FALSE	FALSE	Trans (>250 kb)
ENSG00000127526	SLC35E1	19	p13.11	16660642	16683193	2.26025	0.0238059	0.194356	FALSE	FALSE	Trans (>250 kb)			1.50885
ENSG00000140682	TGFB1I1	16	p11.2	31482906	31489281	2.25904	0.0238807	0.194452	FALSE	FALSE	Trans (>250 kb)			0.355683
ENSG00000088256	GNA11	19	p13.3	3094408	3124002	2.25891	0.0238888	0.194452	FALSE	FALSE	Trans (>250 kb)			3.28359
ENSG00000166860	ZBTB39	12	q13.3	57392618	57400230	2.25868	0.0239034	0.194452	FALSE	FALSE	124357	rs11172026	1.91904e-09	4.3676
ENSG00000097007	ABL1	9	q34.12	133589333	133763062	2.25844	0.0239181	0.194465	FALSE	FALSE	Trans (>250 kb)			5.06895
ENSG00000204371	EHMT2	6	p21.33	31847536	31865464	2.25828	0.0239284	0.194465	FALSE	FALSE	0	rs2243873	0	5.45131
ENSG00000120784	ZFP30	19	q13.12	38104650	38183238	2.25668	0.0240279	0.195146	FALSE	FALSE	Trans (>250 kb)			2.41935
ENSG00000100281	HMGXB4	22	q12.3	35653445	35691800	2.25662	0.0240316	0.195146	FALSE	FALSE	Trans (>250 kb)			4.02306
ENSG00000165209	STRBP	9	q33.3	125871779	126030855	2.25639	0.0240461	0.195168	FALSE	FALSE	Trans (>250 kb)			2.35249
ENSG00000126934	MAP2K2	19	p13.3	4090319	4124126	2.25553	0.0241004	0.195403	FALSE	FALSE	Trans (>250 kb)			2.32172
ENSG00000143624	INTS3	1	q21.3	153700543	153746555	2.25549	0.0241026	0.195403	FALSE	FALSE	Trans (>250 kb)			2.77328
ENSG00000064490	RFXANK	19	p13.11	19303008	19312678	2.25493	0.0241378	0.195468	FALSE	FALSE	Trans (>250 kb)			1.01749
ENSG00000116212	LRRC42	1	p32.3	54411750	54433841	2.25478	0.0241474	0.195468	FALSE	FALSE	Trans (>250 kb)			2.70897
ENSG00000109436	TBC1D9	4	q31.21	141541919	141677274	2.25456	0.0241608	0.195478	FALSE	FALSE	Trans (>250 kb)			1.25019
ENSG00000128218	VPREB3	22	q11.23	24094930	24096655	2.25422	0.0241822	0.195561	FALSE	FALSE	Trans (>250 kb)			3.59189
ENSG00000177943	MAMDC4	9	q34.3	139745395	139755249	2.25381	0.0242084	0.195686	FALSE	FALSE	Trans (>250 kb)			2.31987
ENSG00000169548	ZNF280A	22	q11.22	22868060	22874613	2.25319	0.0242471	0.195957	FALSE	FALSE	Trans (>250 kb)			1.6237
ENSG00000178999	AURKB	17	p13.1	8108056	8113918	2.25278	0.0242727	0.19606	FALSE	FALSE	Trans (>250 kb)			3.51718
ENSG00000128159	TUBGCP6	22	q13.33	50656118	50683421	2.25101	0.0243848	0.196745	FALSE	FALSE	Trans (>250 kb)			1.53968
ENSG00000173976	RAX2	19	p13.3	3769087	3772233	2.25062	0.0244098	0.196824	FALSE	FALSE	Trans (>250 kb)			2.01176
ENSG00000112511	PHF1	6	p21.32	33378176	33384230	2.24911	0.0245056	0.197278	FALSE	FALSE	Trans (>250 kb)			5.04946
ENSG00000070729	CNGB1	16	q21	57917503	58005020	2.24873	0.0245298	0.197307	FALSE	FALSE	Trans (>250 kb)			2.85163
ENSG00000179094	PER1	17	p13.1	8043790	8059824	2.24717	0.0246294	0.19794	FALSE	FALSE	Trans (>250 kb)			5.96693
ENSG00000170085	SIMC1	5	q35.2	175665365	175772994	2.24664	0.0246628	0.197947	FALSE	FALSE	96363	rs2913732	6.10604e-11	6.01686
ENSG00000262304	SHPK	17	p13.2	3468738	3539543	2.2465	0.024672	0.197947	FALSE	FALSE	Trans (>250 kb)			1.27777
ENSG00000188199	NUTM2B	10	q22.3	81462983	81474437	2.24593	0.0247085	0.198174	FALSE	FALSE	Trans (>250 kb)			0.162309
ENSG00000161914	ZNF653	19	p13.2	11594242	11616738	2.24529	0.0247498	0.198265	FALSE	FALSE	Trans (>250 kb)			3.04205
ENSG00000139914	FITM1	14	q12	24600484	24602058	2.24477	0.0247827	0.198452	FALSE	FALSE	Trans (>250 kb)			1.19797
ENSG00000141985	SH3GL1	19	p13.3	4360367	4400544	2.24455	0.0247969	0.198481	FALSE	FALSE	Trans (>250 kb)			1.99589
ENSG00000078804	TP53INP2	20	q11.22	33292094	33301243	2.2441	0.024826	0.198563	FALSE	FALSE	Trans (>250 kb)			0.851106
ENSG00000115556	PLCD4	2	q35	219472488	219501907	2.24331	0.0248768	0.19881	FALSE	FALSE	Trans (>250 kb)			4.56802
ENSG00000236609	ZNF853	7	p22.1	6655248	6663921	2.24326	0.0248801	0.19881	FALSE	FALSE	Trans (>250 kb)			1.84017
ENSG00000100150	DEPDC5	22	q12.2	32149944	32303012	2.24284	0.0249072	0.198859	FALSE	FALSE	Trans (>250 kb)			5.79031
ENSG00000131504	DIAPH1	5	q31.3	140894583	140998622	2.2417	0.0249805	0.199187	FALSE	FALSE	Trans (>250 kb)			4.10562
ENSG00000178201	VN1R1	19	q13.43	57966542	57967854	2.24095	0.0250296	0.199317	FALSE	FALSE	Trans (>250 kb)			1.38736
ENSG00000151208	DLG5	10	q22.3	79550549	79686378	2.2409	0.0250325	0.199317	FALSE	FALSE	Trans (>250 kb)			3.79719
ENSG00000118873	RAB3GAP2	1	q41	220321635	220445796	2.24082	0.0250376	0.199317	FALSE	FALSE	Trans (>250 kb)			0.483576
ENSG00000107263	RAPGEF1	9	q34.13	134452157	134615461	2.24079	0.0250396	0.199317	FALSE	FALSE	Trans (>250 kb)			0.739829
ENSG00000022556	NLRP2	19	q13.42	55464498	55512510	2.24057	0.0250539	0.199349	FALSE	FALSE	216733	rs59805819	3.74879e-08	3.62154
ENSG00000272325	NUDT3	6	p21.31	34247456	34360451	2.24025	0.0250748	0.199422	FALSE	FALSE	Trans (>250 kb)			2.16553
ENSG00000250254	PTTG2	4	p14	37962056	37962746	2.23856	0.0251848	0.200024	FALSE	FALSE	Trans (>250 kb)			2.44842
ENSG00000183145	RIPPLY3	21	q22.13	38378450	38391959	2.23812	0.0252134	0.200096	FALSE	FALSE	Trans (>250 kb)			1.94775
ENSG00000177733	HNRNPA0	5	q31.2	137087075	137090039	2.23756	0.0252501	0.200096	FALSE	FALSE	Trans (>250 kb)			1.34189
ENSG00000090975	PITPNM2	12	q24.31	123468027	123634562	2.23754	0.0252509	0.200096	FALSE	FALSE	0	rs1106241	0	7.13051
ENSG00000142186	SCYL1	11	q13.1	65292548	65306175	2.23703	0.0252846	0.200272	FALSE	FALSE	Trans (>250 kb)			4.37442
ENSG00000117724	CENPF	1	q41	214776538	214837931	2.23525	0.025401	0.200827	FALSE	FALSE	Trans (>250 kb)			0.00495012
ENSG00000188163	FAM166A	9	q34.3	140138036	140142222	2.23458	0.025445	0.201002	FALSE	FALSE	Trans (>250 kb)
ENSG00000120549	KIAA1217	10	p12.2	23983675	24836772	2.2342	0.02547	0.201025	FALSE	FALSE	Trans (>250 kb)			4.57977
ENSG00000178403	NEUROG2	4	q25	113434672	113437328	2.23393	0.0254878	0.201068	FALSE	FALSE	Trans (>250 kb)			6.25193
ENSG00000120500	ARR3	X	q13.1	69488155	69501690	2.23263	0.0255734	0.201439	FALSE	FALSE	Trans (>250 kb)
ENSG00000105048	TNNT1	19	q13.42	55644162	55660722	2.23231	0.0255948	0.201439	FALSE	FALSE	68521	rs59805819	3.74879e-08	5.42242
ENSG00000171992	SYNPO	5	q33.1	149980642	150038782	2.2305	0.0257141	0.20218	FALSE	FALSE	Trans (>250 kb)			1.63791
ENSG00000101871	MID1	X	p22.2	10413350	10851773	2.22927	0.0257962	0.202607	FALSE	FALSE	Trans (>250 kb)
ENSG00000181027	FKRP	19	q13.32	47249303	47280245	2.22896	0.0258164	0.202607	FALSE	FALSE	Trans (>250 kb)			3.51718
ENSG00000087095	NLK	17	q11.2	26368763	26523407	2.22857	0.0258424	0.202657	FALSE	FALSE	Trans (>250 kb)			3.4935
ENSG00000127220	ABHD8	19	p13.11	17402940	17421045	2.22829	0.0258612	0.202766	FALSE	FALSE	Trans (>250 kb)			5.23965
ENSG00000176208	ATAD5	17	q11.2	29158988	29222887	2.2271	0.0259409	0.203087	FALSE	FALSE	Trans (>250 kb)			3.83891
ENSG00000011258	MBTD1	17	q21.33	49254786	49337524	2.22505	0.0260781	0.203852	FALSE	FALSE	Trans (>250 kb)			2.56731
ENSG00000065882	TBC1D1	4	p14	37892708	38140796	2.2247	0.0261013	0.203949	FALSE	FALSE	Trans (>250 kb)			3.97517
ENSG00000204186	ZDBF2	2	q33.3	207139387	207179148	2.22105	0.0263474	0.204918	FALSE	FALSE	Trans (>250 kb)			2.77328
ENSG00000165312	OTUD1	10	p12.2	23728198	23731308	2.2206	0.0263781	0.204965	FALSE	FALSE	Trans (>250 kb)			0.992573
ENSG00000015532	XYLT2	17	q21.33	48423453	48440499	2.22044	0.0263887	0.204965	FALSE	FALSE	Trans (>250 kb)			3.76537
ENSG00000179111	HES7	17	p13.1	8023908	8027410	2.22002	0.0264171	0.205006	FALSE	FALSE	Trans (>250 kb)			5.84346
ENSG00000175470	PPP2R2D	10	q26.3	133747955	133773331	2.21936	0.0264624	0.205202	FALSE	FALSE	Trans (>250 kb)			7.13051
ENSG00000065029	ZNF76	6	p21.31	35226686	35263762	2.21932	0.026465	0.205202	FALSE	FALSE	Trans (>250 kb)			0.728017
ENSG00000130517	PGPEP1	19	p13.11	18451397	18480760	2.21904	0.0264839	0.205275	FALSE	FALSE	Trans (>250 kb)			1.6936
ENSG00000187537	POTEM	14	q11.2	19983559	20020272	2.21859	0.0265147	0.205275	FALSE	FALSE	Trans (>250 kb)
ENSG00000058272	PPP1R12A	12	q21.31	80167343	80329240	2.21854	0.026518	0.205275	FALSE	FALSE	Trans (>250 kb)			2.85902
ENSG00000198265	HELZ	17	q24.2	65066554	65242105	2.21834	0.0265319	0.205275	FALSE	FALSE	0	rs12185266	7.72036e-09	7.13051
ENSG00000160117	ANKLE1	19	p13.11	17392454	17398455	2.21821	0.0265404	0.205275	FALSE	FALSE	Trans (>250 kb)			6.29798
ENSG00000100359	SGSM3	22	q13.1	40766595	40806293	2.21663	0.026648	0.205647	FALSE	FALSE	Trans (>250 kb)			4.79959
ENSG00000159588	CCDC17	1	p34.1	46085716	46089729	2.21658	0.0266515	0.205647	FALSE	FALSE	Trans (>250 kb)			1.87101
ENSG00000121879	PIK3CA	3	q26.32	178865902	178957881	2.21655	0.0266539	0.205647	FALSE	FALSE	Trans (>250 kb)			2.50202
ENSG00000158796	DEDD	1	q23.3	161090764	161102478	2.21548	0.0267269	0.206144	FALSE	FALSE	Trans (>250 kb)			3.01737
ENSG00000186007	LEMD1	1	q32.1	205350506	205425082	2.2147	0.0267804	0.206337	FALSE	FALSE	Trans (>250 kb)			5.17271
ENSG00000162702	ZNF281	1	q32.1	200374068	200379184	2.21457	0.0267897	0.206337	FALSE	FALSE	Trans (>250 kb)			4.75242
ENSG00000170734	POLH	6	p21.1	43543887	43586701	2.21451	0.0267935	0.206337	FALSE	FALSE	Trans (>250 kb)			1.63648
ENSG00000127423	AUNIP	1	p36.11	26158414	26185903	2.21303	0.0268955	0.206777	FALSE	FALSE	Trans (>250 kb)			2.8103
ENSG00000130427	EPO	7	q22.1	100318423	100321323	2.21293	0.0269027	0.206777	FALSE	FALSE	Trans (>250 kb)			1.37113
ENSG00000158555	GDPD5	11	q13.5	75145685	75236948	2.21279	0.0269124	0.206777	FALSE	FALSE	Trans (>250 kb)			0.226043
ENSG00000175063	UBE2C	20	q13.12	44441215	44445596	2.21277	0.0269138	0.206777	FALSE	FALSE	Trans (>250 kb)			1.05086
ENSG00000196576	PLXNB2	22	q13.33	50713408	50746056	2.21203	0.0269647	0.207016	FALSE	FALSE	Trans (>250 kb)			2.71893
ENSG00000126243	LRFN3	19	q13.12	36426260	36436669	2.21127	0.0270172	0.207125	FALSE	FALSE	Trans (>250 kb)			3.0965
ENSG00000213988	ZNF90	19	p12	20188803	20237885	2.21032	0.0270833	0.207499	FALSE	FALSE	Trans (>250 kb)			6.36889
ENSG00000154997	Sep-14	7	p11.2	55861237	55930482	2.20847	0.0272119	0.208048	FALSE	FALSE	189248	rs3735665	7.25675e-12	7.13051
ENSG00000131016	AKAP12	6	q25.1	151561134	151679692	2.20628	0.0273641	0.208705	FALSE	FALSE	Trans (>250 kb)			4.35832
ENSG00000125871	MGME1	20	p11.23	17949556	17971765	2.20569	0.0274054	0.208735	FALSE	FALSE	Trans (>250 kb)			1.30401
ENSG00000198408	MGEA5	10	q24.32	103544200	103578696	2.20531	0.0274326	0.208735	FALSE	FALSE	Trans (>250 kb)			3.70298
ENSG00000011009	LYPLA2	1	p36.11	24117460	24122029	2.2053	0.0274331	0.208735	FALSE	FALSE	Trans (>250 kb)			3.79715
ENSG00000114784	EIF1B	3	p22.1	40351175	40353915	2.20479	0.0274689	0.208838	FALSE	FALSE	Trans (>250 kb)			3.33463
ENSG00000167110	GOLGA2	9	q34.11	131018108	131038274	2.20434	0.0275003	0.208838	FALSE	FALSE	Trans (>250 kb)			3.69803
ENSG00000188766	SPRED3	19	q13.2	38879061	38886881	2.2043	0.0275034	0.208838	FALSE	FALSE	Trans (>250 kb)			3.16016
ENSG00000164056	SPRY1	4	q28.1	124317950	124324910	2.20424	0.0275074	0.208838	FALSE	FALSE	Trans (>250 kb)			1.07088
ENSG00000137815	RTF1	15	q15.1	41700606	41775761	2.20234	0.0276416	0.209602	FALSE	FALSE	0	rs34040639	0	7.13051
ENSG00000073712	FERMT2	14	q22.1	53323986	53419153	2.20198	0.0276664	0.209602	FALSE	FALSE	Trans (>250 kb)			1.46862
ENSG00000079393	DUSP13	10	q22.2	76854192	76868979	2.2018	0.0276795	0.209602	FALSE	FALSE	Trans (>250 kb)			0.103132
ENSG00000177025	C19orf18	19	q13.43	58469805	58485902	2.20051	0.0277707	0.209989	FALSE	FALSE	Trans (>250 kb)			4.33
ENSG00000136720	HS6ST1	2	q14.3	128994290	129076151	2.19985	0.0278179	0.210198	FALSE	FALSE	Trans (>250 kb)			7.13051
ENSG00000166669	ATF7IP2	16	p13.2	10420291	10577495	2.19961	0.0278346	0.210217	FALSE	FALSE	Trans (>250 kb)			5.26898
ENSG00000138081	FBXO11	2	p16.3	48016455	48132932	2.19954	0.0278399	0.210217	FALSE	FALSE	0	rs75518135	1.11022e-16	7.13051
ENSG00000075539	FRYL	4	p11	48499378	48782339	2.19872	0.0278977	0.210571	FALSE	FALSE	0	rs10003273	0	5.45131
ENSG00000135451	TROAP	12	q13.12	49717019	49725514	2.19845	0.0279173	0.210571	FALSE	FALSE	Trans (>250 kb)			1.24311
ENSG00000234776	C11orf94	11	p11.2	45928085	45928833	2.1981	0.0279423	0.210613	FALSE	FALSE	Trans (>250 kb)			0.778446
ENSG00000140948	ZCCHC14	16	q24.2	87439852	87525651	2.19649	0.0280571	0.211285	FALSE	FALSE	Trans (>250 kb)			0.600617
ENSG00000204681	GABBR1	6	p22.1	29523406	29601753	2.19586	0.0281017	0.211467	FALSE	FALSE	116791	rs1610736	1.69496e-09	7.13051
ENSG00000182912	C21orf90	21	q22.3	45937099	45945835	2.19481	0.0281773	0.211752	FALSE	FALSE	Trans (>250 kb)			4.50623
ENSG00000115257	PCSK4	19	p13.3	1481427	1490751	2.19459	0.0281929	0.211752	FALSE	FALSE	Trans (>250 kb)			0.607234
ENSG00000137270	GCM1	6	p12.1	52991762	53013627	2.19363	0.0282621	0.212003	FALSE	FALSE	Trans (>250 kb)			5.18058
ENSG00000181007	ZFP82	19	q13.12	36874022	36909558	2.19338	0.0282799	0.212003	FALSE	FALSE	Trans (>250 kb)			0.0838739
ENSG00000174233	ADCY6	12	q13.12	49159975	49182820	2.19309	0.028301	0.212097	FALSE	FALSE	Trans (>250 kb)			3.04205
ENSG00000175093	SPSB4	3	q23	140770244	140867453	2.19253	0.028341	0.212231	FALSE	FALSE	Trans (>250 kb)			2.33683
ENSG00000170145	SIK2	11	q23.1	111473115	111601577	2.19238	0.0283522	0.212231	FALSE	FALSE	Trans (>250 kb)			1.7401
ENSG00000124116	WFDC3	20	q13.12	44376583	44420571	2.19181	0.0283931	0.212384	FALSE	FALSE	Trans (>250 kb)			3.07062
ENSG00000132915	PDE6A	5	q32	149237519	149324356	2.19159	0.0284093	0.212406	FALSE	FALSE	Trans (>250 kb)			4.1771
ENSG00000142327	RNPEPL1	2	q37.3	241505221	241520789	2.19078	0.0284677	0.212725	FALSE	FALSE	Trans (>250 kb)			2.60643
ENSG00000153157	SYCP2L	6	p24.2	10748027	10979553	2.18795	0.0286733	0.213602	FALSE	FALSE	0	rs12207488	0	7.13051
ENSG00000197323	TRIM33	1	p13.2	114935399	115053781	2.1865	0.0287791	0.213985	FALSE	FALSE	Trans (>250 kb)			7.13051
ENSG00000113430	IRX4	5	p15.33	1877541	1887350	2.18488	0.0288974	0.21461	FALSE	FALSE	Trans (>250 kb)			2.49071
ENSG00000147454	SLC25A37	8	p21.2	23386318	23432976	2.18456	0.028921	0.21461	FALSE	FALSE	Trans (>250 kb)			2.7852
ENSG00000179151	EDC3	15	q24.1	74922899	74988633	2.18449	0.0289262	0.21461	FALSE	FALSE	Trans (>250 kb)			5.69073
ENSG00000174990	CA5A	16	q24.2	87921625	87970135	2.18416	0.0289505	0.214706	FALSE	FALSE	Trans (>250 kb)			1.56476
ENSG00000105576	TNPO2	19	p13.2	12810008	12834825	2.18346	0.0290017	0.214727	FALSE	FALSE	Trans (>250 kb)			6.74639
ENSG00000241404	EGFL8	6	p21.32	32132360	32136058	2.18305	0.0290323	0.214727	FALSE	FALSE	0	rs9267815	8.34688e-11	7.13051
ENSG00000197905	TEAD4	12	p13.33	3068496	3149839	2.18288	0.0290448	0.214763	FALSE	FALSE	Trans (>250 kb)			2.36258
ENSG00000143126	CELSR2	1	p13.3	109792641	109818372	2.1826	0.0290652	0.214817	FALSE	FALSE	Trans (>250 kb)			3.81254
ENSG00000049239	H6PD	1	p36.22	9294834	9331396	2.18231	0.029087	0.214908	FALSE	FALSE	Trans (>250 kb)			5.46489
ENSG00000154040	CABYR	18	q11.2	21718942	21741567	2.18204	0.0291063	0.214942	FALSE	FALSE	Trans (>250 kb)			0.694289
ENSG00000204469	PRRC2A	6	p21.33	31588497	31605548	2.18114	0.0291729	0.215181	FALSE	FALSE	0	rs10885	0	7.13051
ENSG00000085662	AKR1B1	7	q33	134127102	134144036	2.18072	0.0292041	0.215339	FALSE	FALSE	Trans (>250 kb)			1.38115
ENSG00000163009	C2orf48	2	p25.1	10281509	10351851	2.18043	0.0292259	0.2154	FALSE	FALSE	Trans (>250 kb)			1.36953
ENSG00000172985	SH3RF3	2	q12.3	109745804	110262207	2.1802	0.0292424	0.21543	FALSE	FALSE	Trans (>250 kb)			1.31881
ENSG00000198062	POTEH	22	q11.1	16256441	16287937	2.18013	0.0292481	0.21543	FALSE	FALSE	Trans (>250 kb)
ENSG00000157343	ARMC12	6	p21.31	35704809	35716856	2.17922	0.0293151	0.215651	FALSE	FALSE	88668	rs9470125	2.80939e-11	4.05864
ENSG00000128272	ATF4	22	q13.1	39915700	39918691	2.17818	0.029393	0.215651	FALSE	FALSE	Trans (>250 kb)			0.0672843
ENSG00000102996	MMP15	16	q21	58059470	58080805	2.1778	0.0294209	0.215651	FALSE	FALSE	Trans (>250 kb)			2.293
ENSG00000079385	CEACAM1	19	q13.2	43011456	43065386	2.1777	0.0294285	0.215651	FALSE	FALSE	Trans (>250 kb)			2.23302
ENSG00000204209	DAXX	6	p21.32	33286335	33297046	2.17759	0.0294364	0.215651	FALSE	FALSE	Trans (>250 kb)			7.13051
ENSG00000176454	LPCAT4	15	q14	34651106	34659479	2.17616	0.0295436	0.215651	FALSE	FALSE	Trans (>250 kb)			3.37726
ENSG00000181722	ZBTB20	3	q13.31	114056941	114866118	2.17578	0.0295718	0.215651	FALSE	FALSE	Trans (>250 kb)			2.67159
ENSG00000217702	MGC10955	2	p13.1	74361599	74362521	2.17577	0.0295728	0.215651	FALSE	FALSE	Trans (>250 kb)			5.3517
ENSG00000122203	KIAA1191	5	q35.2	175773064	175788971	2.17554	0.0295894	0.215651	FALSE	FALSE	80386	rs2913732	6.10604e-11	6.7492
ENSG00000143514	TP53BP2	1	q41	223967601	224033674	2.17489	0.0296384	0.215717	FALSE	FALSE	Trans (>250 kb)			2.00986
ENSG00000180263	FGD6	12	q22	95470525	95611258	2.17472	0.0296513	0.215717	FALSE	FALSE	Trans (>250 kb)			3.84147
ENSG00000149927	DOC2A	16	p11.2	30016830	30034591	2.17466	0.0296559	0.215717	FALSE	FALSE	Trans (>250 kb)			6.09641
ENSG00000111886	GABRR2	6	q15	89966927	90025018	2.17441	0.029674	0.21577	FALSE	FALSE	Trans (>250 kb)			0.781163
ENSG00000196796	CTB-134H23.2	16	p11.2	29049923	29064047	2.17429	0.0296833	0.21577	FALSE	FALSE	Trans (>250 kb)			3.04205
ENSG00000183324	C15orf60	15	q24.1	73735499	73852355	2.17419	0.0296908	0.21577	FALSE	FALSE	Trans (>250 kb)			1.43378
ENSG00000186222	BLOC1S4	4	p16.1	6717842	6719387	2.17317	0.0297677	0.216206	FALSE	FALSE	Trans (>250 kb)			1.31672
ENSG00000157827	FMNL2	2	q23.3	153191751	153506348	2.17225	0.0298369	0.216467	FALSE	FALSE	Trans (>250 kb)			4.4918
ENSG00000125733	TRIP10	19	p13.3	6737936	6751537	2.17194	0.0298605	0.216542	FALSE	FALSE	Trans (>250 kb)			1.8052
ENSG00000165185	KIAA1958	9	q32	115249127	115431677	2.17081	0.0299457	0.217038	FALSE	FALSE	Trans (>250 kb)			3.33274
ENSG00000039523	FAM65A	16	q22.1	67552321	67580691	2.17019	0.0299923	0.217138	FALSE	FALSE	Trans (>250 kb)			3.71278
ENSG00000185551	NR2F2	15	q26.2	96869167	96883492	2.169	0.030083	0.217428	FALSE	FALSE	Trans (>250 kb)			2.81686
ENSG00000176994	SMCR8	17	p11.2	18218624	18226517	2.16896	0.0300858	0.217428	FALSE	FALSE	Trans (>250 kb)			1.56562
ENSG00000156876	SASS6	1	p21.2	100549119	100598511	2.16849	0.0301211	0.217572	FALSE	FALSE	Trans (>250 kb)			1.85677
ENSG00000197555	SIPA1L1	14	q24.2	71787166	72207946	2.16744	0.0302013	0.217974	FALSE	FALSE	Trans (>250 kb)			4.00568
ENSG00000177868	CCDC23	1	p34.2	43272723	43282954	2.16732	0.0302104	0.217974	FALSE	FALSE	Trans (>250 kb)			7.13051
ENSG00000262633	RP11-156P1.2	17	q21.32	45000499	45124520	2.16715	0.0302236	0.217974	FALSE	FALSE	Trans (>250 kb)			0.97408
ENSG00000134686	PHC2	1	p35.1	33789224	33896653	2.16637	0.030283	0.21805	FALSE	FALSE	Trans (>250 kb)			2.77919
ENSG00000105392	CRX	19	q13.33	48322703	48346587	2.16551	0.0303488	0.218269	FALSE	FALSE	Trans (>250 kb)			1.41443
ENSG00000142197	DOPEY2	21	q22.12	37529080	37666572	2.16419	0.03045	0.21863	FALSE	FALSE	Trans (>250 kb)			3.05511
ENSG00000110066	SUV420H1	11	q13.2	67922330	67981295	2.16416	0.030452	0.21863	FALSE	FALSE	Trans (>250 kb)			1.67803
ENSG00000103653	CSK	15	q24.1	75074398	75095539	2.16396	0.0304671	0.21863	FALSE	FALSE	Trans (>250 kb)			2.03109
ENSG00000114933	INO80D	2	q33.3	206858445	206951027	2.1629	0.0305489	0.218946	FALSE	FALSE	Trans (>250 kb)			1.8931
ENSG00000132680	KIAA0907	1	q22	155882834	155904191	2.16233	0.0305929	0.219128	FALSE	FALSE	Trans (>250 kb)			3.24267
ENSG00000198055	GRK6	5	q35.3	176830205	176869902	2.16196	0.030621	0.219222	FALSE	FALSE	Trans (>250 kb)			3.19338
ENSG00000060656	PTPRU	1	p35.3	29563028	29653325	2.16175	0.0306372	0.219306	FALSE	FALSE	Trans (>250 kb)			5.071
ENSG00000169184	MN1	22	q12.1	28144265	28197486	2.16033	0.0307469	0.219621	FALSE	FALSE	Trans (>250 kb)			5.57288
ENSG00000171608	PIK3CD	1	p36.22	9711790	9789172	2.15948	0.0308126	0.219957	FALSE	FALSE	Trans (>250 kb)			7.13051
ENSG00000177692	DNAJC28	21	q22.11	34860497	34864027	2.15929	0.0308274	0.219964	FALSE	FALSE	Trans (>250 kb)			3.61404
ENSG00000086589	RBM22	5	q33.1	150070356	150080669	2.15822	0.0309104	0.22041	FALSE	FALSE	Trans (>250 kb)			0.27649
ENSG00000135801	TAF5L	1	q42.13	229728858	229761794	2.15774	0.0309479	0.22041	FALSE	FALSE	Trans (>250 kb)			4.65108
ENSG00000164900	GBX1	7	q36.1	150845676	150871832	2.15772	0.0309496	0.22041	FALSE	FALSE	Trans (>250 kb)			3.02948
ENSG00000166889	PATL1	11	q12.1	59404189	59436453	2.15761	0.0309581	0.22041	FALSE	FALSE	Trans (>250 kb)			1.13943
ENSG00000100578	KIAA0586	14	q23.1	58894103	59015216	2.15602	0.0310819	0.221254	FALSE	FALSE	Trans (>250 kb)			3.3869
ENSG00000153827	TRIP12	2	q36.3	230628554	230787955	2.15529	0.0311388	0.221276	FALSE	FALSE	Trans (>250 kb)			7.13051
ENSG00000138443	ABI2	2	q33.2	204192942	204312446	2.15522	0.0311445	0.221276	FALSE	FALSE	Trans (>250 kb)			7.13051
ENSG00000105705	SUGP1	19	p13.11	19386827	19431653	2.15505	0.0311579	0.221276	FALSE	FALSE	Trans (>250 kb)			1.59043
ENSG00000135637	CCDC142	2	p13.1	74699113	74710535	2.15456	0.0311961	0.22135	FALSE	FALSE	Trans (>250 kb)			2.80386
ENSG00000161558	TMEM143	19	q13.33	48835613	48867494	2.15408	0.0312341	0.221543	FALSE	FALSE	Trans (>250 kb)			0.763768
ENSG00000258315	C17orf49	17	p13.1	6917814	6920844	2.15299	0.0313192	0.221899	FALSE	FALSE	Trans (>250 kb)			2.08525
ENSG00000261514	RP11-527L4.2	17	q21.31	42015731	42016327	2.15231	0.031373	0.222159	FALSE	FALSE	Trans (>250 kb)			4.87778
ENSG00000144535	DIS3L2	2	q37.1	232825955	233209060	2.15196	0.0314007	0.222305	FALSE	FALSE	Trans (>250 kb)			6.45022
ENSG00000123144	C19orf43	19	p13.2	12841454	12845589	2.15172	0.0314196	0.222326	FALSE	FALSE	Trans (>250 kb)			4.57289
ENSG00000173039	RELA	11	q13.1	65421067	65430565	2.1513	0.0314525	0.222433	FALSE	FALSE	Trans (>250 kb)			4.99284
ENSG00000179165	PXT1	6	p21.31	36358328	36410666	2.15092	0.0314825	0.222433	FALSE	FALSE	Trans (>250 kb)			1.46752
ENSG00000235169	SMIM1	1	p36.32	3689352	3692546	2.15055	0.0315114	0.222433	FALSE	FALSE	Trans (>250 kb)			5.94647
ENSG00000100580	TMED8	14	q24.3	77801364	77843452	2.1504	0.0315234	0.222433	FALSE	FALSE	Trans (>250 kb)			2.70897
ENSG00000213390	ARHGAP19	10	q24.1	98978996	99052413	2.15024	0.0315364	0.222433	FALSE	FALSE	Trans (>250 kb)			7.13051
ENSG00000139263	LRIG3	12	q14.1	59265931	59314303	2.14981	0.0315699	0.222557	FALSE	FALSE	Trans (>250 kb)			1.06071
ENSG00000261609	GAN	16	q23.2	81348557	81424489	2.1492	0.0316189	0.222744	FALSE	FALSE	Trans (>250 kb)			1.35495
ENSG00000076706	MCAM	11	q23.3	119179241	119192231	2.1483	0.0316897	0.223127	FALSE	FALSE	Trans (>250 kb)			1.33514
ENSG00000084676	NCOA1	2	p23.3	24714783	24993571	2.14813	0.0317038	0.223127	FALSE	FALSE	Trans (>250 kb)			2.89023
ENSG00000135334	AKIRIN2	6	q15	88384790	88411927	2.14619	0.0318575	0.223908	FALSE	FALSE	Trans (>250 kb)			0.621461
ENSG00000175573	C11orf68	11	q13.1	65684279	65686588	2.14541	0.0319198	0.22417	FALSE	FALSE	Trans (>250 kb)			3.2375
ENSG00000140443	IGF1R	15	q26.3	99192200	99507759	2.14423	0.0320147	0.224573	FALSE	FALSE	Trans (>250 kb)			5.153
ENSG00000099617	EFNA2	19	p13.3	1286153	1301430	2.14401	0.0320322	0.224573	FALSE	FALSE	Trans (>250 kb)			1.0638
ENSG00000169398	PTK2	8	q24.3	141667999	142012315	2.14296	0.0321166	0.224716	FALSE	FALSE	Trans (>250 kb)			1.94692
ENSG00000198909	MAP3K3	17	q23.3	61699775	61773663	2.14158	0.0322275	0.225226	FALSE	FALSE	Trans (>250 kb)			0.668993
ENSG00000182318	ZSCAN22	19	q13.43	58838385	58853698	2.14139	0.032243	0.225298	FALSE	FALSE	Trans (>250 kb)			1.18245
ENSG00000110721	CHKA	11	q13.2	67820326	67888911	2.14059	0.0323074	0.225451	FALSE	FALSE	Trans (>250 kb)			0.412624
ENSG00000163820	FYCO1	3	p21.31	45959396	46037316	2.14051	0.0323137	0.225451	FALSE	FALSE	Trans (>250 kb)			1.46202
ENSG00000070371	CLTCL1	22	q11.21	19166986	19279239	2.14037	0.0323251	0.225451	FALSE	FALSE	Trans (>250 kb)			5.40532
ENSG00000150938	CRIM1	2	p22.3	36583069	36778278	2.13957	0.0323895	0.225746	FALSE	FALSE	Trans (>250 kb)			3.22016
ENSG00000181690	PLAG1	8	q12.1	57073463	57123883	2.13907	0.0324302	0.225746	FALSE	FALSE	Trans (>250 kb)			0.297384
ENSG00000099954	CECR2	22	q11.1	17840837	18037850	2.13905	0.0324315	0.225746	FALSE	FALSE	Trans (>250 kb)			2.26281
ENSG00000134318	ROCK2	2	p25.1	11319887	11488456	2.13863	0.0324659	0.225746	FALSE	FALSE	Trans (>250 kb)			3.25377
ENSG00000122299	ZC3H7A	16	p13.13	11844442	11891123	2.1382	0.0325009	0.225746	FALSE	FALSE	26223	rs10852340	0	4.8044
ENSG00000168795	ZBTB5	9	p13.2	37438111	37465396	2.13818	0.0325022	0.225746	FALSE	FALSE	Trans (>250 kb)			2.35249
ENSG00000114423	CBLB	3	q13.11	105374305	105588396	2.13812	0.032507	0.225746	FALSE	FALSE	Trans (>250 kb)			0.686813
ENSG00000160202	CRYAA	21	q22.3	44589118	44592915	2.13803	0.0325144	0.225746	FALSE	FALSE	Trans (>250 kb)			1.5669
ENSG00000182885	GPR97	16	q21	57702099	57723975	2.13792	0.032523	0.225746	FALSE	FALSE	Trans (>250 kb)			1.31197
ENSG00000106336	FBXO24	7	q22.1	100181605	100198740	2.13722	0.0325804	0.225746	FALSE	FALSE	Trans (>250 kb)			5.19026
ENSG00000130584	ZBTB46	20	q13.33	62375019	62462597	2.13686	0.0326096	0.225746	FALSE	FALSE	Trans (>250 kb)			4.81223
ENSG00000004975	DVL2	17	p13.1	7128660	7137864	2.13668	0.0326242	0.225814	FALSE	FALSE	Trans (>250 kb)			4.03639
ENSG00000141503	MINK1	17	p13.2	4736683	4801356	2.13634	0.0326516	0.225818	FALSE	FALSE	Trans (>250 kb)			0.121797
ENSG00000136699	SMPD4	2	q21.1	130908981	130940323	2.13628	0.0326564	0.225818	FALSE	FALSE	Trans (>250 kb)			2.41239
ENSG00000168758	SEMA4C	2	q11.2	97525453	97536494	2.1356	0.0327121	0.226153	FALSE	FALSE	Trans (>250 kb)			1.64369
ENSG00000205307	SAP25	7	q22.1	100169855	100171270	2.13351	0.0328826	0.226706	FALSE	FALSE	Trans (>250 kb)			5.09957
ENSG00000172382	PRSS27	16	p13.3	2762419	2770552	2.13329	0.032901	0.226706	FALSE	FALSE	Trans (>250 kb)			4.36227
ENSG00000174501	ANKRD36C	2	q11.1	96514587	96657541	2.13289	0.0329336	0.22685	FALSE	FALSE	Trans (>250 kb)			3.30947
ENSG00000065320	NTN1	17	p13.1	8924859	9147317	2.13196	0.0330105	0.227289	FALSE	FALSE	Trans (>250 kb)			4.49197
ENSG00000143061	IGSF3	1	p13.1	117117031	117210375	2.13149	0.0330491	0.227408	FALSE	FALSE	Trans (>250 kb)			0.566296
ENSG00000177666	PNPLA2	11	p15.5	818902	825573	2.12913	0.0332437	0.228215	FALSE	FALSE	Trans (>250 kb)			2.12071
ENSG00000214140	PRCD	17	q25.1	74523668	74549660	2.12873	0.0332769	0.228389	FALSE	FALSE	Trans (>250 kb)			2.87427
ENSG00000173928	SWSAP1	19	p13.2	11485361	11487627	2.12682	0.0334347	0.228945	FALSE	FALSE	Trans (>250 kb)			3.33463
ENSG00000088726	TMEM40	3	p25.2	12775024	12810956	2.12676	0.0334403	0.228945	FALSE	FALSE	Trans (>250 kb)			2.41701
ENSG00000182150	ERCC6L2	9	q22.32	98637983	98776842	2.12573	0.0335253	0.229347	FALSE	FALSE	Trans (>250 kb)			1.2052
ENSG00000180592	SKIDA1	10	p12.31	21802407	21814611	2.12549	0.0335455	0.22942	FALSE	FALSE	Trans (>250 kb)			5.55666
ENSG00000170906	NDUFA3	19	q13.42	54606036	54612564	2.12497	0.0335892	0.229542	FALSE	FALSE	Trans (>250 kb)			3.5983
ENSG00000115275	MOGS	2	p13.1	74688184	74692537	2.12479	0.0336038	0.229542	FALSE	FALSE	Trans (>250 kb)			2.2285
ENSG00000140459	CYP11A1	15	q24.1	74630100	74660081	2.1245	0.033628	0.229542	FALSE	FALSE	Trans (>250 kb)			5.70152
ENSG00000133466	C1QTNF6	22	q12.3	37576207	37595425	2.12353	0.0337097	0.230062	FALSE	FALSE	Trans (>250 kb)			2.14884
ENSG00000139053	PDE6H	12	p12.3	15125956	15134799	2.12221	0.0338199	0.230612	FALSE	FALSE	Trans (>250 kb)			4.27506
ENSG00000169710	FASN	17	q25.3	80036214	80056208	2.12183	0.0338522	0.230687	FALSE	FALSE	Trans (>250 kb)			2.10437
ENSG00000140505	CYP1A2	15	q24.1	75041185	75048543	2.12157	0.0338736	0.230687	FALSE	FALSE	Trans (>250 kb)			3.97429
ENSG00000111245	MYL2	12	q24.11	111348623	111358526	2.12048	0.0339658	0.230933	FALSE	FALSE	Trans (>250 kb)			1.03168
ENSG00000237649	KIFC1	6	p21.32	33359313	33377701	2.11941	0.0340559	0.231261	FALSE	FALSE	Trans (>250 kb)			5.17871
ENSG00000079387	SENP1	12	q13.11	48436681	48500091	2.11912	0.0340802	0.231301	FALSE	FALSE	Trans (>250 kb)			7.03936
ENSG00000156194	PPEF2	4	q21.1	76781020	76823724	2.11911	0.0340813	0.231301	FALSE	FALSE	Trans (>250 kb)			2.00423
ENSG00000139722	VPS37B	12	q24.31	123349882	123380991	2.11832	0.0341476	0.23165	FALSE	FALSE	223501	rs1790121	5.53557e-13	6.37975
ENSG00000170255	MRGPRX1	11	p15.1	18955360	18961054	2.11808	0.0341683	0.231664	FALSE	FALSE	Trans (>250 kb)			1.64321
ENSG00000100593	ISM2	14	q24.3	77940740	77965210	2.11802	0.0341731	0.231664	FALSE	FALSE	Trans (>250 kb)			2.12909
ENSG00000118046	STK11	19	p13.3	1189406	1228428	2.11766	0.0342041	0.231664	FALSE	FALSE	231431	rs2262962	5.49959e-11	1.55798
ENSG00000171444	MCC	5	q22.2	112357796	112824527	2.11702	0.0342579	0.23183	FALSE	FALSE	Trans (>250 kb)			1.31138
ENSG00000196604	POTEF	2	q21.1	130831108	130886795	2.11645	0.0343069	0.231901	FALSE	FALSE	Trans (>250 kb)			0.946065
ENSG00000067365	METTL22	16	p13.2	8715540	8740081	2.11633	0.0343164	0.231901	FALSE	FALSE	Trans (>250 kb)			2.1401
ENSG00000143702	CEP170	1	q43	243287730	243418650	2.11602	0.0343431	0.231901	FALSE	FALSE	Trans (>250 kb)			5.83473
ENSG00000069812	HES2	1	p36.31	6472478	6484730	2.11582	0.0343598	0.231901	FALSE	FALSE	172625	rs4587589	1.03752e-08	0.686495
ENSG00000168461	RAB31	18	p11.22	9708162	9862548	2.11549	0.0343886	0.232009	FALSE	FALSE	Trans (>250 kb)			5.10412
ENSG00000115705	TPO	2	p25.3	1377995	1547483	2.1151	0.0344213	0.232058	FALSE	FALSE	Trans (>250 kb)			3.16016
ENSG00000141084	RANBP10	16	q22.1	67757005	67840555	2.11499	0.0344308	0.232058	FALSE	FALSE	Trans (>250 kb)			6.24381
ENSG00000135740	SLC9A5	16	q22.1	67271586	67306093	2.11317	0.0345865	0.232887	FALSE	FALSE	Trans (>250 kb)			3.20162
ENSG00000182175	RGMA	15	q26.1	93586636	93632433	2.11299	0.0346016	0.232903	FALSE	FALSE	Trans (>250 kb)			4.33863
ENSG00000114019	AMOTL2	3	q22.2	134074716	134094321	2.11265	0.034631	0.233017	FALSE	FALSE	Trans (>250 kb)			0.574849
ENSG00000196781	TLE1	9	q21.32	84198598	84304220	2.11074	0.0347944	0.233692	FALSE	FALSE	Trans (>250 kb)			3.48076
ENSG00000180389	ATP5EP2	13	q12.2	28519343	28519727	2.11036	0.0348275	0.233694	FALSE	FALSE	Trans (>250 kb)			1.56947
ENSG00000005100	DHX33	17	p13.2	5344232	5372380	2.11019	0.034842	0.233694	FALSE	FALSE	5414	rs980407	6.17284e-14	5.45131
ENSG00000103495	MAZ	16	p11.2	29817427	29823649	2.1099	0.034867	0.233821	FALSE	FALSE	Trans (>250 kb)			1.76811
ENSG00000105397	TYK2	19	p13.2	10461209	10491352	2.10885	0.0349575	0.234204	FALSE	FALSE	Trans (>250 kb)			5.61895
ENSG00000183793	NPIPA5	16	p13.11	15457516	15474904	2.10818	0.0350152	0.234408	FALSE	FALSE	Trans (>250 kb)			2.50779
ENSG00000247596	TWF2	3	p21.2	52262626	52273276	2.10778	0.0350502	0.234603	FALSE	FALSE	Trans (>250 kb)			4.45568
ENSG00000182534	MXRA7	17	q25.1	74668633	74707098	2.10727	0.0350942	0.234625	FALSE	FALSE	Trans (>250 kb)			0.243563
ENSG00000053254	FOXN3	14	q32.11	89591215	90085493	2.10724	0.0350968	0.234625	FALSE	FALSE	Trans (>250 kb)			2.37292
ENSG00000204304	PBX2	6	p21.32	32152512	32157963	2.10651	0.03516	0.234625	FALSE	FALSE	6519	rs3134946	8.73176e-11	7.13051
ENSG00000222009	BTBD19	1	p34.1	45274154	45281257	2.10651	0.0351601	0.234625	FALSE	FALSE	Trans (>250 kb)			3.94966
ENSG00000256349	CTD-3074O7.11	11	q13.2	66276550	66301084	2.10647	0.0351633	0.234625	FALSE	FALSE	Trans (>250 kb)			0.849127
ENSG00000142675	CNKSR1	1	p36.11	26503894	26516377	2.10592	0.0352115	0.234625	FALSE	FALSE	Trans (>250 kb)			0.333739
ENSG00000114923	SLC4A3	2	q35	220492049	220506702	2.10538	0.0352584	0.234642	FALSE	FALSE	Trans (>250 kb)			2.5196
ENSG00000079739	PGM1	1	p31.3	64058947	64125916	2.10536	0.0352601	0.234642	FALSE	FALSE	Trans (>250 kb)			3.67145
ENSG00000187607	ZNF286A	17	p12	15602891	15640874	2.10493	0.0352974	0.234694	FALSE	FALSE	Trans (>250 kb)			2.76174
ENSG00000198276	UCKL1	20	q13.33	62571186	62587769	2.1042	0.0353609	0.234872	FALSE	FALSE	Trans (>250 kb)			4.09749
ENSG00000162378	ZYG11B	1	p32.3	53192126	53293014	2.10377	0.0353981	0.234988	FALSE	FALSE	Trans (>250 kb)			1.3996
ENSG00000113649	TCERG1	5	q32	145826874	145891524	2.10199	0.0355543	0.235609	FALSE	FALSE	Trans (>250 kb)			3.48076
ENSG00000100403	ZC3H7B	22	q13.2	41697526	41756151	2.10062	0.0356746	0.236241	FALSE	FALSE	Trans (>250 kb)			0.766623
ENSG00000156575	PRG3	11	q12.1	57144242	57148623	2.09997	0.0357311	0.236349	FALSE	FALSE	Trans (>250 kb)			0.313798
ENSG00000160551	TAOK1	17	q11.2	27717482	27878922	2.09991	0.0357366	0.236349	FALSE	FALSE	Trans (>250 kb)			3.24022
ENSG00000178055	PRSS42	3	p21.31	46871032	46875585	2.0985	0.0358608	0.236831	FALSE	FALSE	Trans (>250 kb)			1.40328
ENSG00000175287	PHYHD1	9	q34.11	131683174	131704320	2.09788	0.0359153	0.236884	FALSE	FALSE	Trans (>250 kb)			2.42642
ENSG00000157216	SSBP3	1	p32.3	54691105	54879152	2.09551	0.0361254	0.237844	FALSE	FALSE	Trans (>250 kb)			2.92454
ENSG00000166169	POLL	10	q24.32	103338639	103348027	2.09549	0.036127	0.237844	FALSE	FALSE	Trans (>250 kb)			2.66281
ENSG00000087510	TFAP2C	20	q13.31	55204358	55214339	2.09496	0.0361746	0.237867	FALSE	FALSE	Trans (>250 kb)			7.13051
ENSG00000175662	TOM1L2	17	p11.2	17746828	17875736	2.09484	0.0361855	0.237867	FALSE	FALSE	Trans (>250 kb)			2.89023
ENSG00000165661	QSOX2	9	q34.3	139098179	139137687	2.09453	0.036213	0.237889	FALSE	FALSE	Trans (>250 kb)			0.621765
ENSG00000205544	TMEM256	17	p13.1	7306294	7307456	2.09411	0.0362504	0.237889	FALSE	FALSE	Trans (>250 kb)			3.61782
ENSG00000071794	HLTF	3	q24	148747914	148804341	2.09406	0.0362547	0.237889	FALSE	FALSE	Trans (>250 kb)			2.17344
ENSG00000070047	PHRF1	11	p15.5	576486	612222	2.09401	0.0362595	0.237889	FALSE	FALSE	Trans (>250 kb)			1.16498
ENSG00000144893	MED12L	3	q25.1	150803484	151154860	2.0939	0.0362691	0.237889	FALSE	FALSE	Trans (>250 kb)			4.83257
ENSG00000172780	RAB43	3	q21.3	128806412	128841644	2.09387	0.0362717	0.237889	FALSE	FALSE	Trans (>250 kb)			1.16845
ENSG00000125741	OPA3	19	q13.32	46030685	46105470	2.09378	0.0362792	0.237889	FALSE	FALSE	Trans (>250 kb)			3.04205
ENSG00000144554	FANCD2	3	p25.3	10068098	10143614	2.0929	0.0363578	0.238325	FALSE	FALSE	Trans (>250 kb)			1.35841
ENSG00000170921	TANC2	17	q23.2	61086917	61505060	2.09234	0.0364077	0.238402	FALSE	FALSE	Trans (>250 kb)			1.52029
ENSG00000125816	NKX2-4	20	p11.22	21376005	21378666	2.09173	0.0364626	0.238536	FALSE	FALSE	Trans (>250 kb)			1.64321
ENSG00000133961	NUMB	14	q24.3	73741815	73930348	2.0917	0.0364652	0.238536	FALSE	FALSE	Trans (>250 kb)			7.13051
ENSG00000172350	ABCG4	11	q23.3	119019722	119033360	2.09103	0.0365258	0.238766	FALSE	FALSE	Trans (>250 kb)			3.7231
ENSG00000124818	OPN5	6	p12.3	47749718	47800516	2.09056	0.0365672	0.238806	FALSE	FALSE	Trans (>250 kb)			2.95274
ENSG00000122483	CCDC18	1	p22.1	93645476	93744287	2.08959	0.036655	0.239134	FALSE	FALSE	Trans (>250 kb)			0.943519
ENSG00000259363	CTD-2054N24.2	15	q26.3	100347228	100417353	2.08938	0.0366738	0.239134	FALSE	FALSE	Trans (>250 kb)			3.2375
ENSG00000116285	ERRFI1	1	p36.23	8064464	8086368	2.08931	0.0366801	0.239134	FALSE	FALSE	Trans (>250 kb)			1.0409
ENSG00000178093	TSSK6	19	p13.11	19623227	19626838	2.08826	0.0367742	0.239586	FALSE	FALSE	Trans (>250 kb)			0.738182
ENSG00000175906	ARL4D	17	q21.31	41476327	41478505	2.08796	0.036801	0.239586	FALSE	FALSE	1248	rs12450913	0	7.13051
ENSG00000136231	IGF2BP3	7	p15.3	23349828	23510086	2.08783	0.0368135	0.239586	FALSE	FALSE	Trans (>250 kb)			5.968
ENSG00000088881	EBF4	20	p13	2673524	2740753	2.08753	0.0368404	0.239586	FALSE	FALSE	Trans (>250 kb)			0.455868
ENSG00000182263	FIGN	2	q24.3	164449906	164592522	2.08725	0.0368657	0.239639	FALSE	FALSE	Trans (>250 kb)			5.45131
ENSG00000185245	GP1BA	17	p13.2	4835592	4838325	2.08412	0.0371489	0.240471	FALSE	FALSE	Trans (>250 kb)			0.311692
ENSG00000146063	TRIM41	5	q35.3	180649499	180662809	2.08307	0.0372444	0.240849	FALSE	FALSE	Trans (>250 kb)			1.68629
ENSG00000100290	BIK	22	q13.2	43506754	43525718	2.08145	0.0373926	0.241555	FALSE	FALSE	Trans (>250 kb)			3.72053
ENSG00000168434	COG7	16	p12.2	23399814	23464501	2.08104	0.0374307	0.241555	FALSE	FALSE	Trans (>250 kb)			5.03
ENSG00000214097	SMCO1	3	q29	196233748	196242237	2.07849	0.0376646	0.242445	FALSE	FALSE	Trans (>250 kb)			3.05511
ENSG00000076924	XAB2	19	p13.2	7684411	7694451	2.078	0.0377095	0.242445	FALSE	FALSE	Trans (>250 kb)			1.12162
ENSG00000125755	SYMPK	19	q13.32	46318668	46366548	2.07791	0.0377179	0.242445	FALSE	FALSE	Trans (>250 kb)			1.89386
ENSG00000003249	DBNDD1	16	q24.3	90071273	90086536	2.07593	0.0379001	0.243335	FALSE	FALSE	158874	rs11076639	0	6.25204
ENSG00000146463	ZMYM4	1	p34.3	35734568	35887659	2.0755	0.03794	0.243399	FALSE	FALSE	Trans (>250 kb)			1.23554
ENSG00000100644	HIF1A	14	q23.2	62162231	62214976	2.07497	0.0379891	0.243533	FALSE	FALSE	Trans (>250 kb)			0.0035716
ENSG00000168769	TET2	4	q24	106067032	106200973	2.07496	0.0379899	0.243533	FALSE	FALSE	Trans (>250 kb)			2.17344
ENSG00000116127	ALMS1	2	p13.1	73612886	73837920	2.07477	0.0380075	0.2436	FALSE	FALSE	Trans (>250 kb)			3.91107
ENSG00000126778	SIX1	14	q23.1	61110133	61124977	2.07406	0.0380735	0.243923	FALSE	FALSE	Trans (>250 kb)			0.0132215
ENSG00000241978	AKAP2	9	q31.3	112542769	112934792	2.07386	0.0380924	0.243923	FALSE	FALSE	Trans (>250 kb)			5.45131
ENSG00000135476	ESPL1	12	q13.13	53662083	53687427	2.07247	0.0382218	0.24447	FALSE	FALSE	Trans (>250 kb)			1.36062
ENSG00000178585	CTNNBIP1	1	p36.22	9908334	9970394	2.07246	0.0382224	0.24447	FALSE	FALSE	Trans (>250 kb)			0.813017
ENSG00000143437	ARNT	1	q21.3	150782181	150849244	2.07229	0.0382386	0.244482	FALSE	FALSE	Trans (>250 kb)			6.02865
ENSG00000122779	TRIM24	7	q33	138145079	138274738	2.07117	0.0383428	0.245073	FALSE	FALSE	Trans (>250 kb)			1.35213
ENSG00000171105	INSR	19	p13.2	7112266	7294045	2.07087	0.0383711	0.245148	FALSE	FALSE	Trans (>250 kb)			4.41981
ENSG00000163273	NPPC	2	q37.1	232786530	232791113	2.06874	0.0385704	0.245554	FALSE	FALSE	Trans (>250 kb)			5.94174
ENSG00000105723	GSK3A	19	q13.2	42734338	42746777	2.06872	0.0385726	0.245554	FALSE	FALSE	Trans (>250 kb)			0.702605
ENSG00000155463	OXA1L	14	q11.2	23235731	23241007	2.06867	0.038577	0.245554	FALSE	FALSE	Trans (>250 kb)			1.45008
ENSG00000099804	CDC34	19	p13.3	531714	542097	2.06859	0.0385849	0.245554	FALSE	FALSE	Trans (>250 kb)			2.38137
ENSG00000111837	MAK	6	p24.2	10762956	10838764	2.06771	0.0386671	0.2456	FALSE	FALSE	8129	rs9358911	0	7.13051
ENSG00000175467	SART1	11	q13.1	65729160	65747299	2.06732	0.0387038	0.24568	FALSE	FALSE	Trans (>250 kb)			3.39619
ENSG00000108599	AKAP10	17	p11.2	19807615	19881656	2.06706	0.0387282	0.245797	FALSE	FALSE	Trans (>250 kb)			3.28359
ENSG00000117481	NSUN4	1	p33	46805849	46830824	2.06639	0.0387919	0.245942	FALSE	FALSE	0	rs10252	0	7.13051
ENSG00000179817	MRGPRX4	11	p15.1	18194384	18195827	2.06602	0.0388263	0.245942	FALSE	FALSE	Trans (>250 kb)			2.96268
ENSG00000268472	AP002884.2	11	q23.1	112130988	112132117	2.0655	0.0388755	0.245962	FALSE	FALSE	Trans (>250 kb)			0.31854
ENSG00000105516	DBP	19	q13.33	49133287	49140695	2.0643	0.0389893	0.24636	FALSE	FALSE	Trans (>250 kb)			0.029893
ENSG00000050820	BCAR1	16	q23.1	75262928	75301951	2.06395	0.0390226	0.246444	FALSE	FALSE	Trans (>250 kb)			5.24617
ENSG00000146648	EGFR	7	p11.2	55086714	55324313	2.06304	0.0391092	0.246793	FALSE	FALSE	Trans (>250 kb)			2.79753
ENSG00000011304	PTBP1	19	p13.3	797075	812327	2.06281	0.0391307	0.246793	FALSE	FALSE	124832	rs28768802	3.89355e-12	0.66383
ENSG00000094916	CBX5	12	q13.13	54624724	54673886	2.06061	0.0393404	0.247602	FALSE	FALSE	Trans (>250 kb)			0.206031
ENSG00000103647	CORO2B	15	q23	68871308	69020145	2.06053	0.0393481	0.247602	FALSE	FALSE	Trans (>250 kb)			1.32996
ENSG00000185019	UBOX5	20	p13	3088219	3140842	2.06046	0.0393547	0.247602	FALSE	FALSE	Trans (>250 kb)			1.62277
ENSG00000120029	C10orf76	10	q24.32	103605356	103815950	2.05999	0.0393994	0.247822	FALSE	FALSE	Trans (>250 kb)			4.4349
ENSG00000134874	DZIP1	13	q32.1	96230457	96296957	2.05895	0.0394994	0.248332	FALSE	FALSE	Trans (>250 kb)			6.32451
ENSG00000115942	ORC2	2	q33.1	201773696	201828403	2.05829	0.0395626	0.24848	FALSE	FALSE	Trans (>250 kb)			1.78945
ENSG00000108175	ZMIZ1	10	q22.3	80828792	81076276	2.0582	0.0395705	0.24848	FALSE	FALSE	Trans (>250 kb)			5.45131
ENSG00000188033	ZNF490	19	p13.2	12688775	12750912	2.05812	0.0395782	0.24848	FALSE	FALSE	Trans (>250 kb)			3.10937
ENSG00000127586	CHTF18	16	p13.3	838046	850737	2.05735	0.0396526	0.248776	FALSE	FALSE	Trans (>250 kb)			0.860323
ENSG00000151014	CCRN4L	4	q31.1	139936943	139966906	2.05713	0.0396735	0.24883	FALSE	FALSE	Trans (>250 kb)			0.210001
ENSG00000159842	ABR	17	p13.3	906758	1132315	2.057	0.0396864	0.248846	FALSE	FALSE	Trans (>250 kb)			3.70506
ENSG00000186026	ZNF284	19	q13.31	44576297	44593766	2.05666	0.0397191	0.248952	FALSE	FALSE	Trans (>250 kb)			6.26594e-05
ENSG00000137404	NRM	6	p21.33	30655824	30659197	2.0565	0.0397348	0.248958	FALSE	FALSE	34436	rs3095330	9.4851e-10	7.13051
ENSG00000187642	C1orf170	1	p36.33	910579	917497	2.05594	0.0397886	0.24901	FALSE	FALSE	Trans (>250 kb)			2.22402
ENSG00000251322	SHANK3	22	q13.33	51112843	51171726	2.05204	0.0401656	0.250063	FALSE	FALSE	Trans (>250 kb)			1.9305
ENSG00000145040	UCN2	3	p21.31	48599160	48601206	2.05191	0.0401789	0.250063	FALSE	FALSE	24060	rs1264194	6.24829e-11	7.13051
ENSG00000263264	CTB-133G6.1	19	p13.2	7413848	7448271	2.05187	0.0401823	0.250063	FALSE	FALSE	Trans (>250 kb)			1.51356
ENSG00000189091	SF3B3	16	q22.1	70557691	70608820	2.05026	0.0403386	0.250798	FALSE	FALSE	Trans (>250 kb)			3.2691
ENSG00000078795	PKD2L2	5	q31.2	137223657	137278436	2.04956	0.0404075	0.251135	FALSE	FALSE	Trans (>250 kb)			0.154314
ENSG00000072954	TMEM38A	19	p13.11	16771938	16800840	2.04889	0.0404725	0.251214	FALSE	FALSE	Trans (>250 kb)			0.298432
ENSG00000165626	BEND7	10	p13	13480484	13570974	2.0479	0.0405694	0.25151	FALSE	FALSE	Trans (>250 kb)			4.28584
ENSG00000173991	TCAP	17	q12	37820440	37822808	2.04782	0.0405776	0.25151	FALSE	FALSE	2958	rs2271308	5.11813e-13	7.13051
ENSG00000205730	ITPRIPL2	16	p12.3	19125254	19132946	2.04781	0.0405782	0.25151	FALSE	FALSE	Trans (>250 kb)			5.44801
ENSG00000104332	SFRP1	8	p11.21	41119481	41167016	2.04652	0.0407048	0.252088	FALSE	FALSE	Trans (>250 kb)			2.17211
ENSG00000047056	WDR37	10	p15.3	1095478	1178237	2.045	0.0408545	0.252624	FALSE	FALSE	Trans (>250 kb)			5.0178
ENSG00000143494	VASH2	1	q32.3	213123862	213165379	2.0447	0.0408848	0.252696	FALSE	FALSE	Trans (>250 kb)			1.19515
ENSG00000171603	CLSTN1	1	p36.22	9789084	9884584	2.04459	0.040895	0.252696	FALSE	FALSE	Trans (>250 kb)			2.77919
ENSG00000113594	LIFR	5	p13.1	38475065	38608456	2.04451	0.0409035	0.252696	FALSE	FALSE	Trans (>250 kb)			1.33087
ENSG00000066135	KDM4A	1	p34.1	44115829	44171186	2.04423	0.0409306	0.252798	FALSE	FALSE	Trans (>250 kb)			3.28359
ENSG00000148356	LRSAM1	9	q33.3	130213765	130265780	2.04366	0.0409867	0.252998	FALSE	FALSE	Trans (>250 kb)			2.10898
ENSG00000234949	AC104667.3	2	q37.3	238499663	238504624	2.04339	0.0410142	0.253004	FALSE	FALSE	Trans (>250 kb)			0.322234
ENSG00000078246	TULP3	12	p13.33	2986389	3050306	2.0427	0.0410821	0.25321	FALSE	FALSE	Trans (>250 kb)			1.03553
ENSG00000254943	RP11-664I21.6	11	q24.2	124761200	124762022	2.04269	0.0410831	0.25321	FALSE	FALSE	Trans (>250 kb)			1.23206
ENSG00000120071	KANSL1	17	q21.31	44107282	44302733	2.0413	0.0412215	0.253748	FALSE	FALSE	Trans (>250 kb)			5.93834
ENSG00000118193	KIF14	1	q32.1	200520628	200589862	2.04077	0.0412737	0.253971	FALSE	FALSE	Trans (>250 kb)			1.31494
ENSG00000103148	NPRL3	16	p13.3	134273	188859	2.04061	0.0412901	0.254023	FALSE	FALSE	Trans (>250 kb)			4.15729
ENSG00000159399	HK2	2	p12	75061108	75120486	2.03945	0.0414053	0.254355	FALSE	FALSE	Trans (>250 kb)			1.71557
ENSG00000196993	NPIPB9	16	p11.2	28763108	28784128	2.03803	0.0415468	0.254766	FALSE	FALSE	Trans (>250 kb)
ENSG00000255104	ZNF286A	17	p12	15603006	15648092	2.03745	0.0416053	0.25504	FALSE	FALSE	Trans (>250 kb)			2.76174
ENSG00000124496	TRERF1	6	p21.1	42192669	42419789	2.03619	0.0417313	0.255373	FALSE	FALSE	Trans (>250 kb)			3.6102
ENSG00000136158	SPRY2	13	q31.1	80910111	80915086	2.03582	0.041768	0.255373	FALSE	FALSE	Trans (>250 kb)			2.48244
ENSG00000167525	PROCA1	17	q11.2	27030215	27038872	2.03568	0.0417824	0.255373	FALSE	FALSE	Trans (>250 kb)			4.38896
ENSG00000196236	XPNPEP3	22	q13.2	41253081	41363838	2.03555	0.0417957	0.255373	FALSE	FALSE	Trans (>250 kb)			2.23454
ENSG00000185122	HSF1	8	q24.3	145515280	145538385	2.03539	0.0418117	0.255373	FALSE	FALSE	Trans (>250 kb)			2.65422
ENSG00000090971	NAT14	19	q13.42	55996371	55998935	2.03519	0.041832	0.255373	FALSE	FALSE	90599	rs74683747	1.11022e-16	7.13051
ENSG00000104957	CCDC130	19	p13.2	13842574	13874110	2.03515	0.0418357	0.255373	FALSE	FALSE	Trans (>250 kb)			5.40086
ENSG00000173264	GPR137	11	q13.1	64037534	64056972	2.03492	0.0418592	0.255373	FALSE	FALSE	Trans (>250 kb)			1.59087
ENSG00000128731	HERC2	15	q13.1	28356186	28567298	2.03491	0.0418604	0.255373	FALSE	FALSE	Trans (>250 kb)			3.2375
ENSG00000189195	BTBD8	1	p22.1	92545862	92613393	2.03437	0.0419143	0.255445	FALSE	FALSE	Trans (>250 kb)			0.198996
ENSG00000058091	CDK14	7	q21.13	90095738	90839905	2.03415	0.0419362	0.255445	FALSE	FALSE	Trans (>250 kb)			1.63887
ENSG00000188566	NDOR1	9	q34.3	140100147	140111461	2.0325	0.0421034	0.256015	FALSE	FALSE	Trans (>250 kb)
ENSG00000171148	TADA3	3	p25.3	9821544	9834695	2.03222	0.042131	0.256097	FALSE	FALSE	Trans (>250 kb)			0.190694
ENSG00000160323	ADAMTS13	9	q34.2	136279478	136324508	2.03192	0.042162	0.256121	FALSE	FALSE	Trans (>250 kb)			7.13051
ENSG00000153048	CARHSP1	16	p13.2	8946799	8962866	2.03181	0.0421727	0.256121	FALSE	FALSE	27373	rs11801	5.36872e-10	7.13051
ENSG00000114270	COL7A1	3	p21.31	48601506	48632700	2.03125	0.0422299	0.256311	FALSE	FALSE	0	rs1264194	6.24829e-11	7.13051
ENSG00000183475	ASB7	15	q26.3	101142739	101191910	2.03047	0.0423092	0.256586	FALSE	FALSE	Trans (>250 kb)			2.90696
ENSG00000130313	PGLS	19	p13.11	17622438	17632097	2.03009	0.0423477	0.256743	FALSE	FALSE	Trans (>250 kb)			2.11481
ENSG00000166016	ABTB2	11	p13	34172535	34379555	2.02947	0.0424104	0.256972	FALSE	FALSE	Trans (>250 kb)			3.54894
ENSG00000160293	VAV2	9	q34.2	136627016	136857726	2.02947	0.0424108	0.256972	FALSE	FALSE	94402	rs7043355	6.4504e-14	5.75333
ENSG00000063127	SLC6A16	19	q13.33	49792895	49828482	2.02911	0.0424475	0.257148	FALSE	FALSE	Trans (>250 kb)			1.5521
ENSG00000090661	CERS4	19	p13.2	8271620	8327305	2.02884	0.0424747	0.257153	FALSE	FALSE	Trans (>250 kb)			2.21811
ENSG00000237452	AC074212.3	19	q13.32	46236509	46267792	2.02874	0.0424846	0.257153	FALSE	FALSE	Trans (>250 kb)			1.80456
ENSG00000133884	DPF2	11	q13.1	65101225	65120720	2.02841	0.0425183	0.257229	FALSE	FALSE	Trans (>250 kb)			1.55545
ENSG00000151292	CSNK1G3	5	q23.2	122847793	122952739	2.0281	0.0425502	0.257229	FALSE	FALSE	Trans (>250 kb)			4.08755
ENSG00000119688	ABCD4	14	q24.3	74752126	74769759	2.02661	0.042702	0.257823	FALSE	FALSE	Trans (>250 kb)			4.74343
ENSG00000168924	LETM1	4	p16.3	1813206	1857974	2.02639	0.0427243	0.257823	FALSE	FALSE	Trans (>250 kb)			3.05511
ENSG00000133812	SBF2	11	p15.4	9800214	10315754	2.02614	0.0427501	0.257823	FALSE	FALSE	Trans (>250 kb)			7.0129
ENSG00000115073	ACTR1B	2	q11.2	98272431	98280570	2.02603	0.0427616	0.257823	FALSE	FALSE	Trans (>250 kb)			2.85902
ENSG00000172667	ZMAT3	3	q26.32	178735011	178790067	2.02572	0.0427932	0.257849	FALSE	FALSE	Trans (>250 kb)			3.13677
ENSG00000196739	COL27A1	9	q32	116917840	117074791	2.02572	0.0427937	0.257849	FALSE	FALSE	Trans (>250 kb)			1.77837
ENSG00000270672	MTRNR2L6	7	q34	142374104	142375550	2.0257	0.0427959	0.257849	FALSE	FALSE	Trans (>250 kb)			0.222059
ENSG00000205664	RP11-706O15.1	X	p22.33	3735569	3761898	2.0255	0.0428161	0.257867	FALSE	FALSE	Trans (>250 kb)
ENSG00000172717	FAM71D	14	q23.3	67656110	67695267	2.02536	0.0428308	0.257867	FALSE	FALSE	Trans (>250 kb)			3.02948
ENSG00000146215	CRIP3	6	p21.1	43267448	43276535	2.02515	0.0428523	0.257867	FALSE	FALSE	Trans (>250 kb)			2.11834
ENSG00000146926	ASB10	7	q36.1	150872785	150884919	2.02446	0.0429229	0.258187	FALSE	FALSE	Trans (>250 kb)			2.43362
ENSG00000108669	CYTH1	17	q25.3	76670130	76778379	2.02427	0.042942	0.25824	FALSE	FALSE	Trans (>250 kb)			2.95274
ENSG00000167612	ANKRD33	12	q13.13	52281744	52285448	2.02416	0.0429538	0.25824	FALSE	FALSE	Trans (>250 kb)			1.97169
ENSG00000270999	CH17-132F21.1	2	p11.2	90458201	90458671	2.02288	0.0430854	0.258465	FALSE	FALSE	Trans (>250 kb)
ENSG00000203804	ADAMTSL4-AS1	1	q21.3	150533480	150533969	2.02283	0.0430903	0.258465	FALSE	FALSE	Trans (>250 kb)			4.78485
ENSG00000132155	RAF1	3	p25.2	12625100	12705725	2.02274	0.0430999	0.258465	FALSE	FALSE	Trans (>250 kb)			4.64809
ENSG00000131711	MAP1B	5	q13.2	71403061	71505395	2.02233	0.0431422	0.258642	FALSE	FALSE	Trans (>250 kb)			3.37726
ENSG00000134086	VHL	3	p25.3	10182692	10193904	2.02184	0.0431932	0.25883	FALSE	FALSE	Trans (>250 kb)			1.68525
ENSG00000121289	CEP89	19	q13.11	33369902	33462897	2.02019	0.0433636	0.259271	FALSE	FALSE	0	rs11667129	9.96656e-09	7.13051
ENSG00000144645	OSBPL10	3	p22.3	31699382	32119072	2.01949	0.0434361	0.25948	FALSE	FALSE	Trans (>250 kb)			2.71893
ENSG00000125531	C20orf195	20	q13.33	62184373	62188061	2.01937	0.0434491	0.259483	FALSE	FALSE	Trans (>250 kb)			7.13051
ENSG00000196220	SRGAP3	3	p25.3	9022275	9404737	2.01887	0.0435011	0.259613	FALSE	FALSE	15183	rs586014	3.58602e-14	5.45131
ENSG00000142002	DPP9	19	p13.3	4675236	4724685	2.01726	0.0436685	0.259997	FALSE	FALSE	Trans (>250 kb)			1.57033
ENSG00000137076	TLN1	9	p13.3	35696945	35732392	2.01661	0.0437362	0.260111	FALSE	FALSE	Trans (>250 kb)			4.85115
ENSG00000167378	IRGQ	19	q13.31	44088521	44100287	2.01548	0.0438549	0.260652	FALSE	FALSE	Trans (>250 kb)			4.762
ENSG00000112200	ZNF451	6	p12.1	56951642	57035105	2.01535	0.0438681	0.260652	FALSE	FALSE	Trans (>250 kb)			1.98052
ENSG00000114315	HES1	3	q29	193853934	193856521	2.01505	0.0438995	0.26067	FALSE	FALSE	Trans (>250 kb)			3.7805
ENSG00000137460	FHDC1	4	q31.3	153857504	153900848	2.01408	0.0440008	0.260939	FALSE	FALSE	Trans (>250 kb)			3.65169
ENSG00000206150	RNASE13	14	q11.2	21500979	21502944	2.01349	0.0440633	0.261067	FALSE	FALSE	Trans (>250 kb)			6.96038
ENSG00000077150	NFKB2	10	q24.32	104153867	104162281	2.01252	0.0441655	0.261305	FALSE	FALSE	Trans (>250 kb)			3.18787
ENSG00000046604	DSG2	18	q12.1	29078006	29128971	2.01251	0.044166	0.261305	FALSE	FALSE	Trans (>250 kb)			0.921452
ENSG00000174236	REP15	12	p11.22	27849428	27850566	2.0125	0.0441668	0.261305	FALSE	FALSE	Trans (>250 kb)			3.297
ENSG00000006377	DLX6	7	q21.3	96634860	96640351	2.01199	0.0442209	0.261406	FALSE	FALSE	Trans (>250 kb)			0.0839997
ENSG00000090857	PDPR	16	q22.1	70147529	70195203	2.01198	0.0442216	0.261406	FALSE	FALSE	Trans (>250 kb)			2.34459
ENSG00000077463	SIRT6	19	p13.3	4174106	4182601	2.01157	0.044265	0.2615	FALSE	FALSE	Trans (>250 kb)			0.958291
ENSG00000106261	ZKSCAN1	7	q22.1	99613204	99639312	2.01141	0.0442821	0.2615	FALSE	FALSE	138973	rs2272343	1.84319e-12	7.13051
ENSG00000145216	FIP1L1	4	q12	54243810	55161439	2.00939	0.0444954	0.262293	FALSE	FALSE	Trans (>250 kb)			4.16241
ENSG00000139182	CLSTN3	12	p13.31	7282294	7311541	2.00936	0.0444994	0.262293	FALSE	FALSE	Trans (>250 kb)
ENSG00000196632	WNK3	X	p11.22	54219256	54385075	2.00926	0.0445091	0.262293	FALSE	FALSE	Trans (>250 kb)
ENSG00000183850	ZNF730	19	p12	23258012	23330021	2.00849	0.0445917	0.262531	FALSE	FALSE	29930	rs2017779	9.32587e-15	7.13051
ENSG00000170234	PWWP2A	5	q33.3	159488808	159546430	2.0083	0.0446113	0.262601	FALSE	FALSE	Trans (>250 kb)			0.927601
ENSG00000083642	PDS5B	13	q13.1	33160564	33352157	2.00757	0.0446893	0.262838	FALSE	FALSE	Trans (>250 kb)			2.76746
ENSG00000100941	PNN	14	q21.1	39644387	39652422	2.00725	0.0447227	0.262838	FALSE	FALSE	Trans (>250 kb)			5.86697
ENSG00000176973	FAM89B	11	q13.1	65339820	65341669	2.0068	0.044771	0.263052	FALSE	FALSE	Trans (>250 kb)			4.1712
ENSG00000157106	SMG1	16	p12.3	18816175	18937776	2.0061	0.0448458	0.263196	FALSE	FALSE	Trans (>250 kb)			2.30177
ENSG00000168505	GBX2	2	q37.2	237073879	237077012	2.00568	0.0448906	0.263232	FALSE	FALSE	Trans (>250 kb)			1.24883
ENSG00000015133	CCDC88C	14	q32.11	91737667	91884188	2.00567	0.0448915	0.263232	FALSE	FALSE	467	rs1285847	1.82341e-08	7.13051
ENSG00000255863	AC073610.5	12	q13.12	49315767	49333446	2.00533	0.0449277	0.263325	FALSE	FALSE	Trans (>250 kb)			5.5148
ENSG00000126368	NR1D1	17	q21.1	38249040	38256978	2.00531	0.0449297	0.263325	FALSE	FALSE	184571	rs11078928	2.07161e-08	4.92353
ENSG00000091542	ALKBH5	17	p11.2	18086392	18113268	2.00467	0.0449986	0.263582	FALSE	FALSE	Trans (>250 kb)			2.36875
ENSG00000137094	DNAJB5	9	p13.3	34989638	34998897	2.00256	0.0452242	0.264333	FALSE	FALSE	Trans (>250 kb)			4.36847
ENSG00000141510	TP53	17	p13.1	7565097	7590856	2.00225	0.0452579	0.264467	FALSE	FALSE	Trans (>250 kb)			5.86505
ENSG00000112406	HECA	6	q24.1	139456249	139501939	2.00128	0.0453617	0.264614	FALSE	FALSE	Trans (>250 kb)			1.19541
ENSG00000188629	ZNF177	19	p13.2	9435021	9493293	2.00109	0.0453827	0.264614	FALSE	FALSE	Trans (>250 kb)			1.15175
ENSG00000115306	SPTBN1	2	p16.2	54683422	54896812	2.00093	0.0453997	0.264614	FALSE	FALSE	Trans (>250 kb)			2.46901
ENSG00000167107	ACSF2	17	q21.33	48503519	48552206	2.00082	0.0454114	0.264614	FALSE	FALSE	Trans (>250 kb)			1.27156
ENSG00000156381	ANKRD9	14	q32.31	102973179	102976136	2.00078	0.0454163	0.264614	FALSE	FALSE	Trans (>250 kb)			0.86323
ENSG00000179636	TPPP2	14	q11.2	21492268	21504435	1.99974	0.045528	0.265141	FALSE	FALSE	Trans (>250 kb)			7.03466
ENSG00000105954	NPVF	7	p15.3	25264189	25268105	1.99949	0.0455552	0.265141	FALSE	FALSE	Trans (>250 kb)			3.09708
ENSG00000006453	BAIAP2L1	7	q22.1	97920963	98030380	1.99906	0.0456014	0.265141	FALSE	FALSE	Trans (>250 kb)			0.40867
ENSG00000177425	PAWR	12	q21.2	79968759	80084877	1.99894	0.045615	0.265141	FALSE	FALSE	Trans (>250 kb)			5.39754
ENSG00000178217	SH2D4B	10	q23.1	82297658	82406316	1.99818	0.0456976	0.265453	FALSE	FALSE	Trans (>250 kb)			4.52928
ENSG00000204710	SPDYC	11	q13.1	64937625	64940715	1.99629	0.0459022	0.266521	FALSE	FALSE	Trans (>250 kb)			3.10786
ENSG00000239305	RNF103	2	p11.2	86830516	86850989	1.99578	0.0459578	0.266716	FALSE	FALSE	Trans (>250 kb)			1.9209
ENSG00000141505	ASGR1	17	p13.1	7076750	7082883	1.99553	0.0459848	0.266787	FALSE	FALSE	Trans (>250 kb)			3.20649
ENSG00000068024	HDAC4	2	q37.3	239969864	240323348	1.99412	0.0461385	0.267348	FALSE	FALSE	Trans (>250 kb)			0.312482
ENSG00000156990	RPUSD3	3	p25.3	9879533	9886286	1.99356	0.0462002	0.267382	FALSE	FALSE	Trans (>250 kb)			0.323422
ENSG00000128908	INO80	15	q15.1	41271078	41408552	1.9934	0.0462176	0.267382	FALSE	FALSE	0	rs28664602	0	5.45131
ENSG00000066933	MYO9A	15	q23	72114632	72410918	1.99301	0.0462606	0.267382	FALSE	FALSE	Trans (>250 kb)			1.39262
ENSG00000129245	FXR2	17	p13.1	7494548	7518189	1.993	0.0462618	0.267382	FALSE	FALSE	Trans (>250 kb)			5.45131
ENSG00000187033	SAMD7	3	q26.2	169629360	169656963	1.99287	0.0462758	0.267382	FALSE	FALSE	Trans (>250 kb)			4.89893
ENSG00000148965	SAA4	11	p15.1	18252896	18258440	1.99284	0.0462786	0.267382	FALSE	FALSE	Trans (>250 kb)			3.22723
ENSG00000163848	ZNF148	3	q21.2	124944405	125094198	1.99167	0.0464071	0.267604	FALSE	FALSE	Trans (>250 kb)			3.63589
ENSG00000134762	DSC3	18	q12.1	28569974	28622781	1.99085	0.0464975	0.267699	FALSE	FALSE	Trans (>250 kb)			4.43693
ENSG00000204822	MRPL53	2	p13.1	74699085	74700449	1.99058	0.046527	0.267699	FALSE	FALSE	Trans (>250 kb)			2.91564
ENSG00000115207	GTF3C2	2	p23.3	27548716	27579868	1.98957	0.0466379	0.267699	FALSE	FALSE	0	rs11126975	0	7.13051
ENSG00000066084	DIP2B	12	q13.12	50898768	51142450	1.98914	0.0466858	0.267699	FALSE	FALSE	Trans (>250 kb)			2.85163
ENSG00000256861	RP11-512M8.5	12	q24.31	122692326	122750970	1.98899	0.0467023	0.267699	FALSE	FALSE	Trans (>250 kb)			6.74534
ENSG00000127774	EMC6	17	p13.2	3572109	3572962	1.98878	0.0467255	0.267714	FALSE	FALSE	Trans (>250 kb)			2.06265
ENSG00000185955	C7orf61	7	q22.1	100054238	100061894	1.98853	0.0467531	0.267782	FALSE	FALSE	165059	rs146769244	7.74981e-11	7.13051
ENSG00000185522	C11orf35	11	p15.5	554855	560779	1.98839	0.0467689	0.267782	FALSE	FALSE	Trans (>250 kb)			1.7305
ENSG00000130816	DNMT1	19	p13.2	10244021	10341962	1.9876	0.0468564	0.268177	FALSE	FALSE	Trans (>250 kb)			4.21411
ENSG00000114416	FXR1	3	q26.33	180585929	180700541	1.98713	0.0469083	0.268289	FALSE	FALSE	Trans (>250 kb)			3.65271
ENSG00000177689	MAGEB10	X	p21.3	27826107	27841131	1.98695	0.0469278	0.268339	FALSE	FALSE	Trans (>250 kb)
ENSG00000196935	SRGAP1	12	q14.2	64238073	64541613	1.9859	0.0470446	0.268774	FALSE	FALSE	Trans (>250 kb)			1.27947
ENSG00000100599	RIN3	14	q32.12	92980118	93155339	1.98547	0.0470927	0.268859	FALSE	FALSE	Trans (>250 kb)			4.0305
ENSG00000183798	EMILIN3	20	q12	39988606	39995467	1.98541	0.0470989	0.268859	FALSE	FALSE	Trans (>250 kb)			6.71338
ENSG00000113360	DROSHA	5	p13.3	31400604	31532303	1.98417	0.0472369	0.269185	FALSE	FALSE	Trans (>250 kb)			3.23301
ENSG00000165863	C10orf82	10	q25.3	118423207	118429775	1.98392	0.0472643	0.269185	FALSE	FALSE	Trans (>250 kb)			0.895139
ENSG00000171773	NXNL1	19	p13.11	17566234	17571763	1.98384	0.0472732	0.269185	FALSE	FALSE	Trans (>250 kb)			0.729815
ENSG00000215790	SLC35E2	1	p36.33	1656277	1677431	1.98332	0.0473322	0.269292	FALSE	FALSE	Trans (>250 kb)			1.06313
ENSG00000146247	PHIP	6	q14.1	79645584	79787953	1.98278	0.0473921	0.269396	FALSE	FALSE	Trans (>250 kb)			0.034156
ENSG00000184635	ZNF93	19	p12	20011722	20046384	1.98254	0.0474192	0.269485	FALSE	FALSE	Trans (>250 kb)			7.13051
ENSG00000143845	ETNK2	1	q32.1	204100190	204121307	1.982	0.0474787	0.26956	FALSE	FALSE	Trans (>250 kb)			3.71023
ENSG00000237651	C2orf74	2	p15	61372243	61391964	1.98036	0.0476628	0.270092	FALSE	FALSE	Trans (>250 kb)			4.32127
ENSG00000168014	C2CD3	11	q13.4	73723763	73882255	1.97991	0.0477135	0.270203	FALSE	FALSE	Trans (>250 kb)			1.53845
ENSG00000157110	RBPMS	8	p12	30241944	30429778	1.97973	0.0477343	0.270203	FALSE	FALSE	Trans (>250 kb)			1.53927
ENSG00000132424	PNISR	6	q16.2	99845927	99873207	1.97911	0.0478036	0.270544	FALSE	FALSE	Trans (>250 kb)			1.04956
ENSG00000077009	NMRK2	19	p13.3	3933101	3942414	1.97803	0.0479249	0.271134	FALSE	FALSE	Trans (>250 kb)			7.13051
ENSG00000152413	HOMER1	5	q14.1	78668459	78810040	1.97762	0.0479713	0.271159	FALSE	FALSE	Trans (>250 kb)			1.84565
ENSG00000100697	DICER1	14	q32.13	95552565	95624347	1.97735	0.0480022	0.271213	FALSE	FALSE	Trans (>250 kb)			3.2375
ENSG00000162714	ZNF496	1	q44	247460714	247495148	1.97698	0.0480435	0.271398	FALSE	FALSE	Trans (>250 kb)			6.55677
ENSG00000137135	ARHGEF39	9	p13.3	35658872	35675863	1.97545	0.0482166	0.271814	FALSE	FALSE	Trans (>250 kb)			4.52718
ENSG00000121764	HCRTR1	1	p35.2	32083287	32098119	1.97459	0.0483152	0.272155	FALSE	FALSE	Trans (>250 kb)			0.718737
ENSG00000100154	TTC28	22	q12.1	28374004	29075853	1.97429	0.0483491	0.272197	FALSE	FALSE	22723	rs4820791	2.65968e-08	7.13051
ENSG00000100065	CARD10	22	q13.1	37886400	37915549	1.97396	0.0483864	0.272229	FALSE	FALSE	Trans (>250 kb)			3.59356
ENSG00000140279	DUOX2	15	q21.1	45384848	45406542	1.97395	0.0483873	0.272229	FALSE	FALSE	Trans (>250 kb)			2.83731
ENSG00000169105	CHST14	15	q15.1	40763160	40765353	1.97361	0.048426	0.272325	FALSE	FALSE	96711	rs1058734	1.17e-09	7.13051
ENSG00000077097	TOP2B	3	p24.2	25639475	25706398	1.97321	0.0484715	0.272494	FALSE	FALSE	Trans (>250 kb)			3.51395
ENSG00000153187	HNRNPU	1	q44	245014468	245027844	1.97314	0.0484792	0.272494	FALSE	FALSE	Trans (>250 kb)			1.84496
ENSG00000163958	ZDHHC19	3	q29	195924320	195938308	1.97271	0.0485287	0.272678	FALSE	FALSE	Trans (>250 kb)			4.13727
ENSG00000014216	CAPN1	11	q13.1	64948037	64979477	1.97095	0.04873	0.273443	FALSE	FALSE	Trans (>250 kb)			2.1303
ENSG00000073169	SELO	22	q13.33	50639408	50656045	1.97072	0.0487559	0.273456	FALSE	FALSE	Trans (>250 kb)			0.955122
ENSG00000149658	YTHDF1	20	q13.33	61826781	61847586	1.96978	0.0488637	0.273784	FALSE	FALSE	Trans (>250 kb)			1.58468
ENSG00000130559	CAMSAP1	9	q34.3	138700333	138799074	1.96856	0.0490033	0.27431	FALSE	FALSE	Trans (>250 kb)			1.38604
ENSG00000135999	EPC2	2	q23.1	149402009	149545130	1.96843	0.0490186	0.27431	FALSE	FALSE	Trans (>250 kb)			2.88216
ENSG00000185278	ZBTB37	1	q25.1	173837220	173872687	1.96839	0.0490237	0.27431	FALSE	FALSE	Trans (>250 kb)			3.52276
ENSG00000249222	ATP5L2	22	q13.2	43035809	43036607	1.96774	0.0490984	0.274519	FALSE	FALSE	Trans (>250 kb)			1.409
ENSG00000079459	FDFT1	8	p23.1	11653082	11696818	1.96725	0.0491545	0.274638	FALSE	FALSE	Trans (>250 kb)			5.31317
ENSG00000148602	LRIT1	10	q23.1	85991349	86001217	1.96689	0.0491964	0.274705	FALSE	FALSE	Trans (>250 kb)			3.6313
ENSG00000188786	MTF1	1	p34.3	38275239	38325292	1.96674	0.0492135	0.274718	FALSE	FALSE	Trans (>250 kb)			5.13171
ENSG00000130338	TULP4	6	q25.3	158733692	158932860	1.9662	0.0492752	0.274815	FALSE	FALSE	Trans (>250 kb)			0.957101
ENSG00000186871	ERCC6L	X	q13.1	71424510	71458897	1.96606	0.0492915	0.274822	FALSE	FALSE	Trans (>250 kb)
ENSG00000187244	BCAM	19	q13.32	45312328	45324673	1.96572	0.0493313	0.274922	FALSE	FALSE	Trans (>250 kb)			1.55672
ENSG00000158290	CUL4B	X	q24	119658464	119709649	1.9654	0.0493684	0.275006	FALSE	FALSE	Trans (>250 kb)
ENSG00000241690	TMEM239	20	p13	2795614	2798712	1.96515	0.0493963	0.275006	FALSE	FALSE	Trans (>250 kb)			1.27947
ENSG00000134058	CDK7	5	q13.2	68530668	68573250	1.96488	0.0494286	0.275006	FALSE	FALSE	Trans (>250 kb)			2.41469
ENSG00000131050	BPIFA2	20	q11.21	31749574	31769218	1.96469	0.0494507	0.275006	FALSE	FALSE	Trans (>250 kb)			0.166627
ENSG00000171163	ZNF692	1	q44	249144205	249153343	1.96468	0.0494513	0.275006	FALSE	FALSE	Trans (>250 kb)			0.880456
ENSG00000172053	QARS	3	p21.31	49133365	49142553	1.96432	0.049493	0.275055	FALSE	FALSE	Trans (>250 kb)			7.13051
ENSG00000170264	FAM161A	2	p15	62051989	62081278	1.96415	0.0495122	0.275107	FALSE	FALSE	Trans (>250 kb)			3.22016
ENSG00000188613	NANOS1	10	q26.11	120789228	120793854	1.9636	0.0495769	0.275187	FALSE	FALSE	Trans (>250 kb)			2.18968
ENSG00000140044	JDP2	14	q24.3	75894419	75940814	1.96314	0.0496304	0.275187	FALSE	FALSE	Trans (>250 kb)			5.02893
ENSG00000124713	GNMT	6	p21.1	42928496	42931618	1.96294	0.0496536	0.275258	FALSE	FALSE	Trans (>250 kb)			7.13051
ENSG00000160471	COX6B2	19	q13.42	55860674	55866182	1.96244	0.0497109	0.275292	FALSE	FALSE	4463	rs10405231	0	5.45131
ENSG00000146809	ASB15	7	q31.32	123207064	123277951	1.96211	0.0497496	0.275292	FALSE	FALSE	Trans (>250 kb)			0.0281378
ENSG00000243477	NAT6	3	p21.31	50333833	50336852	1.96204	0.0497577	0.275292	FALSE	FALSE	15518	rs112911401	1.19934e-09	6.46021
ENSG00000187231	SESTD1	2	q31.2	179966419	180129517	1.96204	0.0497577	0.275292	FALSE	FALSE	Trans (>250 kb)			0.587312
ENSG00000048991	R3HDM1	2	q21.3	136289025	136482840	1.96185	0.0497799	0.275342	FALSE	FALSE	Trans (>250 kb)			5.7406
ENSG00000104827	CGB	19	q13.33	49526126	49527590	1.96026	0.0499657	0.275796	FALSE	FALSE	Trans (>250 kb)			2.49916
ENSG00000169641	LUZP1	1	p36.12	23410516	23504301	1.95955	0.0500486	0.275939	FALSE	FALSE	Trans (>250 kb)			3.91382
ENSG00000075292	ZNF638	2	p13.2	71503691	71662199	1.95947	0.0500572	0.275939	FALSE	FALSE	0	rs6714975	2.29352e-08	7.13051
ENSG00000225950	NTF4	19	q13.33	49559050	49568333	1.95855	0.0501656	0.276291	FALSE	FALSE	Trans (>250 kb)			4.66302
ENSG00000162836	ACP6	1	q21.2	147101453	147142618	1.95815	0.0502125	0.276333	FALSE	FALSE	Trans (>250 kb)			2.20226
ENSG00000102226	USP11	X	p11.23	47092089	47107727	1.95815	0.0502129	0.276333	FALSE	FALSE	Trans (>250 kb)
ENSG00000108510	MED13	17	q23.2	60019966	60142643	1.95798	0.0502329	0.276342	FALSE	FALSE	Trans (>250 kb)			0.175784
ENSG00000144730	IL17RD	3	p14.3	57124010	57204334	1.95724	0.0503193	0.276394	FALSE	FALSE	Trans (>250 kb)			6.36101
ENSG00000105556	MIER2	19	p13.3	305575	344798	1.95635	0.0504235	0.276798	FALSE	FALSE	Trans (>250 kb)			7.13051
ENSG00000163249	CCNYL1	2	q33.3	208576264	208626563	1.95487	0.0505985	0.277516	FALSE	FALSE	Trans (>250 kb)			2.21519
ENSG00000060749	QSER1	11	p13	32914724	33014862	1.95414	0.0506842	0.277723	FALSE	FALSE	Trans (>250 kb)			4.00887
ENSG00000173334	TRIB1	8	q24.13	126442563	126450647	1.95312	0.0508056	0.278266	FALSE	FALSE	Trans (>250 kb)			2.29825
ENSG00000142765	SYTL1	1	p36.11	27668513	27680421	1.95144	0.0510048	0.279098	FALSE	FALSE	Trans (>250 kb)			2.59536
ENSG00000187569	DPPA3	12	p13.31	7864050	7870155	1.95135	0.0510158	0.279098	FALSE	FALSE	Trans (>250 kb)
ENSG00000119801	YPEL5	2	p23.1	30369807	30383399	1.95106	0.0510505	0.279226	FALSE	FALSE	Trans (>250 kb)			1.53805
ENSG00000071051	NCK2	2	q12.2	106361354	106510730	1.94955	0.0512294	0.279683	FALSE	FALSE	Trans (>250 kb)			4.36014
ENSG00000140199	SLC12A6	15	q14	34525460	34630261	1.94954	0.0512312	0.279683	FALSE	FALSE	Trans (>250 kb)			3.35682
ENSG00000251184	RP11-101E3.5	9	q34.11	131703757	131719300	1.94825	0.051385	0.27984	FALSE	FALSE	Trans (>250 kb)			2.45347
ENSG00000255633	MTRNR2L9	6	q11.1	62284008	62284534	1.94823	0.0513876	0.27984	FALSE	FALSE	Trans (>250 kb)			1.72381
ENSG00000258572	RP11-1070N10.3	14	q32.13	95982473	95984248	1.94787	0.0514302	0.279898	FALSE	FALSE	Trans (>250 kb)			2.70897
ENSG00000104884	ERCC2	19	q13.32	45853095	45874176	1.94759	0.0514646	0.279983	FALSE	FALSE	Trans (>250 kb)			1.28805
ENSG00000198225	FKBP1C	6	q12	63921351	63922929	1.94681	0.0515572	0.280234	FALSE	FALSE	Trans (>250 kb)			1.09681
ENSG00000135976	ANKRD36	2	q11.2	97779233	97930258	1.94676	0.0515637	0.280234	FALSE	FALSE	Trans (>250 kb)			2.49916
ENSG00000055917	PUM2	2	p24.1	20448452	20551995	1.94659	0.0515836	0.280269	FALSE	FALSE	Trans (>250 kb)			3.16016
ENSG00000180432	CYP8B1	3	p22.1	42897497	42917633	1.94492	0.0517848	0.281046	FALSE	FALSE	Trans (>250 kb)			3.20162
ENSG00000117298	ECE1	1	p36.12	21543740	21671997	1.94442	0.0518454	0.281251	FALSE	FALSE	Trans (>250 kb)			3.49963
ENSG00000101193	GID8	20	q13.33	61569471	61576996	1.94348	0.0519577	0.281408	FALSE	FALSE	0	rs1054866	2.22045e-16	7.13051
ENSG00000188130	MAPK12	22	q13.33	50683879	50700254	1.94327	0.051983	0.281408	FALSE	FALSE	Trans (>250 kb)			2.14758
ENSG00000175220	ARHGAP1	11	p11.2	46698630	46722165	1.94287	0.0520313	0.281408	FALSE	FALSE	Trans (>250 kb)			3.20649
ENSG00000140675	SLC5A2	16	p11.2	31494323	31502181	1.94286	0.0520325	0.281408	FALSE	FALSE	Trans (>250 kb)			0.416995
ENSG00000198933	TBKBP1	17	q21.32	45771447	45789416	1.94275	0.052046	0.281408	FALSE	FALSE	Trans (>250 kb)			1.85677
ENSG00000144824	PHLDB2	3	q13.2	111451344	111695364	1.94273	0.0520483	0.281408	FALSE	FALSE	Trans (>250 kb)			1.88121
ENSG00000182512	GLRX5	14	q32.13	95999840	96011061	1.94273	0.0520491	0.281408	FALSE	FALSE	Trans (>250 kb)			1.80265
ENSG00000134588	USP26	X	q26.2	132158659	132231137	1.94247	0.0520804	0.281441	FALSE	FALSE	Trans (>250 kb)
ENSG00000131873	CHSY1	15	q26.3	101715928	101792137	1.94188	0.052152	0.281749	FALSE	FALSE	Trans (>250 kb)			1.47306
ENSG00000146197	SCUBE3	6	p21.31	35182190	35220856	1.9415	0.0521972	0.281838	FALSE	FALSE	Trans (>250 kb)			1.20416
ENSG00000113161	HMGCR	5	q13.3	74632154	74657929	1.94101	0.0522568	0.281957	FALSE	FALSE	Trans (>250 kb)			2.99441
ENSG00000133454	MYO18B	22	q12.1	26138111	26427007	1.94058	0.0523088	0.281961	FALSE	FALSE	Trans (>250 kb)			4.02134
ENSG00000198752	CDC42BPB	14	q32.32	103398716	103523799	1.9404	0.0523311	0.281961	FALSE	FALSE	Trans (>250 kb)			4.60275
ENSG00000152242	C18orf25	18	q21.1	43753519	43846949	1.94021	0.0523538	0.281961	FALSE	FALSE	Trans (>250 kb)			1.44651
ENSG00000204084	INPP5B	1	p34.3	38326369	38412729	1.93999	0.052381	0.281961	FALSE	FALSE	Trans (>250 kb)			3.97992
ENSG00000203392	AC105020.1	15	q24.2	75970672	75973093	1.93998	0.0523824	0.281961	FALSE	FALSE	Trans (>250 kb)			4.04544
ENSG00000170779	CDCA4	14	q32.33	105475910	105487485	1.93978	0.0524067	0.282012	FALSE	FALSE	Trans (>250 kb)			2.42405
ENSG00000148606	POLR3A	10	q22.3	79734907	79789303	1.93938	0.0524555	0.282194	FALSE	FALSE	Trans (>250 kb)			0.310903
ENSG00000197279	ZNF165	6	p22.1	28048753	28057341	1.93846	0.0525675	0.282652	FALSE	FALSE	Trans (>250 kb)			6.95873
ENSG00000127990	SGCE	7	q21.3	94214542	94285521	1.93829	0.0525875	0.282687	FALSE	FALSE	Trans (>250 kb)			1.0943
ENSG00000120798	NR2C1	12	q22	95414005	95467479	1.93806	0.0526161	0.282687	FALSE	FALSE	Trans (>250 kb)			4.32735
ENSG00000172915	NBEA	13	q13.3	35516424	36247159	1.93727	0.0527127	0.282892	FALSE	FALSE	Trans (>250 kb)			3.04205
ENSG00000196642	RABL6	9	q34.3	139702374	139735639	1.93651	0.0528055	0.282998	FALSE	FALSE	Trans (>250 kb)			3.52096
ENSG00000112559	MDFI	6	p21.1	41604620	41621984	1.93564	0.0529113	0.283411	FALSE	FALSE	Trans (>250 kb)			4.50519
ENSG00000161682	FAM171A2	17	q21.31	42430583	42441243	1.93544	0.0529362	0.283455	FALSE	FALSE	Trans (>250 kb)			4.67221
ENSG00000136451	VEZF1	17	q22	56048910	56065620	1.93356	0.0531669	0.284082	FALSE	FALSE	Trans (>250 kb)			2.57414
ENSG00000170049	KCNAB3	17	p13.1	7825177	7833121	1.93278	0.0532629	0.284346	FALSE	FALSE	Trans (>250 kb)			4.39928
ENSG00000165194	PCDH19	X	q22.1	99546642	99665271	1.93231	0.0533215	0.284548	FALSE	FALSE	Trans (>250 kb)
ENSG00000077312	SNRPA	19	q13.2	41256542	41271294	1.93194	0.053367	0.284631	FALSE	FALSE	Trans (>250 kb)			4.19531
ENSG00000185792	NLRP9	19	q13.42	56219798	56249768	1.93177	0.0533885	0.284631	FALSE	FALSE	53193	rs17635546	8.10574e-13	7.13051
ENSG00000166135	HIF1AN	10	q24.31	102288829	102319755	1.93166	0.0534015	0.284631	FALSE	FALSE	Trans (>250 kb)			3.05511
ENSG00000104941	RSPH6A	19	q13.32	46298968	46318577	1.93142	0.0534312	0.284718	FALSE	FALSE	Trans (>250 kb)			1.82804
ENSG00000105737	GRIK5	19	q13.2	42502473	42573650	1.93074	0.0535149	0.285004	FALSE	FALSE	Trans (>250 kb)			1.74238
ENSG00000130270	ATP8B3	19	p13.3	1782074	1812275	1.92965	0.0536498	0.285459	FALSE	FALSE	Trans (>250 kb)			2.61399
ENSG00000169118	CSNK1G1	15	q22.31	64457716	64648442	1.92951	0.0536676	0.285459	FALSE	FALSE	Trans (>250 kb)			2.05742
ENSG00000120278	PLEKHG1	6	q25.1	150920999	151164799	1.92902	0.0537283	0.285459	FALSE	FALSE	Trans (>250 kb)			4.42716
ENSG00000009954	BAZ1B	7	q11.23	72854728	72936608	1.92894	0.0537385	0.285459	FALSE	FALSE	Trans (>250 kb)			2.89849
ENSG00000115163	CENPA	2	p23.3	26987157	27023935	1.92869	0.0537698	0.285459	FALSE	FALSE	218826	rs72808908	6.67099e-11	7.13051
ENSG00000140451	PIF1	15	q22.31	65107831	65117867	1.92825	0.053824	0.285459	FALSE	FALSE	Trans (>250 kb)			4.49721
ENSG00000133401	PDZD2	5	p13.3	31639517	32111037	1.92733	0.0539385	0.285838	FALSE	FALSE	Trans (>250 kb)			4.09804
ENSG00000048471	SNX29	16	p13.13	12070594	12668146	1.92675	0.0540114	0.286024	FALSE	FALSE	0	rs168411	2.42029e-14	5.45131
ENSG00000116809	ZBTB17	1	p36.13	16268364	16302627	1.92603	0.0541004	0.286252	FALSE	FALSE	Trans (>250 kb)			1.31256
ENSG00000105732	ZNF574	19	q13.2	42572629	42585701	1.92598	0.0541072	0.286252	FALSE	FALSE	Trans (>250 kb)			1.38768
ENSG00000180730	SHISA2	13	q12.13	26618735	26625169	1.92574	0.0541372	0.286314	FALSE	FALSE	Trans (>250 kb)			0.927986
ENSG00000160050	CCDC28B	1	p35.1	32665987	32670988	1.92518	0.0542072	0.286594	FALSE	FALSE	Trans (>250 kb)			3.05511
ENSG00000269026	AC003006.7	19	q13.43	58193413	58264943	1.92453	0.0542879	0.286751	FALSE	FALSE	Trans (>250 kb)			5.20901
ENSG00000239665	RP11-295P9.3	10	p13	13652047	13710299	1.92439	0.0543057	0.286751	FALSE	FALSE	Trans (>250 kb)			2.90696
ENSG00000198947	DMD	X	p21.1	31115794	33357558	1.92413	0.0543385	0.286751	FALSE	FALSE	Trans (>250 kb)
ENSG00000198925	ATG9A	2	q35	220074494	220094439	1.92359	0.0544063	0.286945	FALSE	FALSE	Trans (>250 kb)			0.613424
ENSG00000240849	TMEM189	20	q13.13	48697663	48770335	1.92343	0.0544263	0.286953	FALSE	FALSE	111218	rs6067302	1.03932e-10	1.74697
ENSG00000178163	ZNF518B	4	p16.1	10441498	10459034	1.92328	0.0544444	0.286953	FALSE	FALSE	Trans (>250 kb)			2.83036
ENSG00000100312	ACR	22	q13.33	51176624	51183762	1.92242	0.0545527	0.287002	FALSE	FALSE	Trans (>250 kb)			1.88564
ENSG00000196705	ZNF431	19	p12	21324827	21373034	1.92233	0.0545639	0.287002	FALSE	FALSE	Trans (>250 kb)			5.61253
ENSG00000154370	TRIM11	1	q42.13	228581374	228594541	1.92233	0.0545644	0.287002	FALSE	FALSE	Trans (>250 kb)			0.858872
ENSG00000249459	ZNF286B	17	p11.2	18561742	18585575	1.92214	0.0545881	0.287002	FALSE	FALSE	Trans (>250 kb)			1.83004
ENSG00000116641	DOCK7	1	p31.3	62920399	63153969	1.92176	0.0546364	0.287108	FALSE	FALSE	Trans (>250 kb)			0.711455
ENSG00000196411	EPHB4	7	q22.1	100400187	100425121	1.92142	0.0546791	0.28726	FALSE	FALSE	Trans (>250 kb)			0.81861
ENSG00000171119	NRTN	19	p13.3	5823813	5828335	1.92089	0.0547458	0.28748	FALSE	FALSE	Trans (>250 kb)			3.32278
ENSG00000152192	POU4F1	13	q31.1	79172497	79177673	1.92074	0.054764	0.28748	FALSE	FALSE	Trans (>250 kb)			7.13051
ENSG00000103994	ZNF106	15	q15.1	42705021	42783321	1.92068	0.0547716	0.28748	FALSE	FALSE	Trans (>250 kb)			0.937668
ENSG00000147133	TAF1	X	q13.1	70586114	70752224	1.92013	0.0548412	0.287662	FALSE	FALSE	Trans (>250 kb)
ENSG00000129355	CDKN2D	19	p13.2	10677138	10679735	1.91875	0.0550155	0.288262	FALSE	FALSE	Trans (>250 kb)			3.22016
ENSG00000242265	PEG10	7	q21.3	94285637	94299007	1.91861	0.0550342	0.288262	FALSE	FALSE	Trans (>250 kb)			0.949993
ENSG00000174021	GNG5	1	p22.3	84964008	84972248	1.91797	0.0551147	0.288262	FALSE	FALSE	Trans (>250 kb)			1.64272
ENSG00000075826	SEC31B	10	q24.31	102246399	102289628	1.91791	0.0551226	0.288262	FALSE	FALSE	218992	rs12784396	3.69044e-09	3.55868
ENSG00000012232	EXTL3	8	p21.1	28457986	28613116	1.91787	0.0551272	0.288262	FALSE	FALSE	Trans (>250 kb)			2.93368
ENSG00000137802	MAPKBP1	15	q15.1	42066632	42120053	1.91782	0.0551334	0.288262	FALSE	FALSE	Trans (>250 kb)			6.98423
ENSG00000069345	DNAJA2	16	q12.1	46989299	47007699	1.91711	0.0552239	0.28851	FALSE	FALSE	215300	rs28407821	3.94976e-10	7.13051
ENSG00000125787	GNRH2	20	p13	3024268	3026393	1.91679	0.0552645	0.288629	FALSE	FALSE	Trans (>250 kb)			3.24022
ENSG00000101752	MIB1	18	q11.2	19284918	19450918	1.91648	0.055304	0.288704	FALSE	FALSE	Trans (>250 kb)			4.33348
[truncated: 17,517 more rows]

## Sheet: SampleEnrichment
Sample	Study	Source	UMAP1	UMAP2	Enrichment Z-score	Enrichment P-value	Enrichment Q-value	Bonferroni significant	FDR 5% significant
SRR2050919	PRJNA262128	lung	64.3826	90.152	5.28402	1.26382e-07	0	TRUE	TRUE
SRR393829	SRP009840	blood	-250.832	59.2566	4.95115	7.37764e-07	0.000806452	TRUE	TRUE
SRR2032038	PRJNA284200		-264.512	63.7709	4.94748	7.5179e-07	0.000806452	TRUE	TRUE
SRR1707913	PRJNA270181	Immortalized prostate cancer cell line	47.0522	114.108	4.88576	1.0303e-06	0.00111111	TRUE	TRUE
SRR066745	PRJNA130043	lcl	-143.922	46.8937	4.84816	1.24614e-06	0.00164179	TRUE	TRUE
ERR266337	PRJEB1195		215.592	-28.8061	4.82355	1.41022e-06	0.00172414	TRUE	TRUE
SRR2032007	PRJNA284200		-264.599	61.9899	4.77852	1.76587e-06	0.00172414	FALSE	TRUE
SRR031956	PRJNA122271	lcl	-143.842	48.2939	4.7716	1.82764e-06	0.00172414	FALSE	TRUE
SRR534323	PRJNA30709		-307.245	-55.7161	4.7549	1.98546e-06	0.00172414	FALSE	TRUE
DRR014114	PRJDB2457		-259.401	55.0246	4.69706	2.63929e-06	0.00172414	FALSE	TRUE
SRR031834	PRJNA122271	lcl	-141.311	52.1733	4.65617	3.22153e-06	0.00185897	FALSE	TRUE
DRR014113	PRJDB2456		-261.125	55.8721	4.61589	3.91421e-06	0.00185897	FALSE	TRUE
SRR534299	PRJNA30709	imr90	81.2199	54.1797	4.60609	4.1031e-06	0.00185897	FALSE	TRUE
ERR207985	PRJEB1195		253.135	-20.8903	4.58639	4.50976e-06	0.00185897	FALSE	TRUE
SRR2050923	PRJNA262128	lung	60.9141	73.1994	4.56629	4.96429e-06	0.00185897	FALSE	TRUE
ERR658226	PRJEB7574		71.9547	63.3799	4.55648	5.20186e-06	0.00185897	FALSE	TRUE
SRR1707904	PRJNA270181	Immortalized prostate cancer cell line	47.1269	113.71	4.54302	5.54546e-06	0.00185897	FALSE	TRUE
ERR266342	PRJEB1195		254.695	-21.3498	4.53898	5.65272e-06	0.00185897	FALSE	TRUE
SRR1041716	PRJNA230454	llc12ph	207.917	-41.5275	4.5214	6.14315e-06	0.00185897	FALSE	TRUE
SRR031919	PRJNA122271	lcl	-145.435	47.141	4.51684	6.27689e-06	0.00185897	FALSE	TRUE
SRR1784139	PRJNA274258	T-cells	-250.635	-78.1577	4.51636	6.29104e-06	0.00185897	FALSE	TRUE
SRR567562	PRJNA174954		-142.658	45.7048	4.49552	6.93991e-06	0.00185897	FALSE	TRUE
SRR1041713	PRJNA230454	llc12ph	209.162	-41.0418	4.49036	7.11018e-06	0.00185897	FALSE	TRUE
SRR597907	PRJNA178020		257.566	-9.17419	4.48518	7.28508e-06	0.00185897	FALSE	TRUE
SRR534324	PRJNA30709		-307.522	-55.8978	4.47839	7.52076e-06	0.00185897	FALSE	TRUE
SRR031835	PRJNA122271	lcl	-140.704	51.354	4.4703	7.81086e-06	0.00185897	FALSE	TRUE
SRR031952	PRJNA122271	lcl	-143.746	47.4785	4.46505	8.00508e-06	0.00185897	FALSE	TRUE
SRR1025676	PRJNA227025	jeko-1	-211.043	155.325	4.46181	8.12693e-06	0.00185897	FALSE	TRUE
SRR1707903	PRJNA270181	Immortalized prostate cancer cell line	47.2668	113.472	4.45496	8.39076e-06	0.00185897	FALSE	TRUE
SRR2001838	PRJNA282593		256.412	-12.3844	4.44783	8.67406e-06	0.00185897	FALSE	TRUE
SRR1812748	PRJNA276003	B-cells	-311.922	-47.424	4.44258	8.88882e-06	0.00187023	FALSE	TRUE
SRR031812	PRJNA122271	lcl	-144.816	47.8619	4.41348	1.01721e-05	0.00187023	FALSE	TRUE
SRR1041714	PRJNA230454	llc12ph	208.824	-40.492	4.41179	1.02518e-05	0.00187023	FALSE	TRUE
SRR2050920	PRJNA262128	lung	189.115	159.824	4.39424	1.1116e-05	0.00187023	FALSE	TRUE
SRR1576474	PRJNA261255	ipsc	199.799	-38.7042	4.38367	1.16698e-05	0.00187023	FALSE	TRUE
SRR2032044	PRJNA284200		-264.606	62.7738	4.36926	1.24666e-05	0.00187023	FALSE	TRUE
SRR2000469	PRJNA282486	hek293	205.149	175.299	4.3646	1.27358e-05	0.00187023	FALSE	TRUE
SRR393830	SRP009840	blood	-251.272	58.0498	4.35281	1.34406e-05	0.00187023	FALSE	TRUE
SRR534322	PRJNA30709		-307.809	-55.7047	4.35188	1.34976e-05	0.00187023	FALSE	TRUE
SRR597906	PRJNA178020		257.521	-9.80191	4.35014	1.36051e-05	0.00187023	FALSE	TRUE
SRR1041717	PRJNA230454	llc12ph	207.58	-41.976	4.34785	1.37481e-05	0.00187023	FALSE	TRUE
SRR1784137	PRJNA274258	T-cells	-250.648	-77.9022	4.34543	1.39e-05	0.00187023	FALSE	TRUE
SRR2001845	PRJNA282593		205.305	-38.6541	4.34118	1.41717e-05	0.00187023	FALSE	TRUE
SRR771559	PRJNA192838	lcl	-224.602	178.165	4.33043	1.48819e-05	0.00187023	FALSE	TRUE
SRR2029840	PRJNA284252	jurkat	-196.797	122.749	4.32514	1.52434e-05	0.00187023	FALSE	TRUE
SRR1556222	PRJNA259212	low passage primary melanoma cultures	62.3859	27.7956	4.32015	1.55924e-05	0.00187023	FALSE	TRUE
SRR2038463	PRJNA265099	h1	253.978	-7.49108	4.31504	1.59577e-05	0.00187023	FALSE	TRUE
SRR1576475	PRJNA261255	ipsc	198.751	-40.8958	4.31084	1.62637e-05	0.00187023	FALSE	TRUE
SRR2096448	PRJNA289483	Cranial neural crest cells (CNCCs)	211.787	-28.7274	4.31053	1.62861e-05	0.00187023	FALSE	TRUE
SRR2032042	PRJNA284200		-263.905	64.4097	4.30831	1.64508e-05	0.00187023	FALSE	TRUE
SRR1784138	PRJNA274258	T-cells	-250.527	-77.6985	4.30749	1.65114e-05	0.00187023	FALSE	TRUE
SRR1806655	PRJNA275667	hek293	200.606	171.887	4.29559	1.74227e-05	0.00187023	FALSE	TRUE
SRR031964	PRJNA122271	lcl	-141.156	49.6352	4.27707	1.89369e-05	0.00187023	FALSE	TRUE
SRR1812720	PRJNA276003	B-cells	-314.072	-45.085	4.2732	1.9269e-05	0.00187023	FALSE	TRUE
SRR2032041	PRJNA284200		-263.52	64.607	4.269	1.96353e-05	0.00187023	FALSE	TRUE
SRR2029841	PRJNA284252	jurkat	-197.21	123.045	4.2592	2.05157e-05	0.00187023	FALSE	TRUE
SRR2096451	PRJNA289483	Cranial neural crest cells (CNCCs)	212.17	-27.7073	4.23527	2.28282e-05	0.00187023	FALSE	TRUE
SRR1554444	PRJNA258522	ipsc	213.772	-29.4637	4.23419	2.29379e-05	0.00187023	FALSE	TRUE
SRR1041715	PRJNA230454	llc12ph	209	-40.6468	4.23352	2.30065e-05	0.00187023	FALSE	TRUE
SRR1707906	PRJNA270181	Immortalized prostate cancer cell line	46.7349	113.916	4.22576	2.3814e-05	0.00191011	FALSE	TRUE
ERR266341	PRJEB1195		218.285	-28.2617	4.22558	2.38326e-05	0.00191011	FALSE	TRUE
SRR1812744	PRJNA276003	B-cells	-312.938	-46.7568	4.22533	2.38595e-05	0.00191011	FALSE	TRUE
SRR597901	PRJNA178020		258.05	-9.13737	4.22518	2.38748e-05	0.00191011	FALSE	TRUE
SRR1173998	PRJNA238897	lung	70.566	82.7806	4.22212	2.42011e-05	0.00194853	FALSE	TRUE
SRR307912	PRJNA30709	h1	255.397	-20.8527	4.21491	2.49876e-05	0.00197802	FALSE	TRUE
SRR2038482	PRJNA265099	hipsc11c	254.814	-8.00575	4.19004	2.78906e-05	0.00207143	FALSE	TRUE
SRR031937	PRJNA122271	lcl	-141.916	48.5137	4.18396	2.86479e-05	0.00208481	FALSE	TRUE
SRR948497	PRJNA214428	ALL	-279.756	47.133	4.17718	2.9515e-05	0.00210884	FALSE	TRUE
ERR658218	PRJEB7574		64.033	59.4065	4.17471	2.98361e-05	0.00210884	FALSE	TRUE
SRR031816	PRJNA122271	lcl	-145.257	47.5891	4.17377	2.99598e-05	0.00210884	FALSE	TRUE
SRR1041718	PRJNA230454	llc12ph	207.643	-42.2848	4.17179	3.02212e-05	0.00210884	FALSE	TRUE
SRR2142327	PRJNA291824	cord blood	-252.706	-87.0588	4.16465	3.11826e-05	0.00214765	FALSE	TRUE
SRR771560	PRJNA192838	lcl	-223.899	177.909	4.15939	3.19099e-05	0.00215947	FALSE	TRUE
SRR1999744	PRJNA282167		259.632	-17.2633	4.14951	3.3319e-05	0.00234323	FALSE	TRUE
SRR1025675	PRJNA227025	jeko-1	-209.107	154.819	4.14387	3.41493e-05	0.00246753	FALSE	TRUE
SRR2032113	PRJNA284200		-265.077	61.3684	4.11855	3.81257e-05	0.0025	FALSE	TRUE
SRR1554442	PRJNA258522	ipsc	212.002	-30.777	4.1107	3.94468e-05	0.0025	FALSE	TRUE
SRR031953	PRJNA122271	lcl	-144.722	47.7045	4.09	4.31375e-05	0.00260504	FALSE	TRUE
SRR059131	PRJNA128275	h9	253.548	-17.7108	4.08826	4.34626e-05	0.00260504	FALSE	TRUE
SRR597903	PRJNA178020		257.414	-10.0234	4.08	4.50366e-05	0.00260504	FALSE	TRUE
SRR2001839	PRJNA282593		254.855	-14.0255	4.06528	4.79758e-05	0.00263587	FALSE	TRUE
SRR1707905	PRJNA270181	Immortalized prostate cancer cell line	47.1608	114.084	4.06315	4.84141e-05	0.00263587	FALSE	TRUE
SRR1144542	PRJNA236397	monocytes	-248.199	-6.7964	4.05634	4.98481e-05	0.00265416	FALSE	TRUE
SRR1707915	PRJNA270181	Immortalized prostate cancer cell line	47.4219	114.264	4.04259	5.2864e-05	0.00267016	FALSE	TRUE
SRR1608873	PRJNA263397	AML	-258.432	68.7031	4.03991	5.34708e-05	0.00267532	FALSE	TRUE
SRR2031990	PRJNA284200		-264.316	64.004	4.03607	5.43543e-05	0.0026943	FALSE	TRUE
SRR1033458	PRJNA215685	hek293	196.865	170.84	4.03264	5.51526e-05	0.00275773	FALSE	TRUE
SRR1067055	PRJNA34535		248.046	-10.7874	4.03092	5.55594e-05	0.0028133	FALSE	TRUE
SRR031961	PRJNA122271	lcl	-142.503	50.6835	4.02993	5.57924e-05	0.0028133	FALSE	TRUE
SRR067389	PRJNA132893	h9	252.819	-20.2106	4.02857	5.61173e-05	0.00282828	FALSE	TRUE
SRR771561	PRJNA192838	lcl	-225.814	177.327	4.02801	5.62519e-05	0.00282828	FALSE	TRUE
SRR031948	PRJNA122271	lcl	-145.208	48.3668	4.0262	5.66854e-05	0.00282828	FALSE	TRUE
SRR3090769	PRJNA290903	zr-75-30	121.129	151.678	4.02227	5.76402e-05	0.00287841	FALSE	TRUE
SRR1293901	PRJNA248285	gm12878	-219.828	172.409	4.01779	5.87459e-05	0.00287841	FALSE	TRUE
SRR534297	PRJNA30709	a549	64.782	104.377	4.01636	5.9104e-05	0.00291358	FALSE	TRUE
SRR2937337	PRJNA302818	lcl_s4u_capturing	-125.95	8.84171	4.00829	6.11612e-05	0.00296837	FALSE	TRUE
SRR031947	PRJNA122271	lcl	-141.23	49.8045	4.00762	6.13338e-05	0.00296837	FALSE	TRUE
SRR393828	SRP009840	blood	-250.44	58.8457	4.0059	6.1783e-05	0.00296837	FALSE	TRUE
SRR1422908	PRJNA252962	t Na?»ve	-248.36	-75.0131	3.99915	6.35709e-05	0.00301663	FALSE	TRUE
SRR597889	PRJNA178020		255.165	-19.1702	3.99729	6.40724e-05	0.00303318	FALSE	TRUE
SRR2937004	PRJNA302818	lcl_s4u_capturing	-122.859	6.59131	3.99481	6.4747e-05	0.00306075	FALSE	TRUE
SRR1554443	PRJNA258522	ipsc	212.859	-30.3416	3.99383	6.50132e-05	0.00306075	FALSE	TRUE
SRR2001842	PRJNA282593		213.049	-34.3288	3.99273	6.53172e-05	0.00306075	FALSE	TRUE
ERR266345	PRJEB1195		199.961	-32.8607	3.98731	6.68263e-05	0.00307692	FALSE	TRUE
SRR037172	PRJNA125337		248.547	-14.2449	3.98105	6.86102e-05	0.0031106	FALSE	TRUE
SRR2557133	PRJNA297763	hek293	193.576	179.838	3.9754	7.02606e-05	0.00318284	FALSE	TRUE
ERR266339	PRJEB1195		216.989	-28.3936	3.97319	7.09165e-05	0.00318284	FALSE	TRUE
SRR3031104	PRJNA306206		78.2338	142.454	3.96959	7.19959e-05	0.00320628	FALSE	TRUE
SRR1643228	PRJNA266526		261.389	-15.1512	3.9646	7.35191e-05	0.00332594	FALSE	TRUE
SRR031945	PRJNA122271	lcl	-141.585	49.3251	3.96402	7.36986e-05	0.00332594	FALSE	TRUE
SRR948494	PRJNA214428	ALL	-268.859	54.8373	3.96232	7.42251e-05	0.00332594	FALSE	TRUE
SRR1554441	PRJNA258522	ipsc	251.835	-12.4535	3.96089	7.46704e-05	0.00336283	FALSE	TRUE
SRR2001844	PRJNA282593		207.106	-37.5719	3.95902	7.52569e-05	0.00339956	FALSE	TRUE
SRR1726360	PRJNA270845	hmc-l	97.7779	53.7122	3.93275	8.39784e-05	0.00365957	FALSE	TRUE
SRR1781539	PRJNA274020	hek293	194.307	173.238	3.9308	8.46634e-05	0.00365957	FALSE	TRUE
SRR1060787	PRJNA232593	blood	-214.533	-186.132	3.93072	8.46923e-05	0.00365957	FALSE	TRUE
SRR031935	PRJNA122271	lcl	-142.079	50.9111	3.9301	8.49114e-05	0.00365957	FALSE	TRUE
SRR1806651	PRJNA275667	hek293	200.669	170.624	3.92676	8.60985e-05	0.00367089	FALSE	TRUE
SRR1608876	PRJNA263397	AML	-259.128	68.6349	3.92612	8.63264e-05	0.00367089	FALSE	TRUE
SRR597905	PRJNA178020		256.699	-10.0977	3.92525	8.66387e-05	0.00367089	FALSE	TRUE
SRR1576477	PRJNA261255	ipsc	197.513	-45.4504	3.92341	8.73039e-05	0.00368973	FALSE	TRUE
SRR191362	PRJNA153965	h9	200.741	-38.9992	3.92309	8.74218e-05	0.00368973	FALSE	TRUE
SRR1608871	PRJNA263397	AML	-259.045	68.7998	3.92221	8.77395e-05	0.00373469	FALSE	TRUE
SRR1554445	PRJNA258522	ipsc	205.836	-35.2989	3.91432	9.06598e-05	0.00373469	FALSE	TRUE
SRR1200497	PRJNA242307		66.2077	79.263	3.91329	9.10463e-05	0.00373469	FALSE	TRUE
SRR1633336	PRJNA265099		254.384	-11.3409	3.9026	9.5166e-05	0.00385859	FALSE	TRUE
SRR031827	PRJNA122271	lcl	-141.83	49.9166	3.90098	9.58038e-05	0.00386318	FALSE	TRUE
SRR037173	PRJNA125337		248.64	-15.2378	3.90012	9.61466e-05	0.0038755	FALSE	TRUE
SRR066746	PRJNA130043	lcl	-143.679	46.9776	3.89431	9.84774e-05	0.00394175	FALSE	TRUE
SRR1956815	PRJNA280568		195.654	-40.7824	3.89416	9.85415e-05	0.00394175	FALSE	TRUE
SRR1707907	PRJNA270181	Immortalized prostate cancer cell line	47.8456	113.798	3.89142	9.96586e-05	0.00394175	FALSE	TRUE
SRR828798	PRJNA197326		213.094	-16.9702	3.88286	0.000103235	0.00404624	FALSE	TRUE
SRR521483	SRP014320	h1	257.734	-15.014	3.88032	0.000104318	0.00405354	FALSE	TRUE
SRR3102616	PRJNA273802	hepg2	-96.6917	94.2194	3.88008	0.000104424	0.00405354	FALSE	TRUE
SRR1812727	PRJNA276003	B-cells	-314.857	-45.2372	3.8791	0.000104844	0.00405354	FALSE	TRUE
SRR1593955	PRJNA262733	liver	209.954	-29.5493	3.87378	0.000107159	0.0041635	FALSE	TRUE
SRR066747	PRJNA130043	lcl	-142.79	47.7558	3.87158	0.000108134	0.00417457	FALSE	TRUE
SRR1812736	PRJNA276003	B-cells	-313.105	-46.6785	3.87045	0.000108637	0.00418561	FALSE	TRUE
SRR2925160	PRJNA302748		78.3998	71.8718	3.86526	0.00011097	0.00421846	FALSE	TRUE
SRR387392	SRP009316		-205.213	157.592	3.86406	0.000111518	0.00424812	FALSE	TRUE
SRR393834	SRP009840	blood	-249.211	61.3844	3.86142	0.00011273	0.00429368	FALSE	TRUE
ERR266335	PRJEB1195		255.281	-17.9809	3.85912	0.000113797	0.00429368	FALSE	TRUE
SRR2501687	PRJNA296798		249.232	-14.0805	3.85687	0.000114846	0.00433333	FALSE	TRUE
SRR934233	PRJNA211925	cord blood	-224.612	26.1206	3.8561	0.000115211	0.00439114	FALSE	TRUE
SRR1608872	PRJNA263397	AML	-258.542	68.6177	3.84447	0.000120814	0.0046461	FALSE	TRUE
SRR031869	PRJNA122271	lcl	-143.968	49.4319	3.84349	0.000121299	0.00466546	FALSE	TRUE
SRR1608919	PRJNA263397	AML	-273.641	36.6247	3.84068	0.000122696	0.00478648	FALSE	TRUE
SRR2648296	PRJNA298743	T-cells	-224.106	167.195	3.83953	0.00012327	0.00478648	FALSE	TRUE
SRR032274	PRJNA117631	lcl	-141.539	54.3336	3.83891	0.000123583	0.00478648	FALSE	TRUE
SRR835321	PRJNA200086		231.422	-21.4569	3.83794	0.000124072	0.00478648	FALSE	TRUE
DRR006427	PRJDB2573		-243.411	-171.528	3.83787	0.000124106	0.00478648	FALSE	TRUE
SRR1781550	PRJNA274020	hek293	193.891	173.134	3.83373	0.000126216	0.00485866	FALSE	TRUE
SRR1951718	PRJNA280230	blood	-238.365	-191.104	3.82383	0.000131392	0.005	FALSE	TRUE
SRR925707	PRJNA210428	breast	29.4806	64.9784	3.82168	0.000132545	0.0050346	FALSE	TRUE
SRR1656507	PRJNA267697	blood	-238.731	-190.979	3.81994	0.000133483	0.0050346	FALSE	TRUE
SRR1580543	PRJNA261431	a875	69.0741	77.4292	3.81958	0.000133679	0.0050346	FALSE	TRUE
SRR1576470	PRJNA261255	ipsc	209.013	-35.3118	3.81949	0.000133727	0.0050346	FALSE	TRUE
SRR976769	PRJNA218926	blood	-225.838	-180.299	3.81604	0.000135611	0.00507692	FALSE	TRUE
SRR2038471	PRJNA265099	hues44	254.991	-8.39639	3.81529	0.000136023	0.00507692	FALSE	TRUE
SRR3031107	PRJNA306206		77.5948	141.913	3.81335	0.000137095	0.00511073	FALSE	TRUE
SRR1156252	PRJNA236636		46.1426	77.3867	3.81162	0.000138061	0.00511706	FALSE	TRUE
SRR497709	PRJNA167037	T-cells	-201.993	118.447	3.81096	0.000138428	0.00511706	FALSE	TRUE
SRR1918728	PRJNA278767	AML	-279.046	45.6027	3.81084	0.000138497	0.00511706	FALSE	TRUE
SRR1283381	PRJNA246711	cord blood	-226.176	28.0181	3.80787	0.000140167	0.00518272	FALSE	TRUE
SRR1608870	PRJNA263397	AML	-258.78	68.6557	3.80425	0.000142233	0.00528053	FALSE	TRUE
SRR1662330	PRJNA268434	mda231	67.5304	85.3472	3.80421	0.000142255	0.00528053	FALSE	TRUE
SRR2001846	PRJNA282593		205.784	-39.7826	3.80353	0.000142649	0.0052818	FALSE	TRUE
SRR1608874	PRJNA263397	AML	-258.534	69.1182	3.8027	0.00014313	0.0052818	FALSE	TRUE
SRR1586371	PRJNA262146	Neural stem cell	208.359	-35.3994	3.80217	0.000143432	0.0052818	FALSE	TRUE
SRR1060799	PRJNA232593	blood	-214.987	-185.977	3.80199	0.000143537	0.0052818	FALSE	TRUE
SRR950429	PRJNA184717	NPC	205.212	-40.4727	3.80152	0.000143813	0.0052818	FALSE	TRUE
SRR1564407	PRJNA260224		257.632	-17.6533	3.79693	0.000146499	0.0052818	FALSE	TRUE
SRR1067060	PRJNA34535		248.063	-10.5515	3.79674	0.000146613	0.0052818	FALSE	TRUE
SRR031878	PRJNA122271	lcl	-143.875	48.1874	3.79469	0.000147827	0.00532051	FALSE	TRUE
SRR1643227	PRJNA266526		261.469	-15.4629	3.79234	0.000149232	0.005344	FALSE	TRUE
SRR1744872	PRJNA271796	h9	184.677	-21.6502	3.78994	0.000150684	0.00539432	FALSE	TRUE
SRR805749	PRJNA196147	B-cells	-314.904	-56.8235	3.78727	0.000152313	0.00539432	FALSE	TRUE
SRR031906	PRJNA122271	lcl	-140.577	52.2937	3.78454	0.000153995	0.00545455	FALSE	TRUE
SRR1781551	PRJNA274020	hek293	190.295	172.247	3.78417	0.000154222	0.00545455	FALSE	TRUE
SRR1067051	PRJNA34535		247.815	-10.5075	3.78141	0.000155944	0.00551242	FALSE	TRUE
SRR2038485	PRJNA265099	hipsc17b	254.745	-8.06297	3.7814	0.000155948	0.00551242	FALSE	TRUE
SRR1575099	PRJNA261017	blood	-236.096	-196.217	3.78085	0.000156297	0.00551242	FALSE	TRUE
SRR1639744	PRJNA266312	mdamb436	63.7603	89.6733	3.77986	0.000156918	0.00552469	FALSE	TRUE
SRR1918363	PRJNA278767	AML	-279.964	40.0231	3.77865	0.000157683	0.00553159	FALSE	TRUE
SRR1995322	PRJNA282134	mda231	47.2458	138.679	3.77334	0.000161076	0.00564688	FALSE	TRUE
SRR2050915	PRJNA262128	lung	62.1384	97.0676	3.77112	0.000162517	0.00570348	FALSE	TRUE
SRR1918691	PRJNA278767	AML	-271.209	58.7868	3.76899	0.000163912	0.00573152	FALSE	TRUE
SRR1608875	PRJNA263397	AML	-259.035	68.8073	3.76293	0.000167933	0.00578241	FALSE	TRUE
SRR2937187	PRJNA302818	lcl_s4u_capturing	-125.093	5.36209	3.76166	0.000168786	0.00580119	FALSE	TRUE
SRR1918300	PRJNA278767	AML	-274.155	42.2262	3.76109	0.000169175	0.00580119	FALSE	TRUE
SRR1060789	PRJNA232593	blood	-215.169	-184.874	3.75276	0.000174897	0.00597938	FALSE	TRUE
SRR1747972	PRJNA252962	t TEFF	-248.216	-74.6112	3.74949	0.000177195	0.00598837	FALSE	TRUE
SRR497707	PRJNA167037	T-cells	-202.319	117.989	3.7482	0.000178112	0.00598837	FALSE	TRUE
SRR1918692	PRJNA278767	AML	-270.729	58.1614	3.74503	0.000180372	0.00601449	FALSE	TRUE
SRR1564408	PRJNA260224		257.851	-17.1517	3.74234	0.000182314	0.00610709	FALSE	TRUE
ERR266330	PRJEB1195		200.338	-32.7636	3.74068	0.00018352	0.00617605	FALSE	TRUE
SRR2001847	PRJNA282593		204.306	-40.9462	3.73677	0.000186402	0.00623919	FALSE	TRUE
SRR597909	PRJNA178020		258.113	-8.72886	3.73432	0.000188225	0.00631277	FALSE	TRUE
SRR031822	PRJNA122271	lcl	-146.976	49.0316	3.73375	0.000188647	0.00631277	FALSE	TRUE
SRR1781545	PRJNA274020	hek293	186.202	171.098	3.73287	0.000189312	0.00631805	FALSE	TRUE
ERR207981	PRJEB1195		244.826	-24.406	3.7281	0.000192931	0.00639205	FALSE	TRUE
ERR188339	PRJEB3366	lcl	-227.482	174.684	3.72736	0.000193493	0.00639716	FALSE	TRUE
SRR1608877	PRJNA263397	AML	-258.905	68.9209	3.72613	0.000194445	0.00642655	FALSE	TRUE
SRR2001841	PRJNA282593		221.839	-29.9448	3.7243	0.000195858	0.00646067	FALSE	TRUE
SRR1812746	PRJNA276003	a549	-312.923	-47.1174	3.7186	0.000200329	0.00649513	FALSE	TRUE
SRR2937189	PRJNA302818	lcl_s4u_capturing	-125.665	6.32436	3.71606	0.00020235	0.00652835	FALSE	TRUE
SRR1554440	PRJNA258522	ipsc	251.758	-12.1129	3.71023	0.000207069	0.00658436	FALSE	TRUE
SRR497705	PRJNA167037	T-cells	-202.071	118.892	3.71011	0.000207171	0.00658436	FALSE	TRUE
SRR828795	PRJNA197326		213.49	-18.1589	3.70833	0.000208631	0.00658936	FALSE	TRUE
SRR1806643	PRJNA275667	hek293	200.688	171.962	3.70788	0.000209003	0.00659401	FALSE	TRUE
SRR031925	PRJNA122271	lcl	-141.548	48.6774	3.70571	0.000210803	0.00663043	FALSE	TRUE
SRR805755	PRJNA196147	B-cells	-315.151	-56.9429	3.70206	0.000213856	0.00669824	FALSE	TRUE
SRR1608918	PRJNA263397	AML	-273.489	36.6356	3.70073	0.000214979	0.00677027	FALSE	TRUE
SRR067390	PRJNA132893	h9	253.718	-18.4474	3.7006	0.000215088	0.00677463	FALSE	TRUE
ERR266333	PRJEB1195	a549	245.352	-24.2915	3.69739	0.000217828	0.00679195	FALSE	TRUE
SRR2184521	PRJNA293987	hepg2	-100.829	93.1544	3.6954	0.000219543	0.00680908	FALSE	TRUE
SRR805751	PRJNA196147	B-cells	-315.274	-56.0345	3.695	0.000219884	0.00680908	FALSE	TRUE
SRR1554439	PRJNA258522	ipsc	251.907	-12.7842	3.69406	0.000220702	0.00681275	FALSE	TRUE
SRR2937192	PRJNA302818	lcl_s4u_capturing	-124.651	6.58096	3.6931	0.000221536	0.00683862	FALSE	TRUE
SRR1918302	PRJNA278767	AML	-261.09	57.5194	3.68768	0.000226305	0.00700922	FALSE	TRUE
SRR1576479	PRJNA261255	ipsc	197.612	-43.4534	3.68389	0.000229699	0.00703655	FALSE	TRUE
SRR1928000	PRJNA279312	mda231	46.9482	137.824	3.68374	0.000229833	0.00703655	FALSE	TRUE
SRR976768	PRJNA218926	blood	-225.201	-180.183	3.68338	0.000230158	0.00703655	FALSE	TRUE
SRR2001840	PRJNA282593		251.39	-16.9107	3.68255	0.000230911	0.00703655	FALSE	TRUE
SRR031814	PRJNA122271	lcl	-145.601	49.5269	3.68181	0.000231586	0.00704427	FALSE	TRUE
SRR1554446	PRJNA258522	ipsc	206.048	-35.6037	3.68095	0.000232369	0.00706112	FALSE	TRUE
SRR1313104	PRJNA251383	breast	-3.13077	-173.419	3.67926	0.000233908	0.00706874	FALSE	TRUE
SRR1608847	PRJNA263397	AML	-281.057	33.7221	3.67577	0.000237137	0.00712629	FALSE	TRUE
SRR1060794	PRJNA232593	blood	-214.815	-185.609	3.67276	0.000239944	0.00717029	FALSE	TRUE
SRR835322	PRJNA200086		234.423	-19.3049	3.67233	0.000240347	0.00717029	FALSE	TRUE
SRR2937231	PRJNA302818	lcl_s4u_capturing	-129.41	6.85401	3.67183	0.00024082	0.00717391	FALSE	TRUE
SRR805747	PRJNA196147	B-cells	-314.803	-56.3877	3.66784	0.000244609	0.00725316	FALSE	TRUE
SRR1299758	PRJNA248665	h1	252.705	-20.5408	3.66643	0.000245962	0.00725316	FALSE	TRUE
SRR2937190	PRJNA302818	lcl_s4u_capturing	-124.669	6.41296	3.66357	0.000248724	0.00732323	FALSE	TRUE
SRR1633335	PRJNA265099		254.525	-10.5852	3.66333	0.000248961	0.00732661	FALSE	TRUE
SRR1033457	PRJNA215685	hek293	196.83	171.209	3.66074	0.000251485	0.00739021	FALSE	TRUE
SRR521479	SRP014320	h1	256.857	-16.7896	3.66074	0.000251491	0.00739021	FALSE	TRUE
SRR1173996	PRJNA238897	lung	73.5955	83.6547	3.65617	0.000256014	0.00747198	FALSE	TRUE
SRR1956817	PRJNA280568		196.343	-40.8855	3.65438	0.000257807	0.00754342	FALSE	TRUE
SRR1576487	PRJNA261255	ipsc	206.439	-37.5193	3.64649	0.000265844	0.00775862	FALSE	TRUE
SRR1576512	PRJNA261255	ipsc	197.15	-40.5391	3.6402	0.000272428	0.0080049	FALSE	TRUE
ERR862963	PRJEB7955	h9	372.587	-14.5842	3.63939	0.00027328	0.00801462	FALSE	TRUE
SRR2937229	PRJNA302818	lcl_s4u_capturing	-122.735	6.87446	3.63792	0.000274851	0.00801462	FALSE	TRUE
SRR031868	PRJNA122271	lcl	-145.832	49.1982	3.63287	0.000280291	0.00822249	FALSE	TRUE
SRR1283379	PRJNA246711	cord blood	-225.911	27.8319	3.63267	0.000280502	0.00822464	FALSE	TRUE
SRR925689	PRJNA210428	breast	39.7701	74.3508	3.62835	0.000285237	0.00837545	FALSE	TRUE
SRR2038467	PRJNA265099		254.499	-8.52829	3.62553	0.000288367	0.00845324	FALSE	TRUE
SRR032255	PRJNA117631	lcl	-140.81	54.5742	3.62402	0.000290056	0.00849821	FALSE	TRUE
SRR032244	PRJNA117631	lcl	-140.227	54.5269	3.624	0.00029008	0.00849821	FALSE	TRUE
SRR1608848	PRJNA263397	AML	-280.82	33.5478	3.62362	0.000290507	0.00849821	FALSE	TRUE
SRR1576471	PRJNA261255	ipsc	207.781	-35.8916	3.62103	0.000293432	0.00855621	FALSE	TRUE
SRR950427	PRJNA184717	neuron	199.141	-46.5411	3.61977	0.000294869	0.00858156	FALSE	TRUE
SRR1258231	PRJNA245078	lcl	-232.305	174.026	3.61566	0.000299581	0.00873388	FALSE	TRUE
SRR1294113	PRJNA248289	h1	256.009	-12.6341	3.615	0.000300344	0.00873536	FALSE	TRUE
ERR1102012	PRJEB11541	hek293	200.478	168.644	3.61418	0.000301295	0.00877193	FALSE	TRUE
SRR1917009	PRJNA278477	Choriocarcinoma trophoblast	-94.4963	247.447	3.61141	0.00030454	0.00887981	FALSE	TRUE
SRR353527	PRJNA148039		-211.431	159.045	3.61035	0.000305778	0.00889277	FALSE	TRUE
SRR3540217	PRJNA322038	cumulus oophorus cells	-88.5817	-38.6891	3.60924	0.000307096	0.00889663	FALSE	TRUE
SRR1916986	PRJNA278477	Choriocarcinoma trophoblast	-93.2341	248.483	3.60863	0.000307819	0.00889663	FALSE	TRUE
SRR1947738	PRJNA279975	hek293	190.735	167.022	3.60584	0.000311145	0.0089803	FALSE	TRUE
SRR1608922	PRJNA263397	AML	-271.619	39.2281	3.60262	0.000315029	0.00905963	FALSE	TRUE
SRR3479143	PRJNA266072	hek293	195.319	177.544	3.60161	0.000316247	0.00905963	FALSE	TRUE
SRR1917010	PRJNA278477	Choriocarcinoma trophoblast	-94.9605	248	3.60159	0.000316274	0.00905963	FALSE	TRUE
SRR031915	PRJNA122271	lcl	-146.904	48.0751	3.60157	0.0003163	0.00905963	FALSE	TRUE
SRR828797	PRJNA197326		213.486	-16.7635	3.60147	0.000316427	0.00905963	FALSE	TRUE
SRR031944	PRJNA122271	lcl	-141.818	49.1445	3.60107	0.000316912	0.00905963	FALSE	TRUE
SRR1917007	PRJNA278477	Choriocarcinoma trophoblast	-94.9369	247.382	3.60064	0.000317434	0.00907323	FALSE	TRUE
SRR2142326	PRJNA291824	cord blood	-252.795	-83.4798	3.60015	0.000318034	0.00907534	FALSE	TRUE
SRR031905	PRJNA122271	lcl	-141.435	51.9562	3.59031	0.000330288	0.00931073	FALSE	TRUE
SRR805745	PRJNA196147	B-cells	-316.089	-55.0969	3.5887	0.000332333	0.00935738	FALSE	TRUE
SRR976765	PRJNA218926	blood	-225.23	-180.516	3.58369	0.000338773	0.0093743	FALSE	TRUE
SRR2038486	PRJNA265099	hipsc18	252.766	-10.0112	3.57924	0.000344594	0.00958843	FALSE	TRUE
ERR862945	PRJEB7955	h9	372.843	-14.1194	3.57825	0.000345898	0.00958935	FALSE	TRUE
SRR031954	PRJNA122271	lcl	-145.754	48.1308	3.57787	0.0003464	0.00958935	FALSE	TRUE
SRR3317031	PRJNA316990	jeg3	-90.93	243.509	3.57249	0.000353604	0.00973539	FALSE	TRUE
SRR925692	PRJNA210428	breast	40.1945	76.0383	3.57087	0.000355796	0.00979075	FALSE	TRUE
SRR2937022	PRJNA302818	lcl_s4u_capturing	-121.336	10.1531	3.56626	0.000362115	0.00991361	FALSE	TRUE
SRR1551110	PRJNA258216	B-cells	-309.235	-55.7391	3.56556	0.000363085	0.00991361	FALSE	TRUE
SRR1282064	PRJNA246532	reh-r	-202.714	108.592	3.56386	0.000365439	0.00991361	FALSE	TRUE
SRR031962	PRJNA122271	lcl	-142.213	49.5018	3.56386	0.000365439	0.00991361	FALSE	TRUE
SRR2028010	PRJNA284119	blood	-175.607	-71.7003	3.56341	0.000366072	0.00991361	FALSE	TRUE
SRR1918364	PRJNA278767	AML	-280.279	40.2665	3.56202	0.000368018	0.00991361	FALSE	TRUE
SRR2000187	PRJNA282454	a549	242.89	-3.72594	3.56194	0.000368124	0.00991361	FALSE	TRUE
SRR1707916	PRJNA270181	Immortalized prostate cancer cell line	47.3013	113.286	3.56168	0.000368492	0.00991361	FALSE	TRUE
SRR1608923	PRJNA263397	AML	-271.653	39.3931	3.55958	0.000371455	0.00992457	FALSE	TRUE
ERR862944	PRJEB7955	h9	374.713	-14.0805	3.55814	0.000373487	0.0100215	FALSE	TRUE
SRR2501681	PRJNA296798		250.696	-12.697	3.55715	0.000374895	0.0100429	FALSE	TRUE
SRR1662320	PRJNA268434	mda231	66.5678	85.0202	3.55172	0.00038272	0.0100851	FALSE	TRUE
SRR1139366	PRJNA236130	hgdp00858	-230.496	182.534	3.5505	0.000384501	0.010138	FALSE	TRUE
SRR1917002	PRJNA278477	Choriocarcinoma trophoblast	-92.9903	247.785	3.54879	0.000387005	0.0102015	FALSE	TRUE
SRR1273699	PRJNA246355	human Neural Stem Cells (hNSCs)	210.18	-41.2207	3.54603	0.00039108	0.0102629	FALSE	TRUE
SRR1743983	PRJNA271704	T-cells	-233.263	-54.7443	3.54591	0.000391267	0.0102629	FALSE	TRUE
SRR031855	PRJNA122271	lcl	-146.82	49.6789	3.54586	0.00039134	0.0102629	FALSE	TRUE
SRR031936	PRJNA122271	lcl	-142.233	51.0832	3.54475	0.000392992	0.0102629	FALSE	TRUE
SRR525258	PRJNA171063	B-cells	-311.528	-56.9047	3.54315	0.000395374	0.0102941	FALSE	TRUE
SRR2937233	PRJNA302818	lcl_s4u_capturing	-129.291	6.96208	3.54205	0.000397026	0.0103141	FALSE	TRUE
SRR2062194	PRJNA285906		-199.074	120.032	3.54136	0.000398071	0.0103344	FALSE	TRUE
SRR1662326	PRJNA268434	mda231	67.3539	84.3786	3.54135	0.00039809	0.0103344	FALSE	TRUE
SRR597894	PRJNA178020		259.276	-18.1352	3.53933	0.000401144	0.0104141	FALSE	TRUE
SRR2214068	PRJNA294025		74.0692	82.267	3.53855	0.000402328	0.0104141	FALSE	TRUE
SRR2038491	PRJNA265099		254.818	-9.08781	3.53813	0.000402975	0.0104141	FALSE	TRUE
SRR1608845	PRJNA263397	AML	-260.283	65.8421	3.53792	0.000403292	0.0104141	FALSE	TRUE
SRR031934	PRJNA122271	lcl	-140.887	50.6389	3.53752	0.000403897	0.0104141	FALSE	TRUE
SRR2970560	PRJNA304716		195.003	175.235	3.53634	0.00040571	0.0104442	FALSE	TRUE
SRR031910	PRJNA122271	lcl	-140.932	51.7796	3.53539	0.000407174	0.0104639	FALSE	TRUE
SRR1564415	PRJNA260224		258.201	-16.7598	3.5341	0.000409171	0.0105242	FALSE	TRUE
SRR2064013	PRJNA287113	B-cells	-313.729	-53.7036	3.53401	0.000409305	0.0105242	FALSE	TRUE
SRR1576472	PRJNA261255	ipsc	208.193	-35.5465	3.53267	0.000411386	0.0105317	FALSE	TRUE
ERR266338	PRJEB1195		202.503	-32.3268	3.53243	0.000411763	0.0105317	FALSE	TRUE
SRR1049832	PRJNA231724	k562	80.0073	155.332	3.53123	0.000413639	0.0105589	FALSE	TRUE
SRR835319	PRJNA200086		232.516	-20.2828	3.5306	0.00041462	0.010599	FALSE	TRUE
SRR3031105	PRJNA306206		77.372	141.096	3.5294	0.000416507	0.0106484	FALSE	TRUE
SRR2501676	PRJNA296798		250.421	-13.0061	3.52557	0.000422569	0.0107251	FALSE	TRUE
SRR640258	PRJNA184717		256.025	-19.1328	3.52431	0.000424591	0.0107746	FALSE	TRUE
SRR1839794	PRJNA277352	blood	-219.313	-171.826	3.52353	0.000425838	0.0107924	FALSE	TRUE
SRR835320	PRJNA200086		233.299	-20.4515	3.51909	0.000433026	0.01098	FALSE	TRUE
SRR2062198	PRJNA285906		-199.413	119.161	3.51746	0.00043569	0.010995	FALSE	TRUE
SRR1019692	PRJNA224978	mda231	48.003	141.623	3.51491	0.000439896	0.0110913	FALSE	TRUE
SRR1662328	PRJNA268434	mda231	67.5506	85.8901	3.51377	0.000441794	0.0111485	FALSE	TRUE
SRR031892	PRJNA122271	lcl	-141.11	51.6331	3.51023	0.000447719	0.0112636	FALSE	TRUE
SRR805726	PRJNA196147	B-cells	-316.456	-55.1047	3.50363	0.000458962	0.0114655	FALSE	TRUE
SRR2501674	PRJNA296798		249.927	-12.0367	3.50234	0.000461197	0.0114655	FALSE	TRUE
SRR2051039	PRJNA285874	hepg2	-90.3301	90.6966	3.5023	0.000461258	0.0114655	FALSE	TRUE
SRR863230	PRJNA203652	hek293	205.579	175.773	3.50125	0.000463082	0.0114655	FALSE	TRUE
SRR1910404	PRJNA277945	undifferentiated hESCs	254.856	-13.5922	3.50106	0.000463411	0.0114655	FALSE	TRUE
SRR353525	PRJNA148039		-212.369	157.39	3.5005	0.000464383	0.0114655	FALSE	TRUE
SRR073754	PRJNA153913		41.785	71.7177	3.49864	0.000467644	0.0114655	FALSE	TRUE
SRR976766	PRJNA218926	blood	-225.384	-180.503	3.49846	0.000467957	0.0114655	FALSE	TRUE
SRR2001843	PRJNA282593		207.449	-37.5717	3.49838	0.00046809	0.0114655	FALSE	TRUE
SRR1743982	PRJNA271704	T-cells	-232.207	-51.3986	3.49772	0.000469256	0.0114655	FALSE	TRUE
SRR828796	PRJNA197326		213.662	-17.8867	3.49703	0.000470474	0.0114655	FALSE	TRUE
SRR1812751	PRJNA276003	B-cells	-315.598	-51.0317	3.49682	0.000470847	0.0114655	FALSE	TRUE
SRR926668	PRJNA210531		-231.983	178.988	3.49568	0.000472859	0.0114723	FALSE	TRUE
SRR1918301	PRJNA278767	AML	-261.254	57.6341	3.49532	0.000473497	0.0114723	FALSE	TRUE
SRR497706	PRJNA167037	T-cells	-202.105	118.28	3.49328	0.000477122	0.0115333	FALSE	TRUE
SRR1567909	PRJNA260186	hela	74.1255	142.958	3.49145	0.000480404	0.0115954	FALSE	TRUE
SRR1806649	PRJNA275667	hek293	200.904	171.579	3.49102	0.000481177	0.0115954	FALSE	TRUE
SRR1662327	PRJNA268434	mda231	67.2122	84.6947	3.49077	0.000481624	0.0115954	FALSE	TRUE
SRR2937287	PRJNA302818	lcl_s4u_capturing	-129.479	11.9535	3.48993	0.000483146	0.0116209	FALSE	TRUE
ERR862958	PRJEB7955	h9	375.577	-15.5281	3.4895	0.000483933	0.0116257	FALSE	TRUE
SRR031818	PRJNA122271	lcl	-145.641	49.2014	3.48855	0.000485645	0.0116321	FALSE	TRUE
SRR1554447	PRJNA258522	ipsc	204.903	-36.0505	3.48848	0.000485784	0.0116321	FALSE	TRUE
SRR1917013	PRJNA278477	Choriocarcinoma trophoblast	-94.4669	247.863	3.48703	0.000488415	0.0116839	FALSE	TRUE
SRR805738	PRJNA196147	B-cells	-316.149	-54.3471	3.4867	0.00048902	0.0116995	FALSE	TRUE
SRR805730	PRJNA196147	B-cells	-317.252	-55.3631	3.48652	0.00048934	0.0116995	FALSE	TRUE
SRR2937049	PRJNA302818	lcl_s4u_capturing	-121.661	7.55565	3.4857	0.000490842	0.011773	FALSE	TRUE
SRR1812740	PRJNA276003	B-cells	-313.201	-47.4529	3.48352	0.000494867	0.0117927	FALSE	TRUE
SRR3540228	PRJNA322038	cumulus oophorus cells	-88.7853	-38.3923	3.48213	0.000497449	0.0117927	FALSE	TRUE
SRR1812741	PRJNA276003	B-cells	-314.693	-45.2943	3.48134	0.000498915	0.011836	FALSE	TRUE
SRR1528555	PRJNA256302	hcc1599	37.6643	73.3008	3.47957	0.000502214	0.0118744	FALSE	TRUE
SRR031872	PRJNA122271	lcl	-144.773	48.7622	3.47895	0.000503392	0.0118744	FALSE	TRUE
SRR1060782	PRJNA232593	blood	-214.958	-185.526	3.47863	0.000503991	0.0118744	FALSE	TRUE
SRR1633337	PRJNA265099		254.714	-11.5227	3.47821	0.000504783	0.0118802	FALSE	TRUE
SRR031888	PRJNA122271	lcl	-141.941	52.2829	3.47659	0.000507826	0.0119245	FALSE	TRUE
SRR934237	PRJNA211925	cord blood	-224.371	26.2044	3.47553	0.00050984	0.0119393	FALSE	TRUE
SRR1814054	PRJNA276143	blood	-301.292	-58.4201	3.47413	0.000512518	0.0119798	FALSE	TRUE
SRR031873	PRJNA122271	lcl	-145.009	49.7098	3.47407	0.000512634	0.0119798	FALSE	TRUE
SRR805756	PRJNA196147	B-cells	-315.526	-56.3589	3.47328	0.000514139	0.0120147	FALSE	TRUE
SRR1172002	PRJNA238817		49.6879	71.2245	3.47241	0.000515808	0.0120567	FALSE	TRUE
SRR1984289	PRJNA280103		-10.2454	-132.292	3.46959	0.00052126	0.0120886	FALSE	TRUE
SRR1947739	PRJNA279975	hek293	191.031	167.56	3.46916	0.000522079	0.0120886	FALSE	TRUE
SRR976762	PRJNA218926	blood	-225.523	-180.423	3.46892	0.000522561	0.0120939	FALSE	TRUE
SRR2096447	PRJNA289483	Cranial neural crest cells (CNCCs)	213.121	-27.2626	3.4689	0.000522603	0.0120939	FALSE	TRUE
SRR1656501	PRJNA267697	blood	-238.568	-199.376	3.46772	0.000524889	0.0121062	FALSE	TRUE
SRR1917005	PRJNA278477	Choriocarcinoma trophoblast	-93.2759	247.508	3.46642	0.000527444	0.0121204	FALSE	TRUE
SRR1273700	PRJNA246355	human Neural Stem Cells (hNSCs)	209.691	-40.5623	3.46575	0.000528755	0.0121282	FALSE	TRUE
SRR805757	PRJNA196147	B-cells	-315.202	-56.8034	3.4648	0.000530626	0.0121282	FALSE	TRUE
SRR1917025	PRJNA278477	Choriocarcinoma trophoblast	-95.1007	248.209	3.46441	0.000531405	0.0121282	FALSE	TRUE
SRR976767	PRJNA218926	blood	-225.419	-180.166	3.46124	0.000537695	0.0122695	FALSE	TRUE
SRR1422909	PRJNA252962	t Na?»ve	-248.655	-75.8529	3.45872	0.000542756	0.0123057	FALSE	TRUE
SRR1576476	PRJNA261255	ipsc	197.779	-44.0118	3.4581	0.000544009	0.0123301	FALSE	TRUE
SRR031916	PRJNA122271	lcl	-147.442	48.3146	3.45628	0.000547693	0.012355	FALSE	TRUE
SRR2038474	PRJNA265099	hues49	256.057	-8.59915	3.45458	0.00055116	0.012371	FALSE	TRUE
SRR974970	PRJNA218585	ocily19	-213.188	151.956	3.45397	0.000552404	0.0123822	FALSE	TRUE
SRR976763	PRJNA218926	blood	-224.915	-180.486	3.45305	0.000554277	0.0124499	FALSE	TRUE
SRR456551	PRJNA158111	hepg2	73.732	138.491	3.45165	0.000557165	0.0124783	FALSE	TRUE
SRR393832	SRP009840	blood	-247.055	60.2819	3.45122	0.000558068	0.0124805	FALSE	TRUE
SRR1537733	PRJNA257661	h9	211.413	-31.3772	3.44946	0.000561706	0.0125216	FALSE	TRUE
SRR1744873	PRJNA271796	h9	183.886	-20.578	3.4492	0.000562259	0.0125216	FALSE	TRUE
SRR1028754	PRJNA227344	Embryonic stem cell	252.627	-15.6309	3.44858	0.000563549	0.0125495	FALSE	TRUE
SRR2937191	PRJNA302818	lcl_s4u_capturing	-124.13	6.63962	3.44661	0.000567673	0.0126225	FALSE	TRUE
SRR1747971	PRJNA252962	t TEFF	-247.276	-73.1265	3.44419	0.000572775	0.012714	FALSE	TRUE
SRR805735	PRJNA196147	B-cells	-316.888	-56.2841	3.44391	0.000573369	0.012714	FALSE	TRUE
ERR958495	PRJEB9852		-207.696	149.3	3.44276	0.000575809	0.012728	FALSE	TRUE
SRR1812703	PRJNA276003	B-cells	-315.342	-45.7088	3.44266	0.000576023	0.0127342	FALSE	TRUE
SRR1552725	PRJNA258364	h9	255.212	-16.5309	3.44207	0.000577285	0.0127489	FALSE	TRUE
SRR805759	PRJNA196147	B-cells	-315.189	-53.9245	3.44133	0.000578865	0.0127782	FALSE	TRUE
ERR866161	PRJEB7955	h9	376.461	-13.9807	3.44067	0.000580268	0.0127895	FALSE	TRUE
SRR1947737	PRJNA279975	hek293	190.667	166.614	3.44045	0.000580745	0.0127895	FALSE	TRUE
SRR1812749	PRJNA276003	B-cells	-315.282	-46.0169	3.43693	0.000588347	0.0128259	FALSE	TRUE
SRR863232	PRJNA203652	hek293	205.508	175.955	3.43468	0.000593257	0.0128261	FALSE	TRUE
SRR353526	PRJNA148039		-212.061	157.637	3.43349	0.000595867	0.012844	FALSE	TRUE
SRR2501685	PRJNA296798		249.677	-13.2032	3.43347	0.000595905	0.012844	FALSE	TRUE
SRR031958	PRJNA122271	lcl	-146.212	47.5524	3.43297	0.000597006	0.0128833	FALSE	TRUE
SRR1918299	PRJNA278767	AML	-274.479	42.392	3.43106	0.000601235	0.012995	FALSE	TRUE
SRR1551097	PRJNA258216	B-cells	-309.157	-55.3797	3.4308	0.000601809	0.0129983	FALSE	TRUE
SRR2071722	PRJNA287562	neutrophils	-256.977	-149.273	3.42644	0.000611539	0.0131029	FALSE	TRUE
SRR1916988	PRJNA278477	Choriocarcinoma trophoblast	-93.2337	248.044	3.42619	0.000612119	0.0131029	FALSE	TRUE
SRR1608850	PRJNA263397	AML	-281.163	34.0923	3.42501	0.000614778	0.0131029	FALSE	TRUE
SRR805754	PRJNA196147	B-cells	-315.415	-56.6503	3.42115	0.000623576	0.0132457	FALSE	TRUE
SRR1662321	PRJNA268434	mda231	66.4497	84.5165	3.42078	0.000624418	0.013265	FALSE	TRUE
SRR553463	PRJNA174350	neutrophils	-257.687	-149.641	3.4181	0.000630592	0.0133224	FALSE	TRUE
SRR805729	PRJNA196147	B-cells	-316.278	-55.9405	3.41634	0.000634692	0.0134202	FALSE	TRUE
SRR1747966	PRJNA252962	t TFH	-240.031	-64.4101	3.41584	0.000635849	0.0134223	FALSE	TRUE
SRR2501678	PRJNA296798		251.223	-12.0877	3.41381	0.000640607	0.0134223	FALSE	TRUE
SRR2184520	PRJNA293987	hepg2	-100.757	92.652	3.41249	0.000643718	0.0134383	FALSE	TRUE
SRR831698	PRJNA198440	hela	74.0869	137.761	3.41184	0.000645267	0.0134408	FALSE	TRUE
SRR805748	PRJNA196147	B-cells	-315.358	-56.0005	3.41176	0.00064544	0.0134408	FALSE	TRUE
SRR1662329	PRJNA268434	mda231	67.9837	86.0448	3.41071	0.000647943	0.0134618	FALSE	TRUE
SRR2501682	PRJNA296798		249.981	-13.2849	3.40347	0.000665351	0.0137947	FALSE	TRUE
SRR534298	PRJNA30709	a549	65.1774	105.252	3.40172	0.000669626	0.0138937	FALSE	TRUE
SRR805743	PRJNA196147	B-cells	-316.29	-53.9365	3.39927	0.000675652	0.0139763	FALSE	TRUE
SRR3192546	PRJNA30709		75.1858	81.4836	3.39759	0.000679824	0.0140126	FALSE	TRUE
SRR521482	SRP014320	h1	257.158	-15.8876	3.39748	0.000680107	0.0140174	FALSE	TRUE
SRR2937302	PRJNA302818	lcl_s4u_capturing	-123.972	8.33179	3.39399	0.000688821	0.0142027	FALSE	TRUE
SRR073780	PRJNA153913		41.3135	74.4191	3.39381	0.000689263	0.0142027	FALSE	TRUE
SRR031900	PRJNA122271	lcl	-141.372	53.2518	3.39339	0.000690344	0.0142229	FALSE	TRUE
ERR862949	PRJEB7955	h9	377.403	-16.4618	3.39269	0.000692109	0.0142633	FALSE	TRUE
SRR1918294	PRJNA278767	AML	-264.253	44.8624	3.39182	0.000694311	0.0142656	FALSE	TRUE
SRR1916989	PRJNA278477	Choriocarcinoma trophoblast	-93.2819	248.284	3.39017	0.000698482	0.0142835	FALSE	TRUE
SRR1258223	PRJNA245078	lcl	-231.471	174.213	3.39014	0.000698581	0.0142835	FALSE	TRUE
ERR862978	PRJEB7955	h9	379.099	-14.0322	3.38877	0.000702068	0.0143424	FALSE	TRUE
SRR3144573	PRJNA306804	hela	72.7562	133.815	3.38707	0.000706431	0.0144342	FALSE	TRUE
SRR1995323	PRJNA282134	mda231	47.8039	139.159	3.3867	0.000707383	0.0144342	FALSE	TRUE
SRR3317026	PRJNA316990	jeg3	-91.2515	244.574	3.38524	0.000711159	0.0144342	FALSE	TRUE
SRR1576478	PRJNA261255	ipsc	197.861	-43.7515	3.38514	0.000711407	0.0144342	FALSE	TRUE
SRR934239	PRJNA211925	cord blood	-224.811	26.6693	3.38473	0.000712473	0.0144342	FALSE	TRUE
SRR1740035	PRJNA271578	B-cells	-312.149	-56.9522	3.38419	0.000713891	0.0144427	FALSE	TRUE
SRR2038469	PRJNA265099	hues13	252.193	-11.3067	3.38386	0.000714734	0.0144427	FALSE	TRUE
SRR3488637	PRJNA321048	bj	84.4203	58.2924	3.38316	0.000716577	0.0144666	FALSE	TRUE
SRR1918296	PRJNA278767	AML	-266.094	54.6957	3.38172	0.000720324	0.0145211	FALSE	TRUE
SRR1041710	PRJNA230454	llc12ph	259.049	-16.4998	3.38113	0.000721888	0.0145329	FALSE	TRUE
SRR1060786	PRJNA232593	blood	-214.426	-186.536	3.38095	0.000722352	0.0145336	FALSE	TRUE
SRR1020625	PRJNA225616	h1	257.897	-18.5429	3.377	0.000732812	0.0147597	FALSE	TRUE
SRR1918295	PRJNA278767	AML	-266.238	54.2834	3.37517	0.000737694	0.0148061	FALSE	TRUE
SRR1593956	PRJNA262733	liver	210.104	-29.3015	3.37501	0.000738142	0.0148061	FALSE	TRUE
SRR1662323	PRJNA268434	mda231	66.5721	84.2908	3.37446	0.000739613	0.0148103	FALSE	TRUE
SRR2990328	PRJNA305762	renal cortex,nephrogenic interstitium,renal cortical interstitium	-46.3453	-91.3904	3.37265	0.000744477	0.0148604	FALSE	TRUE
SRR2937127	PRJNA302818	lcl_s4u_capturing	-122.009	6.12053	3.37263	0.00074454	0.0148604	FALSE	TRUE
SRR1608499	PRJNA263397	AML	-276.983	38.9838	3.37182	0.000746737	0.0148793	FALSE	TRUE
SRR2038487	PRJNA265099	hipsc18b	255.842	-8.89832	3.37011	0.000751375	0.0149061	FALSE	TRUE
SRR1313303	PRJNA251404	blood	-217.55	-183.606	3.36917	0.000753939	0.01497	FALSE	TRUE
ERR862939	PRJEB7955	h9	375.115	-15.2765	3.36912	0.000754095	0.01497	FALSE	TRUE
SRR031874	PRJNA122271	lcl	-143.915	48.9715	3.36673	0.00076066	0.0150744	FALSE	TRUE
SRR032258	PRJNA117631	lcl	-143.556	55.2718	3.36658	0.000761068	0.0150744	FALSE	TRUE
ERR866164	PRJEB7955	h9	375.408	-14.9535	3.36649	0.000761308	0.0150744	FALSE	TRUE
SRR1740034	PRJNA271578	B-cells	-312.154	-56.5079	3.3662	0.00076211	0.0150744	FALSE	TRUE
SRR3540227	PRJNA322038	cumulus oophorus cells	-89.1227	-38.1981	3.36606	0.000762489	0.0150744	FALSE	TRUE
SRR805728	PRJNA196147	B-cells	-316.578	-54.744	3.36543	0.000764238	0.015104	FALSE	TRUE
SRR1664770	PRJNA268433		199.93	174.748	3.36536	0.00076443	0.015104	FALSE	TRUE
SRR646608	PRJNA185828		221.105	-16.2692	3.36267	0.000771933	0.0151775	FALSE	TRUE
SRR1274579	PRJNA246387	h1	240.722	-23.887	3.3612	0.000776041	0.0152585	FALSE	TRUE
SRR1313288	PRJNA251404	blood	-217.889	-183.407	3.36104	0.000776496	0.0152585	FALSE	TRUE
SRR521453	SRP014320	gm12878	-220.621	174.866	3.35908	0.000782032	0.0153123	FALSE	TRUE
SRR1662322	PRJNA268434	mda231	66.8689	83.9869	3.35905	0.000782121	0.0153123	FALSE	TRUE
SRR031857	PRJNA122271	lcl	-144.447	47.2362	3.35895	0.000782393	0.0153123	FALSE	TRUE
SRR1422906	PRJNA252962	t Na?»ve	-245.501	-71.6295	3.35858	0.00078343	0.0153231	FALSE	TRUE
SRR2937042	PRJNA302818	lcl_s4u_capturing	-121.485	9.49053	3.35822	0.000784449	0.0153265	FALSE	TRUE
SRR1608842	PRJNA263397	AML	-260.001	66.0687	3.35703	0.000787856	0.0153846	FALSE	TRUE
SRR805750	PRJNA196147	B-cells	-315.132	-55.899	3.35646	0.000789462	0.0154279	FALSE	TRUE
SRR031924	PRJNA122271	lcl	-141.251	52.5928	3.3559	0.000791084	0.0154307	FALSE	TRUE
SRR1564414	PRJNA260224		257.945	-17.7722	3.35458	0.000794849	0.0154552	FALSE	TRUE
SRR1806656	PRJNA275667	hek293	200.615	170.799	3.35384	0.000796994	0.0154797	FALSE	TRUE
SRR534303	PRJNA30709	sknsh	79.0174	55.3785	3.3536	0.000797678	0.0154797	FALSE	TRUE
SRR1740063	PRJNA271578	B-cells	-313.686	-54.7137	3.35177	0.000802971	0.0155475	FALSE	TRUE
SRR1537732	PRJNA257661	h9	242.998	-22.0546	3.3515	0.000803742	0.015558	FALSE	TRUE
SRR934218	PRJNA211925	cord blood	-224.213	35.7604	3.35137	0.000804131	0.0155829	FALSE	TRUE
ERR1203466	PRJEB7388	ipsc	258.488	-25.44	3.35024	0.000807423	0.0156214	FALSE	TRUE
SRR1806645	PRJNA275667	hek293	200.096	171.528	3.35006	0.000807929	0.0156245	FALSE	TRUE
SRR1519070	PRJNA255514	mcf7	-10.1286	15.0514	3.3486	0.000812201	0.0157102	FALSE	TRUE
SRR1740036	PRJNA271578	B-cells	-311.892	-56.6377	3.34734	0.000815896	0.0157266	FALSE	TRUE
SRR031890	PRJNA122271	lcl	-140.28	51.7992	3.34659	0.000818108	0.0157388	FALSE	TRUE
SRR1273704	PRJNA246355	human Neural Stem Cells (hNSCs)	210.286	-40.0259	3.34606	0.000819688	0.0157388	FALSE	TRUE
SRR031957	PRJNA122271	lcl	-146.53	48.2664	3.34575	0.000820616	0.0157388	FALSE	TRUE
SRR2003927	SRP057855	brain	178.91	-40.5261	3.34563	0.000820945	0.0157388	FALSE	TRUE
SRR1608844	PRJNA263397	AML	-260.381	65.8161	3.34525	0.000822095	0.0157388	FALSE	TRUE
SRR2937311	PRJNA302818	lcl_s4u_capturing	-126.992	4.55165	3.34509	0.000822569	0.0157388	FALSE	TRUE
SRR2937188	PRJNA302818	lcl_s4u_capturing	-124.331	5.84338	3.3447	0.000823707	0.0157388	FALSE	TRUE
SRR1608851	PRJNA263397	AML	-280.948	33.8462	3.34317	0.000828271	0.0157906	FALSE	TRUE
SRR950428	PRJNA184717	ipsc	255.841	-19.7877	3.33811	0.000843497	0.0160042	FALSE	TRUE
SRR1608849	PRJNA263397	AML	-281.262	34.1678	3.33672	0.000847741	0.0160042	FALSE	TRUE
ERR1102011	PRJEB11541	hek293	201.746	166.876	3.33597	0.000850021	0.0160212	FALSE	TRUE
SRR1839800	PRJNA277352	blood	-220.311	-173.407	3.3351	0.000852673	0.0160268	FALSE	TRUE
SRR2072605	PRJNA287649	blood	-254.825	5.6265	3.33479	0.000853637	0.016031	FALSE	TRUE
SRR1586372	PRJNA262146	Neural stem cell	208.569	-35.8818	3.3338	0.000856693	0.016031	FALSE	TRUE
SRR1956818	PRJNA280568		196.358	-40.5202	3.33345	0.00085775	0.0160323	FALSE	TRUE
ERR862985	PRJEB7955	h9	377.274	-12.9483	3.33253	0.000860613	0.0160729	FALSE	TRUE
SRR2936999	PRJNA302818	lcl_s4u_capturing	-125.622	5.82278	3.33034	0.000867398	0.0161652	FALSE	TRUE
SRR031876	PRJNA122271	lcl	-142.908	47.4259	3.32943	0.000870236	0.0162308	FALSE	TRUE
SRR1274578	PRJNA246387	h1	240.674	-23.1857	3.32922	0.000870889	0.0162317	FALSE	TRUE
SRR031895	PRJNA122271	lcl	-146.197	48.3485	3.32921	0.000870921	0.0162317	FALSE	TRUE
ERR862988	PRJEB7955	h9	378.565	-14.8422	3.32909	0.000871303	0.0162317	FALSE	TRUE
DRR001173	PRJDA69989		74.3753	91.1388	3.32884	0.000872083	0.0162413	FALSE	TRUE
SRR1608838	PRJNA263397	AML	-260.353	66.3739	3.32844	0.000873342	0.01627	FALSE	TRUE
SRR521477	SRP014320	h1	257.213	-15.9402	3.32763	0.000875878	0.0163056	FALSE	TRUE
ERR878017	PRJEB7955	h9	377.296	-16.773	3.32518	0.000883605	0.0164325	FALSE	TRUE
SRR1707917	PRJNA270181	Immortalized prostate cancer cell line	47.269	113.118	3.324	0.000887369	0.0164325	FALSE	TRUE
ERR862981	PRJEB7955	h9	377.184	-12.8976	3.32395	0.000887532	0.0164325	FALSE	TRUE
SRR031866	PRJNA122271	lcl	-146.744	48.3487	3.32176	0.000894513	0.0164633	FALSE	TRUE
SRR032273	PRJNA117631	lcl	-140.713	53.98	3.32164	0.000894885	0.0164633	FALSE	TRUE
SRR1662331	PRJNA268434	mda231	67.1746	84.9836	3.32108	0.000896691	0.0164863	FALSE	TRUE
SRR1060777	PRJNA232593	blood	-215.026	-184.623	3.31934	0.000902316	0.0165211	FALSE	TRUE
ERR866183	PRJEB7955	h9	375.874	-14.6973	3.31933	0.000902347	0.0165211	FALSE	TRUE
SRR1917001	PRJNA278477	Choriocarcinoma trophoblast	-93.8343	248.045	3.31846	0.000905142	0.0165531	FALSE	TRUE
ERR1102008	PRJEB11541	hek293	199.584	169.328	3.31516	0.000915918	0.0167301	FALSE	TRUE
SRR828801	PRJNA197326	a549	102.492	55.3174	3.31236	0.000925113	0.016886	FALSE	TRUE
SRR1060798	PRJNA232593	blood	-214.706	-186.482	3.31189	0.000926688	0.0169017	FALSE	TRUE
SRR805753	PRJNA196147	B-cells	-317.239	-55.6687	3.31098	0.000929712	0.0169215	FALSE	TRUE
SRR2000176	PRJNA282454		236.707	2.20477	3.31025	0.000932127	0.0169392	FALSE	TRUE
SRR1947744	PRJNA279975	hek293	190.777	167.469	3.30976	0.000933755	0.0169717	FALSE	TRUE
ERR878012	PRJEB7955	h9	374.931	-13.6939	3.30909	0.000936005	0.0169717	FALSE	TRUE
SRR031932	PRJNA122271	lcl	-141.457	52.1588	3.30885	0.0009368	0.0169717	FALSE	TRUE
SRR2038484	PRJNA265099	hipsc17a	255.178	-9.92834	3.30665	0.000944184	0.0170699	FALSE	TRUE
SRR1608846	PRJNA263397	AML	-281.192	33.691	3.30645	0.000944866	0.0170853	FALSE	TRUE
SRR2000172	PRJNA282454		235.228	3.1717	3.30518	0.000949146	0.017163	FALSE	TRUE
SRR2038464	PRJNA265099	h9	252.382	-12.0609	3.30255	0.0009581	0.0172248	FALSE	TRUE
ERR862961	PRJEB7955	h9	374.739	-14.5527	3.30226	0.000959108	0.0172248	FALSE	TRUE
ERR862987	PRJEB7955	h9	379.462	-15.053	3.30133	0.000962288	0.0172751	FALSE	TRUE
ERR862971	PRJEB7955	h9	378.242	-13.748	3.30039	0.000965497	0.0173835	FALSE	TRUE
SRR1550988	PRJNA258216	B-cells	-308.795	-56.3014	3.29867	0.000971455	0.0174471	FALSE	TRUE
SRR1273701	PRJNA246355	human Neural Stem Cells (hNSCs)	210.525	-40.5563	3.29797	0.000973856	0.0174471	FALSE	TRUE
ERR862974	PRJEB7955	h9	378.31	-15.64	3.29668	0.000978366	0.0174752	FALSE	TRUE
SRR3469408	PRJNA30709	hepg2	-104.978	93.6425	3.29642	0.000979243	0.0174835	FALSE	TRUE
SRR2937202	PRJNA302818	lcl_s4u_capturing	-121.453	5.22674	3.29389	0.000988099	0.0176253	FALSE	TRUE
SRR1608860	PRJNA263397	AML	-254.755	62.5939	3.29367	0.000988878	0.0176253	FALSE	TRUE
SRR1947742	PRJNA279975	hek293	190.243	166.839	3.29307	0.000991002	0.0176746	FALSE	TRUE
SRR1551063	PRJNA258216	B-cells	-309.034	-55.3872	3.29104	0.000998176	0.0177595	FALSE	TRUE
SRR2937244	PRJNA302818	lcl_s4u_capturing	-122.685	6.00778	3.29046	0.00100023	0.0177902	FALSE	TRUE
SRR805741	PRJNA196147	B-cells	-316.455	-53.8757	3.28975	0.00100278	0.0178309	FALSE	TRUE
SRR1060795	PRJNA232593	blood	-214.07	-186.134	3.28847	0.00100734	0.017894	FALSE	TRUE
SRR934635	PRJNA210428	breast	40.6852	78.6157	3.28845	0.00100741	0.0178954	FALSE	TRUE
SRR1608843	PRJNA263397	AML	-260.033	65.891	3.2871	0.00101226	0.0179882	FALSE	TRUE
SRR031893	PRJNA122271	lcl	-144.026	50.5145	3.28662	0.00101399	0.0180039	FALSE	TRUE
SRR521484	SRP014320	h1	258.175	-12.3038	3.28531	0.00101869	0.0180742	FALSE	TRUE
SRR1916987	PRJNA278477	Choriocarcinoma trophoblast	-92.8296	248.569	3.2849	0.0010202	0.0180742	FALSE	TRUE
SRR873620	PRJNA206563	iPSC	259.756	-13.0112	3.28482	0.00102046	0.0180742	FALSE	TRUE
SRR1734826	PRJNA271162	a549	33.4963	88.0001	3.28413	0.00102298	0.0181274	FALSE	TRUE
SRR1273709	PRJNA246355	human Neural Stem Cells (hNSCs)	210.475	-40.7173	3.28148	0.00103263	0.0181953	FALSE	TRUE
SRR073730	PRJNA153913		202.081	176.577	3.28124	0.0010335	0.0181953	FALSE	TRUE
ERR862955	PRJEB7955	h9	378.742	-14.2656	3.28003	0.00103795	0.0182258	FALSE	TRUE
SRR521454	SRP014320	gm12878	-220.575	175.296	3.27944	0.00104015	0.0182398	FALSE	TRUE
SRR976764	PRJNA218926	blood	-225.458	-180.224	3.27893	0.001042	0.0182668	FALSE	TRUE
ERR1102002	PRJEB11541	hek293	201.182	167.267	3.27847	0.00104371	0.0182754	FALSE	TRUE
SRR1273703	PRJNA246355	human Neural Stem Cells (hNSCs)	209.859	-39.9884	3.27846	0.00104374	0.0182754	FALSE	TRUE
SRR2038465	PRJNA265099	hues1	255.652	-8.56279	3.27788	0.0010459	0.0182765	FALSE	TRUE
SRR1656550	PRJNA267697	blood	-237.419	-197.495	3.27759	0.00104698	0.0182841	FALSE	TRUE
SRR1608827	PRJNA263397	AML	-260.332	63.3392	3.27594	0.00105311	0.0183333	FALSE	TRUE
SRR1812730	PRJNA276003	B-cells	-313.776	-45.4457	3.27336	0.00106277	0.0183641	FALSE	TRUE
SRR2937090	PRJNA302818	lcl_s4u_capturing	-125.875	8.06221	3.27289	0.00106453	0.0183641	FALSE	TRUE
SRR2124172	PRJNA290616	huvec	58.8058	62.8683	3.27269	0.0010653	0.0183651	FALSE	TRUE
SRR2937232	PRJNA302818	lcl_s4u_capturing	-129.074	6.25316	3.27248	0.0010661	0.0183662	FALSE	TRUE
SRR1273706	PRJNA246355	human Neural Stem Cells (hNSCs)	210.351	-40.9037	3.27208	0.00106759	0.0183799	FALSE	TRUE
SRR1258218	PRJNA245078	lcl	-226.378	170.502	3.26946	0.00107754	0.0185551	FALSE	TRUE
ERR878008	PRJEB7955	h9	374.921	-14.9206	3.2688	0.00108003	0.0185814	FALSE	TRUE
ERR862946	PRJEB7955	h9	372.859	-14.7546	3.26834	0.0010818	0.0186148	FALSE	TRUE
SRR944666	PRJNA213675	hela	79.3217	144.751	3.26751	0.00108499	0.0186616	FALSE	TRUE
ERR789384	PRJEB8740	granulocyte	-259.787	-147.918	3.266	0.00109079	0.0187154	FALSE	TRUE
SRR1918304	PRJNA278767	AML	-275.009	44.6863	3.26524	0.00109371	0.0187233	FALSE	TRUE
ERR862943	PRJEB7955	h9	374.65	-13.9567	3.26511	0.00109422	0.0187241	FALSE	TRUE
SRR521478	SRP014320	h1	257.416	-15.9586	3.26289	0.00110282	0.0188305	FALSE	TRUE
SRR2557132	PRJNA297763	hek293	193.863	179.173	3.26228	0.0011052	0.0188305	FALSE	TRUE
SRR031960	PRJNA122271	lcl	-146.189	48.7024	3.26215	0.0011057	0.0188334	FALSE	TRUE
ERR342857	PRJEB4618		150.809	127.985	3.26212	0.00110582	0.0188334	FALSE	TRUE
SRR1918394	PRJNA278767	AML	-281.219	41.4414	3.26059	0.00111182	0.0188626	FALSE	TRUE
SRR831697	PRJNA198440	hela	74.3149	137.717	3.25782	0.00112271	0.0189647	FALSE	TRUE
SRR1806657	PRJNA275667	hek293	200.053	171.076	3.25692	0.00112628	0.0189672	FALSE	TRUE
SRR1060785	PRJNA232593	blood	-214.271	-186.417	3.25665	0.00112737	0.018974	FALSE	TRUE
SRR1656565	PRJNA267697	blood	-238.327	-200.188	3.25557	0.00113166	0.0190068	FALSE	TRUE
SRR1995321	PRJNA282134	mda231	47.4301	139.177	3.25502	0.00113386	0.0190203	FALSE	TRUE
SRR2032020	PRJNA284200		-276.679	36.9472	3.25494	0.00113415	0.0190203	FALSE	TRUE
SRR1638523	PRJNA266296	T-cells	-232.391	-45.2792	3.25473	0.001135	0.0190215	FALSE	TRUE
SRR1643224	PRJNA266526		261.473	-15.2103	3.25333	0.00114061	0.0190748	FALSE	TRUE
SRR1608883	PRJNA263397	AML	-268.419	41.0195	3.25298	0.00114202	0.0190748	FALSE	TRUE
SRR1258224	PRJNA245078	lcl	-232.631	175.539	3.25206	0.00114571	0.0190954	FALSE	TRUE
SRR2937288	PRJNA302818	lcl_s4u_capturing	-127.591	9.96779	3.25111	0.00114956	0.0191026	FALSE	TRUE
SRR1917000	PRJNA278477	Choriocarcinoma trophoblast	-93.8755	247.568	3.25091	0.00115035	0.0191026	FALSE	TRUE
SRR1273697	PRJNA246355	human Neural Stem Cells (hNSCs)	209.791	-40.1122	3.25074	0.00115103	0.0191042	FALSE	TRUE
SRR1274530	PRJNA246387	h1	246.055	-21.5344	3.2506	0.00115162	0.0191042	FALSE	TRUE
SRR1917027	PRJNA278477	Choriocarcinoma trophoblast	-94.822	248.033	3.25	0.00115403	0.0191352	FALSE	TRUE
ERR862957	PRJEB7955	h9	374.951	-15.3638	3.24987	0.00115456	0.0191357	FALSE	TRUE
SRR031926	PRJNA122271	lcl	-141.453	50.9387	3.24963	0.00115554	0.0191423	FALSE	TRUE
SRR1947740	PRJNA279975	hek293	190.6	167.229	3.2494	0.00115648	0.0191489	FALSE	TRUE
SRR805732	PRJNA196147	B-cells	-317.392	-55.0188	3.24919	0.00115736	0.0191495	FALSE	TRUE
SRR031942	PRJNA122271	lcl	-140.143	51.4191	3.24677	0.00116722	0.0192689	FALSE	TRUE
SRR1613937	PRJNA264020	granulocyte	-259.429	-147.672	3.24647	0.00116848	0.0192689	FALSE	TRUE
ERR862984	PRJEB7955	h9	375.599	-13.0098	3.2453	0.00117329	0.0192892	FALSE	TRUE
SRR2937312	PRJNA302818	lcl_s4u_capturing	-127.427	4.5937	3.24166	0.00118838	0.0194895	FALSE	TRUE
SRR1551010	PRJNA258216	B-cells	-308.938	-56.1378	3.23968	0.00119665	0.0195983	FALSE	TRUE
SRR2124173	PRJNA290616	huvec	58.5428	62.6006	3.23926	0.0011984	0.0195988	FALSE	TRUE
SRR1660336	PRJNA268222	NCCIT cells, hECC	244.892	-22.219	3.23648	0.00121012	0.0197017	FALSE	TRUE
SRR2313098	PRJNA295064	nalm-6	-204.55	137.638	3.23529	0.00121518	0.01975	FALSE	TRUE
SRR2017702	PRJNA282597		280.253	-91.3781	3.23484	0.00121712	0.0197503	FALSE	TRUE
SRR2051043	PRJNA285874	hepg2	-91.106	90.3619	3.23426	0.00121959	0.0197683	FALSE	TRUE
SRR1814049	PRJNA276143	blood	-301.382	-58.8227	3.2322	0.00122842	0.0198755	FALSE	TRUE
SRR1956822	PRJNA280568		196.983	-40.9292	3.23219	0.00122843	0.0198755	FALSE	TRUE
ERR958496	PRJEB9852		-207.267	149.757	3.2308	0.00123444	0.0199349	FALSE	TRUE
ERR862975	PRJEB7955	h9	376.709	-12.8766	3.22973	0.00123906	0.0199469	FALSE	TRUE
SRR805769	PRJNA196147	B-cells	-315.592	-56.8015	3.22966	0.00123938	0.0199469	FALSE	TRUE
SRR805727	PRJNA196147	B-cells	-316.477	-55.6651	3.22956	0.00123982	0.0199469	FALSE	TRUE
SRR1707908	PRJNA270181	Immortalized prostate cancer cell line	47.2642	113.092	3.2288	0.0012431	0.0199824	FALSE	TRUE
SRR1060757	PRJNA232593	blood	-221.776	-173.373	3.22878	0.0012432	0.0199824	FALSE	TRUE
DRR013792	PRJDB2676		-311.751	-52.2867	3.22862	0.0012439	0.0199824	FALSE	TRUE
SRR934351	PRJNA211925	cord blood	-221.819	27.633	3.22801	0.00124653	0.0200117	FALSE	TRUE
SRR1918454	PRJNA278767	AML	-268.982	43.3618	3.22642	0.00125348	0.0202054	FALSE	TRUE
SRR3317028	PRJNA316990	jeg3	-90.7838	244.164	3.22588	0.00125586	0.020217	FALSE	TRUE
SRR1554438	PRJNA258522	ipsc	258.739	-11.1235	3.22545	0.00125773	0.0202285	FALSE	TRUE
SRR521514	SRP014320	h1	252.825	-15.8066	3.22545	0.00125777	0.0202285	FALSE	TRUE
SRR031951	PRJNA122271	lcl	-144.081	47.4436	3.22455	0.00126171	0.0202338	FALSE	TRUE
DRR013790	PRJDB2676		-311.238	-52.3138	3.22446	0.00126211	0.0202338	FALSE	TRUE
SRR424681	PRJNA153117	lcl	-215.343	180.219	3.22369	0.00126552	0.0202452	FALSE	TRUE
ERR188464	PRJEB3366	lcl	-220.711	177.144	3.22364	0.00126574	0.0202452	FALSE	TRUE
SRR032250	PRJNA117631	lcl	-140.975	54.3149	3.22323	0.00126756	0.0202506	FALSE	TRUE
SRR1839797	PRJNA277352	blood	-221.389	-173.243	3.22315	0.0012679	0.0202506	FALSE	TRUE
SRR1274575	PRJNA246387	h1	244.156	-21.1115	3.22137	0.00127579	0.0202958	FALSE	TRUE
SRR1528554	PRJNA256302	hcc1599	39.0272	74.0025	3.21974	0.00128307	0.0203362	FALSE	TRUE
SRR2313101	PRJNA295064	nalm-6	-204.522	137.598	3.21682	0.00129621	0.0203657	FALSE	TRUE
SRR031839	PRJNA122271	lcl	-145.539	48.1964	3.21661	0.00129714	0.0203657	FALSE	TRUE
SRR863246	PRJNA203652	hek293	206.207	176.265	3.21566	0.00130147	0.0203657	FALSE	TRUE
SRR934347	PRJNA211925	cord blood	-222.211	27.4512	3.21534	0.00130288	0.0203657	FALSE	TRUE
SRR1027594	PRJNA227155	ipsc	195.074	-46.5217	3.21458	0.00130637	0.0203657	FALSE	TRUE
SRR2936989	PRJNA302818	lcl_s4u_capturing	-122.844	10.976	3.21386	0.00130965	0.0203657	FALSE	TRUE
SRR2184524	PRJNA293987	hepg2	-102.203	91.874	3.2135	0.00131127	0.0203657	FALSE	TRUE
SRR2038472	PRJNA265099	hues45	255.319	-7.85469	3.21346	0.00131145	0.0203657	FALSE	TRUE
SRR1951636	PRJNA280230	blood	-237.339	-199.145	3.21346	0.00131146	0.0203657	FALSE	TRUE
ERR789403	PRJEB8740	granulocyte	-258.491	-150.752	3.21229	0.0013168	0.020405	FALSE	TRUE
SRR1554437	PRJNA258522	ipsc	258.361	-10.5222	3.21142	0.00132083	0.0204732	FALSE	TRUE
ERR1243469	PRJEB7388	ipsc	258.793	-25.6454	3.2111	0.00132228	0.0204786	FALSE	TRUE
DRR013789	PRJDB2676		-311.886	-51.5224	3.21065	0.00132437	0.0204892	FALSE	TRUE
SRR1273707	PRJNA246355	human Neural Stem Cells (hNSCs)	209.75	-40.8346	3.21055	0.00132481	0.0204892	FALSE	TRUE
SRR949090	PRJNA214592	AML	-280.345	57.2266	3.20946	0.00132986	0.0205281	FALSE	TRUE
SRR1608852	PRJNA263397	AML	-280.741	33.9966	3.20855	0.00133406	0.0205442	FALSE	TRUE
ERR866168	PRJEB7955	h9	376.575	-13.4675	3.20854	0.00133412	0.0205442	FALSE	TRUE
ERR862968	PRJEB7955	h9	377.016	-16.1757	3.20801	0.00133656	0.0205549	FALSE	TRUE
SRR1608887	PRJNA263397	AML	-257.339	59.1744	3.20801	0.00133658	0.0205549	FALSE	TRUE
SRR925691	PRJNA210428	breast	39.7188	77.0745	3.20736	0.0013396	0.0206112	FALSE	TRUE
SRR521481	SRP014320	h1	257.428	-16.0947	3.20603	0.00134581	0.0206546	FALSE	TRUE
SRR1025673	PRJNA227025	z138	-208.383	153.146	3.20601	0.00134588	0.0206546	FALSE	TRUE
SRR031889	PRJNA122271	lcl	-142.142	51.1496	3.20567	0.00134746	0.0206546	FALSE	TRUE
SRR646606	PRJNA185828		222.37	-16.5912	3.2042	0.00135437	0.0207264	FALSE	TRUE
SRR1273710	PRJNA246355	human Neural Stem Cells (hNSCs)	210.712	-40.0128	3.20401	0.00135528	0.0207316	FALSE	TRUE
SRR1608840	PRJNA263397	AML	-260.333	65.9483	3.20324	0.00135891	0.0207818	FALSE	TRUE
SRR1740064	PRJNA271578	B-cells	-313.04	-56.0036	3.20303	0.0013599	0.0207926	FALSE	TRUE
SRR1616903	PRJNA264334	m238	68.4629	32.5003	3.20182	0.00136563	0.020872	FALSE	TRUE
SRR1656536	PRJNA267697	blood	-237.148	-199.465	3.20123	0.00136842	0.020872	FALSE	TRUE
SRR1036136	PRJNA229548	AML	-266.948	61.1684	3.2009	0.00136997	0.020872	FALSE	TRUE
SRR1740062	PRJNA271578	B-cells	-311.931	-56.3784	3.20022	0.00137324	0.020872	FALSE	TRUE
SRR1747968	PRJNA252962	t TFH	-247.535	-74.3295	3.20018	0.00137343	0.020872	FALSE	TRUE
SRR1274580	PRJNA246387	h1	240.564	-24.1184	3.1998	0.00137521	0.0208934	FALSE	TRUE
SRR1951644	PRJNA280230	blood	-238.697	-196.217	3.19802	0.00138377	0.0209866	FALSE	TRUE
SRR1283380	PRJNA246711	cord blood	-226.276	28.141	3.1966	0.00139056	0.02105	FALSE	TRUE
ERR204896	PRJEB3366	lcl	-212.739	177.663	3.19647	0.00139118	0.02105	FALSE	TRUE
SRR1784142	PRJNA274258	T-cells	-251.386	-76.699	3.19643	0.0013914	0.02105	FALSE	TRUE
SRR031840	PRJNA122271	lcl	-147.125	47.7869	3.19566	0.0013951	0.0210544	FALSE	TRUE
SRR1656518	PRJNA267697	blood	-238.545	-196.334	3.19459	0.0014003	0.0210853	FALSE	TRUE
SRR1576846	PRJNA261297	ipsc	210.489	-45.5721	3.19377	0.00140429	0.0211111	FALSE	TRUE
SRR1528558	PRJNA256302	hcc1599	37.7827	72.8564	3.19284	0.00140882	0.0211645	FALSE	TRUE
SRR032262	PRJNA117631	lcl	-142.425	55.1559	3.19173	0.00141423	0.0212135	FALSE	TRUE
SRR2937228	PRJNA302818	lcl_s4u_capturing	-122.695	4.36649	3.19122	0.00141673	0.0212176	FALSE	TRUE
SRR398216	PRJNA156297	293t	196.864	178.229	3.18996	0.00142294	0.0213015	FALSE	TRUE
SRR1060778	PRJNA232593	blood	-215.082	-184.589	3.1892	0.00142667	0.0213015	FALSE	TRUE
SRR1812708	PRJNA276003	B-cells	-315.075	-45.2439	3.18913	0.00142701	0.0213015	FALSE	TRUE
SRR1664773	PRJNA268433		199.622	174.854	3.18882	0.00142857	0.0213063	FALSE	TRUE
SRR387400	SRP009316		-203.651	156.454	3.18846	0.00143032	0.0213363	FALSE	TRUE
SRR949091	PRJNA214592	AML	-283.08	46.1858	3.18827	0.00143128	0.0213363	FALSE	TRUE
SRR1608859	PRJNA263397	AML	-255.063	62.4665	3.18774	0.0014339	0.0213465	FALSE	TRUE
SRR1918393	PRJNA278767	AML	-281.519	41.1071	3.18452	0.00144996	0.021441	FALSE	TRUE
SRR2937315	PRJNA302818	lcl_s4u_capturing	-128.434	9.0661	3.18365	0.00145429	0.0214579	FALSE	TRUE
SRR1118400	PRJNA235198	ipsc	200.655	-45.6636	3.18352	0.00145497	0.0214579	FALSE	TRUE
SRR2153380	PRJNA292390	ipsc	252.274	-19.8664	3.18307	0.00145722	0.0214579	FALSE	TRUE
SRR536816	PRJNA172723	hepg2	-91.8091	91.3644	3.18241	0.00146054	0.0214579	FALSE	TRUE
SRR3317030	PRJNA316990	jeg3	-91.0868	243.623	3.1823	0.00146108	0.0214579	FALSE	TRUE
SRR1567905	PRJNA260186	hela	75.1101	142.882	3.18227	0.00146125	0.0214579	FALSE	TRUE
SRR1056402	PRJNA232387	ES-derived cardiomyocyte cells	185.117	-27.4256	3.17784	0.00148377	0.0217286	FALSE	TRUE
SRR031828	PRJNA122271	lcl	-142.566	53.8922	3.17559	0.00149532	0.0218431	FALSE	TRUE
SRR597911	PRJNA178020		258.679	-7.78987	3.17518	0.00149745	0.0218582	FALSE	TRUE
SRR1060769	PRJNA232593	blood	-222.449	-173.04	3.17457	0.00150061	0.0218894	FALSE	TRUE
SRR2501679	PRJNA296798		250.824	-13.0882	3.17395	0.00150378	0.0219206	FALSE	TRUE
ERR866176	PRJEB7955	h9	375.365	-13.2301	3.17189	0.00151448	0.0220664	FALSE	TRUE
SRR1956820	PRJNA280568		196.971	-41.1872	3.17169	0.00151553	0.0220664	FALSE	TRUE
SRR3309383	PRJNA316712		58.7105	90.5112	3.17081	0.00152016	0.0220929	FALSE	TRUE
SRR345218	PRJNA154623	h9	244.954	-16.5991	3.17052	0.00152166	0.0220929	FALSE	TRUE
SRR1273702	PRJNA246355	human Neural Stem Cells (hNSCs)	210.343	-40.3593	3.16922	0.00152848	0.0221185	FALSE	TRUE
SRR934286	PRJNA211925	cord blood	-218.176	23.7914	3.1682	0.00153384	0.0221246	FALSE	TRUE
SRR1025674	PRJNA227025	z138	-209.996	154.705	3.16732	0.00153853	0.0221649	FALSE	TRUE
SRR069060	PRJNA79791		-211.998	156.215	3.16639	0.00154343	0.0222252	FALSE	TRUE
SRR1918174	PRJNA278311		-306.848	-46.8616	3.16624	0.00154422	0.0222252	FALSE	TRUE
ERR789386	PRJEB8740	granulocyte	-260.273	-148.303	3.16589	0.00154607	0.0222281	FALSE	TRUE
SRR545700	PRJNA30709	monocytes	-247.633	-3.32113	3.16586	0.00154625	0.0222281	FALSE	TRUE
SRR1740037	PRJNA271578	B-cells	-311.694	-56.1683	3.16522	0.00154965	0.0222669	FALSE	TRUE
SRR2038483	PRJNA265099	hipsc15b	255.054	-8.57324	3.16481	0.00155185	0.0222914	FALSE	TRUE
SRR398217	PRJNA156297	293t	196.901	177.71	3.16434	0.00155434	0.0222914	FALSE	TRUE
SRR1812732	PRJNA276003	B-cells	-313.584	-46.1549	3.16291	0.00156198	0.0223393	FALSE	TRUE
SRR2937292	PRJNA302818	lcl_s4u_capturing	-124.47	11.1822	3.16217	0.00156599	0.0223591	FALSE	TRUE
SRR1060783	PRJNA232593	blood	-214.178	-186.518	3.16175	0.00156822	0.0223737	FALSE	TRUE
SRR897108	PRJNA208369		30.952	-5.16584	3.16123	0.00157106	0.022425	FALSE	TRUE
SRR1975459	PRJNA281197	detroit 551	260.433	-8.94076	3.16063	0.00157428	0.0224541	FALSE	TRUE
SRR1528556	PRJNA256302	hcc1599	38.2317	73.5675	3.16019	0.00157665	0.0224541	FALSE	TRUE
SRR2937242	PRJNA302818	lcl_s4u_capturing	-121.423	5.96226	3.1585	0.00158582	0.0224961	FALSE	TRUE
SRR031829	PRJNA122271	lcl	-140.886	50.6901	3.15814	0.00158781	0.0224961	FALSE	TRUE
SRR031907	PRJNA122271	lcl	-141.21	52.844	3.15596	0.00159973	0.022604	FALSE	TRUE
SRR1916990	PRJNA278477	Choriocarcinoma trophoblast	-92.8842	248.22	3.15469	0.00160668	0.0226332	FALSE	TRUE
SRR1118403	PRJNA235198		196.693	-51.5007	3.15447	0.00160792	0.0226332	FALSE	TRUE
ERR862940	PRJEB7955	h9	375.234	-15.0369	3.15445	0.00160803	0.0226332	FALSE	TRUE
SRR1608856	PRJNA263397	AML	-254.904	62.3042	3.15393	0.00161085	0.0226498	FALSE	TRUE
SRR1237977	PRJNA244582	h1	208.401	-40.2897	3.15388	0.00161117	0.0226498	FALSE	TRUE
ERR866170	PRJEB7955	h9	378.141	-14.2259	3.15339	0.00161385	0.0226794	FALSE	TRUE
SRR1806650	PRJNA275667	hek293	200.804	171.332	3.15309	0.00161551	0.0226832	FALSE	TRUE
ERR878007	PRJEB7955	h9	375.531	-15.2397	3.15229	0.00161994	0.0227282	FALSE	TRUE
SRR1576492	PRJNA261255	ipsc	194.884	-41.1717	3.15207	0.00162115	0.0227306	FALSE	TRUE
SRR805737	PRJNA196147	B-cells	-316.569	-54.7009	3.15204	0.00162136	0.0227306	FALSE	TRUE
SRR553464	PRJNA174350	neutrophils	-257.052	-149.115	3.15119	0.00162608	0.0227755	FALSE	TRUE
SRR2051036	PRJNA285874	hepg2	-89.9078	90.8551	3.15	0.00163271	0.0228109	FALSE	TRUE
SRR1814050	PRJNA276143	blood	-301.876	-58.8171	3.14854	0.00164087	0.0228549	FALSE	TRUE
SRR032241	PRJNA117631	lcl	-141.281	55.4628	3.14822	0.0016427	0.022874	FALSE	TRUE
SRR2313099	PRJNA295064	nalm-6	-204.434	137.549	3.14723	0.00164827	0.0229243	FALSE	TRUE
SRR1812733	PRJNA276003	B-cells	-314.606	-46.6697	3.14709	0.00164902	0.0229243	FALSE	TRUE
SRR031628	PRJNA259585	h1	254.373	-19.7043	3.14606	0.00165485	0.0230015	FALSE	TRUE
SRR805739	PRJNA196147	B-cells	-316.099	-55.6953	3.14524	0.00165949	0.0230295	FALSE	TRUE
SRR2313096	PRJNA295064	nalm-6	-204.682	138.046	3.14476	0.00166223	0.0230295	FALSE	TRUE
SRR1182054	PRJNA237340	brain	206.054	-212.907	3.14354	0.00166916	0.0230929	FALSE	TRUE
SRR1060796	PRJNA232593	blood	-214.331	-186.649	3.14329	0.0016706	0.0230929	FALSE	TRUE
SRR031887	PRJNA122271	lcl	-142.141	49.9347	3.14241	0.00167562	0.0231491	FALSE	TRUE
SRR1056401	PRJNA232387	ES-derived cardiomyocyte cells	185.238	-26.8885	3.14183	0.00167893	0.0231712	FALSE	TRUE
SRR2313064	PRJNA295064	bone marrow	-309.084	-50.1462	3.14173	0.00167954	0.0231712	FALSE	TRUE
SRR031946	PRJNA122271	lcl	-140.965	49.326	3.14168	0.00167984	0.0231797	FALSE	TRUE
SRR2937145	PRJNA302818	lcl_s4u_capturing	-131.623	12.4075	3.14041	0.00168714	0.0232221	FALSE	TRUE
SRR1608900	PRJNA263397	AML	-259.338	66.381	3.13993	0.00168986	0.0232289	FALSE	TRUE
SRR542376	PRJNA172761	breast	-6.89262	-137.763	3.1397	0.00169119	0.0232374	FALSE	TRUE
SRR2061041	PRJNA285906		-199.351	119.618	3.13952	0.00169224	0.0232408	FALSE	TRUE
SRR3317025	PRJNA316990	jeg3	-91.1174	243.843	3.13753	0.00170378	0.0233669	FALSE	TRUE
SRR2038475	PRJNA265099	hues53	256.058	-7.85111	3.13708	0.0017064	0.0233854	FALSE	TRUE
SRR031903	PRJNA122271	lcl	-143.981	53.6265	3.1361	0.00171214	0.0234256	FALSE	TRUE
SRR3308941	PRJNA316672	panc-1	52.5986	77.8128	3.13474	0.00172008	0.0235309	FALSE	TRUE
SRR3192547	PRJNA30709		75.9106	82.3902	3.13342	0.00172785	0.0236142	FALSE	TRUE
SRR3417638	PRJNA319310	Mino stable cell transfected with control vectctor, and induced with Doxycyclin for 48H	-210.78	171.712	3.13282	0.00173133	0.0236142	FALSE	TRUE
SRR1608855	PRJNA263397	AML	-254.966	62.4167	3.13279	0.00173156	0.0236142	FALSE	TRUE
SRR2922684	PRJNA302109	lcl	-222.313	179.433	3.13239	0.00173387	0.0236142	FALSE	TRUE
SRR1918755	PRJNA278767	AML	-268.215	51.4229	3.13233	0.00173423	0.0236142	FALSE	TRUE
SRR2001837	PRJNA282593	undifferentiated hESCs	255.028	-10.0847	3.13186	0.00173704	0.0236142	FALSE	TRUE
SRR1917011	PRJNA278477	Choriocarcinoma trophoblast	-94.7569	247.437	3.13148	0.00173925	0.0236142	FALSE	TRUE
SRR1656499	PRJNA267697	blood	-237.479	-195.682	3.13121	0.00174089	0.0236273	FALSE	TRUE
SRR031844	PRJNA122271	lcl	-145.661	47.9914	3.13087	0.00174291	0.0236287	FALSE	TRUE
SRR2214039	PRJNA294025		74.6277	81.1911	3.13079	0.00174339	0.0236287	FALSE	TRUE
SRR1918727	PRJNA278767	AML	-279.341	45.3624	3.13033	0.00174611	0.0236531	FALSE	TRUE
SRR2060071	PRJNA285906		-199.493	120.409	3.13019	0.00174691	0.0236531	FALSE	TRUE
ERR789390	PRJEB8740	granulocyte	-259.472	-149.679	3.1295	0.00175105	0.0237258	FALSE	TRUE
SRR1917008	PRJNA278477	Choriocarcinoma trophoblast	-94.8719	248.011	3.12806	0.00175966	0.0237754	FALSE	TRUE
SRR1576466	PRJNA261255	ipsc	197.596	-40.7442	3.12786	0.00176084	0.0237754	FALSE	TRUE
SRR1812702	PRJNA276003	B-cells	-314.773	-46.2259	3.12755	0.00176272	0.0237754	FALSE	TRUE
SRR1917021	PRJNA278477	Choriocarcinoma trophoblast	-95.07	247.02	3.12747	0.00176315	0.0237754	FALSE	TRUE
ERR866150	PRJEB7955	h9	376.303	-13.0373	3.12633	0.00177	0.0238173	FALSE	TRUE
SRR1947743	PRJNA279975	hek293	189.681	167.931	3.12623	0.00177062	0.0238302	FALSE	TRUE
SRR315332	PRJNA30709	hela	75.3879	139.651	3.12556	0.00177469	0.0238875	FALSE	TRUE
SRR2937130	PRJNA302818	lcl_s4u_capturing	-122.252	5.98606	3.1249	0.00177863	0.0239448	FALSE	TRUE
SRR646609	PRJNA185828		220.718	-15.8096	3.1241	0.0017835	0.0239655	FALSE	TRUE
SRR1918453	PRJNA278767	AML	-269.339	43.8339	3.12193	0.00179667	0.0240304	FALSE	TRUE
SRR2001511	PRJNA282543	BEAS2B cells	66.2913	87.8756	3.12182	0.00179736	0.0240304	FALSE	TRUE
SRR1550994	PRJNA258216	B-cells	-309.858	-55.9608	3.12181	0.00179743	0.0240304	FALSE	TRUE
SRR1812712	PRJNA276003	B-cells	-314.56	-45.5395	3.12141	0.0017999	0.0240481	FALSE	TRUE
SRR1839792	PRJNA277352	blood	-227.35	-175.715	3.11982	0.0018096	0.0241268	FALSE	TRUE
SRR2011607	PRJNA283220	AML	-265.658	33.0973	3.11969	0.00181039	0.0241268	FALSE	TRUE
ERR878014	PRJEB7955	h9	372.981	-14.5031	3.11966	0.00181057	0.0241268	FALSE	TRUE
SRR1608829	PRJNA263397	AML	-260.687	63.7431	3.11945	0.00181188	0.0241268	FALSE	TRUE
SRR1025671	PRJNA227025	granta-519	-215.239	166.423	3.11926	0.00181306	0.0241268	FALSE	TRUE
SRR1918187	PRJNA278311		-306.891	-47.3822	3.11909	0.00181408	0.0241268	FALSE	TRUE
SRR2937243	PRJNA302818	lcl_s4u_capturing	-122.89	6.5679	3.119	0.00181464	0.0241268	FALSE	TRUE
SRR2937294	PRJNA302818	lcl_s4u_capturing	-132.164	12.85	3.11892	0.00181516	0.0241268	FALSE	TRUE
ERR862962	PRJEB7955	h9	374.806	-14.1844	3.11651	0.00183004	0.0243677	FALSE	TRUE
SRR1608884	PRJNA263397	AML	-267.854	41.1057	3.11644	0.0018305	0.0243677	FALSE	TRUE
SRR1025672	PRJNA227025	granta-519	-219.914	167.591	3.11604	0.00183295	0.0243899	FALSE	TRUE
SRR3317027	PRJNA316990	jeg3	-91.258	244.486	3.11474	0.00184106	0.0244687	FALSE	TRUE
SRR1608915	PRJNA263397	AML	-276.837	31.978	3.11396	0.00184593	0.0244697	FALSE	TRUE
SRR1576481	PRJNA261255	ipsc	195.98	-46.831	3.11386	0.00184658	0.0244697	FALSE	TRUE
ERR862969	PRJEB7955	h9	378.273	-13.0405	3.11383	0.00184676	0.0244697	FALSE	TRUE
SRR2937291	PRJNA302818	lcl_s4u_capturing	-122.247	6.82882	3.11364	0.00184794	0.0244773	FALSE	TRUE
SRR805734	PRJNA196147	B-cells	-317.095	-55.331	3.113	0.00185194	0.0244906	FALSE	TRUE
SRR2937129	PRJNA302818	lcl_s4u_capturing	-122.19	5.76606	3.11297	0.00185212	0.0244906	FALSE	TRUE
SRR1144284	PRJNA236383	mda231	66.1383	35.4937	3.11274	0.00185357	0.0244906	FALSE	TRUE
SRR031921	PRJNA122271	lcl	-142.404	52.3209	3.11231	0.00185628	0.0245152	FALSE	TRUE
SRR1283422	PRJNA246711	blood	-227.064	79.9412	3.11	0.00187084	0.024675	FALSE	TRUE
SRR542381	PRJNA172761	breast	-7.28102	-139.799	3.10989	0.00187157	0.024675	FALSE	TRUE
SRR032240	PRJNA117631	lcl	-144.068	56.7088	3.10955	0.00187373	0.0247042	FALSE	TRUE
SRR934332	PRJNA211925	cord blood	-220.324	23.8254	3.10667	0.00189206	0.0248921	FALSE	TRUE
SRR1036131	PRJNA229548	AML	-282.376	38.7972	3.10645	0.00189349	0.0249066	FALSE	TRUE
SRR1956819	PRJNA280568		197.096	-40.362	3.10636	0.00189404	0.0249066	FALSE	TRUE
SRR805736	PRJNA196147	B-cells	-316.259	-54.8197	3.1028	0.001917	0.0251121	FALSE	TRUE
SRR553461	PRJNA174350	neutrophils	-257.406	-149.533	3.1027	0.00191767	0.0251121	FALSE	TRUE
SRR1608891	PRJNA263397	AML	-257.787	59.0073	3.10247	0.0019191	0.0251121	FALSE	TRUE
SRR934292	PRJNA211925	cord blood	-218.627	23.1885	3.10155	0.00192512	0.0251427	FALSE	TRUE
SRR1608864	PRJNA263397	AML	-258.524	53.5006	3.10132	0.00192662	0.0251427	FALSE	TRUE
SRR031871	PRJNA122271	lcl	-145.536	50.5687	3.10089	0.00192941	0.0251593	FALSE	TRUE
ERR789385	PRJEB8740	granulocyte	-260.583	-147.935	3.09992	0.00193575	0.0251755	FALSE	TRUE
SRR066475	PRJNA133719		26.352	-34.0026	3.09969	0.00193722	0.0251873	FALSE	TRUE
SRR1551035	PRJNA258216	B-cells	-309.603	-56.2244	3.09805	0.00194797	0.0253027	FALSE	TRUE
SRR1551022	PRJNA258216	B-cells	-309.201	-55.6253	3.09799	0.00194838	0.0253027	FALSE	TRUE
SRR2038489	PRJNA265099	hipsc20b	253.625	-8.97742	3.09797	0.00194849	0.0253027	FALSE	TRUE
SRR073738	PRJNA153913		29.7504	52.5452	3.09739	0.0019523	0.0253472	FALSE	TRUE
SRR2051042	PRJNA285874	hepg2	-91.2699	90.1816	3.09577	0.00196301	0.0254267	FALSE	TRUE
SRR1608501	PRJNA263397	AML	-277.234	38.6447	3.09555	0.00196449	0.0254383	FALSE	TRUE
SRR921552	PRJNA209423	hela	75.7445	133.276	3.0943	0.00197281	0.0255049	FALSE	TRUE
SRR3144583	PRJNA306804	hela	73.2315	135.664	3.09408	0.00197427	0.0255049	FALSE	TRUE
SRR2313100	PRJNA295064	nalm-6	-204.922	138.266	3.09311	0.00198069	0.0255728	FALSE	TRUE
SRR1633353	PRJNA265099		258.728	-13.8137	3.09183	0.00198929	0.025717	FALSE	TRUE
SRR1036132	PRJNA229548	AML	-281.95	39.178	3.09135	0.00199249	0.0257471	FALSE	TRUE
ERR862950	PRJEB7955	h9	377.455	-16.1686	3.09073	0.00199664	0.0257621	FALSE	TRUE
SRR1747970	PRJNA252962	t TEFF	-245.588	-70.251	3.08999	0.00200163	0.0257621	FALSE	TRUE
SRR2313097	PRJNA295064	nalm-6	-204.76	137.776	3.08977	0.00200311	0.0257621	FALSE	TRUE
SRR1313292	PRJNA251404	blood	-218.245	-182.626	3.0895	0.00200495	0.0257621	FALSE	TRUE
SRR1562738	PRJNA260053	iPSC	247.331	-22.5497	3.08949	0.00200497	0.0257621	FALSE	TRUE
SRR962601	PRJNA217945	lymphoma	-58.4445	-81.3277	3.08918	0.0020071	0.0257621	FALSE	TRUE
SRR1664780	PRJNA268433		200.02	174.485	3.08901	0.00200827	0.0257621	FALSE	TRUE
SRR578641	PRJNA34535	ovary	10.6938	-119.67	3.08885	0.00200935	0.0257621	FALSE	TRUE
SRR1259327	PRJNA245235	hek293	203.155	174.787	3.08872	0.00201022	0.0257621	FALSE	TRUE
SRR1608913	PRJNA263397	AML	-277.636	31.9058	3.08827	0.00201324	0.0257799	FALSE	TRUE
SRR934293	PRJNA211925	cord blood	-219.262	23.6278	3.08741	0.00201908	0.0258183	FALSE	TRUE
SRR1918328	PRJNA278767	AML	-273.704	43.8728	3.08731	0.00201974	0.0258183	FALSE	TRUE
SRR521480	SRP014320	h1	257.239	-16.2892	3.0871	0.00202119	0.0258202	FALSE	TRUE
SRR1313300	PRJNA251404	blood	-218.441	-181.691	3.08544	0.0020325	0.0259575	FALSE	TRUE
SRR2051038	PRJNA285874	hepg2	-92.3998	90.1985	3.08524	0.00203386	0.0259575	FALSE	TRUE
SRR332281	PRJNA154053	B-cells	-209.612	155.645	3.08257	0.00205223	0.026095	FALSE	TRUE
SRR934232	PRJNA211925	cord blood	-224.891	26.4742	3.08224	0.00205449	0.0261244	FALSE	TRUE
SRR1616922	PRJNA264334	m410	66.0852	75.7746	3.08091	0.00206369	0.0262368	FALSE	TRUE
SRR1740065	PRJNA271578	B-cells	-312.353	-56.2266	3.07941	0.0020741	0.0263323	FALSE	TRUE
SRR934216	PRJNA211925	cord blood	-223.803	36.0794	3.07812	0.00208311	0.0264246	FALSE	TRUE
SRR1947745	PRJNA279975	hek293	189.958	167.294	3.07795	0.00208431	0.0264246	FALSE	TRUE
SRR447182	PRJNA153783	brain	191.74	-50.2172	3.07779	0.00208542	0.0264263	FALSE	TRUE
SRR031943	PRJNA122271	lcl	-140.961	50.4384	3.07709	0.00209033	0.0264587	FALSE	TRUE
ERR862992	PRJEB7955	h9	379.17	-15.8733	3.07682	0.00209219	0.026462	FALSE	TRUE
SRR1608858	PRJNA263397	AML	-254.496	62.3462	3.0763	0.0020959	0.0264927	FALSE	TRUE
SRR896736	PRJNA208369		26.279	-14.0947	3.07383	0.00211332	0.0266545	FALSE	TRUE
SRR2937241	PRJNA302818	lcl_s4u_capturing	-122.678	6.37091	3.07366	0.0021145	0.0266545	FALSE	TRUE
ERR866165	PRJEB7955	h9	375.938	-14.8033	3.07296	0.00211948	0.0267017	FALSE	TRUE
SRR1036130	PRJNA229548	AML	-282.08	38.5879	3.07292	0.00211978	0.0267032	FALSE	TRUE
SRR1917024	PRJNA278477	Choriocarcinoma trophoblast	-94.6128	247.224	3.07202	0.00212616	0.0267259	FALSE	TRUE
SRR934260	PRJNA211925	cord blood	-221.93	23.2106	3.07156	0.00212941	0.0267639	FALSE	TRUE
SRR2051031	PRJNA285874	hepg2	-90.8694	90.3976	3.07149	0.0021299	0.0267699	FALSE	TRUE
SRR1576486	PRJNA261255	ipsc	206.794	-35.7183	3.06968	0.00214287	0.0268892	FALSE	TRUE
ERR266329	PRJEB1195		201.503	-31.2613	3.06916	0.00214658	0.0269011	FALSE	TRUE
SRR1839791	PRJNA277352	blood	-218.895	-170.572	3.06845	0.0021517	0.0269384	FALSE	TRUE
ERR204952	PRJEB3366	lcl	-223.174	174.11	3.06779	0.00215646	0.0269579	FALSE	TRUE
ERR862977	PRJEB7955	h9	378.994	-14.1818	3.06731	0.00215993	0.026991	FALSE	TRUE
SRR1956824	PRJNA280568		196.21	-41.1705	3.06613	0.0021685	0.0271035	FALSE	TRUE
SRR1917004	PRJNA278477	Choriocarcinoma trophoblast	-93.6276	248.066	3.06574	0.00217136	0.0271364	FALSE	TRUE
SRR1806652	PRJNA275667	hek293	200.898	170.739	3.06524	0.00217499	0.027148	FALSE	TRUE
SRR1608878	PRJNA263397	AML	-267.804	41.1457	3.0641	0.00218329	0.027215	FALSE	TRUE
SRR1744874	PRJNA271796	h9	184.105	-21.7653	3.0639	0.00218469	0.027215	FALSE	TRUE
SRR3317029	PRJNA316990	jeg3	-90.4657	243.765	3.06386	0.00218504	0.027215	FALSE	TRUE
SRR2038479	PRJNA265099	hues65	253.362	-10.866	3.06236	0.00219602	0.0273267	FALSE	TRUE
SRR2937146	PRJNA302818	lcl_s4u_capturing	-131.442	12.1771	3.06177	0.00220035	0.0273459	FALSE	TRUE
SRR553460	PRJNA174350	neutrophils	-257.924	-149.283	3.06117	0.00220473	0.0274022	FALSE	TRUE
SRR1956821	PRJNA280568		196.483	-40.8942	3.06095	0.00220633	0.0274169	FALSE	TRUE
SRR2644789	PRJNA298669		77.5952	78.3913	3.06049	0.00220973	0.027445	FALSE	TRUE
SRR805731	PRJNA196147	B-cells	-316.889	-55.4621	3.0602	0.00221189	0.0274619	FALSE	TRUE
SRR1917028	PRJNA278477	Choriocarcinoma trophoblast	-94.903	248.065	3.06009	0.00221273	0.0274619	FALSE	TRUE
SRR1918293	PRJNA278767	AML	-264.35	44.6828	3.05942	0.00221763	0.0274776	FALSE	TRUE
SRR1608822	PRJNA263397	AML	-260.805	63.5399	3.0592	0.00221927	0.0274776	FALSE	TRUE
SRR3308934	PRJNA316672	suit-2	30.9142	71.2201	3.05889	0.00222158	0.0274776	FALSE	TRUE
ERR878013	PRJEB7955	h9	373.301	-14.5242	3.05848	0.00222462	0.027519	FALSE	TRUE
SRR1812738	PRJNA276003	B-cells	-313.92	-46.7095	3.05735	0.00223305	0.0276027	FALSE	TRUE
SRR1608910	PRJNA263397	AML	-277.171	32.0805	3.05728	0.00223353	0.0276027	FALSE	TRUE
ERR878018	PRJEB7955	h9	377.703	-17.0457	3.05685	0.00223674	0.0276237	FALSE	TRUE
SRR896665	PRJNA208369		-63.3459	-16.7431	3.05595	0.00224346	0.0276704	FALSE	TRUE
SRR1608825	PRJNA263397	AML	-260.58	64.12	3.05589	0.00224395	0.0276704	FALSE	TRUE
SRR1648604	PRJNA266932	mcf7	-25.7914	7.55614	3.05525	0.0022487	0.0276779	FALSE	TRUE
SRR896716	PRJNA208369		12.2222	-23.0919	3.05509	0.00224993	0.0276779	FALSE	TRUE
SRR031955	PRJNA122271	lcl	-145.412	48.0285	3.05282	0.00226703	0.027833	FALSE	TRUE
SRR1747967	PRJNA252962	t TFH	-243.246	-68.2332	3.0516	0.00227625	0.0278515	FALSE	TRUE
SRR1258225	PRJNA245078	lcl	-232.112	174.219	3.05153	0.00227679	0.0278515	FALSE	TRUE
SRR031939	PRJNA122271	lcl	-143.15	52.5109	3.05136	0.00227808	0.0278515	FALSE	TRUE
SRR2937271	PRJNA302818	lcl_s4u_capturing	-123.892	7.02535	3.05135	0.00227813	0.0278515	FALSE	TRUE
SRR1918303	PRJNA278767	AML	-274.807	44.5442	3.05108	0.00228018	0.0278515	FALSE	TRUE
SRR1656567	PRJNA267697	blood	-237.669	-199.96	3.05105	0.00228041	0.0278515	FALSE	TRUE
SRR2937125	PRJNA302818	lcl_s4u_capturing	-122.246	5.00366	3.05032	0.00228598	0.0278808	FALSE	TRUE
SRR1916991	PRJNA278477	Choriocarcinoma trophoblast	-93.3702	248.459	3.04985	0.00228955	0.0278915	FALSE	TRUE
SRR1608897	PRJNA263397	AML	-259.046	66.5489	3.04963	0.00229125	0.0279101	FALSE	TRUE
SRR1523352	PRJNA255989		195.347	-48.9542	3.04829	0.00230151	0.0280273	FALSE	TRUE
SRR934297	PRJNA211925	cord blood	-220.728	24.8664	3.04813	0.00230271	0.0280273	FALSE	TRUE
SRR1664778	PRJNA268433		200.33	174.302	3.04692	0.002312	0.0281019	FALSE	TRUE
SRR1060781	PRJNA232593	blood	-215.265	-185.684	3.04644	0.00231568	0.0281291	FALSE	TRUE
SRR521451	SRP014320	gm12878	-221.736	175.658	3.04605	0.00231867	0.0281447	FALSE	TRUE
SRR1294107	PRJNA248289	ipsc	255.45	-11.7617	3.04535	0.00232407	0.0281858	FALSE	TRUE
SRR2153378	PRJNA292390	ipsc	252.633	-16.8457	3.04532	0.00232432	0.0281858	FALSE	TRUE
ERR789383	PRJEB8740	granulocyte	-259.141	-148.544	3.04516	0.00232559	0.028191	FALSE	TRUE
SRR1784143	PRJNA274258	T-cells	-251.242	-77.7648	3.04473	0.00232888	0.0282312	FALSE	TRUE
ERR866182	PRJEB7955	h9	376.141	-14.9107	3.04398	0.00233468	0.0282379	FALSE	TRUE
SRR1550992	PRJNA258216	neutrophils	-260.387	-148.988	3.04325	0.00234038	0.0282599	FALSE	TRUE
SRR1173999	PRJNA238897	lung	71.0218	85.9133	3.04289	0.00234318	0.0282599	FALSE	TRUE
SRR2937218	PRJNA302818	lcl_s4u_capturing	-131.541	11.6024	3.04264	0.00234509	0.0282599	FALSE	TRUE
SRR1028348	PRJNA227902	ipsc	259.872	-14.052	3.04122	0.00235623	0.0283326	FALSE	TRUE
SRR897481	PRJNA208369		32.3925	-4.77775	3.04044	0.00236234	0.0283644	FALSE	TRUE
SRR032247	PRJNA117631	lcl	-142.305	55.3252	3.04043	0.00236244	0.0283644	FALSE	TRUE
SRR805740	PRJNA196147	B-cells	-316.081	-55.0297	3.03985	0.00236699	0.0283644	FALSE	TRUE
SRR1814055	PRJNA276143	blood	-301.61	-59.0055	3.03979	0.00236746	0.0283644	FALSE	TRUE
SRR1031031	PRJNA181354		-205.981	154.536	3.03933	0.00237102	0.028373	FALSE	TRUE
ERR204862	PRJEB3366	lcl	-218.094	178.18	3.03893	0.00237423	0.028373	FALSE	TRUE
SRR925718	PRJNA210428	breast	-6.52824	18.9226	3.03892	0.0023743	0.028373	FALSE	TRUE
ERR127305	PRJEB3048	hela	74.5667	142.582	3.03888	0.00237457	0.028373	FALSE	TRUE
SRR2937267	PRJNA302818	lcl_s4u_capturing	-127.575	3.88055	3.03878	0.00237535	0.028373	FALSE	TRUE
SRR1917026	PRJNA278477	Choriocarcinoma trophoblast	-94.5093	248.151	3.03575	0.00239939	0.0285887	FALSE	TRUE
SRR863244	PRJNA203652	hek293	205.884	176.13	3.03409	0.00241263	0.0286563	FALSE	TRUE
SRR2937335	PRJNA302818	lcl_s4u_capturing	-124.389	8.51173	3.03394	0.00241384	0.0286563	FALSE	TRUE
SRR934350	PRJNA211925	cord blood	-222.452	26.9898	3.03325	0.00241938	0.0287	FALSE	TRUE
SRR1567911	PRJNA260186	hela	74.5081	143.106	3.033	0.00242136	0.0287349	FALSE	TRUE
SRR2937306	PRJNA302818	lcl_s4u_capturing	-125.785	3.3893	3.03263	0.00242435	0.0287699	FALSE	TRUE
SRR1259324	PRJNA245235	hek293	202.622	174.771	3.03145	0.0024338	0.0289175	FALSE	TRUE
SRR2153377	PRJNA292390	ipsc	253.082	-16.9291	3.03129	0.00243513	0.0289175	FALSE	TRUE
ERR866162	PRJEB7955	h9	379.049	-15.081	3.0307	0.0024399	0.0289666	FALSE	TRUE
SRR2184523	PRJNA293987	hepg2	-102.665	92.2211	3.03041	0.0024422	0.0289666	FALSE	TRUE
SRR1313298	PRJNA251404	blood	-217.364	-183.071	3.03025	0.00244349	0.0289666	FALSE	TRUE
SRR1608896	PRJNA263397	AML	-258.987	66.5888	3.02986	0.00244667	0.0290013	FALSE	TRUE
SRR1551056	PRJNA258216	B-cells	-309.639	-55.3304	3.02974	0.00244766	0.0290017	FALSE	TRUE
SRR521515	SRP014320	h1	253.268	-15.2433	3.02959	0.00244888	0.0290064	FALSE	TRUE
SRR2936998	PRJNA302818	lcl_s4u_capturing	-122.971	5.16756	3.0292	0.00245204	0.0290073	FALSE	TRUE
SRR1918327	PRJNA278767	AML	-274.205	44.0357	3.02911	0.00245279	0.0290073	FALSE	TRUE
SRR3488636	PRJNA321048	bj	84.8562	57.9338	3.02753	0.00246562	0.0290952	FALSE	TRUE
SRR836533	PRJNA200967		198.985	-46.2038	3.02702	0.00246977	0.0291386	FALSE	TRUE
SRR2937198	PRJNA302818	lcl_s4u_capturing	-129.535	6.21314	3.02565	0.00248101	0.0292462	FALSE	TRUE
ERR553456	PRJEB6651	hek293	197.249	172.915	3.02373	0.0024968	0.0293407	FALSE	TRUE
SRR805725	PRJNA196147	B-cells	-316.722	-56.0366	3.02357	0.0024981	0.0293452	FALSE	TRUE
SRR805767	PRJNA196147	B-cells	-314.706	-53.9818	3.02209	0.00251039	0.0294784	FALSE	TRUE
SRR1918279	PRJNA278767	AML	-265.927	55.6725	3.02194	0.00251157	0.0294784	FALSE	TRUE
ERR658219	PRJEB7574		76.0001	71.5026	3.02189	0.00251203	0.0294784	FALSE	TRUE
SRR896676	PRJNA208369		-64.3302	-16.5888	3.02083	0.00252084	0.0295424	FALSE	TRUE
SRR3469514	PRJNA30709	hepg2	-104.652	95.1907	3.02001	0.00252768	0.0296149	FALSE	TRUE
ERR789401	PRJEB8740	granulocyte	-258.484	-150.408	3.01852	0.00254014	0.0297294	FALSE	TRUE
ERR866153	PRJEB7955	h9	379.104	-14.8304	3.01578	0.00256316	0.0299493	FALSE	TRUE
SRR805772	PRJNA196147	B-cells	-314.835	-55.7248	3.01539	0.0025665	0.0299916	FALSE	TRUE
ERR866181	PRJEB7955	h9	379.105	-15.4144	3.0144	0.0025749	0.0300506	FALSE	TRUE
SRR1947741	PRJNA279975	hek293	190.348	167.341	3.01384	0.00257962	0.0300885	FALSE	TRUE
SRR1662325	PRJNA268434	mda231	66.5587	84.4738	3.01368	0.00258102	0.0300926	FALSE	TRUE
SRR2038488	PRJNA265099	hipsc18c	253.599	-11.4545	3.01352	0.00258234	0.0301136	FALSE	TRUE
ERR862942	PRJEB7955	h9	377.972	-15.8552	3.01307	0.00258622	0.0301303	FALSE	TRUE
SRR805799	PRJNA196146	PBMC	-316.34	-55.7837	3.0129	0.00258767	0.0301303	FALSE	TRUE
ERR866152	PRJEB7955	h9	378.485	-14.4073	3.01284	0.00258812	0.0301303	FALSE	TRUE
SRR805777	PRJNA196147	B-cells	-315.274	-55.9417	3.01201	0.00259522	0.0302226	FALSE	TRUE
ERR789397	PRJEB8740	granulocyte	-260.377	-149.344	3.01179	0.00259708	0.0302393	FALSE	TRUE
SRR1643221	PRJNA266526		262.235	-14.7694	3.00984	0.00261386	0.0303393	FALSE	TRUE
SRR1576508	PRJNA261255	ipsc	195.479	-42.3846	3.00948	0.00261694	0.0303558	FALSE	TRUE
ERR215685	PRJEB1239		-229.864	185.202	3.00871	0.00262362	0.0304224	FALSE	TRUE
SRR1608824	PRJNA263397	AML	-260.732	63.4918	3.00848	0.00262559	0.0304306	FALSE	TRUE
ERR878011	PRJEB7955	h9	374.49	-13.8434	3.00547	0.00265175	0.0306164	FALSE	TRUE
SRR805746	PRJNA196147	B-cells	-316.124	-54.341	3.00477	0.00265784	0.0306492	FALSE	TRUE
SRR1313290	PRJNA251404	blood	-217.214	-183.419	3.00337	0.00267004	0.0307651	FALSE	TRUE
SRR2050925	PRJNA262128	lung	42.2949	87.8712	3.00331	0.00267059	0.0307651	FALSE	TRUE
SRR1576885	PRJNA261297	ipsc	212.311	-45.4569	3.00243	0.00267832	0.0308257	FALSE	TRUE
SRR1608828	PRJNA263397	AML	-260.66	63.937	3.00225	0.00267996	0.0308257	FALSE	TRUE
SRR1036127	PRJNA229548	AML	-282.029	38.5841	3.00224	0.00268004	0.0308257	FALSE	TRUE
SRR2050924	PRJNA262128	lung	51.6324	84.1471	3.00134	0.00268796	0.0308831	FALSE	TRUE
SRR1608839	PRJNA263397	AML	-260.62	65.9907	2.99997	0.00270006	0.0309599	FALSE	TRUE
ERR866154	PRJEB7955	h9	377.376	-16.0365	2.9997	0.00270247	0.0309677	FALSE	TRUE
SRR1608498	PRJNA263397	AML	-277.161	38.3854	2.99899	0.00270878	0.0309785	FALSE	TRUE
SRR2937263	PRJNA302818	lcl_s4u_capturing	-125.412	4.6623	2.99807	0.00271692	0.0310359	FALSE	TRUE
ERR188042	PRJEB3366	lcl	-229.808	174.383	2.99698	0.00272667	0.0310878	FALSE	TRUE
SRR953772	PRJNA215765	hep3b	35.3372	66.3113	2.99651	0.00273086	0.0311317	FALSE	TRUE
SRR1259325	PRJNA245235	hek293	202.828	174.565	2.99604	0.00273507	0.0311467	FALSE	TRUE
SRR925690	PRJNA210428	breast	40.5707	77.0085	2.99432	0.00275054	0.0312438	FALSE	TRUE
ERR266351	PRJEB1195		204.137	-31.8836	2.99259	0.00276622	0.0313221	FALSE	TRUE
SRR1028349	PRJNA227902	ipsc	259.695	-14.1954	2.99247	0.0027673	0.0313221	FALSE	TRUE
ERR866167	PRJEB7955	h9	378.694	-16.4193	2.99049	0.0027853	0.0315325	FALSE	TRUE
SRR639446	PRJNA184667		37.8557	98.8246	2.99021	0.00278787	0.0315645	FALSE	TRUE
ERR862960	PRJEB7955	h9	377.833	-16.1271	2.98961	0.00279333	0.0316252	FALSE	TRUE
SRR1636107	PRJNA265857		-198.69	121.768	2.98949	0.00279442	0.0316286	FALSE	TRUE
SRR896673	PRJNA208369		-63.1759	-16.5867	2.98943	0.00279496	0.0316361	FALSE	TRUE
ERR866172	PRJEB7955	h9	377.644	-16.5448	2.98839	0.0028045	0.0317333	FALSE	TRUE
SRR3469409	PRJNA30709	hepg2	-104.939	93.9024	2.988	0.00280814	0.0317611	FALSE	TRUE
SRR031833	PRJNA122271	lcl	-140.732	52.0642	2.98779	0.00281004	0.0317712	FALSE	TRUE
SRR646610	PRJNA185828		221.831	-16.8173	2.98761	0.00281168	0.0317712	FALSE	TRUE
ERR862959	PRJEB7955	h9	378.511	-14.7325	2.98579	0.00282846	0.0319382	FALSE	TRUE
SRR032272	PRJNA117631	lcl	-140.498	55.2796	2.98422	0.00284299	0.0320869	FALSE	TRUE
SRR345216	PRJNA154623	h9	244.768	-16.8168	2.98268	0.00285741	0.0322051	FALSE	TRUE
ERR862973	PRJEB7955	h9	377.778	-14.9051	2.982	0.00286376	0.0322731	FALSE	TRUE
SRR1028264	PRJNA227306	T-cells	-252.346	-61.6059	2.98021	0.00288053	0.0324212	FALSE	TRUE
SRR2937338	PRJNA302818	lcl_s4u_capturing	-128.261	10.7223	2.9794	0.00288813	0.0324465	FALSE	TRUE
SRR576928	PRJNA176097	huvec	-53.8948	146.601	2.97926	0.00288942	0.0324496	FALSE	TRUE
ERR878023	PRJEB7955	h9	377.655	-15.1732	2.97824	0.00289906	0.0325232	FALSE	TRUE
SRR597897	PRJNA178020		257.533	-20.0258	2.97791	0.00290222	0.0325262	FALSE	TRUE
SRR1576843	PRJNA261297	ipsc	210.453	-42.9916	2.97664	0.00291425	0.0326237	FALSE	TRUE
ERR866171	PRJEB7955	h9	378.871	-15.1487	2.97619	0.00291856	0.032675	FALSE	TRUE
SRR1576841	PRJNA261297	ipsc	209.964	-42.7783	2.97581	0.00292217	0.0326867	FALSE	TRUE
ERR188470	PRJEB3366	lcl	-223.192	177.613	2.97571	0.00292315	0.0326867	FALSE	TRUE
SRR1060779	PRJNA232593	blood	-214.906	-185.003	2.97548	0.00292529	0.0326937	FALSE	TRUE
SRR828802	PRJNA197326		102.347	55.2651	2.97523	0.00292769	0.0327065	FALSE	TRUE
ERR789391	PRJEB8740	granulocyte	-259.407	-149.477	2.9751	0.00292893	0.0327065	FALSE	TRUE
SRR2937308	PRJNA302818	lcl_s4u_capturing	-125.982	4.21826	2.9745	0.00293467	0.0327222	FALSE	TRUE
SRR2937126	PRJNA302818	lcl_s4u_capturing	-122.046	5.43366	2.97362	0.00294309	0.0328189	FALSE	TRUE
SRR1656513	PRJNA267697	blood	-238.742	-197.815	2.97334	0.00294574	0.0328189	FALSE	TRUE
SRR834980	PRJNA198866	B-cells	-311.218	-50.6487	2.97311	0.00294802	0.0328366	FALSE	TRUE
SRR2937092	PRJNA302818	lcl_s4u_capturing	-125.725	9.24814	2.97294	0.00294966	0.0328423	FALSE	TRUE
SRR901899	PRJNA208620	k562	-109.272	297.341	2.97279	0.00295106	0.0328423	FALSE	TRUE
ERR866159	PRJEB7955	h9	375.24	-12.9674	2.97247	0.0029541	0.0328452	FALSE	TRUE
SRR1551033	PRJNA258216	neutrophils	-260.075	-149.599	2.97097	0.00296865	0.032955	FALSE	TRUE
SRR2936988	PRJNA302818	lcl_s4u_capturing	-122.254	11.7137	2.97046	0.00297353	0.0329896	FALSE	TRUE
SRR640259	PRJNA184717		200.29	-41.9622	2.97018	0.00297627	0.0330322	FALSE	TRUE
ERR1102004	PRJEB11541	hek293	200.568	168.139	2.9695	0.00298285	0.0330922	FALSE	TRUE
SRR1975460	PRJNA281197	detroit 551	260.587	-9.43259	2.96943	0.00298357	0.0330922	FALSE	TRUE
SRR1916996	PRJNA278477	Choriocarcinoma trophoblast	-93.6731	247.17	2.9694	0.00298379	0.0330922	FALSE	TRUE
ERR914301	PRJEB7388	ipsc	256.254	-28.5773	2.96852	0.00299237	0.0331535	FALSE	TRUE
SRR2937128	PRJNA302818	lcl_s4u_capturing	-122.356	5.012	2.96684	0.00300879	0.0332396	FALSE	TRUE
SRR1422907	PRJNA252962	t Na?»ve	-246.106	-70.9893	2.96647	0.00301242	0.0332608	FALSE	TRUE
ERR1102016	PRJEB11541	hek293	200.873	166.29	2.9657	0.00301992	0.0333228	FALSE	TRUE
SRR1528552	PRJNA256302	hcc1599	37.5693	73.3544	2.9649	0.00302779	0.0334164	FALSE	TRUE
SRR948500	PRJNA214428	ALL	-208.137	112.812	2.9641	0.00303566	0.0334966	FALSE	TRUE
SRR1812717	PRJNA276003	B-cells	-314.273	-46.165	2.96289	0.00304767	0.0335951	FALSE	TRUE
ERR862970	PRJEB7955	h9	378.269	-13.3363	2.96203	0.00305623	0.0336235	FALSE	TRUE
SRR3469370	PRJNA30709	hepg2	-103.543	94.8545	2.96198	0.0030567	0.0336235	FALSE	TRUE
SRR1554436	PRJNA258522	ipsc	258.423	-11.23	2.96195	0.00305698	0.0336235	FALSE	TRUE
SRR1995324	PRJNA282134	mda231	47.1819	139.326	2.96138	0.00306263	0.0336453	FALSE	TRUE
SRR2038492	PRJNA265099	hipsc29e	251.921	-9.20847	2.96137	0.00306274	0.0336453	FALSE	TRUE
SRR447184	PRJNA153783	brain	191.086	-49.5136	2.96019	0.00307448	0.0337421	FALSE	TRUE
SRR1060797	PRJNA232593	blood	-214.272	-185.984	2.96008	0.00307557	0.0337446	FALSE	TRUE
SRR1124844	PRJNA235876	dohh2	-215.345	165.489	2.95895	0.00308692	0.0338245	FALSE	TRUE
SRR1995326	PRJNA282134	mda231	47.4861	139.452	2.95871	0.00308926	0.0338245	FALSE	TRUE
SRR031882	PRJNA122271	lcl	-140.447	50.9858	2.95801	0.00309634	0.0338739	FALSE	TRUE
SRR031821	PRJNA122271	lcl	-145.953	46.9589	2.95735	0.00310293	0.033928	FALSE	TRUE
SRR578640	PRJNA34535	ovary	10.6967	-119.918	2.95565	0.00312014	0.0341055	FALSE	TRUE
SRR1656500	PRJNA267697	blood	-237.465	-196.501	2.95472	0.00312955	0.0341803	FALSE	TRUE
SRR031856	PRJNA122271	lcl	-145.83	49.545	2.95467	0.00313003	0.0341803	FALSE	TRUE
ERR188343	PRJEB3366	lcl	-218.097	178.491	2.952	0.00315728	0.0344366	FALSE	TRUE
SRR771550	PRJNA192838	kidney	192.878	169.924	2.95163	0.00316099	0.0344583	FALSE	TRUE
SRR922454	PRJNA209572		-241.425	-100.338	2.95149	0.00316246	0.0344683	FALSE	TRUE
ERR866163	PRJEB7955	h9	379.289	-15.3038	2.95046	0.00317296	0.0345564	FALSE	TRUE
SRR934273	PRJNA211925	cord blood	-222.342	29.0172	2.95016	0.00317613	0.0345688	FALSE	TRUE
SRR1951651	PRJNA280230	blood	-237.832	-196.522	2.94999	0.00317783	0.0345688	FALSE	TRUE
SRR922453	PRJNA209572		-241.714	-99.5154	2.94994	0.00317834	0.0345688	FALSE	TRUE
SRR1258233	PRJNA245078	lcl	-225.628	170.614	2.94933	0.00318463	0.0346369	FALSE	TRUE
SRR2072601	PRJNA287649	blood	-253.836	4.09227	2.94822	0.00319609	0.034686	FALSE	TRUE
ERR862980	PRJEB7955	h9	377.094	-16.4112	2.94805	0.00319786	0.034686	FALSE	TRUE
ERR1102005	PRJEB11541	hek293	201.341	166.437	2.94803	0.00319804	0.034686	FALSE	TRUE
SRR2124174	PRJNA290616	huvec	58.0528	63.0903	2.9476	0.00320255	0.0347152	FALSE	TRUE
SRR1608854	PRJNA263397	AML	-255.237	62.7243	2.94734	0.00320525	0.0347366	FALSE	TRUE
SRR805880	PRJNA197199	t47d	91.2824	-182.984	2.94722	0.0032065	0.0347425	FALSE	TRUE
SRR2493706	PRJNA296543		35.1567	-29.4383	2.94692	0.00320958	0.034766	FALSE	TRUE
SRR1182062	PRJNA237340	muscle	-8.80725	-146.828	2.94621	0.00321694	0.0348088	FALSE	TRUE
SRR2850568	PRJNA300451		252.704	-27.5845	2.94585	0.00322071	0.0348341	FALSE	TRUE
ERR866173	PRJEB7955	h9	377.236	-15.8985	2.94575	0.00322178	0.0348341	FALSE	TRUE
SRR949079	PRJNA214592	AML	-273.065	58.3448	2.94565	0.00322275	0.0348341	FALSE	TRUE
SRR1283427	PRJNA246711	blood	-225.611	79.7648	2.94523	0.0032271	0.0348477	FALSE	TRUE
SRR1523353	PRJNA255989		195.44	-49.5987	2.94469	0.00323283	0.034869	FALSE	TRUE
SRR2038468	PRJNA265099	hues9	249.762	3.42096	2.94394	0.00324062	0.0349423	FALSE	TRUE
SRR1916997	PRJNA278477	Choriocarcinoma trophoblast	-93.8523	247.125	2.94372	0.00324295	0.0349538	FALSE	TRUE
SRR2000183	PRJNA282454		242.339	-3.23645	2.94372	0.00324297	0.0349538	FALSE	TRUE
ERR205000	PRJEB3366	lcl	-215.098	175.523	2.94314	0.00324898	0.034975	FALSE	TRUE
DRR013791	PRJDB2676		-311.845	-51.6435	2.94308	0.00324965	0.034975	FALSE	TRUE
SRR1551070	PRJNA258216	B-cells	-308.872	-54.7823	2.94306	0.00324982	0.034975	FALSE	TRUE
SRR1036096	PRJNA229548	AML	-278.078	59.115	2.94257	0.00325505	0.0350269	FALSE	TRUE
SRR1118401	PRJNA235198	ipsc	200.262	-45.8745	2.94113	0.00327015	0.0351359	FALSE	TRUE
SRR3090767	PRJNA290903	zr-75-30	117.444	148.157	2.94113	0.00327019	0.0351359	FALSE	TRUE
SRR2922683	PRJNA302109	lcl	-221.439	180.018	2.94083	0.00327329	0.035153	FALSE	TRUE
SRR1656574	PRJNA267697	blood	-238.778	-199.694	2.94006	0.0032815	0.0352122	FALSE	TRUE
ERR789398	PRJEB8740	granulocyte	-259.623	-149.354	2.93923	0.00329033	0.0352366	FALSE	TRUE
SRR1608823	PRJNA263397	AML	-260.211	63.5704	2.93853	0.00329773	0.035267	FALSE	TRUE
SRR805761	PRJNA196147	B-cells	-315.059	-53.9845	2.93817	0.00330156	0.0352858	FALSE	TRUE
SRR2142324	PRJNA291824	cord blood	-224.785	27.9719	2.93816	0.0033017	0.0352858	FALSE	TRUE
SRR2038480	PRJNA265099	hues66	251.042	-9.84443	2.93789	0.00330451	0.0352876	FALSE	TRUE
SRR2937304	PRJNA302818	lcl_s4u_capturing	-124.095	8.31202	2.93726	0.0033113	0.0353501	FALSE	TRUE
SRR2049655	PRJNA285798	blood	-252.782	-180.438	2.93718	0.00331212	0.0353501	FALSE	TRUE
SRR1237975	PRJNA244582	h1	208.463	-40.0493	2.93677	0.00331648	0.035384	FALSE	TRUE
SRR1608863	PRJNA263397	AML	-258.411	53.3879	2.93581	0.00332675	0.0354673	FALSE	TRUE
ERR862982	PRJEB7955	h9	377.775	-12.4043	2.93522	0.00333311	0.0355066	FALSE	TRUE
SRR2937309	PRJNA302818	lcl_s4u_capturing	-123.538	3.88281	2.93521	0.00333317	0.0355066	FALSE	TRUE
SRR1567910	PRJNA260186	hela	73.7791	142.135	2.93442	0.00334171	0.0355248	FALSE	TRUE
SRR2038477	PRJNA265099	hues64	255.674	-8.25738	2.93439	0.00334204	0.0355248	FALSE	TRUE
SRR805752	PRJNA196147	B-cells	-317.112	-54.4671	2.93031	0.00338625	0.0359539	FALSE	TRUE
SRR3417639	PRJNA319310	Mino stable cell transfected with small hairpin targeting BTK, and induced with Doxycyclin for 48H	-211.181	170.697	2.92858	0.00340517	0.0361132	FALSE	TRUE
ERR1243468	PRJEB7388	ipsc	257.231	-25.8587	2.92854	0.00340555	0.0361132	FALSE	TRUE
SRR2937235	PRJNA302818	lcl_s4u_capturing	-124.479	4.5101	2.92685	0.00342419	0.0362735	FALSE	TRUE
SRR1567912	PRJNA260186	hela	74.119	142.415	2.92681	0.00342455	0.0362735	FALSE	TRUE
DRR016707	PRJDB2256		34.4241	82.9122	2.92638	0.0034293	0.0363404	FALSE	TRUE
SRR1812713	PRJNA276003	B-cells	-314.112	-46.7305	2.92575	0.00343622	0.0363695	FALSE	TRUE
SRR1918550	PRJNA278767	AML	-264.007	48.2015	2.92535	0.00344073	0.036391	FALSE	TRUE
SRR1636109	PRJNA265857		-198.324	121.652	2.92534	0.00344076	0.036391	FALSE	TRUE
SRR1608865	PRJNA263397	AML	-257.747	53.1872	2.92299	0.00346682	0.0366191	FALSE	TRUE
SRR514135	PRJNA168981		191.079	-56.834	2.92282	0.0034688	0.0366242	FALSE	TRUE
SRR3053564	PRJNA306880	ipsc	173.482	-20.5256	2.9225	0.00347234	0.0366342	FALSE	TRUE
ERR862947	PRJEB7955	h9	378.709	-15.0976	2.92186	0.0034795	0.0366991	FALSE	TRUE
ERR1102015	PRJEB11541	hek293	201.262	166.793	2.9213	0.00348572	0.0367403	FALSE	TRUE
SRR066471	PRJNA133719		26.218	-33.7318	2.92127	0.00348603	0.0367403	FALSE	TRUE
SRR934234	PRJNA211925	cord blood	-223.904	26.4349	2.92058	0.0034938	0.0368088	FALSE	TRUE
SRR1608882	PRJNA263397	AML	-267.943	40.7799	2.91988	0.00350162	0.0368811	FALSE	TRUE
ERR789392	PRJEB8740	granulocyte	-259.701	-149.895	2.91949	0.00350599	0.0369271	FALSE	TRUE
ERR127304	PRJEB3048	hela	75.0079	143.041	2.9192	0.00350936	0.0369397	FALSE	TRUE
SRR1036133	PRJNA229548	AML	-266.965	61.2051	2.91868	0.00351515	0.0369397	FALSE	TRUE
SRR574821	PRJNA175529	h1	259.051	-18.9324	2.91865	0.00351549	0.0369397	FALSE	TRUE
SRR896679	PRJNA208369		-61.8558	-16.6456	2.91838	0.0035186	0.0369397	FALSE	TRUE
SRR896705	PRJNA208369		13.5066	-21.7765	2.91822	0.00352036	0.0369397	FALSE	TRUE
ERR866184	PRJEB7955	h9	378.665	-16.3867	2.91822	0.0035204	0.0369397	FALSE	TRUE
ERR188052	PRJEB3366	lcl	-219.509	175.75	2.91803	0.00352252	0.0369397	FALSE	TRUE
SRR1182058	PRJNA237340	a549	-36.6286	-156.695	2.91712	0.00353278	0.0370048	FALSE	TRUE
SRR896678	PRJNA208369		-64.0247	-16.7914	2.91688	0.00353547	0.0370048	FALSE	TRUE
SRR2937226	PRJNA302818	lcl_s4u_capturing	-126.448	4.06387	2.91656	0.0035391	0.0370082	FALSE	TRUE
SRR1956814	PRJNA280568		195.813	-40.6103	2.91632	0.00354186	0.0370082	FALSE	TRUE
SRR1839803	PRJNA277352	blood	-219.936	-168.577	2.91606	0.00354481	0.0370278	FALSE	TRUE
ERR862964	PRJEB7955	h9	373.001	-14.5734	2.91535	0.0035529	0.0370857	FALSE	TRUE
SRR1608911	PRJNA263397	AML	-277.584	32.0987	2.91521	0.00355454	0.0370941	FALSE	TRUE
SRR403021	PRJNA152581	lcl	-227.498	169.98	2.91455	0.00356201	0.0371418	FALSE	TRUE
SRR1060793	PRJNA232593	blood	-215.363	-185.422	2.91435	0.00356433	0.0371418	FALSE	TRUE
SRR1060791	PRJNA232593	blood	-215.004	-185.132	2.91417	0.00356637	0.037155	FALSE	TRUE
SRR934299	PRJNA211925	cord blood	-220.696	25.4509	2.91387	0.00356974	0.0371555	FALSE	TRUE
SRR896714	PRJNA208369		11.602	-22.9818	2.91368	0.00357197	0.0371555	FALSE	TRUE
SRR1608888	PRJNA263397	AML	-257.374	59.4879	2.91337	0.00357553	0.0372009	FALSE	TRUE
SRR1664733	PRJNA268433		200.939	174.295	2.91299	0.0035799	0.0372177	FALSE	TRUE
SRR031877	PRJNA122271	lcl	-142.6	50.1943	2.91257	0.00358465	0.0372446	FALSE	TRUE
ERR1102013	PRJEB11541	hek293	200.956	166.573	2.91224	0.00358852	0.037264	FALSE	TRUE
SRR031931	PRJNA122271	lcl	-143.11	52.6526	2.91163	0.00359543	0.0373102	FALSE	TRUE
SRR3469466	PRJNA30709	hepg2	-105.383	95.828	2.91118	0.0036007	0.0373333	FALSE	TRUE
SRR1036126	PRJNA229548	AML	-281.939	38.2472	2.91098	0.00360293	0.0373427	FALSE	TRUE
SRR1918285	PRJNA278767	AML	-266.501	51.0289	2.90962	0.00361865	0.0374393	FALSE	TRUE
ERR862976	PRJEB7955	h9	376.485	-12.6729	2.90841	0.0036327	0.0375358	FALSE	TRUE
SRR897832	PRJNA208369		29.2059	-28.2235	2.9083	0.00363398	0.0375358	FALSE	TRUE
SRR1814065	PRJNA276143	blood	-301.489	-59.1449	2.90802	0.00363723	0.0375441	FALSE	TRUE
ERR862951	PRJEB7955	h9	377.667	-13.565	2.90797	0.00363783	0.037545	FALSE	TRUE
ERR204849	PRJEB3366	lcl	-229.479	175.777	2.90749	0.0036434	0.0376192	FALSE	TRUE
SRR934265	PRJNA211925	cord blood	-225.189	30.2335	2.90668	0.00365284	0.037665	FALSE	TRUE
SRR1036128	PRJNA229548	AML	-281.921	38.8189	2.90557	0.00366588	0.0377635	FALSE	TRUE
SRR3187283	PRJNA313158	hct116	95.8987	242.86	2.9046	0.00367718	0.0378793	FALSE	TRUE
SRR1917012	PRJNA278477	Choriocarcinoma trophoblast	-94.8639	247.458	2.90421	0.00368184	0.0379138	FALSE	TRUE
SRR1951688	PRJNA280230	blood	-239.036	-197.672	2.90307	0.00369529	0.0380299	FALSE	TRUE
SRR927431	PRJNA210757	PBMC	-249.108	-74.2572	2.90155	0.00371326	0.0381457	FALSE	TRUE
SRR1576473	PRJNA261255	ipsc	195.802	-40.1953	2.90103	0.0037194	0.0382023	FALSE	TRUE
SRR1269754	PRJNA246157	293t	197.269	179.31	2.90093	0.00372053	0.0382023	FALSE	TRUE
SRR1523349	PRJNA255989		195.295	-48.6271	2.89898	0.00374379	0.0383152	FALSE	TRUE
ERR862989	PRJEB7955	h9	375.878	-14.3243	2.89843	0.00375038	0.0383593	FALSE	TRUE
SRR1274577	PRJNA246387	h1	241.42	-20.2302	2.89805	0.00375488	0.0383648	FALSE	TRUE
SRR1533837	PRJNA257213	fadu	31.5778	89.5561	2.89795	0.00375605	0.0383648	FALSE	TRUE
SRR031904	PRJNA122271	lcl	-141.67	53.1038	2.89747	0.00376188	0.0383719	FALSE	TRUE
SRR2937166	PRJNA302818	lcl_s4u_capturing	-127.925	5.31999	2.89732	0.00376362	0.0383719	FALSE	TRUE
SRR934246	PRJNA211925	cord blood	-224.838	25.4122	2.8972	0.00376505	0.0383719	FALSE	TRUE
SRR032268	PRJNA117631	lcl	-140.167	53.7569	2.89715	0.00376571	0.0383719	FALSE	TRUE
SRR1608912	PRJNA263397	AML	-277.252	31.6901	2.89708	0.00376648	0.0383719	FALSE	TRUE
ERR789214	PRJEB8740	granulocyte	-259.968	-148.165	2.89548	0.00378575	0.0384751	FALSE	TRUE
SRR1662324	PRJNA268434	mda231	66.2367	84.8678	2.89536	0.00378722	0.0384751	FALSE	TRUE
SRR1258219	PRJNA245078	lcl	-226.082	170.924	2.89522	0.00378888	0.0384751	FALSE	TRUE
SRR1608619	PRJNA263397	AML	-268.952	38.535	2.8951	0.00379042	0.0384751	FALSE	TRUE
SRR031879	PRJNA122271	lcl	-142.199	53.1013	2.8949	0.00379283	0.0384751	FALSE	TRUE
SRR1608880	PRJNA263397	AML	-268.316	40.5941	2.89489	0.00379297	0.0384751	FALSE	TRUE
SRR1283428	PRJNA246711	blood	-225.793	80.0069	2.89462	0.00379618	0.0384906	FALSE	TRUE
SRR934240	PRJNA211925	cord blood	-224.777	25.7783	2.89461	0.00379634	0.0384906	FALSE	TRUE
ERR204912	PRJEB3366	lcl	-218.463	175.884	2.89437	0.00379925	0.038502	FALSE	TRUE
SRR1060784	PRJNA232593	blood	-214.821	-186.597	2.89374	0.00380689	0.0385617	FALSE	TRUE
SRR1274550	PRJNA246387	h1	223.706	-20.3234	2.89343	0.00381058	0.038573	FALSE	TRUE
SRR3317023	PRJNA316990	jeg3	-90.6491	243.772	2.89145	0.0038347	0.0387365	FALSE	TRUE
SRR1027593	PRJNA227155	ipsc	195.181	-46.6093	2.89119	0.00383784	0.0387765	FALSE	TRUE
ERR878024	PRJEB7955	h9	377.404	-15.1839	2.89017	0.00385038	0.0388495	FALSE	TRUE
SRR1608861	PRJNA263397	AML	-254.628	62.7634	2.88973	0.00385568	0.0388766	FALSE	TRUE
SRR934636	PRJNA210428	breast	46.6562	70.1135	2.88909	0.00386359	0.0389024	FALSE	TRUE
SRR1608826	PRJNA263397	AML	-260.291	63.9086	2.88836	0.0038726	0.0389568	FALSE	TRUE
SRR2097516	PRJNA289651	B-cells	-312.825	-56.9465	2.88767	0.00388107	0.0390218	FALSE	TRUE
ERR878010	PRJEB7955	h9	377.415	-16.8164	2.8876	0.00388199	0.0390221	FALSE	TRUE
SRR1283421	PRJNA246711	blood	-226.753	79.3664	2.88648	0.00389575	0.0391159	FALSE	TRUE
SRR1264499	PRJNA245476		257.392	-19.3493	2.88638	0.00389697	0.0391159	FALSE	TRUE
SRR031811	PRJNA122271	lcl	-144.786	47.7861	2.88638	0.00389704	0.0391159	FALSE	TRUE
ERR1102014	PRJEB11541	hek293	201.424	166.477	2.886	0.00390168	0.0391554	FALSE	TRUE
SRR1608892	PRJNA263397	AML	-257.148	58.9461	2.88576	0.00390466	0.0391771	FALSE	TRUE
SRR2937006	PRJNA302818	lcl_s4u_capturing	-128.577	10.6827	2.88562	0.00390643	0.0391779	FALSE	TRUE
SRR536815	PRJNA172723	hepg2	-92.9513	91.1053	2.88527	0.0039108	0.0391779	FALSE	TRUE
SRR1918549	PRJNA278767	AML	-263.867	47.6155	2.88498	0.00391445	0.0392102	FALSE	TRUE
SRR1608895	PRJNA263397	AML	-258.656	66.605	2.88453	0.00391996	0.0392392	FALSE	TRUE
SRR2937307	PRJNA302818	lcl_s4u_capturing	-125.909	4.26025	2.88304	0.00393856	0.0393504	FALSE	TRUE
SRR2051037	PRJNA285874	hepg2	-92.3028	90.5022	2.8823	0.00394779	0.0393938	FALSE	TRUE
SRR1274549	PRJNA246387	h1	228.115	-24.2838	2.88189	0.00395298	0.039433	FALSE	TRUE
SRR1294112	PRJNA248289	ipsc	256.546	-11.2493	2.88162	0.00395641	0.0394405	FALSE	TRUE
SRR2970559	PRJNA304716		194.689	175.314	2.88129	0.00396056	0.0394761	FALSE	TRUE
SRR976773	PRJNA218926	blood	-225.454	-180.37	2.87991	0.00397785	0.0396074	FALSE	TRUE
SRR031909	PRJNA122271	lcl	-142.22	48.1897	2.87945	0.00398368	0.0396394	FALSE	TRUE
SRR1806644	PRJNA275667	hek293	200.109	171.581	2.87922	0.00398662	0.0396432	FALSE	TRUE
SRR1814052	PRJNA276143	blood	-301.956	-58.1845	2.87796	0.00400256	0.0397881	FALSE	TRUE
SRR1918754	PRJNA278767	AML	-268.385	51.5775	2.87742	0.00400938	0.0398447	FALSE	TRUE
SRR934249	PRJNA211925	cord blood	-224.07	29.1246	2.87586	0.00402929	0.0399859	FALSE	TRUE
SRR1259328	PRJNA245235	hek293	202.587	174.418	2.87535	0.00403579	0.0400352	FALSE	TRUE
ERR204845	PRJEB3366	lcl	-215.599	177.195	2.8748	0.00404286	0.0400526	FALSE	TRUE
SRR2937026	PRJNA302818	lcl_s4u_capturing	-121.594	8.43763	2.87454	0.00404621	0.0400526	FALSE	TRUE
SRR1274556	PRJNA246387	h1	223.972	-22.1295	2.87448	0.00404695	0.0400526	FALSE	TRUE
ERR866155	PRJEB7955	h9	377.038	-16.5188	2.87447	0.00404709	0.0400526	FALSE	TRUE
SRR031918	PRJNA122271	lcl	-145.853	48.2868	2.87426	0.00404977	0.0400526	FALSE	TRUE
SRR031963	PRJNA122271	lcl	-141.053	48.8448	2.87418	0.00405074	0.0400526	FALSE	TRUE
SRR1273708	PRJNA246355	human Neural Stem Cells (hNSCs)	210.282	-40.1278	2.87407	0.00405218	0.0400526	FALSE	TRUE
ERR866166	PRJEB7955	h9	378.666	-16.4811	2.87379	0.00405572	0.0400526	FALSE	TRUE
SRR2097521	PRJNA289651	CLL leukemic cells	-308.062	-51.2006	2.87356	0.00405872	0.0400702	FALSE	TRUE
ERR1260465	PRJEB3233		90.8959	241.539	2.87237	0.00407412	0.0401857	FALSE	TRUE
SRR2153379	PRJNA292390	ipsc	252.353	-19.9776	2.87163	0.00408356	0.0402381	FALSE	TRUE
SRR925699	PRJNA210428	breast	17.5351	47.5929	2.87162	0.00408369	0.0402381	FALSE	TRUE
SRR1918645	PRJNA278767	AML	-278.245	43.5235	2.87036	0.00410003	0.0403671	FALSE	TRUE
SRR031870	PRJNA122271	lcl	-143.11	50.7375	2.87028	0.0041011	0.0403671	FALSE	TRUE
SRR1608821	PRJNA263397	AML	-261.053	62.799	2.86996	0.00410524	0.040388	FALSE	TRUE
SRR1806658	PRJNA275667	hek293	200.979	170.928	2.86939	0.00411262	0.0404226	FALSE	TRUE
SRR2937156	PRJNA302818	lcl_s4u_capturing	-128.543	14.8804	2.86845	0.00412482	0.040548	FALSE	TRUE
SRR540252	PRJNA173338	hela	77.352	143.042	2.86804	0.00413023	0.0405897	FALSE	TRUE
SRR1918665	PRJNA278767	AML	-273.018	40.779	2.86782	0.00413304	0.0406278	FALSE	TRUE
SRR1232275	PRJNA244340	cutll1	-204.377	119.2	2.86755	0.00413658	0.040666	FALSE	TRUE
SRR1299756	PRJNA248665	h1	254.441	-18.8688	2.86748	0.00413751	0.0406692	FALSE	TRUE
SRR1567907	PRJNA260186	hela	74.3476	142.024	2.8667	0.00414771	0.0407272	FALSE	TRUE
SRR921551	PRJNA209423	hela	76.06	135.487	2.86661	0.00414889	0.0407272	FALSE	TRUE
SRR1918286	PRJNA278767	AML	-266.365	50.889	2.86648	0.0041507	0.0407272	FALSE	TRUE
SRR3469562	PRJNA30709	hepg2	-105.381	93.6167	2.86599	0.00415706	0.0407682	FALSE	TRUE
SRR949086	PRJNA214592	AML	-277.4	52.0472	2.86486	0.00417188	0.0407932	FALSE	TRUE
ERR866180	PRJEB7955	h9	378.464	-15.703	2.86481	0.00417261	0.0407932	FALSE	TRUE
SRR2124991	PRJNA290723	smmc-7721	77.0766	142.592	2.86412	0.00418173	0.0407932	FALSE	TRUE
SRR1528551	PRJNA256302	hcc1599	38.7155	74.7807	2.86408	0.00418217	0.0407932	FALSE	TRUE
SRR960457	PRJNA217781	hek293	199.463	170.683	2.86398	0.00418358	0.0407932	FALSE	TRUE
SRR1608831	PRJNA263397	AML	-274.478	31.9326	2.86315	0.0041945	0.0408824	FALSE	TRUE
SRR1638521	PRJNA266296	T-cells	-232.135	-45.3466	2.86305	0.00419581	0.0408855	FALSE	TRUE
ERR789399	PRJEB8740	granulocyte	-259.063	-149.713	2.86278	0.00419941	0.0409154	FALSE	TRUE
SRR1608862	PRJNA263397	AML	-258.031	53.6204	2.86266	0.00420107	0.0409154	FALSE	TRUE
SRR2072604	PRJNA287649	blood	-269.604	28.6602	2.86254	0.00420255	0.0409154	FALSE	TRUE
SRR2000181	PRJNA282454		242.645	-2.64125	2.86227	0.00420612	0.0409216	FALSE	TRUE
SRR1264501	PRJNA245475		258.054	-17.5292	2.86136	0.00421833	0.0409439	FALSE	TRUE
SRR1551028	PRJNA258216	B-cells	-309.567	-55.5799	2.86096	0.00422357	0.0409848	FALSE	TRUE
SRR1608853	PRJNA263397	AML	-280.495	33.9023	2.86075	0.00422637	0.0410224	FALSE	TRUE
ERR862979	PRJEB7955	h9	378.17	-16.3043	2.86059	0.00422848	0.0410289	FALSE	TRUE
SRR1576875	PRJNA261297	ipsc	212.355	-46.3032	2.86042	0.00423074	0.0410412	FALSE	TRUE
SRR934244	PRJNA211925	cord blood	-224.349	25.2946	2.86026	0.004233	0.0410412	FALSE	TRUE
SRR1608868	PRJNA263397	AML	-258.281	53.7292	2.8586	0.00425509	0.0411423	FALSE	TRUE
SRR3469371	PRJNA30709	hepg2	-103.092	95.3564	2.8586	0.00425519	0.0411423	FALSE	TRUE
SRR805774	PRJNA196147	B-cells	-315.27	-54.6034	2.85849	0.00425661	0.0411423	FALSE	TRUE
SRR1608841	PRJNA263397	AML	-259.646	65.9291	2.85802	0.00426295	0.0411423	FALSE	TRUE
ERR1102007	PRJEB11541	hek293	200.826	167.227	2.85798	0.00426343	0.0411423	FALSE	TRUE
ERR188065	PRJEB3366	lcl	-230.411	175.599	2.85797	0.00426365	0.0411423	FALSE	TRUE
SRR574820	PRJNA175529	h1	258.676	-19.3756	2.85795	0.00426389	0.0411423	FALSE	TRUE
SRR934217	PRJNA211925	cord blood	-223.97	35.6566	2.85685	0.00427866	0.041203	FALSE	TRUE
SRR2937225	PRJNA302818	lcl_s4u_capturing	-125.885	3.3842	2.8545	0.00431048	0.0414456	FALSE	TRUE
SRR1167725	PRJNA237955	NGN3-eGFP Positive cells	197.64	-35.2765	2.85438	0.00431208	0.0414456	FALSE	TRUE
SRR031914	PRJNA122271	lcl	-147.251	48.6692	2.85339	0.00432551	0.0415015	FALSE	TRUE
ERR958497	PRJEB9852	a549	-207.617	149.814	2.85324	0.00432757	0.0415015	FALSE	TRUE
SRR3659180	PRJNA325456	sf188	72.0265	82.3878	2.85301	0.0043307	0.0415068	FALSE	TRUE
SRR1608662	PRJNA263397	AML	-274.872	37.6127	2.85252	0.00433738	0.0415879	FALSE	TRUE
SRR934349	PRJNA211925	cord blood	-222.116	27.578	2.85214	0.00434256	0.0416072	FALSE	TRUE
SRR1743980	PRJNA271704	T-cells	-233.283	-54.0457	2.85066	0.00436285	0.0417294	FALSE	TRUE
SRR1917016	PRJNA278477	Choriocarcinoma trophoblast	-95.6715	247.251	2.85064	0.00436312	0.0417294	FALSE	TRUE
SRR1283423	PRJNA246711	blood	-227.034	79.5118	2.8493	0.00438149	0.0419322	FALSE	TRUE
SRR1814058	PRJNA276143	blood	-301.747	-58.2215	2.84859	0.00439128	0.0419776	FALSE	TRUE
SRR2124171	PRJNA290616	huvec	58.3263	62.8558	2.84859	0.00439129	0.0419776	FALSE	TRUE
SRR2937194	PRJNA302818	lcl_s4u_capturing	-122.027	7.22429	2.8481	0.00439813	0.0420095	FALSE	TRUE
SRR2937310	PRJNA302818	lcl_s4u_capturing	-127.24	3.9985	2.84804	0.00439896	0.0420095	FALSE	TRUE
SRR2937220	PRJNA302818	lcl_s4u_capturing	-130.923	11.8762	2.84803	0.00439911	0.0420095	FALSE	TRUE
ERR914303	PRJEB7388	ipsc	255.195	-32.0177	2.84797	0.00439988	0.0420122	FALSE	TRUE
SRR1813954	PRJNA276128	brain	196.338	-54.081	2.84774	0.00440315	0.0420318	FALSE	TRUE
SRR1918666	PRJNA278767	AML	-273.185	40.7639	2.84755	0.00440573	0.0420365	FALSE	TRUE
ERR188055	PRJEB3366	lcl	-219.604	174.591	2.84713	0.00441158	0.0420486	FALSE	TRUE
SRR1024157	PRJNA226648	gm12878	-138.983	35.4419	2.84617	0.00442488	0.0421164	FALSE	TRUE
SRR2937154	PRJNA302818	lcl_s4u_capturing	-128.516	15.0748	2.84601	0.00442709	0.0421164	FALSE	TRUE
SRR934236	PRJNA211925	cord blood	-224.303	26.4398	2.84596	0.0044278	0.0421164	FALSE	TRUE
SRR1182060	PRJNA237340	lung	-30.7186	-148.741	2.84585	0.00442925	0.0421164	FALSE	TRUE
SRR2038466	PRJNA265099	hues3	255.287	-8.47835	2.84571	0.00443128	0.0421164	FALSE	TRUE
SRR3540231	PRJNA322038	cumulus oophorus cells	-89.188	-39.5816	2.84558	0.00443302	0.0421224	FALSE	TRUE
ERR789393	PRJEB8740	granulocyte	-259.518	-149.545	2.84507	0.00444015	0.0421714	FALSE	TRUE
SRR1562737	PRJNA260053	iPSC	247.225	-22.7588	2.84471	0.00444524	0.0422028	FALSE	TRUE
SRR1839793	PRJNA277352	blood	-227.799	-178.304	2.84444	0.00444897	0.0422256	FALSE	TRUE
SRR1258226	PRJNA245078	lcl	-232.267	175.103	2.84366	0.00445981	0.0422979	FALSE	TRUE
SRR836180	PRJNA200696	ovary	-90.6678	-38.7023	2.84354	0.0044616	0.0423038	FALSE	TRUE
ERR862956	PRJEB7955	h9	378.182	-15.6008	2.84194	0.004484	0.0424564	FALSE	TRUE
ERR862972	PRJEB7955	h9	378.736	-13.4419	2.84168	0.00448765	0.0424707	FALSE	TRUE
SRR1274536	PRJNA246387	h1	237.278	-23.2829	2.84152	0.00448987	0.0424707	FALSE	TRUE
SRR1576844	PRJNA261297	ipsc	210.59	-45.7116	2.84143	0.00449122	0.0424707	FALSE	TRUE
SRR521448	SRP014320	gm12878	-221.879	177.169	2.8412	0.00449439	0.0424783	FALSE	TRUE
SRR1707918	PRJNA270181	Immortalized prostate cancer cell line	47.779	113.722	2.8411	0.00449582	0.0424783	FALSE	TRUE
SRR873630	PRJNA206563	ESC	260.569	-12.6722	2.84075	0.00450075	0.0424799	FALSE	TRUE
SRR949080	PRJNA214592	AML	-272.984	58.3768	2.8399	0.00451277	0.0425476	FALSE	TRUE
ERR866156	PRJEB7955	h9	376.55	-14.44	2.83812	0.00453803	0.0427694	FALSE	TRUE
ERR789387	PRJEB8740	granulocyte	-259.602	-147.942	2.83789	0.00454124	0.0428	FALSE	TRUE
ERR204907	PRJEB3366	lcl	-229.918	175.933	2.83787	0.00454156	0.0428	FALSE	TRUE
SRR873621	PRJNA206563	iPSC	260.8	-11.3929	2.83711	0.00455246	0.0428662	FALSE	TRUE
ERR862967	PRJEB7955	h9	378.076	-16.593	2.83639	0.00456271	0.0428989	FALSE	TRUE
ERR342856	PRJEB4618	hepg2	-95.7351	94.1285	2.83623	0.00456491	0.0429146	FALSE	TRUE
SRR2984647	PRJNA305580	t47d	91.0752	-186.065	2.83586	0.00457025	0.042915	FALSE	TRUE
SRR2937316	PRJNA302818	lcl_s4u_capturing	-122.789	8.58494	2.83569	0.00457275	0.042915	FALSE	TRUE
SRR2937285	PRJNA302818	lcl_s4u_capturing	-131.369	13.3096	2.83486	0.00458456	0.0430159	FALSE	TRUE
SRR1576845	PRJNA261297	ipsc	210.749	-45.5752	2.83437	0.00459163	0.0430162	FALSE	TRUE
SRR1608889	PRJNA263397	AML	-257.28	59.4794	2.83361	0.00460253	0.0430861	FALSE	TRUE
SRR2131554	PRJNA291188	cultured leukemic blasts	-262.631	67.8902	2.83238	0.00462024	0.0432286	FALSE	TRUE
SRR2924172	PRJNA302647	neural stem cells	101.757	66.2632	2.83187	0.00462771	0.043297	FALSE	TRUE
SRR2850570	PRJNA300451		253.398	-27.5766	2.83165	0.0046308	0.043319	FALSE	TRUE
SRR2936996	PRJNA302818	lcl_s4u_capturing	-122.832	4.92013	2.83105	0.00463953	0.043352	FALSE	TRUE
SRR1608857	PRJNA263397	AML	-255.013	62.2329	2.83081	0.00464308	0.0433531	FALSE	TRUE
SRR1743984	PRJNA271704	T-cells	-233.007	-53.7871	2.8307	0.0046446	0.0433542	FALSE	TRUE
ERR878019	PRJEB7955	h9	376.655	-13.8393	2.83067	0.00464507	0.0433542	FALSE	TRUE
SRR828799	PRJNA197326		102.756	56.3613	2.83022	0.00465162	0.0433717	FALSE	TRUE
SRR3469449	PRJNA30709	hepg2	-104.077	95.291	2.83008	0.00465357	0.0433717	FALSE	TRUE
ERR188141	PRJEB3366	lcl	-230.596	178.442	2.82914	0.0046674	0.043455	FALSE	TRUE
SRR2032037	PRJNA284200		-263.486	63.1708	2.82893	0.00467034	0.043455	FALSE	TRUE
SRR2937290	PRJNA302818	lcl_s4u_capturing	-127.38	5.9928	2.82805	0.00468331	0.0435435	FALSE	TRUE
SRR1643222	PRJNA266526		261.807	-14.5423	2.82736	0.00469338	0.0435937	FALSE	TRUE
DRR013793	PRJDB2676		-311.189	-51.7259	2.82716	0.00469634	0.0436122	FALSE	TRUE
SRR1036129	PRJNA229548	AML	-281.932	38.3045	2.8269	0.00470016	0.0436569	FALSE	TRUE
SRR2071725	PRJNA287562	neutrophils	-256.32	-149.125	2.82647	0.00470639	0.0436885	FALSE	TRUE
SRR427101	PRJNA155821	hepg2	-96.7741	92.128	2.82594	0.00471419	0.0437594	FALSE	TRUE
ERR197924	PRJEB639	blood	-214.85	75.8249	2.82559	0.00471931	0.0437766	FALSE	TRUE
SRR521510	SRP014320	gm12878	-220.122	174.518	2.82559	0.0047194	0.0437766	FALSE	TRUE
SRR1608899	PRJNA263397	AML	-259.605	66.841	2.82488	0.00472981	0.0438363	FALSE	TRUE
SRR1258221	PRJNA245078	lcl	-225.837	171.213	2.82472	0.00473216	0.0438449	FALSE	TRUE
SRR345212	PRJNA154623	h9	246.955	-12.7204	2.82433	0.00473791	0.0438796	FALSE	TRUE
SRR2937041	PRJNA302818	lcl_s4u_capturing	-122.182	10.1047	2.82377	0.0047463	0.0439216	FALSE	TRUE
SRR2937116	PRJNA302818	lcl_s4u_capturing	-129.452	15.9399	2.82296	0.0047583	0.044015	FALSE	TRUE
SRR1664781	PRJNA268433		200.222	175.162	2.82261	0.0047635	0.0440398	FALSE	TRUE
SRR925734	PRJNA210428	breast	39.7237	76.7223	2.82163	0.00477801	0.0441514	FALSE	TRUE
SRR922451	PRJNA209572		-239.907	-104.7	2.82161	0.00477833	0.0441514	FALSE	TRUE
ERR266349	PRJEB1195		246.608	-23.1215	2.82137	0.00478187	0.0441664	FALSE	TRUE
DRR016711	PRJDB2256		63.1029	96.8497	2.8203	0.00479792	0.0442206	FALSE	TRUE
ERR204938	PRJEB3366	lcl	-213.459	177.427	2.81984	0.00480469	0.0442518	FALSE	TRUE
SRR1608500	PRJNA263397	AML	-276.944	38.2533	2.81975	0.0048061	0.0442569	FALSE	TRUE
SRR1608833	PRJNA263397	AML	-274.508	31.7534	2.81935	0.00481207	0.0442801	FALSE	TRUE
SRR1555761	PRJNA259163	ht-1080 fibrosarcoma	79.6894	80.257	2.81927	0.0048133	0.0442801	FALSE	TRUE
SRR1633360	PRJNA265099		258.754	-14.2049	2.81882	0.00482	0.0442955	FALSE	TRUE
SRR031880	PRJNA122271	lcl	-141.861	51.8553	2.81798	0.00483263	0.0443849	FALSE	TRUE
SRR1028229	PRJNA227306	T-cells	-251.879	-62.9903	2.81679	0.0048506	0.0444862	FALSE	TRUE
SRR1608908	PRJNA263397	AML	-258.323	62.6233	2.8165	0.004855	0.0445092	FALSE	TRUE
SRR1648613	PRJNA266932	mcf7	-32.1276	3.11913	2.81564	0.00486796	0.0446164	FALSE	TRUE
SRR031938	PRJNA122271	lcl	-142.184	47.9657	2.81514	0.00487553	0.0446731	FALSE	TRUE
SRR3147778	PRJNA311008	huvec	-59.4671	145.134	2.81495	0.00487844	0.0446734	FALSE	TRUE
SRR1608886	PRJNA263397	AML	-257.269	59.0396	2.81475	0.00488145	0.0446815	FALSE	TRUE
ERR188074	PRJEB3366	lcl	-212.877	178.448	2.81449	0.00488543	0.0447188	FALSE	TRUE
SRR1726361	PRJNA270845	hmc-lt	98.945	55.2281	2.81369	0.0048977	0.0448014	FALSE	TRUE
SRR1057987	PRJNA232527	blood	-227.854	66.8108	2.8128	0.00491124	0.0448824	FALSE	TRUE
SRR2011608	PRJNA283220	AML	-265.976	33.3652	2.8119	0.00492499	0.0449083	FALSE	TRUE
ERR342826	PRJEB4618	hepg2	-96.5159	93.9701	2.81153	0.00493069	0.0449356	FALSE	TRUE
SRR2038473	PRJNA265099	hues48	255.218	-8.39474	2.81127	0.00493463	0.0449566	FALSE	TRUE
SRR1956823	PRJNA280568		196.524	-41.2318	2.81006	0.00495319	0.0450289	FALSE	TRUE
SRR960467	PRJNA217781	hek293	199.531	170.212	2.80984	0.00495666	0.0450289	FALSE	TRUE
SRR2001510	PRJNA282543	BEAS2B cells	66.6306	87.3705	2.80848	0.00497764	0.0451892	FALSE	TRUE
SRR1643225	PRJNA266526		262.749	-15.3558	2.80822	0.00498158	0.0452115	FALSE	TRUE
SRR805775	PRJNA196147	B-cells	-315.119	-55.3002	2.80671	0.00500504	0.045378	FALSE	TRUE
SRR1237986	PRJNA244582	h1	206.82	-41.1276	2.80526	0.00502765	0.0456146	FALSE	TRUE
SRR1282065	PRJNA246532	reh-r	-202.854	107.831	2.80482	0.0050344	0.0456672	FALSE	TRUE
ERR315404	PRJEB4337	Bone marrow	-265.31	40.0085	2.80433	0.00504219	0.0457198	FALSE	TRUE
SRR1118399	PRJNA235198		196.993	-53.1707	2.80391	0.00504866	0.0457513	FALSE	TRUE
SRR863233	PRJNA203652	hek293	205.732	175.744	2.80382	0.00505006	0.0457513	FALSE	TRUE
SRR066472	PRJNA133719		26.103	-33.4026	2.80299	0.00506318	0.0458576	FALSE	TRUE
ERR789394	PRJEB8740	granulocyte	-259.485	-149.52	2.80293	0.00506414	0.0458576	FALSE	TRUE
SRR2937025	PRJNA302818	lcl_s4u_capturing	-126.563	11.1445	2.80263	0.00506881	0.0458876	FALSE	TRUE
SRR1643205	PRJNA266526		261.792	-16.1417	2.80229	0.00507412	0.0459171	FALSE	TRUE
SRR1036095	PRJNA229548	AML	-278.565	58.8071	2.80206	0.00507777	0.0459197	FALSE	TRUE
SRR1576886	PRJNA261297	ipsc	211.917	-45.9849	2.80106	0.0050935	0.046035	FALSE	TRUE
SRR1923083	PRJNA279024		263.725	-16.685	2.80055	0.00510151	0.0460643	FALSE	TRUE
SRR031848	PRJNA122271	lcl	-145.214	48.9602	2.79977	0.00511389	0.0461125	FALSE	TRUE
SRR1551068	PRJNA258216	neutrophils	-259.777	-148.602	2.79974	0.00511437	0.0461125	FALSE	TRUE
SRR934238	PRJNA211925	cord blood	-224.972	26.4427	2.79951	0.00511808	0.0461162	FALSE	TRUE
SRR896722	PRJNA208369		12.445	-23.9901	2.79945	0.00511903	0.0461162	FALSE	TRUE
SRR1608881	PRJNA263397	AML	-267.864	41.0619	2.79938	0.00512001	0.0461162	FALSE	TRUE
ERR412876	PRJEB5234	blood	-208.457	75.1218	2.79921	0.00512275	0.046127	FALSE	TRUE
SRR1608894	PRJNA263397	AML	-258.741	66.2267	2.79837	0.00513619	0.0462107	FALSE	TRUE
SRR934312	PRJNA211925	cord blood	-218.969	24.2678	2.7976	0.00514842	0.0463003	FALSE	TRUE
SRR1596208	PRJNA262921	cuttl1	-202.201	121.676	2.79739	0.00515176	0.0463003	FALSE	TRUE
SRR1918688	PRJNA278767	AML	-272.222	50.9304	2.79735	0.00515238	0.0463003	FALSE	TRUE
ERR1102010	PRJEB11541	hek293	201.375	167.797	2.79731	0.00515302	0.0463003	FALSE	TRUE
SRR1259326	PRJNA245235	hek293	203.282	175.159	2.79709	0.00515648	0.0463003	FALSE	TRUE
SRR1916994	PRJNA278477	Choriocarcinoma trophoblast	-93.6803	247.645	2.79661	0.00516411	0.0463398	FALSE	TRUE
ERR862966	PRJEB7955	h9	378.044	-14.5039	2.79576	0.00517783	0.0464717	FALSE	TRUE
SRR1910408	PRJNA277945	h9	242.622	-23.034	2.79546	0.00518258	0.0464972	FALSE	TRUE
SRR2937262	PRJNA302818	lcl_s4u_capturing	-125.195	3.83212	2.79534	0.0051845	0.0464972	FALSE	TRUE
SRR1918280	PRJNA278767	AML	-265.42	55.7767	2.79507	0.0051889	0.0465088	FALSE	TRUE
SRR3469563	PRJNA30709	hepg2	-104.723	93.3296	2.79451	0.00519784	0.0466151	FALSE	TRUE
SRR1551084	PRJNA258216	B-cells	-309.192	-55.3101	2.7944	0.00519965	0.0466151	FALSE	TRUE
SRR3576775	PRJNA322427		37.0412	62.5781	2.79322	0.00521865	0.0467066	FALSE	TRUE
SRR1608885	PRJNA263397	AML	-267.51	40.4336	2.79251	0.00523013	0.0467537	FALSE	TRUE
SRR032254	PRJNA117631	lcl	-141.871	54.6833	2.79244	0.00523117	0.0467537	FALSE	TRUE
SRR1643223	PRJNA266526		261.99	-15.4604	2.79238	0.0052322	0.0467537	FALSE	TRUE
SRR547970	PRJNA171292		65.6588	89.5544	2.7923	0.00523354	0.0467537	FALSE	TRUE
SRR031913	PRJNA122271	lcl	-140.516	51.7139	2.79218	0.00523539	0.046761	FALSE	TRUE
SRR2937236	PRJNA302818	lcl_s4u_capturing	-124.913	4.84053	2.7919	0.00523993	0.0467682	FALSE	TRUE
SRR863245	PRJNA203652	hek293	205.953	176.833	2.79148	0.00524674	0.0467713	FALSE	TRUE
SRR2051029	PRJNA285874	hepg2	-91.8496	90.0836	2.79107	0.00525342	0.0468193	FALSE	TRUE
SRR3659178	PRJNA325456	sf188	71.3964	81.7433	2.79057	0.0052616	0.0468746	FALSE	TRUE
SRR2011633	PRJNA283220	AML	-278.667	38.2086	2.78991	0.00527225	0.0469621	FALSE	TRUE
SRR2028013	PRJNA284119	CD34+	-218.47	73.4054	2.78944	0.00527991	0.0470069	FALSE	TRUE
SRR2001507	PRJNA282543	BEAS2B cells	66.9439	87.5165	2.78927	0.0052827	0.0470203	FALSE	TRUE
SRR2922685	PRJNA302109	lcl	-221.318	179.959	2.78911	0.00528533	0.0470269	FALSE	TRUE
ERR789389	PRJEB8740	granulocyte	-258.77	-148.256	2.78845	0.00529612	0.0470359	FALSE	TRUE
SRR2071723	PRJNA287562	neutrophils	-257.099	-149.416	2.78836	0.00529764	0.0470359	FALSE	TRUE
SRR3576744	PRJNA322427		36.4051	61.7955	2.78835	0.0052978	0.0470359	FALSE	TRUE
SRR934294	PRJNA211925	cord blood	-219.482	23.5822	2.7874	0.0053133	0.0471126	FALSE	TRUE
SRR545699	PRJNA30709	monocytes	-248.037	-3.08344	2.78686	0.00532212	0.0471486	FALSE	TRUE
SRR3479116	PRJNA266072	hela	79.8497	144.889	2.78684	0.0053225	0.0471486	FALSE	TRUE
SRR898247	PRJNA208369		42.0644	-32.5049	2.78647	0.0053286	0.0471682	FALSE	TRUE
SRR1839802	PRJNA277352	blood	-220.857	-170.855	2.78565	0.00534199	0.0472416	FALSE	TRUE
ERR789216	PRJEB8740	granulocyte	-259.889	-147.854	2.78512	0.00535073	0.0472778	FALSE	TRUE
SRR545698	PRJNA30709	monocytes	-248.146	-2.88126	2.78491	0.00535421	0.0472778	FALSE	TRUE
SRR1057982	PRJNA232527	blood	-226.186	67.5315	2.78464	0.00535867	0.0473035	FALSE	TRUE
SRR1643416	PRJNA266526		282.464	18.5624	2.78426	0.00536495	0.0473057	FALSE	TRUE
SRR1812709	PRJNA276003	B-cells	-313.924	-45.4559	2.78396	0.00536999	0.0473057	FALSE	TRUE
SRR2937151	PRJNA302818	lcl_s4u_capturing	-129.682	16.0749	2.78362	0.0053756	0.0473057	FALSE	TRUE
SRR934303	PRJNA211925	cord blood	-221.014	25.481	2.78359	0.00537604	0.0473057	FALSE	TRUE
SRR2937246	PRJNA302818	lcl_s4u_capturing	-125.965	7.81253	2.78347	0.00537806	0.0473057	FALSE	TRUE
SRR497708	PRJNA167037	T-cells	-201.349	118.376	2.78313	0.00538368	0.0473073	FALSE	TRUE
SRR897452	PRJNA208369		35.0535	-12.3138	2.78291	0.00538738	0.047316	FALSE	TRUE
SRR521455	SRP014320	gm12878	-222.265	176.536	2.78273	0.00539037	0.047316	FALSE	TRUE
SRR1918687	PRJNA278767	AML	-271.883	50.8601	2.78145	0.00541162	0.0473827	FALSE	TRUE
SRR2097796	PRJNA280743		-316.819	-52.2085	2.78137	0.00541306	0.0473827	FALSE	TRUE
ERR878015	PRJEB7955	h9	379.283	-14.6312	2.78114	0.00541685	0.0473851	FALSE	TRUE
SRR1528559	PRJNA256302	hcc1599	38.0092	73.8269	2.7809	0.00542085	0.0473851	FALSE	TRUE
SRR1304100	PRJNA249062	ipsc	110.444	39.3036	2.78088	0.00542117	0.0473851	FALSE	TRUE
SRR1923082	PRJNA279024		263.358	-16.6237	2.78042	0.00542889	0.0473976	FALSE	TRUE
SRR073779	PRJNA153913		41.3931	75.0166	2.78014	0.00543351	0.0474115	FALSE	TRUE
SRR1814061	PRJNA276143	blood	-301.412	-58.719	2.78007	0.00543465	0.0474115	FALSE	TRUE
ERR342885	PRJEB4618	hepg2	-95.7897	93.8716	2.77949	0.00544444	0.0474592	FALSE	TRUE
SRR2936997	PRJNA302818	lcl_s4u_capturing	-122.949	4.71008	2.77916	0.00544999	0.0474938	FALSE	TRUE
SRR2532355	PRJNA297219	jimt1	38.8891	84.735	2.77776	0.00547357	0.0476528	FALSE	TRUE
SRR896692	PRJNA208369		-62.0414	-17.9523	2.77755	0.00547711	0.0476597	FALSE	TRUE
SRR1232274	PRJNA244340	cutll1	-204.196	119.547	2.77705	0.00548544	0.0476895	FALSE	TRUE
SRR1638520	PRJNA266296	T-cells	-242.006	-68.2313	2.77667	0.00549181	0.0477393	FALSE	TRUE
SRR805776	PRJNA196147	B-cells	-314.766	-55.2743	2.77659	0.00549322	0.0477492	FALSE	TRUE
SRR2850569	PRJNA300451		252.783	-27.6388	2.77585	0.00550576	0.0478346	FALSE	TRUE
SRR620035	PRJNA181310	Bone marrow	-247.914	42.2993	2.77581	0.00550643	0.0478346	FALSE	TRUE
SRR934643	PRJNA210428	breast	16.8778	46.4811	2.77552	0.00551133	0.0478567	FALSE	TRUE
SRR031815	PRJNA122271	lcl	-147.19	49.91	2.77522	0.00551637	0.0478624	FALSE	TRUE
SRR1949836	PRJNA280078	blood	-235.533	-140.71	2.77519	0.00551697	0.0478624	FALSE	TRUE
SRR486242	PRJNA34535	h1	226.723	-31.955	2.77515	0.00551768	0.0478624	FALSE	TRUE
SRR1656542	PRJNA267697	blood	-238.316	-196.337	2.77483	0.0055231	0.0478936	FALSE	TRUE
SRR1608893	PRJNA263397	AML	-256.909	59.4381	2.77455	0.0055279	0.0479156	FALSE	TRUE
SRR1657527	PRJNA268020	kasumi-1	-192.217	72.3199	2.77349	0.00554589	0.0479915	FALSE	TRUE
SRR2937167	PRJNA302818	lcl_s4u_capturing	-121.945	8.2483	2.77348	0.00554609	0.0479915	FALSE	TRUE
SRR1551042	PRJNA258216	B-cells	-309.238	-56.4103	2.77341	0.00554727	0.0479951	FALSE	TRUE
SRR934269	PRJNA211925	cord blood	-224.857	30.5346	2.77246	0.00556342	0.0481098	FALSE	TRUE
SRR1551061	PRJNA258216	neutrophils	-260.475	-149.311	2.77243	0.0055639	0.0481098	FALSE	TRUE
SRR2924171	PRJNA302647	neural stem cells	100.51	67.9566	2.77173	0.00557596	0.0481699	FALSE	TRUE
SRR1028347	PRJNA227902	ipsc	260.594	-15.696	2.77149	0.00558009	0.0481918	FALSE	TRUE
SRR1363514	PRJNA251992	h1	255.372	-13.6402	2.77099	0.00558868	0.048238	FALSE	TRUE
SRR597895	PRJNA178020		259.758	-18.0528	2.76959	0.0056127	0.0483561	FALSE	TRUE
ERR862941	PRJEB7955	h9	378.209	-14.2428	2.76886	0.00562536	0.0484097	FALSE	TRUE
SRR345217	PRJNA154623	h9	245.064	-16.557	2.76826	0.00563567	0.048483	FALSE	TRUE
SRR1806594	PRJNA275652	endothelial cell	197.886	165.69	2.76737	0.005651	0.0485935	FALSE	TRUE
SRR934300	PRJNA211925	cord blood	-220.159	25.0634	2.76724	0.00565337	0.0486061	FALSE	TRUE
SRR934256	PRJNA211925	cord blood	-222.238	22.8322	2.76689	0.00565944	0.048619	FALSE	TRUE
SRR553465	PRJNA174350	neutrophils	-256.784	-149.774	2.76669	0.00566288	0.0486225	FALSE	TRUE
SRR1608879	PRJNA263397	AML	-267.677	40.8366	2.76617	0.00567186	0.0486985	FALSE	TRUE
SRR1057992	PRJNA232527	blood	-226.973	67.1435	2.76567	0.00568058	0.0487311	FALSE	TRUE
ERR204999	PRJEB3366	lcl	-219.113	183.395	2.76551	0.00568335	0.0487311	FALSE	TRUE
SRR2937150	PRJNA302818	lcl_s4u_capturing	-129.642	16.5708	2.7655	0.00568362	0.0487311	FALSE	TRUE
SRR2313070	PRJNA295064	bone marrow	-307.635	-49.7278	2.76513	0.00569006	0.04875	FALSE	TRUE
ERR878021	PRJEB7955	h9	377.375	-14.5957	2.76429	0.00570477	0.0488443	FALSE	TRUE
SRR2313069	PRJNA295064	bone marrow	-308.431	-49.9704	2.7639	0.00571156	0.0488812	FALSE	TRUE
ERR789215	PRJEB8740	granulocyte	-260.203	-147.566	2.7635	0.00571849	0.0489237	FALSE	TRUE
SRR486241	PRJNA34535	h1	227.588	-31.5321	2.76299	0.00572739	0.0489934	FALSE	TRUE
SRR1576840	PRJNA261297	ipsc	211.938	-44.9505	2.76228	0.00573989	0.0490756	FALSE	TRUE
SRR031917	PRJNA122271	lcl	-144.276	46.5883	2.76218	0.0057416	0.0490756	FALSE	TRUE
SRR1153281	PRJNA237119		-219.531	74.4354	2.76205	0.0057439	0.0490756	FALSE	TRUE
ERR862952	PRJEB7955	h9	378.108	-13.1998	2.76194	0.00574592	0.0490879	FALSE	TRUE
SRR502793	PRJNA167698	B-cells	-214.52	177.222	2.76113	0.00576015	0.0491968	FALSE	TRUE
SRR1232272	PRJNA244340	cutll1	-204.038	119.68	2.76018	0.00577693	0.0492578	FALSE	TRUE
SRR1633361	PRJNA265099		257.989	-14.0809	2.75944	0.00579009	0.0493423	FALSE	TRUE
SRR1576874	PRJNA261297	ipsc	212.451	-45.9636	2.75936	0.00579147	0.0493425	FALSE	TRUE
SRR1036145	PRJNA229548	AML	-267.125	54.617	2.75905	0.00579695	0.0493879	FALSE	TRUE
SRR031950	PRJNA122271	lcl	-144.897	47.3094	2.75826	0.00581091	0.0494582	FALSE	TRUE
SRR037207	PRJNA125337		193.542	-18.8857	2.75789	0.00581756	0.0494582	FALSE	TRUE
SRR1734828	PRJNA271162	a549	33.2859	87.3792	2.75779	0.00581944	0.0494582	FALSE	TRUE
SRR836178	PRJNA200696	ovary	-90.6205	-38.7757	2.75685	0.00583608	0.0495963	FALSE	TRUE
ERR1203465	PRJEB7388	ipsc	257.089	-25.0493	2.75594	0.00585233	0.0497071	FALSE	TRUE
SRR3317024	PRJNA316990	jeg3	-90.9444	243.468	2.75575	0.00585578	0.0497281	FALSE	TRUE
ERR576281	PRJEB6912		179.928	7.41128	2.75544	0.00586129	0.0497521	FALSE	TRUE
ERR866151	PRJEB7955	h9	375.841	-13.125	2.75506	0.0058681	0.0497761	FALSE	TRUE
SRR1503200	PRJNA254050	ch-crpc	59.351	92.1394	2.75433	0.00588119	0.0498538	FALSE	TRUE
SRR1258232	PRJNA245078	lcl	-226.671	171.248	2.75349	0.00589633	0.0499046	FALSE	TRUE
SRR1274567	PRJNA246387	h1	240.514	-21.9693	2.7534	0.00589797	0.0499046	FALSE	TRUE
ERR1102003	PRJEB11541	hek293	48.1222	63.1868	2.75242	0.00591558	0.0499911	FALSE	TRUE
SRR2937264	PRJNA302818	lcl_s4u_capturing	-125.798	4.09171	2.75228	0.00591826	0.0499911	FALSE	TRUE
SRR2936983	PRJNA302818	lcl_s4u_capturing	-123.258	10.6534	2.75222	0.00591927	0.0499911	FALSE	TRUE
SRR805733	PRJNA196147	B-cells	-317.056	-54.7585	2.75204	0.00592245	0.0499911	FALSE	TRUE
SRR925719	PRJNA210428	breast	37.2777	101.57	2.75131	0.00593575	0.0500713	FALSE	FALSE
SRR2937037	PRJNA302818	lcl_s4u_capturing	-121.827	5.56087	2.74909	0.00597614	0.0503681	FALSE	FALSE
ERR789388	PRJEB8740	granulocyte	-260.293	-148.334	2.74899	0.00597793	0.0503798	FALSE	FALSE
SRR934223	PRJNA211925	cord blood	-223.961	35.1168	2.7484	0.00598863	0.0504417	FALSE	FALSE
SRR2049611	PRJNA285798	blood	-256.704	-180.532	2.74834	0.00598976	0.0504417	FALSE	FALSE
SRR1294111	PRJNA248289	ipsc	255.954	-11.1745	2.74782	0.00599923	0.0504621	FALSE	FALSE
SRR1918183	PRJNA278311		-307.043	-45.9201	2.7478	0.00599957	0.0504621	FALSE	FALSE
SRR1576498	PRJNA261255	ipsc	200.807	-35.6844	2.74754	0.00600433	0.0504735	FALSE	FALSE
SRR1812718	PRJNA276003	B-cells	-315.042	-45.7004	2.74749	0.00600531	0.0504735	FALSE	FALSE
SRR2038478	PRJNA265099	hues63	254.213	-10.257	2.74745	0.00600598	0.0504735	FALSE	FALSE
ERR789400	PRJEB8740	granulocyte	-259.214	-149.157	2.74666	0.00602056	0.0505764	FALSE	FALSE
SRR1120410	PRJNA235293	hela	77.9231	140.631	2.74574	0.00603738	0.0506551	FALSE	FALSE
SRR2313065	PRJNA295064	bone marrow	-308.552	-48.6817	2.74519	0.00604758	0.0507343	FALSE	FALSE
SRR521470	SRP014320	hepg2	-98.8273	92.8281	2.74468	0.00605706	0.0507869	FALSE	FALSE
SRR3082428	PRJNA307630	Human embryonic kidney	198.561	168.567	2.74465	0.00605755	0.0507869	FALSE	FALSE
SRR576926	PRJNA176097	huvec	-52.2931	144.88	2.7442	0.00606592	0.0508515	FALSE	FALSE
SRR1503203	PRJNA254050	ch-crpc	59.4265	92.416	2.744	0.0060696	0.0508895	FALSE	FALSE
SRR2184526	PRJNA293987	hepg2	-101.112	93.0444	2.74318	0.00608465	0.0510156	FALSE	FALSE
SRR3129899	PRJNA310012		-68.9344	-244.282	2.74237	0.00609969	0.0510732	FALSE	FALSE
SRR1036098	PRJNA229548	AML	-277.636	59.2372	2.7417	0.00611214	0.0511402	FALSE	FALSE
SRR1643226	PRJNA266526		262.449	-15.2032	2.74144	0.00611702	0.0511659	FALSE	FALSE
SRR934313	PRJNA211925	cord blood	-218.633	23.9576	2.74134	0.00611883	0.0511659	FALSE	FALSE
SRR1304097	PRJNA249062	ipsc	109.434	41.9079	2.7409	0.00612721	0.051224	FALSE	FALSE
SRR1633355	PRJNA265099		258.133	-14.5703	2.74004	0.00614319	0.0513138	FALSE	FALSE
SRR345215	PRJNA154623	h9	245.704	-16.074	2.73954	0.00615244	0.0513536	FALSE	FALSE
SRR1916993	PRJNA278477	Choriocarcinoma trophoblast	-94.0944	247.318	2.73952	0.00615288	0.0513536	FALSE	FALSE
SRR805763	PRJNA196147	B-cells	-315.3	-53.6899	2.73869	0.0061684	0.0514495	FALSE	FALSE
SRR1664671	PRJNA268433		201.11	173.497	2.73791	0.00618301	0.0515394	FALSE	FALSE
SRR1551049	PRJNA258216	B-cells	-309.825	-55.3234	2.73743	0.00619218	0.0515765	FALSE	FALSE
SRR3118258	PRJNA309629	huvec	-59.7247	145.567	2.73541	0.00623019	0.0519287	FALSE	FALSE
SRR3147779	PRJNA311008	huvec	-59.1363	145.428	2.73504	0.00623726	0.0519515	FALSE	FALSE
SRR031920	PRJNA122271	lcl	-144.885	48.7386	2.73473	0.00624313	0.0519825	FALSE	FALSE
SRR1294114	PRJNA248289	h1	256.799	-11.2928	2.73465	0.00624458	0.0519825	FALSE	FALSE
SRR2937303	PRJNA302818	lcl_s4u_capturing	-123.473	9.19227	2.7341	0.00625517	0.0520484	FALSE	FALSE
SRR1586374	PRJNA262146	Neural stem cell	209.001	-34.8525	2.73382	0.00626033	0.0520484	FALSE	FALSE
SRR2936987	PRJNA302818	lcl_s4u_capturing	-122.65	10.916	2.73378	0.00626118	0.0520484	FALSE	FALSE
SRR2050922	PRJNA262128	lung	61.8965	92.6712	2.73354	0.00626583	0.0520484	FALSE	FALSE
SRR1576837	PRJNA261297	ipsc	212.373	-44.7584	2.73319	0.0062725	0.0520634	FALSE	FALSE
SRR934220	PRJNA211925	cord blood	-223.89	35.493	2.73317	0.00627286	0.0520634	FALSE	FALSE
SRR1258228	PRJNA245078	lcl	-224.209	171.441	2.7319	0.006297	0.0521744	FALSE	FALSE
DRR016701	PRJDB2256		62.7892	97.2822	2.7315	0.00630462	0.0522074	FALSE	FALSE
SRR1554588	PRJNA258554	htert-rpe1	83.8298	67.4661	2.73136	0.00630731	0.0522148	FALSE	FALSE
SRR1917023	PRJNA278477	Choriocarcinoma trophoblast	-94.9562	247.688	2.73108	0.00631278	0.0522148	FALSE	FALSE
SRR1036121	PRJNA229548	AML	-250.55	49.7155	2.73098	0.0063147	0.0522148	FALSE	FALSE
SRR2937238	PRJNA302818	lcl_s4u_capturing	-126.55	5.21114	2.73064	0.00632108	0.0522148	FALSE	FALSE
ERR878022	PRJEB7955	h9	377.211	-14.5574	2.73034	0.00632695	0.0522148	FALSE	FALSE
ERR188365	PRJEB3366	lcl	-222.595	175.754	2.73029	0.00632786	0.0522148	FALSE	FALSE
SRR934235	PRJNA211925	cord blood	-224.663	26.7225	2.72995	0.00633433	0.052246	FALSE	FALSE
SRR350279	PRJNA147251	imr90	100.164	58.6631	2.72945	0.00634405	0.0523228	FALSE	FALSE
ERR866160	PRJEB7955	h9	376.748	-13.6775	2.7293	0.00634691	0.0523228	FALSE	FALSE
ERR866178	PRJEB7955	h9	376.83	-14.3276	2.72814	0.00636919	0.0524328	FALSE	FALSE
SRR1648612	PRJNA266932	mcf7	-32.2953	2.98357	2.72781	0.00637558	0.052443	FALSE	FALSE
SRR1917003	PRJNA278477	Choriocarcinoma trophoblast	-93.6247	248.05	2.72754	0.00638086	0.0524646	FALSE	FALSE
SRR597902	PRJNA178020		258.641	-8.03976	2.72748	0.00638203	0.0524646	FALSE	FALSE
SRR514144	PRJNA168981		191.626	-56.0549	2.72683	0.0063946	0.0525281	FALSE	FALSE
SRR1660338	PRJNA268222	NCCIT cells, hECC	245.274	-22.9384	2.72654	0.00640025	0.0525288	FALSE	FALSE
SRR934243	PRJNA211925	cord blood	-224.879	25.4721	2.72645	0.00640194	0.0525288	FALSE	FALSE
SRR1806595	PRJNA275652	endothelial cell	198.175	165.472	2.72542	0.00642206	0.0526626	FALSE	FALSE
ERR188200	PRJEB3366	lcl	-221.461	177.727	2.72524	0.00642551	0.0526841	FALSE	FALSE
SRR1918512	PRJNA278767	AML	-268.233	43.592	2.72514	0.00642745	0.0526841	FALSE	FALSE
SRR1528557	PRJNA256302	hcc1599	39.116	74.2898	2.72475	0.00643493	0.0526904	FALSE	FALSE
ERR204995	PRJEB3366	lcl	-222.047	175.227	2.72474	0.00643513	0.0526904	FALSE	FALSE
SRR805773	PRJNA196147	B-cells	-314.567	-55.9765	2.72444	0.00644106	0.0527213	FALSE	FALSE
SRR1608799	PRJNA263397	AML	-271.733	41.6248	2.72328	0.00646371	0.0528785	FALSE	FALSE
SRR1551002	PRJNA258216	neutrophils	-260.222	-148.919	2.72319	0.00646557	0.0528978	FALSE	FALSE
SRR805779	PRJNA196147	B-cells	-314.897	-55.9921	2.72195	0.00648971	0.053037	FALSE	FALSE
ERR878016	PRJEB7955	h9	378.528	-14.8031	2.72186	0.00649155	0.053037	FALSE	FALSE
SRR3540218	PRJNA322038		-89.7357	-38.7165	2.72083	0.00651177	0.053095	FALSE	FALSE
SRR1613935	PRJNA264020	T-cells	-243.15	-70.073	2.72082	0.00651199	0.053095	FALSE	FALSE
SRR764958	PRJNA191069		249.231	-20.9058	2.72061	0.00651615	0.053095	FALSE	FALSE
SRR934219	PRJNA211925	cord blood	-224.155	35.937	2.71939	0.00654021	0.0531914	FALSE	FALSE
ERR342813	PRJEB4618		63.3094	76.8442	2.71903	0.00654743	0.0532125	FALSE	FALSE
SRR1576873	PRJNA261297	ipsc	212.357	-45.5878	2.71718	0.0065841	0.0534284	FALSE	FALSE
ERR338431	PRJEB4204	keratinocyte	22.9658	80.0785	2.71702	0.00658728	0.0534293	FALSE	FALSE
SRR1283429	PRJNA246711	blood	-226.357	80.0605	2.71671	0.00659351	0.0534387	FALSE	FALSE
SRR1744875	PRJNA271796	h9	172.552	-14.9674	2.71668	0.00659394	0.0534387	FALSE	FALSE
SRR653393	PRJNA187930	kasumi-1	-188.078	71.3598	2.71592	0.00660918	0.053505	FALSE	FALSE
SRR1608914	PRJNA263397	AML	-277.072	32.102	2.7157	0.00661361	0.053505	FALSE	FALSE
SRR1608869	PRJNA263397	AML	-258.074	53.3486	2.71527	0.00662208	0.0535418	FALSE	FALSE
ERR866158	PRJEB7955	h9	374.966	-13.4913	2.71483	0.00663105	0.0535948	FALSE	FALSE
SRR1200250	PRJNA242196		255.384	-12.1176	2.71431	0.00664144	0.0536705	FALSE	FALSE
SRR398237	PRJNA156297	293t	196.921	177.251	2.71308	0.00666615	0.0538064	FALSE	FALSE
SRR896675	PRJNA208369		-63.7808	-17.188	2.71285	0.00667071	0.0538195	FALSE	FALSE
SRR3147780	PRJNA311008	huvec	-59.8531	145.625	2.71233	0.00668122	0.0538701	FALSE	FALSE
SRR1918504	PRJNA278767	AML	-276.35	44.9684	2.71132	0.00670155	0.0540238	FALSE	FALSE
SRR1610275	PRJNA263582	h1	269.539	4.0545	2.71072	0.00671379	0.0541161	FALSE	FALSE
SRR3576745	PRJNA322427		36.0047	61.4812	2.71001	0.00672819	0.0542157	FALSE	FALSE
SRR1038628	PRJNA229959	hek293	200.276	179.543	2.7094	0.00674057	0.0542449	FALSE	FALSE
SRR2937282	PRJNA302818	lcl_s4u_capturing	-129.024	12.4788	2.70856	0.00675758	0.0543152	FALSE	FALSE
SRR948498	PRJNA214428	ALL	-270.776	60.1376	2.70846	0.00675953	0.0543152	FALSE	FALSE
SRR2072599	PRJNA287649	blood	-272.843	32.9321	2.70841	0.0067606	0.0543152	FALSE	FALSE
SRR1576839	PRJNA261297	ipsc	212.38	-44.9445	2.70705	0.00678841	0.0545119	FALSE	FALSE
SRR1608898	PRJNA263397	AML	-259.477	66.676	2.70676	0.00679439	0.0545444	FALSE	FALSE
SRR1918566	PRJNA278767	AML	-270.396	43.7282	2.70583	0.00681329	0.0546618	FALSE	FALSE
SRR1918569	PRJNA278767	AML	-265.726	47.237	2.70573	0.0068155	0.0546618	FALSE	FALSE
SRR3168587	PRJNA309952	esophagus	80.7931	144.439	2.70568	0.00681655	0.0546618	FALSE	FALSE
SRR1636944	PRJNA266045		181.625	-27.7803	2.70464	0.00683792	0.0548225	FALSE	FALSE
SRR1784144	PRJNA274258	T-cells	-251.448	-77.2289	2.70457	0.00683924	0.0548353	FALSE	FALSE
SRR934295	PRJNA211925	cord blood	-219.523	23.5359	2.70409	0.00684907	0.0548621	FALSE	FALSE
SRR897085	PRJNA208369		134.457	133.05	2.70401	0.00685084	0.0548621	FALSE	FALSE
SRR1910385	PRJNA277940	cord blood	-229.322	59.6728	2.70373	0.00685662	0.0548931	FALSE	FALSE
SRR1028228	PRJNA227306	T-cells	-252.608	-63.5758	2.70302	0.0068712	0.0549087	FALSE	FALSE
ERR1260463	PRJEB3233		89.9641	241.281	2.70295	0.00687266	0.0549087	FALSE	FALSE
SRR2558764	PRJNA297795	u2os	149.903	124.703	2.70269	0.00687798	0.0549256	FALSE	FALSE
ERR862953	PRJEB7955	h9	378.335	-13.7533	2.70231	0.00688594	0.0549551	FALSE	FALSE
SRR1120409	PRJNA235293	hela	78.5976	141.142	2.70171	0.00689838	0.0550379	FALSE	FALSE
SRR037210	PRJNA125337		198.192	-29.8486	2.69953	0.00694376	0.0553725	FALSE	FALSE
SRR1825944	PRJNA277177	h1	234.87	-20.5724	2.69919	0.00695088	0.0553863	FALSE	FALSE
SRR427099	PRJNA155821	hepg2	-95.7077	91.9587	2.69794	0.00697706	0.0555524	FALSE	FALSE
SRR1576835	PRJNA261297	h1	211.994	-45.9467	2.69767	0.00698261	0.0555661	FALSE	FALSE
ERR866179	PRJEB7955	h9	376.996	-13.8595	2.69695	0.00699784	0.0556334	FALSE	FALSE
ERR862991	PRJEB7955	h9	378.911	-16.0713	2.69681	0.00700066	0.0556334	FALSE	FALSE
ERR188449	PRJEB3366	lcl	-228.09	176.607	2.69676	0.00700183	0.0556334	FALSE	FALSE
SRR1633354	PRJNA265099		258.136	-14.6531	2.69609	0.00701586	0.0557055	FALSE	FALSE
ERR1102006	PRJEB11541	hek293	200.538	167.911	2.69582	0.00702155	0.0557346	FALSE	FALSE
SRR1576480	PRJNA261255	ipsc	196.967	-45.8279	2.69551	0.0070282	0.0557537	FALSE	FALSE
SRR514128	PRJNA168981		192.828	-57.4035	2.69525	0.00703367	0.0557799	FALSE	FALSE
SRR1555758	PRJNA259163	ht-1080 fibrosarcoma	78.167	78.0168	2.69426	0.00705441	0.0559244	FALSE	FALSE
SRR2184525	PRJNA293987	hepg2	-100.877	92.8182	2.69411	0.00705771	0.0559244	FALSE	FALSE
SRR031825	PRJNA122271	lcl	-143.201	54.0791	2.69372	0.00706595	0.0559244	FALSE	FALSE
SRR031819	PRJNA122271	lcl	-146.509	49.9105	2.6937	0.00706644	0.0559244	FALSE	FALSE
SRR1313291	PRJNA251404	blood	-218.129	-181.604	2.6934	0.00707266	0.055945	FALSE	FALSE
SRR521475	SRP014320	hepg2	-98.2449	92.8256	2.69318	0.00707736	0.055945	FALSE	FALSE
SRR1918751	PRJNA278767	AML	-278.326	54.7	2.69257	0.00709034	0.0560039	FALSE	FALSE
SRR031863	PRJNA122271	lcl	-145.735	49.2349	2.69237	0.00709466	0.0560116	FALSE	FALSE
SRR2038462	PRJNA265099		242.599	7.93649	2.69156	0.00711185	0.0561496	FALSE	FALSE
SRR948492	PRJNA214428	ALL	-207.707	111.292	2.69123	0.00711897	0.0561794	FALSE	FALSE
SRR3469390	PRJNA30709	hepg2	-103.996	94.2896	2.69121	0.00711926	0.0561794	FALSE	FALSE
SRR805744	PRJNA196147	B-cells	-316.242	-54.0045	2.69087	0.0071265	0.0561926	FALSE	FALSE
SRR1283420	PRJNA246711	blood	-227.102	78.7315	2.69042	0.00713614	0.0562206	FALSE	FALSE
SRR960470	PRJNA217781	hek293	199.365	170.108	2.68985	0.00714833	0.0563212	FALSE	FALSE
SRR3184652	PRJNA312978	HCC	66.3584	76.6214	2.68946	0.00715686	0.0563501	FALSE	FALSE
SRR1055510	PRJNA232177	endothelial cell	117.283	33.196	2.68902	0.00716628	0.0564091	FALSE	FALSE
SRR1313070	PRJNA251383		71.0977	77.0361	2.68876	0.00717186	0.0564376	FALSE	FALSE
ERR958498	PRJEB9852		-213.673	158.428	2.6887	0.00717301	0.0564386	FALSE	FALSE
SRR2937024	PRJNA302818	lcl_s4u_capturing	-125.79	11.974	2.68808	0.00718649	0.0564949	FALSE	FALSE
SRR1036125	PRJNA229548	AML	-281.735	38.4691	2.68701	0.00720938	0.0566419	FALSE	FALSE
SRR2131555	PRJNA291188	cultured leukemic blasts	-263.701	67.1772	2.68689	0.00721201	0.0566419	FALSE	FALSE
SRR1918323	PRJNA278767	AML	-273.462	39.5992	2.68621	0.00722686	0.0567098	FALSE	FALSE
SRR1814062	PRJNA276143	blood	-301.956	-58.7069	2.68611	0.00722902	0.0567134	FALSE	FALSE
SRR2071379	PRJNA245228		196.601	-56.5025	2.68588	0.0072339	0.0567363	FALSE	FALSE
SRR926658	PRJNA210531		-230.472	177.341	2.68562	0.00723953	0.0567372	FALSE	FALSE
SRR934296	PRJNA211925	cord blood	-221.171	25.8362	2.68544	0.00724335	0.0567372	FALSE	FALSE
ERR338423	PRJEB4204	keratinocyte	24.2242	79.5153	2.68541	0.00724416	0.0567372	FALSE	FALSE
ERR862954	PRJEB7955	h9	378.266	-13.5205	2.68385	0.00727799	0.056975	FALSE	FALSE
SRR1576883	PRJNA261297	ipsc	211.823	-46.2637	2.68353	0.00728489	0.0570123	FALSE	FALSE
SRR2937171	PRJNA302818	lcl_s4u_capturing	-121.2	8.99981	2.68036	0.00735427	0.0574541	FALSE	FALSE
ERR914337	PRJEB7388	ipsc	256.313	-28.944	2.67971	0.00736856	0.0575226	FALSE	FALSE
SRR570309	SRP015761		-275.315	51.8516	2.67877	0.00738923	0.0576093	FALSE	FALSE
SRR2936982	PRJNA302818	lcl_s4u_capturing	-130.697	13.8429	2.67828	0.00740003	0.0576898	FALSE	FALSE
SRR387429	SRP009316	blood	-206.409	161.285	2.67823	0.00740116	0.0576898	FALSE	FALSE
SRR1608830	PRJNA263397	AML	-274.311	31.9622	2.67773	0.00741229	0.0577517	FALSE	FALSE
SRR1910407	PRJNA277945	h9	247.037	-19.0478	2.67763	0.00741442	0.0577517	FALSE	FALSE
SRR1638522	PRJNA266296	T-cells	-241.435	-67.478	2.67724	0.00742324	0.0577527	FALSE	FALSE
SRR1586373	PRJNA262146	Neural stem cell	208.903	-34.7402	2.67645	0.00744056	0.0578513	FALSE	FALSE
SRR2001509	PRJNA282543	BEAS2B cells	66.2889	87.602	2.67599	0.00745081	0.0579053	FALSE	FALSE
SRR073726	PRJNA153913		38.0709	81.0337	2.67588	0.00745338	0.0579053	FALSE	FALSE
SRR031830	PRJNA122271	lcl	-144.231	54.1209	2.67586	0.00745387	0.0579053	FALSE	FALSE
SRR1643328	PRJNA266526		286.054	16.4463	2.67518	0.00746894	0.0579468	FALSE	FALSE
SRR1918503	PRJNA278767	AML	-276.162	44.8504	2.67504	0.007472	0.0579512	FALSE	FALSE
SRR653392	PRJNA187930	kasumi-1	-187.912	71.1455	2.67496	0.00747393	0.0579512	FALSE	FALSE
SRR764960	PRJNA191069		215.944	-30.9396	2.67491	0.00747485	0.0579512	FALSE	FALSE
SRR034202	PRJNA117631	lcl	-141.503	54.9206	2.67464	0.00748101	0.0579718	FALSE	FALSE
SRR1917015	PRJNA278477	Choriocarcinoma trophoblast	-95.179	246.799	2.67411	0.00749283	0.0580352	FALSE	FALSE
SRR948491	PRJNA214428	ALL	-260.796	51.9973	2.67366	0.00750289	0.058078	FALSE	FALSE
SRR1693618	PRJNA264090	h1	223.316	-12.3223	2.67364	0.00750329	0.058078	FALSE	FALSE
SRR031927	PRJNA122271	lcl	-142.947	51.6369	2.67316	0.00751408	0.0580973	FALSE	FALSE
SRR1608834	PRJNA263397	AML	-275.029	31.8005	2.67298	0.00751808	0.0580973	FALSE	FALSE
SRR1576856	PRJNA261297	ipsc	212.062	-44.6426	2.67291	0.00751962	0.0580973	FALSE	FALSE
SRR1917018	PRJNA278477	Choriocarcinoma trophoblast	-95.0608	246.834	2.67287	0.0075205	0.0580973	FALSE	FALSE
SRR3488638	PRJNA321048	bj	84.5341	58.1793	2.67255	0.0075278	0.0581221	FALSE	FALSE
ERR188425	PRJEB3366	lcl	-227.737	176.404	2.67209	0.00753812	0.0581848	FALSE	FALSE
SRR1923076	PRJNA279024		263.498	-12.5612	2.67171	0.00754669	0.05821	FALSE	FALSE
SRR1656514	PRJNA267697	blood	-238.508	-192.584	2.67065	0.00757054	0.058368	FALSE	FALSE
SRR3469453	PRJNA30709	hepg2	-106.213	94.8972	2.6706	0.00757169	0.058368	FALSE	FALSE
ERR266346	PRJEB1195		201.845	-33.2062	2.67023	0.00758003	0.0583854	FALSE	FALSE
SRR1551004	PRJNA258216	B-cells	-309.926	-55.8076	2.66949	0.00759661	0.0584649	FALSE	FALSE
SRR2937217	PRJNA302818	lcl_s4u_capturing	-125.253	8.48859	2.66891	0.00760977	0.0585096	FALSE	FALSE
SRR897445	PRJNA208369		34.6697	-11.391	2.66888	0.00761045	0.0585096	FALSE	FALSE
SRR447185	PRJNA153783	brain	191.479	-49.4812	2.66833	0.00762297	0.0585457	FALSE	FALSE
SRR1551077	PRJNA258216	B-cells	-309.984	-54.7785	2.66802	0.0076299	0.0585891	FALSE	FALSE
SRR039887	PRJNA119635	hMSC	58.3266	89.6155	2.66719	0.00764878	0.0587618	FALSE	FALSE
SRR922450	PRJNA209572		-242.712	-97.8391	2.66685	0.00765669	0.0588238	FALSE	FALSE
SRR1951705	PRJNA280230	blood	-238.903	-196.769	2.66648	0.00766499	0.0588489	FALSE	FALSE
SRR3340845	PRJNA317535	PBMC	-252.708	-86.3341	2.66592	0.00767791	0.0589217	FALSE	FALSE
ERR342907	PRJEB4618	imr32	176.8	14.2049	2.6657	0.00768284	0.0589327	FALSE	FALSE
SRR3192563	PRJNA30709		106.217	83.3923	2.66527	0.00769273	0.0589842	FALSE	FALSE
SRR1813957	PRJNA276128	brain	196.476	-54.4234	2.66507	0.00769714	0.0590059	FALSE	FALSE
SRR1528553	PRJNA256302	hcc1599	37.7542	74.5986	2.66487	0.0077018	0.0590303	FALSE	FALSE
SRR1283424	PRJNA246711	blood	-226.843	79.6905	2.66425	0.00771611	0.0590639	FALSE	FALSE
SRR934231	PRJNA211925	cord blood	-220.084	27.6173	2.6641	0.0077194	0.0590639	FALSE	FALSE
ERR1203467	PRJEB7388	ipsc	255.523	-30.4199	2.6641	0.00771953	0.0590639	FALSE	FALSE
SRR353528	PRJNA148039		-211.043	158.952	2.66313	0.00774181	0.0591426	FALSE	FALSE
SRR1550999	PRJNA258216	B-cells	-309.547	-56.2455	2.66273	0.00775097	0.0591776	FALSE	FALSE
SRR1633364	PRJNA265099		258.052	-13.4681	2.66182	0.00777194	0.0592743	FALSE	FALSE
SRR2937265	PRJNA302818	lcl_s4u_capturing	-130.738	6.83973	2.66145	0.00778056	0.0593198	FALSE	FALSE
ERR315406	PRJEB4337	Bone marrow	-265.453	40.3363	2.66036	0.00780568	0.059512	FALSE	FALSE
SRR1608820	PRJNA263397	AML	-261.393	62.8336	2.6599	0.00781649	0.0595734	FALSE	FALSE
SRR2984648	PRJNA305580	t47d	91.0984	-186.363	2.65966	0.00782193	0.0596135	FALSE	FALSE
SRR1643207	PRJNA266526		262.478	-16.2451	2.65902	0.00783677	0.059654	FALSE	FALSE
SRR934262	PRJNA211925	cord blood	-222.408	23.1513	2.6578	0.00786525	0.0597583	FALSE	FALSE
ERR789395	PRJEB8740	granulocyte	-258.95	-150.061	2.65765	0.00786885	0.0597796	FALSE	FALSE
SRR1918570	PRJNA278767	AML	-265.968	47.011	2.65683	0.00788786	0.0599018	FALSE	FALSE
SRR497884	SRP013232	bladder	41.8491	65.7646	2.65534	0.00792278	0.0600743	FALSE	FALSE
SRR534300	PRJNA30709	imr90	105.42	44.7542	2.65501	0.00793055	0.0601432	FALSE	FALSE
SRR897407	PRJNA208369		33.236	-8.14218	2.65469	0.00793803	0.0601643	FALSE	FALSE
SRR1812752	PRJNA276003	B-cells	-313.657	-49.3193	2.65411	0.00795174	0.0602224	FALSE	FALSE
SRR3191543	PRJNA313294		199.784	-45.5507	2.65388	0.00795721	0.060238	FALSE	FALSE
SRR1734827	PRJNA271162	a549	33.0098	87.2431	2.65362	0.00796331	0.060238	FALSE	FALSE
SRR597898	PRJNA178020		258.169	-19.4038	2.6536	0.00796393	0.060238	FALSE	FALSE
ERR342894	PRJEB4618		62.9224	76.7155	2.65319	0.00797345	0.0602722	FALSE	FALSE
SRR1918432	PRJNA278767	AML	-265.612	43.8148	2.65272	0.0079846	0.0603435	FALSE	FALSE
SRR066469	PRJNA133719		26.0692	-33.7579	2.65124	0.00801973	0.060549	FALSE	FALSE
SRR3191544	PRJNA313294		199.763	-44.6202	2.65121	0.00802035	0.060549	FALSE	FALSE
SRR2050921	PRJNA262128	lung	35.7527	71.1442	2.65055	0.00803611	0.0605827	FALSE	FALSE
SRR2180196	PRJNA293697	jurkat	-198.241	122.23	2.64961	0.0080585	0.0607218	FALSE	FALSE
SRR1562759	PRJNA260053	iPSC	247.273	-21.4214	2.6492	0.00806817	0.0607717	FALSE	FALSE
SRR031823	PRJNA122271	lcl	-145.174	47.0007	2.64896	0.00807405	0.0608081	FALSE	FALSE
SRR066470	PRJNA133719		26.2623	-33.3074	2.64893	0.0080746	0.0608081	FALSE	FALSE
SRR934337	PRJNA211925	cord blood	-222.099	28.001	2.64789	0.0080997	0.0609653	FALSE	FALSE
SRR1036099	PRJNA229548	AML	-277.356	58.6648	2.64783	0.00810093	0.0609653	FALSE	FALSE
SRR1913172	PRJNA277028		50.1055	70.2162	2.64749	0.00810917	0.0610147	FALSE	FALSE
SRR2097523	PRJNA289651	CLL leukemic cells	-307.227	-52.5933	2.64668	0.00812874	0.0611531	FALSE	FALSE
ERR866175	PRJEB7955	h9	377.092	-13.1555	2.64657	0.00813123	0.0611633	FALSE	FALSE
SRR1812729	PRJNA276003	B-cells	-315.569	-45.7401	2.64639	0.00813571	0.0611788	FALSE	FALSE
SRR1576881	PRJNA261297	ipsc	209.294	-43.2864	2.64606	0.00814358	0.06121	FALSE	FALSE
SRR639225	PRJNA184402	stomach	44.0881	67.6451	2.64574	0.00815116	0.06123	FALSE	FALSE
SRR514142	PRJNA168981		191.497	-56.531	2.6455	0.00815692	0.0612507	FALSE	FALSE
SRR1237988	PRJNA244582	h1	206.289	-41.0169	2.64535	0.00816056	0.0612598	FALSE	FALSE
ERR188240	PRJEB3366	lcl	-233.206	178.152	2.64522	0.00816375	0.0612598	FALSE	FALSE
SRR3187281	PRJNA313158	hct116	95.2315	242.966	2.64497	0.00816974	0.0612673	FALSE	FALSE
SRR1283391	PRJNA246711	cord blood	-217.445	83.9803	2.64432	0.0081854	0.0613426	FALSE	FALSE
ERR866157	PRJEB7955	h9	377.421	-12.8134	2.64428	0.00818638	0.0613426	FALSE	FALSE
SRR3470654	PRJNA320221	h1	36.3452	69.6246	2.64344	0.00820679	0.0614898	FALSE	FALSE
SRR2071897	PRJNA287574		21.9801	101.827	2.64336	0.00820886	0.0614898	FALSE	FALSE
SRR1608866	PRJNA263397	AML	-257.991	53.7827	2.64282	0.00822186	0.0615461	FALSE	FALSE
SRR1633289	PRJNA265099		248.749	-2.10714	2.64232	0.00823412	0.0615994	FALSE	FALSE
SRR1918684	PRJNA278767	AML	-262.47	41.3879	2.64229	0.00823479	0.0615994	FALSE	FALSE
SRR805742	PRJNA196147	B-cells	-316.232	-55.3941	2.64191	0.00824408	0.0615994	FALSE	FALSE
SRR1812731	PRJNA276003	B-cells	-313.529	-45.8473	2.64177	0.00824736	0.0615994	FALSE	FALSE
SRR3469417	PRJNA30709	hepg2	-101.887	94.457	2.64162	0.00825106	0.0615994	FALSE	FALSE
SRR3469463	PRJNA30709	hepg2	-104.778	96.2895	2.64156	0.00825241	0.0615994	FALSE	FALSE
SRR448110	PRJNA156781	heart	82.2637	-390.769	2.6412	0.0082613	0.0616458	FALSE	FALSE
SRR896720	PRJNA208369		12.2554	-22.718	2.64095	0.00826745	0.0616766	FALSE	FALSE
SRR1656477	PRJNA267697	blood	-236.888	-198.642	2.6405	0.00827832	0.06171	FALSE	FALSE
SRR976755	PRJNA218926	blood	-227.941	-177.116	2.64025	0.00828447	0.06171	FALSE	FALSE
SRR1633288	PRJNA265099		249.311	-2.32819	2.64025	0.00828449	0.06171	FALSE	FALSE
ERR878009	PRJEB7955	h9	377.996	-15.6226	2.64001	0.00829042	0.0617407	FALSE	FALSE
SRR2937200	PRJNA302818	lcl_s4u_capturing	-129.564	7.5148	2.63988	0.00829345	0.0617481	FALSE	FALSE
SRR1608832	PRJNA263397	AML	-274.769	31.9843	2.6396	0.00830045	0.0617731	FALSE	FALSE
SRR1299757	PRJNA248665	h1	253.609	-19.7002	2.63822	0.00833419	0.0620213	FALSE	FALSE
SRR934264	PRJNA211925	cord blood	-225.436	30.7098	2.63814	0.00833634	0.0620213	FALSE	FALSE
ERR188421	PRJEB3366	lcl	-219.456	176.275	2.63785	0.00834336	0.0620311	FALSE	FALSE
ERR188395	PRJEB3366	lcl	-227.9	179.42	2.63727	0.00835769	0.0621099	FALSE	FALSE
SRR1580547	PRJNA261431	mel1.12	67.2679	36.6844	2.63692	0.00836617	0.0621399	FALSE	FALSE
SRR896686	PRJNA208369		-62.2636	-17.257	2.6368	0.00836924	0.0621466	FALSE	FALSE
ERR266340	PRJEB1195		193.159	-39.2853	2.63678	0.00836976	0.0621466	FALSE	FALSE
SRR2072609	PRJNA287649	blood	-251.86	0.848346	2.63591	0.00839113	0.0622639	FALSE	FALSE
SRR1910386	PRJNA277940	cord blood	-229.463	60.2184	2.63499	0.00841404	0.062434	FALSE	FALSE
SRR031836	PRJNA122271	lcl	-139.751	52.0319	2.63457	0.00842448	0.0624819	FALSE	FALSE
SRR1707909	PRJNA270181	Immortalized prostate cancer cell line	47.7038	113.012	2.63425	0.00843236	0.0625103	FALSE	FALSE
SRR1913169	PRJNA277028		49.8067	70.6769	2.63392	0.00844052	0.0625103	FALSE	FALSE
ERR204903	PRJEB3366	lcl	-227.435	176.666	2.63377	0.00844436	0.0625103	FALSE	FALSE
SRR1576485	PRJNA261255	ipsc	195.124	-44.8358	2.63346	0.00845209	0.0625103	FALSE	FALSE
SRR949082	PRJNA214592	AML	-257.349	50.4925	2.63328	0.00845658	0.0625103	FALSE	FALSE
SRR1743975	PRJNA271704	T-cells	-233.721	-54.7579	2.63326	0.00845697	0.0625103	FALSE	FALSE
SRR1258220	PRJNA245078	lcl	-226.667	170.824	2.63248	0.00847645	0.0625644	FALSE	FALSE
SRR1918515	PRJNA278767	AML	-264.595	49.0601	2.63187	0.00849155	0.0626286	FALSE	FALSE
ERR204885	PRJEB3366	lcl	-216.696	183.16	2.63181	0.00849313	0.0626286	FALSE	FALSE
SRR934261	PRJNA211925	cord blood	-221.953	22.6754	2.63153	0.00850025	0.0626588	FALSE	FALSE
SRR1951661	PRJNA280230	blood	-236.976	-198.565	2.63086	0.00851686	0.0627429	FALSE	FALSE
SRR2937234	PRJNA302818	lcl_s4u_capturing	-124.309	5.34754	2.63038	0.0085289	0.0628116	FALSE	FALSE
SRR031883	PRJNA122271	lcl	-142.774	53.0654	2.62976	0.00854442	0.0629181	FALSE	FALSE
SRR387406	SRP009316	blood	-205.712	161.89	2.62952	0.00855053	0.0629507	FALSE	FALSE
SRR1913168	PRJNA277028		49.7299	70.3875	2.62927	0.00855685	0.0629859	FALSE	FALSE
SRR2936992	PRJNA302818	lcl_s4u_capturing	-125.921	14.0136	2.62842	0.00857833	0.0631178	FALSE	FALSE
SRR1232273	PRJNA244340	cutll1	-204.236	119.983	2.62813	0.00858557	0.0631692	FALSE	FALSE
SRR1205284	PRJNA242683	u2932	-210.836	156.29	2.62795	0.00859005	0.0631692	FALSE	FALSE
SRR1812706	PRJNA276003	B-cells	-314.797	-45.989	2.62774	0.00859537	0.063183	FALSE	FALSE
SRR2937253	PRJNA302818	lcl_s4u_capturing	-122.647	6.89739	2.62712	0.00861112	0.0632446	FALSE	FALSE
SRR1283425	PRJNA246711	blood	-226.716	79.0875	2.62699	0.00861433	0.0632463	FALSE	FALSE
SRR345214	PRJNA154623	h9	246.354	-15.6383	2.62646	0.00862783	0.0633137	FALSE	FALSE
SRR597912	PRJNA178020	h1	259.763	-18.4912	2.62639	0.00862951	0.0633137	FALSE	FALSE
SRR1918683	PRJNA278767	AML	-262.33	41.8053	2.62631	0.00863167	0.0633205	FALSE	FALSE
ERR204848	PRJEB3366	lcl	-218.9	180.148	2.62604	0.00863847	0.0633734	FALSE	FALSE
SRR1551103	PRJNA258216	B-cells	-309.153	-56.1513	2.62522	0.00865936	0.0634584	FALSE	FALSE
SRR1660339	PRJNA268222	NCCIT cells, hECC	244.975	-22.2614	2.62517	0.00866067	0.0634584	FALSE	FALSE
SRR934277	PRJNA211925	cord blood	-222.632	29.388	2.62493	0.00866674	0.0634584	FALSE	FALSE
SRR3469507	PRJNA30709	hepg2	-104.387	95.4294	2.62488	0.00866807	0.0634584	FALSE	FALSE
SRR934222	PRJNA211925	cord blood	-223.795	35.8006	2.62485	0.00866877	0.0634584	FALSE	FALSE
SRR1839799	PRJNA277352	blood	-221.138	-174.25	2.62432	0.00868232	0.0634931	FALSE	FALSE
SRR1918440	PRJNA278767	AML	-271.499	40.4497	2.62406	0.00868895	0.0635092	FALSE	FALSE
SRR3147775	PRJNA311008	huvec	-59.5308	145.716	2.6237	0.00869816	0.0635669	FALSE	FALSE
SRR1918746	PRJNA278767	AML	-277.444	40.1479	2.62309	0.00871371	0.0636364	FALSE	FALSE
SRR649551	PRJNA186683		110.71	62.399	2.62204	0.00874052	0.063771	FALSE	FALSE
SRR1918400	PRJNA278767	AML	-274.575	38.7776	2.6219	0.00874408	0.0637742	FALSE	FALSE
SRR828800	PRJNA197326		102.967	56.2833	2.62183	0.00874594	0.0637742	FALSE	FALSE
ERR1050078	PRJEB11271		-234.909	182.54	2.62112	0.00876405	0.0638491	FALSE	FALSE
SRR1036144	PRJNA229548	AML	-266.951	54.8894	2.6207	0.00877493	0.0638801	FALSE	FALSE
SRR897823	PRJNA208369		29.4082	-27.7014	2.62062	0.00877707	0.0638909	FALSE	FALSE
SRR1060790	PRJNA232593	blood	-215.493	-184.386	2.62055	0.00877868	0.0638909	FALSE	FALSE
SRR1139362	PRJNA236130	hgdp00854	-232.176	183.59	2.62027	0.00878613	0.063932	FALSE	FALSE
SRR1812723	PRJNA276003	B-cells	-314.859	-45.6555	2.61925	0.0088124	0.0640415	FALSE	FALSE
SRR1237985	PRJNA244582	h1	207.084	-41.488	2.61923	0.00881284	0.0640415	FALSE	FALSE
SRR1232276	PRJNA244340	cutll1	-204.78	119.605	2.61898	0.00881925	0.0640491	FALSE	FALSE
SRR597893	PRJNA178020		259.564	-17.8502	2.61877	0.00882462	0.0640491	FALSE	FALSE
SRR2937155	PRJNA302818	lcl_s4u_capturing	-127.936	15.2222	2.61876	0.00882496	0.0640491	FALSE	FALSE
SRR1917022	PRJNA278477	Choriocarcinoma trophoblast	-94.8583	248.181	2.61843	0.00883365	0.0640495	FALSE	FALSE
SRR1571327	PRJNA260454		-232.134	184.4	2.61842	0.00883378	0.0640495	FALSE	FALSE
SRR1691646	PRJNA269142	bone marrow	-268.711	35.2596	2.61772	0.00885196	0.0641561	FALSE	FALSE
SRR1542732	PRJNA257975	u-2 os	150.285	129.493	2.61734	0.00886174	0.0642107	FALSE	FALSE
SRR3308936	PRJNA316672	s2-lm7-yb	31.4515	74.3119	2.6172	0.0088654	0.0642222	FALSE	FALSE
SRR1533007	PRJNA257110		38.75	79.4976	2.61707	0.00886881	0.0642439	FALSE	FALSE
SRR3576743	PRJNA322427		36.0625	62.5628	2.61651	0.00888344	0.0642666	FALSE	FALSE
SRR1608903	PRJNA263397	AML	-258.369	61.9437	2.61629	0.00888915	0.0642666	FALSE	FALSE
SRR1918237	PRJNA278767	AML	-271.883	54.4417	2.61569	0.00890479	0.0643339	FALSE	FALSE
SRR1139358	PRJNA236130	hgdp00715	-234.161	181.023	2.61504	0.0089218	0.0644022	FALSE	FALSE
SRR1918573	PRJNA278767	AML	-279.498	49.8771	2.61461	0.00893285	0.064464	FALSE	FALSE
SRR863247	PRJNA203652	hek293	205.961	176.244	2.61347	0.00896266	0.0646491	FALSE	FALSE
SRR387404	SRP009316	blood	-207.551	158.638	2.61321	0.00896974	0.0646593	FALSE	FALSE
SRR2011613	PRJNA283220	AML	-282.847	42.3264	2.61319	0.00897026	0.0646593	FALSE	FALSE
SRR897118	PRJNA208369		30.7799	-6.61858	2.61264	0.00898455	0.0647349	FALSE	FALSE
SRR934333	PRJNA211925	cord blood	-220.461	24.2266	2.61235	0.0089922	0.0647814	FALSE	FALSE
ERR266336	PRJEB1195		192.541	-38.9907	2.61218	0.00899671	0.0647827	FALSE	FALSE
SRR307911	PRJNA30709	h1	255.543	-20.2652	2.61173	0.00900862	0.0648243	FALSE	FALSE
SRR1576865	PRJNA261297	ipsc	211.615	-45.592	2.61152	0.00901415	0.0648482	FALSE	FALSE
SRR1313122	PRJNA251383	er+ breast cancer primary tumor	-3.60392	-172.138	2.61134	0.00901884	0.0648695	FALSE	FALSE
SRR2937300	PRJNA302818	lcl_s4u_capturing	-128.725	15.8563	2.61093	0.00902961	0.0649098	FALSE	FALSE
SRR1596206	PRJNA262921	cuttl1	-201.98	122.124	2.61086	0.00903147	0.0649098	FALSE	FALSE
SRR3168484	PRJNA311990		123.089	152.825	2.61034	0.00904527	0.0649962	FALSE	FALSE
SRR1182245	PRJNA239814		102.807	64.0355	2.61028	0.00904691	0.0649962	FALSE	FALSE
ERR204823	PRJEB3366	lcl	-226.487	180.813	2.61003	0.00905346	0.0649962	FALSE	FALSE
SRR1918172	PRJNA278311		-306.499	-46.1216	2.60947	0.00906823	0.0650563	FALSE	FALSE
ERR789213	PRJEB8740	granulocyte	-260.433	-148.314	2.60942	0.00906953	0.0650563	FALSE	FALSE
SRR1554568	PRJNA245228		196.589	-56.5466	2.60908	0.00907847	0.0651062	FALSE	FALSE
SRR2922691	PRJNA302109	lcl	-219.081	173.881	2.6088	0.00908615	0.0651099	FALSE	FALSE
ERR204836	PRJEB3366	lcl	-234.285	177.239	2.60855	0.0090928	0.0651336	FALSE	FALSE
SRR032246	PRJNA117631	lcl	-142.786	54.3857	2.60842	0.00909611	0.0651373	FALSE	FALSE
SRR1153285	PRJNA237119		-219.033	75.1246	2.60793	0.00910915	0.065227	FALSE	FALSE
SRR1525429	PRJNA256193	SV-40 transformed primary human fetal epididymis cells	69.4643	84.0579	2.6078	0.00911262	0.0652457	FALSE	FALSE
SRR1918399	PRJNA278767	AML	-274.989	39.081	2.60773	0.00911437	0.0652494	FALSE	FALSE
SRR521447	SRP014320	gm12878	-221.963	176.653	2.60661	0.00914432	0.0653835	FALSE	FALSE
SRR3469452	PRJNA30709	hepg2	-105.21	95.3971	2.60657	0.00914543	0.0653835	FALSE	FALSE
SRR2937278	PRJNA302818	lcl_s4u_capturing	-123.863	13.2123	2.60639	0.00915017	0.0653835	FALSE	FALSE
SRR1639278	PRJNA264090	h1	253.961	-12.8634	2.60614	0.00915695	0.0654145	FALSE	FALSE
SRR1636108	PRJNA265857		-198.994	122.202	2.6059	0.00916341	0.065443	FALSE	FALSE
ERR1203469	PRJEB7388	ipsc	259.566	-28.2454	2.60537	0.00917754	0.0655199	FALSE	FALSE
SRR1656584	PRJNA267697	blood	-238.8	-196.198	2.60411	0.00921138	0.0657292	FALSE	FALSE
SRR1608867	PRJNA263397	AML	-258.2	53.4869	2.60367	0.0092231	0.0657767	FALSE	FALSE
SRR486237	PRJNA34535		81.901	63.4354	2.60289	0.00924428	0.0658344	FALSE	FALSE
ERR958499	PRJEB9852		-214.3	159.048	2.60239	0.00925756	0.0658924	FALSE	FALSE
SRR1660280	PRJNA258641	h9	250.344	-23.163	2.6022	0.00926291	0.0659059	FALSE	FALSE
SRR1656580	PRJNA267697	blood	-237.919	-200.762	2.60196	0.00926939	0.0659059	FALSE	FALSE
SRR1576863	PRJNA261297	ipsc	211.399	-44.9566	2.6019	0.00927085	0.0659059	FALSE	FALSE
SRR1028245	PRJNA227306	T-cells	-251.385	-62.6576	2.60134	0.00928607	0.0659659	FALSE	FALSE
SRR1812753	PRJNA276003	B-cells	-313.863	-48.6842	2.59987	0.00932603	0.0661605	FALSE	FALSE
SRR925709	PRJNA210428	breast	37.4338	77.805	2.5998	0.00932782	0.0661605	FALSE	FALSE
SRR1839801	PRJNA277352	blood	-221.111	-172.898	2.59953	0.00933515	0.0662034	FALSE	FALSE
SRR1656544	PRJNA267697	blood	-237.7	-195.852	2.59939	0.00933905	0.0662068	FALSE	FALSE
SRR1041711	PRJNA230454	llc12ph	259.203	-17.2234	2.59913	0.00934608	0.0662136	FALSE	FALSE
SRR1139397	PRJNA236130	hgdp00959	-231.424	185.301	2.59853	0.00936226	0.0662568	FALSE	FALSE
SRR1237984	PRJNA244582	h1	206.912	-41.4227	2.59817	0.00937212	0.0663153	FALSE	FALSE
SRR2937091	PRJNA302818	lcl_s4u_capturing	-125.493	9.33609	2.59726	0.00939712	0.066365	FALSE	FALSE
SRR1294109	PRJNA248289	ipsc	257.167	-10.7417	2.59666	0.00941351	0.0664602	FALSE	FALSE
SRR032249	PRJNA117631	lcl	-142.564	55.0171	2.59634	0.00942232	0.0665249	FALSE	FALSE
SRR1283414	PRJNA246711	blood	-226.13	80.0462	2.5945	0.00947295	0.066836	FALSE	FALSE
SRR1664738	PRJNA268433		200.974	174.436	2.59407	0.00948482	0.0668957	FALSE	FALSE
SRR2937209	PRJNA302818	lcl_s4u_capturing	-129.611	10.8742	2.59344	0.00950208	0.0669848	FALSE	FALSE
SRR1918574	PRJNA278767	AML	-279.911	49.6309	2.5933	0.00950601	0.067015	FALSE	FALSE
SRR1918270	PRJNA278767	AML	-279.209	42.662	2.59288	0.00951747	0.0670637	FALSE	FALSE
ERR342834	PRJEB4618	hepg2	-96.2481	94.4294	2.59211	0.00953885	0.0671324	FALSE	FALSE
SRR1918184	PRJNA278311		-306.523	-45.6157	2.59205	0.00954056	0.0671324	FALSE	FALSE
ERR866169	PRJEB7955	h9	376.106	-13.6336	2.59168	0.00955081	0.0671324	FALSE	FALSE
SRR2937118	PRJNA302818	lcl_s4u_capturing	-130.017	16.7762	2.59164	0.00955196	0.0671324	FALSE	FALSE
SRR1656566	PRJNA267697	blood	-238.91	-198.485	2.59157	0.00955378	0.0671324	FALSE	FALSE
SRR2937239	PRJNA302818	lcl_s4u_capturing	-126.338	5.44999	2.59123	0.0095634	0.0671802	FALSE	FALSE
SRR2850567	PRJNA300451		252.696	-27.4241	2.59081	0.00957498	0.0672294	FALSE	FALSE
SRR1918309	PRJNA278767	AML	-264.748	41.063	2.59064	0.00957982	0.0672294	FALSE	FALSE
SRR922452	PRJNA209572		-241.156	-101.043	2.59007	0.00959562	0.0673127	FALSE	FALSE
SRR1817391	PRJNA276277	lcl	-235.464	-57.2702	2.58966	0.00960719	0.0673969	FALSE	FALSE
SRR3187282	PRJNA313158	hct116	95.511	242.485	2.58936	0.00961542	0.0674037	FALSE	FALSE
SRR2925161	PRJNA302748		77.8261	68.5238	2.58812	0.00965026	0.0676108	FALSE	FALSE
SRR934348	PRJNA211925	cord blood	-222.191	26.9238	2.58811	0.00965054	0.0676108	FALSE	FALSE
SRR1918631	PRJNA278767	AML	-264.571	47.2849	2.58695	0.00968292	0.0678243	FALSE	FALSE
SRR949081	PRJNA214592	AML	-260.352	55.3587	2.58647	0.00969633	0.0678929	FALSE	FALSE
SRR1958165	PRJNA192215		239.08	-21.5372	2.58642	0.00969793	0.0678959	FALSE	FALSE
SRR1648608	PRJNA266932	mcf7	-27.1808	6.42184	2.58545	0.00972518	0.0680549	FALSE	FALSE
SRR896697	PRJNA208369		13.2923	-21.8257	2.58536	0.00972765	0.0680676	FALSE	FALSE
SRR2937008	PRJNA302818	lcl_s4u_capturing	-127.973	9.86186	2.58466	0.00974747	0.0681851	FALSE	FALSE
SRR2937019	PRJNA302818	lcl_s4u_capturing	-127.94	8.48081	2.58263	0.00980509	0.0684623	FALSE	FALSE
SRR1503202	PRJNA254050	ch-crpc	59.5136	92.9892	2.58215	0.00981874	0.0685309	FALSE	FALSE
SRR031850	PRJNA122271	lcl	-146.451	48.5271	2.58205	0.00982144	0.0685309	FALSE	FALSE
SRR896729	PRJNA208369		26.8928	-14.8642	2.57964	0.00989038	0.0688537	FALSE	FALSE
SRR3187286	PRJNA313158	hct116	95.4919	243.729	2.5796	0.00989157	0.0688537	FALSE	FALSE
SRR3540234	PRJNA322038	cumulus oophorus cells	-89.2032	-39.1106	2.5794	0.0098971	0.0688814	FALSE	FALSE
SRR2071726	PRJNA287562	neutrophils	-256.686	-148.857	2.57915	0.00990439	0.0688814	FALSE	FALSE
SRR1284895	PRJNA247362	hek293	200.754	175.001	2.57895	0.00991011	0.0688916	FALSE	FALSE
SRR392881	PRJNA150409		100.988	39.1216	2.57878	0.00991485	0.0688967	FALSE	FALSE
SRR1033462	PRJNA215685	hek293	193.254	170.775	2.57837	0.00992668	0.0689409	FALSE	FALSE
SRR3659179	PRJNA325456	sf188	71.9318	81.1643	2.57836	0.00992697	0.0689409	FALSE	FALSE
SRR1036118	PRJNA229548	AML	-280.425	51.4179	2.57798	0.00993802	0.0689583	FALSE	FALSE
SRR1648605	PRJNA266932	mcf7	-26.3461	8.32701	2.57733	0.00995657	0.0690265	FALSE	FALSE
SRR479056	PRJNA158975	thyroid	76.3877	-26.311	2.5764	0.0099835	0.0691719	FALSE	FALSE
SRR836179	PRJNA200696	ovary	-90.5216	-38.3297	2.57533	0.0100143	0.0693147	FALSE	FALSE
SRR3470656	PRJNA320221		37.3108	69.1465	2.57488	0.0100275	0.0693944	FALSE	FALSE
ERR266344	PRJEB1195		201.59	-33.3605	2.57457	0.0100365	0.0694451	FALSE	FALSE
SRR1957710	PRJNA280474	blood	-225.893	-168.834	2.57452	0.0100379	0.0694451	FALSE	FALSE
SRR1238550	PRJNA182153	hela	75.7935	141.615	2.57427	0.0100452	0.0694741	FALSE	FALSE
SRR398238	PRJNA156297	293t	196.787	177.257	2.57404	0.0100519	0.0694868	FALSE	FALSE
SRR1608905	PRJNA263397	AML	-258.425	62.2862	2.57401	0.0100527	0.0694868	FALSE	FALSE
SRR2937224	PRJNA302818	lcl_s4u_capturing	-123.217	9.7846	2.5739	0.0100559	0.0694868	FALSE	FALSE
ERR338418	PRJEB4204	keratinocyte	22.4903	81.0929	2.57353	0.0100666	0.0695302	FALSE	FALSE
SRR3053563	PRJNA306880	ipsc	178.773	-20.5744	2.57336	0.0100716	0.0695543	FALSE	FALSE
SRR2922689	PRJNA302109	lcl	-218.689	174.379	2.5724	0.0100996	0.0697317	FALSE	FALSE
SRR805764	PRJNA196147	B-cells	-315.413	-53.2882	2.57181	0.0101169	0.0698109	FALSE	FALSE
SRR897446	PRJNA208369		35.1678	-12.0393	2.5717	0.0101201	0.0698133	FALSE	FALSE
SRR2937147	PRJNA302818	lcl_s4u_capturing	-131.597	12.554	2.56982	0.0101752	0.0701506	FALSE	FALSE
SRR896668	PRJNA208369		-63.1621	-16.4048	2.56942	0.0101869	0.0702055	FALSE	FALSE
SRR578270	PRJNA176191	hela	76.6419	144.771	2.56937	0.0101884	0.0702055	FALSE	FALSE
SRR1814064	PRJNA276143	blood	-300.882	-59.1853	2.56928	0.0101911	0.0702125	FALSE	FALSE
ERR658220	PRJEB7574		81.2622	67.821	2.56914	0.0101951	0.0702125	FALSE	FALSE
SRR1608837	PRJNA263397	AML	-274.644	32.2773	2.569	0.0101994	0.0702316	FALSE	FALSE
SRR514141	PRJNA168981		191.416	-56.3682	2.56847	0.0102148	0.0703173	FALSE	FALSE
SRR1562729	PRJNA260053	iPSC	247.352	-25.1199	2.56842	0.0102164	0.0703173	FALSE	FALSE
SRR897479	PRJNA208369		32.7249	-4.16786	2.56701	0.0102579	0.0704977	FALSE	FALSE
DRR013794	PRJDB2676		-311.103	-51.9636	2.56614	0.0102838	0.0706595	FALSE	FALSE
SRR3469506	PRJNA30709	hepg2	-105.225	94.998	2.56561	0.0102995	0.0707138	FALSE	FALSE
SRR1812725	PRJNA276003	B-cells	-314.772	-45.8881	2.56453	0.0103316	0.070942	FALSE	FALSE
SRR653395	PRJNA187930	kasumi-1	-187.574	70.8937	2.56436	0.0103367	0.0709629	FALSE	FALSE
SRR1286921	PRJNA247475	cord blood	-252.958	-82.9012	2.56432	0.0103377	0.0709629	FALSE	FALSE
SRR2937056	PRJNA302818	lcl_s4u_capturing	-129.661	9.83983	2.56416	0.0103427	0.0709769	FALSE	FALSE
SRR1958166	PRJNA192215		239.438	-21.5593	2.56404	0.0103462	0.0709886	FALSE	FALSE
ERR866174	PRJEB7955	h9	377.201	-13.9477	2.56378	0.0103541	0.071038	FALSE	FALSE
SRR1918511	PRJNA278767	AML	-268.517	43.7614	2.56331	0.010368	0.0711135	FALSE	FALSE
SRR315116	PRJNA138597		-191.068	231.713	2.56326	0.0103694	0.0711135	FALSE	FALSE
SRR934638	PRJNA210428	breast	39.8155	75.4583	2.56271	0.0103859	0.0711601	FALSE	FALSE
SRR1567908	PRJNA260186	hela	73.8675	141.689	2.56237	0.0103962	0.0712026	FALSE	FALSE
ERR866177	PRJEB7955	h9	375.251	-13.1149	2.56214	0.0104028	0.0712064	FALSE	FALSE
SRR2937301	PRJNA302818	lcl_s4u_capturing	-128.737	15.4086	2.5621	0.0104043	0.0712064	FALSE	FALSE
SRR2001513	PRJNA282543	BEAS2B cells	66.654	87.9344	2.56204	0.0104061	0.0712064	FALSE	FALSE
SRR934258	PRJNA211925	cord blood	-222.358	22.8877	2.56127	0.010429	0.0713433	FALSE	FALSE
SRR479053	PRJNA158975	thyroid	76.6763	-25.9914	2.56121	0.0104307	0.0713433	FALSE	FALSE
SRR1313186	PRJNA251383	breast	-1.17028	-174.723	2.56073	0.0104452	0.0714113	FALSE	FALSE
SRR1608620	PRJNA263397	AML	-269.235	38.7595	2.56068	0.0104467	0.0714113	FALSE	FALSE
SRR863242	PRJNA203652	hek293	206.236	176.509	2.55987	0.010471	0.071531	FALSE	FALSE
SRR1608906	PRJNA263397	AML	-258.649	62.2471	2.55959	0.0104796	0.0715516	FALSE	FALSE
SRR873617	PRJNA206563	iPSC	259.499	-10.8849	2.55958	0.0104798	0.0715516	FALSE	FALSE
SRR3469585	PRJNA30709	hepg2	-105.396	95.4309	2.55944	0.0104841	0.0715674	FALSE	FALSE
SRR2313076	PRJNA295064	bone marrow	-233.152	66.4595	2.55905	0.0104958	0.0716115	FALSE	FALSE
SRR1633341	PRJNA265099		248.572	-1.3198	2.55868	0.0105071	0.0716726	FALSE	FALSE
SRR2937193	PRJNA302818	lcl_s4u_capturing	-123.834	10.0153	2.55842	0.0105149	0.0716852	FALSE	FALSE
ERR1203472	PRJEB7388	ipsc	259.981	-27.2295	2.5584	0.0105156	0.0716852	FALSE	FALSE
[truncated: 29,592 more rows]

## Sheet: Reactome
Reactome pathway	URL	Name	Enrichment Z-score	Enrichment P-value	Enrichment Q-value	Bonferroni significant	FDR 5% significant
[truncated: 1,494 more rows]

[truncated: 9 more sheets: GO_BP, GO_CC, GO_MF, KEGG, HPO, HPO_raw, MGI_MP, GtexV8, SingleCellAtlas]
