# Supplementary material for: Genetic insights into the age-specific biological mechanisms governing human ovarian aging
Source: Am J Hum Genet. 2023 Aug 4;110(9):1549–63. doi: 10.1016/j.ajhg.2023.07.006 (PMC10502738; doi:10.1016/j.ajhg.2023.07.006)
Supplement: Table S6. Pathway enrichment analysis for age 49 [file mmc6.xlsx]

## Sheet: Overview
Pathway enrichment analysis for: age47
Generated using Downstreamer 1.23-SNAPSHOT
Gene set database	Number of sets
GenePrioritization	19516
SampleEnrichment	31499
Reactome	1494
GO_BP	2818
GO_CC	563
GO_MF	764
KEGG	185
HPO	3726
HPO_raw	8853
MGI_MP	3422
GtexV8	54
SingleCellAtlas	172
Used settings
Number of permutations used for p-values: 10000
Number of permutations used for FDR: 100
Force normal pathway scores: false
Force normal GWAS gene z-scores: true
Regress out gene lengths from GWAS gene z-scores: true
Cis window definition: 250000

## Sheet: GenePrioritization
Gene ID	Gene symbol	Chromosome	Band	Start	End	Enrichment Z-score	Enrichment P-value	Enrichment Q-value	Bonferroni significant	FDR 5% significant	Distance to lead GWAS variant	GWAS variant ID	GWAS variant P-value	GWAS gene P-value
ENSG00000141867	BRD4	19	p13.12	15347647	15443356	7.28572	3.19962e-13	0	TRUE	TRUE	Trans (>250 kb)			2.35852
ENSG00000100393	EP300	22	q13.2	41487790	41576081	6.76016	1.37842e-11	0	TRUE	TRUE	Trans (>250 kb)			0.894017
ENSG00000272333	KMT2B	19	q13.12	36208921	36229779	6.5667	5.14424e-11	0	TRUE	TRUE	Trans (>250 kb)			3.0057
ENSG00000141568	FOXK2	17	q25.3	80477589	80602538	6.47578	9.43229e-11	0	TRUE	TRUE	Trans (>250 kb)			4.17816
ENSG00000076108	BAZ2A	12	q13.3	56989380	57030600	6.03598	1.58e-09	0	TRUE	TRUE	2310	rs7314487	3.23508e-10	7.13051
ENSG00000167548	KMT2D	12	q13.12	49412758	49453557	6.00154	1.95452e-09	0	TRUE	TRUE	Trans (>250 kb)			5.3306
ENSG00000130723	PRRC2B	9	q34.13	134269480	134375584	5.98473	2.16754e-09	0	TRUE	TRUE	Trans (>250 kb)			3.22723
ENSG00000168137	SETD5	3	p25.3	9439299	9520924	5.93985	2.85274e-09	0	TRUE	TRUE	Trans (>250 kb)			0.873828
ENSG00000186566	GPATCH8	17	q21.31	42472652	42580798	5.79376	6.88275e-09	0	TRUE	TRUE	56256	rs3803869	5.90214e-09	3.67444
ENSG00000135365	PHF21A	11	p11.2	45950871	46142985	5.77322	7.77707e-09	0	TRUE	TRUE	Trans (>250 kb)			1.44579
ENSG00000005339	CREBBP	16	p13.3	3775055	3930727	5.64352	1.66611e-08	0	TRUE	TRUE	Trans (>250 kb)			2.61783
ENSG00000100207	TCF20	22	q13.2	42556019	42739622	5.62539	1.85087e-08	0	TRUE	TRUE	Trans (>250 kb)			2.72402
ENSG00000166987	MBD6	12	q13.3	57914493	57923931	5.59567	2.19772e-08	0	TRUE	TRUE	Trans (>250 kb)			6.88989
ENSG00000117713	ARID1A	1	p36.11	27022524	27108595	5.57402	2.48922e-08	0	TRUE	TRUE	Trans (>250 kb)			0.48837
ENSG00000065526	SPEN	1	p36.21	16174359	16266955	5.57227	2.51435e-08	0	TRUE	TRUE	Trans (>250 kb)			2.32545
ENSG00000155640	C10orf12	10	q24.1	98741041	98745582	5.57103	2.53235e-08	0	TRUE	TRUE	Trans (>250 kb)			4.383
ENSG00000007047	MARK4	19	q13.32	45582546	45808541	5.55764	2.73446e-08	0	TRUE	TRUE	Trans (>250 kb)			4.15878
ENSG00000169925	BRD3	9	q34.2	136895427	136933657	5.54974	2.86102e-08	0	TRUE	TRUE	18471	rs7043355	5.88418e-15	7.13051
ENSG00000109118	PHF12	17	q11.2	27232268	27278789	5.52982	3.20566e-08	0	TRUE	TRUE	Trans (>250 kb)			4.44318
ENSG00000183495	EP400	12	q24.33	132434508	132565005	5.5101	3.58622e-08	0	TRUE	TRUE	Trans (>250 kb)			3.77174
ENSG00000100426	ZBED4	22	q13.33	50247490	50283726	5.47036	4.49112e-08	0	TRUE	TRUE	Trans (>250 kb)			0.978318
ENSG00000085872	CHERP	19	p13.11	16628700	16653341	5.46943	4.51494e-08	0	TRUE	TRUE	Trans (>250 kb)			0.717926
ENSG00000167522	ANKRD11	16	q24.3	89334038	89556969	5.45152	4.99423e-08	0	TRUE	TRUE	244923	rs11649155	3.33067e-16	7.13051
ENSG00000198646	NCOA6	20	q11.22	33284722	33413452	5.44013	5.32409e-08	0	TRUE	TRUE	Trans (>250 kb)			1.16771
ENSG00000213079	SCAF8	6	q25.2	155054459	155155192	5.43714	5.41439e-08	0	TRUE	TRUE	Trans (>250 kb)			0.504958
ENSG00000132005	RFX1	19	p13.12	14072350	14117851	5.41533	6.11773e-08	0	TRUE	TRUE	61417	rs7507907	2.80125e-09	7.13051
ENSG00000125386	FAM193A	4	p16.3	2626988	2734292	5.35677	8.47216e-08	0	TRUE	TRUE	Trans (>250 kb)			3.51058
ENSG00000172534	HCFC1	X	q28	153213004	153237258	5.35509	8.55158e-08	0	TRUE	TRUE	Trans (>250 kb)
ENSG00000100425	BRD1	22	q13.33	50166931	50221160	5.30188	1.14617e-07	0	TRUE	TRUE	Trans (>250 kb)			1.32241
ENSG00000173064	HECTD4	12	q24.13	112597992	112819896	5.27821	1.30451e-07	0	TRUE	TRUE	Trans (>250 kb)			1.5803
ENSG00000163960	UBXN7	3	q29	196074533	196159345	5.26012	1.43959e-07	0	TRUE	TRUE	Trans (>250 kb)			3.01737
ENSG00000143442	POGZ	1	q21.3	151375200	151431941	5.2465	1.55014e-07	0	TRUE	TRUE	Trans (>250 kb)			1.08998
ENSG00000099381	SETD1A	16	p11.2	30968615	30996437	5.23951	1.61003e-07	0	TRUE	TRUE	Trans (>250 kb)			1.50534
ENSG00000125834	STK35	20	p13	2082257	2157684	5.23739	1.62863e-07	0	TRUE	TRUE	Trans (>250 kb)			1.89763
ENSG00000130749	ZC3H4	19	q13.32	47567444	47617009	5.23306	1.66727e-07	0	TRUE	TRUE	Trans (>250 kb)			1.27072
ENSG00000127663	KDM4B	19	p13.3	4969125	5153606	5.19235	2.07654e-07	0	TRUE	TRUE	Trans (>250 kb)			5.21589
ENSG00000142599	RERE	1	p36.23	8412457	8877702	5.17063	2.3331e-07	0	TRUE	TRUE	Trans (>250 kb)			2.99441
ENSG00000168488	ATXN2L	16	p11.2	28834356	28848558	5.13931	2.75756e-07	0	TRUE	TRUE	Trans (>250 kb)			1.97963
ENSG00000132510	KDM6B	17	p13.1	7743222	7758114	5.13769	2.78136e-07	0	TRUE	TRUE	Trans (>250 kb)			4.03963
ENSG00000146083	RNF44	5	q35.2	175953698	175965026	5.13247	2.85972e-07	0	TRUE	TRUE	5841	rs11738194	0	7.13051
ENSG00000101040	ZMYND8	20	q13.12	45837859	45985567	5.12864	2.91846e-07	0	TRUE	TRUE	Trans (>250 kb)			0.613273
ENSG00000070444	MNT	17	p13.3	2287354	2304412	5.11762	3.09419e-07	0	TRUE	TRUE	148696	rs12450118	1.36863e-08	6.76683
ENSG00000183955	SETD8	12	q24.31	123868320	123893905	5.10995	3.22249e-07	0	TRUE	TRUE	5507	rs34032470	0	7.13051
ENSG00000181090	EHMT1	9	q34.3	140513444	140764468	5.09752	3.4413e-07	0	TRUE	TRUE	Trans (>250 kb)
ENSG00000127527	EPS15L1	19	p13.11	16466050	16582896	5.09203	3.54245e-07	0	TRUE	TRUE	Trans (>250 kb)			1.7401
ENSG00000177051	FBXO46	19	q13.32	46213887	46234162	5.04928	4.43471e-07	0	TRUE	TRUE	Trans (>250 kb)			3.11117
ENSG00000167566	NCKAP5L	12	q13.12	50184929	50222533	5.04817	4.46057e-07	0	TRUE	TRUE	Trans (>250 kb)			1.41717
ENSG00000156860	FBRS	16	p11.2	30669752	30682135	5.04622	4.50645e-07	0	TRUE	TRUE	Trans (>250 kb)			0.394813
ENSG00000204842	ATXN2	12	q24.12	111890018	112037480	5.01569	5.28421e-07	0	TRUE	TRUE	Trans (>250 kb)			0.683326
ENSG00000177169	ULK1	12	q24.33	132379196	132407712	4.99882	5.76814e-07	0	TRUE	TRUE	Trans (>250 kb)			0.579883
ENSG00000100813	ACIN1	14	q11.2	23527773	23564823	4.98839	6.08837e-07	0	TRUE	TRUE	Trans (>250 kb)			1.41717
ENSG00000161021	MAML1	5	q35.3	179159851	179223512	4.97146	6.64498e-07	0	TRUE	TRUE	Trans (>250 kb)			4.158
ENSG00000072518	MARK2	11	q13.1	63606400	63678491	4.9425	7.71274e-07	0	TRUE	TRUE	Trans (>250 kb)			6.66556
ENSG00000120733	KDM3B	5	q31.2	137688285	137772717	4.92955	8.24188e-07	0	TRUE	TRUE	Trans (>250 kb)			0.334402
ENSG00000179912	R3HDM2	12	q13.3	57643392	57824788	4.9289	8.26945e-07	0	TRUE	TRUE	Trans (>250 kb)			7.13051
ENSG00000124782	RREB1	6	p24.3	7107830	7252213	4.91007	9.10458e-07	0	TRUE	TRUE	Trans (>250 kb)			7.13051
ENSG00000063169	GLTSCR1	19	q13.33	48111453	48206533	4.90822	9.19058e-07	0	TRUE	TRUE	Trans (>250 kb)			3.88099
ENSG00000187605	TET3	2	p13.1	74229840	74335303	4.90031	9.56837e-07	0	TRUE	TRUE	Trans (>250 kb)			3.68491
ENSG00000090615	GOLGA3	12	q24.33	133345495	133405444	4.89212	9.97544e-07	0	TRUE	TRUE	Trans (>250 kb)			1.8916
ENSG00000074054	CLASP1	2	q14.3	122095352	122407163	4.85743	1.1892e-06	0	TRUE	TRUE	Trans (>250 kb)			1.95194
ENSG00000126705	AHDC1	1	p36.11	27860546	27930942	4.85537	1.20165e-06	0	TRUE	TRUE	Trans (>250 kb)			3.2691
ENSG00000198625	MDM4	1	q32.1	204485511	204542871	4.83078	1.35996e-06	0	TRUE	TRUE	Trans (>250 kb)			1.18624
ENSG00000082701	GSK3B	3	q13.33	119540170	119813264	4.82196	1.42152e-06	0	TRUE	TRUE	Trans (>250 kb)			3.2375
ENSG00000143190	POU2F1	1	q24.1	167190066	167396582	4.78543	1.70621e-06	0	TRUE	TRUE	Trans (>250 kb)			2.39
ENSG00000085185	BCORL1	X	q26.1	129115083	129192058	4.77886	1.7629e-06	0	TRUE	TRUE	Trans (>250 kb)
ENSG00000054118	THRAP3	1	p34.3	36690017	36770958	4.76418	1.89622e-06	0	TRUE	TRUE	Trans (>250 kb)			2.44343
ENSG00000100888	CHD8	14	q11.2	21853353	21924285	4.73326	2.20938e-06	0.000277778	TRUE	TRUE	Trans (>250 kb)			0.289534
ENSG00000167978	SRRM2	16	p13.3	2802330	2822539	4.70447	2.5453e-06	0.00038961	TRUE	TRUE	Trans (>250 kb)			4.75822
ENSG00000162775	RBM15	1	p13.3	110881128	110889299	4.67213	2.98085e-06	0.00038961	FALSE	TRUE	Trans (>250 kb)			4.28744
ENSG00000175115	PACS1	11	q13.1	65837834	66012218	4.67065	3.00255e-06	0.00038961	FALSE	TRUE	Trans (>250 kb)			1.21379
ENSG00000110395	CBL	11	q23.3	119076752	119178859	4.64326	3.42959e-06	0.000493827	FALSE	TRUE	Trans (>250 kb)			2.74509
ENSG00000143614	GATAD2B	1	q21.3	153777201	153895451	4.64113	3.46504e-06	0.000493827	FALSE	TRUE	Trans (>250 kb)			2.37712
ENSG00000084112	SSH1	12	q24.11	109176466	109251366	4.64063	3.47353e-06	0.000493827	FALSE	TRUE	Trans (>250 kb)			2.27597
ENSG00000171634	BPTF	17	q24.2	65821640	65980494	4.6227	3.78782e-06	0.000555556	FALSE	TRUE	Trans (>250 kb)			7.13051
ENSG00000090061	CCNK	14	q32.2	99947506	100001381	4.59863	4.25282e-06	0.000555556	FALSE	TRUE	Trans (>250 kb)			0.153426
ENSG00000167595	C19orf55	19	q13.12	36249044	36261930	4.59257	4.37823e-06	0.000555556	FALSE	TRUE	Trans (>250 kb)			3.08292
ENSG00000167470	MIDN	19	p13.3	1248552	1259142	4.58345	4.57372e-06	0.000555556	FALSE	TRUE	Trans (>250 kb)			1.22699
ENSG00000165699	TSC1	9	q34.13	135766735	135820020	4.58174	4.61121e-06	0.000555556	FALSE	TRUE	Trans (>250 kb)			2.10208
ENSG00000147130	ZMYM3	X	q13.1	70459474	70474996	4.5803	4.64309e-06	0.000555556	FALSE	TRUE	Trans (>250 kb)
ENSG00000139718	SETD1B	12	q24.31	122242086	122270562	4.5783	4.68776e-06	0.000555556	FALSE	TRUE	91703	rs2466145	4.10338e-13	7.13051
ENSG00000136931	NR5A1	9	q33.3	127243516	127269709	4.57415	4.78163e-06	0.000555556	FALSE	TRUE	Trans (>250 kb)			7.13051
ENSG00000181555	SETD2	3	p21.31	47057919	47205457	4.5708	4.85873e-06	0.000555556	FALSE	TRUE	Trans (>250 kb)			7.13051
ENSG00000167257	RNF214	11	q23.3	117103341	117157161	4.5623	5.05969e-06	0.000659341	FALSE	TRUE	Trans (>250 kb)			2.69451
ENSG00000164080	RAD54L2	3	p21.2	51575160	51702683	4.53985	5.62931e-06	0.000744681	FALSE	TRUE	Trans (>250 kb)			7.13051
ENSG00000167491	GATAD2A	19	p13.11	19496635	19619740	4.53757	5.69052e-06	0.000842105	FALSE	TRUE	Trans (>250 kb)			1.1118
ENSG00000188827	SLX4	16	p13.3	3631182	3661599	4.5202	6.1782e-06	0.000927835	FALSE	TRUE	Trans (>250 kb)			0.000563935
ENSG00000180357	ZNF609	15	q22.31	64752941	64978264	4.50762	6.55582e-06	0.000980392	FALSE	TRUE	Trans (>250 kb)			3.18787
ENSG00000171467	ZNF318	6	p21.1	43274872	43337216	4.49109	7.086e-06	0.000980392	FALSE	TRUE	Trans (>250 kb)			1.92328
ENSG00000100354	TNRC6B	22	q13.1	40440821	40731812	4.49061	7.10184e-06	0.000980392	FALSE	TRUE	Trans (>250 kb)			7.13051
ENSG00000127511	SIN3B	19	p13.11	16940211	16991164	4.47997	7.4654e-06	0.00105769	FALSE	TRUE	Trans (>250 kb)			2.19384
ENSG00000156030	ELMSAN1	14	q24.3	74181825	74256988	4.47816	7.52899e-06	0.00105769	FALSE	TRUE	Trans (>250 kb)			2.89023
ENSG00000118058	KMT2A	11	q23.3	118307205	118397539	4.47269	7.7242e-06	0.00114286	FALSE	TRUE	Trans (>250 kb)			4.1262
ENSG00000139154	AEBP2	12	p12.3	19556979	19873735	4.47052	7.8031e-06	0.00121495	FALSE	TRUE	Trans (>250 kb)			2.65849
ENSG00000132003	ZSWIM4	19	p13.13	13906274	13943044	4.46979	7.82948e-06	0.00121495	FALSE	TRUE	67889	rs7507907	2.80125e-09	2.40554
ENSG00000148396	SEC16A	9	q34.3	139334549	139372141	4.46004	8.19462e-06	0.0012844	FALSE	TRUE	Trans (>250 kb)			2.21958
ENSG00000007545	CRAMP1L	16	p13.3	1662326	1727909	4.45052	8.56623e-06	0.0012844	FALSE	TRUE	Trans (>250 kb)			7.13051
ENSG00000183530	PRR14L	22	q12.2	32072242	32146126	4.40764	1.04503e-05	0.00169492	FALSE	TRUE	Trans (>250 kb)			5.40972
ENSG00000140836	ZFHX3	16	q22.3	72816784	73093597	4.40356	1.06489e-05	0.00169492	FALSE	TRUE	Trans (>250 kb)			4.41217
ENSG00000149639	SOGA1	20	q11.23	35405845	35492089	4.39578	1.10378e-05	0.00169492	FALSE	TRUE	Trans (>250 kb)			1.5112
ENSG00000173575	CHD2	15	q26.1	93426526	93571237	4.39572	1.10406e-05	0.00169492	FALSE	TRUE	Trans (>250 kb)			3.98636
ENSG00000198920	KIAA0753	17	p13.1	6481468	6544247	4.39242	1.12094e-05	0.00169492	FALSE	TRUE	Trans (>250 kb)			0.6618
ENSG00000196689	TRPV1	17	p13.2	3468738	3500392	4.39183	1.12401e-05	0.00169492	FALSE	TRUE	Trans (>250 kb)			0.622525
ENSG00000169635	HIC2	22	q11.21	21771693	21805752	4.38579	1.15567e-05	0.00169492	FALSE	TRUE	Trans (>250 kb)			4.22499
ENSG00000131061	ZNF341	20	q11.22	32319463	32380075	4.37088	1.23744e-05	0.00173554	FALSE	TRUE	0	rs2747546	3.16118e-11	7.13051
ENSG00000148842	CNNM2	10	q24.32	104678050	104849978	4.36275	1.28438e-05	0.00173554	FALSE	TRUE	20750	rs12219346	7.48501e-12	7.13051
ENSG00000175931	UBE2O	17	q25.1	74385532	74449288	4.36236	1.28667e-05	0.00173554	FALSE	TRUE	Trans (>250 kb)			2.34459
ENSG00000184634	MED12	X	q13.1	70338406	70362303	4.3541	1.33612e-05	0.0018254	FALSE	TRUE	Trans (>250 kb)
ENSG00000099875	MKNK2	19	p13.3	2037470	2051243	4.34714	1.37926e-05	0.0018254	FALSE	TRUE	Trans (>250 kb)			7.13051
ENSG00000079432	CIC	19	q13.2	42772689	42799949	4.33786	1.43878e-05	0.0018254	FALSE	TRUE	Trans (>250 kb)			1.02086
ENSG00000116731	PRDM2	1	p36.21	14026693	14151574	4.32862	1.50048e-05	0.0018254	FALSE	TRUE	Trans (>250 kb)			0.240724
ENSG00000107341	UBE2R2	9	p13.3	33817565	33920402	4.31724	1.57992e-05	0.00184615	FALSE	TRUE	Trans (>250 kb)			2.09528
ENSG00000156858	PRR14	16	p11.2	30662038	30667761	4.31538	1.59331e-05	0.00184615	FALSE	TRUE	Trans (>250 kb)			0.148103
ENSG00000155592	ZKSCAN2	16	p12.1	25247322	25269252	4.31502	1.5959e-05	0.00184615	FALSE	TRUE	Trans (>250 kb)			2.71391
ENSG00000173366	TLR9	3	p21.2	52255097	52265206	4.30901	1.6399e-05	0.0018705	FALSE	TRUE	Trans (>250 kb)			5.05035
ENSG00000179361	ARID3B	15	q24.1	74833518	74890472	4.3076	1.65032e-05	0.0018705	FALSE	TRUE	Trans (>250 kb)			7.13051
ENSG00000196498	NCOR2	12	q24.31	124808961	125052135	4.2981	1.72266e-05	0.0018705	FALSE	TRUE	Trans (>250 kb)			4.10134
ENSG00000133226	SRRM1	1	p36.11	24958207	24999758	4.29645	1.73557e-05	0.0018705	FALSE	TRUE	Trans (>250 kb)			1.90605
ENSG00000126746	ZNF384	12	p13.31	6775643	6798738	4.2933	1.76037e-05	0.0018705	FALSE	TRUE	Trans (>250 kb)			5.7785
ENSG00000105323	HNRNPUL1	19	q13.2	41768401	41813503	4.28693	1.81162e-05	0.0018705	FALSE	TRUE	Trans (>250 kb)			5.55475
ENSG00000126464	PRR12	19	q13.33	50094900	50129696	4.28579	1.82094e-05	0.0018705	FALSE	TRUE	Trans (>250 kb)			2.72402
ENSG00000130699	TAF4	20	q13.33	60528525	60640866	4.27062	1.94929e-05	0.00207143	FALSE	TRUE	Trans (>250 kb)			0.675277
ENSG00000269846	RBL1	20	q11.23	35724188	35725581	4.26732	1.97838e-05	0.00211268	FALSE	TRUE	Trans (>250 kb)			2.38351
ENSG00000136715	SAP130	2	q14.3	128698791	128785694	4.26654	1.98529e-05	0.00211268	FALSE	TRUE	Trans (>250 kb)			4.5396
ENSG00000213923	CSNK1E	22	q13.1	38686697	38794527	4.25701	2.07176e-05	0.00236486	FALSE	TRUE	96908	rs11705586	0	4.56521
ENSG00000205560	CPT1B	22	q13.33	51007290	51017899	4.25511	2.08945e-05	0.00236486	FALSE	TRUE	Trans (>250 kb)			5.10713
ENSG00000183864	TOB2	22	q13.2	41829496	41843027	4.25508	2.08971e-05	0.00236486	FALSE	TRUE	Trans (>250 kb)			0.101872
ENSG00000187792	ZNF70	22	q11.23	24083769	24093279	4.25255	2.11352e-05	0.00236486	FALSE	TRUE	Trans (>250 kb)			3.2691
ENSG00000182979	MTA1	14	q32.33	105886159	105937066	4.24489	2.18697e-05	0.00236486	FALSE	TRUE	Trans (>250 kb)			4.63387
ENSG00000124214	STAU1	20	q13.13	47729878	47804904	4.24126	2.22269e-05	0.00241611	FALSE	TRUE	Trans (>250 kb)			7.13051
ENSG00000169375	SIN3A	15	q24.2	75661720	75748183	4.23734	2.26182e-05	0.00246667	FALSE	TRUE	Trans (>250 kb)			7.13051
ENSG00000197136	PCNXL3	11	q13.1	65383244	65404910	4.2287	2.35044e-05	0.00269231	FALSE	TRUE	Trans (>250 kb)			5.45641
ENSG00000119596	YLPM1	14	q24.3	75230069	75322244	4.22241	2.41708e-05	0.00269231	FALSE	TRUE	Trans (>250 kb)			5.02975
ENSG00000112787	FBRSL1	12	q24.33	133066137	133161774	4.22043	2.43834e-05	0.00269231	FALSE	TRUE	Trans (>250 kb)			4.05282
ENSG00000084731	KIF3C	2	p23.3	26149471	26205618	4.2182	2.46256e-05	0.00269231	FALSE	TRUE	Trans (>250 kb)			0.896449
ENSG00000134644	PUM1	1	p35.2	31404353	31538838	4.21266	2.5238e-05	0.00269231	FALSE	TRUE	Trans (>250 kb)			4.33188
ENSG00000160299	PCNT	21	q22.3	47744036	47865682	4.19926	2.67786e-05	0.00291139	FALSE	TRUE	Trans (>250 kb)			3.13294
ENSG00000153487	ING1	13	q34	111365083	111373421	4.1961	2.71556e-05	0.00298137	FALSE	TRUE	Trans (>250 kb)			1.71995
ENSG00000073614	KDM5A	12	p13.33	389295	498620	4.19545	2.72325e-05	0.00298137	FALSE	TRUE	Trans (>250 kb)			1.81748
ENSG00000128394	APOBEC3F	22	q13.1	39436609	39449915	4.18362	2.86898e-05	0.00314815	FALSE	TRUE	Trans (>250 kb)			1.05043
ENSG00000061936	SFSWAP	12	q24.33	132195626	132284282	4.17766	2.94529e-05	0.00327273	FALSE	TRUE	Trans (>250 kb)			1.69835
ENSG00000185219	ZNF445	3	p21.31	44481262	44519162	4.17164	3.02415e-05	0.00329341	FALSE	TRUE	Trans (>250 kb)			5.60872
ENSG00000075568	TMEM131	2	q11.2	98372799	98612388	4.1648	3.11621e-05	0.00337278	FALSE	TRUE	Trans (>250 kb)			1.82938
ENSG00000182606	TRAK1	3	p22.1	42055294	42267381	4.16349	3.1342e-05	0.00337278	FALSE	TRUE	Trans (>250 kb)			5.99081
ENSG00000116128	BCL9	1	q21.2	147013182	147098017	4.15826	3.20683e-05	0.00345029	FALSE	TRUE	Trans (>250 kb)			4.63168
ENSG00000161202	DVL3	3	q27.1	183873176	183891398	4.15307	3.28048e-05	0.00346821	FALSE	TRUE	116279	rs55953689	2.77556e-15	5.23505
ENSG00000169221	TBC1D10B	16	p11.2	30368423	30381585	4.14903	3.33883e-05	0.00367816	FALSE	TRUE	Trans (>250 kb)			1.30459
ENSG00000185262	UBALD2	17	q25.1	74261283	74267375	4.12849	3.65149e-05	0.00378531	FALSE	TRUE	Trans (>250 kb)			2.41701
ENSG00000181192	DHTKD1	10	p14	12110971	12165224	4.12727	3.67098e-05	0.00384615	FALSE	TRUE	Trans (>250 kb)			2.07114
ENSG00000088888	MAVS	20	p13	3827487	3849280	4.12678	3.67886e-05	0.00384615	FALSE	TRUE	Trans (>250 kb)			3.5983
ENSG00000075413	MARK3	14	q32.32	103851729	103970168	4.12528	3.70289e-05	0.00384615	FALSE	TRUE	Trans (>250 kb)			6.05295
ENSG00000123999	INHA	2	q35	220433884	220440435	4.12522	3.70379e-05	0.00384615	FALSE	TRUE	Trans (>250 kb)			3.96962
ENSG00000108306	FBXL20	17	q12	37415384	37558776	4.12119	3.76927e-05	0.0038587	FALSE	TRUE	0	rs632202	9.27572e-09	7.13051
ENSG00000196792	STRN3	14	q12	31363005	31495607	4.12025	3.78461e-05	0.0038587	FALSE	TRUE	Trans (>250 kb)			3.66339
ENSG00000100139	MICALL1	22	q13.1	38301664	38338829	4.1152	3.8685e-05	0.00395722	FALSE	TRUE	Trans (>250 kb)			1.67548
ENSG00000089351	GRAMD1A	19	q13.11	35485688	35517375	4.11297	3.90593e-05	0.00395722	FALSE	TRUE	Trans (>250 kb)			1.30665
ENSG00000158636	C11orf30	11	q13.5	76155967	76264069	4.10499	4.04327e-05	0.00414894	FALSE	TRUE	Trans (>250 kb)			2.2516
ENSG00000172943	PHF8	X	p11.22	53963109	54075391	4.09337	4.25148e-05	0.00426316	FALSE	TRUE	Trans (>250 kb)
ENSG00000127481	UBR4	1	p36.13	19401000	19536770	4.09312	4.2561e-05	0.00427083	FALSE	TRUE	Trans (>250 kb)			1.83542
ENSG00000146067	FAM193B	5	q35.3	176946789	176981542	4.0886	4.33979e-05	0.00427083	FALSE	TRUE	Trans (>250 kb)			4.71797
ENSG00000138336	TET1	10	q21.3	70320413	70454239	4.08359	4.43452e-05	0.00443878	FALSE	TRUE	0	rs113716271	1.69655e-10	7.13051
ENSG00000130856	ZNF236	18	q23	74534563	74682683	4.08201	4.4648e-05	0.00443878	FALSE	TRUE	Trans (>250 kb)			6.91827
ENSG00000100330	MTMR3	22	q12.2	30279144	30426855	4.0816	4.47266e-05	0.00443878	FALSE	TRUE	Trans (>250 kb)			7.13051
ENSG00000080603	SRCAP	16	p11.2	30709530	30755602	4.08029	4.49802e-05	0.00444444	FALSE	TRUE	Trans (>250 kb)			0.521398
ENSG00000070476	ZXDC	3	q21.3	126156444	126194762	4.08024	4.49902e-05	0.00444444	FALSE	TRUE	0	rs4679244	5.10703e-14	7.13051
ENSG00000141858	SAMD1	19	p13.12	14198652	14201848	4.07318	4.63755e-05	0.00457286	FALSE	TRUE	187719	rs7507907	2.80125e-09	3.72125
ENSG00000196588	MKL1	22	q13.2	40806285	41032706	4.06828	4.73611e-05	0.00462264	FALSE	TRUE	Trans (>250 kb)			3.39213
ENSG00000137478	FCHSD2	11	q13.4	72547790	72853306	4.06828	4.73617e-05	0.00462264	FALSE	TRUE	Trans (>250 kb)			3.99333
ENSG00000162923	WDR26	1	q42.12	224572845	224624735	4.0658	4.78686e-05	0.00462264	FALSE	TRUE	Trans (>250 kb)			1.81879
ENSG00000099331	MYO9B	19	p13.11	17186591	17325346	4.06499	4.8035e-05	0.00462264	FALSE	TRUE	Trans (>250 kb)			6.4743
ENSG00000179833	SERTAD2	2	p14	64858755	64978139	4.06323	4.83973e-05	0.00462264	FALSE	TRUE	Trans (>250 kb)			1.90374
ENSG00000148384	INPP5E	9	q34.3	139323071	139334274	4.05544	5.00391e-05	0.00462264	FALSE	TRUE	Trans (>250 kb)			2.12668
ENSG00000188026	RILPL1	12	q24.31	123955925	124018265	4.05385	5.03811e-05	0.00462264	FALSE	TRUE	93112	rs34032470	0	7.13051
ENSG00000157540	DYRK1A	21	q22.13	38738092	38889753	4.0412	5.31775e-05	0.00462264	FALSE	TRUE	Trans (>250 kb)			1.74986
ENSG00000214655	ZSWIM8	10	q22.2	75545340	75561551	4.03959	5.35441e-05	0.00462264	FALSE	TRUE	Trans (>250 kb)			4.71122
ENSG00000011451	WIZ	19	p13.12	15532319	15560762	4.03595	5.43811e-05	0.00464789	FALSE	TRUE	Trans (>250 kb)			4.74093
ENSG00000090924	PLEKHG2	19	q13.2	39903225	39919054	4.02925	5.59552e-05	0.0047907	FALSE	TRUE	Trans (>250 kb)			3.80695
ENSG00000152104	PTPN14	1	q41	214522039	214725792	4.02103	5.7945e-05	0.00483871	FALSE	TRUE	Trans (>250 kb)			4.40224
ENSG00000129351	ILF3	19	p13.2	10764937	10803093	4.01202	6.02007e-05	0.00490991	FALSE	TRUE	Trans (>250 kb)			4.66021
ENSG00000267168	RP11-318A15.7	17	q25.1	74729060	74734604	4.00952	6.08424e-05	0.00490991	FALSE	TRUE	Trans (>250 kb)			0.485549
ENSG00000140750	ARHGAP17	16	p12.1	24930706	25026987	4.00854	6.10941e-05	0.00490991	FALSE	TRUE	Trans (>250 kb)			1.00662
ENSG00000172939	OXSR1	3	p22.2	38206580	38296979	3.9989	6.36384e-05	0.00502242	FALSE	TRUE	Trans (>250 kb)			5.78207
ENSG00000179335	CLK3	15	q24.1	74890841	74932057	3.99537	6.45946e-05	0.00504386	FALSE	TRUE	Trans (>250 kb)			7.13051
ENSG00000102974	CTCF	16	q22.1	67596310	67673086	3.99142	6.56792e-05	0.00504386	FALSE	TRUE	Trans (>250 kb)			3.72936
ENSG00000171456	ASXL1	20	q11.21	30946155	31027122	3.99005	6.60598e-05	0.00504386	FALSE	TRUE	Trans (>250 kb)			4.51228
ENSG00000159958	TNFRSF13C	22	q13.2	42321045	42322822	3.99	6.60736e-05	0.00504386	FALSE	TRUE	Trans (>250 kb)			2.67606
ENSG00000163961	RNF168	3	q29	196195654	196230639	3.98652	6.70502e-05	0.00510917	FALSE	TRUE	Trans (>250 kb)			1.75452
ENSG00000178229	ZNF543	19	q13.43	57831877	57842144	3.98356	6.78904e-05	0.00513043	FALSE	TRUE	Trans (>250 kb)			2.37083
ENSG00000141027	NCOR1	17	p11.2	15932471	16121499	3.98172	6.84185e-05	0.00515152	FALSE	TRUE	Trans (>250 kb)			6.35979
ENSG00000100106	TRIOBP	22	q13.1	38093011	38172563	3.97862	6.9315e-05	0.00517094	FALSE	TRUE	Trans (>250 kb)			4.58277
ENSG00000010292	NCAPD2	12	p13.31	6602522	6641121	3.97857	6.93296e-05	0.00517094	FALSE	TRUE	Trans (>250 kb)			6.40196
ENSG00000156304	SCAF4	21	q22.11	33043346	33104388	3.97736	6.96833e-05	0.00523404	FALSE	TRUE	Trans (>250 kb)			7.13051
ENSG00000101216	GMEB2	20	q13.33	62218955	62258394	3.97564	7.01914e-05	0.00529412	FALSE	TRUE	Trans (>250 kb)			7.13051
ENSG00000177728	KIAA0195	17	q25.1	73437240	73496171	3.9748	7.04394e-05	0.00529412	FALSE	TRUE	Trans (>250 kb)			2.34459
ENSG00000160094	ZNF362	1	p35.1	33722146	33766320	3.97462	7.04905e-05	0.00529412	FALSE	TRUE	Trans (>250 kb)			2.55076
ENSG00000166439	RNF169	11	q13.4	74459913	74553458	3.96917	7.21226e-05	0.005375	FALSE	TRUE	Trans (>250 kb)			0.7228
ENSG00000107929	LARP4B	10	p15.3	855484	977564	3.96518	7.3339e-05	0.00545455	FALSE	TRUE	Trans (>250 kb)			4.35613
ENSG00000155506	LARP1	5	q33.2	154092462	154197167	3.96233	7.4222e-05	0.00547325	FALSE	TRUE	0	rs816719	9.95282e-12	7.13051
ENSG00000180815	MAP3K15	X	p22.12	19378174	19533379	3.96073	7.47222e-05	0.0054918	FALSE	TRUE	Trans (>250 kb)
ENSG00000104885	DOT1L	19	p13.3	2164148	2232577	3.95945	7.51221e-05	0.0055102	FALSE	TRUE	Trans (>250 kb)			1.27325
ENSG00000076201	PTPN23	3	p21.31	47422501	47454931	3.95238	7.7378e-05	0.00568548	FALSE	TRUE	Trans (>250 kb)			7.13051
ENSG00000115421	PAPOLG	2	p16.1	60983365	61029220	3.94783	7.88638e-05	0.00578313	FALSE	TRUE	Trans (>250 kb)			1.40194
ENSG00000115464	USP34	2	p15	61414598	61697904	3.94611	7.94309e-05	0.00588	FALSE	TRUE	Trans (>250 kb)			4.45013
ENSG00000112658	SRF	6	p21.1	43139037	43149243	3.93956	8.16324e-05	0.00599206	FALSE	TRUE	Trans (>250 kb)			1.04457
ENSG00000177732	SOX12	20	p13	306207	310865	3.93699	8.25104e-05	0.00602362	FALSE	TRUE	240307	rs6053810	0	2.7852
ENSG00000175826	CTDNEP1	17	p13.1	7146910	7155810	3.93667	8.26201e-05	0.00602362	FALSE	TRUE	Trans (>250 kb)			5.75528
ENSG00000197714	ZNF460	19	q13.43	57791419	57804937	3.92358	8.72419e-05	0.00625954	FALSE	TRUE	Trans (>250 kb)			2.82355
ENSG00000109685	WHSC1	4	p16.3	1873151	1983934	3.92339	8.73121e-05	0.00625954	FALSE	TRUE	Trans (>250 kb)			2.16815
ENSG00000197724	PHF2	9	q22.31	96338689	96441869	3.92248	8.76404e-05	0.00625954	FALSE	TRUE	Trans (>250 kb)			5.34439
ENSG00000086758	HUWE1	X	p11.22	53559057	53713673	3.92165	8.79448e-05	0.00625954	FALSE	TRUE	Trans (>250 kb)
ENSG00000172081	MOB3A	19	p13.3	2071037	2096672	3.91924	8.88285e-05	0.00627376	FALSE	TRUE	Trans (>250 kb)			3.9703
ENSG00000107862	GBF1	10	q24.32	104005289	104142656	3.90596	9.38521e-05	0.00640741	FALSE	TRUE	Trans (>250 kb)			4.18078
ENSG00000149679	CABLES2	20	q13.33	60963688	60982341	3.90115	9.57379e-05	0.00640741	FALSE	TRUE	Trans (>250 kb)			1.37178
ENSG00000185591	SP1	12	q13.13	53773960	53810230	3.89576	9.78913e-05	0.00650909	FALSE	TRUE	Trans (>250 kb)			4.60196
ENSG00000079313	REXO1	19	p13.3	1815248	1848452	3.89212	9.93734e-05	0.00650909	FALSE	TRUE	Trans (>250 kb)			1.69995
ENSG00000184897	H1FX	3	q21.3	129033615	129035120	3.88811	0.000101029	0.00650909	FALSE	TRUE	Trans (>250 kb)			2.87427
ENSG00000058673	ZC3H11A	1	q32.1	203764782	203823252	3.88468	0.000102464	0.0065942	FALSE	TRUE	Trans (>250 kb)			3.48076
ENSG00000181222	POLR2A	17	p13.1	7387685	7417933	3.88303	0.000103164	0.0066065	FALSE	TRUE	Trans (>250 kb)			6.94451
ENSG00000049618	ARID1B	6	q25.3	157099063	157531913	3.87712	0.000105701	0.00669065	FALSE	TRUE	Trans (>250 kb)			3.01737
ENSG00000115568	ZNF142	2	q35	219502639	219524378	3.87622	0.000106092	0.00670251	FALSE	TRUE	Trans (>250 kb)			5.2532
ENSG00000178409	BEND3	6	q21	107386386	107436473	3.87041	0.000108654	0.00684397	FALSE	TRUE	Trans (>250 kb)			3.20649
ENSG00000142784	WDTC1	1	p36.11	27561007	27635110	3.86654	0.000110391	0.00694737	FALSE	TRUE	Trans (>250 kb)			1.48578
ENSG00000213999	MEF2B	19	p13.11	19256377	19303400	3.85882	0.000113934	0.00714777	FALSE	TRUE	Trans (>250 kb)			0.577364
ENSG00000100811	YY1	14	q32.2	100704635	100749129	3.85723	0.000114679	0.00714777	FALSE	TRUE	Trans (>250 kb)			2.12428
ENSG00000111752	PHC1	12	p13.31	9066492	9094063	3.85694	0.000114815	0.00714777	FALSE	TRUE	Trans (>250 kb)
ENSG00000002016	RAD52	12	p13.33	1021243	1099219	3.85427	0.000116076	0.00721088	FALSE	TRUE	0	rs57307148	4.39826e-12	7.13051
ENSG00000049089	COL9A2	1	p34.2	40766159	40783488	3.85136	0.000117465	0.00721088	FALSE	TRUE	Trans (>250 kb)			4.13688
ENSG00000164916	FOXK1	7	p22.1	4683388	4811074	3.84773	0.000119215	0.0073064	FALSE	TRUE	Trans (>250 kb)			3.27014
ENSG00000011114	BTBD7	14	q32.12	93703896	93799438	3.8468	0.000119669	0.0073064	FALSE	TRUE	Trans (>250 kb)			4.23788
ENSG00000169733	RFNG	17	q25.3	80005778	80009707	3.84576	0.000120181	0.00738255	FALSE	TRUE	Trans (>250 kb)			1.7277
ENSG00000107185	RGP1	9	p13.3	35749203	35758572	3.8446	0.000120748	0.0073913	FALSE	TRUE	Trans (>250 kb)			4.63728
ENSG00000065491	TBC1D22B	6	p21.2	37225548	37300746	3.8385	0.000123788	0.00753333	FALSE	TRUE	Trans (>250 kb)			2.0908
ENSG00000255767	RP13-512J5.1	2	p25.3	3579574	3595547	3.83784	0.00012412	0.00757475	FALSE	TRUE	Trans (>250 kb)			3.63127
ENSG00000126461	SCAF1	19	q13.33	50145382	50161899	3.83319	0.00012649	0.00779605	FALSE	TRUE	Trans (>250 kb)			0.782524
ENSG00000166716	ZNF592	15	q25.3	85291866	85349659	3.83309	0.000126541	0.00779605	FALSE	TRUE	Trans (>250 kb)			4.83909
ENSG00000110046	ATG2A	11	q13.1	64662007	64684722	3.82854	0.000128905	0.0079085	FALSE	TRUE	Trans (>250 kb)			1.02488
ENSG00000141956	PRDM15	21	q22.3	43218385	43299591	3.81795	0.000134566	0.00809061	FALSE	TRUE	Trans (>250 kb)			3.5388
ENSG00000104960	PTOV1	19	q13.33	50353992	50364001	3.81424	0.000136601	0.00819355	FALSE	TRUE	Trans (>250 kb)			7.13051
ENSG00000059804	SLC2A3	12	p13.31	8071826	8088871	3.81229	0.000137688	0.00820513	FALSE	TRUE	Trans (>250 kb)
ENSG00000065883	CDK13	7	p14.1	39989636	40136733	3.81205	0.000137819	0.00820513	FALSE	TRUE	Trans (>250 kb)			2.95274
ENSG00000103197	TSC2	16	p13.3	2097466	2138716	3.80689	0.000140723	0.00821656	FALSE	TRUE	Trans (>250 kb)			2.36054
ENSG00000080845	DLGAP4	20	q11.23	34894258	35157040	3.79842	0.000145621	0.00857595	FALSE	TRUE	Trans (>250 kb)			1.80138
ENSG00000228835	AC012123.1	18	q12.1	30349758	30354376	3.79456	0.000147903	0.00862069	FALSE	TRUE	Trans (>250 kb)			0.105904
ENSG00000075151	EIF4G3	1	p36.12	21132963	21503377	3.79314	0.000148752	0.0086875	FALSE	TRUE	Trans (>250 kb)			4.33363
ENSG00000111676	ATN1	12	p13.31	7033626	7051484	3.78997	0.000150667	0.00872274	FALSE	TRUE	Trans (>250 kb)
ENSG00000135686	KLHL36	16	q24.1	84682131	84701292	3.78327	0.000154782	0.0088	FALSE	TRUE	Trans (>250 kb)			3.82185
ENSG00000267041	ZNF850	19	q13.12	37205285	37263727	3.77326	0.000161129	0.00917683	FALSE	TRUE	Trans (>250 kb)			2.8103
ENSG00000156639	ZFAND3	6	p21.2	37787275	38122400	3.7719	0.000162007	0.00917933	FALSE	TRUE	Trans (>250 kb)			3.2556
ENSG00000184863	RBM33	7	q36.3	155437145	155574179	3.76817	0.000164448	0.00927711	FALSE	TRUE	Trans (>250 kb)			4.78938
ENSG00000188493	C19orf54	19	q13.2	41246761	41257458	3.76182	0.00016868	0.00946588	FALSE	TRUE	Trans (>250 kb)			4.97126
ENSG00000185049	NELFA	4	p16.3	1984441	2043630	3.76053	0.000169552	0.00946588	FALSE	TRUE	Trans (>250 kb)			0.789009
ENSG00000126003	PLAGL2	20	q11.21	30780306	30795594	3.75346	0.000174412	0.00968481	FALSE	TRUE	Trans (>250 kb)			3.66814
ENSG00000254413	CHKB-CPT1B	22	q13.33	51007298	51021394	3.7473	0.000178747	0.00968481	FALSE	TRUE	Trans (>250 kb)			4.90464
ENSG00000105738	SIPA1L3	19	q13.13	38397868	38699012	3.74627	0.00017948	0.00968481	FALSE	TRUE	Trans (>250 kb)			2.37501
ENSG00000108262	GIT1	17	q11.2	27900487	27921072	3.74537	0.000180125	0.00968481	FALSE	TRUE	Trans (>250 kb)			2.97293
ENSG00000267303	CTD-2369P2.12	19	p13.2	10426147	10431354	3.74501	0.000180383	0.00968481	FALSE	TRUE	Trans (>250 kb)			5.84555
ENSG00000173262	SLC2A14	12	p13.31	7965108	8043744	3.74488	0.000180483	0.00968481	FALSE	TRUE	Trans (>250 kb)
ENSG00000102225	CDK16	X	p11.23	47077259	47089396	3.74422	0.000180955	0.00968481	FALSE	TRUE	Trans (>250 kb)
ENSG00000197321	SVIL	10	p11.23	29746267	30025710	3.74367	0.00018135	0.00968481	FALSE	TRUE	Trans (>250 kb)			3.61782
ENSG00000174231	PRPF8	17	p13.3	1553923	1588176	3.74336	0.000181574	0.00968481	FALSE	TRUE	Trans (>250 kb)			2.24845
ENSG00000124177	CHD6	20	q12	40030741	40247133	3.7414	0.000183001	0.00968661	FALSE	TRUE	Trans (>250 kb)			4.71292
ENSG00000163635	ATXN7	3	p14.1	63850233	63989138	3.74019	0.00018388	0.0096875	FALSE	TRUE	Trans (>250 kb)			1.71995
ENSG00000178951	ZBTB7A	19	p13.3	4044362	4066943	3.73937	0.000184485	0.00974504	FALSE	TRUE	82829	rs76315900	2.67991e-10	1.63983
ENSG00000119772	DNMT3A	2	p23.3	25455845	25565459	3.73582	0.000187101	0.00988701	FALSE	TRUE	Trans (>250 kb)			1.06977
ENSG00000137073	UBAP2	9	p13.3	33921691	34048947	3.73039	0.000191184	0.0101124	FALSE	TRUE	Trans (>250 kb)			1.7205
ENSG00000167674	HDGFRP2	19	p13.3	4472284	4502223	3.7284	0.000192698	0.0101961	FALSE	TRUE	Trans (>250 kb)			4.5123
ENSG00000072062	PRKACA	19	p13.12	14202500	14228896	3.72363	0.000196376	0.0102762	FALSE	TRUE	191567	rs7507907	2.80125e-09	3.2691
ENSG00000218416	AC110619.2	2	q37.3	241388732	241396131	3.72215	0.000197537	0.0102762	FALSE	TRUE	Trans (>250 kb)			1.50107
ENSG00000102572	STK24	13	q32.2	99102455	99230194	3.71895	0.000200052	0.0102762	FALSE	TRUE	Trans (>250 kb)			1.55085
ENSG00000086015	MAST2	1	p34.1	46252659	46501796	3.7188	0.000200172	0.0102762	FALSE	TRUE	208409	rs12044708	9.14604e-11	5.88617
ENSG00000101849	TBL1X	X	p22.31	9431335	9687780	3.71735	0.000201326	0.010303	FALSE	TRUE	Trans (>250 kb)
ENSG00000038532	CLEC16A	16	p13.13	11038345	11276046	3.71001	0.000207251	0.0107104	FALSE	TRUE	Trans (>250 kb)			2.96268
ENSG00000089902	RCOR1	14	q32.31	103058998	103196913	3.70372	0.000212457	0.0110054	FALSE	TRUE	Trans (>250 kb)			1.64806
ENSG00000129933	MAU2	19	p13.11	19431490	19469563	3.70183	0.000214047	0.0110541	FALSE	TRUE	Trans (>250 kb)			1.85818
ENSG00000136367	ZFHX2	14	q11.2	23990066	24025401	3.70096	0.000214786	0.0110541	FALSE	TRUE	Trans (>250 kb)			3.13677
ENSG00000267114	CTB-129P6.11	19	q13.32	45453301	45457264	3.70004	0.00021557	0.0110695	FALSE	TRUE	Trans (>250 kb)			0.419046
ENSG00000173065	FAM222B	17	q11.2	27082996	27182250	3.69887	0.000216561	0.0110695	FALSE	TRUE	Trans (>250 kb)			4.99079
ENSG00000159592	GPBP1L1	1	p34.1	46092976	46153785	3.69873	0.000216677	0.0110695	FALSE	TRUE	Trans (>250 kb)			3.73572
ENSG00000142867	BCL10	1	p22.3	85731931	85742773	3.69837	0.000216987	0.0110695	FALSE	TRUE	Trans (>250 kb)			1.63457
ENSG00000137413	TAF8	6	p21.1	42018251	42055199	3.69754	0.000217695	0.0110904	FALSE	TRUE	Trans (>250 kb)			2.72917
ENSG00000167302	ENTHD2	17	q25.3	79202077	79212891	3.69733	0.000217883	0.0110904	FALSE	TRUE	Trans (>250 kb)			2.17879
ENSG00000078403	MLLT10	10	p12.31	21823094	22032559	3.69583	0.000219172	0.0111111	FALSE	TRUE	Trans (>250 kb)			6.99877
ENSG00000258830	RP11-123K3.4	12	q13.3	57643392	57690267	3.69501	0.000219879	0.0111111	FALSE	TRUE	Trans (>250 kb)			7.13051
ENSG00000198198	SZT2	1	p34.2	43855553	43918321	3.68996	0.000224294	0.0112661	FALSE	TRUE	Trans (>250 kb)			2.85163
ENSG00000163681	SLMAP	3	p14.3	57741177	57914895	3.68678	0.000227109	0.0112661	FALSE	TRUE	Trans (>250 kb)			7.13051
ENSG00000170776	AKAP13	15	q25.3	85923802	86292586	3.68363	0.00022994	0.0112661	FALSE	TRUE	0	rs431254	1.87112e-09	5.45131
ENSG00000135945	REV1	2	q11.2	100016938	100106497	3.68257	0.000230896	0.0112853	FALSE	TRUE	24366	rs7597045	2.96256e-10	7.13051
ENSG00000130311	DDA1	19	p13.11	17420327	17434110	3.67155	0.000241081	0.0115897	FALSE	TRUE	Trans (>250 kb)			6.03849
ENSG00000237441	RGL2	6	p21.32	33259431	33267101	3.66729	0.000245137	0.0117136	FALSE	TRUE	Trans (>250 kb)			7.13051
ENSG00000167395	ZNF646	16	p11.2	31085743	31095517	3.66616	0.000246217	0.0117347	FALSE	TRUE	Trans (>250 kb)			3.73378
ENSG00000171206	TRIM8	10	q24.32	104404253	104418164	3.66088	0.000251353	0.0120102	FALSE	TRUE	109266	rs11191393	2.47665e-09	7.13051
ENSG00000087460	GNAS	20	q13.32	57414773	57486247	3.65793	0.000254261	0.0120854	FALSE	TRUE	Trans (>250 kb)			4.51376
ENSG00000111540	RAB5B	12	q13.2	56367697	56388490	3.65609	0.000256091	0.0120854	FALSE	TRUE	Trans (>250 kb)			0.871627
ENSG00000065000	AP3D1	19	p13.3	2100988	2164464	3.65603	0.000256152	0.0120854	FALSE	TRUE	Trans (>250 kb)			0.6503
ENSG00000127452	FBXL12	19	p13.2	9920943	9938492	3.65429	0.000257892	0.0121805	FALSE	TRUE	Trans (>250 kb)			2.86656
ENSG00000103126	AXIN1	16	p13.3	337440	402673	3.65121	0.00026101	0.0122277	FALSE	TRUE	Trans (>250 kb)			3.02948
ENSG00000182177	ASB18	2	q37.2	237102095	237173052	3.65063	0.0002616	0.0122277	FALSE	TRUE	Trans (>250 kb)			2.85902
ENSG00000066044	ELAVL1	19	p13.2	8023463	8070543	3.64491	0.000267487	0.012266	FALSE	TRUE	Trans (>250 kb)			4.07632
ENSG00000224420	ADM5	19	q13.33	50191921	50193832	3.64475	0.000267649	0.012285	FALSE	TRUE	Trans (>250 kb)			3.59782
ENSG00000100226	GTPBP1	22	q13.1	39101728	39134304	3.64199	0.000270542	0.0123775	FALSE	TRUE	0	rs5757261	2.07867e-12	5.45131
ENSG00000076984	MAP2K7	19	p13.2	7968728	7979363	3.63977	0.00027288	0.0124205	FALSE	TRUE	Trans (>250 kb)			3.20649
ENSG00000132017	DCAF15	19	p13.12	14063304	14072254	3.63734	0.000275468	0.012561	FALSE	TRUE	52371	rs7507907	2.80125e-09	7.13051
ENSG00000033030	ZCCHC8	12	q24.31	122957417	122985518	3.62677	0.000286983	0.0128333	FALSE	TRUE	0	rs4758657	1.03975e-08	7.13051
ENSG00000139645	ANKRD52	12	q13.3	56631591	56652175	3.62557	0.000288327	0.0128333	FALSE	TRUE	Trans (>250 kb)			3.10937
ENSG00000139990	DCAF5	14	q24.1	69517598	69619867	3.62385	0.000290246	0.0128333	FALSE	TRUE	Trans (>250 kb)			2.46638
ENSG00000214946	TBC1D26	17	p12	15635561	15649476	3.62336	0.000290804	0.0128333	FALSE	TRUE	Trans (>250 kb)			3.14626
ENSG00000138834	MAPK8IP3	16	p13.3	1756184	1820318	3.62274	0.000291494	0.0128333	FALSE	TRUE	Trans (>250 kb)			4.22759
ENSG00000165288	BRWD3	X	q21.1	79926353	80065187	3.62251	0.000291758	0.0128333	FALSE	TRUE	Trans (>250 kb)
ENSG00000174579	MSL2	3	q22.3	135867764	135916083	3.62137	0.000293051	0.0128673	FALSE	TRUE	23503	rs9818740	8.9373e-14	7.13051
ENSG00000083168	KAT6A	8	p11.21	41786997	41909508	3.62095	0.000293522	0.0128673	FALSE	TRUE	Trans (>250 kb)			0.536966
ENSG00000134109	EDEM1	3	p26.1	5229331	5261642	3.61655	0.000298552	0.0130047	FALSE	TRUE	Trans (>250 kb)			1.30812
ENSG00000168066	SF1	11	q13.1	64532078	64546258	3.61338	0.000302234	0.0131616	FALSE	TRUE	Trans (>250 kb)			0.494309
ENSG00000125447	GGA3	17	q25.1	73232694	73258444	3.61055	0.000305548	0.0132168	FALSE	TRUE	Trans (>250 kb)			2.61019
ENSG00000141298	SSH2	17	q11.2	27952956	28257294	3.61053	0.000305576	0.0132168	FALSE	TRUE	Trans (>250 kb)			2.86656
ENSG00000167182	SP2	17	q21.32	45973516	46006323	3.60894	0.000307453	0.0133023	FALSE	TRUE	Trans (>250 kb)			1.82938
ENSG00000135597	REPS1	6	q24.1	139224630	139309398	3.60641	0.000310458	0.0134491	FALSE	TRUE	Trans (>250 kb)			0.833062
ENSG00000160877	NACC1	19	p13.2	13228917	13251955	3.60316	0.00031437	0.0135566	FALSE	TRUE	Trans (>250 kb)			2.25318
ENSG00000198026	ZNF335	20	q13.12	44577292	44600833	3.60098	0.000317016	0.0136552	FALSE	TRUE	Trans (>250 kb)			3.64576
ENSG00000171940	ZNF217	20	q13.2	52183604	52226446	3.59884	0.000319636	0.0137385	FALSE	TRUE	Trans (>250 kb)			4.39567
ENSG00000130396	MLLT4	6	q27	168227602	168372703	3.59685	0.000322094	0.0137757	FALSE	TRUE	Trans (>250 kb)			4.71271
ENSG00000181035	SLC25A42	19	p13.11	19174808	19223697	3.59126	0.000329082	0.013918	FALSE	TRUE	Trans (>250 kb)			0.11082
ENSG00000160741	CRTC2	1	q21.3	153920145	153931101	3.59115	0.000329221	0.013918	FALSE	TRUE	Trans (>250 kb)			1.8234
ENSG00000070770	CSNK2A2	16	q21	58191811	58231824	3.58502	0.000337054	0.014127	FALSE	TRUE	Trans (>250 kb)			2.54433
ENSG00000114739	ACVR2B	3	p22.2	38495342	38534633	3.58462	0.000337571	0.0141403	FALSE	TRUE	Trans (>250 kb)			6.12983
ENSG00000166783	KIAA0430	16	p13.11	15688243	15737023	3.5782	0.00034597	0.0143722	FALSE	TRUE	0	rs11649126	1.83737e-08	7.13051
ENSG00000173706	HEG1	3	q21.2	124684554	124774802	3.57683	0.000347792	0.0143722	FALSE	TRUE	Trans (>250 kb)			0.66727
ENSG00000171703	TCEA2	20	q13.33	62681189	62703700	3.57382	0.000351806	0.0144966	FALSE	TRUE	Trans (>250 kb)			4.67457
ENSG00000105655	ISYNA1	19	p13.11	18545198	18549111	3.56891	0.000358464	0.0146993	FALSE	TRUE	Trans (>250 kb)			3.67278
ENSG00000232671	RP11-126K1.2	1	q21.3	151252500	151254405	3.56526	0.00036349	0.0147826	FALSE	TRUE	Trans (>250 kb)			4.95138
ENSG00000022976	ZNF839	14	q32.31	102783714	102809044	3.56485	0.000364062	0.0147826	FALSE	TRUE	Trans (>250 kb)			0.886752
ENSG00000153815	CMIP	16	q23.2	81478775	81745367	3.56485	0.00036407	0.0147826	FALSE	TRUE	Trans (>250 kb)			3.81081
ENSG00000226397	C12orf77	12	p12.1	25146358	25150453	3.56065	0.000369942	0.0147826	FALSE	TRUE	Trans (>250 kb)			0.0199897
ENSG00000055609	KMT2C	7	q36.1	151832010	152133090	3.5598	0.000371144	0.0147826	FALSE	TRUE	Trans (>250 kb)			2.31803
ENSG00000062650	WAPAL	10	q23.2	88195013	88281572	3.55976	0.000371191	0.0147826	FALSE	TRUE	Trans (>250 kb)			0.125333
ENSG00000101126	ADNP	20	q13.13	49505585	49547958	3.5597	0.000371279	0.0147826	FALSE	TRUE	0	rs6126124	5.16918e-09	7.13051
ENSG00000174282	ZBTB4	17	p13.1	7362685	7387582	3.55942	0.000371676	0.0147826	FALSE	TRUE	Trans (>250 kb)			7.13051
ENSG00000133136	GNG5P2	X	q23	109589700	109590201	3.55921	0.000371966	0.0147826	FALSE	TRUE	Trans (>250 kb)
ENSG00000020256	ZFP64	20	q13.2	50668202	50820847	3.55526	0.000377603	0.0148812	FALSE	TRUE	Trans (>250 kb)			4.65879
ENSG00000078699	CBFA2T2	20	q11.21	32077881	32237842	3.54502	0.000392587	0.0150106	FALSE	TRUE	0	rs57752914	5.80755e-11	7.13051
ENSG00000136378	ADAMTS7	15	q25.1	79051545	79103773	3.54474	0.000393001	0.0150106	FALSE	TRUE	Trans (>250 kb)			3.91083
ENSG00000188559	RALGAPA2	20	p11.23	20370196	20693131	3.5447	0.000393054	0.0150106	FALSE	TRUE	Trans (>250 kb)			0.556027
ENSG00000171606	ZNF274	19	q13.43	58694396	58724928	3.53134	0.000413464	0.0160924	FALSE	TRUE	Trans (>250 kb)			2.83731
ENSG00000118707	TGIF2	20	q11.23	35201891	35222353	3.53133	0.000413482	0.0160924	FALSE	TRUE	Trans (>250 kb)			1.39428
ENSG00000198218	QRICH1	3	p21.31	49067140	49131796	3.52989	0.000415727	0.0161006	FALSE	TRUE	0	rs9810318	4.40998e-09	7.13051
ENSG00000225828	FAM229A	1	p35.1	32826871	32829879	3.5281	0.000418559	0.0161169	FALSE	TRUE	Trans (>250 kb)			1.60117
ENSG00000196296	ATP2A1	16	p11.2	28889726	28915830	3.52631	0.000421399	0.0161875	FALSE	TRUE	Trans (>250 kb)			1.39428
ENSG00000155111	CDK19	6	q21	110931181	111137161	3.52436	0.000424501	0.0162346	FALSE	TRUE	Trans (>250 kb)			2.56395
ENSG00000175215	CTDSP2	12	q14.1	58213710	58240522	3.52359	0.000425738	0.0162346	FALSE	TRUE	Trans (>250 kb)			5.32078
ENSG00000266733	TBC1D29	17	q11.2	28884130	28890511	3.52341	0.000426035	0.0162346	FALSE	TRUE	Trans (>250 kb)			1.63409
ENSG00000038382	TRIO	5	p15.2	14143811	14532235	3.51371	0.000441892	0.0166735	FALSE	TRUE	Trans (>250 kb)			0.394407
ENSG00000204463	BAG6	6	p21.33	31606805	31620482	3.509	0.000449799	0.0169467	FALSE	TRUE	0	rs12524536	0	7.13051
ENSG00000173120	KDM2A	11	q13.2	66886740	67025558	3.50803	0.000451432	0.0169734	FALSE	TRUE	Trans (>250 kb)			2.79753
ENSG00000204406	MBD5	2	q23.1	148778580	149275805	3.50659	0.000453884	0.0170204	FALSE	TRUE	Trans (>250 kb)			2.50489
ENSG00000104859	CLASRP	19	q13.32	45542298	45574214	3.50361	0.000459003	0.0170909	FALSE	TRUE	Trans (>250 kb)			3.24022
ENSG00000186174	BCL9L	11	q23.3	118764584	118796317	3.50336	0.000459432	0.0170909	FALSE	TRUE	Trans (>250 kb)			2.42405
ENSG00000136802	LRRC8A	9	q34.11	131644391	131680318	3.50295	0.000460142	0.0170909	FALSE	TRUE	Trans (>250 kb)			2.33876
ENSG00000176542	KIAA2018	3	q13.2	113367232	113415493	3.50274	0.000460498	0.0170909	FALSE	TRUE	Trans (>250 kb)			1.00849
ENSG00000168298	HIST1H1E	6	p22.2	26156559	26157343	3.49914	0.000466766	0.0172144	FALSE	TRUE	Trans (>250 kb)			7.13051
ENSG00000261221	ZNF865	19	q13.42	56116771	56128635	3.49874	0.000467469	0.0172144	FALSE	TRUE	130985	rs62128256	3.35562e-08	4.62674
ENSG00000143398	PIP5K1A	1	q21.3	151170425	151222012	3.49801	0.000468751	0.0172167	FALSE	TRUE	Trans (>250 kb)			3.91636
ENSG00000185236	RAB11B	19	p13.2	8454865	8469318	3.49715	0.000470264	0.0172167	FALSE	TRUE	Trans (>250 kb)			2.42642
ENSG00000186834	HEXIM1	17	q21.31	43224684	43229468	3.49708	0.000470383	0.0172167	FALSE	TRUE	Trans (>250 kb)			2.23302
ENSG00000102786	INTS6	13	q14.3	51928213	52028400	3.49313	0.000477402	0.0174059	FALSE	TRUE	Trans (>250 kb)			0.543056
ENSG00000156650	KAT6B	10	q22.2	76585340	76792380	3.49156	0.000480213	0.0176087	FALSE	TRUE	Trans (>250 kb)			0.879165
ENSG00000165458	INPPL1	11	q13.4	71934745	71950149	3.48995	0.000483103	0.0176575	FALSE	TRUE	Trans (>250 kb)			1.40429
ENSG00000137218	FRS3	6	p21.1	41737914	41754280	3.4876	0.000487382	0.0177996	FALSE	TRUE	Trans (>250 kb)			5.47892
ENSG00000074755	ZZEF1	17	p13.2	3907739	4046314	3.48183	0.000497992	0.0181323	FALSE	TRUE	Trans (>250 kb)			3.54392
ENSG00000100731	PCNX	14	q24.2	71374122	71582099	3.48088	0.000499763	0.0181323	FALSE	TRUE	Trans (>250 kb)			1.52109
ENSG00000095951	HIVEP1	6	p24.1	12008995	12165232	3.48021	0.000501022	0.0181323	FALSE	TRUE	Trans (>250 kb)			0.882304
ENSG00000160305	DIP2A	21	q22.3	47878812	47989926	3.47863	0.000503975	0.0182136	FALSE	TRUE	Trans (>250 kb)			3.67444
ENSG00000018408	WWTR1	3	q25.1	149235022	149454501	3.47793	0.000505295	0.0182171	FALSE	TRUE	Trans (>250 kb)			4.11026
ENSG00000177084	POLE	12	q24.33	133200348	133263951	3.47606	0.000508845	0.0183012	FALSE	TRUE	Trans (>250 kb)			3.02948
ENSG00000169951	ZNF764	16	p11.2	30565085	30569819	3.47385	0.000513049	0.0184231	FALSE	TRUE	Trans (>250 kb)			0.108299
ENSG00000204569	PPP1R10	6	p21.33	30568177	30586389	3.47133	0.000517885	0.0184895	FALSE	TRUE	0	rs1264423	4.39559e-12	7.13051
ENSG00000101004	NINL	20	p11.21	25433341	25566153	3.46784	0.000524664	0.0186907	FALSE	TRUE	40736	rs117862510	4.80964e-11	7.13051
ENSG00000124422	USP22	17	p11.2	20902910	20947073	3.46709	0.000526131	0.0186907	FALSE	TRUE	Trans (>250 kb)			2.8103
ENSG00000117407	ARTN	1	p34.1	44398992	44402913	3.46152	0.000537141	0.0188701	FALSE	TRUE	Trans (>250 kb)			3.89014
ENSG00000138764	CCNG2	4	q21.1	78078304	78354542	3.45979	0.000540599	0.0189098	FALSE	TRUE	Trans (>250 kb)			3.52276
ENSG00000077044	DGKD	2	q37.1	234263153	234380750	3.45929	0.00054161	0.0189159	FALSE	TRUE	Trans (>250 kb)			6.5748
ENSG00000149532	CPSF7	11	q12.2	61170121	61197503	3.45618	0.000547896	0.0190672	FALSE	TRUE	Trans (>250 kb)			1.43273
ENSG00000114982	KANSL3	2	q11.2	97258907	97308524	3.45422	0.000551894	0.0191636	FALSE	TRUE	Trans (>250 kb)			4.63457
ENSG00000060237	WNK1	12	p13.33	861759	1020618	3.45418	0.000551966	0.0191636	FALSE	TRUE	12565	rs57307148	4.39826e-12	7.13051
ENSG00000133895	MEN1	11	q13.1	64570982	64578766	3.45004	0.000560496	0.0192674	FALSE	TRUE	Trans (>250 kb)			1.05698
ENSG00000005007	UPF1	19	p13.11	18942747	18979045	3.44856	0.000563574	0.0192674	FALSE	TRUE	Trans (>250 kb)			3.40922
ENSG00000114956	DGUOK	2	p13.1	74153953	74186088	3.4479	0.000564954	0.0192674	FALSE	TRUE	Trans (>250 kb)			3.66843
ENSG00000171681	ATF7IP	12	p13.1	14518610	14651697	3.44723	0.000566367	0.0192674	FALSE	TRUE	Trans (>250 kb)			1.85607
ENSG00000182095	TNRC18	7	p22.1	5346421	5465045	3.44586	0.000569253	0.0193248	FALSE	TRUE	0	rs71531304	0	5.45131
ENSG00000100796	SMEK1	14	q32.12	91923955	91976898	3.44458	0.000571944	0.0193636	FALSE	TRUE	42204	rs941760	3.01266e-09	7.13051
ENSG00000093000	NUP50	22	q13.31	45559722	45583896	3.44383	0.000573535	0.0193841	FALSE	TRUE	142324	rs7284990	1.11022e-16	0.724102
ENSG00000126070	AGO3	1	p34.3	36396319	36538101	3.44293	0.000575449	0.0193863	FALSE	TRUE	Trans (>250 kb)			2.24845
ENSG00000186001	LRCH3	3	q29	197518097	197615307	3.44265	0.000576052	0.0193863	FALSE	TRUE	Trans (>250 kb)			1.86741
ENSG00000151148	UBE3B	12	q24.11	109915207	109974507	3.44071	0.000580187	0.019552	FALSE	TRUE	Trans (>250 kb)			0.0912962
ENSG00000110497	AMBRA1	11	p11.2	46417964	46615675	3.439	0.000583874	0.019552	FALSE	TRUE	Trans (>250 kb)			4.1592
ENSG00000112659	CUL9	6	p21.1	43149913	43192325	3.4374	0.000587321	0.0196243	FALSE	TRUE	Trans (>250 kb)			1.73782
ENSG00000144560	VGLL4	3	p25.3	11597544	11762220	3.43487	0.000592828	0.0197504	FALSE	TRUE	Trans (>250 kb)			3.29731
ENSG00000112320	SOBP	6	q21	107811162	107981357	3.43436	0.000593952	0.0197509	FALSE	TRUE	Trans (>250 kb)			2.55401
ENSG00000118482	PHF3	6	q12	64345725	64489229	3.43061	0.000602233	0.0199824	FALSE	TRUE	Trans (>250 kb)			2.00051
ENSG00000161298	ZNF382	19	q13.12	37095719	37119499	3.4295	0.000604701	0.0199824	FALSE	TRUE	Trans (>250 kb)			4.16537
ENSG00000054965	FAM168A	11	q13.4	73111532	73309234	3.42825	0.000607497	0.0200176	FALSE	TRUE	Trans (>250 kb)			2.16423
ENSG00000145014	TMEM44	3	q29	194308402	194354418	3.42322	0.000618835	0.0203846	FALSE	TRUE	Trans (>250 kb)			2.27933
ENSG00000124006	OBSL1	2	q35	220415451	220436581	3.42266	0.000620121	0.0203846	FALSE	TRUE	Trans (>250 kb)			3.73304
ENSG00000108819	PPP1R9B	17	q21.33	48211104	48227991	3.41916	0.000628143	0.0207491	FALSE	TRUE	Trans (>250 kb)			2.27765
ENSG00000166704	ZNF606	19	q13.43	58488421	58514717	3.41804	0.000630739	0.0207491	FALSE	TRUE	Trans (>250 kb)			4.39868
ENSG00000184677	ZBTB40	1	p36.12	22778344	22857650	3.41699	0.000633185	0.0207639	FALSE	TRUE	Trans (>250 kb)			1.57508
ENSG00000107882	SUFU	10	q24.32	104263744	104393292	3.41657	0.000634158	0.0207639	FALSE	TRUE	134138	rs11191393	2.47665e-09	7.13051
ENSG00000134698	AGO4	1	p34.3	36273773	36323491	3.41407	0.000640006	0.0209532	FALSE	TRUE	Trans (>250 kb)			0.867421
ENSG00000197951	ZNF71	19	q13.43	57106632	57137849	3.4106	0.000648201	0.0211399	FALSE	TRUE	Trans (>250 kb)			1.08455
ENSG00000101493	ZNF516	18	q23	74069644	74207146	3.40938	0.000651101	0.0211724	FALSE	TRUE	Trans (>250 kb)			2.56395
ENSG00000185684	EP400NL	12	q24.33	132568828	132613029	3.40595	0.000659332	0.0213574	FALSE	TRUE	Trans (>250 kb)			3.16016
ENSG00000068878	PSME4	2	p16.2	54091204	54197977	3.39738	0.000680352	0.0219454	FALSE	TRUE	Trans (>250 kb)			6.565
ENSG00000160445	ZER1	9	q34.11	131492065	131534693	3.39432	0.00068799	0.0221791	FALSE	TRUE	Trans (>250 kb)			2.91564
ENSG00000261732	LA16c-431H6.6	16	p13.3	1682260	1736716	3.39386	0.000689151	0.0221791	FALSE	TRUE	Trans (>250 kb)			7.13051
ENSG00000149187	CELF1	11	p11.2	47487496	47587121	3.38628	0.000708467	0.0226678	FALSE	TRUE	Trans (>250 kb)			4.5028
ENSG00000105426	PTPRS	19	p13.3	5158506	5340814	3.38574	0.000709863	0.0226756	FALSE	TRUE	Trans (>250 kb)			3.29731
ENSG00000130758	MAP3K10	19	q13.2	40697651	40721482	3.38495	0.000711903	0.0226878	FALSE	TRUE	Trans (>250 kb)			3.0057
ENSG00000188895	MSL1	17	q21.1	38278551	38293042	3.38454	0.000712973	0.0227	FALSE	TRUE	213675	rs12939832	6.06211e-10	4.63183
ENSG00000163125	RPRD2	1	q21.3	150335567	150449042	3.38341	0.000715922	0.0227741	FALSE	TRUE	Trans (>250 kb)			3.59391
ENSG00000159140	SON	21	q22.11	34914924	34949812	3.38075	0.000722896	0.0229022	FALSE	TRUE	Trans (>250 kb)			4.21069
ENSG00000160113	NR2F6	19	p13.11	17342692	17356749	3.37888	0.000727812	0.023096	FALSE	TRUE	Trans (>250 kb)			6.93725
ENSG00000108509	CAMTA2	17	p13.2	4871287	4890960	3.3781	0.000729881	0.0231023	FALSE	TRUE	Trans (>250 kb)			1.45512
ENSG00000197603	C5orf42	5	p13.2	37106330	37249530	3.37584	0.000735909	0.023229	FALSE	TRUE	Trans (>250 kb)			2.1113
ENSG00000117523	PRRC2C	1	q24.3	171454651	171562650	3.37293	0.000743716	0.0233717	FALSE	TRUE	Trans (>250 kb)			4.93557
ENSG00000074356	C17orf85	17	p13.2	3714460	3749545	3.37189	0.000746531	0.0233879	FALSE	TRUE	Trans (>250 kb)			2.35249
ENSG00000150281	CTF1	16	p11.2	30907928	30914881	3.37116	0.000748524	0.0233879	FALSE	TRUE	Trans (>250 kb)			1.82472
ENSG00000227729	RD3L	14	q32.33	104406763	104408645	3.36803	0.000757072	0.0235621	FALSE	TRUE	Trans (>250 kb)			0.64628
ENSG00000140398	NEIL1	15	q24.2	75639296	75647592	3.36564	0.000763654	0.0236868	FALSE	TRUE	Trans (>250 kb)			6.58044
ENSG00000139697	SBNO1	12	q24.31	123773656	123849390	3.36434	0.000767271	0.0237398	FALSE	TRUE	0	rs67624109	0	7.13051
ENSG00000178188	SH2B1	16	p11.2	28857921	28885526	3.35829	0.000784252	0.0241385	FALSE	TRUE	Trans (>250 kb)			1.55085
ENSG00000131351	HAUS8	19	p13.11	17160539	17186435	3.35789	0.000785387	0.0241385	FALSE	TRUE	Trans (>250 kb)			3.73696
ENSG00000157625	TAB3	X	p21.2	30845559	30993201	3.35756	0.000786325	0.0241385	FALSE	TRUE	Trans (>250 kb)
ENSG00000198799	LRIG2	1	p13.2	113615831	113674882	3.35556	0.000792032	0.0242215	FALSE	TRUE	Trans (>250 kb)			0.237113
ENSG00000204305	AGER	6	p21.32	32148745	32152101	3.35425	0.000795797	0.0242265	FALSE	TRUE	8932	rs9267817	6.32827e-14	5.45131
ENSG00000158545	ZC3H18	16	q24.2	88636789	88698374	3.35345	0.000798114	0.0242265	FALSE	TRUE	104928	rs4782369	9.37905e-12	7.13051
ENSG00000239732	TLR9	3	p21.2	52255096	52273183	3.35123	0.000804541	0.0242631	FALSE	TRUE	Trans (>250 kb)			5.08291
ENSG00000218891	ZNF579	19	q13.42	56088899	56092211	3.35081	0.000805749	0.0243038	FALSE	TRUE	103113	rs62128256	3.35562e-08	1.90759
ENSG00000076067	RBMS2	12	q13.3	56915713	56984745	3.34754	0.000815325	0.0244741	FALSE	TRUE	2325	rs7314487	3.23508e-10	7.13051
ENSG00000073050	XRCC1	19	q13.31	44047192	44084625	3.34616	0.000819376	0.0244741	FALSE	TRUE	Trans (>250 kb)			6.03
ENSG00000066136	NFYC	1	p34.2	41157320	41237275	3.34428	0.000824972	0.0245141	FALSE	TRUE	Trans (>250 kb)			2.91564
ENSG00000197111	PCBP2	12	q13.13	53835525	53874946	3.34221	0.00083115	0.0246417	FALSE	TRUE	Trans (>250 kb)			4.85482
ENSG00000157837	SPPL3	12	q24.31	121200313	121342174	3.34097	0.000834864	0.0247434	FALSE	TRUE	Trans (>250 kb)			3.39619
ENSG00000065308	TRAM2	6	p12.2	52362200	52441713	3.33744	0.000845539	0.0250776	FALSE	TRUE	Trans (>250 kb)			1.1898
ENSG00000101266	CSNK2A1	20	p13	459116	524465	3.3311	0.000865044	0.0252769	FALSE	TRUE	Trans (>250 kb)			2.89849
ENSG00000105072	C19orf44	19	p13.11	16607122	16632163	3.33023	0.000867749	0.0252769	FALSE	TRUE	Trans (>250 kb)			0.907933
ENSG00000099364	FBXL19	16	p11.2	30934376	30960104	3.32666	0.000878939	0.0255657	FALSE	TRUE	Trans (>250 kb)			1.46495
ENSG00000257591	ZNF625	19	p13.2	12251032	12267546	3.32632	0.000880017	0.0255657	FALSE	TRUE	Trans (>250 kb)			1.81683
ENSG00000172932	ANKRD13D	11	q13.2	67056018	67069956	3.32464	0.000885341	0.0257165	FALSE	TRUE	Trans (>250 kb)			0.822823
ENSG00000100982	PCIF1	20	q13.12	44563267	44576662	3.32267	0.000891608	0.02586	FALSE	TRUE	Trans (>250 kb)			3.70195
ENSG00000112941	PAPD7	5	p15.31	6714718	6757161	3.32169	0.000894748	0.0259119	FALSE	TRUE	0	rs274677	1.97371e-08	5.45131
ENSG00000153561	RMND5A	2	p11.2	86947296	87005164	3.31917	0.000902863	0.0261153	FALSE	TRUE	Trans (>250 kb)			1.77292
ENSG00000196367	TRRAP	7	q22.1	98475556	98610866	3.31743	0.000908489	0.0261515	FALSE	TRUE	Trans (>250 kb)			0.188015
ENSG00000146950	SHROOM2	X	p22.2	9754496	9917483	3.31699	0.000909923	0.0261725	FALSE	TRUE	Trans (>250 kb)
ENSG00000054611	TBC1D22A	22	q13.31	47158518	47571336	3.31074	0.000930487	0.0264211	FALSE	TRUE	Trans (>250 kb)			3.46134
ENSG00000166398	KIAA0355	19	q13.11	34745442	34846491	3.30408	0.000952896	0.0269449	FALSE	TRUE	Trans (>250 kb)			4.98839
ENSG00000077235	GTF3C1	16	p12.1	27470876	27561234	3.30324	0.000955757	0.0269449	FALSE	TRUE	Trans (>250 kb)			3.31036
ENSG00000105085	MED26	19	p13.11	16685718	16739873	3.30195	0.000960154	0.0270222	FALSE	TRUE	Trans (>250 kb)			0.120787
ENSG00000118816	CCNI	4	q21.1	77968311	77997158	3.30191	0.000960291	0.0270222	FALSE	TRUE	Trans (>250 kb)			2.38351
ENSG00000212864	RNF208	9	q34.3	140114707	140116033	3.30162	0.000961294	0.0270222	FALSE	TRUE	Trans (>250 kb)
ENSG00000161654	LSM12	17	q21.31	42112003	42144987	3.30098	0.000963489	0.0270222	FALSE	TRUE	Trans (>250 kb)			7.13051
ENSG00000171475	WIPF2	17	q21.1	38375556	38440388	3.30045	0.000965287	0.0270266	FALSE	TRUE	Trans (>250 kb)			2.83036
ENSG00000115977	AAK1	2	p13.3	69688532	69901481	3.2967	0.000978277	0.0273971	FALSE	TRUE	Trans (>250 kb)			0.511517
ENSG00000004777	ARHGAP33	19	q13.12	36265434	36279724	3.29566	0.000981904	0.0273971	FALSE	TRUE	Trans (>250 kb)			3.45317
ENSG00000205189	ZBTB10	8	q21.13	81397854	81438500	3.29557	0.000982237	0.0273971	FALSE	TRUE	Trans (>250 kb)			0.527869
ENSG00000172765	TMCC1	3	q22.1	129366635	129612419	3.29514	0.000983712	0.0274449	FALSE	TRUE	Trans (>250 kb)			0.0602522
ENSG00000185800	DMWD	19	q13.32	46286205	46296060	3.29411	0.000987324	0.0275842	FALSE	TRUE	Trans (>250 kb)			2.12909
ENSG00000071564	TCF3	19	p13.3	1609291	1652604	3.29389	0.000988123	0.0275842	FALSE	TRUE	Trans (>250 kb)			2.85163
ENSG00000044090	CUL7	6	p21.1	43005355	43021683	3.29135	0.000997065	0.0276754	FALSE	TRUE	Trans (>250 kb)			4.9156
ENSG00000183354	KIAA2026	9	p24.1	5881596	6007901	3.29046	0.00100025	0.0276822	FALSE	TRUE	Trans (>250 kb)			2.04105
ENSG00000187268	FAM9C	X	p22.2	13053737	13062801	3.28919	0.00100477	0.0277584	FALSE	TRUE	Trans (>250 kb)
ENSG00000101457	DNTTIP1	20	q13.12	44420576	44440066	3.2884	0.00100757	0.0277907	FALSE	TRUE	Trans (>250 kb)			2.89849
ENSG00000106948	AKNA	9	q32	117096436	117156685	3.28604	0.00101607	0.0278112	FALSE	TRUE	Trans (>250 kb)			2.58109
ENSG00000105656	ELL	19	p13.11	18553473	18632937	3.28395	0.00102362	0.0278112	FALSE	TRUE	Trans (>250 kb)			4.92555
ENSG00000141456	PELP1	17	p13.2	4574679	4607632	3.28393	0.00102371	0.0278112	FALSE	TRUE	Trans (>250 kb)			0.0023184
ENSG00000132604	TERF2	16	q22.1	69389464	69442474	3.28299	0.00102711	0.0278112	FALSE	TRUE	Trans (>250 kb)			4.76574
ENSG00000120868	APAF1	12	q23.1	99038919	99129204	3.28298	0.00102715	0.0278112	FALSE	TRUE	Trans (>250 kb)			1.76098
ENSG00000268635	DKFZP434E1119	11	q14.1	77184416	77188074	3.28225	0.00102982	0.0278112	FALSE	TRUE	Trans (>250 kb)			2.73971
ENSG00000197128	ZNF772	19	q13.43	57978031	57988938	3.28143	0.00103283	0.0278459	FALSE	TRUE	Trans (>250 kb)			1.49991
ENSG00000161958	FGF11	17	p13.1	7341592	7348256	3.28113	0.00103392	0.0278459	FALSE	TRUE	Trans (>250 kb)			6.41368
ENSG00000189339	SLC35E2B	1	p36.33	1592939	1624167	3.2791	0.0010414	0.0279801	FALSE	TRUE	Trans (>250 kb)			0.262714
ENSG00000134744	ZCCHC11	1	p32.3	52873954	53019159	3.27349	0.00106227	0.0284986	FALSE	TRUE	Trans (>250 kb)			3.55386
ENSG00000119682	AREL1	14	q24.3	75120140	75179818	3.27333	0.0010629	0.0284986	FALSE	TRUE	Trans (>250 kb)			3.30865
ENSG00000198911	SREBF2	22	q13.2	42229109	42303312	3.26974	0.00107647	0.0287006	FALSE	TRUE	Trans (>250 kb)			1.60298
ENSG00000196865	NHLRC2	10	q25.3	115614420	115676953	3.26922	0.00107843	0.0287006	FALSE	TRUE	Trans (>250 kb)			6.62429
ENSG00000139083	ETV6	12	p13.2	11802788	12048336	3.26831	0.00108193	0.0287729	FALSE	TRUE	Trans (>250 kb)			0.903401
ENSG00000147548	WHSC1L1	8	p11.23	38127215	38239790	3.26591	0.00109113	0.0290563	FALSE	TRUE	0	rs60464825	6.66134e-16	7.13051
ENSG00000175727	MLXIP	12	q24.31	122516628	122631894	3.26325	0.00110142	0.0292567	FALSE	TRUE	Trans (>250 kb)			4.58053
ENSG00000148840	PPRC1	10	q24.32	103892787	103910082	3.26263	0.00110385	0.0292577	FALSE	TRUE	Trans (>250 kb)			6.26152
ENSG00000188994	ZNF292	6	q14.3	87862551	87973914	3.26178	0.00110715	0.0293147	FALSE	TRUE	Trans (>250 kb)			3.59003
ENSG00000173473	SMARCC1	3	p21.31	47626762	47823596	3.26044	0.00111239	0.0293863	FALSE	TRUE	Trans (>250 kb)			6.40854
ENSG00000132478	UNK	17	q25.1	73780681	73821886	3.2602	0.00111334	0.0293863	FALSE	TRUE	Trans (>250 kb)			1.85257
ENSG00000187239	FNBP1	9	q34.11	132649466	132805473	3.25721	0.00112512	0.0296518	FALSE	TRUE	Trans (>250 kb)			0.572485
ENSG00000116350	SRSF4	1	p35.3	29474255	29508499	3.25619	0.00112918	0.0297083	FALSE	TRUE	Trans (>250 kb)			4.84656
ENSG00000064607	SUGP2	19	p13.11	19101697	19144832	3.25596	0.00113009	0.0297083	FALSE	TRUE	Trans (>250 kb)			0.00131585
ENSG00000087152	ATXN7L3	17	q21.31	42269173	42277481	3.25415	0.00113732	0.0298752	FALSE	TRUE	Trans (>250 kb)			7.13051
ENSG00000261915	RP11-542C16.2	17	p13.1	7215980	7222493	3.25165	0.00114737	0.0299586	FALSE	TRUE	Trans (>250 kb)			6.15621
ENSG00000072364	AFF4	5	q31.1	132211071	132299326	3.24862	0.00115965	0.0300137	FALSE	TRUE	Trans (>250 kb)			1.28546
ENSG00000099330	OCEL1	19	p13.11	17337013	17340028	3.24796	0.00116234	0.0300137	FALSE	TRUE	Trans (>250 kb)			6.51532
ENSG00000257355	CTD-2006C1.10	19	p13.2	12128703	12163782	3.24779	0.00116304	0.0300137	FALSE	TRUE	Trans (>250 kb)			2.34459
ENSG00000255038	RP11-1167A19.2	11	q13.1	65834748	65837090	3.24749	0.00116429	0.0300137	FALSE	TRUE	Trans (>250 kb)			1.61119
ENSG00000163872	YEATS2	3	q27.1	183415606	183530413	3.24748	0.00116433	0.0300137	FALSE	TRUE	32512	rs10937153	0	7.13051
ENSG00000104812	GYS1	19	q13.33	49471382	49496567	3.24571	0.00117159	0.0301359	FALSE	TRUE	Trans (>250 kb)			2.04206
ENSG00000143970	ASXL2	2	p23.3	25956622	26101385	3.24488	0.00117501	0.0301359	FALSE	TRUE	Trans (>250 kb)			1.56136
ENSG00000122390	NAA60	16	p13.3	3493611	3536963	3.24354	0.00118054	0.0302033	FALSE	TRUE	Trans (>250 kb)			0.0152268
ENSG00000196428	TSC22D2	3	q25.1	150126122	150184218	3.24184	0.00118761	0.0303919	FALSE	TRUE	0	rs13066779	1.32261e-12	7.13051
ENSG00000165632	TAF3	10	p14	7860467	8058590	3.24095	0.0011913	0.0304441	FALSE	TRUE	Trans (>250 kb)			2.29649
ENSG00000162430	SEPN1	1	p36.11	26126667	26144713	3.24019	0.0011945	0.0304441	FALSE	TRUE	Trans (>250 kb)			2.5776
ENSG00000117139	KDM5B	1	q32.1	202696526	202778598	3.23939	0.00119785	0.0304441	FALSE	TRUE	Trans (>250 kb)			3.31036
ENSG00000090905	TNRC6A	16	p12.1	24741016	24838953	3.23536	0.00121489	0.0309677	FALSE	TRUE	Trans (>250 kb)			3.16016
ENSG00000143033	MTF2	1	p22.1	93544792	93604638	3.234	0.00122071	0.0310576	FALSE	TRUE	Trans (>250 kb)			2.43121
ENSG00000145113	MUC4	3	q29	195473636	195539148	3.23334	0.00122352	0.0310829	FALSE	TRUE	Trans (>250 kb)			1.67803
ENSG00000116717	GADD45A	1	p31.3	68150744	68154021	3.23307	0.00122466	0.0310948	FALSE	TRUE	Trans (>250 kb)			2.27264
ENSG00000065970	FOXJ2	12	p13.31	8185299	8208099	3.23242	0.00122745	0.0311733	FALSE	TRUE	Trans (>250 kb)
ENSG00000175216	CKAP5	11	p11.2	46764598	46867847	3.22756	0.0012485	0.0316733	FALSE	TRUE	Trans (>250 kb)			3.0057
ENSG00000185900	POMK	8	p11.21	42948658	42978577	3.22391	0.00126453	0.032	FALSE	TRUE	Trans (>250 kb)			3.16016
ENSG00000152454	ZNF256	19	q13.43	58452201	58459043	3.22356	0.00126608	0.032	FALSE	TRUE	Trans (>250 kb)			5.68956
ENSG00000151923	TIAL1	10	q26.11	121334199	121356541	3.2217	0.00127434	0.0320872	FALSE	TRUE	Trans (>250 kb)			2.82355
ENSG00000213888	AC005003.1	22	q12.2	31742875	31744670	3.22061	0.0012792	0.0321129	FALSE	TRUE	Trans (>250 kb)			2.16553
ENSG00000090020	SLC9A1	1	p36.11	27425306	27493472	3.21949	0.00128421	0.0321129	FALSE	TRUE	Trans (>250 kb)			3.01737
ENSG00000149923	PPP4C	16	p11.2	30087299	30096698	3.21838	0.00128915	0.0321363	FALSE	TRUE	Trans (>250 kb)			5.58549
ENSG00000064999	ANKS1A	6	p21.31	34857042	35059179	3.21212	0.00131759	0.0325455	FALSE	TRUE	Trans (>250 kb)			1.46056
ENSG00000196233	LCOR	10	q24.1	98592017	98740800	3.21171	0.00131948	0.0325455	FALSE	TRUE	Trans (>250 kb)			4.96692
ENSG00000132635	PCED1A	20	p13	2815960	2821836	3.21112	0.00132219	0.032594	FALSE	TRUE	Trans (>250 kb)			0.611006
ENSG00000031823	RANBP3	19	p13.3	5916150	5978153	3.21024	0.00132625	0.0327073	FALSE	TRUE	Trans (>250 kb)			2.09415
ENSG00000126001	CEP250	20	q11.22	34042985	34099804	3.20822	0.00133559	0.0328774	FALSE	TRUE	Trans (>250 kb)			3.51718
ENSG00000196867	ZFP28	19	q13.43	57050317	57068169	3.20819	0.00133575	0.0328774	FALSE	TRUE	Trans (>250 kb)			1.16994
ENSG00000111707	SUDS3	12	q24.23	118814185	118855840	3.20474	0.00135184	0.0331074	FALSE	TRUE	Trans (>250 kb)			6.31917
ENSG00000101189	MRGBP	20	q13.33	61427805	61431945	3.20467	0.00135215	0.0331074	FALSE	TRUE	76006	rs1077416	0	2.44591
ENSG00000180626	ZNF594	17	p13.2	5082831	5095178	3.20385	0.00135603	0.0331074	FALSE	TRUE	188074	rs1000940	0	7.13051
ENSG00000060138	YBX3	12	p13.2	10851683	10875911	3.20215	0.00136406	0.0331592	FALSE	TRUE	894	rs11053915	6.14946e-11	7.13051
ENSG00000099995	SF3A1	22	q12.2	30727977	30752936	3.20117	0.00136871	0.0333333	FALSE	TRUE	Trans (>250 kb)			2.56395
ENSG00000073792	IGF2BP2	3	q27.2	185361527	185542844	3.19708	0.00138827	0.0336122	FALSE	TRUE	Trans (>250 kb)			2.53177
ENSG00000100266	PACSIN2	22	q13.2	43231418	43411151	3.19679	0.00138966	0.0336203	FALSE	TRUE	Trans (>250 kb)			0.708714
ENSG00000160888	IER2	19	p13.2	13261229	13265722	3.1957	0.00139492	0.0336398	FALSE	TRUE	Trans (>250 kb)			1.80202
ENSG00000137497	NUMA1	11	q13.4	71713910	71791739	3.19541	0.00139634	0.0336398	FALSE	TRUE	Trans (>250 kb)			2.09528
ENSG00000170037	CNTROB	17	p13.1	7835419	7853236	3.19531	0.00139679	0.0336398	FALSE	TRUE	Trans (>250 kb)			5.1308
ENSG00000129657	SEC14L1	17	q25.2	75082798	75213179	3.19511	0.00139779	0.0336398	FALSE	TRUE	Trans (>250 kb)			0.517955
ENSG00000196663	TECPR2	14	q32.31	102829300	102968818	3.19374	0.00140444	0.0336981	FALSE	TRUE	Trans (>250 kb)			0.677167
ENSG00000168067	MAP4K2	11	q13.1	64556290	64570713	3.19168	0.00141446	0.0339424	FALSE	TRUE	Trans (>250 kb)			0.657905
ENSG00000108219	TSPAN14	10	q23.1	82213922	82292879	3.19168	0.00141447	0.0339424	FALSE	TRUE	Trans (>250 kb)			3.53357
ENSG00000124151	NCOA3	20	q13.12	46130601	46285621	3.18617	0.0014417	0.0343905	FALSE	TRUE	Trans (>250 kb)			0.720361
ENSG00000128346	C22orf23	22	q13.1	38339528	38349676	3.18388	0.00145318	0.0345409	FALSE	TRUE	Trans (>250 kb)			1.49876
ENSG00000025800	KPNA6	1	p35.1	32573639	32642169	3.1826	0.00145959	0.0346468	FALSE	TRUE	Trans (>250 kb)			3.64276
ENSG00000125686	MED1	17	q12	37560538	37607539	3.18213	0.00146195	0.0346724	FALSE	TRUE	102243	rs11658219	1.54517e-08	7.13051
ENSG00000011243	AKAP8L	19	p13.12	15490859	15529952	3.18073	0.00146905	0.0347284	FALSE	TRUE	Trans (>250 kb)			3.5942
ENSG00000159921	GNE	9	p13.3	36214438	36277053	3.17686	0.00148878	0.0353761	FALSE	TRUE	Trans (>250 kb)			3.55386
ENSG00000140534	TICRR	15	q26.1	90118713	90174287	3.17582	0.00149415	0.0353941	FALSE	TRUE	0	rs72750738	1.07898e-08	7.13051
ENSG00000088247	KHSRP	19	p13.3	6413359	6424805	3.17449	0.00150101	0.0354736	FALSE	TRUE	Trans (>250 kb)			2.7852
ENSG00000048649	RSF1	11	q14.1	77371041	77532063	3.17314	0.00150799	0.0355583	FALSE	TRUE	Trans (>250 kb)			3.98706
ENSG00000196458	ZNF605	12	q24.33	133498019	133532892	3.17291	0.00150918	0.0355583	FALSE	TRUE	Trans (>250 kb)			0.645045
ENSG00000091542	ALKBH5	17	p11.2	18086392	18113268	3.17043	0.00152214	0.0358507	FALSE	TRUE	Trans (>250 kb)			2.71391
ENSG00000096070	BRPF3	6	p21.31	36164521	36200567	3.16848	0.00153238	0.0359074	FALSE	TRUE	Trans (>250 kb)			2.11247
ENSG00000261052	SULT1A3	16	p11.2	30205754	30215631	3.16737	0.00153823	0.0359489	FALSE	TRUE	Trans (>250 kb)			2.97293
ENSG00000132388	UBE2G1	17	p13.2	4172554	4269923	3.16606	0.0015452	0.0360801	FALSE	TRUE	Trans (>250 kb)			1.06203
ENSG00000116580	GON4L	1	q22	155719508	155829191	3.16417	0.00155527	0.0361538	FALSE	TRUE	Trans (>250 kb)			3.88476
ENSG00000074621	SLC24A1	15	q22.31	65903704	65953333	3.16369	0.00155783	0.0361538	FALSE	TRUE	Trans (>250 kb)			2.02619
ENSG00000136861	CDK5RAP2	9	q33.2	123151147	123342448	3.16193	0.00156729	0.0361538	FALSE	TRUE	Trans (>250 kb)			2.3565
ENSG00000166188	ZNF319	16	q21	58028572	58034357	3.1618	0.00156798	0.0361538	FALSE	TRUE	Trans (>250 kb)			1.90221
ENSG00000171316	CHD7	8	q12.1	61591337	61779465	3.15851	0.00158579	0.0364628	FALSE	TRUE	0	rs4738828	3.33781e-10	7.13051
ENSG00000066117	SMARCD1	12	q13.12	50478755	50494495	3.15663	0.00159602	0.0366388	FALSE	TRUE	Trans (>250 kb)			0.995449
ENSG00000099999	RNF215	22	q12.2	30773835	30817760	3.15534	0.00160313	0.0367064	FALSE	TRUE	Trans (>250 kb)			2.61019
ENSG00000058056	USP13	3	q26.33	179370543	179507189	3.15446	0.00160796	0.0367461	FALSE	TRUE	Trans (>250 kb)			0.721661
ENSG00000152284	TCF7L1	2	p11.2	85360533	85537511	3.15383	0.00161142	0.0368128	FALSE	TRUE	Trans (>250 kb)			4.83244
ENSG00000081913	PHLPP1	18	q21.33	60382672	60647666	3.15358	0.00161281	0.0368128	FALSE	TRUE	Trans (>250 kb)			3.71898
ENSG00000011021	CLCN6	1	p36.22	11866207	11903201	3.15214	0.00162077	0.0368128	FALSE	TRUE	Trans (>250 kb)			2.70897
ENSG00000110841	PPFIBP1	12	p11.23	27676364	27848497	3.15164	0.00162358	0.0368402	FALSE	TRUE	Trans (>250 kb)			3.90827
ENSG00000004534	RBM6	3	p21.31	49977440	50137478	3.15078	0.00162833	0.0368913	FALSE	TRUE	0	rs11923132	1.23194e-09	7.13051
ENSG00000254726	MEX3A	1	q22	156041804	156051789	3.15005	0.00163242	0.0369658	FALSE	TRUE	Trans (>250 kb)			4.91432
ENSG00000165861	ZFYVE1	14	q24.2	73436159	73493920	3.14828	0.00164237	0.037027	FALSE	TRUE	0	rs61988077	2.06011e-08	7.13051
ENSG00000144524	COPS7B	2	q37.1	232646381	232673963	3.14742	0.00164716	0.0370457	FALSE	TRUE	Trans (>250 kb)			3.63653
ENSG00000008083	JARID2	6	p22.3	15246527	15522252	3.14317	0.00167128	0.0373832	FALSE	TRUE	Trans (>250 kb)			2.99441
ENSG00000182685	BRICD5	16	p13.3	2259254	2261951	3.1427	0.00167399	0.0374126	FALSE	TRUE	Trans (>250 kb)			1.38278
ENSG00000167771	RCOR2	11	q13.1	63678693	63684316	3.14061	0.00168597	0.0375437	FALSE	TRUE	Trans (>250 kb)			5.91713
ENSG00000150457	LATS2	13	q12.11	21547171	21635686	3.13857	0.00169774	0.0377791	FALSE	TRUE	Trans (>250 kb)			3.47414
ENSG00000243811	APOBEC3D	22	q13.1	39410368	39429281	3.13719	0.00170575	0.0378862	FALSE	TRUE	Trans (>250 kb)			1.86957
ENSG00000171827	ZNF570	19	q13.12	37958487	37976260	3.135	0.00171855	0.0380716	FALSE	TRUE	Trans (>250 kb)			2.91564
ENSG00000204138	PHACTR4	1	p35.3	28696114	28826881	3.13448	0.00172159	0.0380716	FALSE	TRUE	Trans (>250 kb)			4.82208
ENSG00000176593	CTD-2368P22.1	19	q13.43	58513429	58522600	3.13111	0.00174144	0.0385023	FALSE	TRUE	Trans (>250 kb)			5.84936
ENSG00000133250	ZNF414	19	p13.2	8575462	8579048	3.13053	0.00174489	0.0385155	FALSE	TRUE	Trans (>250 kb)			3.8895
ENSG00000196526	AFAP1	4	p16.1	7760441	7941653	3.12879	0.00175529	0.0386322	FALSE	TRUE	Trans (>250 kb)			4.69469
ENSG00000167549	CORO6	17	q11.2	27941774	27949925	3.12585	0.00177295	0.038833	FALSE	TRUE	Trans (>250 kb)			3.22389
ENSG00000088038	CNOT3	19	q13.42	54641444	54659419	3.12356	0.00178679	0.0391126	FALSE	TRUE	Trans (>250 kb)			3.81399
ENSG00000102302	FGD1	X	p11.22	54471887	54522599	3.12258	0.00179273	0.0391126	FALSE	TRUE	Trans (>250 kb)
ENSG00000196391	ZNF774	15	q26.1	90895477	90909324	3.12238	0.00179394	0.0391126	FALSE	TRUE	Trans (>250 kb)			0.622373
ENSG00000092758	COL9A3	20	q13.33	61447596	61472511	3.12227	0.00179461	0.0391126	FALSE	TRUE	35440	rs1077416	0	4.64983
ENSG00000166484	MAPK7	17	p11.2	19281034	19286857	3.12065	0.00180451	0.0392963	FALSE	TRUE	Trans (>250 kb)			3.28359
ENSG00000186765	FSCN2	17	q25.3	79495422	79504156	3.11964	0.00181071	0.0393998	FALSE	TRUE	172652	rs12946399	2.21684e-08	6.1392
ENSG00000197483	ZNF628	19	q13.42	55987699	55995854	3.11579	0.00183454	0.0398309	FALSE	TRUE	1913	rs62128256	3.35562e-08	7.13051
ENSG00000131023	LATS1	6	q25.1	149979289	150039392	3.11564	0.00183545	0.0398309	FALSE	TRUE	Trans (>250 kb)			1.23635
ENSG00000140459	CYP11A1	15	q24.1	74630100	74660081	3.1105	0.00186773	0.0405151	FALSE	TRUE	Trans (>250 kb)			6.52591
ENSG00000108786	HSD17B1	17	q21.2	40701232	40707231	3.10984	0.00187191	0.0405151	FALSE	TRUE	Trans (>250 kb)			3.87824
ENSG00000158158	CNNM4	2	q11.2	97426639	97477628	3.10638	0.0018939	0.0409263	FALSE	TRUE	Trans (>250 kb)			3.19338
ENSG00000136490	LIMD2	17	q23.3	61773262	61778532	3.10476	0.00190436	0.0411594	FALSE	TRUE	Trans (>250 kb)			1.10393
ENSG00000119669	IRF2BPL	14	q24.3	77490888	77495034	3.10456	0.00190564	0.0411804	FALSE	TRUE	Trans (>250 kb)			3.33463
ENSG00000140332	TLE3	15	q23	70340129	70390515	3.10354	0.00191219	0.0412333	FALSE	TRUE	Trans (>250 kb)			1.05435
ENSG00000070540	WIPI1	17	q24.2	66417089	66453654	3.09892	0.0019423	0.0416336	FALSE	TRUE	Trans (>250 kb)			2.33876
ENSG00000130164	LDLR	19	p13.2	11200038	11244492	3.09751	0.00195156	0.0418502	FALSE	TRUE	Trans (>250 kb)			2.22402
ENSG00000103510	KAT8	16	p11.2	31127075	31142714	3.09543	0.00196525	0.0420022	FALSE	TRUE	Trans (>250 kb)			1.43448
ENSG00000100485	SOS2	14	q21.3	50583847	50698276	3.09418	0.00197355	0.0421468	FALSE	TRUE	Trans (>250 kb)			3.5942
ENSG00000067596	DHX8	17	q21.31	41561233	41621831	3.08906	0.00200791	0.0426035	FALSE	TRUE	36270	rs9916834	3.55456e-10	7.13051
ENSG00000186951	PPARA	22	q13.31	46546424	46639653	3.08902	0.00200815	0.0426035	FALSE	TRUE	Trans (>250 kb)			2.61399
ENSG00000186111	PIP5K1C	19	p13.3	3630181	3700477	3.08675	0.00202359	0.04284	FALSE	TRUE	Trans (>250 kb)			1.26122
ENSG00000185864	NPIPB4	16	p12.2	21845890	21892148	3.08306	0.00204886	0.0431926	FALSE	TRUE	Trans (>250 kb)			0.693491
ENSG00000137331	IER3	6	p21.33	30710976	30712331	3.08245	0.00205303	0.0432154	FALSE	TRUE	15454	rs3131035	4.56224e-12	7.13051
ENSG00000100345	MYH9	22	q12.3	36677327	36784063	3.0813	0.00206099	0.0432154	FALSE	TRUE	Trans (>250 kb)			2.48794
ENSG00000154001	PPP2R5E	14	q23.2	63838075	64010092	3.08101	0.00206301	0.0432154	FALSE	TRUE	Trans (>250 kb)			2.57071
ENSG00000146555	SDK1	7	p22.2	3341080	4308632	3.08086	0.00206404	0.0432154	FALSE	TRUE	Trans (>250 kb)			3.09708
ENSG00000092847	AGO1	1	p34.3	36335409	36395211	3.08046	0.00206681	0.0432154	FALSE	TRUE	Trans (>250 kb)			0.886938
ENSG00000174197	MGA	15	q15.1	41913422	42062141	3.08032	0.0020678	0.0432154	FALSE	TRUE	123687	rs2026945	0	7.13051
ENSG00000180370	PAK2	3	q29	196466728	196559518	3.07953	0.0020733	0.0433191	FALSE	TRUE	Trans (>250 kb)			3.37726
ENSG00000071054	MAP4K4	2	q11.2	102313312	102511149	3.07559	0.00210086	0.0437207	FALSE	TRUE	Trans (>250 kb)			0.10099
ENSG00000196465	MYL6B	12	q13.2	56546040	56553431	3.07456	0.00210815	0.0438658	FALSE	TRUE	Trans (>250 kb)			2.2743
ENSG00000035403	VCL	10	q22.2	75757872	75879918	3.07373	0.00211398	0.0439255	FALSE	TRUE	Trans (>250 kb)			2.16163
ENSG00000168612	ZSWIM1	20	q13.12	44509866	44513905	3.07186	0.00212732	0.0441888	FALSE	TRUE	Trans (>250 kb)			2.08636
ENSG00000130382	MLLT1	19	p13.3	6212966	6279959	3.07057	0.00213647	0.0442328	FALSE	TRUE	Trans (>250 kb)			0.353548
ENSG00000163785	RYK	3	q22.2	133784147	133969689	3.06909	0.00214715	0.0443823	FALSE	TRUE	Trans (>250 kb)			1.78143
ENSG00000242252	BGLAP	1	q22	156211753	156213112	3.0669	0.00216289	0.0447363	FALSE	TRUE	Trans (>250 kb)			7.13051
ENSG00000124575	HIST1H1D	6	p22.2	26234440	26235216	3.06414	0.00218299	0.0450683	FALSE	TRUE	Trans (>250 kb)			4.27034
ENSG00000084093	REST	4	q12	57774075	57802010	3.05919	0.00221937	0.0456904	FALSE	TRUE	Trans (>250 kb)			2.07652
ENSG00000100802	C14orf93	14	q11.2	23456110	23479375	3.05904	0.00222051	0.0456904	FALSE	TRUE	Trans (>250 kb)			2.09303
ENSG00000179862	CITED4	1	p34.2	41326729	41328018	3.05733	0.00223316	0.0459081	FALSE	TRUE	Trans (>250 kb)			3.45317
ENSG00000132466	ANKRD17	4	q13.3	73939093	74124515	3.05579	0.0022447	0.0460312	FALSE	TRUE	Trans (>250 kb)			0.497852
ENSG00000133026	MYH10	17	p13.1	8377523	8534079	3.05368	0.00226056	0.0461642	FALSE	TRUE	Trans (>250 kb)			2.49916
ENSG00000160007	ARHGAP35	19	q13.32	47421933	47508334	3.05329	0.00226346	0.0461786	FALSE	TRUE	Trans (>250 kb)			1.52189
ENSG00000143373	ZNF687	1	q21.3	151254094	151264656	3.0497	0.00229068	0.0465567	FALSE	TRUE	Trans (>250 kb)			4.95472
ENSG00000139044	B4GALNT3	12	p13.33	569530	672675	3.04887	0.00229701	0.0465567	FALSE	TRUE	Trans (>250 kb)			6.71064
ENSG00000149948	HMGA2	12	q14.3	66217911	66360075	3.04615	0.00231789	0.0467518	FALSE	TRUE	Trans (>250 kb)			4.92547
ENSG00000100014	SPECC1L	22	q11.23	24666786	24813708	3.04585	0.00232027	0.0467518	FALSE	TRUE	Trans (>250 kb)			6.28017
ENSG00000124789	NUP153	6	p22.3	17615269	17706656	3.04514	0.00232574	0.0467518	FALSE	TRUE	Trans (>250 kb)			1.37403
ENSG00000155034	FBXL18	7	p22.1	5470966	5553429	3.04446	0.00233097	0.0467518	FALSE	TRUE	17429	rs71531304	0	5.45131
ENSG00000103202	NME4	16	p13.3	446725	460367	3.04442	0.00233131	0.0467518	FALSE	TRUE	Trans (>250 kb)			5.00551
ENSG00000126883	NUP214	9	q34.13	134000948	134110057	3.04252	0.00234604	0.0470163	FALSE	TRUE	Trans (>250 kb)			0.594175
ENSG00000116017	ARID3A	19	p13.3	925781	975939	3.04245	0.00234661	0.0470163	FALSE	TRUE	0	rs2365707	3.60501e-12	7.13051
ENSG00000054654	SYNE2	14	q23.2	64319683	64693165	3.04105	0.00235755	0.0471312	FALSE	TRUE	0	rs1152595	2.47789e-08	7.13051
ENSG00000166025	AMOTL1	11	q21	94439597	94609918	3.03951	0.00236967	0.0473171	FALSE	TRUE	Trans (>250 kb)			1.08703
ENSG00000173273	TNKS	8	p23.1	9413424	9639856	3.03811	0.00238065	0.0474848	FALSE	TRUE	Trans (>250 kb)			0.473178
ENSG00000090372	STRN4	19	q13.32	47222764	47250251	3.03809	0.00238086	0.0474848	FALSE	TRUE	Trans (>250 kb)			3.32278
ENSG00000149503	INCENP	11	q12.3	61891445	61920635	3.03772	0.00238379	0.0474899	FALSE	TRUE	Trans (>250 kb)			2.37292
ENSG00000108557	RAI1	17	p11.2	17584787	17714767	3.03756	0.00238503	0.0474899	FALSE	TRUE	Trans (>250 kb)			4.35792
ENSG00000168256	NKIRAS2	17	q21.2	40163400	40177659	3.03616	0.00239613	0.0476287	FALSE	TRUE	Trans (>250 kb)			2.92454
ENSG00000068120	COASY	17	q21.2	40713485	40718295	3.03567	0.00240002	0.0476512	FALSE	TRUE	Trans (>250 kb)			4.46577
ENSG00000215009	ACSM4	12	p13.31	7456880	7481320	3.03473	0.0024075	0.0477341	FALSE	TRUE	Trans (>250 kb)
ENSG00000110844	PRPF40B	12	q13.12	49962001	50038449	3.03407	0.00241281	0.0477387	FALSE	TRUE	Trans (>250 kb)			1.68369
ENSG00000162419	GMEB1	1	p35.3	28995244	29045865	3.03256	0.00242492	0.0478715	FALSE	TRUE	Trans (>250 kb)			3.76091
ENSG00000130695	CEP85	1	p36.11	26560691	26605299	3.02956	0.00244909	0.0482783	FALSE	TRUE	Trans (>250 kb)			0.762929
ENSG00000099991	CABIN1	22	q11.23	24407642	24574596	3.02944	0.00245006	0.0482783	FALSE	TRUE	Trans (>250 kb)			4.34122
ENSG00000198873	GRK5	10	q26.11	120967101	121215131	3.02788	0.00246275	0.0483765	FALSE	TRUE	Trans (>250 kb)			3.13294
ENSG00000160392	C19orf47	19	q13.2	40825443	40854434	3.02761	0.00246495	0.0483765	FALSE	TRUE	Trans (>250 kb)			3.71278
ENSG00000214021	TTLL3	3	p25.3	9849770	9896822	3.02716	0.0024686	0.0483765	FALSE	TRUE	Trans (>250 kb)			0.676221
ENSG00000177125	ZBTB34	9	q33.3	129622944	129648157	3.02672	0.00247227	0.0483797	FALSE	TRUE	Trans (>250 kb)			4.45225
ENSG00000061656	SPAG4	20	q11.22	34203814	34208971	3.02533	0.0024836	0.0485615	FALSE	TRUE	Trans (>250 kb)			6.56016
ENSG00000084693	AGBL5	2	p23.3	27265232	27293490	3.02253	0.00250673	0.0488526	FALSE	TRUE	22471	rs72808908	5.79374e-11	7.13051
ENSG00000176915	ANKLE2	12	q24.33	133302254	133338474	3.02207	0.00251052	0.0488845	FALSE	TRUE	Trans (>250 kb)			3.20162
ENSG00000160584	SIK3	11	q23.3	116714118	116969153	3.02142	0.0025159	0.0488955	FALSE	TRUE	Trans (>250 kb)			5.97616
ENSG00000141564	RPTOR	17	q25.3	78518619	78940171	3.02014	0.00252659	0.0490757	FALSE	TRUE	Trans (>250 kb)			5.45131
ENSG00000100625	SIX4	14	q23.1	61176246	61191066	3.01955	0.00253148	0.0490757	FALSE	TRUE	Trans (>250 kb)			1.05632
ENSG00000128602	SMO	7	q32.1	128828713	128853386	3.01954	0.00253162	0.0490757	FALSE	TRUE	126303	rs1476193	1.22294e-09	2.46901
ENSG00000134504	KCTD1	18	q11.2	24034874	24237365	3.01936	0.00253311	0.0490864	FALSE	TRUE	Trans (>250 kb)			2.32545
ENSG00000087206	UIMC1	5	q35.2	176332006	176449634	3.01708	0.00255223	0.0493425	FALSE	TRUE	0	rs139238146	2.05391e-14	5.45131
ENSG00000100105	PATZ1	22	q12.2	31721790	31742218	3.01462	0.00257304	0.0495503	FALSE	TRUE	Trans (>250 kb)			1.90991
ENSG00000121775	TMEM39B	1	p35.1	32537632	32568467	3.01439	0.00257494	0.0495503	FALSE	TRUE	Trans (>250 kb)			3.16787
ENSG00000179262	RAD23A	19	p13.2	13056669	13064456	3.01225	0.00259321	0.0496397	FALSE	TRUE	Trans (>250 kb)			2.85902
ENSG00000100156	SLC16A8	22	q13.1	38474141	38480100	3.01184	0.0025967	0.0496397	FALSE	TRUE	Trans (>250 kb)			0.334667
ENSG00000220201	ZGLP1	19	p13.2	10415479	10420556	3.01176	0.00259736	0.0496397	FALSE	TRUE	Trans (>250 kb)			5.9944
ENSG00000082497	SERTAD4	1	q32.2	210406144	210419976	3.01048	0.00260835	0.0497765	FALSE	TRUE	Trans (>250 kb)			3.52276
ENSG00000091640	SPAG7	17	p13.2	4862521	4871167	3.0081	0.00262889	0.0500097	FALSE	FALSE	Trans (>250 kb)			1.69888
ENSG00000197472	ZNF695	1	q44	247108849	247171395	3.00753	0.00263384	0.0500194	FALSE	FALSE	Trans (>250 kb)			2.90696
ENSG00000072134	EPN2	17	p11.2	19118928	19240028	3.00712	0.0026374	0.0500484	FALSE	FALSE	Trans (>250 kb)			4.55738
ENSG00000100227	POLDIP3	22	q13.2	42979727	43010968	3.00686	0.00263958	0.050087	FALSE	FALSE	Trans (>250 kb)			1.41922
ENSG00000132819	RBM38	20	q13.31	55966463	55984389	3.00498	0.00265595	0.0503571	FALSE	FALSE	Trans (>250 kb)			1.68733
ENSG00000170322	NFRKB	11	q24.3	129733531	129765485	3.00456	0.00265969	0.0504147	FALSE	FALSE	Trans (>250 kb)			7.13051
ENSG00000137075	RNF38	9	p13.2	36336393	36487545	2.99748	0.00272223	0.0511866	FALSE	FALSE	Trans (>250 kb)			1.41478
ENSG00000145016	KIAA0226	3	q29	197398264	197476598	2.99734	0.00272349	0.0511866	FALSE	FALSE	Trans (>250 kb)			0.54509
ENSG00000166532	RIMKLB	12	p13.31	8834196	8935691	2.99608	0.00273473	0.0513958	FALSE	FALSE	Trans (>250 kb)
ENSG00000139574	NPFF	12	q13.13	53900474	53901422	2.99353	0.00275773	0.0516571	FALSE	FALSE	Trans (>250 kb)			6.41211
ENSG00000075702	WDR62	19	q13.12	36545783	36596008	2.99213	0.00277036	0.0517062	FALSE	FALSE	Trans (>250 kb)			0.1585
ENSG00000121774	KHDRBS1	1	p35.1	32479430	32526451	2.99152	0.00277595	0.0517062	FALSE	FALSE	Trans (>250 kb)			4.28429
ENSG00000146205	ANO7	2	q37.3	242127924	242164792	2.99098	0.00278083	0.0517062	FALSE	FALSE	Trans (>250 kb)			7.13051
ENSG00000133243	BTBD2	19	p13.3	1985447	2034880	2.99016	0.00278827	0.0518561	FALSE	FALSE	Trans (>250 kb)			7.13051
ENSG00000262304	SHPK	17	p13.2	3468738	3539543	2.98987	0.00279096	0.0518638	FALSE	FALSE	Trans (>250 kb)			0.989502
ENSG00000179134	SAMD4B	19	q13.2	39833036	39876350	2.98722	0.00281525	0.0522285	FALSE	FALSE	Trans (>250 kb)			2.34459
ENSG00000144028	SNRNP200	2	q11.2	96940074	96971297	2.98606	0.00282598	0.0523258	FALSE	FALSE	Trans (>250 kb)			6.01884
ENSG00000055208	TAB2	6	q25.1	149539777	149732749	2.98386	0.00284634	0.0524507	FALSE	FALSE	Trans (>250 kb)			1.85888
ENSG00000215906	LACTBL1	1	p36.12	23279536	23291831	2.98352	0.0028495	0.0524649	FALSE	FALSE	Trans (>250 kb)			2.01366
ENSG00000089094	KDM2B	12	q24.31	121866900	122018920	2.98134	0.00286992	0.0527383	FALSE	FALSE	129991	rs7967415	1.06248e-13	7.13051
ENSG00000177455	CD19	16	p11.2	28943260	28950667	2.98012	0.00288138	0.0529692	FALSE	FALSE	Trans (>250 kb)			1.3913
ENSG00000144589	STK11IP	2	q35	220462582	220481173	2.97917	0.00289029	0.0530037	FALSE	FALSE	Trans (>250 kb)			2.58109
ENSG00000176182	MYPOP	19	q13.32	46393278	46405862	2.97722	0.00290873	0.0532249	FALSE	FALSE	Trans (>250 kb)			2.76746
ENSG00000100344	PNPLA3	22	q13.31	44319619	44360368	2.97703	0.00291055	0.0532249	FALSE	FALSE	Trans (>250 kb)			6.49844
ENSG00000196182	STK40	1	p34.3	36805225	36851497	2.97694	0.00291142	0.0532249	FALSE	FALSE	Trans (>250 kb)			5.36271
ENSG00000148200	NR6A1	9	q33.3	127279554	127533589	2.97484	0.00293138	0.0535065	FALSE	FALSE	Trans (>250 kb)			7.13051
ENSG00000119630	PGF	14	q24.3	75408537	75422487	2.97312	0.00294786	0.0538355	FALSE	FALSE	Trans (>250 kb)			2.52261
ENSG00000128829	EIF2AK4	15	q15.1	40226347	40327797	2.97275	0.00295144	0.0538355	FALSE	FALSE	Trans (>250 kb)			3.726
ENSG00000196535	MYO18A	17	q11.2	27400528	27507430	2.97247	0.0029541	0.0538355	FALSE	FALSE	Trans (>250 kb)			4.39298
ENSG00000269469	CTD-3148I10.9	19	q13.33	49966009	49989488	2.97233	0.00295548	0.0538355	FALSE	FALSE	Trans (>250 kb)			4.76128
ENSG00000144648	ACKR2	3	p22.1	42846244	42929466	2.96948	0.00298301	0.0542066	FALSE	FALSE	Trans (>250 kb)			2.92454
ENSG00000185453	C19orf68	19	q13.33	48673949	48700877	2.96838	0.00299375	0.0542541	FALSE	FALSE	Trans (>250 kb)			1.31852
ENSG00000166233	ARIH1	15	q24.1	72766667	72879692	2.96729	0.0030044	0.0543199	FALSE	FALSE	Trans (>250 kb)			1.22752
ENSG00000157764	BRAF	7	q34	140419127	140624564	2.96694	0.00300775	0.0543199	FALSE	FALSE	Trans (>250 kb)			3.22723
ENSG00000110237	ARHGEF17	11	q13.4	73019334	73080136	2.96202	0.00305632	0.0550549	FALSE	FALSE	Trans (>250 kb)			2.77328
ENSG00000102606	ARHGEF7	13	q34	111766906	111958084	2.96182	0.0030583	0.0550549	FALSE	FALSE	Trans (>250 kb)			3.45452
ENSG00000166831	RBPMS2	15	q22.31	65032091	65067786	2.96138	0.00306269	0.0550682	FALSE	FALSE	Trans (>250 kb)			1.74181
ENSG00000111642	CHD4	12	p13.31	6679249	6716642	2.96028	0.00307357	0.0550682	FALSE	FALSE	Trans (>250 kb)			7.13051
ENSG00000101443	WFDC2	20	q13.12	44098346	44110172	2.96027	0.00307373	0.0550682	FALSE	FALSE	Trans (>250 kb)			3.80339
ENSG00000103091	WDR59	16	q23.1	74907468	75034071	2.95994	0.00307701	0.0550682	FALSE	FALSE	Trans (>250 kb)			2.91564
ENSG00000082805	ERC1	12	p13.33	1099675	1605099	2.95765	0.00309998	0.0552484	FALSE	FALSE	66492	rs57307148	4.39826e-12	4.05657
ENSG00000075218	GTSE1	22	q13.31	46692638	46726707	2.95661	0.00311043	0.0552484	FALSE	FALSE	Trans (>250 kb)			0.00645397
ENSG00000170043	TRAPPC1	17	p13.1	7833663	7835441	2.95635	0.00311307	0.0552484	FALSE	FALSE	Trans (>250 kb)			5.2119
ENSG00000196081	ZNF724P	19	p12	23404401	23433192	2.95609	0.00311567	0.0552484	FALSE	FALSE	52701	rs424223	2.07348e-08	7.13051
ENSG00000180089	TMEM86B	19	q13.42	55738007	55741647	2.95531	0.00312353	0.05531	FALSE	FALSE	4967	rs4806653	3.03314e-11	7.13051
ENSG00000110925	CSRNP2	12	q13.12	51454990	51477447	2.9546	0.0031307	0.05531	FALSE	FALSE	Trans (>250 kb)			3.06872
ENSG00000115020	PIKFYVE	2	q34	209130991	209223475	2.95433	0.0031335	0.05531	FALSE	FALSE	Trans (>250 kb)			2.52564
ENSG00000149743	TRPT1	11	q13.1	63991271	63993726	2.95388	0.00313804	0.0553142	FALSE	FALSE	Trans (>250 kb)			0.497852
ENSG00000171291	ZNF439	19	p13.2	11959541	11994565	2.9491	0.003187	0.0558423	FALSE	FALSE	Trans (>250 kb)			1.64514
ENSG00000122678	POLM	7	p13	44111846	44122139	2.94746	0.00320397	0.0560823	FALSE	FALSE	Trans (>250 kb)			1.67548
ENSG00000126012	KDM5C	X	p11.22	53220503	53254604	2.94482	0.00323147	0.0563402	FALSE	FALSE	Trans (>250 kb)
ENSG00000132471	WBP2	17	q25.1	73841780	73852588	2.94433	0.0032365	0.056379	FALSE	FALSE	Trans (>250 kb)			1.30724
ENSG00000072864	NDE1	16	p13.11	15737124	15820210	2.94269	0.00325378	0.0566341	FALSE	FALSE	16877	rs11649126	1.83737e-08	7.13051
ENSG00000133247	SUV420H2	19	q13.42	55851221	55859488	2.94174	0.00326369	0.0567258	FALSE	FALSE	0	rs10405231	0	5.45131
ENSG00000143376	SNX27	1	q21.3	151584541	151671567	2.94106	0.00327093	0.0567493	FALSE	FALSE	Trans (>250 kb)			4.83157
ENSG00000213988	ZNF90	19	p12	20188803	20237885	2.94105	0.003271	0.0567493	FALSE	FALSE	Trans (>250 kb)			6.59906
ENSG00000159217	IGF2BP1	17	q21.32	47074774	47133012	2.93917	0.0032909	0.0569604	FALSE	FALSE	Trans (>250 kb)			1.70582
ENSG00000140320	BAHD1	15	q15.1	40731920	40760441	2.9368	0.00331621	0.0572975	FALSE	FALSE	170427	rs12908316	8.16843e-10	7.13051
ENSG00000123908	AGO2	8	q24.3	141541264	141645718	2.93252	0.0033622	0.057807	FALSE	FALSE	Trans (>250 kb)			1.72271
ENSG00000065882	TBC1D1	4	p14	37892708	38140796	2.93208	0.00336705	0.0578791	FALSE	FALSE	Trans (>250 kb)			4.46413
ENSG00000160111	CPAMD8	19	p13.11	17003758	17137625	2.93151	0.00337318	0.057986	FALSE	FALSE	Trans (>250 kb)			3.52276
ENSG00000070366	SMG6	17	p13.3	1963133	2207065	2.92567	0.00343714	0.0588918	FALSE	FALSE	0	rs12450118	1.36863e-08	7.13051
ENSG00000133275	CSNK1G2	19	p13.3	1941188	1981337	2.92006	0.0034997	0.0599217	FALSE	FALSE	Trans (>250 kb)			0.858872
ENSG00000102908	NFAT5	16	q22.1	69598997	69738569	2.91751	0.00352842	0.0603469	FALSE	FALSE	Trans (>250 kb)			0.761087
ENSG00000198792	TMEM184B	22	q13.1	38615298	38669040	2.91732	0.00353052	0.0603469	FALSE	FALSE	222395	rs11705586	0	2.68517
ENSG00000168807	SNTB2	16	q22.1	69221032	69342955	2.917	0.00353416	0.0603469	FALSE	FALSE	Trans (>250 kb)			4.95748
ENSG00000168175	MAPK1IP1L	14	q22.3	55518349	55536910	2.91604	0.00354506	0.0604073	FALSE	FALSE	Trans (>250 kb)			1.64806
ENSG00000197363	ZNF517	8	q24.3	146024261	146036554	2.91415	0.00356657	0.0607093	FALSE	FALSE	Trans (>250 kb)			0.776919
ENSG00000130669	PAK4	19	q13.2	39616410	39673456	2.91188	0.00359256	0.0610017	FALSE	FALSE	Trans (>250 kb)			3.58147
ENSG00000160117	ANKLE1	19	p13.11	17392454	17398455	2.90874	0.00362887	0.0614716	FALSE	FALSE	Trans (>250 kb)			6.55209
ENSG00000147905	ZCCHC7	9	p13.2	37120536	37358146	2.90792	0.00363836	0.0615649	FALSE	FALSE	Trans (>250 kb)			1.4911
ENSG00000162063	CCNF	16	p13.3	2479395	2508855	2.90384	0.00368618	0.0618003	FALSE	FALSE	Trans (>250 kb)			0.00983769
ENSG00000121289	CEP89	19	q13.11	33369902	33462897	2.90331	0.00369237	0.0618003	FALSE	FALSE	0	rs11670653	1.24546e-09	7.13051
ENSG00000152767	FARP1	13	q32.2	98794816	99102027	2.90284	0.00369795	0.0618073	FALSE	FALSE	Trans (>250 kb)			5.45131
ENSG00000168264	IRF2BP2	1	q42.3	234740015	234745271	2.90133	0.00371584	0.0619728	FALSE	FALSE	Trans (>250 kb)			2.99441
ENSG00000168005	C11orf84	11	q13.1	63580860	63595190	2.8986	0.00374833	0.0623116	FALSE	FALSE	Trans (>250 kb)			6.47427
ENSG00000113300	CNOT6	5	q35.3	179921412	180005405	2.89847	0.0037499	0.0623116	FALSE	FALSE	Trans (>250 kb)			7.13051
ENSG00000135083	CCNJL	5	q33.3	159678659	159772403	2.89818	0.00375341	0.0623116	FALSE	FALSE	Trans (>250 kb)			1.46056
ENSG00000162298	SYVN1	11	q13.1	64889252	64902004	2.89721	0.00376493	0.0624365	FALSE	FALSE	Trans (>250 kb)			3.79693
ENSG00000107554	DNMBP	10	q24.2	101635334	101769676	2.8969	0.00376872	0.0624768	FALSE	FALSE	154742	rs10883451	1.50291e-12	4.15964
ENSG00000141034	GID4	17	p11.2	17942606	17971718	2.894	0.00380367	0.0629089	FALSE	FALSE	Trans (>250 kb)			2.65422
ENSG00000107816	LZTS2	10	q24.31	102756375	102767593	2.89163	0.00383247	0.0631539	FALSE	FALSE	Trans (>250 kb)			0.944889
ENSG00000075856	SART3	12	q23.3	108916357	108955176	2.88889	0.00386607	0.0634338	FALSE	FALSE	Trans (>250 kb)			0.82335
ENSG00000083844	ZNF264	19	q13.43	57702868	57724724	2.88885	0.00386648	0.0634338	FALSE	FALSE	Trans (>250 kb)			2.24688
ENSG00000056487	PHF21B	22	q13.31	45277042	45405880	2.88869	0.00386848	0.0634338	FALSE	FALSE	Trans (>250 kb)			3.22016
ENSG00000236609	ZNF853	7	p22.1	6655248	6663921	2.88685	0.0038912	0.0637542	FALSE	FALSE	Trans (>250 kb)			1.59087
ENSG00000267179	ZNF763	19	p13.2	12035890	12090105	2.8858	0.0039042	0.0638815	FALSE	FALSE	Trans (>250 kb)			2.02036
ENSG00000105287	PRKD2	19	q13.32	47177532	47220384	2.88339	0.00393423	0.0642013	FALSE	FALSE	Trans (>250 kb)			3.3869
ENSG00000139636	LMBR1L	12	q13.12	49490919	49504683	2.88306	0.00393832	0.0642013	FALSE	FALSE	Trans (>250 kb)			4.59382
ENSG00000114867	EIF4G1	3	q27.1	184032283	184053146	2.88157	0.00395703	0.0644888	FALSE	FALSE	Trans (>250 kb)			4.25313
ENSG00000156983	BRPF1	3	p25.3	9773413	9789702	2.88064	0.00396864	0.0646013	FALSE	FALSE	Trans (>250 kb)			0.408534
ENSG00000108349	CASC3	17	q21.1	38296571	38328436	2.87961	0.00398167	0.0647595	FALSE	FALSE	231695	rs12939832	6.06211e-10	4.88958
ENSG00000237440	ZNF737	19	p12	20718631	20748615	2.87721	0.00401212	0.065203	FALSE	FALSE	Trans (>250 kb)			2.56395
ENSG00000198156	NPIPB6	16	p11.2	28353876	28374829	2.87588	0.00402905	0.0653642	FALSE	FALSE	Trans (>250 kb)			4.4149
ENSG00000104973	MED25	19	q13.33	50321539	50342073	2.87469	0.00404419	0.0655207	FALSE	FALSE	Trans (>250 kb)			6.95299
ENSG00000228672	PROB1	5	q31.2	138727635	138730885	2.87406	0.00405232	0.06564	FALSE	FALSE	Trans (>250 kb)			0.00507544
ENSG00000204371	EHMT2	6	p21.33	31847536	31865464	2.86839	0.00412565	0.0666173	FALSE	FALSE	0	rs2243873	0	5.45131
ENSG00000125755	SYMPK	19	q13.32	46318668	46366548	2.86747	0.00413765	0.0667297	FALSE	FALSE	Trans (>250 kb)			2.96268
ENSG00000263264	CTB-133G6.1	19	p13.2	7413848	7448271	2.86725	0.00414057	0.0667297	FALSE	FALSE	Trans (>250 kb)			1.20909
ENSG00000108469	RECQL5	17	q25.1	73622925	73663269	2.86637	0.0041521	0.0669787	FALSE	FALSE	Trans (>250 kb)			6.06209
ENSG00000160229	ZNF66	19	p12	20959110	20991922	2.86547	0.00416392	0.067137	FALSE	FALSE	Trans (>250 kb)			5.63783
ENSG00000134569	LRP4	11	p11.2	46878419	46940193	2.86513	0.00416842	0.0671417	FALSE	FALSE	Trans (>250 kb)			2.83731
ENSG00000070814	TCOF1	5	q32	149737202	149779871	2.865	0.0041701	0.0671417	FALSE	FALSE	Trans (>250 kb)			0.0461964
ENSG00000186591	UBE2H	7	q32.2	129470572	129592789	2.86452	0.00417644	0.0671464	FALSE	FALSE	Trans (>250 kb)			5.32848
ENSG00000089916	GPATCH2L	14	q24.3	76618259	76720685	2.86275	0.00419984	0.0674551	FALSE	FALSE	Trans (>250 kb)			5.45131
ENSG00000140986	RPL3L	16	p13.3	1993975	2007607	2.86165	0.00421448	0.0675081	FALSE	FALSE	Trans (>250 kb)			3.09708
ENSG00000215421	ZNF407	18	q22.3	72265106	72777627	2.85993	0.0042374	0.0677543	FALSE	FALSE	Trans (>250 kb)			2.41469
ENSG00000138439	FAM117B	2	q33.2	203499901	203634480	2.85757	0.00426898	0.0681154	FALSE	FALSE	140335	rs72925089	1.81396e-08	7.13051
ENSG00000213762	ZNF134	19	q13.43	58125601	58134724	2.85743	0.00427086	0.0681154	FALSE	FALSE	Trans (>250 kb)			6.14624
ENSG00000160813	PPP1R35	7	q22.1	100032905	100034188	2.85434	0.00431268	0.0685587	FALSE	FALSE	143726	rs146769244	3.94351e-12	7.13051
ENSG00000159164	SV2A	1	q21.2	149874870	149889434	2.85284	0.00433307	0.0687561	FALSE	FALSE	21341	rs72692823	3.04782e-11	7.13051
ENSG00000248167	TRIM39-RPP21	6	p22.1	30297359	30314631	2.85026	0.00436831	0.0691613	FALSE	FALSE	14122	rs3094621	0	5.45131
ENSG00000105221	AKT2	19	q13.2	40736224	40791443	2.85011	0.00437041	0.0691613	FALSE	FALSE	Trans (>250 kb)			4.12258
ENSG00000189079	ARID2	12	q12	46123448	46301823	2.84919	0.00438307	0.0691874	FALSE	FALSE	Trans (>250 kb)			0.992368
ENSG00000176946	THAP4	2	q37.3	242523820	242576864	2.84836	0.00439458	0.0692456	FALSE	FALSE	Trans (>250 kb)			3.94568
ENSG00000102539	MLNR	13	q14.2	49794474	49796513	2.84827	0.00439573	0.0692456	FALSE	FALSE	Trans (>250 kb)			6.44904
ENSG00000138032	PPM1B	2	p21	44395108	44471523	2.84753	0.00440602	0.0693216	FALSE	FALSE	Trans (>250 kb)			3.33463
ENSG00000162409	PRKAA2	1	p32.2	57110995	57181008	2.84693	0.00441427	0.0693216	FALSE	FALSE	Trans (>250 kb)			3.02948
ENSG00000153317	ASAP1	8	q24.21	131064353	131455906	2.84619	0.00442455	0.0693216	FALSE	FALSE	Trans (>250 kb)			1.62277
ENSG00000170004	CHD3	17	p13.1	7788124	7816078	2.84434	0.00445034	0.0695939	FALSE	FALSE	Trans (>250 kb)			5.55667
ENSG00000120685	PROSER1	13	q13.3	39584003	39612252	2.84099	0.00449738	0.0702303	FALSE	FALSE	Trans (>250 kb)			1.59802
ENSG00000115282	TTC31	2	p13.1	74710200	74722013	2.84092	0.0044983	0.0702303	FALSE	FALSE	Trans (>250 kb)			3.90009
ENSG00000133422	MORC2	22	q12.2	31321117	31364284	2.8403	0.00450716	0.0703095	FALSE	FALSE	Trans (>250 kb)			2.79131
ENSG00000185155	MIXL1	1	q42.12	226411319	226414755	2.83873	0.00452933	0.0705906	FALSE	FALSE	Trans (>250 kb)			6.66206
ENSG00000131653	TRAF7	16	p13.3	2205699	2228130	2.83864	0.00453068	0.0705906	FALSE	FALSE	Trans (>250 kb)			0.00983769
ENSG00000085999	RAD54L	1	p34.1	46713360	46744145	2.83793	0.00454077	0.0705906	FALSE	FALSE	3155	rs12044708	9.14604e-11	5.45131
ENSG00000168454	TXNDC2	18	p11.22	9885763	9889272	2.8377	0.00454399	0.0705906	FALSE	FALSE	Trans (>250 kb)			2.36875
ENSG00000197705	KLHL14	18	q12.1	30252634	30353025	2.83718	0.00455139	0.0705906	FALSE	FALSE	Trans (>250 kb)			1.3327
ENSG00000118263	KLF7	2	q33.3	207938861	208031991	2.83609	0.00456692	0.0706211	FALSE	FALSE	Trans (>250 kb)			2.38351
ENSG00000086062	B4GALT1	9	p21.1	33104080	33167354	2.83352	0.00460381	0.0709546	FALSE	FALSE	86942	rs12375624	4.05497e-09	7.13051
ENSG00000171097	CCBL1	9	q34.11	131595221	131644773	2.83335	0.00460633	0.0709546	FALSE	FALSE	Trans (>250 kb)			1.96387
ENSG00000109113	RAB34	17	q11.2	27041299	27045447	2.83286	0.00461332	0.0709546	FALSE	FALSE	Trans (>250 kb)			4.93467
ENSG00000034152	MAP2K3	17	p11.2	21187984	21218552	2.8328	0.00461428	0.0709546	FALSE	FALSE	Trans (>250 kb)			1.56519
ENSG00000164190	NIPBL	5	p13.2	36876861	37066515	2.83241	0.00461979	0.0709695	FALSE	FALSE	Trans (>250 kb)			2.02814
ENSG00000148429	USP6NL	10	p14	11495945	11653753	2.83012	0.00465308	0.0712062	FALSE	FALSE	Trans (>250 kb)			1.33361
ENSG00000162402	USP24	1	p32.3	55532032	55680786	2.82998	0.00465506	0.0712062	FALSE	FALSE	Trans (>250 kb)			0.181386
ENSG00000130158	DOCK6	19	p13.2	11309971	11373157	2.82856	0.00467577	0.0713023	FALSE	FALSE	Trans (>250 kb)			2.37501
ENSG00000132128	LRRC41	1	p34.1	46726868	46769280	2.82829	0.00467976	0.0713023	FALSE	FALSE	0	rs12142240	0	7.13051
ENSG00000100503	NIN	14	q22.1	51186481	51297839	2.82638	0.00470779	0.0716164	FALSE	FALSE	Trans (>250 kb)			2.7852
ENSG00000167258	CDK12	17	q12	37617764	37721160	2.82333	0.00475275	0.0721109	FALSE	FALSE	0	rs11658219	1.54517e-08	7.13051
ENSG00000158195	WASF2	1	p36.11	27730730	27816669	2.82237	0.00476697	0.0722154	FALSE	FALSE	Trans (>250 kb)			3.76988
ENSG00000141258	SGSM2	17	p13.3	2240792	2284352	2.81969	0.00480699	0.0725592	FALSE	FALSE	102134	rs12450118	1.36863e-08	7.13051
ENSG00000158863	FAM160B2	8	p21.3	21946670	21962409	2.81906	0.00481643	0.0725592	FALSE	FALSE	Trans (>250 kb)			2.76174
ENSG00000111665	CDCA3	12	p13.31	6953957	6961230	2.81846	0.00482551	0.0725592	FALSE	FALSE	Trans (>250 kb)			0.906609
ENSG00000144233	AMMECR1L	2	q14.3	128619204	128643496	2.81846	0.00482552	0.0725592	FALSE	FALSE	Trans (>250 kb)			6.056
ENSG00000181392	SYNE4	19	q13.12	36494209	36499695	2.81845	0.0048256	0.0725592	FALSE	FALSE	Trans (>250 kb)			0.87493
ENSG00000070495	JMJD6	17	q25.1	74708919	74722866	2.81834	0.00482731	0.0725592	FALSE	FALSE	Trans (>250 kb)			0.276881
ENSG00000222009	BTBD19	1	p34.1	45274154	45281257	2.8164	0.00485649	0.0727647	FALSE	FALSE	Trans (>250 kb)			5.47629
ENSG00000203995	ZYG11A	1	p32.3	53308183	53360670	2.81475	0.00488152	0.0730646	FALSE	FALSE	Trans (>250 kb)			0.476404
ENSG00000186280	KDM4D	11	q21	94706845	94732682	2.81428	0.00488863	0.0731231	FALSE	FALSE	Trans (>250 kb)			1.01581
ENSG00000100836	PABPN1	14	q11.2	23790498	23795394	2.81335	0.00490286	0.0732932	FALSE	FALSE	Trans (>250 kb)			1.34839
ENSG00000156873	PHKG2	16	p11.2	30759591	30772490	2.81286	0.00491033	0.0732932	FALSE	FALSE	Trans (>250 kb)			0.490772
ENSG00000115760	BIRC6	2	p22.3	32582096	32843966	2.81103	0.00493839	0.0732932	FALSE	FALSE	0	rs13409142	6.66347e-10	7.13051
ENSG00000088836	SLC4A11	20	p13	3208063	3219836	2.81095	0.00493955	0.0732932	FALSE	FALSE	Trans (>250 kb)			6.13968
ENSG00000100241	SBF1	22	q13.33	50883429	50913454	2.81067	0.00494392	0.0732932	FALSE	FALSE	Trans (>250 kb)			2.35852
ENSG00000095787	WAC	10	p12.1	28821422	28912041	2.81023	0.00495066	0.0733584	FALSE	FALSE	Trans (>250 kb)			1.42439
ENSG00000105369	CD79A	19	q13.2	42381190	42385439	2.80807	0.00498401	0.0737359	FALSE	FALSE	Trans (>250 kb)			0.995449
ENSG00000244509	APOBEC3C	22	q13.1	39410088	39416357	2.80552	0.00502354	0.074166	FALSE	FALSE	249971	rs5750678	2.26395e-10	1.97697
ENSG00000104879	CKM	19	q13.32	45809672	45826235	2.80445	0.00504023	0.0743946	FALSE	FALSE	Trans (>250 kb)			2.11952
ENSG00000168397	ATG4B	2	q37.3	242576628	242613272	2.80408	0.00504608	0.0744361	FALSE	FALSE	Trans (>250 kb)			4.07646
ENSG00000105429	MEGF8	19	q13.2	42829761	42882921	2.80372	0.0050517	0.0744851	FALSE	FALSE	Trans (>250 kb)			1.37338
ENSG00000204256	BRD2	6	p21.32	32936437	32949282	2.80252	0.00507057	0.0747541	FALSE	FALSE	12848	rs113913737	2.00006e-10	7.13051
ENSG00000067365	METTL22	16	p13.2	8715540	8740081	2.80219	0.00507574	0.0747952	FALSE	FALSE	236507	rs17415063	3.69153e-08	3.06872
ENSG00000128881	TTBK2	15	q15.2	43030932	43213007	2.79964	0.005116	0.07523	FALSE	FALSE	Trans (>250 kb)			1.90221
ENSG00000119720	NRDE2	14	q32.11	90742580	90798481	2.79944	0.00511906	0.07523	FALSE	FALSE	Trans (>250 kb)			3.47414
ENSG00000169203	RP11-231C14.4	16	p11.2	29495010	29517320	2.79764	0.00514777	0.0755407	FALSE	FALSE	Trans (>250 kb)
ENSG00000110697	PITPNM1	11	q13.2	67259239	67273734	2.79523	0.00518625	0.075944	FALSE	FALSE	Trans (>250 kb)			0.857062
ENSG00000121104	FAM117A	17	q21.33	47787694	47866542	2.79509	0.00518847	0.075944	FALSE	FALSE	Trans (>250 kb)			2.97293
ENSG00000151893	CACUL1	10	q26.11	120433679	120514761	2.7949	0.00519153	0.075944	FALSE	FALSE	Trans (>250 kb)			1.94775
ENSG00000142511	GPR32	19	q13.33	51273721	51274989	2.79228	0.00523388	0.0762675	FALSE	FALSE	Trans (>250 kb)			2.58109
ENSG00000144724	PTPRG	3	p14.2	61547243	62283288	2.78979	0.00527415	0.0766764	FALSE	FALSE	Trans (>250 kb)			2.33683
ENSG00000135862	LAMC1	1	q25.3	182992595	183114727	2.78907	0.00528599	0.0767081	FALSE	FALSE	Trans (>250 kb)			2.90696
ENSG00000019995	ZRANB1	10	q26.13	126630692	126676758	2.78883	0.00528989	0.0767081	FALSE	FALSE	0	rs2114834	1.86191e-10	7.13051
ENSG00000197386	HTT	4	p16.3	3076408	3245676	2.78871	0.00529181	0.0767081	FALSE	FALSE	Trans (>250 kb)			2.03011
ENSG00000257065	RP3-468K18.5	6	q24.2	144128229	144165754	2.78868	0.00529239	0.0767081	FALSE	FALSE	Trans (>250 kb)			0.602419
ENSG00000177045	SIX5	19	q13.32	46268043	46272484	2.78769	0.0053085	0.0768006	FALSE	FALSE	Trans (>250 kb)			1.6569
ENSG00000133619	KRBA1	7	q36.1	149411872	149431664	2.78758	0.00531027	0.0768006	FALSE	FALSE	Trans (>250 kb)			2.53487
ENSG00000137166	FOXP4	6	p21.1	41514164	41570122	2.78588	0.0053383	0.0769869	FALSE	FALSE	Trans (>250 kb)			7.13051
ENSG00000146830	GIGYF1	7	q22.1	100277130	100287071	2.78588	0.0053383	0.0769869	FALSE	FALSE	Trans (>250 kb)			2.14258
ENSG00000105137	SYDE1	19	p13.12	15218214	15225799	2.7847	0.00535768	0.0771948	FALSE	FALSE	Trans (>250 kb)			3.31036
ENSG00000139613	SMARCC2	12	q13.2	56556767	56583351	2.78389	0.00537105	0.077215	FALSE	FALSE	Trans (>250 kb)			3.49963
ENSG00000047578	KIAA0556	16	p12.1	27561454	27791690	2.78382	0.00537236	0.077215	FALSE	FALSE	Trans (>250 kb)			3.72642
ENSG00000133985	TTC9	14	q24.2	71108504	71142077	2.78352	0.00537726	0.077215	FALSE	FALSE	Trans (>250 kb)			2.68981
ENSG00000142197	DOPEY2	21	q22.12	37529080	37666572	2.78298	0.00538621	0.077215	FALSE	FALSE	Trans (>250 kb)			3.49963
ENSG00000135679	MDM2	12	q15	69201956	69239214	2.78276	0.00538988	0.077215	FALSE	FALSE	Trans (>250 kb)			2.30177
ENSG00000198355	PIM3	22	q13.33	50354161	50357728	2.7826	0.00539247	0.077215	FALSE	FALSE	Trans (>250 kb)			0.034783
ENSG00000111664	GNB3	12	p13.31	6949118	6956557	2.78224	0.00539852	0.077215	FALSE	FALSE	Trans (>250 kb)			1.07735
ENSG00000181007	ZFP82	19	q13.12	36874022	36909558	2.78113	0.005417	0.0774261	FALSE	FALSE	Trans (>250 kb)			0.610704
ENSG00000177504	VCX2	X	p22.31	8137989	8139308	2.78018	0.00543288	0.0775971	FALSE	FALSE	Trans (>250 kb)
ENSG00000011454	RABGAP1	9	q33.2	125703112	125867145	2.78	0.00543587	0.0775971	FALSE	FALSE	Trans (>250 kb)			1.76335
ENSG00000054598	FOXC1	6	p25.3	1610681	1614127	2.77744	0.00547888	0.0780388	FALSE	FALSE	Trans (>250 kb)			2.8444
ENSG00000163166	IWS1	2	q14.3	128193783	128284462	2.77683	0.00548914	0.0781335	FALSE	FALSE	Trans (>250 kb)			2.52869
ENSG00000108840	HDAC5	17	q21.31	42154114	42201070	2.77617	0.00550037	0.0782079	FALSE	FALSE	Trans (>250 kb)			6.42371
ENSG00000173402	DAG1	3	p21.31	49506146	49573048	2.77597	0.00550374	0.0782079	FALSE	FALSE	Trans (>250 kb)			7.13051
ENSG00000125107	CNOT1	16	q21	58553855	58663790	2.77573	0.00550781	0.0782163	FALSE	FALSE	Trans (>250 kb)			4.27811
ENSG00000170085	SIMC1	5	q35.2	175665365	175772994	2.77314	0.00555175	0.0786286	FALSE	FALSE	136797	rs2913915	1.56324e-10	7.13051
ENSG00000116273	PHF13	1	p36.31	6673745	6684093	2.77301	0.005554	0.0786286	FALSE	FALSE	35790	rs7519427	1.69191e-08	7.13051
ENSG00000186918	ZNF395	8	p21.1	28203102	28260218	2.77268	0.00555963	0.0786876	FALSE	FALSE	Trans (>250 kb)			0.224629
ENSG00000170175	CHRNB1	17	p13.1	7348380	7361026	2.76886	0.00562526	0.0790632	FALSE	FALSE	Trans (>250 kb)			6.4689
ENSG00000198837	DENND4B	1	q21.3	153901977	153919172	2.76866	0.00562875	0.079078	FALSE	FALSE	Trans (>250 kb)			2.00892
ENSG00000162032	SPSB3	16	p13.3	1826713	1843701	2.76801	0.00564003	0.0792133	FALSE	FALSE	Trans (>250 kb)			1.63648
ENSG00000104936	DMPK	19	q13.32	46272975	46285810	2.76701	0.00565738	0.0794197	FALSE	FALSE	Trans (>250 kb)			2.18285
ENSG00000184708	EIF4ENIF1	22	q12.2	31832963	31892094	2.76693	0.00565875	0.0794197	FALSE	FALSE	Trans (>250 kb)			5.57501
ENSG00000107957	SH3PXD2A	10	q24.33	105348285	105615301	2.7653	0.00568702	0.079654	FALSE	FALSE	Trans (>250 kb)			4.3162
ENSG00000102886	GDPD3	16	p11.2	30116131	30125177	2.76371	0.00571484	0.0798518	FALSE	FALSE	Trans (>250 kb)			4.83905
ENSG00000146872	TLK2	17	q23.2	60536019	60692842	2.75996	0.00578078	0.0806549	FALSE	FALSE	Trans (>250 kb)			1.41991
ENSG00000089159	PXN	12	q24.31	120648250	120703574	2.75759	0.00582293	0.0812096	FALSE	FALSE	Trans (>250 kb)			4.22201
ENSG00000132970	WASF3	13	q12.13	27131840	27263085	2.75675	0.00583782	0.0813774	FALSE	FALSE	Trans (>250 kb)			0.0896603
ENSG00000141485	SLC13A5	17	p13.1	6588032	6616886	2.75648	0.00584266	0.0813904	FALSE	FALSE	Trans (>250 kb)			4.76665
ENSG00000182963	GJC1	17	q21.31	42875816	42908184	2.75572	0.00585627	0.0815594	FALSE	FALSE	238762	rs3803869	5.90214e-09	4.63093
ENSG00000126368	NR1D1	17	q21.1	38249040	38256978	2.75519	0.00586572	0.0815594	FALSE	FALSE	184164	rs12939832	6.06211e-10	4.45519
ENSG00000177943	MAMDC4	9	q34.3	139745395	139755249	2.75501	0.00586909	0.0815594	FALSE	FALSE	Trans (>250 kb)			2.8103
ENSG00000100201	DDX17	22	q13.1	38879445	38903665	2.7549	0.00587092	0.0815594	FALSE	FALSE	0	rs11705586	0	5.45131
ENSG00000187144	SPATA21	1	p36.13	16713612	16763919	2.75484	0.00587202	0.0815594	FALSE	FALSE	Trans (>250 kb)			3.58579
ENSG00000165684	SNAPC4	9	q34.3	139270029	139293249	2.75215	0.00592052	0.081993	FALSE	FALSE	Trans (>250 kb)			2.68981
ENSG00000177302	TOP3A	17	p11.2	18174742	18218321	2.75104	0.00594072	0.0820654	FALSE	FALSE	Trans (>250 kb)			3.20162
ENSG00000161847	RAVER1	19	p13.2	10426888	10444316	2.74823	0.00599178	0.0824757	FALSE	FALSE	Trans (>250 kb)			6.47115
ENSG00000100083	GGA1	22	q13.1	38004481	38029571	2.74622	0.00602868	0.0826105	FALSE	FALSE	Trans (>250 kb)			3.7553
ENSG00000168014	C2CD3	11	q13.4	73723763	73882255	2.74344	0.00607984	0.0829566	FALSE	FALSE	Trans (>250 kb)			1.27749
ENSG00000117859	OSBPL9	1	p32.3	52042851	52254889	2.74238	0.00609954	0.0830949	FALSE	FALSE	Trans (>250 kb)			7.08747
ENSG00000163930	BAP1	3	p21.1	52435029	52444366	2.74102	0.00612484	0.0833745	FALSE	FALSE	Trans (>250 kb)			6.87544
ENSG00000125319	C17orf53	17	q21.31	42219274	42239844	2.74057	0.0061333	0.0833745	FALSE	FALSE	Trans (>250 kb)			5.50198
ENSG00000180035	ZNF48	16	p11.2	30389427	30411429	2.73956	0.00615224	0.0835984	FALSE	FALSE	Trans (>250 kb)			1.40194
ENSG00000115548	KDM3A	2	p11.2	86667770	86719839	2.73596	0.00621986	0.0839782	FALSE	FALSE	Trans (>250 kb)			1.81553
ENSG00000188629	ZNF177	19	p13.2	9435021	9493293	2.73587	0.00622154	0.0839782	FALSE	FALSE	Trans (>250 kb)			1.61164
ENSG00000038219	BOD1L1	4	p15.33	13570362	13629347	2.73389	0.0062591	0.0841848	FALSE	FALSE	0	rs35607302	1.11022e-16	7.13051
ENSG00000142208	AKT1	14	q32.33	105235686	105262088	2.73335	0.00626946	0.0842227	FALSE	FALSE	Trans (>250 kb)			0.611006
ENSG00000100593	ISM2	14	q24.3	77940740	77965210	2.73163	0.00630222	0.0844249	FALSE	FALSE	Trans (>250 kb)			2.30355
ENSG00000187555	USP7	16	p13.2	8985951	9058371	2.73032	0.00632721	0.0846959	FALSE	FALSE	0	rs7189170	5.66658e-13	7.13051
ENSG00000233232	NPIPB7	16	p11.2	28467693	28481868	2.72931	0.00634672	0.0848583	FALSE	FALSE	Trans (>250 kb)			1.77594
ENSG00000158470	B4GALT5	20	q13.13	48249482	48330415	2.72599	0.00641085	0.0854509	FALSE	FALSE	116738	rs2149278	4.2425e-12	2.49071
ENSG00000116212	LRRC42	1	p32.3	54411750	54433841	2.72441	0.00644156	0.0856309	FALSE	FALSE	Trans (>250 kb)			1.89536
ENSG00000115073	ACTR1B	2	q11.2	98272431	98280570	2.72348	0.0064598	0.0856827	FALSE	FALSE	Trans (>250 kb)			3.29672
ENSG00000183850	ZNF730	19	p12	23258012	23330021	2.72306	0.00646802	0.0856827	FALSE	FALSE	30755	rs11668185	0	7.13051
ENSG00000142459	EVI5L	19	p13.2	7895119	7929862	2.72296	0.00647002	0.0856827	FALSE	FALSE	Trans (>250 kb)			3.20162
ENSG00000183396	TMEM89	3	p21.31	48658192	48659288	2.72216	0.00648568	0.0858422	FALSE	FALSE	32926	rs1264194	2.6934e-13	5.45131
ENSG00000186187	ZNRF1	16	q23.1	75032928	75144892	2.72199	0.00648903	0.0858422	FALSE	FALSE	Trans (>250 kb)			0.299349
ENSG00000177731	FLII	17	p11.2	18148150	18162230	2.72177	0.00649331	0.0858651	FALSE	FALSE	Trans (>250 kb)			3.68603
ENSG00000116127	ALMS1	2	p13.1	73612886	73837920	2.72039	0.00652047	0.0861415	FALSE	FALSE	Trans (>250 kb)			3.62882
ENSG00000099942	CRKL	22	q11.21	21271714	21308037	2.71957	0.00653674	0.0862267	FALSE	FALSE	Trans (>250 kb)			6.74671
ENSG00000165219	GAPVD1	9	q33.3	128024073	128129486	2.71947	0.00653872	0.0862267	FALSE	FALSE	Trans (>250 kb)			6.27716
ENSG00000105327	BBC3	19	q13.32	47724081	47736023	2.71886	0.00655064	0.0862383	FALSE	FALSE	Trans (>250 kb)			2.21228
ENSG00000141449	GREB1L	18	q11.1	18822203	19105378	2.71769	0.0065739	0.0864694	FALSE	FALSE	Trans (>250 kb)			3.84933
ENSG00000125398	SOX9	17	q24.3	70117161	70122561	2.71529	0.00662172	0.0869011	FALSE	FALSE	Trans (>250 kb)			0.0463219
ENSG00000237847	FAM231A	1	p36.13	16999498	17000007	2.71528	0.00662197	0.0869011	FALSE	FALSE	Trans (>250 kb)			0.947847
ENSG00000118900	UBN1	16	p13.3	4896666	4932361	2.71494	0.00662871	0.0869695	FALSE	FALSE	Trans (>250 kb)			2.1401
ENSG00000134030	CTIF	18	q21.1	46065417	46389588	2.71478	0.00663205	0.0870046	FALSE	FALSE	Trans (>250 kb)			5.45131
ENSG00000148737	TCF7L2	10	q25.2	114710009	114927437	2.71374	0.00665289	0.0871608	FALSE	FALSE	Trans (>250 kb)			3.66843
ENSG00000259529	RP11-468E2.4	14	q12	24620427	24636611	2.71315	0.00666462	0.0872127	FALSE	FALSE	Trans (>250 kb)			1.88638
ENSG00000176438	SYNE3	14	q32.13	95883831	95942173	2.71238	0.00668021	0.0872793	FALSE	FALSE	Trans (>250 kb)			4.63017
ENSG00000070371	CLTCL1	22	q11.21	19166986	19279239	2.71129	0.00670229	0.0874654	FALSE	FALSE	Trans (>250 kb)			5.87149
ENSG00000083838	ZNF446	19	q13.43	58985384	58992597	2.7086	0.00675675	0.088042	FALSE	FALSE	Trans (>250 kb)			2.8444
ENSG00000107438	PDLIM1	10	q24.1	96997329	97050781	2.70756	0.00677789	0.0881836	FALSE	FALSE	Trans (>250 kb)			3.05511
ENSG00000170473	WIBG	12	q13.2	56295197	56326402	2.70663	0.00679691	0.088258	FALSE	FALSE	Trans (>250 kb)			0.357954
ENSG00000133858	ZFC3H1	12	q21.1	72003252	72061505	2.7058	0.00681407	0.0883595	FALSE	FALSE	Trans (>250 kb)			2.34852
ENSG00000169962	TAS1R3	1	p36.33	1266694	1270686	2.7046	0.0068386	0.0884671	FALSE	FALSE	Trans (>250 kb)			2.94308
ENSG00000123200	ZC3H13	13	q14.13	46528600	46626894	2.70092	0.00691481	0.0894022	FALSE	FALSE	Trans (>250 kb)			3.2691
ENSG00000166889	PATL1	11	q12.1	59404189	59436453	2.70014	0.00693112	0.0894747	FALSE	FALSE	Trans (>250 kb)			2.67159
ENSG00000100580	TMED8	14	q24.3	77801364	77843452	2.69994	0.0069351	0.0894747	FALSE	FALSE	Trans (>250 kb)			3.06872
ENSG00000155229	MMS19	10	q24.1	99218081	99258551	2.69786	0.00697873	0.0899482	FALSE	FALSE	Trans (>250 kb)			4.66317
ENSG00000166483	WEE1	11	p15.4	9595228	9615004	2.69601	0.00701757	0.0903811	FALSE	FALSE	Trans (>250 kb)			4.20918
ENSG00000161544	CYGB	17	q25.1	74523438	74547257	2.69384	0.00706349	0.0907603	FALSE	FALSE	Trans (>250 kb)			2.70408
ENSG00000183072	NKX2-5	5	q35.1	172659112	172662360	2.69369	0.00706657	0.0907603	FALSE	FALSE	Trans (>250 kb)			0.391293
ENSG00000259363	CTD-2054N24.2	15	q26.3	100347228	100417353	2.69192	0.00710409	0.0911719	FALSE	FALSE	Trans (>250 kb)			3.86509
ENSG00000072840	EVC	4	p16.2	5712924	5830772	2.69145	0.00711418	0.0911897	FALSE	FALSE	Trans (>250 kb)			1.56861
ENSG00000268509	AC026202.1	3	p26.1	5229227	5229982	2.69131	0.00711718	0.0911897	FALSE	FALSE	Trans (>250 kb)			0.0100883
ENSG00000179532	DNHD1	11	p15.4	6518490	6614988	2.68991	0.00714719	0.0913517	FALSE	FALSE	Trans (>250 kb)			3.64536
ENSG00000143632	ACTA1	1	q42.13	229566992	229569845	2.68941	0.00715791	0.0913517	FALSE	FALSE	Trans (>250 kb)			4.05596
ENSG00000181827	RFX7	15	q21.3	56379478	56535483	2.68718	0.00720583	0.0918746	FALSE	FALSE	Trans (>250 kb)			5.61833
ENSG00000145020	AMT	3	p21.31	49454211	49460186	2.686	0.00723139	0.0920369	FALSE	FALSE	Trans (>250 kb)			7.13051
ENSG00000105723	GSK3A	19	q13.2	42734338	42746777	2.68575	0.00723676	0.0920369	FALSE	FALSE	Trans (>250 kb)			1.44437
ENSG00000140465	CYP1A1	15	q24.1	75011883	75017951	2.68563	0.00723935	0.0920369	FALSE	FALSE	Trans (>250 kb)			5.62202
ENSG00000167483	FAM129C	19	p13.11	17634110	17664648	2.68494	0.00725436	0.0920369	FALSE	FALSE	Trans (>250 kb)			2.37712
ENSG00000115677	HDLBP	2	q37.3	242166679	242256476	2.68425	0.00726922	0.0921043	FALSE	FALSE	Trans (>250 kb)			5.64267
ENSG00000078747	ITCH	20	q11.22	32951041	33099198	2.6825	0.00730738	0.0925127	FALSE	FALSE	Trans (>250 kb)			2.71391
ENSG00000161692	DBF4B	17	q21.31	42785976	42829632	2.68228	0.00731227	0.0925127	FALSE	FALSE	148922	rs3803869	5.90214e-09	7.13051
ENSG00000103145	HCFC1R1	16	p13.3	3072621	3074287	2.68074	0.00734586	0.0927549	FALSE	FALSE	Trans (>250 kb)			0.648598
ENSG00000123191	ATP7B	13	q14.3	52506809	52585630	2.67787	0.00740926	0.0932976	FALSE	FALSE	Trans (>250 kb)			0.111703
ENSG00000172073	TEX37	2	p11.2	88824169	88829102	2.67755	0.0074162	0.0932976	FALSE	FALSE	Trans (>250 kb)			2.70408
ENSG00000103932	RPAP1	15	q15.1	41809374	41836467	2.67623	0.00744546	0.0936232	FALSE	FALSE	19639	rs2026945	0	5.45131
ENSG00000087095	NLK	17	q11.2	26368763	26523407	2.67482	0.00747688	0.0939547	FALSE	FALSE	Trans (>250 kb)			2.89023
ENSG00000156232	WHAMM	15	q25.2	83478380	83503611	2.67258	0.00752699	0.0943574	FALSE	FALSE	180200	rs6603044	1.71991e-08	3.72806
ENSG00000066923	STAG3	7	q22.1	99775186	99819111	2.67135	0.00755475	0.0943574	FALSE	FALSE	0	rs74774557	1.88738e-14	7.13051
ENSG00000057935	MTA3	2	p21	42721709	42984087	2.67129	0.00755601	0.0943574	FALSE	FALSE	Trans (>250 kb)			2.75611
ENSG00000165185	KIAA1958	9	q32	115249127	115431677	2.67127	0.0075564	0.0943574	FALSE	FALSE	Trans (>250 kb)			4.95227
ENSG00000227268	KLLN	10	q23.31	89618918	89623194	2.67019	0.0075808	0.094375	FALSE	FALSE	Trans (>250 kb)			0.341966
ENSG00000100221	JOSD1	22	q13.1	39081548	39097561	2.66981	0.00758938	0.0944222	FALSE	FALSE	0	rs4820345	0	7.13051
ENSG00000178403	NEUROG2	4	q25	113434672	113437328	2.66908	0.007606	0.0945256	FALSE	FALSE	Trans (>250 kb)			7.13051
ENSG00000181625	SLX1B	16	p11.2	29465822	29469540	2.66751	0.00764145	0.0947509	FALSE	FALSE	Trans (>250 kb)
ENSG00000166272	WBP1L	10	q24.32	104503727	104576021	2.66564	0.0076842	0.0950714	FALSE	FALSE	0	rs1339919	1.77819e-09	7.13051
ENSG00000147133	TAF1	X	q13.1	70586114	70752224	2.66541	0.00768951	0.0950714	FALSE	FALSE	Trans (>250 kb)
ENSG00000069188	SDK2	17	q25.1	71330523	71640228	2.66382	0.00772588	0.0953346	FALSE	FALSE	90343	rs17184427	3.20374e-08	2.09528
ENSG00000114126	TFDP2	3	q23	141663277	141868386	2.66333	0.00773716	0.095356	FALSE	FALSE	Trans (>250 kb)			7.09166
ENSG00000147852	VLDLR	9	p24.2	2621834	2660053	2.66174	0.00777372	0.095546	FALSE	FALSE	Trans (>250 kb)			1.87245
ENSG00000170325	PRDM10	11	q24.3	129769601	129872730	2.66144	0.00778064	0.095546	FALSE	FALSE	Trans (>250 kb)			7.13051
ENSG00000205642	VCX3B	X	p22.31	8432871	8434550	2.66125	0.00778506	0.095546	FALSE	FALSE	Trans (>250 kb)
ENSG00000129355	CDKN2D	19	p13.2	10677138	10679735	2.66091	0.00779297	0.0955734	FALSE	FALSE	Trans (>250 kb)			3.22016
ENSG00000137221	TJAP1	6	p21.1	43445261	43474294	2.65848	0.00784944	0.0961747	FALSE	FALSE	Trans (>250 kb)			2.97293
ENSG00000197961	ZNF121	19	p13.2	9671029	9695209	2.65822	0.00785546	0.0961747	FALSE	FALSE	Trans (>250 kb)			0.909069
ENSG00000172992	DCAKD	17	q21.31	43100708	43138473	2.65778	0.00786576	0.0961756	FALSE	FALSE	Trans (>250 kb)			1.66737
ENSG00000101191	DIDO1	20	q13.33	61509090	61569304	2.65757	0.00787058	0.0961756	FALSE	FALSE	0	rs6010789	2.55351e-14	5.45131
ENSG00000158161	EYA3	1	p35.3	28296855	28415207	2.6565	0.00789567	0.0963642	FALSE	FALSE	Trans (>250 kb)			2.93368
ENSG00000140577	CRTC3	15	q26.1	91073157	91188577	2.65598	0.00790783	0.0963725	FALSE	FALSE	Trans (>250 kb)			1.59533
ENSG00000175592	FOSL1	11	q13.1	65659520	65668044	2.6553	0.0079237	0.0965217	FALSE	FALSE	Trans (>250 kb)			3.9246
ENSG00000163516	ANKZF1	2	q35	220094479	220101391	2.65361	0.00796354	0.0968739	FALSE	FALSE	Trans (>250 kb)			1.06335
ENSG00000177595	PIDD	11	p15.5	799179	809753	2.65253	0.00798913	0.0968739	FALSE	FALSE	Trans (>250 kb)			0.936307
ENSG00000125741	OPA3	19	q13.32	46030685	46105470	2.65243	0.00799138	0.0968739	FALSE	FALSE	Trans (>250 kb)			2.48794
ENSG00000189401	OTUD6A	X	q13.1	69282341	69284029	2.65123	0.00801991	0.0969994	FALSE	FALSE	Trans (>250 kb)
ENSG00000133030	MPRIP	17	p11.2	16945859	17120993	2.65046	0.00803814	0.0970656	FALSE	FALSE	Trans (>250 kb)			3.16206
ENSG00000160767	FAM189B	1	q22	155216996	155225274	2.65024	0.00804339	0.0970656	FALSE	FALSE	Trans (>250 kb)			4.11863
ENSG00000109920	FNBP4	11	p11.2	47738072	47788995	2.64923	0.00806745	0.0972556	FALSE	FALSE	Trans (>250 kb)			4.34679
ENSG00000167971	CASKIN1	16	p13.3	2227184	2246526	2.64703	0.00812023	0.0976499	FALSE	FALSE	Trans (>250 kb)			1.13536
ENSG00000139219	COL2A1	12	q13.11	48366748	48398269	2.64605	0.00814385	0.0977583	FALSE	FALSE	Trans (>250 kb)			6.17934
ENSG00000174327	SLC16A13	17	p13.1	6939394	6943440	2.64583	0.00814915	0.0977583	FALSE	FALSE	Trans (>250 kb)			2.29127
ENSG00000128731	HERC2	15	q13.1	28356186	28567298	2.64546	0.00815799	0.0977959	FALSE	FALSE	Trans (>250 kb)			2.80386
ENSG00000159399	HK2	2	p12	75061108	75120486	2.64465	0.00817756	0.0979265	FALSE	FALSE	Trans (>250 kb)			1.30225
ENSG00000087365	SF3B2	11	q13.1	65818200	65836779	2.64435	0.00818474	0.0979265	FALSE	FALSE	Trans (>250 kb)			1.69941
ENSG00000124535	WRNIP1	6	p25.2	2765648	2787186	2.64374	0.00819956	0.0979651	FALSE	FALSE	Trans (>250 kb)			0.743789
ENSG00000180083	WFDC11	20	q13.12	44277202	44298909	2.6418	0.0082466	0.0983173	FALSE	FALSE	Trans (>250 kb)			3.2556
ENSG00000153048	CARHSP1	16	p13.2	8946799	8962866	2.64148	0.00825436	0.0983303	FALSE	FALSE	13722	rs17415063	3.69153e-08	7.13051
ENSG00000005483	KMT2E	7	q22.3	104654626	104754808	2.64012	0.00828758	0.0986375	FALSE	FALSE	Trans (>250 kb)			1.08907
ENSG00000084463	WBP11	12	p12.3	14939410	14956474	2.6389	0.00831749	0.0989089	FALSE	FALSE	Trans (>250 kb)			6.21706
ENSG00000213029	SPHAR	1	q42.13	229440129	229441248	2.63704	0.00836321	0.0992708	FALSE	FALSE	Trans (>250 kb)			0.603621
ENSG00000130702	LAMA5	20	q13.33	60883011	60942368	2.637	0.00836436	0.0992708	FALSE	FALSE	Trans (>250 kb)			1.91225
ENSG00000169957	ZNF768	16	p11.2	30535325	30538142	2.63527	0.00840712	0.0994756	FALSE	FALSE	Trans (>250 kb)			1.95363
ENSG00000123411	IKZF4	12	q13.2	56401443	56432219	2.63509	0.00841159	0.0994756	FALSE	FALSE	Trans (>250 kb)			1.20158
ENSG00000160447	PKN3	9	q34.11	131464802	131483197	2.63393	0.00844038	0.0996982	FALSE	FALSE	Trans (>250 kb)			2.66281
ENSG00000184271	POU6F1	12	q13.13	51580719	51611477	2.63342	0.00845296	0.0996982	FALSE	FALSE	Trans (>250 kb)			0.104896
ENSG00000170949	ZNF160	19	q13.42	53569859	53606689	2.63341	0.0084531	0.0996982	FALSE	FALSE	Trans (>250 kb)			4.55905
ENSG00000100288	CHKB	22	q13.33	51017378	51039884	2.63286	0.0084669	0.0996982	FALSE	FALSE	Trans (>250 kb)			4.2152
ENSG00000129353	SLC44A2	19	p13.2	10713133	10755235	2.63251	0.00847576	0.0996982	FALSE	FALSE	Trans (>250 kb)			3.92403
ENSG00000204469	PRRC2A	6	p21.33	31588497	31605548	2.63154	0.00849989	0.0999174	FALSE	FALSE	0	rs10885	0	7.13051
ENSG00000105576	TNPO2	19	p13.2	12810008	12834825	2.63106	0.00851198	0.0999174	FALSE	FALSE	Trans (>250 kb)			7.13051
ENSG00000125816	NKX2-4	20	p11.22	21376005	21378666	2.63103	0.00851271	0.0999174	FALSE	FALSE	Trans (>250 kb)			2.47972
ENSG00000204060	FOXO6	1	p34.2	41827594	41849262	2.63023	0.0085328	0.1	FALSE	FALSE	Trans (>250 kb)			3.34597
ENSG00000152242	C18orf25	18	q21.1	43753519	43846949	2.62981	0.00854328	0.1	FALSE	FALSE	Trans (>250 kb)			1.44082
ENSG00000135414	GDF11	12	q13.2	56137064	56150911	2.62937	0.00855421	0.1	FALSE	FALSE	Trans (>250 kb)			1.49722
ENSG00000176444	CLK2	1	q22	155232659	155248282	2.62831	0.008581	0.100217	FALSE	FALSE	Trans (>250 kb)			3.83137
ENSG00000015532	XYLT2	17	q21.33	48423453	48440499	2.6281	0.00858643	0.100217	FALSE	FALSE	Trans (>250 kb)			3.91178
ENSG00000104880	ARHGEF18	19	p13.2	7459999	7537363	2.62802	0.00858826	0.100217	FALSE	FALSE	Trans (>250 kb)			5.68523
ENSG00000176909	MAMSTR	19	q13.33	49215999	49222978	2.62774	0.00859553	0.100246	FALSE	FALSE	Trans (>250 kb)			1.92568
ENSG00000111886	GABRR2	6	q15	89966927	90025018	2.62566	0.00864816	0.10071	FALSE	FALSE	Trans (>250 kb)			0.436073
ENSG00000158615	PPP1R15B	1	q32.1	204372515	204380919	2.62556	0.00865076	0.100739	FALSE	FALSE	Trans (>250 kb)			0.190184
ENSG00000164068	RNF123	3	p21.31	49726932	49758962	2.62483	0.00866921	0.100912	FALSE	FALSE	137656	rs6797500	1.65804e-09	7.13051
ENSG00000160161	CILP2	19	p13.11	19649057	19657468	2.62455	0.0086764	0.100912	FALSE	FALSE	Trans (>250 kb)			0.544654
ENSG00000165194	PCDH19	X	q22.1	99546642	99665271	2.62449	0.00867786	0.100912	FALSE	FALSE	Trans (>250 kb)
ENSG00000178974	FBXO34	14	q22.3	55738021	55828636	2.62372	0.00869756	0.100957	FALSE	FALSE	Trans (>250 kb)			4.71765
ENSG00000124831	LRRFIP1	2	q37.3	238536219	238722325	2.62296	0.008717	0.101102	FALSE	FALSE	Trans (>250 kb)			0.750249
ENSG00000119685	TTLL5	14	q24.3	76099968	76421421	2.62221	0.00873606	0.101241	FALSE	FALSE	Trans (>250 kb)			2.09528
ENSG00000182512	GLRX5	14	q32.13	95999840	96011061	2.61972	0.00880026	0.101679	FALSE	FALSE	Trans (>250 kb)			2.25318
ENSG00000122863	CHST3	10	q22.1	73724123	73773322	2.61954	0.0088048	0.101679	FALSE	FALSE	Trans (>250 kb)			3.56341
ENSG00000135299	ANKRD6	6	q15	90142889	90343553	2.61847	0.00883262	0.101911	FALSE	FALSE	Trans (>250 kb)			1.90374
ENSG00000104884	ERCC2	19	q13.32	45853095	45874176	2.61826	0.00883786	0.101921	FALSE	FALSE	Trans (>250 kb)			1.35621
ENSG00000135540	NHSL1	6	q24.1	138743180	139013708	2.61753	0.00885678	0.102015	FALSE	FALSE	Trans (>250 kb)			2.08636
ENSG00000140443	IGF1R	15	q26.3	99192200	99507759	2.61722	0.00886484	0.102015	FALSE	FALSE	Trans (>250 kb)			4.87932
ENSG00000116871	MAP7D1	1	p34.3	36621180	36646450	2.61652	0.00888317	0.102118	FALSE	FALSE	Trans (>250 kb)			0.536966
ENSG00000161558	TMEM143	19	q13.33	48835613	48867494	2.613	0.00897505	0.1031	FALSE	FALSE	Trans (>250 kb)			1.01876
ENSG00000163939	PBRM1	3	p21.1	52579368	52719933	2.61103	0.00902706	0.103416	FALSE	FALSE	Trans (>250 kb)			7.13051
ENSG00000142798	HSPG2	1	p36.12	22148738	22263790	2.61089	0.00903069	0.10342	FALSE	FALSE	Trans (>250 kb)			2.9835
ENSG00000163009	C2orf48	2	p25.1	10281509	10351851	2.61002	0.00905363	0.103608	FALSE	FALSE	Trans (>250 kb)			0.684593
ENSG00000132024	CC2D1A	19	p13.12	14017014	14041692	2.6098	0.00905942	0.103623	FALSE	FALSE	6081	rs7507907	2.80125e-09	7.13051
ENSG00000175906	ARL4D	17	q21.31	41476327	41478505	2.60863	0.00909062	0.10382	FALSE	FALSE	8178	rs8066100	1.2329e-10	7.13051
ENSG00000044446	PHKA2	X	p22.13	18910418	19002716	2.60509	0.00918506	0.104507	FALSE	FALSE	Trans (>250 kb)
ENSG00000112242	E2F3	6	p22.3	20402398	20493941	2.60495	0.00918878	0.104507	FALSE	FALSE	Trans (>250 kb)			3.11117
ENSG00000128272	ATF4	22	q13.1	39915700	39918691	2.60457	0.00919898	0.104533	FALSE	FALSE	Trans (>250 kb)			0.06314
ENSG00000129566	TEP1	14	q11.2	20833826	20881588	2.60318	0.00923639	0.104797	FALSE	FALSE	28228	rs2319196	2.1719e-10	4.18923
ENSG00000119778	ATAD2B	2	p23.3	23971534	24149984	2.60285	0.00924518	0.104797	FALSE	FALSE	Trans (>250 kb)			7.13051
ENSG00000127526	SLC35E1	19	p13.11	16660642	16683193	2.60188	0.00927155	0.104937	FALSE	FALSE	Trans (>250 kb)			0.867603
ENSG00000204314	PRRT1	6	p21.32	32116136	32122150	2.60025	0.0093155	0.105094	FALSE	FALSE	7361	rs4433012	5.77316e-15	5.45131
ENSG00000165661	QSOX2	9	q34.3	139098179	139137687	2.59954	0.00933496	0.105094	FALSE	FALSE	Trans (>250 kb)			0.659774
ENSG00000105229	PIAS4	19	p13.3	4007644	4039384	2.59943	0.00933778	0.105094	FALSE	FALSE	46111	rs76315900	2.67991e-10	2.27765
ENSG00000141279	NPEPPS	17	q21.32	45600308	45700642	2.59919	0.0093445	0.105094	FALSE	FALSE	Trans (>250 kb)			1.54918
ENSG00000089154	GCN1L1	12	q24.23	120565007	120632513	2.59868	0.00935831	0.105102	FALSE	FALSE	Trans (>250 kb)			4.00922
ENSG00000063245	EPN1	19	q13.42	56186592	56221224	2.59846	0.00936442	0.105102	FALSE	FALSE	81737	rs17635546	2.24265e-14	7.13051
ENSG00000172530	BANP	16	q24.2	87982850	88110924	2.59824	0.00937022	0.105102	FALSE	FALSE	Trans (>250 kb)			1.80138
ENSG00000198521	ZNF43	19	p12	21987752	22034927	2.59679	0.00940998	0.10546	FALSE	FALSE	210427	rs7248898	3.23746e-09	2.85163
ENSG00000255863	AC073610.5	12	q13.12	49315767	49333446	2.5967	0.00941246	0.10546	FALSE	FALSE	Trans (>250 kb)			6.23654
ENSG00000170638	TRABD	22	q13.33	50624344	50638027	2.59621	0.00942579	0.10546	FALSE	FALSE	Trans (>250 kb)			1.1132
ENSG00000134686	PHC2	1	p35.1	33789224	33896653	2.59609	0.00942923	0.10546	FALSE	FALSE	Trans (>250 kb)			3.57261
ENSG00000184635	ZNF93	19	p12	20011722	20046384	2.59594	0.00943328	0.10546	FALSE	FALSE	Trans (>250 kb)			7.13051
ENSG00000168395	ING5	2	q37.3	242641450	242668893	2.59534	0.00944964	0.105521	FALSE	FALSE	Trans (>250 kb)			4.18064
ENSG00000149922	TBX6	16	p11.2	30097114	30103208	2.59455	0.00947141	0.105644	FALSE	FALSE	Trans (>250 kb)			5.07899
ENSG00000172795	DCP2	5	q22.2	112312399	112356667	2.59377	0.00949299	0.105849	FALSE	FALSE	Trans (>250 kb)			1.94194
ENSG00000147421	HMBOX1	8	p21.1	28747911	28922281	2.59086	0.00957364	0.106424	FALSE	FALSE	Trans (>250 kb)			7.13051
ENSG00000162337	LRP5	11	q13.2	68080077	68216743	2.58954	0.00961043	0.106532	FALSE	FALSE	Trans (>250 kb)			2.77919
ENSG00000197061	HIST1H4C	6	p22.2	26104104	26104518	2.58898	0.0096262	0.106642	FALSE	FALSE	Trans (>250 kb)			7.13051
ENSG00000135334	AKIRIN2	6	q15	88384790	88411927	2.58745	0.00966892	0.106933	FALSE	FALSE	Trans (>250 kb)			1.22912
ENSG00000112624	GLTSCR1L	6	p21.1	42749765	42836298	2.58641	0.00969802	0.107202	FALSE	FALSE	Trans (>250 kb)			4.24141
ENSG00000204120	GIGYF2	2	q37.1	233562009	233725285	2.58572	0.00971758	0.107267	FALSE	FALSE	Trans (>250 kb)			1.60117
ENSG00000170265	ZNF282	7	q36.1	148892577	148923339	2.58572	0.00971765	0.107267	FALSE	FALSE	Trans (>250 kb)			2.55401
ENSG00000197102	DYNC1H1	14	q32.31	102430865	102517129	2.58537	0.0097275	0.107267	FALSE	FALSE	Trans (>250 kb)			0.061131
ENSG00000090975	PITPNM2	12	q24.31	123468027	123634562	2.58417	0.00976128	0.107479	FALSE	FALSE	0	rs1727295	0	7.13051
ENSG00000247596	TWF2	3	p21.2	52262626	52273276	2.58301	0.00979435	0.107644	FALSE	FALSE	Trans (>250 kb)			4.77691
ENSG00000073849	ST6GAL1	3	q27.3	186648274	186796341	2.58075	0.00985859	0.108186	FALSE	FALSE	Trans (>250 kb)			3.84091
ENSG00000130522	JUND	19	p13.11	18390563	18392432	2.57987	0.00988376	0.108261	FALSE	FALSE	Trans (>250 kb)			4.67775
ENSG00000111696	NT5DC3	12	q23.3	104164231	104234975	2.57878	0.00991499	0.108314	FALSE	FALSE	Trans (>250 kb)			1.79444
ENSG00000149735	GPHA2	11	q13.1	64701943	64703360	2.57644	0.00998238	0.108867	FALSE	FALSE	Trans (>250 kb)			0.383998
ENSG00000186185	KIF18B	17	q21.31	43002077	43025082	2.57431	0.010044	0.109385	FALSE	FALSE	Trans (>250 kb)			4.25457
ENSG00000185033	SEMA4B	15	q26.1	90703836	90772911	2.57389	0.0100561	0.10943	FALSE	FALSE	Trans (>250 kb)			1.28346
ENSG00000105397	TYK2	19	p13.2	10461209	10491352	2.57371	0.0100615	0.10943	FALSE	FALSE	Trans (>250 kb)			5.9967
ENSG00000142182	DNMT3L	21	q22.3	45666222	45682099	2.57294	0.0100839	0.109671	FALSE	FALSE	Trans (>250 kb)			0.455312
ENSG00000125354	Sep-06	X	q24	118749687	118827333	2.57106	0.0101388	0.110099	FALSE	FALSE	Trans (>250 kb)
ENSG00000169914	OTUD3	1	p36.13	20209006	20239438	2.57004	0.0101686	0.110377	FALSE	FALSE	Trans (>250 kb)			2.8103
ENSG00000257315	ZBED6	1	q32.1	203765437	203769686	2.56989	0.0101731	0.110383	FALSE	FALSE	Trans (>250 kb)			3.04205
ENSG00000177868	CCDC23	1	p34.2	43272723	43282954	2.56907	0.0101972	0.110552	FALSE	FALSE	135443	rs12046563	1.13846e-09	7.13051
ENSG00000171862	PTEN	10	q23.31	89622870	89731687	2.56887	0.010203	0.110568	FALSE	FALSE	Trans (>250 kb)			0.194524
ENSG00000133121	STARD13	13	q13.1	33677272	33924767	2.56653	0.0102723	0.110997	FALSE	FALSE	Trans (>250 kb)			1.64418
ENSG00000116497	S100PBP	1	p35.1	33282368	33324476	2.56597	0.0102889	0.111089	FALSE	FALSE	Trans (>250 kb)			1.98951
ENSG00000132563	REEP2	5	q31.2	137774706	137782658	2.56383	0.0103525	0.11168	FALSE	FALSE	Trans (>250 kb)			0.527005
ENSG00000256349	CTD-3074O7.11	11	q13.2	66276550	66301084	2.56342	0.0103648	0.111755	FALSE	FALSE	Trans (>250 kb)			1.24664
ENSG00000234965	SHISA8	22	q13.2	42307297	42310570	2.56214	0.010403	0.11194	FALSE	FALSE	Trans (>250 kb)			2.51365
ENSG00000179059	ZFP42	4	q35.2	188916925	188926204	2.56205	0.0104058	0.11194	FALSE	FALSE	6035	rs10031006	4.73623e-11	7.13051
ENSG00000163273	NPPC	2	q37.1	232786530	232791113	2.56103	0.0104364	0.112	FALSE	FALSE	Trans (>250 kb)			5.99372
ENSG00000091536	MYO15A	17	p11.2	18012020	18083116	2.56097	0.010438	0.112	FALSE	FALSE	Trans (>250 kb)			3.0057
ENSG00000178287	SPAG11A	8	p23.1	7705398	7726389	2.56076	0.0104443	0.112004	FALSE	FALSE	Trans (>250 kb)
ENSG00000182885	GPR97	16	q21	57702099	57723975	2.56001	0.0104669	0.112192	FALSE	FALSE	Trans (>250 kb)			0.905476
ENSG00000206549	PRSS50	3	p21.31	46753605	46854064	2.55862	0.0105088	0.112569	FALSE	FALSE	Trans (>250 kb)			2.74509
ENSG00000011105	TSPAN9	12	p13.33	3186521	3395730	2.55805	0.010526	0.112597	FALSE	FALSE	Trans (>250 kb)			2.9835
ENSG00000124143	ARHGAP40	20	q11.23	37230577	37279678	2.55712	0.0105541	0.112804	FALSE	FALSE	Trans (>250 kb)			3.04205
ENSG00000151474	FRMD4A	10	p13	13685706	14504141	2.55599	0.0105886	0.112981	FALSE	FALSE	Trans (>250 kb)			4.79215
ENSG00000130703	OSBPL2	20	q13.33	60813580	60871268	2.55511	0.0106154	0.113072	FALSE	FALSE	Trans (>250 kb)			2.36875
ENSG00000141551	CSNK1D	17	q25.3	80196899	80231607	2.55495	0.0106202	0.113072	FALSE	FALSE	Trans (>250 kb)			1.43729
ENSG00000166046	TCP11L2	12	q23.3	106695707	106740793	2.55351	0.0106642	0.113478	FALSE	FALSE	Trans (>250 kb)			5.50158
ENSG00000103495	MAZ	16	p11.2	29817427	29823649	2.55276	0.0106873	0.113581	FALSE	FALSE	Trans (>250 kb)			1.48654
ENSG00000115844	DLX2	2	q31.1	172964167	172967628	2.55244	0.0106972	0.11365	FALSE	FALSE	Trans (>250 kb)			3.7133
ENSG00000262633	RP11-156P1.2	17	q21.32	45000499	45124520	2.55238	0.010699	0.11365	FALSE	FALSE	Trans (>250 kb)			0.987255
ENSG00000166546	BEAN1	16	q21	66461200	66527432	2.5522	0.0107046	0.11365	FALSE	FALSE	Trans (>250 kb)			2.68059
ENSG00000196712	NF1	17	q11.2	29421945	29709134	2.55125	0.0107338	0.113869	FALSE	FALSE	Trans (>250 kb)			1.35999
ENSG00000141068	KSR1	17	q11.1	25783670	25953461	2.54984	0.0107773	0.114029	FALSE	FALSE	Trans (>250 kb)			0.407444
ENSG00000182872	RBM10	X	p11.23	47004268	47046212	2.54964	0.0107834	0.114029	FALSE	FALSE	Trans (>250 kb)
ENSG00000256825	CTD-2140B24.4	12	q24.33	133707570	133778955	2.54957	0.0107857	0.114029	FALSE	FALSE	Trans (>250 kb)			1.65001
ENSG00000125753	VASP	19	q13.32	46009837	46030241	2.54933	0.0107931	0.114032	FALSE	FALSE	Trans (>250 kb)			3.31036
ENSG00000100154	TTC28	22	q12.1	28374004	29075853	2.54687	0.0108693	0.114436	FALSE	FALSE	0	rs1548235	1.42389e-08	7.13051
ENSG00000127616	SMARCA4	19	p13.2	11071598	11176071	2.54661	0.0108775	0.114481	FALSE	FALSE	Trans (>250 kb)			1.44579
ENSG00000142449	FBN3	19	p13.2	8130286	8214730	2.54581	0.0109024	0.114688	FALSE	FALSE	Trans (>250 kb)			1.68889
ENSG00000261427	CTD-2349B8.1	16	p12.3	19125324	19184900	2.54379	0.0109656	0.115103	FALSE	FALSE	Trans (>250 kb)			6.23092
ENSG00000130818	ZNF426	19	p13.2	9638667	9649303	2.54366	0.0109696	0.115103	FALSE	FALSE	Trans (>250 kb)			0.919921
ENSG00000090238	YPEL3	16	p11.2	30103635	30108236	2.54333	0.0109803	0.115103	FALSE	FALSE	Trans (>250 kb)			5.05466
ENSG00000176236	C10orf111	10	p13	15137384	15139318	2.54282	0.0109961	0.115103	FALSE	FALSE	Trans (>250 kb)			0.398202
ENSG00000249967	PI4K2A	10	q24.2	99344131	99433667	2.54233	0.0110118	0.115103	FALSE	FALSE	Trans (>250 kb)			1.74755
ENSG00000120784	ZFP30	19	q13.12	38104650	38183238	2.54228	0.0110132	0.115103	FALSE	FALSE	Trans (>250 kb)			2.72917
ENSG00000213398	LCAT	16	q22.1	67973653	67978034	2.54189	0.0110255	0.115116	FALSE	FALSE	Trans (>250 kb)			3.80432
ENSG00000181240	SLC25A41	19	p13.3	6426048	6433790	2.54131	0.0110439	0.115187	FALSE	FALSE	Trans (>250 kb)			4.17638
ENSG00000075618	FSCN1	7	p22.1	5632439	5646286	2.53916	0.011112	0.115574	FALSE	FALSE	178902	rs71531304	0	2.70408
ENSG00000136068	FLNB	3	p14.3	57994127	58157982	2.53754	0.0111636	0.115849	FALSE	FALSE	Trans (>250 kb)			3.77736
ENSG00000079459	FDFT1	8	p23.1	11653082	11696818	2.53666	0.0111917	0.116002	FALSE	FALSE	Trans (>250 kb)			5.5547
ENSG00000171148	TADA3	3	p25.3	9821544	9834695	2.53592	0.0112151	0.116088	FALSE	FALSE	Trans (>250 kb)			0.568356
ENSG00000101407	TTI1	20	q11.23	36611409	36661870	2.53373	0.0112855	0.116589	FALSE	FALSE	Trans (>250 kb)			3.34597
ENSG00000120889	TNFRSF10B	8	p21.3	22877646	22926692	2.53321	0.0113024	0.116694	FALSE	FALSE	Trans (>250 kb)			1.82804
ENSG00000196236	XPNPEP3	22	q13.2	41253081	41363838	2.53077	0.0113813	0.117377	FALSE	FALSE	Trans (>250 kb)			1.41137
ENSG00000134452	FBXO18	10	p15.1	5931535	5979556	2.53045	0.0113917	0.117385	FALSE	FALSE	Trans (>250 kb)			4.12695
ENSG00000203872	C6orf163	6	q15	88054567	88075181	2.53015	0.0114012	0.117412	FALSE	FALSE	Trans (>250 kb)			3.68603
ENSG00000167608	TMC4	19	q13.42	54663846	54676944	2.52866	0.01145	0.117763	FALSE	FALSE	Trans (>250 kb)			3.0057
ENSG00000154359	LONRF1	8	p23.1	12579403	12613582	2.52752	0.011487	0.117993	FALSE	FALSE	Trans (>250 kb)			2.10094
ENSG00000068024	HDAC4	2	q37.3	239969864	240323348	2.52626	0.0115284	0.118151	FALSE	FALSE	Trans (>250 kb)			0.573667
ENSG00000130479	MAP1S	19	p13.11	17830051	17845325	2.52567	0.0115478	0.11823	FALSE	FALSE	Trans (>250 kb)			3.2375
ENSG00000175287	PHYHD1	9	q34.11	131683174	131704320	2.52483	0.0115753	0.118332	FALSE	FALSE	Trans (>250 kb)			2.52564
ENSG00000079739	PGM1	1	p31.3	64058947	64125916	2.52479	0.0115769	0.118332	FALSE	FALSE	Trans (>250 kb)			3.40515
ENSG00000162236	STX5	11	q12.3	62574369	62599560	2.52458	0.0115837	0.118332	FALSE	FALSE	Trans (>250 kb)			1.42508
ENSG00000189068	VSTM1	19	q13.42	54544079	54567207	2.52322	0.0116286	0.118519	FALSE	FALSE	Trans (>250 kb)			1.78635
ENSG00000196923	PDLIM7	5	q35.3	176910395	176924607	2.52134	0.011691	0.118999	FALSE	FALSE	Trans (>250 kb)			6.23435
ENSG00000189091	SF3B3	16	q22.1	70557691	70608820	2.52055	0.0117173	0.119057	FALSE	FALSE	Trans (>250 kb)			4.73993
ENSG00000135723	FHOD1	16	q22.1	67263290	67281561	2.52042	0.0117215	0.119057	FALSE	FALSE	Trans (>250 kb)			1.66939
ENSG00000196748	CLPSL2	6	p21.31	35744371	35747329	2.51981	0.0117419	0.119227	FALSE	FALSE	50743	rs6457859	2.60458e-13	7.13051
ENSG00000167992	VWCE	11	q12.2	61025762	61062896	2.5179	0.0118056	0.119683	FALSE	FALSE	Trans (>250 kb)			2.75056
ENSG00000075275	CELSR1	22	q13.31	46756731	46933067	2.51714	0.0118311	0.119775	FALSE	FALSE	Trans (>250 kb)			2.42405
ENSG00000205726	ITSN1	21	q22.11	35014706	35272165	2.51633	0.0118585	0.119918	FALSE	FALSE	Trans (>250 kb)			3.67444
ENSG00000153060	TEKT5	16	p13.13	10721358	10788802	2.51544	0.0118884	0.120168	FALSE	FALSE	Trans (>250 kb)			0.819837
ENSG00000129991	TNNI3	19	q13.42	55663137	55669141	2.51312	0.0119669	0.120554	FALSE	FALSE	60102	rs59805819	2.11873e-09	4.35754
ENSG00000143126	CELSR2	1	p13.3	109792641	109818372	2.51278	0.0119785	0.120615	FALSE	FALSE	Trans (>250 kb)			4.31691
ENSG00000168813	ZNF507	19	q13.11	32836500	32878573	2.51065	0.012051	0.121048	FALSE	FALSE	Trans (>250 kb)			2.09191
ENSG00000153157	SYCP2L	6	p24.2	10748027	10979553	2.50828	0.0121321	0.121489	FALSE	FALSE	0	rs17674802	0	7.13051
ENSG00000087586	AURKA	20	q13.2	54944445	54967393	2.50812	0.0121376	0.121489	FALSE	FALSE	Trans (>250 kb)			0.369602
ENSG00000177335	C8orf31	8	q24.3	144120626	144141359	2.50685	0.0121813	0.12176	FALSE	FALSE	Trans (>250 kb)			0.0138482
ENSG00000142409	ZNF787	19	q13.43	56598732	56632649	2.50665	0.0121882	0.121804	FALSE	FALSE	100110	rs2867235	7.58282e-14	4.01796
ENSG00000166860	ZBTB39	12	q13.3	57392618	57400230	2.50522	0.0122376	0.122127	FALSE	FALSE	132164	rs61937853	1.77102e-09	5.44783
ENSG00000176428	VPS37D	7	q11.23	73082155	73086442	2.50445	0.0122643	0.12232	FALSE	FALSE	Trans (>250 kb)			3.29731
ENSG00000205937	RNPS1	16	p13.3	2303117	2318413	2.50433	0.0122685	0.12232	FALSE	FALSE	Trans (>250 kb)			0.714687
ENSG00000142327	RNPEPL1	2	q37.3	241505221	241520789	2.50351	0.0122966	0.122524	FALSE	FALSE	Trans (>250 kb)			2.13152
ENSG00000178971	CTC1	17	p13.1	8130191	8151362	2.50316	0.012309	0.122603	FALSE	FALSE	Trans (>250 kb)			3.54894
ENSG00000182534	MXRA7	17	q25.1	74668633	74707098	2.50262	0.0123279	0.12263	FALSE	FALSE	Trans (>250 kb)			0.387373
ENSG00000205177	C11orf91	11	p13	33719807	33722347	2.50074	0.0123934	0.123115	FALSE	FALSE	Trans (>250 kb)			2.24377
ENSG00000137076	TLN1	9	p13.3	35696945	35732392	2.49992	0.012422	0.123215	FALSE	FALSE	Trans (>250 kb)			4.74878
ENSG00000188766	SPRED3	19	q13.2	38879061	38886881	2.49957	0.0124343	0.123217	FALSE	FALSE	Trans (>250 kb)			3.28359
ENSG00000171425	ZNF581	19	q13.42	56146825	56156988	2.49876	0.0124628	0.123322	FALSE	FALSE	145973	rs17635546	2.24265e-14	6.19358
ENSG00000157106	SMG1	16	p12.3	18816175	18937776	2.49799	0.0124898	0.123483	FALSE	FALSE	Trans (>250 kb)			2.10552
ENSG00000131374	TBC1D5	3	p24.3	17198654	18486309	2.49688	0.0125292	0.1237	FALSE	FALSE	Trans (>250 kb)			5.45131
ENSG00000110367	DDX6	11	q23.3	118620034	118661858	2.49656	0.0125405	0.123757	FALSE	FALSE	Trans (>250 kb)			1.8097
ENSG00000108599	AKAP10	17	p11.2	19807615	19881656	2.49596	0.0125618	0.123858	FALSE	FALSE	Trans (>250 kb)			2.97293
ENSG00000141510	TP53	17	p13.1	7565097	7590856	2.49543	0.0125804	0.123998	FALSE	FALSE	Trans (>250 kb)			6.62485
ENSG00000269026	AC003006.7	19	q13.43	58193413	58264943	2.49336	0.012654	0.1245	FALSE	FALSE	Trans (>250 kb)			6.90986
ENSG00000119715	ESRRB	14	q24.3	76776957	76968178	2.49191	0.0127057	0.124593	FALSE	FALSE	Trans (>250 kb)			4.01795
ENSG00000182831	C16orf72	16	p13.2	9185505	9215497	2.49178	0.0127103	0.124593	FALSE	FALSE	0	rs12149709	2.38599e-08	7.13051
ENSG00000186007	LEMD1	1	q32.1	205350506	205425082	2.49175	0.0127117	0.124593	FALSE	FALSE	Trans (>250 kb)			6.27035
ENSG00000136158	SPRY2	13	q31.1	80910111	80915086	2.49083	0.0127445	0.124825	FALSE	FALSE	Trans (>250 kb)			2.53177
ENSG00000139914	FITM1	14	q12	24600484	24602058	2.49059	0.012753	0.124872	FALSE	FALSE	Trans (>250 kb)			1.27834
ENSG00000231274	SBK3	19	q13.42	56052023	56056909	2.48937	0.0127971	0.125066	FALSE	FALSE	66237	rs62128256	3.35562e-08	3.90763
ENSG00000182318	ZSCAN22	19	q13.43	58838385	58853698	2.48918	0.0128036	0.125066	FALSE	FALSE	Trans (>250 kb)			1.32181
ENSG00000077454	LRCH4	7	q22.1	100169855	100183776	2.48906	0.0128082	0.125066	FALSE	FALSE	Trans (>250 kb)			6.39304
ENSG00000187951	ARHGAP11B	15	q13.2	30916697	31065196	2.48878	0.0128183	0.125066	FALSE	FALSE	Trans (>250 kb)			1.55882
ENSG00000168517	HEXIM2	17	q21.31	43238067	43247407	2.48855	0.0128263	0.125066	FALSE	FALSE	Trans (>250 kb)			3.11117
ENSG00000166924	NYAP1	7	q22.1	100081550	100092422	2.48619	0.0129121	0.12558	FALSE	FALSE	192371	rs146769244	3.94351e-12	6.92354
ENSG00000097007	ABL1	9	q34.12	133589333	133763062	2.48342	0.0130128	0.126098	FALSE	FALSE	Trans (>250 kb)			5.40722
ENSG00000151748	SAV1	14	q22.1	51098776	51135049	2.48335	0.0130152	0.126098	FALSE	FALSE	Trans (>250 kb)			2.25958
ENSG00000150907	FOXO1	13	q14.11	41129804	41240734	2.48282	0.0130347	0.126105	FALSE	FALSE	Trans (>250 kb)			7.13051
ENSG00000168887	C2orf68	2	p11.2	85833777	85839189	2.48243	0.0130489	0.126105	FALSE	FALSE	Trans (>250 kb)			3.02948
ENSG00000161914	ZNF653	19	p13.2	11594242	11616738	2.48224	0.0130561	0.126117	FALSE	FALSE	Trans (>250 kb)			3.20162
ENSG00000175470	PPP2R2D	10	q26.3	133747955	133773331	2.48141	0.0130862	0.126348	FALSE	FALSE	Trans (>250 kb)			7.13051
ENSG00000154997	Sep-14	7	p11.2	55861237	55930482	2.48114	0.0130962	0.126348	FALSE	FALSE	19921	rs58437984	1.22399e-09	7.13051
ENSG00000251655	PRB1	12	p13.2	11504757	11548500	2.48102	0.0131007	0.126348	FALSE	FALSE	Trans (>250 kb)			1.55587
ENSG00000104804	TULP2	19	q13.33	49384222	49401990	2.47979	0.013146	0.126549	FALSE	FALSE	Trans (>250 kb)			2.30001
ENSG00000170906	NDUFA3	19	q13.42	54606036	54612564	2.47879	0.0131828	0.126776	FALSE	FALSE	Trans (>250 kb)			3.5983
ENSG00000130304	SLC27A1	19	p13.11	17579578	17616977	2.47841	0.013197	0.126776	FALSE	FALSE	Trans (>250 kb)			1.14376
ENSG00000005100	DHX33	17	p13.2	5344232	5372380	2.47834	0.0131994	0.126776	FALSE	FALSE	0	rs11869909	4.41125e-12	5.45131
ENSG00000130985	UBA1	X	p11.23	47050260	47074527	2.47816	0.0132063	0.126776	FALSE	FALSE	Trans (>250 kb)
ENSG00000176454	LPCAT4	15	q14	34651106	34659479	2.47749	0.0132312	0.126863	FALSE	FALSE	Trans (>250 kb)			3.74118
ENSG00000103653	CSK	15	q24.1	75074398	75095539	2.47729	0.0132384	0.126863	FALSE	FALSE	Trans (>250 kb)			2.50202
ENSG00000004975	DVL2	17	p13.1	7128660	7137864	2.47698	0.0132501	0.126876	FALSE	FALSE	Trans (>250 kb)			5.08378
ENSG00000204304	PBX2	6	p21.32	32152512	32157963	2.476	0.0132863	0.127013	FALSE	FALSE	12699	rs9267817	6.32827e-14	7.13051
ENSG00000105325	FZR1	19	p13.3	3506271	3538328	2.47593	0.013289	0.127013	FALSE	FALSE	Trans (>250 kb)			3.13677
ENSG00000243156	MICAL3	22	q11.21	18270415	18507325	2.47473	0.0133337	0.127381	FALSE	FALSE	Trans (>250 kb)			3.68603
ENSG00000142619	PADI3	1	p36.13	17575593	17610728	2.47338	0.0133842	0.127697	FALSE	FALSE	Trans (>250 kb)			2.6217
ENSG00000167107	ACSF2	17	q21.33	48503519	48552206	2.4732	0.0133911	0.127697	FALSE	FALSE	Trans (>250 kb)			1.25596
ENSG00000171608	PIK3CD	1	p36.22	9711790	9789172	2.47213	0.0134311	0.127812	FALSE	FALSE	Trans (>250 kb)			7.13051
ENSG00000136699	SMPD4	2	q21.1	130908981	130940323	2.47187	0.0134408	0.127826	FALSE	FALSE	Trans (>250 kb)			2.30892
ENSG00000055917	PUM2	2	p24.1	20448452	20551995	2.47143	0.0134574	0.127826	FALSE	FALSE	Trans (>250 kb)			3.22016
ENSG00000048471	SNX29	16	p13.13	12070594	12668146	2.47123	0.0134648	0.127831	FALSE	FALSE	0	rs350216	0	5.45131
ENSG00000131873	CHSY1	15	q26.3	101715928	101792137	2.47036	0.0134978	0.128086	FALSE	FALSE	Trans (>250 kb)			1.2615
ENSG00000165209	STRBP	9	q33.3	125871779	126030855	2.46986	0.0135167	0.128217	FALSE	FALSE	Trans (>250 kb)			1.62605
ENSG00000136848	DAB2IP	9	q33.2	124329336	124547809	2.46916	0.0135429	0.128217	FALSE	FALSE	Trans (>250 kb)			2.03704
ENSG00000189060	H1F0	22	q13.1	38201114	38203442	2.46916	0.0135431	0.128217	FALSE	FALSE	Trans (>250 kb)			3.70016
ENSG00000173928	SWSAP1	19	p13.2	11485361	11487627	2.46898	0.01355	0.128217	FALSE	FALSE	Trans (>250 kb)			2.71893
ENSG00000119397	CNTRL	9	q33.2	123837141	123939888	2.46885	0.0135549	0.128217	FALSE	FALSE	Trans (>250 kb)			2.2827
ENSG00000120029	C10orf76	10	q24.32	103605356	103815950	2.46837	0.0135728	0.128248	FALSE	FALSE	Trans (>250 kb)			4.87235
ENSG00000141905	NFIC	19	p13.3	3359561	3469215	2.4672	0.0136174	0.128488	FALSE	FALSE	Trans (>250 kb)			3.55386
ENSG00000146373	RNF217	6	q22.31	125283691	125413779	2.46707	0.0136225	0.128488	FALSE	FALSE	Trans (>250 kb)			2.80386
ENSG00000102226	USP11	X	p11.23	47092089	47107727	2.46513	0.0136962	0.128915	FALSE	FALSE	Trans (>250 kb)
ENSG00000185650	ZFP36L1	14	q24.1	69254377	69263190	2.46463	0.0137155	0.128915	FALSE	FALSE	Trans (>250 kb)			1.52549
ENSG00000166851	PLK1	16	p12.2	23688977	23701688	2.46005	0.0138918	0.129981	FALSE	FALSE	Trans (>250 kb)			5.85497
ENSG00000177689	MAGEB10	X	p21.3	27826107	27841131	2.45942	0.0139163	0.130024	FALSE	FALSE	Trans (>250 kb)
ENSG00000068354	TBC1D25	X	p11.23	48397845	48420997	2.45928	0.0139216	0.130024	FALSE	FALSE	Trans (>250 kb)
ENSG00000014164	ZC3H3	8	q24.3	144519825	144623623	2.45862	0.0139473	0.130193	FALSE	FALSE	Trans (>250 kb)			4.12379
ENSG00000088808	PPP1R13B	14	q32.33	104200089	104313927	2.45847	0.0139531	0.130193	FALSE	FALSE	Trans (>250 kb)			6.33351
ENSG00000139266	Mar-09	12	q14.1	58148881	58154190	2.45783	0.0139778	0.130305	FALSE	FALSE	Trans (>250 kb)			5.47091
ENSG00000143641	GALNT2	1	q42.13	230193536	230417870	2.45662	0.0140252	0.130601	FALSE	FALSE	Trans (>250 kb)			2.69926
ENSG00000176619	LMNB2	19	p13.3	2427636	2456994	2.45614	0.0140438	0.130694	FALSE	FALSE	Trans (>250 kb)			2.30712
ENSG00000184774	RP11-480I12.4	1	q32.1	202789394	202796353	2.45601	0.0140488	0.130694	FALSE	FALSE	Trans (>250 kb)			3.08358
ENSG00000136295	TTYH3	7	p22.3	2671585	2704436	2.45268	0.0141795	0.1316	FALSE	FALSE	Trans (>250 kb)			1.69995
ENSG00000100253	MIOX	22	q13.33	50925213	50929077	2.45241	0.0141904	0.131646	FALSE	FALSE	Trans (>250 kb)			4.99382
ENSG00000183475	ASB7	15	q26.3	101142739	101191910	2.45213	0.0142012	0.131659	FALSE	FALSE	Trans (>250 kb)			2.68981
ENSG00000114439	BBX	3	q13.12	107241783	107530171	2.45184	0.014213	0.131727	FALSE	FALSE	Trans (>250 kb)			4.19444
ENSG00000066135	KDM4A	1	p34.1	44115829	44171186	2.45121	0.0142377	0.131923	FALSE	FALSE	Trans (>250 kb)			2.8103
ENSG00000204084	INPP5B	1	p34.3	38326369	38412729	2.45072	0.014257	0.131958	FALSE	FALSE	Trans (>250 kb)			4.63336
ENSG00000130517	PGPEP1	19	p13.11	18451397	18480760	2.44787	0.0143705	0.13265	FALSE	FALSE	Trans (>250 kb)			1.64128
ENSG00000135473	PAN2	12	q13.3	56710007	56727837	2.44727	0.0143943	0.132722	FALSE	FALSE	Trans (>250 kb)			2.94308
ENSG00000109758	HGFAC	4	p16.3	3443614	3451211	2.44685	0.0144111	0.132738	FALSE	FALSE	Trans (>250 kb)			1.50807
ENSG00000162526	TSSK3	1	p35.1	32817122	32829913	2.44678	0.0144141	0.132738	FALSE	FALSE	Trans (>250 kb)			1.60117
ENSG00000124766	SOX4	6	p22.3	21593972	21598847	2.44436	0.0145108	0.133318	FALSE	FALSE	Trans (>250 kb)			2.92454
ENSG00000175573	C11orf68	11	q13.1	65684279	65686588	2.44435	0.0145112	0.133318	FALSE	FALSE	Trans (>250 kb)			3.89466
ENSG00000107263	RAPGEF1	9	q34.13	134452157	134615461	2.44265	0.0145799	0.1337	FALSE	FALSE	Trans (>250 kb)			0.317091
ENSG00000006432	MAP3K9	14	q24.2	71189243	71276251	2.4421	0.0146021	0.133734	FALSE	FALSE	Trans (>250 kb)			3.63589
ENSG00000058272	PPP1R12A	12	q21.31	80167343	80329240	2.4415	0.0146263	0.133835	FALSE	FALSE	Trans (>250 kb)			2.27597
ENSG00000188486	H2AFX	11	q23.3	118964564	118966177	2.44139	0.0146308	0.133835	FALSE	FALSE	Trans (>250 kb)			5.0929
ENSG00000178150	ZNF114	19	q13.33	48675575	48790865	2.43922	0.0147191	0.134452	FALSE	FALSE	Trans (>250 kb)			2.10437
ENSG00000125995	ROMO1	20	q11.22	34287194	34288906	2.43862	0.0147433	0.134487	FALSE	FALSE	Trans (>250 kb)			7.13051
ENSG00000132155	RAF1	3	p25.2	12625100	12705725	2.43822	0.0147596	0.134572	FALSE	FALSE	Trans (>250 kb)			3.68144
ENSG00000115694	STK25	2	q37.3	242432089	242449145	2.43666	0.0148234	0.134956	FALSE	FALSE	Trans (>250 kb)			4.78827
ENSG00000197124	ZNF682	19	p12	20107867	20150315	2.436	0.0148505	0.135193	FALSE	FALSE	Trans (>250 kb)			6.03219
ENSG00000136720	HS6ST1	2	q14.3	128994290	129076151	2.43465	0.0149062	0.135486	FALSE	FALSE	Trans (>250 kb)			6.90532
ENSG00000104826	LHB	19	q13.33	49519237	49520338	2.43452	0.0149114	0.135486	FALSE	FALSE	Trans (>250 kb)			2.49351
ENSG00000116984	MTR	1	q43	236958610	237067281	2.43439	0.0149168	0.135486	FALSE	FALSE	Trans (>250 kb)			0.480198
ENSG00000048028	USP28	11	q23.2	113668596	113746292	2.42997	0.0151	0.136357	FALSE	FALSE	Trans (>250 kb)			1.90991
ENSG00000143816	WNT9A	1	q42.13	228106357	228135599	2.42993	0.0151015	0.136357	FALSE	FALSE	Trans (>250 kb)			0.658839
ENSG00000144711	IQSEC1	3	p25.2	12938719	13114617	2.42945	0.0151217	0.136357	FALSE	FALSE	Trans (>250 kb)			3.29731
ENSG00000175220	ARHGAP1	11	p11.2	46698630	46722165	2.42943	0.0151224	0.136357	FALSE	FALSE	Trans (>250 kb)			2.75611
ENSG00000188051	TMEM221	19	p13.11	17546318	17559376	2.42826	0.0151715	0.136624	FALSE	FALSE	Trans (>250 kb)			0.00281968
ENSG00000198816	ZNF358	19	p13.2	7580178	7585912	2.4278	0.0151906	0.13678	FALSE	FALSE	Trans (>250 kb)			0.747761
ENSG00000117481	NSUN4	1	p33	46805849	46830824	2.42733	0.0152106	0.136882	FALSE	FALSE	0	rs1053628	0	7.13051
ENSG00000103148	NPRL3	16	p13.3	134273	188859	2.42596	0.0152681	0.137146	FALSE	FALSE	Trans (>250 kb)			4.53602
ENSG00000157933	SKI	1	p36.33	2160134	2241558	2.42579	0.0152751	0.137146	FALSE	FALSE	Trans (>250 kb)			2.333
ENSG00000186222	BLOC1S4	4	p16.1	6717842	6719387	2.4254	0.0152916	0.13722	FALSE	FALSE	Trans (>250 kb)			1.41512
ENSG00000137936	BCAR3	1	p22.1	94027347	94312706	2.42425	0.0153402	0.137459	FALSE	FALSE	Trans (>250 kb)			1.50846
ENSG00000123473	STIL	1	p33	47715811	47779819	2.42419	0.0153425	0.137459	FALSE	FALSE	Trans (>250 kb)			1.19388
ENSG00000159588	CCDC17	1	p34.1	46085716	46089729	2.4237	0.0153633	0.137601	FALSE	FALSE	Trans (>250 kb)			2.83036
ENSG00000168916	ZNF608	5	q23.2	123972608	124084500	2.42263	0.0154086	0.137919	FALSE	FALSE	Trans (>250 kb)			4.29475
ENSG00000100403	ZC3H7B	22	q13.2	41697526	41756151	2.42249	0.0154144	0.137929	FALSE	FALSE	Trans (>250 kb)			0.145949
ENSG00000066933	MYO9A	15	q23	72114632	72410918	2.42201	0.015435	0.138106	FALSE	FALSE	Trans (>250 kb)			1.35057
ENSG00000113971	NPHP3	3	q22.1	132276986	132441303	2.42159	0.0154527	0.138153	FALSE	FALSE	Trans (>250 kb)			5.59563
ENSG00000168434	COG7	16	p12.2	23399814	23464501	2.42121	0.0154688	0.138221	FALSE	FALSE	Trans (>250 kb)			6.30529
ENSG00000049239	H6PD	1	p36.22	9294834	9331396	2.4191	0.0155591	0.138958	FALSE	FALSE	Trans (>250 kb)			4.92238
ENSG00000105127	AKAP8	19	p13.12	15464196	15490609	2.41898	0.0155641	0.138958	FALSE	FALSE	Trans (>250 kb)			2.3505
ENSG00000183684	ALYREF	17	q25.3	79845713	79849462	2.41757	0.0156246	0.13932	FALSE	FALSE	165865	rs7207979	1.8438e-08	0.807449
ENSG00000165312	OTUD1	10	p12.2	23728198	23731308	2.41756	0.0156248	0.13932	FALSE	FALSE	Trans (>250 kb)			0.975289
ENSG00000049759	NEDD4L	18	q21.31	55711599	56068772	2.41739	0.0156323	0.139347	FALSE	FALSE	Trans (>250 kb)			5.75309
ENSG00000173230	GOLGB1	3	q13.33	121382046	121468602	2.41663	0.015665	0.13951	FALSE	FALSE	Trans (>250 kb)			1.51238
ENSG00000259680	RP11-812E19.9	16	p11.2	33647044	33647696	2.41645	0.0156728	0.13951	FALSE	FALSE	Trans (>250 kb)
ENSG00000079393	DUSP13	10	q22.2	76854192	76868979	2.4149	0.0157397	0.13987	FALSE	FALSE	Trans (>250 kb)			0.0525955
ENSG00000204420	C6orf25	6	p21.33	31686371	31694491	2.4132	0.0158129	0.140049	FALSE	FALSE	0	rs805294	0	5.45131
ENSG00000078804	TP53INP2	20	q11.22	33292094	33301243	2.41311	0.0158169	0.140049	FALSE	FALSE	Trans (>250 kb)			0.469117
ENSG00000126243	LRFN3	19	q13.12	36426260	36436669	2.413	0.0158217	0.140049	FALSE	FALSE	Trans (>250 kb)			2.03208
ENSG00000225697	SLC26A6	3	p21.31	48663156	48672926	2.41293	0.0158248	0.140049	FALSE	FALSE	37890	rs1264194	2.6934e-13	7.13051
ENSG00000090621	PABPC4	1	p34.3	40026488	40042462	2.41076	0.0159192	0.140419	FALSE	FALSE	Trans (>250 kb)			2.68059
ENSG00000114923	SLC4A3	2	q35	220492049	220506702	2.40962	0.0159692	0.140672	FALSE	FALSE	Trans (>250 kb)			2.12788
ENSG00000163155	LYSMD1	1	q21.3	151132224	151138424	2.40931	0.0159825	0.140724	FALSE	FALSE	Trans (>250 kb)			3.16787
ENSG00000146197	SCUBE3	6	p21.31	35182190	35220856	2.40475	0.0161837	0.141927	FALSE	FALSE	Trans (>250 kb)			1.2461
ENSG00000198586	TLK1	2	q31.1	171847333	172087824	2.40442	0.0161983	0.14193	FALSE	FALSE	0	rs56243805	6.35048e-14	7.13051
ENSG00000140682	TGFB1I1	16	p11.2	31482906	31489281	2.40295	0.0162636	0.142333	FALSE	FALSE	Trans (>250 kb)			0.516666
ENSG00000117000	RLF	1	p34.2	40627045	40706593	2.40288	0.0162664	0.142333	FALSE	FALSE	Trans (>250 kb)			4.17621
ENSG00000104881	PPP1R13L	19	q13.32	45882892	45909607	2.40206	0.016303	0.142472	FALSE	FALSE	Trans (>250 kb)			1.97432
ENSG00000162378	ZYG11B	1	p32.3	53192126	53293014	2.40111	0.0163456	0.14284	FALSE	FALSE	Trans (>250 kb)			1.05108
ENSG00000122203	KIAA1191	5	q35.2	175773064	175788971	2.40052	0.0163718	0.14284	FALSE	FALSE	120820	rs2913915	1.56324e-10	7.13051
ENSG00000171603	CLSTN1	1	p36.22	9789084	9884584	2.39926	0.0164281	0.143256	FALSE	FALSE	Trans (>250 kb)			2.94308
ENSG00000111206	FOXM1	12	p13.33	2966847	2986206	2.39832	0.0164706	0.1435	FALSE	FALSE	Trans (>250 kb)			1.91695
ENSG00000205629	LCMT1	16	p12.1	25123050	25189552	2.39798	0.0164857	0.143579	FALSE	FALSE	Trans (>250 kb)			0.407581
ENSG00000122778	KIAA1549	7	q34	138516126	138666064	2.39726	0.0165183	0.14367	FALSE	FALSE	Trans (>250 kb)			1.0859
ENSG00000132740	IGHMBP2	11	q13.3	68671310	68708070	2.39672	0.0165424	0.143724	FALSE	FALSE	Trans (>250 kb)			0.26505
ENSG00000163958	ZDHHC19	3	q29	195924320	195938308	2.39669	0.0165441	0.143724	FALSE	FALSE	Trans (>250 kb)			3.63935
ENSG00000198182	ZNF607	19	q13.12	38187264	38210691	2.39636	0.0165588	0.143727	FALSE	FALSE	Trans (>250 kb)			2.17611
ENSG00000213015	ZNF580	19	q13.42	56146382	56154835	2.39581	0.0165837	0.143727	FALSE	FALSE	148126	rs17635546	2.24265e-14	5.90912
ENSG00000121931	LRIF1	1	p13.3	111489807	111506701	2.39515	0.0166135	0.143918	FALSE	FALSE	Trans (>250 kb)			0.0983456
ENSG00000170653	ATF7	12	q13.13	53901640	54020199	2.39285	0.0167182	0.144542	FALSE	FALSE	Trans (>250 kb)			6.14813
ENSG00000079616	KIF22	16	p11.2	29802040	29816706	2.39202	0.0167559	0.14473	FALSE	FALSE	Trans (>250 kb)			0.982167
ENSG00000145623	OSMR	5	p13.1	38845960	38945698	2.39142	0.0167831	0.144752	FALSE	FALSE	Trans (>250 kb)			3.06872
ENSG00000135870	RC3H1	1	q25.1	173900352	173991435	2.39135	0.0167867	0.144752	FALSE	FALSE	Trans (>250 kb)			2.91564
ENSG00000136026	CKAP4	12	q23.3	106631655	106698057	2.39065	0.0168188	0.144959	FALSE	FALSE	Trans (>250 kb)			7.0578
ENSG00000078246	TULP3	12	p13.33	2986389	3050306	2.3899	0.0168531	0.145059	FALSE	FALSE	Trans (>250 kb)			1.92011
ENSG00000104957	CCDC130	19	p13.2	13842574	13874110	2.38928	0.0168814	0.145241	FALSE	FALSE	136823	rs7507907	2.80125e-09	5.08032
ENSG00000167173	C15orf39	15	q24.2	75487984	75504510	2.38919	0.0168854	0.145241	FALSE	FALSE	Trans (>250 kb)			2.30355
ENSG00000204822	MRPL53	2	p13.1	74699085	74700449	2.38873	0.0169066	0.145408	FALSE	FALSE	Trans (>250 kb)			2.37501
ENSG00000270316	C10orf32-ASMT	10	q24.32	104614029	104661656	2.38807	0.0169373	0.145546	FALSE	FALSE	0	rs12219346	7.48501e-12	7.13051
ENSG00000140931	CMTM3	16	q21	66637777	66647795	2.38736	0.01697	0.145727	FALSE	FALSE	Trans (>250 kb)			6.18628
ENSG00000129646	QRICH2	17	q25.1	74270130	74303761	2.38598	0.0170336	0.146138	FALSE	FALSE	Trans (>250 kb)			2.18014
ENSG00000022840	RNF10	12	q24.31	120971283	121015397	2.3854	0.0170607	0.146193	FALSE	FALSE	Trans (>250 kb)			6.18637
ENSG00000115641	FHL2	2	q12.2	105974169	106054970	2.38504	0.0170771	0.146231	FALSE	FALSE	Trans (>250 kb)			2.94308
ENSG00000171847	FAM90A1	12	p13.31	8373856	8380214	2.38497	0.0170804	0.146231	FALSE	FALSE	Trans (>250 kb)
ENSG00000113758	DBN1	5	q35.3	176883609	176901402	2.38363	0.0171427	0.146324	FALSE	FALSE	Trans (>250 kb)			4.4225
ENSG00000140279	DUOX2	15	q21.1	45384848	45406542	2.38242	0.0171994	0.146546	FALSE	FALSE	Trans (>250 kb)			2.73971
ENSG00000091136	LAMB1	7	q31.1	107564244	107643700	2.38109	0.0172617	0.146937	FALSE	FALSE	Trans (>250 kb)			2.43362
ENSG00000251184	RP11-101E3.5	9	q34.11	131703757	131719300	2.38016	0.017305	0.146984	FALSE	FALSE	Trans (>250 kb)			2.15904
ENSG00000104824	HNRNPL	19	q13.2	39327028	39342987	2.3796	0.0173314	0.147156	FALSE	FALSE	Trans (>250 kb)			3.20162
ENSG00000198740	ZNF652	17	q21.33	47366568	47439835	2.37918	0.017351	0.147202	FALSE	FALSE	Trans (>250 kb)			0.473458
ENSG00000167513	CDT1	16	q24.3	88869621	88875666	2.37804	0.0174048	0.147603	FALSE	FALSE	Trans (>250 kb)			7.13051
ENSG00000198909	MAP3K3	17	q23.3	61699775	61773663	2.37751	0.0174299	0.147646	FALSE	FALSE	Trans (>250 kb)			0.886566
ENSG00000125650	PSPN	19	p13.3	6375159	6379069	2.37743	0.0174337	0.147646	FALSE	FALSE	Trans (>250 kb)			2.24845
ENSG00000104941	RSPH6A	19	q13.32	46298968	46318577	2.37718	0.0174455	0.147646	FALSE	FALSE	Trans (>250 kb)			2.27933
ENSG00000172432	GTPBP2	6	p21.1	43573053	43596899	2.37706	0.0174511	0.147646	FALSE	FALSE	Trans (>250 kb)			1.23179
ENSG00000198408	MGEA5	10	q24.32	103544200	103578696	2.37634	0.0174855	0.147864	FALSE	FALSE	Trans (>250 kb)			4.03436
ENSG00000187266	EPOR	19	p13.2	11488236	11495018	2.37591	0.0175057	0.147955	FALSE	FALSE	Trans (>250 kb)			2.74509
ENSG00000185619	PCGF3	4	p16.3	699537	764428	2.37519	0.0175399	0.148067	FALSE	FALSE	249490	rs66515989	2.75011e-10	5.20807
ENSG00000131381	ZFYVE20	3	p25.1	15111580	15140670	2.37368	0.0176118	0.148532	FALSE	FALSE	Trans (>250 kb)			0.678586
ENSG00000100281	HMGXB4	22	q12.3	35653445	35691800	2.37345	0.017623	0.148571	FALSE	FALSE	Trans (>250 kb)			4.13539
ENSG00000140505	CYP1A2	15	q24.1	75041185	75048543	2.37237	0.0176743	0.148927	FALSE	FALSE	Trans (>250 kb)			5.10982
ENSG00000114115	RBP1	3	q23	139236276	139258671	2.37201	0.0176917	0.148927	FALSE	FALSE	Trans (>250 kb)			0.392511
ENSG00000237649	KIFC1	6	p21.32	33359313	33377701	2.3719	0.0176969	0.148927	FALSE	FALSE	Trans (>250 kb)			5.9808
ENSG00000174669	SLC29A2	11	q13.2	66129992	66139685	2.37164	0.0177094	0.148927	FALSE	FALSE	Trans (>250 kb)			1.15834
ENSG00000185674	LYG2	2	q11.2	99858709	99871745	2.37032	0.0177726	0.149225	FALSE	FALSE	62968	rs62153852	4.82305e-11	7.13051
ENSG00000156599	ZDHHC5	11	q12.1	57435219	57468659	2.36992	0.017792	0.149263	FALSE	FALSE	Trans (>250 kb)			5.3245
ENSG00000061938	TNK2	3	q29	195590235	195638816	2.36929	0.0178222	0.149378	FALSE	FALSE	Trans (>250 kb)			2.44343
ENSG00000144535	DIS3L2	2	q37.1	232825955	233209060	2.36781	0.0178936	0.149798	FALSE	FALSE	Trans (>250 kb)			7.02349
ENSG00000053254	FOXN3	14	q32.11	89591215	90085493	2.36772	0.0178981	0.149798	FALSE	FALSE	Trans (>250 kb)			1.91381
ENSG00000198945	L3MBTL3	6	q23.1	130334844	130462594	2.36723	0.0179217	0.149798	FALSE	FALSE	0	rs9375702	3.56515e-12	7.13051
ENSG00000205307	SAP25	7	q22.1	100169855	100171270	2.36721	0.0179227	0.149798	FALSE	FALSE	Trans (>250 kb)			5.45462
ENSG00000241852	C8orf58	8	p21.3	22457114	22461663	2.36689	0.0179384	0.149831	FALSE	FALSE	Trans (>250 kb)			3.94034
ENSG00000127603	MACF1	1	p34.3	39546988	39952849	2.36685	0.0179402	0.149831	FALSE	FALSE	145148	rs75441027	3.09066e-10	3.89457
ENSG00000154127	UBASH3B	11	q24.1	122526383	122685181	2.36658	0.0179533	0.149836	FALSE	FALSE	Trans (>250 kb)			3.78455
ENSG00000117394	SLC2A1	1	p34.2	43391052	43424530	2.3662	0.0179715	0.14984	FALSE	FALSE	Trans (>250 kb)			2.49633
ENSG00000174498	IGDCC3	15	q22.31	65619465	65670378	2.36588	0.0179874	0.14984	FALSE	FALSE	Trans (>250 kb)			1.09613
ENSG00000125744	RTN2	19	q13.32	45988547	46000319	2.36472	0.0180438	0.150126	FALSE	FALSE	Trans (>250 kb)			3.70565
ENSG00000214562	NUTM2D	10	q23.2	89117425	89130452	2.36145	0.0182034	0.151038	FALSE	FALSE	Trans (>250 kb)			0.567473
ENSG00000134363	FST	5	q11.2	52776239	52782964	2.36053	0.0182488	0.151343	FALSE	FALSE	Trans (>250 kb)			3.66339
ENSG00000127423	AUNIP	1	p36.11	26158414	26185903	2.35959	0.018295	0.151698	FALSE	FALSE	Trans (>250 kb)			3.02948
ENSG00000196539	OR2T3	1	q44	248636627	248637634	2.35915	0.018317	0.151734	FALSE	FALSE	Trans (>250 kb)			0.732106
ENSG00000040633	PHF23	17	p13.1	7138347	7143041	2.35864	0.018342	0.151842	FALSE	FALSE	Trans (>250 kb)			5.4128
ENSG00000065357	DGKA	12	q13.2	56321103	56347811	2.3578	0.0183835	0.152055	FALSE	FALSE	Trans (>250 kb)			0.609647
ENSG00000264324	RP11-287D1.3	2	p13.1	74438731	74590504	2.35748	0.0183996	0.152055	FALSE	FALSE	Trans (>250 kb)			3.80746
ENSG00000142539	CTD-2545M3.6	19	q13.33	50919056	50931666	2.35743	0.0184021	0.152055	FALSE	FALSE	Trans (>250 kb)			2.70897
ENSG00000079385	CEACAM1	19	q13.2	43011456	43065386	2.35666	0.0184399	0.152266	FALSE	FALSE	Trans (>250 kb)			1.64369
ENSG00000169118	CSNK1G1	15	q22.31	64457716	64648442	2.35633	0.0184565	0.152266	FALSE	FALSE	Trans (>250 kb)			1.46275
ENSG00000170734	POLH	6	p21.1	43543887	43586701	2.3561	0.0184679	0.152266	FALSE	FALSE	Trans (>250 kb)			1.16944
ENSG00000075420	FNDC3B	3	q26.31	171757418	172119455	2.35513	0.0185162	0.152635	FALSE	FALSE	Trans (>250 kb)			3.64612
ENSG00000255104	ZNF286A	17	p12	15603006	15648092	2.35291	0.0186272	0.153472	FALSE	FALSE	Trans (>250 kb)			2.49916
ENSG00000100592	DAAM1	14	q23.1	59655364	59838123	2.35273	0.0186361	0.153472	FALSE	FALSE	Trans (>250 kb)			0.917245
ENSG00000187961	KLHL17	1	p36.33	895967	901095	2.35268	0.0186388	0.153472	FALSE	FALSE	Trans (>250 kb)			2.42169
ENSG00000146063	TRIM41	5	q35.3	180649499	180662809	2.35226	0.0186596	0.153496	FALSE	FALSE	Trans (>250 kb)			1.2654
ENSG00000105650	PDE4C	19	p13.11	18318771	18366229	2.35218	0.0186639	0.153496	FALSE	FALSE	Trans (>250 kb)			3.55424
ENSG00000185513	L3MBTL1	20	q13.12	42136320	42179590	2.35123	0.0187113	0.153707	FALSE	FALSE	Trans (>250 kb)			2.61399
ENSG00000181690	PLAG1	8	q12.1	57073463	57123883	2.35051	0.0187476	0.153761	FALSE	FALSE	Trans (>250 kb)			0.232862
ENSG00000187535	IFT140	16	p13.3	1560428	1662111	2.35046	0.01875	0.153761	FALSE	FALSE	Trans (>250 kb)			7.13051
ENSG00000196705	ZNF431	19	p12	21324827	21373034	2.35045	0.0187507	0.153761	FALSE	FALSE	Trans (>250 kb)			5.05755
ENSG00000048991	R3HDM1	2	q21.3	136289025	136482840	2.3504	0.0187534	0.153761	FALSE	FALSE	Trans (>250 kb)			6.25872
ENSG00000143258	USP21	1	q23.3	161129240	161135513	2.34977	0.018785	0.153946	FALSE	FALSE	Trans (>250 kb)			2.31803
ENSG00000261514	RP11-527L4.2	17	q21.31	42015731	42016327	2.34883	0.0188324	0.154134	FALSE	FALSE	Trans (>250 kb)			6.35898
ENSG00000122257	RBBP6	16	p12.1	24549014	24584184	2.34846	0.0188514	0.154199	FALSE	FALSE	Trans (>250 kb)			0.849307
ENSG00000206150	RNASE13	14	q11.2	21500979	21502944	2.34614	0.0189692	0.154735	FALSE	FALSE	Trans (>250 kb)			6.46396
ENSG00000267796	LIN37	19	q13.12	36239262	36245420	2.3457	0.0189914	0.154811	FALSE	FALSE	Trans (>250 kb)			2.87427
ENSG00000153790	C7orf31	7	p15.3	25174316	25219975	2.34525	0.0190146	0.154914	FALSE	FALSE	Trans (>250 kb)			4.21622
ENSG00000170190	SLC16A5	17	q25.1	73083822	73102257	2.34467	0.019044	0.155014	FALSE	FALSE	Trans (>250 kb)			4.36072
ENSG00000177463	NR2C2	3	p25.1	14989091	15095107	2.34435	0.0190603	0.155027	FALSE	FALSE	Trans (>250 kb)			2.35249
ENSG00000170471	RALGAPB	20	q11.23	37101459	37207504	2.34435	0.0190604	0.155027	FALSE	FALSE	Trans (>250 kb)			2.07328
ENSG00000184923	NUTM2A	10	q23.2	88985205	88996665	2.34334	0.019112	0.155151	FALSE	FALSE	Trans (>250 kb)			2.00704
ENSG00000128218	VPREB3	22	q11.23	24094930	24096655	2.3433	0.0191139	0.155151	FALSE	FALSE	Trans (>250 kb)			3.11117
ENSG00000172985	SH3RF3	2	q12.3	109745804	110262207	2.34301	0.0191287	0.155159	FALSE	FALSE	Trans (>250 kb)			1.19849
ENSG00000061273	HDAC7	12	q13.11	48176505	48226915	2.34261	0.0191495	0.155268	FALSE	FALSE	Trans (>250 kb)			3.65912
ENSG00000164715	LMTK2	7	q21.3	97736197	97838945	2.33864	0.0193539	0.156364	FALSE	FALSE	Trans (>250 kb)			3.94822
ENSG00000114423	CBLB	3	q13.11	105374305	105588396	2.3385	0.0193614	0.156364	FALSE	FALSE	Trans (>250 kb)			0.73917
ENSG00000173531	MST1	3	p21.31	49721380	49726934	2.3382	0.0193769	0.156419	FALSE	FALSE	169684	rs6797500	1.65804e-09	7.13051
ENSG00000165912	PACSIN3	11	p11.2	47199076	47207994	2.33682	0.0194487	0.156814	FALSE	FALSE	Trans (>250 kb)			3.80687
ENSG00000178093	TSSK6	19	p13.11	19623227	19626838	2.33506	0.0195401	0.157206	FALSE	FALSE	Trans (>250 kb)			0.729161
ENSG00000036257	CUL3	2	q36.2	225334867	225450110	2.33506	0.0195402	0.157206	FALSE	FALSE	Trans (>250 kb)			0.43566
ENSG00000156966	B3GNT7	2	q37.1	232260254	232265875	2.3349	0.0195489	0.157206	FALSE	FALSE	Trans (>250 kb)			0.473318
ENSG00000116698	SMG7	1	q25.3	183441351	183567381	2.33486	0.0195505	0.157206	FALSE	FALSE	Trans (>250 kb)			3.98284
ENSG00000009954	BAZ1B	7	q11.23	72854728	72936608	2.33357	0.0196183	0.157618	FALSE	FALSE	Trans (>250 kb)			3.66537
ENSG00000160683	CXCR5	11	q23.3	118754475	118768508	2.33189	0.0197066	0.158127	FALSE	FALSE	Trans (>250 kb)			3.10937
ENSG00000213096	ZNF254	19	p12	24216276	24312654	2.33153	0.0197256	0.1582	FALSE	FALSE	Trans (>250 kb)			3.75556
ENSG00000196323	ZBTB44	11	q24.3	130096572	130184581	2.33127	0.0197393	0.158245	FALSE	FALSE	Trans (>250 kb)			4.30645
ENSG00000170145	SIK2	11	q23.1	111473115	111601577	2.32986	0.0198137	0.158683	FALSE	FALSE	Trans (>250 kb)			2.14633
ENSG00000064490	RFXANK	19	p13.11	19303008	19312678	2.32947	0.0198341	0.15878	FALSE	FALSE	Trans (>250 kb)			1.92011
ENSG00000131626	PPFIA1	11	q13.3	70116806	70230509	2.32863	0.0198786	0.15889	FALSE	FALSE	Trans (>250 kb)			0.113973
ENSG00000142002	DPP9	19	p13.3	4675236	4724685	2.32822	0.0199002	0.15889	FALSE	FALSE	Trans (>250 kb)			0.803981
ENSG00000165527	ARF6	14	q21.3	50359810	50361490	2.32759	0.019934	0.15889	FALSE	FALSE	Trans (>250 kb)			5.36758
ENSG00000175093	SPSB4	3	q23	140770244	140867453	2.32743	0.0199422	0.15889	FALSE	FALSE	Trans (>250 kb)			2.34264
ENSG00000108106	UBE2S	19	q13.42	55912652	55919145	2.32718	0.0199559	0.15889	FALSE	FALSE	7415	rs12972170	3.46653e-10	7.13051
ENSG00000160298	C21orf58	21	q22.3	47720095	47743789	2.32717	0.0199563	0.15889	FALSE	FALSE	Trans (>250 kb)			2.90696
ENSG00000149657	LSM14B	20	q13.33	60697517	60710434	2.32713	0.0199581	0.15889	FALSE	FALSE	Trans (>250 kb)			3.2375
ENSG00000182324	KCNJ14	19	q13.33	48958766	48969367	2.32712	0.0199587	0.15889	FALSE	FALSE	Trans (>250 kb)			1.13727
ENSG00000180182	MED14	X	p11.4	40507558	40595110	2.32548	0.0200463	0.159097	FALSE	FALSE	Trans (>250 kb)
ENSG00000239282	GATSL3	22	q12.2	30681106	30685616	2.32502	0.020071	0.159269	FALSE	FALSE	Trans (>250 kb)			2.96268
ENSG00000134294	SLC38A2	12	q13.11	46751972	46766650	2.32474	0.0200859	0.159309	FALSE	FALSE	Trans (>250 kb)			1.6765
ENSG00000105516	DBP	19	q13.33	49133287	49140695	2.3242	0.0201146	0.159513	FALSE	FALSE	Trans (>250 kb)			0.00770719
ENSG00000198455	ZXDB	X	p11.21	57618269	57623906	2.32241	0.0202107	0.16014	FALSE	FALSE	Trans (>250 kb)
ENSG00000161888	SPC24	19	p13.2	11242196	11266484	2.32123	0.0202744	0.16055	FALSE	FALSE	Trans (>250 kb)			2.58109
ENSG00000166669	ATF7IP2	16	p13.2	10420291	10577495	2.3211	0.0202817	0.16055	FALSE	FALSE	Trans (>250 kb)			5.8208
ENSG00000183011	LSMD1	17	p13.1	7760003	7788556	2.31882	0.020405	0.161228	FALSE	FALSE	Trans (>250 kb)			4.84013
ENSG00000137270	GCM1	6	p12.1	52991762	53013627	2.31874	0.0204091	0.161228	FALSE	FALSE	Trans (>250 kb)			3.83111
ENSG00000188771	PLET1	11	q23.1	112118876	112131583	2.31781	0.0204595	0.161549	FALSE	FALSE	Trans (>250 kb)			0.240337
ENSG00000170485	NPAS2	2	q11.2	101436614	101613291	2.31716	0.0204953	0.161651	FALSE	FALSE	Trans (>250 kb)			1.63935
ENSG00000137404	NRM	6	p21.33	30655824	30659197	2.31625	0.0205446	0.161709	FALSE	FALSE	11687	rs9262141	3.55271e-15	7.13051
ENSG00000163374	YY1AP1	1	q22	155629237	155658791	2.31583	0.0205674	0.161709	FALSE	FALSE	Trans (>250 kb)			4.46115
ENSG00000177666	PNPLA2	11	p15.5	818902	825573	2.31575	0.0205717	0.161709	FALSE	FALSE	Trans (>250 kb)			2.37712
ENSG00000073605	GSDMB	17	q12	38060848	38076107	2.3146	0.0206346	0.162007	FALSE	FALSE	0	rs12939832	6.06211e-10	7.13051
ENSG00000128274	A4GALT	22	q13.2	43088127	43117304	2.31438	0.0206471	0.162054	FALSE	FALSE	Trans (>250 kb)			0.449758
ENSG00000152818	UTRN	6	q24.2	144606837	145174170	2.31409	0.0206631	0.162104	FALSE	FALSE	Trans (>250 kb)			3.08358
ENSG00000230657	PRB4	12	p13.2	11460017	11463369	2.31345	0.0206982	0.162232	FALSE	FALSE	Trans (>250 kb)			7.13051
ENSG00000158290	CUL4B	X	q24	119658464	119709649	2.31171	0.0207939	0.16284	FALSE	FALSE	Trans (>250 kb)
ENSG00000128159	TUBGCP6	22	q13.33	50656118	50683421	2.31094	0.020836	0.162986	FALSE	FALSE	Trans (>250 kb)			1.27156
ENSG00000133466	C1QTNF6	22	q12.3	37576207	37595425	2.31063	0.0208534	0.163016	FALSE	FALSE	Trans (>250 kb)			3.05815
ENSG00000146426	TIAM2	6	q25.2	155153831	155578857	2.31029	0.0208719	0.163016	FALSE	FALSE	Trans (>250 kb)			4.7005
ENSG00000079387	SENP1	12	q13.11	48436681	48500091	2.31	0.0208883	0.163016	FALSE	FALSE	Trans (>250 kb)			7.13051
ENSG00000119231	SENP5	3	q29	196594727	196661585	2.30976	0.0209017	0.163016	FALSE	FALSE	Trans (>250 kb)			7.13051
ENSG00000065243	PKN2	1	p22.2	89149905	89301938	2.30956	0.0209126	0.163016	FALSE	FALSE	Trans (>250 kb)			0.250411
ENSG00000105443	CYTH2	19	q13.33	48972289	48985571	2.30911	0.0209376	0.163016	FALSE	FALSE	Trans (>250 kb)			0.930495
ENSG00000256229	ZNF486	19	p12	20278037	20311299	2.30893	0.0209474	0.163016	FALSE	FALSE	Trans (>250 kb)			0.998332
ENSG00000156575	PRG3	11	q12.1	57144242	57148623	2.3089	0.0209492	0.163016	FALSE	FALSE	Trans (>250 kb)			0.584931
ENSG00000120709	FAM53C	5	q31.2	137667624	137685416	2.30882	0.0209533	0.163016	FALSE	FALSE	Trans (>250 kb)			0.493743
ENSG00000115457	IGFBP2	2	q35	217497551	217529159	2.30816	0.0209902	0.163098	FALSE	FALSE	Trans (>250 kb)			3.90757
ENSG00000183145	RIPPLY3	21	q22.13	38378450	38391959	2.30718	0.021045	0.163245	FALSE	FALSE	Trans (>250 kb)			2.54753
ENSG00000124496	TRERF1	6	p21.1	42192669	42419789	2.30715	0.0210463	0.163245	FALSE	FALSE	Trans (>250 kb)			2.74509
ENSG00000184381	PLA2G6	22	q13.1	38507502	38601697	2.30715	0.0210466	0.163245	FALSE	FALSE	Trans (>250 kb)			1.9511
ENSG00000142627	EPHA2	1	p36.13	16450832	16482582	2.30644	0.0210863	0.163314	FALSE	FALSE	Trans (>250 kb)			0.830406
ENSG00000125871	MGME1	20	p11.23	17949556	17971765	2.30643	0.0210865	0.163314	FALSE	FALSE	Trans (>250 kb)			0.89159
ENSG00000159648	TEPP	16	q21	58010339	58022020	2.30611	0.0211046	0.16332	FALSE	FALSE	Trans (>250 kb)			2.06055
ENSG00000163848	ZNF148	3	q21.2	124944405	125094198	2.30584	0.0211194	0.16332	FALSE	FALSE	Trans (>250 kb)			4.11262
ENSG00000186723	OR10H1	19	p13.12	15917817	15918936	2.3058	0.0211219	0.16332	FALSE	FALSE	Trans (>250 kb)			2.47166
ENSG00000148795	CYP17A1	10	q24.32	104590288	104597290	2.30532	0.0211486	0.163428	FALSE	FALSE	50559	rs12768205	6.4152e-12	7.13051
ENSG00000124116	WFDC3	20	q13.12	44376583	44420571	2.30511	0.0211606	0.163428	FALSE	FALSE	Trans (>250 kb)			3.06872
ENSG00000178999	AURKB	17	p13.1	8108056	8113918	2.3049	0.0211722	0.163428	FALSE	FALSE	Trans (>250 kb)			3.82251
ENSG00000021461	CYP3A43	7	q22.1	99425636	99463718	2.30279	0.0212904	0.16414	FALSE	FALSE	151052	rs35414630	3.31981e-08	4.90841
ENSG00000109171	SLAIN2	4	p11	48343339	48428229	2.3027	0.0212956	0.16414	FALSE	FALSE	33572	rs6447638	9.30689e-12	7.13051
ENSG00000131480	AOC2	17	q21.31	40996617	41002724	2.30167	0.0213535	0.164273	FALSE	FALSE	178997	rs112874638	0	7.13051
ENSG00000161714	PLCD3	17	q21.31	43186335	43210721	2.30152	0.0213621	0.164273	FALSE	FALSE	Trans (>250 kb)			2.40104
ENSG00000114978	MOB1A	2	p13.1	74379655	74406025	2.30134	0.0213721	0.164273	FALSE	FALSE	Trans (>250 kb)			6.34056
ENSG00000037637	FBXO42	1	p36.13	16573334	16678949	2.30128	0.0213759	0.164273	FALSE	FALSE	Trans (>250 kb)			3.70766
ENSG00000184640	Sep-09	17	q25.2	75276651	75496678	2.30059	0.0214149	0.164396	FALSE	FALSE	Trans (>250 kb)			1.93619
ENSG00000166004	KIAA1731	11	q21	93394805	93463522	2.3005	0.0214201	0.164396	FALSE	FALSE	Trans (>250 kb)			0.257918
ENSG00000204657	OR2H2	6	p22.1	29555683	29556745	2.29965	0.021468	0.164703	FALSE	FALSE	53690	rs3129077	1.53037e-10	7.13051
ENSG00000138622	HCN4	15	q24.1	73612200	73661605	2.29916	0.0214961	0.164838	FALSE	FALSE	Trans (>250 kb)			0.345422
ENSG00000182816	KRTAP13-2	21	q22.11	31743709	31744557	2.29904	0.0215029	0.164838	FALSE	FALSE	Trans (>250 kb)			1.74697
ENSG00000196993	NPIPB9	16	p11.2	28763108	28784128	2.29851	0.0215327	0.16491	FALSE	FALSE	Trans (>250 kb)
ENSG00000169710	FASN	17	q25.3	80036214	80056208	2.29652	0.0216462	0.165255	FALSE	FALSE	Trans (>250 kb)			1.66687
ENSG00000166949	SMAD3	15	q22.33	67356101	67487533	2.29603	0.021674	0.165255	FALSE	FALSE	Trans (>250 kb)			2.69926
ENSG00000135637	CCDC142	2	p13.1	74699113	74710535	2.29583	0.0216857	0.1653	FALSE	FALSE	Trans (>250 kb)			2.26119
ENSG00000142046	TMEM91	19	q13.2	41856816	41889988	2.29511	0.0217269	0.165566	FALSE	FALSE	Trans (>250 kb)			3.22389
ENSG00000101104	PABPC1L	20	q13.12	43538703	43587676	2.29375	0.0218049	0.165978	FALSE	FALSE	Trans (>250 kb)			5.28195
ENSG00000047056	WDR37	10	p15.3	1095478	1178237	2.29355	0.0218166	0.166006	FALSE	FALSE	Trans (>250 kb)			5.34855
ENSG00000181722	ZBTB20	3	q13.31	114056941	114866118	2.29291	0.0218532	0.166126	FALSE	FALSE	Trans (>250 kb)			2.77328
ENSG00000165914	TTC7B	14	q32.11	91006932	91282823	2.29231	0.0218876	0.166272	FALSE	FALSE	Trans (>250 kb)			4.85439
ENSG00000092148	HECTD1	14	q12	31569318	31677010	2.29197	0.0219076	0.166306	FALSE	FALSE	Trans (>250 kb)			3.06872
ENSG00000140548	ZNF710	15	q26.1	90544624	90625438	2.29195	0.0219087	0.166306	FALSE	FALSE	Trans (>250 kb)			0.676221
ENSG00000154114	TBCEL	11	q23.3	120894781	120961484	2.29141	0.02194	0.166333	FALSE	FALSE	Trans (>250 kb)			1.67446
ENSG00000104835	SARS2	19	q13.2	39405906	39440495	2.29131	0.0219457	0.166333	FALSE	FALSE	Trans (>250 kb)			2.70408
ENSG00000181027	FKRP	19	q13.32	47249303	47280245	2.29082	0.0219739	0.166388	FALSE	FALSE	Trans (>250 kb)			3.13294
ENSG00000011258	MBTD1	17	q21.33	49254786	49337524	2.29081	0.0219744	0.166388	FALSE	FALSE	Trans (>250 kb)			3.54894
ENSG00000142186	SCYL1	11	q13.1	65292548	65306175	2.2907	0.0219807	0.166388	FALSE	FALSE	Trans (>250 kb)			5.3382
ENSG00000232748	ZNF668	16	p11.2	31072813	31073451	2.29053	0.0219905	0.166388	FALSE	FALSE	Trans (>250 kb)			0.991548
ENSG00000205250	E2F4	16	q22.1	67226072	67232821	2.29027	0.0220054	0.166443	FALSE	FALSE	Trans (>250 kb)			4.11505
ENSG00000267757	C19orf83	19	q13.32	46144752	46146098	2.2886	0.0221026	0.166744	FALSE	FALSE	Trans (>250 kb)			0.11309
ENSG00000013573	DDX11	12	p11.21	31226779	31257725	2.28721	0.0221835	0.167166	FALSE	FALSE	Trans (>250 kb)			0.564825
ENSG00000168246	UBTD2	5	q35.1	171636644	171711075	2.28499	0.0223137	0.167704	FALSE	FALSE	Trans (>250 kb)			1.21431
ENSG00000011304	PTBP1	19	p13.3	797075	812327	2.28412	0.0223646	0.167813	FALSE	FALSE	123992	rs117766092	0	0.966055
ENSG00000148426	PROSER2	10	p14	11865338	11914276	2.28354	0.0223989	0.16798	FALSE	FALSE	Trans (>250 kb)			1.21484
ENSG00000180190	TDRP	8	p23.3	439803	495781	2.28314	0.0224224	0.168079	FALSE	FALSE	Trans (>250 kb)			2.83731
ENSG00000179456	ZBTB18	1	q44	244214585	244220778	2.28228	0.0224725	0.168104	FALSE	FALSE	Trans (>250 kb)			3.78069
ENSG00000167797	CDK2AP2	11	q13.2	67273968	67276120	2.28216	0.0224798	0.168104	FALSE	FALSE	Trans (>250 kb)			0.38184
ENSG00000101638	ST8SIA5	18	q21.1	44259081	44339220	2.28191	0.0224946	0.168104	FALSE	FALSE	Trans (>250 kb)			2.94308
ENSG00000129194	SOX15	17	p13.1	7491496	7493488	2.27964	0.0226293	0.16883	FALSE	FALSE	Trans (>250 kb)			7.13051
ENSG00000070018	LRP6	12	p13.2	12268959	12419946	2.27844	0.0227006	0.169158	FALSE	FALSE	Trans (>250 kb)			3.41735
ENSG00000205572	SERF1B	5	q13.2	69321074	69338940	2.27806	0.0227232	0.16917	FALSE	FALSE	Trans (>250 kb)
ENSG00000154040	CABYR	18	q11.2	21718942	21741567	2.27754	0.0227541	0.169216	FALSE	FALSE	Trans (>250 kb)			0.0671587
ENSG00000006831	ADIPOR2	12	p13.33	1797740	1897844	2.27675	0.0228009	0.169397	FALSE	FALSE	Trans (>250 kb)			0.018987
ENSG00000071894	CPSF1	8	q24.3	145618444	145634753	2.27542	0.0228805	0.169895	FALSE	FALSE	Trans (>250 kb)			3.68603
ENSG00000198276	UCKL1	20	q13.33	62571186	62587769	2.27496	0.0229085	0.16994	FALSE	FALSE	Trans (>250 kb)			4.85304
ENSG00000172780	RAB43	3	q21.3	128806412	128841644	2.27442	0.0229409	0.16994	FALSE	FALSE	Trans (>250 kb)			1.79948
ENSG00000152409	JMY	5	q14.1	78532012	78623038	2.27427	0.0229497	0.16994	FALSE	FALSE	Trans (>250 kb)			0.133927
ENSG00000131503	ANKHD1	5	q31.3	139781399	139929163	2.27405	0.0229631	0.169981	FALSE	FALSE	Trans (>250 kb)			3.92172
ENSG00000145040	UCN2	3	p21.31	48599160	48601206	2.27379	0.0229787	0.170004	FALSE	FALSE	24060	rs1264194	2.6934e-13	7.13051
ENSG00000115275	MOGS	2	p13.1	74688184	74692537	2.27328	0.0230091	0.17019	FALSE	FALSE	Trans (>250 kb)			1.02998
ENSG00000124067	SLC12A4	16	q22.1	67977377	68003504	2.2732	0.0230142	0.17019	FALSE	FALSE	Trans (>250 kb)			4.11121
ENSG00000184384	MAML2	11	q21	95709762	96076344	2.2727	0.0230443	0.170235	FALSE	FALSE	Trans (>250 kb)			3.14626
ENSG00000128923	FAM63B	15	q21.3	59063391	59154099	2.27227	0.0230704	0.170249	FALSE	FALSE	Trans (>250 kb)			1.60479
ENSG00000168994	PXDC1	6	p25.2	3722848	3752260	2.2721	0.0230804	0.170249	FALSE	FALSE	Trans (>250 kb)			3.55855
ENSG00000198265	HELZ	17	q24.2	65066554	65242105	2.27143	0.0231209	0.170309	FALSE	FALSE	0	rs7211695	1.54182e-08	7.13051
ENSG00000240849	TMEM189	20	q13.13	48697663	48770335	2.27079	0.0231597	0.170434	FALSE	FALSE	55378	rs6067323	1.02627e-08	1.32905
ENSG00000272325	NUDT3	6	p21.31	34247456	34360451	2.27004	0.0232049	0.17046	FALSE	FALSE	Trans (>250 kb)			1.70582
ENSG00000068137	PLEKHH3	17	q21.2	40819932	40829048	2.27001	0.023207	0.17046	FALSE	FALSE	Trans (>250 kb)			6.61579
ENSG00000169548	ZNF280A	22	q11.22	22868060	22874613	2.26991	0.0232131	0.17046	FALSE	FALSE	Trans (>250 kb)			1.879
ENSG00000117298	ECE1	1	p36.12	21543740	21671997	2.26962	0.0232307	0.170548	FALSE	FALSE	Trans (>250 kb)			4.3424
ENSG00000179151	EDC3	15	q24.1	74922899	74988633	2.26845	0.0233018	0.170873	FALSE	FALSE	Trans (>250 kb)			6.34768
ENSG00000116035	VAX2	2	p13.3	71127720	71160576	2.26793	0.0233335	0.170965	FALSE	FALSE	Trans (>250 kb)			2.07977
ENSG00000267631	CGB1	19	q13.33	49538831	49552006	2.26712	0.0233826	0.171162	FALSE	FALSE	Trans (>250 kb)			4.94596
ENSG00000077782	FGFR1	8	p11.22	38268656	38326352	2.26678	0.0234034	0.171162	FALSE	FALSE	0	rs2978073	0	7.13051
ENSG00000136709	WDR33	2	q14.3	128458596	128568761	2.26673	0.0234068	0.171162	FALSE	FALSE	Trans (>250 kb)			5.40657
ENSG00000113296	THBS4	5	q14.1	79287134	79379110	2.26526	0.0234966	0.171585	FALSE	FALSE	Trans (>250 kb)			3.34597
ENSG00000183873	SCN5A	3	p22.2	38589548	38691164	2.26475	0.0235277	0.171646	FALSE	FALSE	Trans (>250 kb)			6.04892
ENSG00000171823	FBXL14	12	p13.33	1675159	1703331	2.26395	0.0235774	0.171843	FALSE	FALSE	Trans (>250 kb)			2.43362
ENSG00000148498	PARD3	10	p11.21	34398488	35104253	2.26275	0.0236513	0.171946	FALSE	FALSE	Trans (>250 kb)			0.825639
ENSG00000120647	CCDC77	12	p13.33	498439	551811	2.26273	0.0236524	0.171946	FALSE	FALSE	Trans (>250 kb)			3.57708
ENSG00000223931	AC142381.1	16	p11.2	32063311	32063601	2.26239	0.0236732	0.172051	FALSE	FALSE	Trans (>250 kb)
ENSG00000076706	MCAM	11	q23.3	119179241	119192231	2.26161	0.0237217	0.172102	FALSE	FALSE	Trans (>250 kb)			1.53886
ENSG00000249115	HAUS5	19	q13.12	36103646	36116251	2.26159	0.0237226	0.172102	FALSE	FALSE	Trans (>250 kb)			5.45131
ENSG00000168505	GBX2	2	q37.2	237073879	237077012	2.26113	0.0237512	0.172102	FALSE	FALSE	Trans (>250 kb)			2.02133
ENSG00000250091	DNAH10OS	12	q24.31	124410971	124419531	2.26112	0.0237519	0.172102	FALSE	FALSE	Trans (>250 kb)			2.66717
ENSG00000260272	RP11-20I23.1	16	p13.3	2546033	2570219	2.26103	0.0237574	0.172102	FALSE	FALSE	Trans (>250 kb)			2.81686
ENSG00000153827	TRIP12	2	q36.3	230628554	230787955	2.26032	0.0238012	0.172235	FALSE	FALSE	Trans (>250 kb)			7.13051
ENSG00000039523	FAM65A	16	q22.1	67552321	67580691	2.25828	0.0239285	0.172897	FALSE	FALSE	Trans (>250 kb)			3.59003
ENSG00000116604	MEF2D	1	q22	156433519	156470620	2.25697	0.0240098	0.173313	FALSE	FALSE	Trans (>250 kb)			6.26594e-05
ENSG00000103111	MON1B	16	q23.1	77224732	77236302	2.25606	0.0240669	0.173385	FALSE	FALSE	Trans (>250 kb)			1.07445
ENSG00000088854	C20orf194	20	p13	3229951	3388272	2.25595	0.0240736	0.173385	FALSE	FALSE	Trans (>250 kb)			3.56805
ENSG00000068489	PRR11	17	q22	57232860	57282066	2.25588	0.0240779	0.173385	FALSE	FALSE	Trans (>250 kb)			2.293
ENSG00000087510	TFAP2C	20	q13.31	55204358	55214339	2.25555	0.0240987	0.173437	FALSE	FALSE	Trans (>250 kb)			7.13051
ENSG00000085662	AKR1B1	7	q33	134127102	134144036	2.25449	0.0241652	0.173728	FALSE	FALSE	Trans (>250 kb)			1.14908
ENSG00000188566	NDOR1	9	q34.3	140100147	140111461	2.2525	0.0242905	0.174418	FALSE	FALSE	Trans (>250 kb)
ENSG00000153046	CDYL	6	p25.1	4706393	4955785	2.25244	0.0242942	0.174418	FALSE	FALSE	Trans (>250 kb)			1.23635
ENSG00000258130	RP11-347C12.3	16	p11.2	30215637	30220392	2.25144	0.0243575	0.174535	FALSE	FALSE	Trans (>250 kb)			3.76938
ENSG00000104953	TLE6	19	p13.3	2977444	2995177	2.25113	0.0243774	0.174549	FALSE	FALSE	Trans (>250 kb)			2.77919
ENSG00000143434	SEMA6C	1	q21.3	151104161	151119104	2.25079	0.0243986	0.174549	FALSE	FALSE	Trans (>250 kb)			3.10786
ENSG00000152192	POU4F1	13	q31.1	79172497	79177673	2.25079	0.024399	0.174549	FALSE	FALSE	Trans (>250 kb)			7.13051
ENSG00000112200	ZNF451	6	p12.1	56951642	57035105	2.25074	0.0244018	0.174549	FALSE	FALSE	Trans (>250 kb)			2.49633
ENSG00000084676	NCOA1	2	p23.3	24714783	24993571	2.25052	0.0244159	0.174549	FALSE	FALSE	Trans (>250 kb)			2.79753
ENSG00000004487	KDM1A	1	p36.12	23345941	23410182	2.2499	0.0244555	0.174667	FALSE	FALSE	Trans (>250 kb)			2.77919
ENSG00000169105	CHST14	15	q15.1	40763160	40765353	2.24901	0.0245115	0.174734	FALSE	FALSE	165515	rs12908316	8.16843e-10	7.13051
ENSG00000112144	ICK	6	p12.1	52866077	52926600	2.24841	0.0245501	0.174794	FALSE	FALSE	Trans (>250 kb)			1.59176
ENSG00000069345	DNAJA2	16	q12.1	46989299	47007699	2.24811	0.0245695	0.174794	FALSE	FALSE	Trans (>250 kb)			7.13051
ENSG00000114626	ABTB1	3	q21.3	127391778	127399768	2.24759	0.0246025	0.174801	FALSE	FALSE	Trans (>250 kb)			3.20162
ENSG00000164900	GBX1	7	q36.1	150845676	150871832	2.24692	0.0246452	0.174973	FALSE	FALSE	Trans (>250 kb)			3.09708
ENSG00000249222	ATP5L2	22	q13.2	43035809	43036607	2.24623	0.024689	0.175064	FALSE	FALSE	Trans (>250 kb)			1.71339
ENSG00000173213	RP11-683L23.1	18	p11.32	47225	73545	2.24544	0.0247396	0.175213	FALSE	FALSE	Trans (>250 kb)			6.02099
ENSG00000248712	CCDC153	11	q23.3	119060347	119067479	2.24513	0.0247597	0.175213	FALSE	FALSE	Trans (>250 kb)			3.70379
ENSG00000162458	FBLIM1	1	p36.21	16083102	16113089	2.24457	0.0247959	0.175436	FALSE	FALSE	Trans (>250 kb)			5.6388
ENSG00000157827	FMNL2	2	q23.3	153191751	153506348	2.24276	0.0249122	0.175954	FALSE	FALSE	Trans (>250 kb)			4.55975
ENSG00000258539	RP11-12J10.3	10	q26.13	126305649	126480296	2.24206	0.0249575	0.17616	FALSE	FALSE	114596	rs10736892	5.57336e-11	5.87416
ENSG00000175387	SMAD2	18	q21.1	45357922	45457515	2.24061	0.0250515	0.17656	FALSE	FALSE	Trans (>250 kb)			1.22566
ENSG00000078814	MYH7B	20	q11.22	33563206	33590240	2.24041	0.025064	0.17659	FALSE	FALSE	Trans (>250 kb)			3.65376
ENSG00000170921	TANC2	17	q23.2	61086917	61505060	2.23947	0.0251257	0.17688	FALSE	FALSE	Trans (>250 kb)			1.64272
ENSG00000104979	C19orf53	19	p13.2	13884982	13889276	2.239	0.025156	0.176957	FALSE	FALSE	121657	rs7507907	2.80125e-09	3.92117
ENSG00000198225	FKBP1C	6	q12	63921351	63922929	2.23848	0.0251899	0.176981	FALSE	FALSE	Trans (>250 kb)			1.0893
ENSG00000213390	ARHGAP19	10	q24.1	98978996	99052413	2.23724	0.0252705	0.177265	FALSE	FALSE	Trans (>250 kb)			7.13051
ENSG00000151014	CCRN4L	4	q31.1	139936943	139966906	2.23723	0.0252715	0.177265	FALSE	FALSE	Trans (>250 kb)			0.271936
ENSG00000159842	ABR	17	p13.3	906758	1132315	2.23574	0.0253689	0.177714	FALSE	FALSE	Trans (>250 kb)			4.16555
ENSG00000165863	C10orf82	10	q25.3	118423207	118429775	2.23345	0.0255194	0.178213	FALSE	FALSE	Trans (>250 kb)			0.896636
ENSG00000130313	PGLS	19	p13.11	17622438	17632097	2.23324	0.0255332	0.178213	FALSE	FALSE	Trans (>250 kb)			2.37712
ENSG00000164904	ALDH7A1	5	q23.2	125877533	125931110	2.23312	0.0255408	0.178213	FALSE	FALSE	Trans (>250 kb)			1.09157
ENSG00000197905	TEAD4	12	p13.33	3068496	3149839	2.23204	0.0256123	0.178577	FALSE	FALSE	Trans (>250 kb)			2.27099
ENSG00000164142	FAM160A1	4	q31.3	152330368	152584784	2.23118	0.0256689	0.17886	FALSE	FALSE	Trans (>250 kb)			6.42617
ENSG00000176533	GNG7	19	p13.3	2511217	2702707	2.23084	0.025692	0.178948	FALSE	FALSE	Trans (>250 kb)			1.75744
ENSG00000105732	ZNF574	19	q13.2	42572629	42585701	2.22984	0.025758	0.179206	FALSE	FALSE	Trans (>250 kb)			3.16016
ENSG00000147119	CHST7	X	p11.23	46433219	46457843	2.22966	0.0257702	0.179206	FALSE	FALSE	Trans (>250 kb)
ENSG00000101193	GID8	20	q13.33	61569471	61576996	2.22873	0.025832	0.179491	FALSE	FALSE	0	rs13039291	0	7.13051
ENSG00000121903	ZSCAN20	1	p35.1	33938246	33962107	2.22838	0.0258555	0.179534	FALSE	FALSE	Trans (>250 kb)			2.00237
ENSG00000185019	UBOX5	20	p13	3088219	3140842	2.22836	0.0258565	0.179534	FALSE	FALSE	Trans (>250 kb)			1.78327
ENSG00000114650	SCAP	3	p21.31	47455203	47518616	2.22756	0.0259096	0.17965	FALSE	FALSE	Trans (>250 kb)			7.13051
ENSG00000197323	TRIM33	1	p13.2	114935399	115053781	2.22695	0.0259507	0.179741	FALSE	FALSE	Trans (>250 kb)			7.13051
ENSG00000105880	DLX5	7	q21.3	96649704	96654409	2.22659	0.0259745	0.179794	FALSE	FALSE	Trans (>250 kb)			1.46495
ENSG00000185551	NR2F2	15	q26.2	96869167	96883492	2.22649	0.0259815	0.179794	FALSE	FALSE	Trans (>250 kb)			2.99441
ENSG00000174236	REP15	12	p11.22	27849428	27850566	2.22625	0.0259977	0.179811	FALSE	FALSE	Trans (>250 kb)			2.54753
ENSG00000151422	FER	5	q21.3	108083523	108532542	2.22597	0.0260164	0.179878	FALSE	FALSE	Trans (>250 kb)			3.74292
ENSG00000113360	DROSHA	5	p13.3	31400604	31532303	2.22556	0.0260435	0.179913	FALSE	FALSE	Trans (>250 kb)			2.71893
ENSG00000204682	CASC10	10	p12.31	21781587	21786191	2.22553	0.0260458	0.179913	FALSE	FALSE	Trans (>250 kb)			6.74531
ENSG00000111058	ACSS3	12	q21.31	81331594	81650533	2.22539	0.0260549	0.179923	FALSE	FALSE	Trans (>250 kb)			3.7674
ENSG00000103647	CORO2B	15	q23	68871308	69020145	2.22463	0.0261058	0.180084	FALSE	FALSE	Trans (>250 kb)			0.95968
ENSG00000170049	KCNAB3	17	p13.1	7825177	7833121	2.22429	0.0261289	0.180084	FALSE	FALSE	Trans (>250 kb)			4.97688
ENSG00000077312	SNRPA	19	q13.2	41256542	41271294	2.22406	0.0261443	0.180111	FALSE	FALSE	Trans (>250 kb)			5.46143
ENSG00000153443	UBALD1	16	p13.3	4658884	4665028	2.22387	0.0261573	0.180111	FALSE	FALSE	Trans (>250 kb)			6.23871
ENSG00000131323	TRAF3	14	q32.32	103243813	103377837	2.22351	0.0261814	0.180111	FALSE	FALSE	Trans (>250 kb)			5.92465
ENSG00000133056	PIK3C2B	1	q32.1	204391756	204463852	2.22235	0.0262598	0.180444	FALSE	FALSE	Trans (>250 kb)			0.12306
ENSG00000105063	PPP6R1	19	q13.42	55741148	55770363	2.2221	0.0262767	0.180475	FALSE	FALSE	0	rs8104509	4.05738e-10	5.45131
ENSG00000104827	CGB	19	q13.33	49526126	49527590	2.22105	0.0263478	0.180651	FALSE	FALSE	Trans (>250 kb)			2.49916
ENSG00000013588	GPRC5A	12	p13.1	13043716	13070871	2.22085	0.0263608	0.180675	FALSE	FALSE	173780	rs36228499	2.16537e-09	1.01876
ENSG00000196739	COL27A1	9	q32	116917840	117074791	2.22022	0.0264039	0.180816	FALSE	FALSE	Trans (>250 kb)			1.22274
ENSG00000102984	ZNF821	16	q22.2	71893583	71929239	2.21972	0.0264375	0.180958	FALSE	FALSE	Trans (>250 kb)			6.23734
ENSG00000113161	HMGCR	5	q13.3	74632154	74657929	2.21797	0.0265571	0.181628	FALSE	FALSE	Trans (>250 kb)			3.89217
ENSG00000219492	RP11-1396O13.13	4	p16.1	9385743	9390709	2.21762	0.0265807	0.181705	FALSE	FALSE	Trans (>250 kb)			0.30499
ENSG00000120318	ARAP3	5	q31.3	141032968	141061788	2.21727	0.0266046	0.181705	FALSE	FALSE	Trans (>250 kb)			2.01081
ENSG00000138081	FBXO11	2	p16.3	48016455	48132932	2.21666	0.0266466	0.181774	FALSE	FALSE	0	rs75518135	0	7.13051
ENSG00000111981	ULBP1	6	q25.1	150285143	150294846	2.21662	0.0266492	0.181774	FALSE	FALSE	Trans (>250 kb)			4.13873
ENSG00000130402	ACTN4	19	q13.2	39138289	39222223	2.21661	0.0266496	0.181774	FALSE	FALSE	Trans (>250 kb)			2.02327
ENSG00000104897	SF3A2	19	p13.3	2236520	2248678	2.21625	0.0266741	0.181774	FALSE	FALSE	Trans (>250 kb)			1.14641
ENSG00000204498	NFKBIL1	6	p21.33	31514647	31526606	2.21516	0.0267489	0.182103	FALSE	FALSE	0	rs2255899	1.19575e-09	5.45131
ENSG00000198369	SPRED2	2	p14	65537985	65659771	2.21503	0.0267582	0.182109	FALSE	FALSE	Trans (>250 kb)			2.57071
ENSG00000064489	MEF2BNB-MEF2B	19	p13.11	19256376	19302967	2.21455	0.026791	0.182248	FALSE	FALSE	Trans (>250 kb)			0.577364
ENSG00000130816	DNMT1	19	p13.2	10244021	10341962	2.21425	0.0268114	0.182275	FALSE	FALSE	Trans (>250 kb)			4.32804
ENSG00000171105	INSR	19	p13.2	7112266	7294045	2.21257	0.0269274	0.182821	FALSE	FALSE	Trans (>250 kb)			5.22871
ENSG00000228157	AC007952.5	17	p11.2	18996287	19000150	2.2103	0.0270845	0.183558	FALSE	FALSE	Trans (>250 kb)
ENSG00000185245	GP1BA	17	p13.2	4835592	4838325	2.20961	0.0271324	0.183685	FALSE	FALSE	Trans (>250 kb)			1.19592
ENSG00000100239	PPP6R2	22	q13.33	50781733	50883514	2.20955	0.0271361	0.183685	FALSE	FALSE	Trans (>250 kb)			1.02361
ENSG00000115163	CENPA	2	p23.3	26987157	27023935	2.209	0.0271747	0.183732	FALSE	FALSE	218826	rs72808908	5.79374e-11	7.13051
ENSG00000188038	NRN1L	16	q22.1	67918708	67922758	2.20729	0.0272938	0.184095	FALSE	FALSE	Trans (>250 kb)			2.69451
ENSG00000198382	UVRAG	11	q13.5	75526212	75854239	2.20726	0.0272957	0.184095	FALSE	FALSE	Trans (>250 kb)			0.160785
ENSG00000143443	C1orf56	1	q21.3	151020216	151024462	2.20651	0.0273481	0.184228	FALSE	FALSE	Trans (>250 kb)			3.99042
ENSG00000178307	TMEM11	17	p11.2	21100593	21117937	2.20645	0.0273527	0.184228	FALSE	FALSE	Trans (>250 kb)			2.16163
ENSG00000121879	PIK3CA	3	q26.32	178865902	178957881	2.20641	0.027355	0.184228	FALSE	FALSE	Trans (>250 kb)			2.26606
ENSG00000131050	BPIFA2	20	q11.21	31749574	31769218	2.20596	0.0273868	0.184228	FALSE	FALSE	Trans (>250 kb)			0.0685404
ENSG00000175063	UBE2C	20	q13.12	44441215	44445596	2.20594	0.027388	0.184228	FALSE	FALSE	Trans (>250 kb)			0.887495
ENSG00000100908	EMC9	14	q12	24608174	24610797	2.20558	0.0274136	0.184344	FALSE	FALSE	Trans (>250 kb)			1.40395
ENSG00000006740	ARHGAP44	17	p12	12692856	12894960	2.2042	0.0275105	0.184695	FALSE	FALSE	Trans (>250 kb)			0.448649
ENSG00000178217	SH2D4B	10	q23.1	82297658	82406316	2.203	0.0275949	0.185039	FALSE	FALSE	Trans (>250 kb)			3.9254
ENSG00000100949	RABGGTA	14	q12	24734744	24740945	2.20077	0.0277524	0.185565	FALSE	FALSE	Trans (>250 kb)			1.90682
ENSG00000116285	ERRFI1	1	p36.23	8064464	8086368	2.20069	0.0277579	0.185565	FALSE	FALSE	Trans (>250 kb)			0.962863
ENSG00000172273	HINFP	11	q23.3	118992297	119006752	2.20048	0.0277725	0.185565	FALSE	FALSE	Trans (>250 kb)			4.93269
ENSG00000131504	DIAPH1	5	q31.3	140894583	140998622	2.20023	0.0277909	0.185565	FALSE	FALSE	Trans (>250 kb)			3.76809
ENSG00000125875	TBC1D20	20	p13	416124	443197	2.20016	0.0277955	0.185565	FALSE	FALSE	Trans (>250 kb)			1.70797
ENSG00000123144	C19orf43	19	p13.2	12841454	12845589	2.20005	0.0278032	0.185565	FALSE	FALSE	Trans (>250 kb)			5.52222
ENSG00000127586	CHTF18	16	p13.3	838046	850737	2.19935	0.0278529	0.185781	FALSE	FALSE	Trans (>250 kb)			1.03382
ENSG00000141084	RANBP10	16	q22.1	67757005	67840555	2.19885	0.0278885	0.185845	FALSE	FALSE	Trans (>250 kb)			6.12687
ENSG00000102996	MMP15	16	q21	58059470	58080805	2.19868	0.0279005	0.185845	FALSE	FALSE	Trans (>250 kb)			3.4403
ENSG00000115705	TPO	2	p25.3	1377995	1547483	2.19866	0.0279023	0.185845	FALSE	FALSE	Trans (>250 kb)			2.29825
ENSG00000006377	DLX6	7	q21.3	96634860	96640351	2.19802	0.0279479	0.185893	FALSE	FALSE	Trans (>250 kb)			0.876033
ENSG00000197165	SULT1A2	16	p11.2	28603264	28608430	2.19788	0.0279577	0.185893	FALSE	FALSE	Trans (>250 kb)			2.17344
ENSG00000112062	MAPK14	6	p21.31	35995488	36079013	2.19739	0.0279923	0.185932	FALSE	FALSE	112527	rs111314046	2.49911e-13	4.9671
ENSG00000177425	PAWR	12	q21.2	79968759	80084877	2.19717	0.028008	0.186004	FALSE	FALSE	Trans (>250 kb)			5.21876
ENSG00000110075	PPP6R3	11	q13.2	68228186	68382802	2.19674	0.028039	0.186041	FALSE	FALSE	Trans (>250 kb)			1.73669
ENSG00000197694	SPTAN1	9	q34.11	131314866	131395941	2.19649	0.0280568	0.186041	FALSE	FALSE	Trans (>250 kb)			0.0862636
ENSG00000132535	DLG4	17	p13.1	7093209	7123021	2.19639	0.0280637	0.186041	FALSE	FALSE	Trans (>250 kb)			4.99924
ENSG00000186026	ZNF284	19	q13.31	44576297	44593766	2.19624	0.0280744	0.186041	FALSE	FALSE	Trans (>250 kb)			0.00144117
ENSG00000176014	TUBB6	18	p11.21	12307668	12344319	2.19458	0.028194	0.186296	FALSE	FALSE	Trans (>250 kb)			0.546399
ENSG00000214717	ZBED1	X	p22.33	2404455	2419008	2.19445	0.0282034	0.186296	FALSE	FALSE	Trans (>250 kb)
ENSG00000112033	PPARD	6	p21.31	35310335	35395968	2.19411	0.0282277	0.186296	FALSE	FALSE	Trans (>250 kb)			1.01497
ENSG00000168924	LETM1	4	p16.3	1813206	1857974	2.1939	0.0282427	0.186296	FALSE	FALSE	Trans (>250 kb)			2.8103
ENSG00000164104	HMGB2	4	q34.1	174252846	174256276	2.19386	0.0282454	0.186296	FALSE	FALSE	Trans (>250 kb)			1.79194
ENSG00000125740	FOSB	19	q13.32	45971253	45978437	2.19367	0.0282588	0.186296	FALSE	FALSE	Trans (>250 kb)			3.18787
ENSG00000154102	C16orf74	16	q24.1	85723690	85784735	2.19268	0.0283303	0.186561	FALSE	FALSE	Trans (>250 kb)			3.8254
ENSG00000165959	CLMN	14	q32.13	95648277	95786243	2.19171	0.0284004	0.18666	FALSE	FALSE	Trans (>250 kb)			1.4206
ENSG00000057019	DCBLD2	3	q12.1	98514785	98620533	2.19162	0.0284066	0.18666	FALSE	FALSE	Trans (>250 kb)			3.29731
ENSG00000175832	ETV4	17	q21.31	41605212	41656988	2.19153	0.0284132	0.18666	FALSE	FALSE	80249	rs9916834	3.55456e-10	7.13051
ENSG00000112655	PTK7	6	p21.1	43044006	43129457	2.19134	0.0284269	0.18666	FALSE	FALSE	Trans (>250 kb)			5.34454
ENSG00000171790	SLFNL1	1	p34.2	41481269	41488909	2.19113	0.0284427	0.186744	FALSE	FALSE	Trans (>250 kb)			0.334005
ENSG00000196642	RABL6	9	q34.3	139702374	139735639	2.19092	0.0284573	0.186795	FALSE	FALSE	Trans (>250 kb)			4.15737
ENSG00000183638	RP1L1	8	p23.1	10463859	10569697	2.18988	0.028533	0.187088	FALSE	FALSE	Trans (>250 kb)			3.86619
ENSG00000146049	KAAG1	6	p22.3	24357131	24358512	2.18906	0.0285923	0.187166	FALSE	FALSE	Trans (>250 kb)			2.07436
ENSG00000103275	UBE2I	16	p13.3	1355548	1377019	2.18869	0.0286193	0.187174	FALSE	FALSE	Trans (>250 kb)			0.822998
ENSG00000126778	SIX1	14	q23.1	61110133	61124977	2.18836	0.0286432	0.187174	FALSE	FALSE	Trans (>250 kb)			0.0933098
ENSG00000140044	JDP2	14	q24.3	75894419	75940814	2.18825	0.0286515	0.187174	FALSE	FALSE	Trans (>250 kb)			4.36251
ENSG00000120500	ARR3	X	q13.1	69488155	69501690	2.1882	0.0286549	0.187174	FALSE	FALSE	Trans (>250 kb)
ENSG00000118276	B4GALT6	18	q12.1	29202210	29265799	2.18784	0.0286813	0.187199	FALSE	FALSE	Trans (>250 kb)			1.30812
ENSG00000170545	SMAGP	12	q13.13	51638342	51664674	2.18714	0.0287326	0.187409	FALSE	FALSE	Trans (>250 kb)			0.341833
ENSG00000167528	ZNF641	12	q13.11	48733791	48745197	2.18663	0.0287696	0.187499	FALSE	FALSE	Trans (>250 kb)			5.62647
ENSG00000110375	UPK2	11	q23.3	118795873	118829269	2.18662	0.0287699	0.187499	FALSE	FALSE	Trans (>250 kb)			2.83036
ENSG00000102710	SUPT20H	13	q13.3	37583449	37633850	2.18563	0.028843	0.18785	FALSE	FALSE	Trans (>250 kb)			1.83949
ENSG00000060982	BCAT1	12	p12.1	24964295	25102393	2.18482	0.0289024	0.188106	FALSE	FALSE	Trans (>250 kb)			1.53316
ENSG00000270394	MTRNR2L13	4	q26	117220016	117221520	2.18471	0.0289098	0.188106	FALSE	FALSE	Trans (>250 kb)			0.649526
ENSG00000196935	SRGAP1	12	q14.2	64238073	64541613	2.18458	0.0289198	0.188106	FALSE	FALSE	Trans (>250 kb)			2.41469
ENSG00000130427	EPO	7	q22.1	100318423	100321323	2.18432	0.0289389	0.188176	FALSE	FALSE	Trans (>250 kb)			1.9511
ENSG00000179111	HES7	17	p13.1	8023908	8027410	2.18359	0.0289921	0.188315	FALSE	FALSE	Trans (>250 kb)			5.87452
ENSG00000118369	USP35	11	q14.1	77899858	77925757	2.18303	0.0290335	0.188474	FALSE	FALSE	Trans (>250 kb)			7.13051
ENSG00000180730	SHISA2	13	q12.13	26618735	26625169	2.18291	0.0290426	0.188474	FALSE	FALSE	Trans (>250 kb)			0.642732
ENSG00000130726	TRIM28	19	q13.43	59055458	59062089	2.18216	0.0290974	0.188751	FALSE	FALSE	Trans (>250 kb)			2.73971
ENSG00000111860	CEP85L	6	q22.31	118781935	119031238	2.18151	0.0291457	0.18885	FALSE	FALSE	Trans (>250 kb)			3.13677
ENSG00000094916	CBX5	12	q13.13	54624724	54673886	2.18035	0.0292318	0.18942	FALSE	FALSE	Trans (>250 kb)			0.300529
ENSG00000163705	FANCD2OS	3	p25.3	10123001	10149915	2.17948	0.029296	0.189706	FALSE	FALSE	Trans (>250 kb)			3.67674
ENSG00000176165	FOXG1	14	q12	29235050	29238870	2.17791	0.0294126	0.190111	FALSE	FALSE	Trans (>250 kb)			1.69518
ENSG00000198176	TFDP1	13	q34	114239013	114295785	2.17757	0.0294381	0.190134	FALSE	FALSE	Trans (>250 kb)			6.26125
ENSG00000165626	BEND7	10	p13	13480484	13570974	2.17623	0.0295377	0.190538	FALSE	FALSE	Trans (>250 kb)			3.08358
ENSG00000135451	TROAP	12	q13.12	49717019	49725514	2.17539	0.0296008	0.190727	FALSE	FALSE	Trans (>250 kb)			2.60643
ENSG00000173020	ADRBK1	11	q13.2	67033881	67054027	2.17485	0.0296416	0.19085	FALSE	FALSE	Trans (>250 kb)			1.65987
ENSG00000250254	PTTG2	4	p14	37962056	37962746	2.17479	0.0296458	0.19085	FALSE	FALSE	Trans (>250 kb)			2.83036
ENSG00000141622	RNF165	18	q21.1	43906772	44043103	2.17367	0.0297301	0.191159	FALSE	FALSE	Trans (>250 kb)			1.76453
ENSG00000102870	ZNF629	16	p11.2	30789778	30798523	2.1734	0.0297504	0.191159	FALSE	FALSE	Trans (>250 kb)			0.573814
ENSG00000160218	TRAPPC10	21	q22.3	45432200	45526433	2.17233	0.0298305	0.191437	FALSE	FALSE	Trans (>250 kb)			2.99441
ENSG00000100150	DEPDC5	22	q12.2	32149944	32303012	2.17231	0.0298325	0.191437	FALSE	FALSE	Trans (>250 kb)			7.13051
ENSG00000257704	PRR24	19	q13.32	47778142	47778979	2.17105	0.0299273	0.191745	FALSE	FALSE	Trans (>250 kb)			4.49993
ENSG00000122490	PQLC1	18	q23	77662420	77711664	2.17098	0.0299328	0.191745	FALSE	FALSE	0	rs11542373	7.77156e-15	7.13051
ENSG00000166167	BTRC	10	q24.32	103113820	103317078	2.16983	0.0300198	0.192093	FALSE	FALSE	Trans (>250 kb)			2.42881
ENSG00000166135	HIF1AN	10	q24.31	102288829	102319755	2.16904	0.0300798	0.192357	FALSE	FALSE	Trans (>250 kb)			4.13257
ENSG00000174021	GNG5	1	p22.3	84964008	84972248	2.16842	0.0301268	0.1925	FALSE	FALSE	Trans (>250 kb)			2.60643
ENSG00000205544	TMEM256	17	p13.1	7306294	7307456	2.16813	0.0301489	0.19254	FALSE	FALSE	Trans (>250 kb)			4.22027
ENSG00000160233	LRRC3	21	q22.3	45875369	45878739	2.16728	0.0302134	0.192815	FALSE	FALSE	Trans (>250 kb)			2.50202
ENSG00000118046	STK11	19	p13.3	1189406	1228428	2.16685	0.0302464	0.192881	FALSE	FALSE	219860	rs2365707	3.60501e-12	1.54504
ENSG00000153574	RPIA	2	p11.2	88991162	89050452	2.16656	0.0302683	0.192986	FALSE	FALSE	Trans (>250 kb)			2.83731
ENSG00000140992	PDPK1	16	p13.3	2587965	2653189	2.16605	0.0303075	0.193104	FALSE	FALSE	Trans (>250 kb)			5.52757
ENSG00000122557	HERPUD2	7	p14.2	35672269	35735181	2.1659	0.0303189	0.193104	FALSE	FALSE	Trans (>250 kb)			3.45317
ENSG00000268614	CTD-2207O23.10	19	p13.2	7598481	7604945	2.16581	0.0303257	0.193104	FALSE	FALSE	Trans (>250 kb)			0.773535
ENSG00000175595	ERCC4	16	p13.12	14014014	14046202	2.16375	0.0304832	0.193947	FALSE	FALSE	Trans (>250 kb)			0.588355
ENSG00000136451	VEZF1	17	q22	56048910	56065620	2.16355	0.0304986	0.193947	FALSE	FALSE	Trans (>250 kb)			2.41469
ENSG00000196834	POTEI	2	q21.1	131217028	131267239	2.16331	0.0305175	0.193947	FALSE	FALSE	Trans (>250 kb)
ENSG00000176208	ATAD5	17	q11.2	29158988	29222887	2.16217	0.0306053	0.194333	FALSE	FALSE	Trans (>250 kb)			3.81407
ENSG00000268193	AC002985.3	19	p13.11	19017822	19045206	2.16065	0.030722	0.194774	FALSE	FALSE	Trans (>250 kb)			3.56341
ENSG00000159905	ZNF221	19	q13.31	44455375	44471861	2.15944	0.0308161	0.194971	FALSE	FALSE	Trans (>250 kb)			0.48569
ENSG00000013810	TACC3	4	p16.3	1723227	1746898	2.15939	0.03082	0.194971	FALSE	FALSE	Trans (>250 kb)			0.999571
ENSG00000131711	MAP1B	5	q13.2	71403061	71505395	2.15784	0.03094	0.195482	FALSE	FALSE	Trans (>250 kb)			3.2556
ENSG00000169515	CCDC8	19	q13.32	46913629	46916841	2.15762	0.0309572	0.195512	FALSE	FALSE	21511	rs3815505	5.205e-09	7.13051
ENSG00000135801	TAF5L	1	q42.13	229728858	229761794	2.15508	0.0311559	0.196405	FALSE	FALSE	Trans (>250 kb)			4.65865
ENSG00000204248	COL11A2	6	p21.32	33130458	33160276	2.1548	0.0311775	0.196405	FALSE	FALSE	168328	rs113913737	2.00006e-10	6.93592
ENSG00000188822	CNR2	1	p36.11	24197016	24285549	2.15459	0.0311939	0.196405	FALSE	FALSE	Trans (>250 kb)			1.96994
ENSG00000144645	OSBPL10	3	p22.3	31699382	32119072	2.15448	0.0312029	0.196405	FALSE	FALSE	Trans (>250 kb)			1.95363
ENSG00000154556	SORBS2	4	q35.1	186506598	186877806	2.15438	0.03121	0.196405	FALSE	FALSE	Trans (>250 kb)			3.46734
ENSG00000103404	USP31	16	p12.2	23072727	23160591	2.15436	0.0312116	0.196405	FALSE	FALSE	Trans (>250 kb)			2.86656
ENSG00000064666	CNN2	19	p13.3	1026298	1039068	2.15428	0.0312185	0.196405	FALSE	FALSE	56752	rs2365707	3.60501e-12	4.04374
ENSG00000141985	SH3GL1	19	p13.3	4360367	4400544	2.15404	0.0312367	0.19642	FALSE	FALSE	Trans (>250 kb)			2.69926
ENSG00000077463	SIRT6	19	p13.3	4174106	4182601	2.1526	0.0313504	0.19684	FALSE	FALSE	212573	rs76315900	2.67991e-10	1.83881
ENSG00000177025	C19orf18	19	q13.43	58469805	58485902	2.15213	0.0313875	0.196943	FALSE	FALSE	Trans (>250 kb)			5.15865
ENSG00000130734	ATG4D	19	p13.2	10654571	10664094	2.15064	0.0315049	0.197296	FALSE	FALSE	Trans (>250 kb)			3.01737
ENSG00000125787	GNRH2	20	p13	3024268	3026393	2.15046	0.0315188	0.197296	FALSE	FALSE	Trans (>250 kb)			3.64608
ENSG00000185869	ZNF829	19	q13.12	37379026	37407193	2.14995	0.0315589	0.197296	FALSE	FALSE	Trans (>250 kb)			1.66286
ENSG00000143624	INTS3	1	q21.3	153700543	153746555	2.14967	0.0315812	0.197296	FALSE	FALSE	Trans (>250 kb)			3.74673
ENSG00000152413	HOMER1	5	q14.1	78668459	78810040	2.14961	0.0315857	0.197296	FALSE	FALSE	Trans (>250 kb)			1.86171
ENSG00000108100	CCNY	10	p11.21	35535953	35860852	2.14887	0.0316449	0.19755	FALSE	FALSE	Trans (>250 kb)			1.27806
ENSG00000130751	NPAS1	19	q13.32	47523077	47549033	2.14745	0.0317578	0.198139	FALSE	FALSE	Trans (>250 kb)			0.244209
ENSG00000102243	VGLL1	X	q26.3	135614311	135638966	2.14705	0.031789	0.198177	FALSE	FALSE	Trans (>250 kb)
ENSG00000138443	ABI2	2	q33.2	204192942	204312446	2.1456	0.0319048	0.198536	FALSE	FALSE	Trans (>250 kb)			7.13051
ENSG00000172638	EFEMP2	11	q13.1	65633912	65641063	2.1451	0.0319445	0.19879	FALSE	FALSE	Trans (>250 kb)			4.77058
ENSG00000137815	RTF1	15	q15.1	41700606	41775761	2.14494	0.0319574	0.198832	FALSE	FALSE	0	rs34040639	0	7.13051
ENSG00000196967	ZNF585A	19	q13.12	37597636	37663643	2.14445	0.0319972	0.198855	FALSE	FALSE	Trans (>250 kb)			3.24022
ENSG00000205639	MFSD2B	2	p23.3	24232951	24286191	2.14438	0.0320021	0.198855	FALSE	FALSE	Trans (>250 kb)			6.58628
ENSG00000071626	DAZAP1	19	p13.3	1407568	1435719	2.1436	0.0320649	0.199053	FALSE	FALSE	Trans (>250 kb)			2.23607
ENSG00000100644	HIF1A	14	q23.2	62162231	62214976	2.14181	0.0322087	0.199596	FALSE	FALSE	Trans (>250 kb)			6.26594e-05
ENSG00000135740	SLC9A5	16	q22.1	67271586	67306093	2.14104	0.0322706	0.1999	FALSE	FALSE	Trans (>250 kb)			3.3869
ENSG00000102858	MGRN1	16	p13.3	4666494	4740975	2.1403	0.0323307	0.200119	FALSE	FALSE	Trans (>250 kb)			6.28233
ENSG00000104332	SFRP1	8	p11.21	41119481	41167016	2.13922	0.0324179	0.200474	FALSE	FALSE	Trans (>250 kb)			2.39881
ENSG00000174990	CA5A	16	q24.2	87921625	87970135	2.13913	0.0324253	0.200474	FALSE	FALSE	Trans (>250 kb)			2.17611
ENSG00000177733	HNRNPA0	5	q31.2	137087075	137090039	2.13885	0.0324479	0.200474	FALSE	FALSE	Trans (>250 kb)			2.16163
ENSG00000144909	OSBPL11	3	q21.2	125247702	125313934	2.13882	0.0324506	0.200474	FALSE	FALSE	Trans (>250 kb)			2.01556
ENSG00000258713	C20orf141	20	p13	2795633	2796479	2.13791	0.0325241	0.200741	FALSE	FALSE	Trans (>250 kb)			1.33391
ENSG00000126106	TMEM53	1	p34.1	45100910	45140227	2.1358	0.0326956	0.20154	FALSE	FALSE	Trans (>250 kb)			5.07671
ENSG00000112406	HECA	6	q24.1	139456249	139501939	2.13431	0.0328173	0.202092	FALSE	FALSE	Trans (>250 kb)			1.72271
ENSG00000106571	GLI3	7	p14.1	42000548	42277469	2.13388	0.0328523	0.202187	FALSE	FALSE	Trans (>250 kb)			4.22516
ENSG00000204003	LCN6	9	q34.3	139632619	139642905	2.13331	0.0328989	0.202372	FALSE	FALSE	Trans (>250 kb)			2.16684
ENSG00000133884	DPF2	11	q13.1	65101225	65120720	2.13303	0.0329226	0.202405	FALSE	FALSE	Trans (>250 kb)			1.68889
ENSG00000180432	CYP8B1	3	p22.1	42897497	42917633	2.1327	0.0329494	0.20246	FALSE	FALSE	Trans (>250 kb)			2.93368
ENSG00000109103	UNC119	17	q11.2	26873725	26879686	2.13192	0.033013	0.20265	FALSE	FALSE	Trans (>250 kb)			3.08358
ENSG00000175224	ATG13	11	p11.2	46638826	46696368	2.13192	0.0330135	0.20265	FALSE	FALSE	Trans (>250 kb)			2.97293
ENSG00000203859	HSD3B2	1	p12	119957554	119965658	2.13134	0.0330613	0.202696	FALSE	FALSE	Trans (>250 kb)			0.40976
ENSG00000164056	SPRY1	4	q28.1	124317950	124324910	2.13101	0.0330883	0.202769	FALSE	FALSE	Trans (>250 kb)			1.29904
ENSG00000127483	HP1BP3	1	p36.12	21069154	21113816	2.13066	0.0331168	0.202898	FALSE	FALSE	Trans (>250 kb)			4.59661
ENSG00000255633	MTRNR2L9	6	q11.1	62284008	62284534	2.1293	0.0332291	0.203355	FALSE	FALSE	Trans (>250 kb)			1.75218
ENSG00000099625	C19orf26	19	p13.3	1228286	1238026	2.12908	0.0332476	0.203366	FALSE	FALSE	Trans (>250 kb)			1.05479
ENSG00000198925	ATG9A	2	q35	220074494	220094439	2.12732	0.0333935	0.203737	FALSE	FALSE	Trans (>250 kb)			1.36189
ENSG00000131016	AKAP12	6	q25.1	151561134	151679692	2.12694	0.0334247	0.203778	FALSE	FALSE	Trans (>250 kb)			3.67739
ENSG00000221823	PPP3R1	2	p14	68405989	68483369	2.12691	0.0334279	0.203778	FALSE	FALSE	Trans (>250 kb)			3.61404
ENSG00000185122	HSF1	8	q24.3	145515280	145538385	2.12502	0.0335846	0.204648	FALSE	FALSE	Trans (>250 kb)			3.06872
ENSG00000130299	GTPBP3	19	p13.11	17445729	17453544	2.12362	0.0337016	0.205131	FALSE	FALSE	Trans (>250 kb)			5.255
ENSG00000116396	KCNC4	1	p13.3	110753965	110825722	2.12341	0.0337196	0.205155	FALSE	FALSE	Trans (>250 kb)			2.31073
ENSG00000120278	PLEKHG1	6	q25.1	150920999	151164799	2.12332	0.033727	0.205155	FALSE	FALSE	Trans (>250 kb)			3.78851
ENSG00000023330	ALAS1	3	p21.2	52232102	52248343	2.12283	0.0337684	0.205265	FALSE	FALSE	Trans (>250 kb)			5.61657
ENSG00000122515	ZMIZ2	7	p13	44788180	44809477	2.12272	0.0337772	0.205265	FALSE	FALSE	Trans (>250 kb)			0.739993
ENSG00000126878	AIF1L	9	q34.12	133971863	133998539	2.12159	0.0338724	0.205388	FALSE	FALSE	Trans (>250 kb)			1.4508
ENSG00000155330	C16orf87	16	q11.2	46830519	46865323	2.12155	0.0338755	0.205388	FALSE	FALSE	185616	rs35313904	2.45139e-08	7.13051
ENSG00000168591	TMUB2	17	q21.31	42264338	42269099	2.12146	0.0338831	0.205388	FALSE	FALSE	Trans (>250 kb)			7.13051
ENSG00000214944	ARHGEF28	5	q13.2	72921983	73237818	2.12142	0.0338862	0.205388	FALSE	FALSE	Trans (>250 kb)			1.1153
ENSG00000184925	LCN12	9	q34.3	139844003	139849949	2.1212	0.033905	0.205388	FALSE	FALSE	Trans (>250 kb)
ENSG00000172732	MUS81	11	q13.1	65624597	65635124	2.12061	0.0339549	0.205582	FALSE	FALSE	Trans (>250 kb)			4.83157
ENSG00000175467	SART1	11	q13.1	65729160	65747299	2.11979	0.0340234	0.205791	FALSE	FALSE	Trans (>250 kb)			3.62882
ENSG00000099954	CECR2	22	q11.1	17840837	18037850	2.11818	0.0341595	0.206543	FALSE	FALSE	Trans (>250 kb)			2.47166
ENSG00000134874	DZIP1	13	q32.1	96230457	96296957	2.11713	0.0342486	0.20679	FALSE	FALSE	Trans (>250 kb)			6.52431
ENSG00000139668	WDFY2	13	q14.3	52158644	52336171	2.11622	0.0343259	0.206958	FALSE	FALSE	Trans (>250 kb)			1.91303
ENSG00000244694	PTCHD4	6	p12.3	47845764	48036425	2.11622	0.0343263	0.206958	FALSE	FALSE	Trans (>250 kb)			2.15519
ENSG00000127220	ABHD8	19	p13.11	17402940	17421045	2.11527	0.0344068	0.207295	FALSE	FALSE	Trans (>250 kb)			5.50353
ENSG00000090971	NAT14	19	q13.42	55996371	55998935	2.11479	0.0344477	0.207344	FALSE	FALSE	10585	rs62128256	3.35562e-08	7.13051
ENSG00000258315	C17orf49	17	p13.1	6917814	6920844	2.11391	0.034523	0.207553	FALSE	FALSE	Trans (>250 kb)			2.01366
ENSG00000267360	CTC-454I21.3	19	q13.12	37583921	37701414	2.11371	0.0345398	0.207602	FALSE	FALSE	Trans (>250 kb)			3.28391
ENSG00000172671	ZFAND4	10	q11.22	46111043	46168228	2.1132	0.0345836	0.20772	FALSE	FALSE	Trans (>250 kb)			2.53487
ENSG00000063127	SLC6A16	19	q13.33	49792895	49828482	2.11238	0.0346541	0.207805	FALSE	FALSE	Trans (>250 kb)			2.68517
ENSG00000188234	AGAP4	10	q11.22	46321042	46349323	2.11227	0.0346636	0.207805	FALSE	FALSE	Trans (>250 kb)
ENSG00000272822	RP11-302B13.5	12	q13.12	49297286	49351148	2.11194	0.0346912	0.207884	FALSE	FALSE	Trans (>250 kb)			5.78467
ENSG00000100359	SGSM3	22	q13.1	40766595	40806293	2.1114	0.0347377	0.208019	FALSE	FALSE	Trans (>250 kb)			4.90774
ENSG00000102076	OPN1LW	X	q28	153409698	153424507	2.11127	0.0347488	0.208019	FALSE	FALSE	Trans (>250 kb)
ENSG00000157450	RNF111	15	q22.1	59157374	59389618	2.11039	0.034825	0.20823	FALSE	FALSE	Trans (>250 kb)			3.8459
ENSG00000130921	C12orf65	12	q24.31	123717463	123742506	2.11026	0.0348362	0.208245	FALSE	FALSE	0	rs11057209	0	5.45131
ENSG00000196172	ZNF681	19	p12	23921997	23941693	2.10997	0.0348613	0.208286	FALSE	FALSE	Trans (>250 kb)			3.82817
ENSG00000115207	GTF3C2	2	p23.3	27548716	27579868	2.10988	0.034869	0.208286	FALSE	FALSE	0	rs11126975	0	5.45131
ENSG00000181781	ODF3L2	19	p13.3	463346	474983	2.10883	0.0349594	0.208709	FALSE	FALSE	Trans (>250 kb)			2.63357
ENSG00000239665	RP11-295P9.3	10	p13	13652047	13710299	2.10789	0.0350404	0.20887	FALSE	FALSE	Trans (>250 kb)			2.93368
ENSG00000179820	MYADM	19	q13.42	54369477	54379691	2.1074	0.0350827	0.208986	FALSE	FALSE	Trans (>250 kb)			1.49186
ENSG00000178163	ZNF518B	4	p16.1	10441498	10459034	2.10666	0.0351475	0.209248	FALSE	FALSE	Trans (>250 kb)			2.91564
ENSG00000179094	PER1	17	p13.1	8043790	8059824	2.10644	0.0351659	0.209288	FALSE	FALSE	Trans (>250 kb)			6.09226
ENSG00000198815	FOXJ3	1	p34.2	42642210	42801548	2.10526	0.0352691	0.209288	FALSE	FALSE	Trans (>250 kb)			2.89849
ENSG00000172687	ZNF738	19	p12	21541732	21562104	2.10513	0.0352799	0.209288	FALSE	FALSE	Trans (>250 kb)			2.68059
ENSG00000115306	SPTBN1	2	p16.2	54683422	54896812	2.10497	0.0352941	0.209288	FALSE	FALSE	Trans (>250 kb)			2.37924
ENSG00000185792	NLRP9	19	q13.42	56219798	56249768	2.10487	0.0353029	0.209288	FALSE	FALSE	53193	rs17635546	2.24265e-14	7.13051
ENSG00000136731	UGGT1	2	q14.3	128848774	128953251	2.10482	0.035307	0.209288	FALSE	FALSE	Trans (>250 kb)			4.47059
ENSG00000102900	NUP93	16	q13	56764017	56878797	2.10429	0.0353534	0.209288	FALSE	FALSE	Trans (>250 kb)			1.90221
ENSG00000075399	VPS9D1	16	q24.3	89773542	89787394	2.10354	0.0354184	0.20957	FALSE	FALSE	14498	rs11649155	3.33067e-16	7.13051
ENSG00000184033	CTAG1B	X	q28	153845865	153847533	2.10339	0.0354315	0.209585	FALSE	FALSE	Trans (>250 kb)
ENSG00000176407	KCMF1	2	p11.2	85198216	85286595	2.10306	0.0354601	0.209588	FALSE	FALSE	Trans (>250 kb)			3.62706
ENSG00000173809	TDRD12	19	q13.11	33210659	33320483	2.10273	0.0354893	0.209654	FALSE	FALSE	73161	rs11672878	3.41477e-10	3.91026
ENSG00000130939	UBE4B	1	p36.22	10092890	10241297	2.1024	0.0355181	0.2098	FALSE	FALSE	Trans (>250 kb)			1.5356
ENSG00000124523	SIRT5	6	p23	13574816	13614790	2.10228	0.0355284	0.209839	FALSE	FALSE	Trans (>250 kb)			6.16289
ENSG00000100599	RIN3	14	q32.12	92980118	93155339	2.10166	0.0355835	0.210057	FALSE	FALSE	Trans (>250 kb)			4.19832
ENSG00000188033	ZNF490	19	p13.2	12688775	12750912	2.10075	0.0356629	0.210474	FALSE	FALSE	Trans (>250 kb)			4.15638
ENSG00000144214	LYG1	2	q11.2	99900701	99921205	2.0992	0.0357997	0.210719	FALSE	FALSE	13508	rs62153852	4.82305e-11	7.13051
ENSG00000162959	MEMO1	2	p22.3	32090129	32236299	2.09897	0.0358198	0.210719	FALSE	FALSE	Trans (>250 kb)			7.13051
ENSG00000205323	SARNP	12	q13.2	56146247	56211540	2.09867	0.035846	0.210727	FALSE	FALSE	Trans (>250 kb)			1.21222
ENSG00000104517	UBR5	8	q22.3	103265240	103425069	2.09819	0.0358887	0.210759	FALSE	FALSE	210976	rs77952879	1.11022e-16	3.55386
ENSG00000206262	C3orf72	3	q22.3	138666076	138672293	2.09809	0.0358972	0.210759	FALSE	FALSE	Trans (>250 kb)			1.17417
ENSG00000169992	NLGN2	17	p13.1	7308193	7323179	2.09791	0.0359132	0.210759	FALSE	FALSE	Trans (>250 kb)			5.55418
ENSG00000178795	GDPD4	11	q13.5	76927603	77012732	2.09787	0.0359169	0.210759	FALSE	FALSE	Trans (>250 kb)			2.68059
ENSG00000182472	CAPN12	19	q13.2	39220827	39260544	2.09696	0.0359974	0.210998	FALSE	FALSE	Trans (>250 kb)			1.75627
ENSG00000161642	ZNF385A	12	q13.13	54762917	54785082	2.09578	0.036102	0.211418	FALSE	FALSE	Trans (>250 kb)			2.46638
ENSG00000112511	PHF1	6	p21.32	33378176	33384230	2.09559	0.0361188	0.211467	FALSE	FALSE	Trans (>250 kb)			5.8168
ENSG00000135097	MSI1	12	q24.31	120779133	120806983	2.0943	0.036233	0.211879	FALSE	FALSE	Trans (>250 kb)			3.50562
ENSG00000176973	FAM89B	11	q13.1	65339820	65341669	2.09396	0.0362636	0.21191	FALSE	FALSE	Trans (>250 kb)			5.12546
ENSG00000158555	GDPD5	11	q13.5	75145685	75236948	2.0939	0.0362688	0.21191	FALSE	FALSE	Trans (>250 kb)			0.258306
ENSG00000198466	ZNF587	19	q13.43	58361225	58376480	2.09342	0.0363117	0.212092	FALSE	FALSE	Trans (>250 kb)			3.53134
ENSG00000197976	AKAP17A	X	p22.33	1710486	1721407	2.09261	0.0363839	0.212386	FALSE	FALSE	Trans (>250 kb)
ENSG00000122786	CALD1	7	q33	134429003	134655479	2.09239	0.0364036	0.21245	FALSE	FALSE	Trans (>250 kb)			3.18169
ENSG00000177076	ACER2	9	p22.1	19408925	19452018	2.08989	0.0366276	0.213257	FALSE	FALSE	Trans (>250 kb)			1.34777
ENSG00000169057	MECP2	X	q28	153287024	153363212	2.08908	0.0367008	0.213488	FALSE	FALSE	Trans (>250 kb)
ENSG00000198933	TBKBP1	17	q21.32	45771447	45789416	2.08901	0.0367071	0.213488	FALSE	FALSE	Trans (>250 kb)			1.89461
ENSG00000149658	YTHDF1	20	q13.33	61826781	61847586	2.08899	0.0367088	0.213488	FALSE	FALSE	Trans (>250 kb)			1.53478
ENSG00000159692	CTBP1	4	p16.3	1205236	1243741	2.08742	0.0368498	0.213757	FALSE	FALSE	191318	rs66515989	2.75011e-10	3.18787
ENSG00000183793	NPIPA5	16	p13.11	15457516	15474904	2.08651	0.0369321	0.214019	FALSE	FALSE	245343	rs11649126	1.83737e-08	2.43605
ENSG00000102921	N4BP1	16	q12.1	48572637	48654059	2.08647	0.0369359	0.214019	FALSE	FALSE	Trans (>250 kb)			6.32491
ENSG00000147010	SH3KBP1	X	p22.12	19552093	19905719	2.08634	0.0369477	0.214021	FALSE	FALSE	Trans (>250 kb)
ENSG00000197937	ZNF347	19	q13.42	53627325	53662328	2.0859	0.0369881	0.214181	FALSE	FALSE	Trans (>250 kb)			3.01737
ENSG00000105048	TNNT1	19	q13.42	55644162	55660722	2.0854	0.0370327	0.214225	FALSE	FALSE	68521	rs59805819	2.11873e-09	5.90091
ENSG00000196700	ZNF512B	20	q13.33	62588055	62680113	2.08535	0.0370372	0.214225	FALSE	FALSE	Trans (>250 kb)			4.89475
ENSG00000087074	PPP1R15A	19	q13.33	49375649	49379314	2.08516	0.0370549	0.214225	FALSE	FALSE	Trans (>250 kb)			2.05327
ENSG00000111640	GAPDH	12	p13.31	6643093	6647537	2.08506	0.0370639	0.214225	FALSE	FALSE	Trans (>250 kb)			6.35286
ENSG00000178690	DYNAP	18	q21.2	52254988	52266724	2.08496	0.0370729	0.214225	FALSE	FALSE	Trans (>250 kb)			1.12374
ENSG00000082293	COL19A1	6	q13	70576463	70919679	2.08458	0.0371073	0.214319	FALSE	FALSE	Trans (>250 kb)			2.54753
ENSG00000196235	SUPT5H	19	q13.2	39926796	39967310	2.08453	0.0371124	0.214319	FALSE	FALSE	Trans (>250 kb)			4.08902
ENSG00000167103	PIP5KL1	9	q34.11	130683158	130693076	2.08308	0.0372444	0.214814	FALSE	FALSE	Trans (>250 kb)			2.22253
ENSG00000217702	MGC10955	2	p13.1	74361599	74362521	2.08285	0.0372647	0.214817	FALSE	FALSE	Trans (>250 kb)			6.23385
ENSG00000198055	GRK6	5	q35.3	176830205	176869902	2.08265	0.0372828	0.21485	FALSE	FALSE	Trans (>250 kb)			4.64662
ENSG00000186190	BPIFB3	20	q11.21	31643230	31661434	2.08155	0.0373833	0.215087	FALSE	FALSE	Trans (>250 kb)			0.0162295
ENSG00000129245	FXR2	17	p13.1	7494548	7518189	2.0814	0.0373971	0.215087	FALSE	FALSE	Trans (>250 kb)			5.45131
ENSG00000183386	FHL3	1	p34.3	38462442	38471278	2.08139	0.0373981	0.215087	FALSE	FALSE	Trans (>250 kb)			3.91726
ENSG00000243716	NPIPB5	16	p12.2	22490442	22547842	2.0812	0.0374159	0.215087	FALSE	FALSE	Trans (>250 kb)
ENSG00000234469	AC002365.1	X	p22.2	9935392	9936134	2.08118	0.0374174	0.215087	FALSE	FALSE	Trans (>250 kb)
ENSG00000135476	ESPL1	12	q13.13	53662083	53687427	2.08094	0.0374395	0.215128	FALSE	FALSE	Trans (>250 kb)			1.25129
ENSG00000185963	BICD2	9	q22.31	95473645	95527094	2.08087	0.0374455	0.215128	FALSE	FALSE	Trans (>250 kb)			2.20652
ENSG00000139182	CLSTN3	12	p13.31	7282294	7311541	2.08025	0.0375022	0.215171	FALSE	FALSE	Trans (>250 kb)
ENSG00000119326	CTNNAL1	9	q31.3	111704851	111775809	2.07989	0.0375353	0.215248	FALSE	FALSE	Trans (>250 kb)			3.95746
ENSG00000108510	MED13	17	q23.2	60019966	60142643	2.0795	0.0375717	0.215432	FALSE	FALSE	Trans (>250 kb)			0.170441
ENSG00000188786	MTF1	1	p34.3	38275239	38325292	2.0775	0.0377556	0.216134	FALSE	FALSE	Trans (>250 kb)			6.11961
ENSG00000169855	ROBO1	3	p12.2	78646390	79816965	2.07729	0.0377751	0.216154	FALSE	FALSE	Trans (>250 kb)			2.81686
ENSG00000139223	ANP32D	12	q13.11	48866448	48866843	2.07713	0.0377896	0.216154	FALSE	FALSE	Trans (>250 kb)			2.31254
ENSG00000257446	ZNF878	19	p13.2	12154620	12167127	2.0766	0.0378388	0.216327	FALSE	FALSE	Trans (>250 kb)			2.29825
ENSG00000088832	FKBP1A	20	p13	1349622	1373806	2.07641	0.0378563	0.216354	FALSE	FALSE	Trans (>250 kb)			2.38566
ENSG00000214189	ZNF788	19	p13.2	12203078	12248050	2.07532	0.0379565	0.216537	FALSE	FALSE	Trans (>250 kb)			2.11834
ENSG00000197070	ARRDC1	9	q34.3	140500106	140509812	2.07392	0.0380863	0.2172	FALSE	FALSE	Trans (>250 kb)
ENSG00000134369	NAV1	1	q32.1	201592411	201796102	2.07364	0.0381128	0.217273	FALSE	FALSE	Trans (>250 kb)			5.38782
ENSG00000204564	C6orf136	6	p21.33	30614816	30620987	2.0735	0.0381258	0.217297	FALSE	FALSE	7095	rs3130000	5.90639e-14	7.13051
ENSG00000120798	NR2C1	12	q22	95414005	95467479	2.07318	0.0381558	0.217333	FALSE	FALSE	Trans (>250 kb)			5.27858
ENSG00000175662	TOM1L2	17	p11.2	17746828	17875736	2.0729	0.0381814	0.217333	FALSE	FALSE	Trans (>250 kb)			2.36668
ENSG00000071794	HLTF	3	q24	148747914	148804341	2.07279	0.0381921	0.217333	FALSE	FALSE	Trans (>250 kb)			1.97344
ENSG00000106346	USP42	7	p22.1	6144515	6201195	2.07223	0.0382438	0.217555	FALSE	FALSE	Trans (>250 kb)			3.64276
ENSG00000112039	FANCE	6	p21.31	35420138	35434880	2.07113	0.0383464	0.217869	FALSE	FALSE	Trans (>250 kb)			0.398338
ENSG00000241690	TMEM239	20	p13	2795614	2798712	2.07113	0.0383467	0.217869	FALSE	FALSE	Trans (>250 kb)			1.33973
ENSG00000167378	IRGQ	19	q13.31	44088521	44100287	2.07063	0.0383934	0.218013	FALSE	FALSE	Trans (>250 kb)			4.98652
ENSG00000163904	SENP2	3	q27.2	185300284	185351339	2.07022	0.0384318	0.218043	FALSE	FALSE	Trans (>250 kb)			1.96473
ENSG00000174010	KLHL15	X	p22.11	24001837	24045303	2.06961	0.0384887	0.218043	FALSE	FALSE	Trans (>250 kb)
ENSG00000250151	ARPC4-TTLL3	3	p25.3	9834766	9877085	2.0681	0.0386306	0.218494	FALSE	FALSE	Trans (>250 kb)			0.523265
ENSG00000198399	ITSN2	2	p23.3	24425733	24583583	2.06751	0.0386857	0.218729	FALSE	FALSE	Trans (>250 kb)			2.94308
ENSG00000100290	BIK	22	q13.2	43506754	43525718	2.06734	0.0387023	0.218732	FALSE	FALSE	Trans (>250 kb)			3.54894
ENSG00000169905	TOR1AIP2	1	q25.2	179809102	179846938	2.06712	0.0387231	0.218773	FALSE	FALSE	Trans (>250 kb)			7.13051
ENSG00000123066	MED13L	12	q24.21	116395711	116715143	2.06671	0.0387614	0.218839	FALSE	FALSE	Trans (>250 kb)			0.314193
ENSG00000156381	ANKRD9	14	q32.31	102973179	102976136	2.06627	0.038803	0.218982	FALSE	FALSE	Trans (>250 kb)			0.53798
ENSG00000255804	OR6J1	14	q11.2	23102673	23103716	2.06483	0.0389393	0.219487	FALSE	FALSE	Trans (>250 kb)			1.9682
ENSG00000179636	TPPP2	14	q11.2	21492268	21504435	2.06383	0.0390335	0.219846	FALSE	FALSE	Trans (>250 kb)			6.55931
ENSG00000125695	RP11-51F16.8	17	q23.3	61780205	61829457	2.06383	0.0390338	0.219846	FALSE	FALSE	Trans (>250 kb)			0.496151
ENSG00000101639	CEP192	18	p11.21	12991361	13125051	2.06301	0.0391113	0.220156	FALSE	FALSE	Trans (>250 kb)			3.70506
ENSG00000180592	SKIDA1	10	p12.31	21802407	21814611	2.06269	0.0391424	0.220245	FALSE	FALSE	Trans (>250 kb)			6.82616
ENSG00000163623	NKX6-1	4	q21.23	85413140	85419603	2.06246	0.0391639	0.220253	FALSE	FALSE	Trans (>250 kb)			1.34964
ENSG00000184697	CLDN6	16	p13.3	3064713	3070072	2.06245	0.039165	0.220253	FALSE	FALSE	Trans (>250 kb)			0.708875
ENSG00000134318	ROCK2	2	p25.1	11319887	11488456	2.06143	0.0392619	0.220591	FALSE	FALSE	Trans (>250 kb)			3.43815
ENSG00000205209	SCGB2B2	19	q13.11	35084234	35166604	2.061	0.0393027	0.220704	FALSE	FALSE	Trans (>250 kb)			1.71393
ENSG00000065029	ZNF76	6	p21.31	35226686	35263762	2.06097	0.0393063	0.220704	FALSE	FALSE	Trans (>250 kb)			0.513089
ENSG00000131149	GSE1	16	q24.1	85645015	85709810	2.06005	0.0393938	0.221072	FALSE	FALSE	Trans (>250 kb)			0.583593
ENSG00000267855	NDUFA7	19	p13.2	8373490	8386280	2.05977	0.0394208	0.22118	FALSE	FALSE	Trans (>250 kb)			2.12189
ENSG00000178184	PARD6G	18	q23	77915115	78005429	2.0592	0.0394753	0.221423	FALSE	FALSE	Trans (>250 kb)			7.13051
ENSG00000172613	RAD9A	11	q13.2	67159176	67165881	2.05893	0.0395011	0.221531	FALSE	FALSE	Trans (>250 kb)			2.0908
ENSG00000060069	CTDP1	18	q23	77439801	77514510	2.05741	0.0396471	0.221975	FALSE	FALSE	81139	rs635436	2.64016e-08	6.41494
ENSG00000103942	HOMER2	15	q25.2	83509838	83654661	2.05731	0.0396568	0.221975	FALSE	FALSE	29150	rs6603044	1.71991e-08	5.87915
ENSG00000139832	RAB20	13	q34	111175417	111214080	2.05729	0.0396581	0.221975	FALSE	FALSE	Trans (>250 kb)			0.291626
ENSG00000162881	OXER1	2	p21	42989642	42991401	2.05683	0.039703	0.221975	FALSE	FALSE	Trans (>250 kb)			2.44343
ENSG00000147144	CCDC120	X	p11.23	48911101	48927509	2.05677	0.0397087	0.221975	FALSE	FALSE	Trans (>250 kb)
ENSG00000114796	KLHL24	3	q27.1	183353356	183402265	2.0567	0.0397148	0.221975	FALSE	FALSE	160660	rs10937153	0	5.36304
ENSG00000090863	GLG1	16	q23.1	74485856	74641012	2.05591	0.0397909	0.222043	FALSE	FALSE	Trans (>250 kb)			0.77675
ENSG00000163249	CCNYL1	2	q33.3	208576264	208626563	2.05582	0.0397996	0.222043	FALSE	FALSE	Trans (>250 kb)			2.82355
ENSG00000219607	PPP1R3G	6	p25.1	5085720	5087455	2.05522	0.0398581	0.222075	FALSE	FALSE	Trans (>250 kb)			1.73106
ENSG00000273217	CTC-432M15.3	5	q31.1	130761584	131132676	2.05457	0.0399204	0.222231	FALSE	FALSE	Trans (>250 kb)			2.82355
ENSG00000152990	GPR125	4	p15.2	22346694	22517677	2.05448	0.0399292	0.222231	FALSE	FALSE	Trans (>250 kb)			2.37712
ENSG00000103742	IGDCC4	15	q22.31	65673802	65715410	2.05399	0.0399764	0.222364	FALSE	FALSE	Trans (>250 kb)			2.56061
ENSG00000109111	SUPT6H	17	q11.2	26989109	27029697	2.05381	0.0399939	0.222364	FALSE	FALSE	Trans (>250 kb)			4.57938
ENSG00000176994	SMCR8	17	p11.2	18218624	18226517	2.05355	0.0400194	0.222456	FALSE	FALSE	Trans (>250 kb)			1.86957
ENSG00000167565	SERTAD3	19	q13.2	40946751	40950612	2.05267	0.0401041	0.222638	FALSE	FALSE	Trans (>250 kb)			1.30459
ENSG00000112877	CEP72	5	p15.33	612387	667283	2.05228	0.0401421	0.222638	FALSE	FALSE	Trans (>250 kb)			0.224629
ENSG00000130449	ZSWIM6	5	q12.1	60628100	60841997	2.05171	0.0401974	0.222762	FALSE	FALSE	Trans (>250 kb)			7.13051
ENSG00000164331	ANKRA2	5	q13.2	72848160	72861511	2.05133	0.0402351	0.222762	FALSE	FALSE	Trans (>250 kb)			2.33683
ENSG00000153922	CHD1	5	q21.1	98190908	98262240	2.0503	0.0403349	0.22296	FALSE	FALSE	Trans (>250 kb)			0.942346
ENSG00000114933	INO80D	2	q33.3	206858445	206951027	2.04924	0.0404384	0.223252	FALSE	FALSE	Trans (>250 kb)			2.05742
ENSG00000160050	CCDC28B	1	p35.1	32665987	32670988	2.04863	0.040498	0.223494	FALSE	FALSE	Trans (>250 kb)			3.58147
ENSG00000182923	CEP63	3	q22.2	134204585	134293859	2.04844	0.0405167	0.223557	FALSE	FALSE	Trans (>250 kb)			0.695405
ENSG00000261609	GAN	16	q23.2	81348557	81424489	2.04767	0.0405924	0.223896	FALSE	FALSE	Trans (>250 kb)			1.59892
ENSG00000204960	BLACE	7	q36.3	155149680	155160629	2.04737	0.0406221	0.223919	FALSE	FALSE	Trans (>250 kb)			1.7802
ENSG00000111639	MRPL51	12	p13.31	6601150	6603007	2.04656	0.0407015	0.224087	FALSE	FALSE	Trans (>250 kb)			6.35897
ENSG00000182150	ERCC6L2	9	q22.32	98637983	98776842	2.04568	0.0407876	0.224373	FALSE	FALSE	Trans (>250 kb)			1.10048
ENSG00000142687	KIAA0319L	1	p34.3	35899091	36023551	2.04541	0.0408143	0.224452	FALSE	FALSE	Trans (>250 kb)			1.84772
ENSG00000095015	MAP3K1	5	q11.2	56111401	56191979	2.04525	0.0408301	0.224476	FALSE	FALSE	Trans (>250 kb)			0.979127
ENSG00000134086	VHL	3	p25.3	10182692	10193904	2.04481	0.0408734	0.224501	FALSE	FALSE	Trans (>250 kb)			2.89023
ENSG00000070614	NDST1	5	q33.1	149865381	149937773	2.04468	0.0408861	0.224501	FALSE	FALSE	Trans (>250 kb)			0.294896
ENSG00000179817	MRGPRX4	11	p15.1	18194384	18195827	2.04435	0.0409186	0.224501	FALSE	FALSE	Trans (>250 kb)			1.82938
ENSG00000213967	ZNF726	19	p12	24097678	24127961	2.04425	0.0409284	0.224501	FALSE	FALSE	Trans (>250 kb)			1.7216
ENSG00000135502	SLC26A10	12	q13.3	58013310	58019934	2.04417	0.0409368	0.224501	FALSE	FALSE	Trans (>250 kb)			7.13051
ENSG00000164871	SPAG11B	8	p23.1	7300206	7321196	2.04329	0.0410241	0.224661	FALSE	FALSE	Trans (>250 kb)
ENSG00000111786	SRSF9	12	q24.31	120899471	120907596	2.04312	0.0410401	0.224661	FALSE	FALSE	Trans (>250 kb)			5.96502
ENSG00000198728	LDB1	10	q24.32	103867317	103880210	2.04289	0.0410638	0.224664	FALSE	FALSE	Trans (>250 kb)			5.88519
ENSG00000125531	C20orf195	20	q13.33	62184373	62188061	2.04284	0.0410679	0.224664	FALSE	FALSE	Trans (>250 kb)			7.13051
ENSG00000122299	ZC3H7A	16	p13.13	11844442	11891123	2.04246	0.0411057	0.224817	FALSE	FALSE	26223	rs10852340	0	6.67318
ENSG00000108379	WNT3	17	q21.32	44839872	44910520	2.0416	0.0411914	0.225178	FALSE	FALSE	Trans (>250 kb)			6.68113
ENSG00000130827	PLXNA3	X	q28	153686621	153701989	2.03991	0.0413595	0.225725	FALSE	FALSE	Trans (>250 kb)
ENSG00000116141	MARK1	1	q41	220701568	220837803	2.03849	0.0415012	0.226194	FALSE	FALSE	Trans (>250 kb)			1.4006
ENSG00000233136	USP17L11	4	p16.1	9217131	9218723	2.03823	0.0415265	0.226194	FALSE	FALSE	Trans (>250 kb)
ENSG00000116478	HDAC1	1	p35.1	32757687	32799236	2.03744	0.0416055	0.22638	FALSE	FALSE	Trans (>250 kb)			0.810404
ENSG00000100296	THOC5	22	q12.2	29901868	29951205	2.0374	0.04161	0.22638	FALSE	FALSE	Trans (>250 kb)			0.278443
ENSG00000178921	PFAS	17	p13.1	8150936	8173809	2.03632	0.0417179	0.226693	FALSE	FALSE	Trans (>250 kb)			3.88665
ENSG00000170264	FAM161A	2	p15	62051989	62081278	2.03602	0.0417485	0.226807	FALSE	FALSE	Trans (>250 kb)			2.73971
ENSG00000189308	LIN54	4	q21.22	83831126	83934079	2.03526	0.0418247	0.22714	FALSE	FALSE	Trans (>250 kb)			0.774549
ENSG00000270011	ZNF559-ZNF177	19	p13.2	9434850	9493293	2.0336	0.0419914	0.227636	FALSE	FALSE	Trans (>250 kb)			1.61164
ENSG00000188199	NUTM2B	10	q22.3	81462983	81474437	2.03302	0.0420505	0.227941	FALSE	FALSE	Trans (>250 kb)			0.241627
ENSG00000091073	DTX2	7	q11.23	76090993	76135312	2.03279	0.0420739	0.227945	FALSE	FALSE	Trans (>250 kb)			2.0637
ENSG00000133961	NUMB	14	q24.3	73741815	73930348	2.03209	0.0421441	0.228125	FALSE	FALSE	88772	rs12184969	2.19389e-08	7.13051
ENSG00000144015	TRIM43	2	q11.1	96257766	96265526	2.03144	0.04221	0.228348	FALSE	FALSE	Trans (>250 kb)			2.87427
ENSG00000122483	CCDC18	1	p22.1	93645476	93744287	2.0314	0.0422147	0.228348	FALSE	FALSE	Trans (>250 kb)			1.44544
ENSG00000196632	WNK3	X	p11.22	54219256	54385075	2.03001	0.0423557	0.228928	FALSE	FALSE	Trans (>250 kb)
ENSG00000188167	TMPPE	3	p22.3	33131913	33138293	2.02967	0.0423905	0.229041	FALSE	FALSE	Trans (>250 kb)			4.29345
ENSG00000070729	CNGB1	16	q21	57917503	58005020	2.02915	0.0424427	0.22917	FALSE	FALSE	Trans (>250 kb)			2.13763
ENSG00000116962	NID1	1	q42.3	236139130	236228462	2.02889	0.0424697	0.229198	FALSE	FALSE	Trans (>250 kb)			2.63761
ENSG00000170779	CDCA4	14	q32.33	105475910	105487485	2.02826	0.0425337	0.229364	FALSE	FALSE	Trans (>250 kb)			2.99441
ENSG00000096696	DSP	6	p24.3	7541808	7586950	2.02765	0.0425958	0.229504	FALSE	FALSE	Trans (>250 kb)			1.58865
ENSG00000136002	ARHGEF4	2	q21.1	131594489	131804836	2.02634	0.0427301	0.229897	FALSE	FALSE	Trans (>250 kb)			2.90696
ENSG00000079805	DNM2	19	p13.2	10828755	10944164	2.02628	0.0427357	0.229897	FALSE	FALSE	Trans (>250 kb)			4.35215
ENSG00000111271	ACAD10	12	q24.12	112123857	112194903	2.02556	0.0428103	0.230054	FALSE	FALSE	Trans (>250 kb)			0.262585
ENSG00000165891	E2F7	12	q21.2	77415027	77459360	2.02526	0.0428412	0.230054	FALSE	FALSE	Trans (>250 kb)			4.40502
ENSG00000144136	SLC20A1	2	q13	113403434	113421404	2.02454	0.042915	0.230174	FALSE	FALSE	Trans (>250 kb)			3.24022
ENSG00000147854	UHRF2	9	p24.1	6413151	6507054	2.0238	0.0429906	0.230469	FALSE	FALSE	Trans (>250 kb)			1.71557
ENSG00000172733	PURG	8	p12	30853321	30891231	2.02372	0.0429993	0.230469	FALSE	FALSE	Trans (>250 kb)			1.10508
ENSG00000113262	GRM6	5	q35.3	178405328	178423207	2.02301	0.043072	0.230636	FALSE	FALSE	Trans (>250 kb)			0.527437
ENSG00000171956	FOXB1	15	q22.2	60296421	60353929	2.02285	0.0430891	0.230636	FALSE	FALSE	Trans (>250 kb)			3.69335
ENSG00000248751	RP1-130H16.18	22	q12.2	30681227	30695471	2.02271	0.0431033	0.230636	FALSE	FALSE	Trans (>250 kb)			3.11117
ENSG00000173991	TCAP	17	q12	37820440	37822808	2.0225	0.0431251	0.230709	FALSE	FALSE	4541	rs11658786	0	7.13051
ENSG00000142453	CARM1	19	p13.2	10982189	11033453	2.02202	0.0431744	0.23077	FALSE	FALSE	Trans (>250 kb)			2.53487
ENSG00000115317	HTRA2	2	p13.1	74756504	74760472	2.0219	0.0431872	0.23077	FALSE	FALSE	Trans (>250 kb)			3.28359
ENSG00000103375	AQP8	16	p12.1	25227052	25240261	2.02067	0.0433141	0.23128	FALSE	FALSE	Trans (>250 kb)			2.9835
ENSG00000206557	TRIM71	3	p22.3	32859510	32939318	2.0199	0.043394	0.231311	FALSE	FALSE	Trans (>250 kb)			4.20209
ENSG00000272162	RP11-637O19.3	6	p24.2	10748027	10930656	2.01931	0.0434547	0.231311	FALSE	FALSE	0	rs9461310	0	5.45131
ENSG00000182600	C2orf82	2	q37.1	233721980	233743418	2.01925	0.0434608	0.231311	FALSE	FALSE	Trans (>250 kb)			1.53845
ENSG00000119801	YPEL5	2	p23.1	30369807	30383399	2.019	0.0434868	0.231311	FALSE	FALSE	Trans (>250 kb)			1.73896
ENSG00000172350	ABCG4	11	q23.3	119019722	119033360	2.01884	0.0435041	0.231329	FALSE	FALSE	Trans (>250 kb)			4.35845
ENSG00000221972	C3orf36	3	q22.1	133646992	133648656	2.01774	0.0436186	0.231745	FALSE	FALSE	Trans (>250 kb)			3.40922
ENSG00000022556	NLRP2	19	q13.42	55464498	55512510	2.01772	0.04362	0.231745	FALSE	FALSE	216733	rs59805819	2.11873e-09	4.80479
ENSG00000169410	PTPN9	15	q24.2	75759462	75871630	2.01676	0.0437204	0.231966	FALSE	FALSE	Trans (>250 kb)			6.35888
ENSG00000137460	FHDC1	4	q31.3	153857504	153900848	2.01637	0.0437611	0.232156	FALSE	FALSE	Trans (>250 kb)			3.92194
ENSG00000146215	CRIP3	6	p21.1	43267448	43276535	2.01585	0.0438152	0.232253	FALSE	FALSE	Trans (>250 kb)			2.25318
ENSG00000065989	PDE4A	19	p13.2	10527449	10580305	2.01403	0.0440062	0.232665	FALSE	FALSE	Trans (>250 kb)			5.94242
ENSG00000116199	FAM20B	1	q25.2	178994939	179045697	2.01395	0.0440144	0.232665	FALSE	FALSE	Trans (>250 kb)			1.5584
ENSG00000178764	ZHX2	8	q24.13	123793633	123986750	2.01376	0.0440344	0.232665	FALSE	FALSE	Trans (>250 kb)			3.63048
ENSG00000173039	RELA	11	q13.1	65421067	65430565	2.01357	0.044055	0.232665	FALSE	FALSE	Trans (>250 kb)			6.26872
ENSG00000137868	STRA6	15	q24.1	74471807	74504608	2.0133	0.0440829	0.232665	FALSE	FALSE	Trans (>250 kb)			3.14626
ENSG00000103365	GGA2	16	p12.2	23474863	23533316	2.01249	0.0441682	0.23293	FALSE	FALSE	Trans (>250 kb)			5.56625
ENSG00000126934	MAP2K2	19	p13.3	4090319	4124126	2.01143	0.0442795	0.233436	FALSE	FALSE	128786	rs76315900	2.67991e-10	2.32545
ENSG00000137463	MGARP	4	q31.1	140187317	140201492	2.01022	0.0444074	0.233884	FALSE	FALSE	Trans (>250 kb)			0.0941909
ENSG00000105568	PPP2R1A	19	q13.41	52693292	52730687	2.00991	0.0444408	0.233987	FALSE	FALSE	Trans (>250 kb)			1.59265
ENSG00000143303	RRNAD1	1	q23.1	156698234	156706752	2.00948	0.0444862	0.233991	FALSE	FALSE	Trans (>250 kb)			0.958489
ENSG00000144792	ZNF660	3	p21.31	44619715	44641186	2.00925	0.0445103	0.233991	FALSE	FALSE	Trans (>250 kb)			5.05197
ENSG00000170234	PWWP2A	5	q33.3	159488808	159546430	2.00921	0.0445151	0.233991	FALSE	FALSE	Trans (>250 kb)			0.666488
ENSG00000269533	AC003002.6	19	q13.43	57901252	57931362	2.00918	0.0445183	0.233991	FALSE	FALSE	Trans (>250 kb)			1.85049
ENSG00000075539	FRYL	4	p11	48499378	48782339	2.00871	0.0445677	0.234177	FALSE	FALSE	0	rs10003273	0	5.45131
ENSG00000051009	FAM160A2	11	p15.4	6232565	6255941	2.00796	0.0446471	0.234517	FALSE	FALSE	Trans (>250 kb)			0.962863
ENSG00000178201	VN1R1	19	q13.43	57966542	57967854	2.00777	0.0446677	0.23454	FALSE	FALSE	Trans (>250 kb)			2.07869
ENSG00000100697	DICER1	14	q32.13	95552565	95624347	2.00753	0.0446935	0.234571	FALSE	FALSE	Trans (>250 kb)			2.96268
ENSG00000228532	RP1-241P17.4	X	q23	114952650	114953669	2.00702	0.0447473	0.234719	FALSE	FALSE	Trans (>250 kb)
ENSG00000119782	FKBP1B	2	p23.3	24272571	24286551	2.00649	0.0448038	0.234938	FALSE	FALSE	Trans (>250 kb)			4.69121
ENSG00000120539	MASTL	10	p12.1	27443753	27475853	2.00538	0.0449225	0.235471	FALSE	FALSE	Trans (>250 kb)			3.2691
ENSG00000204524	ZNF805	19	q13.43	57751973	57766503	2.00484	0.0449801	0.235564	FALSE	FALSE	Trans (>250 kb)			2.25958
ENSG00000114270	COL7A1	3	p21.31	48601506	48632700	2.00478	0.044987	0.235564	FALSE	FALSE	0	rs1264194	2.6934e-13	7.13051
ENSG00000162836	ACP6	1	q21.2	147101453	147142618	2.00465	0.0450008	0.235564	FALSE	FALSE	Trans (>250 kb)			2.13517
ENSG00000185955	C7orf61	7	q22.1	100054238	100061894	2.00379	0.0450931	0.235872	FALSE	FALSE	165059	rs146769244	3.94351e-12	7.13051
ENSG00000130270	ATP8B3	19	p13.3	1782074	1812275	2.00352	0.0451212	0.235872	FALSE	FALSE	Trans (>250 kb)			1.92249
ENSG00000241978	AKAP2	9	q31.3	112542769	112934792	2.00306	0.0451711	0.235961	FALSE	FALSE	Trans (>250 kb)			5.1577
ENSG00000114784	EIF1B	3	p22.1	40351175	40353915	2.00267	0.0452132	0.236025	FALSE	FALSE	Trans (>250 kb)			3.62521
ENSG00000188613	NANOS1	10	q26.11	120789228	120793854	2.00207	0.0452769	0.236025	FALSE	FALSE	Trans (>250 kb)			2.89849
ENSG00000167525	PROCA1	17	q11.2	27030215	27038872	2.00207	0.0452771	0.236025	FALSE	FALSE	Trans (>250 kb)			4.93347
ENSG00000143847	PPFIA4	1	q32.1	202995626	203047868	2.00027	0.0454713	0.236744	FALSE	FALSE	Trans (>250 kb)			2.19523
ENSG00000099804	CDC34	19	p13.3	531714	542097	2.0002	0.0454783	0.236744	FALSE	FALSE	Trans (>250 kb)			1.74525
ENSG00000134058	CDK7	5	q13.2	68530668	68573250	1.99967	0.0455355	0.236781	FALSE	FALSE	Trans (>250 kb)			2.47701
ENSG00000152785	BMP3	4	q21.21	81952119	81978685	1.99807	0.0457087	0.237407	FALSE	FALSE	Trans (>250 kb)			1.09476
ENSG00000131389	SLC6A6	3	p25.1	14444076	14530857	1.99802	0.0457147	0.237407	FALSE	FALSE	Trans (>250 kb)			3.16787
ENSG00000123143	PKN1	19	p13.12	14543865	14582679	1.99741	0.0457812	0.237604	FALSE	FALSE	Trans (>250 kb)			1.26847
ENSG00000188315	C3orf62	3	p21.31	49306035	49315342	1.99712	0.0458126	0.237749	FALSE	FALSE	229964	rs9810318	4.40998e-09	7.13051
ENSG00000184357	HIST1H1B	6	p22.1	27834570	27835359	1.99661	0.0458679	0.237897	FALSE	FALSE	Trans (>250 kb)			6.44556
ENSG00000121413	ZSCAN18	19	q13.43	58595205	58629794	1.99551	0.0459871	0.238227	FALSE	FALSE	Trans (>250 kb)			3.35409
ENSG00000178919	FOXE1	9	q22.33	100615536	100618986	1.9954	0.0459992	0.238227	FALSE	FALSE	Trans (>250 kb)			2.54433
ENSG00000115257	PCSK4	19	p13.3	1481427	1490751	1.99531	0.0460091	0.238227	FALSE	FALSE	Trans (>250 kb)			0.593727
ENSG00000064195	DLX3	17	q21.33	48067369	48072588	1.99512	0.04603	0.238227	FALSE	FALSE	Trans (>250 kb)			1.98499
ENSG00000099904	ZDHHC8	22	q11.21	20116979	20135530	1.99501	0.0460417	0.238227	FALSE	FALSE	Trans (>250 kb)			3.35682
ENSG00000173334	TRIB1	8	q24.13	126442563	126450647	1.99402	0.0461496	0.238489	FALSE	FALSE	Trans (>250 kb)			2.29825
ENSG00000171853	TRAPPC12	2	p25.3	3383446	3488865	1.99378	0.0461765	0.238489	FALSE	FALSE	Trans (>250 kb)			5.11409
ENSG00000073169	SELO	22	q13.33	50639408	50656045	1.99368	0.0461873	0.238489	FALSE	FALSE	Trans (>250 kb)			0.758912
ENSG00000014216	CAPN1	11	q13.1	64948037	64979477	1.99329	0.04623	0.238504	FALSE	FALSE	Trans (>250 kb)			2.33683
ENSG00000078795	PKD2L2	5	q31.2	137223657	137278436	1.99307	0.0462536	0.238504	FALSE	FALSE	Trans (>250 kb)			0.910396
ENSG00000110721	CHKA	11	q13.2	67820326	67888911	1.99117	0.046462	0.23921	FALSE	FALSE	Trans (>250 kb)			0.552812
ENSG00000075240	GRAMD4	22	q13.31	46971909	47075688	1.99102	0.0464792	0.23921	FALSE	FALSE	Trans (>250 kb)			0.443113
ENSG00000088256	GNA11	19	p13.3	3094408	3124002	1.99051	0.0465352	0.23921	FALSE	FALSE	Trans (>250 kb)			2.9835
ENSG00000103994	ZNF106	15	q15.1	42705021	42783321	1.99002	0.0465883	0.23921	FALSE	FALSE	Trans (>250 kb)			0.628011
ENSG00000071051	NCK2	2	q12.2	106361354	106510730	1.98984	0.0466081	0.239246	FALSE	FALSE	Trans (>250 kb)			3.44577
ENSG00000099992	TBC1D10A	22	q12.2	30687979	30723035	1.98936	0.0466613	0.239379	FALSE	FALSE	Trans (>250 kb)			2.79131
ENSG00000119953	SMNDC1	10	q25.2	112050488	112064709	1.98905	0.0466957	0.239418	FALSE	FALSE	Trans (>250 kb)			5.07089
[truncated: 17,517 more rows]

## Sheet: SampleEnrichment
Sample	Study	Source	UMAP1	UMAP2	Enrichment Z-score	Enrichment P-value	Enrichment Q-value	Bonferroni significant	FDR 5% significant
SRR534299	PRJNA30709	imr90	81.2199	54.1797	5.35196	8.70075e-08	0	TRUE	TRUE
SRR031956	PRJNA122271	lcl	-143.842	48.2939	5.31775	1.05057e-07	0	TRUE	TRUE
SRR2050919	PRJNA262128	lung	64.3826	90.152	5.31345	1.07567e-07	0	TRUE	TRUE
SRR393829	SRP009840	blood	-250.832	59.2566	5.1939	2.05938e-07	0.000133333	TRUE	TRUE
SRR066745	PRJNA130043	lcl	-143.922	46.8937	5.18889	2.11554e-07	0.000133333	TRUE	TRUE
SRR534323	PRJNA30709		-307.245	-55.7161	5.05336	4.34109e-07	0.000240964	TRUE	TRUE
ERR658226	PRJEB7574		71.9547	63.3799	5.03831	4.69657e-07	0.000240964	TRUE	TRUE
SRR2050923	PRJNA262128	lung	60.9141	73.1994	4.99872	5.77121e-07	0.000333333	TRUE	TRUE
SRR534324	PRJNA30709		-307.522	-55.8978	4.9808	6.33224e-07	0.00046729	TRUE	TRUE
DRR014114	PRJDB2457		-259.401	55.0246	4.97111	6.65712e-07	0.00046729	TRUE	TRUE
SRR031812	PRJNA122271	lcl	-144.816	47.8619	4.92595	8.39531e-07	0.00046729	TRUE	TRUE
SRR2032038	PRJNA284200		-264.512	63.7709	4.92366	8.49399e-07	0.00046729	TRUE	TRUE
SRR031919	PRJNA122271	lcl	-145.435	47.141	4.88664	1.02572e-06	0.000550459	TRUE	TRUE
SRR2032007	PRJNA284200		-264.599	61.9899	4.87572	1.08413e-06	0.000625	TRUE	TRUE
SRR031952	PRJNA122271	lcl	-143.746	47.4785	4.84106	1.29149e-06	0.000806452	TRUE	TRUE
SRR2029840	PRJNA284252	jurkat	-196.797	122.749	4.84045	1.29544e-06	0.000806452	TRUE	TRUE
ERR266337	PRJEB1195		215.592	-28.8061	4.82674	1.38786e-06	0.000806452	TRUE	TRUE
SRR393830	SRP009840	blood	-251.272	58.0498	4.82498	1.40021e-06	0.000806452	TRUE	TRUE
SRR031834	PRJNA122271	lcl	-141.311	52.1733	4.81231	1.49199e-06	0.000806452	TRUE	TRUE
SRR1784139	PRJNA274258	T-cells	-250.635	-78.1577	4.80184	1.57214e-06	0.000806452	TRUE	TRUE
DRR014113	PRJDB2456		-261.125	55.8721	4.7961	1.61786e-06	0.000806452	FALSE	TRUE
SRR1025676	PRJNA227025	jeko-1	-211.043	155.325	4.79451	1.6307e-06	0.000806452	FALSE	TRUE
SRR031835	PRJNA122271	lcl	-140.704	51.354	4.79006	1.66731e-06	0.000806452	FALSE	TRUE
SRR534322	PRJNA30709		-307.809	-55.7047	4.78606	1.70088e-06	0.000806452	FALSE	TRUE
SRR2029841	PRJNA284252	jurkat	-197.21	123.045	4.74132	2.12325e-06	0.000806452	FALSE	TRUE
SRR1806655	PRJNA275667	hek293	200.606	171.887	4.73558	2.18425e-06	0.000806452	FALSE	TRUE
ERR658218	PRJEB7574		64.033	59.4065	4.73156	2.22801e-06	0.000806452	FALSE	TRUE
SRR534297	PRJNA30709	a549	64.782	104.377	4.72599	2.29002e-06	0.000806452	FALSE	TRUE
SRR1784137	PRJNA274258	T-cells	-250.648	-77.9022	4.68835	2.75416e-06	0.000909091	FALSE	TRUE
SRR948497	PRJNA214428	ALL	-279.756	47.133	4.68091	2.8561e-06	0.000956175	FALSE	TRUE
SRR567562	PRJNA174954		-142.658	45.7048	4.68084	2.857e-06	0.000956175	FALSE	TRUE
SRR2000469	PRJNA282486	hek293	205.149	175.299	4.62759	3.69953e-06	0.000956175	FALSE	TRUE
SRR1812744	PRJNA276003	B-cells	-312.938	-46.7568	4.60813	4.06305e-06	0.000956175	FALSE	TRUE
SRR3540217	PRJNA322038	cumulus oophorus cells	-88.5817	-38.6891	4.60674	4.0903e-06	0.000956175	FALSE	TRUE
SRR1173998	PRJNA238897	lung	70.566	82.7806	4.60119	4.20092e-06	0.000956175	FALSE	TRUE
SRR1726360	PRJNA270845	hmc-l	97.7779	53.7122	4.59473	4.33317e-06	0.000956175	FALSE	TRUE
SRR031964	PRJNA122271	lcl	-141.156	49.6352	4.5888	4.45811e-06	0.000956175	FALSE	TRUE
SRR031953	PRJNA122271	lcl	-144.722	47.7045	4.58778	4.47977e-06	0.000956175	FALSE	TRUE
SRR1812720	PRJNA276003	B-cells	-314.072	-45.085	4.57096	4.85499e-06	0.000956175	FALSE	TRUE
SRR1812748	PRJNA276003	B-cells	-311.922	-47.424	4.55572	5.22067e-06	0.000956175	FALSE	TRUE
SRR3540228	PRJNA322038	cumulus oophorus cells	-88.7853	-38.3923	4.54903	5.38931e-06	0.000968992	FALSE	TRUE
SRR1707913	PRJNA270181	Immortalized prostate cancer cell line	47.0522	114.108	4.53891	5.65451e-06	0.000973154	FALSE	TRUE
SRR1033458	PRJNA215685	hek293	196.865	170.84	4.53687	5.70943e-06	0.000973154	FALSE	TRUE
SRR1556222	PRJNA259212	low passage primary melanoma cultures	62.3859	27.7956	4.52854	5.93935e-06	0.000973154	FALSE	TRUE
SRR1918728	PRJNA278767	AML	-279.046	45.6027	4.51151	6.43677e-06	0.000973154	FALSE	TRUE
SRR771559	PRJNA192838	lcl	-224.602	178.165	4.5102	6.47673e-06	0.000973154	FALSE	TRUE
SRR1060787	PRJNA232593	blood	-214.533	-186.132	4.45585	8.35604e-06	0.000973154	FALSE	TRUE
SRR1806651	PRJNA275667	hek293	200.669	170.624	4.4313	9.36658e-06	0.00104816	FALSE	TRUE
SRR393828	SRP009840	blood	-250.44	58.8457	4.42845	9.49127e-06	0.00104816	FALSE	TRUE
SRR2032044	PRJNA284200		-264.606	62.7738	4.42541	9.62612e-06	0.00104816	FALSE	TRUE
SRR307912	PRJNA30709	h1	255.397	-20.8527	4.42018	9.86189e-06	0.00104816	FALSE	TRUE
SRR1781539	PRJNA274020	hek293	194.307	173.238	4.41259	1.02142e-05	0.00104816	FALSE	TRUE
SRR2096448	PRJNA289483	Cranial neural crest cells (CNCCs)	211.787	-28.7274	4.40784	1.04408e-05	0.00104816	FALSE	TRUE
SRR1025675	PRJNA227025	jeko-1	-209.107	154.819	4.4042	1.06174e-05	0.00104816	FALSE	TRUE
SRR1041714	PRJNA230454	llc12ph	208.824	-40.492	4.40199	1.07262e-05	0.00104816	FALSE	TRUE
SRR2142327	PRJNA291824	cord blood	-252.706	-87.0588	4.39839	1.09058e-05	0.00104816	FALSE	TRUE
SRR1781545	PRJNA274020	hek293	186.202	171.098	4.38014	1.18606e-05	0.00104816	FALSE	TRUE
SRR1784138	PRJNA274258	T-cells	-250.527	-77.6985	4.35983	1.30165e-05	0.00105263	FALSE	TRUE
SRR031937	PRJNA122271	lcl	-141.916	48.5137	4.35533	1.32869e-05	0.00106849	FALSE	TRUE
SRR1041713	PRJNA230454	llc12ph	209.162	-41.0418	4.35444	1.33411e-05	0.00106849	FALSE	TRUE
SRR1812736	PRJNA276003	B-cells	-313.105	-46.6785	4.35381	1.3379e-05	0.0010929	FALSE	TRUE
SRR1041715	PRJNA230454	llc12ph	209	-40.6468	4.34916	1.36661e-05	0.00109453	FALSE	TRUE
SRR948494	PRJNA214428	ALL	-268.859	54.8373	4.34258	1.4082e-05	0.00109453	FALSE	TRUE
SRR3102616	PRJNA273802	hepg2	-96.6917	94.2194	4.33894	1.43174e-05	0.00109453	FALSE	TRUE
SRR1041716	PRJNA230454	llc12ph	207.917	-41.5275	4.32484	1.52646e-05	0.00109453	FALSE	TRUE
SRR066746	PRJNA130043	lcl	-143.679	46.9776	4.32004	1.56004e-05	0.00109453	FALSE	TRUE
SRR1293901	PRJNA248285	gm12878	-219.828	172.409	4.31982	1.56158e-05	0.00109453	FALSE	TRUE
SRR3090769	PRJNA290903	zr-75-30	121.129	151.678	4.31046	1.62913e-05	0.00109453	FALSE	TRUE
SRR031816	PRJNA122271	lcl	-145.257	47.5891	4.29745	1.72775e-05	0.00109865	FALSE	TRUE
SRR3540227	PRJNA322038	cumulus oophorus cells	-89.1227	-38.1981	4.28837	1.7999e-05	0.00109865	FALSE	TRUE
SRR031935	PRJNA122271	lcl	-142.079	50.9111	4.28823	1.80105e-05	0.00109865	FALSE	TRUE
SRR2032042	PRJNA284200		-263.905	64.4097	4.28573	1.82136e-05	0.00109865	FALSE	TRUE
SRR597907	PRJNA178020		257.566	-9.17419	4.27798	1.88598e-05	0.00109865	FALSE	TRUE
SRR1951718	PRJNA280230	blood	-238.365	-191.104	4.2732	1.92685e-05	0.00109865	FALSE	TRUE
SRR1656507	PRJNA267697	blood	-238.731	-190.979	4.26607	1.98945e-05	0.00109865	FALSE	TRUE
SRR1781550	PRJNA274020	hek293	193.891	173.134	4.26559	1.99375e-05	0.00109865	FALSE	TRUE
SRR771560	PRJNA192838	lcl	-223.899	177.909	4.26431	2.00525e-05	0.00109865	FALSE	TRUE
SRR031947	PRJNA122271	lcl	-141.23	49.8045	4.26278	2.01903e-05	0.00109865	FALSE	TRUE
SRR1707903	PRJNA270181	Immortalized prostate cancer cell line	47.2668	113.472	4.2558	2.08305e-05	0.00109865	FALSE	TRUE
SRR1806643	PRJNA275667	hek293	200.688	171.962	4.25477	2.09268e-05	0.00109865	FALSE	TRUE
SRR1422908	PRJNA252962	t Na?»ve	-248.36	-75.0131	4.25421	2.09785e-05	0.00109865	FALSE	TRUE
ERR207985	PRJEB1195		253.135	-20.8903	4.25063	2.13175e-05	0.00109865	FALSE	TRUE
ERR266342	PRJEB1195		254.695	-21.3498	4.24888	2.14846e-05	0.00109865	FALSE	TRUE
SRR1806649	PRJNA275667	hek293	200.904	171.579	4.23854	2.24977e-05	0.00109865	FALSE	TRUE
SRR1575099	PRJNA261017	blood	-236.096	-196.217	4.23786	2.2566e-05	0.00109865	FALSE	TRUE
SRR771561	PRJNA192838	lcl	-225.814	177.327	4.22961	2.341e-05	0.00111359	FALSE	TRUE
SRR031945	PRJNA122271	lcl	-141.585	49.3251	4.22943	2.3428e-05	0.00111359	FALSE	TRUE
SRR1662330	PRJNA268434	mda231	67.5304	85.3472	4.21514	2.49628e-05	0.00117137	FALSE	TRUE
SRR2096451	PRJNA289483	Cranial neural crest cells (CNCCs)	212.17	-27.7073	4.20598	2.59948e-05	0.00118609	FALSE	TRUE
SRR1156252	PRJNA236636		46.1426	77.3867	4.20558	2.60415e-05	0.00118609	FALSE	TRUE
SRR387392	SRP009316		-205.213	157.592	4.20513	2.60928e-05	0.00118609	FALSE	TRUE
SRR1781551	PRJNA274020	hek293	190.295	172.247	4.20376	2.62521e-05	0.00118609	FALSE	TRUE
SRR3479143	PRJNA266072	hek293	195.319	177.544	4.19717	2.70269e-05	0.00118609	FALSE	TRUE
SRR1067055	PRJNA34535		248.046	-10.7874	4.19528	2.72534e-05	0.00118609	FALSE	TRUE
SRR031961	PRJNA122271	lcl	-142.503	50.6835	4.19348	2.74709e-05	0.00118609	FALSE	TRUE
SRR2050915	PRJNA262128	lung	62.1384	97.0676	4.19017	2.78748e-05	0.00118609	FALSE	TRUE
SRR1576474	PRJNA261255	ipsc	199.799	-38.7042	4.1901	2.78831e-05	0.00118609	FALSE	TRUE
SRR059131	PRJNA128275	h9	253.548	-17.7108	4.18475	2.85474e-05	0.00118952	FALSE	TRUE
SRR1060789	PRJNA232593	blood	-215.169	-184.874	4.18208	2.88851e-05	0.00120724	FALSE	TRUE
SRR1033457	PRJNA215685	hek293	196.83	171.209	4.16578	3.10289e-05	0.00123552	FALSE	TRUE
SRR031948	PRJNA122271	lcl	-145.208	48.3668	4.16521	3.11073e-05	0.00123552	FALSE	TRUE
SRR1144542	PRJNA236397	monocytes	-248.199	-6.7964	4.16323	3.13773e-05	0.00123552	FALSE	TRUE
SRR1707904	PRJNA270181	Immortalized prostate cancer cell line	47.1269	113.71	4.1619	3.15605e-05	0.00124283	FALSE	TRUE
SRR1747972	PRJNA252962	t TEFF	-248.216	-74.6112	4.16156	3.16086e-05	0.00124283	FALSE	TRUE
SRR976769	PRJNA218926	blood	-225.838	-180.299	4.15924	3.19312e-05	0.00124283	FALSE	TRUE
SRR1918302	PRJNA278767	AML	-261.09	57.5194	4.15701	3.22446e-05	0.00124283	FALSE	TRUE
SRR2001845	PRJNA282593		205.305	-38.6541	4.14463	3.40366e-05	0.00141791	FALSE	TRUE
SRR521483	SRP014320	h1	257.734	-15.014	4.13418	3.56222e-05	0.0014711	FALSE	TRUE
SRR835321	PRJNA200086		231.422	-21.4569	4.12742	3.6686e-05	0.0014711	FALSE	TRUE
SRR1173996	PRJNA238897	lung	73.5955	83.6547	4.12178	3.75948e-05	0.0014711	FALSE	TRUE
SRR031962	PRJNA122271	lcl	-142.213	49.5018	4.12103	3.7718e-05	0.0014711	FALSE	TRUE
SRR032274	PRJNA117631	lcl	-141.539	54.3336	4.12013	3.7866e-05	0.0014711	FALSE	TRUE
SRR031878	PRJNA122271	lcl	-143.875	48.1874	4.1149	3.87354e-05	0.0014711	FALSE	TRUE
SRR1554444	PRJNA258522	ipsc	213.772	-29.4637	4.11285	3.90802e-05	0.0014711	FALSE	TRUE
SRR031960	PRJNA122271	lcl	-146.189	48.7024	4.1102	3.95318e-05	0.00148084	FALSE	TRUE
SRR1608919	PRJNA263397	AML	-273.641	36.6247	4.10476	4.04741e-05	0.00151463	FALSE	TRUE
SRR1999744	PRJNA282167		259.632	-17.2633	4.10269	4.0837e-05	0.00152397	FALSE	TRUE
SRR2937337	PRJNA302818	lcl_s4u_capturing	-125.95	8.84171	4.10253	4.08659e-05	0.00152397	FALSE	TRUE
SRR2038463	PRJNA265099	h1	253.978	-7.49108	4.10117	4.11072e-05	0.00153213	FALSE	TRUE
SRR1918363	PRJNA278767	AML	-279.964	40.0231	4.09661	4.19243e-05	0.00153213	FALSE	TRUE
SRR1743982	PRJNA271704	T-cells	-232.207	-51.3986	4.09225	4.272e-05	0.00153213	FALSE	TRUE
SRR1812727	PRJNA276003	B-cells	-314.857	-45.2372	4.08761	4.35832e-05	0.00153213	FALSE	TRUE
SRR1041717	PRJNA230454	llc12ph	207.58	-41.976	4.08589	4.39075e-05	0.00153213	FALSE	TRUE
SRR031868	PRJNA122271	lcl	-145.832	49.1982	4.07857	4.53127e-05	0.00153213	FALSE	TRUE
SRR1984289	PRJNA280103		-10.2454	-132.292	4.07446	4.61208e-05	0.00154605	FALSE	TRUE
SRR1812746	PRJNA276003	a549	-312.923	-47.1174	4.06822	4.73739e-05	0.00156704	FALSE	TRUE
SRR2038482	PRJNA265099	hipsc11c	254.814	-8.00575	4.06807	4.74038e-05	0.00156704	FALSE	TRUE
SRR534298	PRJNA30709	a549	65.1774	105.252	4.06307	4.84305e-05	0.00156704	FALSE	TRUE
SRR1608873	PRJNA263397	AML	-258.432	68.7031	4.06205	4.8644e-05	0.00156704	FALSE	TRUE
ERR1102012	PRJEB11541	hek293	200.478	168.644	4.05471	5.01958e-05	0.00156923	FALSE	TRUE
SRR597903	PRJNA178020		257.414	-10.0234	4.05426	5.02931e-05	0.00156923	FALSE	TRUE
SRR1576475	PRJNA261255	ipsc	198.751	-40.8958	4.05299	5.05665e-05	0.00156923	FALSE	TRUE
SRR1947738	PRJNA279975	hek293	190.735	167.022	4.05293	5.0581e-05	0.00156923	FALSE	TRUE
SRR067389	PRJNA132893	h9	252.819	-20.2106	4.05129	5.09358e-05	0.00156923	FALSE	TRUE
SRR1593955	PRJNA262733	liver	209.954	-29.5493	4.05094	5.10117e-05	0.00156923	FALSE	TRUE
SRR1747971	PRJNA252962	t TEFF	-247.276	-73.1265	4.04969	5.12863e-05	0.00156923	FALSE	TRUE
SRR2001842	PRJNA282593		213.049	-34.3288	4.04764	5.17366e-05	0.00156923	FALSE	TRUE
SRR031944	PRJNA122271	lcl	-141.818	49.1445	4.04712	5.18515e-05	0.00156923	FALSE	TRUE
SRR3488637	PRJNA321048	bj	84.4203	58.2924	4.04288	5.27982e-05	0.00156923	FALSE	TRUE
SRR828798	PRJNA197326		213.094	-16.9702	4.03832	5.38344e-05	0.00157734	FALSE	TRUE
SRR597889	PRJNA178020		255.165	-19.1702	4.03337	5.49826e-05	0.0016311	FALSE	TRUE
SRR031869	PRJNA122271	lcl	-143.968	49.4319	4.03138	5.54496e-05	0.0016692	FALSE	TRUE
SRR1554442	PRJNA258522	ipsc	212.002	-30.777	4.02594	5.67485e-05	0.00168929	FALSE	TRUE
SRR031906	PRJNA122271	lcl	-140.577	52.2937	4.02372	5.72855e-05	0.00170915	FALSE	TRUE
SRR3031104	PRJNA306206		78.2338	142.454	4.00732	6.1411e-05	0.00179148	FALSE	TRUE
SRR1662326	PRJNA268434	mda231	67.3539	84.3786	4.00532	6.19325e-05	0.00181022	FALSE	TRUE
SRR2184521	PRJNA293987	hepg2	-100.829	93.1544	3.99586	6.44593e-05	0.00187679	FALSE	TRUE
SRR1747966	PRJNA252962	t TFH	-240.031	-64.4101	3.9953	6.4612e-05	0.00187679	FALSE	TRUE
SRR2062198	PRJNA285906		-199.413	119.161	3.99311	6.52127e-05	0.00187679	FALSE	TRUE
SRR976768	PRJNA218926	blood	-225.201	-180.183	3.99087	6.58316e-05	0.00187679	FALSE	TRUE
SRR497707	PRJNA167037	T-cells	-202.319	117.989	3.98894	6.63695e-05	0.00187679	FALSE	TRUE
SRR1918301	PRJNA278767	AML	-261.254	57.6341	3.98858	6.64695e-05	0.00187767	FALSE	TRUE
SRR1200497	PRJNA242307		66.2077	79.263	3.98809	6.66087e-05	0.00187767	FALSE	TRUE
SRR976765	PRJNA218926	blood	-225.23	-180.516	3.98396	6.77766e-05	0.00189873	FALSE	TRUE
SRR2050920	PRJNA262128	lung	189.115	159.824	3.98337	6.79458e-05	0.00189873	FALSE	TRUE
SRR1067051	PRJNA34535		247.815	-10.5075	3.9803	6.88288e-05	0.00189944	FALSE	TRUE
SRR1918691	PRJNA278767	AML	-271.209	58.7868	3.97861	6.9319e-05	0.00189944	FALSE	TRUE
SRR073780	PRJNA153913		41.3135	74.4191	3.97846	6.93621e-05	0.00189944	FALSE	TRUE
SRR1060799	PRJNA232593	blood	-214.987	-185.977	3.9764	6.99666e-05	0.00193863	FALSE	TRUE
SRR1608918	PRJNA263397	AML	-273.489	36.6356	3.97512	7.03427e-05	0.00194215	FALSE	TRUE
SRR1580543	PRJNA261431	a875	69.0741	77.4292	3.97348	7.08299e-05	0.00194215	FALSE	TRUE
SRR1743983	PRJNA271704	T-cells	-233.263	-54.7443	3.97267	7.10711e-05	0.00194215	FALSE	TRUE
SRR2031990	PRJNA284200		-264.316	64.004	3.97163	7.1384e-05	0.00194215	FALSE	TRUE
SRR353527	PRJNA148039		-211.431	159.045	3.97024	7.17995e-05	0.00196699	FALSE	TRUE
SRR031827	PRJNA122271	lcl	-141.83	49.9166	3.96902	7.21693e-05	0.00197531	FALSE	TRUE
SRR2032113	PRJNA284200		-265.077	61.3684	3.96571	7.31778e-05	0.0020137	FALSE	TRUE
SRR1041718	PRJNA230454	llc12ph	207.643	-42.2848	3.96487	7.34374e-05	0.0020383	FALSE	TRUE
SRR073754	PRJNA153913		41.785	71.7177	3.95994	7.497e-05	0.00207598	FALSE	TRUE
SRR2032041	PRJNA284200		-263.52	64.607	3.95521	7.64686e-05	0.00211306	FALSE	TRUE
SRR1662328	PRJNA268434	mda231	67.5506	85.8901	3.9429	8.05033e-05	0.00219415	FALSE	TRUE
SRR2001838	PRJNA282593		256.412	-12.3844	3.94276	8.05503e-05	0.00219415	FALSE	TRUE
SRR497705	PRJNA167037	T-cells	-202.071	118.892	3.94143	8.09971e-05	0.00219448	FALSE	TRUE
SRR1918692	PRJNA278767	AML	-270.729	58.1614	3.93952	8.16433e-05	0.00219448	FALSE	TRUE
SRR1067060	PRJNA34535		248.063	-10.5515	3.93866	8.19371e-05	0.00219448	FALSE	TRUE
SRR191362	PRJNA153965	h9	200.741	-38.9992	3.93692	8.2535e-05	0.00219448	FALSE	TRUE
SRR1662320	PRJNA268434	mda231	66.5678	85.0202	3.93536	8.30723e-05	0.00221785	FALSE	TRUE
SRR828795	PRJNA197326		213.49	-18.1589	3.93379	8.36179e-05	0.00222506	FALSE	TRUE
SRR1656501	PRJNA267697	blood	-238.568	-199.376	3.93342	8.37451e-05	0.00222506	FALSE	TRUE
SRR031925	PRJNA122271	lcl	-141.548	48.6774	3.93307	8.38672e-05	0.00222506	FALSE	TRUE
SRR831698	PRJNA198440	hela	74.0869	137.761	3.93103	8.45821e-05	0.00222506	FALSE	TRUE
SRR1947737	PRJNA279975	hek293	190.667	166.614	3.92551	8.65464e-05	0.00222506	FALSE	TRUE
SRR031814	PRJNA122271	lcl	-145.601	49.5269	3.92365	8.72157e-05	0.0022449	FALSE	TRUE
ERR1102011	PRJEB11541	hek293	201.746	166.876	3.91527	9.03024e-05	0.00228288	FALSE	TRUE
ERR266341	PRJEB1195		218.285	-28.2617	3.91491	9.0437e-05	0.00228288	FALSE	TRUE
SRR037172	PRJNA125337		248.547	-14.2449	3.91251	9.13401e-05	0.00228288	FALSE	TRUE
SRR1608876	PRJNA263397	AML	-259.128	68.6349	3.91062	9.20597e-05	0.00228288	FALSE	TRUE
SRR934233	PRJNA211925	cord blood	-224.612	26.1206	3.91041	9.21405e-05	0.00228288	FALSE	TRUE
ERR266345	PRJEB1195		199.961	-32.8607	3.9083	9.29496e-05	0.00228288	FALSE	TRUE
SRR031958	PRJNA122271	lcl	-146.212	47.5524	3.90693	9.34759e-05	0.00230483	FALSE	TRUE
SRR1918364	PRJNA278767	AML	-280.279	40.2665	3.90573	9.39409e-05	0.00231436	FALSE	TRUE
SRR031936	PRJNA122271	lcl	-142.233	51.0832	3.89557	9.79676e-05	0.00242169	FALSE	TRUE
SRR1707906	PRJNA270181	Immortalized prostate cancer cell line	46.7349	113.916	3.89445	9.84199e-05	0.00242169	FALSE	TRUE
SRR1586371	PRJNA262146	Neural stem cell	208.359	-35.3994	3.89409	9.85686e-05	0.00242169	FALSE	TRUE
SRR066747	PRJNA130043	lcl	-142.79	47.7558	3.89376	9.87006e-05	0.00242169	FALSE	TRUE
SRR836180	PRJNA200696	ovary	-90.6678	-38.7023	3.89316	9.89481e-05	0.00242169	FALSE	TRUE
SRR2557133	PRJNA297763	hek293	193.576	179.838	3.88837	0.000100921	0.0024399	FALSE	TRUE
DRR006427	PRJDB2573		-243.411	-171.528	3.88832	0.00010094	0.00244311	FALSE	TRUE
SRR1060786	PRJNA232593	blood	-214.426	-186.536	3.88629	0.00010179	0.00245215	FALSE	TRUE
SRR2937004	PRJNA302818	lcl_s4u_capturing	-122.859	6.59131	3.88414	0.000102691	0.0024821	FALSE	TRUE
SRR1258231	PRJNA245078	lcl	-232.305	174.026	3.88322	0.000103084	0.00249703	FALSE	TRUE
SRR976767	PRJNA218926	blood	-225.419	-180.166	3.88295	0.000103198	0.00249703	FALSE	TRUE
SRR2062194	PRJNA285906		-199.074	120.032	3.88281	0.000103256	0.00249703	FALSE	TRUE
SRR1656550	PRJNA267697	blood	-237.419	-197.495	3.88142	0.000103848	0.00250295	FALSE	TRUE
SRR828797	PRJNA197326		213.486	-16.7635	3.87734	0.000105603	0.00250588	FALSE	TRUE
SRR2142326	PRJNA291824	cord blood	-252.795	-83.4798	3.87504	0.000106606	0.00254396	FALSE	TRUE
SRR1060798	PRJNA232593	blood	-214.706	-186.482	3.87186	0.000108007	0.00255787	FALSE	TRUE
ERR958495	PRJEB9852		-207.696	149.3	3.87073	0.000108509	0.00255787	FALSE	TRUE
SRR1662327	PRJNA268434	mda231	67.2122	84.6947	3.86596	0.000110655	0.00258362	FALSE	TRUE
SRR974970	PRJNA218585	ocily19	-213.188	151.956	3.86389	0.000111596	0.0026092	FALSE	TRUE
SRR1806657	PRJNA275667	hek293	200.053	171.076	3.86246	0.000112251	0.00262916	FALSE	TRUE
SRR1643228	PRJNA266526		261.389	-15.1512	3.85858	0.000114046	0.00263699	FALSE	TRUE
SRR835322	PRJNA200086		234.423	-19.3049	3.85709	0.000114746	0.00266212	FALSE	TRUE
SRR1744872	PRJNA271796	h9	184.677	-21.6502	3.85358	0.000116401	0.00274576	FALSE	TRUE
SRR1947742	PRJNA279975	hek293	190.243	166.839	3.85319	0.000116589	0.00274576	FALSE	TRUE
SRR2001846	PRJNA282593		205.784	-39.7826	3.84802	0.000119078	0.00282658	FALSE	TRUE
SRR031954	PRJNA122271	lcl	-145.754	48.1308	3.84774	0.000119212	0.00282658	FALSE	TRUE
SRR031888	PRJNA122271	lcl	-141.941	52.2829	3.84687	0.000119637	0.00283951	FALSE	TRUE
SRR1662329	PRJNA268434	mda231	67.9837	86.0448	3.84367	0.000121208	0.00287151	FALSE	TRUE
SRR1918727	PRJNA278767	AML	-279.341	45.3624	3.84229	0.00012189	0.00291759	FALSE	TRUE
SRR646608	PRJNA185828		221.105	-16.2692	3.84031	0.00012288	0.0029593	FALSE	TRUE
SRR950429	PRJNA184717	NPC	205.212	-40.4727	3.84022	0.000122925	0.0029593	FALSE	TRUE
SRR1422909	PRJNA252962	t Na?»ve	-248.655	-75.8529	3.83974	0.000123163	0.0029593	FALSE	TRUE
SRR976762	PRJNA218926	blood	-225.523	-180.423	3.83941	0.000123329	0.0029593	FALSE	TRUE
SRR497709	PRJNA167037	T-cells	-201.993	118.447	3.8355	0.000125308	0.00296378	FALSE	TRUE
SRR1283381	PRJNA246711	cord blood	-226.176	28.0181	3.83327	0.000126451	0.00300546	FALSE	TRUE
SRR831697	PRJNA198440	hela	74.3149	137.717	3.82998	0.000128152	0.00302072	FALSE	TRUE
SRR2051043	PRJNA285874	hepg2	-91.106	90.3619	3.82899	0.000128672	0.00302072	FALSE	TRUE
SRR1806656	PRJNA275667	hek293	200.615	170.799	3.82779	0.000129297	0.00303261	FALSE	TRUE
ERR188339	PRJEB3366	lcl	-227.482	174.684	3.82551	0.000130502	0.00305195	FALSE	TRUE
SRR925707	PRJNA210428	breast	29.4806	64.9784	3.82354	0.000131547	0.0031068	FALSE	TRUE
SRR976763	PRJNA218926	blood	-224.915	-180.486	3.82269	0.000132004	0.00311422	FALSE	TRUE
SRR1608923	PRJNA263397	AML	-271.653	39.3931	3.82215	0.000132292	0.00311563	FALSE	TRUE
SRR1839794	PRJNA277352	blood	-219.313	-171.826	3.82118	0.000132817	0.00311563	FALSE	TRUE
SRR1947739	PRJNA279975	hek293	191.031	167.56	3.81931	0.000133828	0.00311563	FALSE	TRUE
SRR393834	SRP009840	blood	-249.211	61.3844	3.81918	0.000133894	0.00311563	FALSE	TRUE
SRR031934	PRJNA122271	lcl	-140.887	50.6389	3.81589	0.000135693	0.00316294	FALSE	TRUE
SRR1060794	PRJNA232593	blood	-214.815	-185.609	3.81292	0.000137337	0.00318134	FALSE	TRUE
SRR597901	PRJNA178020		258.05	-9.13737	3.81136	0.000138204	0.00323093	FALSE	TRUE
SRR2937187	PRJNA302818	lcl_s4u_capturing	-125.093	5.36209	3.80976	0.0001391	0.0032381	FALSE	TRUE
ERR1102002	PRJEB11541	hek293	201.182	167.267	3.80664	0.000140869	0.00332278	FALSE	TRUE
SRR353525	PRJNA148039		-212.369	157.39	3.80599	0.000141236	0.00332632	FALSE	TRUE
SRR835319	PRJNA200086		232.516	-20.2828	3.80511	0.000141739	0.00334385	FALSE	TRUE
SRR1608870	PRJNA263397	AML	-258.78	68.6557	3.80159	0.00014377	0.00341028	FALSE	TRUE
SRR032255	PRJNA117631	lcl	-140.81	54.5742	3.80034	0.000144496	0.00342023	FALSE	TRUE
SRR2184520	PRJNA293987	hepg2	-100.757	92.652	3.80019	0.000144586	0.00342023	FALSE	TRUE
SRR031855	PRJNA122271	lcl	-146.82	49.6789	3.7988	0.000145398	0.00342023	FALSE	TRUE
SRR1049832	PRJNA231724	k562	80.0073	155.332	3.79843	0.000145613	0.00342023	FALSE	TRUE
SRR1313288	PRJNA251404	blood	-217.889	-183.407	3.79419	0.000148125	0.00344433	FALSE	TRUE
SRR1747970	PRJNA252962	t TEFF	-245.588	-70.251	3.79155	0.000149708	0.00346432	FALSE	TRUE
SRR1662321	PRJNA268434	mda231	66.4497	84.5165	3.79137	0.000149816	0.0034814	FALSE	TRUE
SRR2051039	PRJNA285874	hepg2	-90.3301	90.6966	3.78938	0.000151025	0.00350877	FALSE	TRUE
SRR031822	PRJNA122271	lcl	-146.976	49.0316	3.7834	0.000154702	0.0036	FALSE	TRUE
SRR031866	PRJNA122271	lcl	-146.744	48.3487	3.78337	0.000154718	0.0036	FALSE	TRUE
SRR597906	PRJNA178020		257.521	-9.80191	3.78331	0.000154757	0.0036	FALSE	TRUE
SRR3417638	PRJNA319310	Mino stable cell transfected with control vectctor, and induced with Doxycyclin for 48H	-210.78	171.712	3.77749	0.000158419	0.00370787	FALSE	TRUE
SRR3031107	PRJNA306206		77.5948	141.913	3.77609	0.000159309	0.0037233	FALSE	TRUE
SRR1554441	PRJNA258522	ipsc	251.835	-12.4535	3.77581	0.000159491	0.0037233	FALSE	TRUE
SRR1806645	PRJNA275667	hek293	200.096	171.528	3.77269	0.000161497	0.00377033	FALSE	TRUE
SRR1726361	PRJNA270845	hmc-lt	98.945	55.2281	3.76719	0.000165094	0.00384925	FALSE	TRUE
SRR031857	PRJNA122271	lcl	-144.447	47.2362	3.76649	0.000165558	0.00384925	FALSE	TRUE
SRR1608922	PRJNA263397	AML	-271.619	39.2281	3.76232	0.000168347	0.00388388	FALSE	TRUE
SRR031957	PRJNA122271	lcl	-146.53	48.2664	3.75832	0.000171059	0.00391865	FALSE	TRUE
SRR2648296	PRJNA298743	T-cells	-224.106	167.195	3.75709	0.000171901	0.00392892	FALSE	TRUE
SRR032258	PRJNA117631	lcl	-143.556	55.2718	3.75588	0.000172736	0.00392892	FALSE	TRUE
SRR1025672	PRJNA227025	granta-519	-219.914	167.591	3.7539	0.000174104	0.00396654	FALSE	TRUE
SRR1947740	PRJNA279975	hek293	190.6	167.229	3.75323	0.000174568	0.0039823	FALSE	TRUE
SRR067390	PRJNA132893	h9	253.718	-18.4474	3.75234	0.00017519	0.00398821	FALSE	TRUE
SRR1422906	PRJNA252962	t Na?»ve	-245.501	-71.6295	3.75105	0.000176094	0.004	FALSE	TRUE
SRR1947744	PRJNA279975	hek293	190.777	167.469	3.74977	0.000176998	0.004	FALSE	TRUE
SRR1608871	PRJNA263397	AML	-259.045	68.7998	3.749	0.00017754	0.004	FALSE	TRUE
SRR1124844	PRJNA235876	dohh2	-215.345	165.489	3.7483	0.000178034	0.004	FALSE	TRUE
SRR1060795	PRJNA232593	blood	-214.07	-186.134	3.74638	0.000179403	0.00401168	FALSE	TRUE
SRR1662323	PRJNA268434	mda231	66.5721	84.2908	3.74323	0.000181672	0.00407371	FALSE	TRUE
SRR836178	PRJNA200696	ovary	-90.6205	-38.7757	3.74266	0.000182082	0.00408519	FALSE	TRUE
SRR032244	PRJNA117631	lcl	-140.227	54.5269	3.74097	0.000183308	0.00411314	FALSE	TRUE
SRR2925160	PRJNA302748		78.3998	71.8718	3.74081	0.000183432	0.00411314	FALSE	TRUE
SRR353526	PRJNA148039		-212.061	157.637	3.73956	0.000184339	0.00411314	FALSE	TRUE
SRR1956815	PRJNA280568		195.654	-40.7824	3.73922	0.00018459	0.00411314	FALSE	TRUE
SRR031892	PRJNA122271	lcl	-141.11	51.6331	3.73919	0.000184616	0.00411314	FALSE	TRUE
SRR835320	PRJNA200086		233.299	-20.4515	3.73914	0.000184651	0.00411314	FALSE	TRUE
SRR896673	PRJNA208369		-63.1759	-16.5867	3.73627	0.000186769	0.00414286	FALSE	TRUE
SRR1313104	PRJNA251383	breast	-3.13077	-173.419	3.73538	0.000187434	0.00415094	FALSE	TRUE
SRR2051036	PRJNA285874	hepg2	-89.9078	90.8551	3.73459	0.00018802	0.00415094	FALSE	TRUE
SRR1608872	PRJNA263397	AML	-258.542	68.6177	3.73432	0.000188222	0.00415094	FALSE	TRUE
SRR031873	PRJNA122271	lcl	-145.009	49.7098	3.73245	0.000189625	0.00416196	FALSE	TRUE
SRR1633335	PRJNA265099		254.525	-10.5852	3.72921	0.000192078	0.00419476	FALSE	TRUE
SRR031951	PRJNA122271	lcl	-144.081	47.4436	3.7283	0.000192775	0.00420954	FALSE	TRUE
SRR1608875	PRJNA263397	AML	-259.035	68.8073	3.7273	0.000193542	0.00421102	FALSE	TRUE
SRR031905	PRJNA122271	lcl	-141.435	51.9562	3.72645	0.000194198	0.00423113	FALSE	TRUE
ERR958496	PRJEB9852		-207.267	149.757	3.72391	0.000196165	0.00426063	FALSE	TRUE
SRR1633336	PRJNA265099		254.384	-11.3409	3.72345	0.000196519	0.00426063	FALSE	TRUE
SRR976766	PRJNA218926	blood	-225.384	-180.503	3.71397	0.000204032	0.00436297	FALSE	TRUE
SRR031915	PRJNA122271	lcl	-146.904	48.0751	3.71087	0.000206548	0.00437443	FALSE	TRUE
SRR1806650	PRJNA275667	hek293	200.804	171.332	3.70884	0.000208209	0.00439781	FALSE	TRUE
SRR069060	PRJNA79791		-211.998	156.215	3.70683	0.000209867	0.00442029	FALSE	TRUE
SRR976764	PRJNA218926	blood	-225.458	-180.224	3.70628	0.000210325	0.00442029	FALSE	TRUE
SRR1608874	PRJNA263397	AML	-258.534	69.1182	3.70527	0.000211162	0.00442029	FALSE	TRUE
SRR2313101	PRJNA295064	nalm-6	-204.522	137.598	3.70338	0.000212743	0.00446154	FALSE	TRUE
SRR3540231	PRJNA322038	cumulus oophorus cells	-89.188	-39.5816	3.70022	0.000215417	0.00454381	FALSE	TRUE
SRR1608845	PRJNA263397	AML	-260.283	65.8421	3.70011	0.000215502	0.00454381	FALSE	TRUE
SRR2313098	PRJNA295064	nalm-6	-204.55	137.638	3.69837	0.000216986	0.00455036	FALSE	TRUE
ERR266339	PRJEB1195		216.989	-28.3936	3.69451	0.00022031	0.00459677	FALSE	TRUE
SRR1608877	PRJNA263397	AML	-258.905	68.9209	3.69451	0.000220311	0.00459677	FALSE	TRUE
SRR1025674	PRJNA227025	z138	-209.996	154.705	3.69222	0.000222309	0.00465594	FALSE	TRUE
SRR1608860	PRJNA263397	AML	-254.755	62.5939	3.69161	0.000222836	0.00468332	FALSE	TRUE
SRR2937189	PRJNA302818	lcl_s4u_capturing	-125.665	6.32436	3.69059	0.000223733	0.00468917	FALSE	TRUE
SRR1656565	PRJNA267697	blood	-238.327	-200.188	3.68902	0.000225123	0.00470328	FALSE	TRUE
SRR934636	PRJNA210428	breast	46.6562	70.1135	3.68897	0.000225161	0.00470328	FALSE	TRUE
SRR1060782	PRJNA232593	blood	-214.958	-185.526	3.68884	0.000225275	0.00470328	FALSE	TRUE
SRR1812730	PRJNA276003	B-cells	-313.776	-45.4457	3.68714	0.000226792	0.00471731	FALSE	TRUE
SRR545700	PRJNA30709	monocytes	-247.633	-3.32113	3.68548	0.000228273	0.00471831	FALSE	TRUE
SRR521453	SRP014320	gm12878	-220.621	174.866	3.68525	0.000228476	0.00471831	FALSE	TRUE
SRR393832	SRP009840	blood	-247.055	60.2819	3.68517	0.000228548	0.00471831	FALSE	TRUE
SRR1918294	PRJNA278767	AML	-264.253	44.8624	3.68223	0.000231205	0.00474145	FALSE	TRUE
SRR828796	PRJNA197326		213.662	-17.8867	3.68166	0.000231718	0.00474145	FALSE	TRUE
SRR1812708	PRJNA276003	B-cells	-315.075	-45.2439	3.68155	0.000231824	0.00474145	FALSE	TRUE
SRR1519070	PRJNA255514	mcf7	-10.1286	15.0514	3.68125	0.000232097	0.00474606	FALSE	TRUE
SRR934237	PRJNA211925	cord blood	-224.371	26.2044	3.67944	0.00023375	0.00475524	FALSE	TRUE
SRR1662331	PRJNA268434	mda231	67.1746	84.9836	3.67926	0.00023391	0.00475567	FALSE	TRUE
SRR1060783	PRJNA232593	blood	-214.178	-186.518	3.67777	0.000235282	0.00476936	FALSE	TRUE
SRR805749	PRJNA196147	B-cells	-314.904	-56.8235	3.67635	0.000236598	0.00480452	FALSE	TRUE
SRR2051038	PRJNA285874	hepg2	-92.3998	90.1985	3.67396	0.000238817	0.00480553	FALSE	TRUE
SRR031818	PRJNA122271	lcl	-145.641	49.2014	3.67365	0.000239107	0.00481865	FALSE	TRUE
SRR534303	PRJNA30709	sknsh	79.0174	55.3785	3.67333	0.000239406	0.00482788	FALSE	TRUE
SRR031916	PRJNA122271	lcl	-147.442	48.3146	3.67216	0.00024051	0.00482788	FALSE	TRUE
SRR2937192	PRJNA302818	lcl_s4u_capturing	-124.651	6.58096	3.6721	0.000240562	0.00482788	FALSE	TRUE
SRR1554443	PRJNA258522	ipsc	212.859	-30.3416	3.67114	0.000241467	0.00483677	FALSE	TRUE
SRR3488636	PRJNA321048	bj	84.8562	57.9338	3.66979	0.000242748	0.00486278	FALSE	TRUE
SRR1918300	PRJNA278767	AML	-274.155	42.2262	3.66629	0.000246099	0.00489744	FALSE	TRUE
SRR032273	PRJNA117631	lcl	-140.713	53.98	3.66069	0.000251532	0.00501277	FALSE	TRUE
SRR1839800	PRJNA277352	blood	-220.311	-173.407	3.66029	0.000251933	0.00502124	FALSE	TRUE
SRR525258	PRJNA171063	B-cells	-311.528	-56.9047	3.65613	0.000256048	0.00507173	FALSE	TRUE
SRR1995322	PRJNA282134	mda231	47.2458	138.679	3.65171	0.0002605	0.00516807	FALSE	TRUE
SRR2051031	PRJNA285874	hepg2	-90.8694	90.3976	3.64778	0.000264516	0.00526448	FALSE	TRUE
SRR1576470	PRJNA261255	ipsc	209.013	-35.3118	3.64613	0.000266215	0.00526711	FALSE	TRUE
SRR646606	PRJNA185828		222.37	-16.5912	3.64509	0.000267299	0.00527106	FALSE	TRUE
SRR2937190	PRJNA302818	lcl_s4u_capturing	-124.669	6.41296	3.64135	0.000271209	0.00537885	FALSE	TRUE
SRR1812741	PRJNA276003	B-cells	-314.693	-45.2943	3.64036	0.000272254	0.00541978	FALSE	TRUE
SRR497706	PRJNA167037	T-cells	-202.105	118.28	3.64031	0.000272308	0.00541978	FALSE	TRUE
SRR1060777	PRJNA232593	blood	-215.026	-184.623	3.64002	0.000272616	0.00542739	FALSE	TRUE
SRR1608859	PRJNA263397	AML	-255.063	62.4665	3.63898	0.000273722	0.00544251	FALSE	TRUE
SRR536815	PRJNA172723	hepg2	-92.9513	91.1053	3.63812	0.000274638	0.00544251	FALSE	TRUE
SRR1593956	PRJNA262733	liver	210.104	-29.3015	3.63782	0.000274954	0.00544251	FALSE	TRUE
SRR1551110	PRJNA258216	B-cells	-309.235	-55.7391	3.63622	0.000276664	0.0054538	FALSE	TRUE
SRR536816	PRJNA172723	hepg2	-91.8091	91.3644	3.63523	0.000277733	0.00548891	FALSE	TRUE
SRR031900	PRJNA122271	lcl	-141.372	53.2518	3.63519	0.000277772	0.00548891	FALSE	TRUE
SRR2937231	PRJNA302818	lcl_s4u_capturing	-129.41	6.85401	3.63485	0.000278143	0.00548891	FALSE	TRUE
SRR1608827	PRJNA263397	AML	-260.332	63.3392	3.63023	0.000283167	0.00561633	FALSE	TRUE
SRR2990328	PRJNA305762	renal cortex,nephrogenic interstitium,renal cortical interstitium	-46.3453	-91.3904	3.62951	0.00028396	0.00563622	FALSE	TRUE
SRR805755	PRJNA196147	B-cells	-315.151	-56.9429	3.62921	0.000284292	0.00563977	FALSE	TRUE
SRR925689	PRJNA210428	breast	39.7701	74.3508	3.6288	0.000284739	0.00564687	FALSE	TRUE
SRR3031105	PRJNA306206		77.372	141.096	3.62849	0.000285085	0.00564687	FALSE	TRUE
SRR1060785	PRJNA232593	blood	-214.271	-186.417	3.6281	0.000285513	0.00565747	FALSE	TRUE
SRR1744873	PRJNA271796	h9	183.886	-20.578	3.62772	0.00028593	0.00565747	FALSE	TRUE
ERR1102008	PRJEB11541	hek293	199.584	169.328	3.62578	0.000288087	0.00570388	FALSE	TRUE
SRR926668	PRJNA210531		-231.983	178.988	3.62386	0.00029024	0.00575586	FALSE	TRUE
SRR1551097	PRJNA258216	B-cells	-309.157	-55.3797	3.62189	0.000292457	0.00578226	FALSE	TRUE
SRR836179	PRJNA200696	ovary	-90.5216	-38.3297	3.62133	0.000293088	0.00580515	FALSE	TRUE
SRR1025671	PRJNA227025	granta-519	-215.239	166.423	3.62037	0.000294187	0.00582197	FALSE	TRUE
SRR949079	PRJNA214592	AML	-273.065	58.3448	3.61981	0.000294824	0.00582197	FALSE	TRUE
SRR521479	SRP014320	h1	256.857	-16.7896	3.61844	0.000296383	0.00586869	FALSE	TRUE
SRR1707915	PRJNA270181	Immortalized prostate cancer cell line	47.4219	114.264	3.61829	0.000296561	0.005872	FALSE	TRUE
SRR1662322	PRJNA268434	mda231	66.8689	83.9869	3.61572	0.000299516	0.00595048	FALSE	TRUE
SRR031926	PRJNA122271	lcl	-141.453	50.9387	3.61375	0.000301805	0.00600478	FALSE	TRUE
SRR1947745	PRJNA279975	hek293	189.958	167.294	3.61313	0.000302525	0.00601115	FALSE	TRUE
SRR1258223	PRJNA245078	lcl	-231.471	174.213	3.61189	0.000303974	0.00601735	FALSE	TRUE
DRR001173	PRJDA69989		74.3753	91.1388	3.61178	0.000304103	0.00601735	FALSE	TRUE
SRR1564408	PRJNA260224		257.851	-17.1517	3.6114	0.000304546	0.00601735	FALSE	TRUE
ERR266330	PRJEB1195		200.338	-32.7636	3.61136	0.000304596	0.00601735	FALSE	TRUE
SRR1528555	PRJNA256302	hcc1599	37.6643	73.3008	3.61115	0.000304846	0.00601735	FALSE	TRUE
SRR1643227	PRJNA266526		261.469	-15.4629	3.60926	0.000307069	0.00602201	FALSE	TRUE
SRR1734826	PRJNA271162	a549	33.4963	88.0001	3.60738	0.000309304	0.00605799	FALSE	TRUE
SRR1839797	PRJNA277352	blood	-221.389	-173.243	3.60723	0.000309479	0.00605799	FALSE	TRUE
SRR1608900	PRJNA263397	AML	-259.338	66.381	3.60607	0.000310872	0.00606416	FALSE	TRUE
SRR1812712	PRJNA276003	B-cells	-314.56	-45.5395	3.60461	0.000312624	0.0060968	FALSE	TRUE
SRR1554440	PRJNA258522	ipsc	251.758	-12.1129	3.60388	0.000313496	0.00610288	FALSE	TRUE
SRR3144573	PRJNA306804	hela	72.7562	133.815	3.60369	0.000313736	0.00610288	FALSE	TRUE
SRR1812740	PRJNA276003	B-cells	-313.201	-47.4529	3.60267	0.000314963	0.00610895	FALSE	TRUE
SRR1576479	PRJNA261255	ipsc	197.612	-43.4534	3.60146	0.000316436	0.00611929	FALSE	TRUE
SRR2096447	PRJNA289483	Cranial neural crest cells (CNCCs)	213.121	-27.2626	3.60121	0.000316735	0.00611929	FALSE	TRUE
SRR2124172	PRJNA290616	huvec	58.8058	62.8683	3.59969	0.000318602	0.00613846	FALSE	TRUE
SRR553463	PRJNA174350	neutrophils	-257.687	-149.641	3.59547	0.0003238	0.00621061	FALSE	TRUE
SRR2071722	PRJNA287562	neutrophils	-256.977	-149.273	3.59447	0.000325054	0.0062241	FALSE	TRUE
SRR2038485	PRJNA265099	hipsc17b	254.745	-8.06297	3.59439	0.000325147	0.00622699	FALSE	TRUE
SRR1707907	PRJNA270181	Immortalized prostate cancer cell line	47.8456	113.798	3.59296	0.000326946	0.00623565	FALSE	TRUE
SRR1564407	PRJNA260224		257.632	-17.6533	3.59049	0.000330055	0.00629008	FALSE	TRUE
SRR1947743	PRJNA279975	hek293	189.681	167.931	3.58977	0.000330969	0.0063022	FALSE	TRUE
SRR1812751	PRJNA276003	B-cells	-315.598	-51.0317	3.58932	0.000331541	0.0063022	FALSE	TRUE
ERR266335	PRJEB1195		255.281	-17.9809	3.5884	0.000332712	0.0063022	FALSE	TRUE
SRR1951636	PRJNA280230	blood	-237.339	-199.145	3.58808	0.000333123	0.00630501	FALSE	TRUE
SRR1747967	PRJNA252962	t TFH	-243.246	-68.2332	3.58579	0.000336065	0.00632375	FALSE	TRUE
SRR925692	PRJNA210428	breast	40.1945	76.0383	3.58489	0.000337219	0.00632931	FALSE	TRUE
SRR1747968	PRJNA252962	t TFH	-247.535	-74.3295	3.58145	0.000341698	0.00639098	FALSE	TRUE
SRR1060769	PRJNA232593	blood	-222.449	-173.04	3.58144	0.000341709	0.00639098	FALSE	TRUE
SRR2000187	PRJNA282454	a549	242.89	-3.72594	3.58043	0.000343033	0.0063943	FALSE	TRUE
SRR2313099	PRJNA295064	nalm-6	-204.434	137.549	3.57722	0.000347267	0.00646269	FALSE	TRUE
SRR1839792	PRJNA277352	blood	-227.35	-175.715	3.57661	0.000348074	0.00646532	FALSE	TRUE
SRR1139366	PRJNA236130	hgdp00858	-230.496	182.534	3.57616	0.000348682	0.00647541	FALSE	TRUE
SRR805747	PRJNA196147	B-cells	-314.803	-56.3877	3.57594	0.000348968	0.00649293	FALSE	TRUE
SRR1656536	PRJNA267697	blood	-237.148	-199.465	3.57518	0.000349993	0.00649331	FALSE	TRUE
SRR1608847	PRJNA263397	AML	-281.057	33.7221	3.57497	0.00035027	0.00649331	FALSE	TRUE
SRR2001841	PRJNA282593		221.839	-29.9448	3.5729	0.000353054	0.00653333	FALSE	TRUE
SRR3417639	PRJNA319310	Mino stable cell transfected with small hairpin targeting BTK, and induced with Doxycyclin for 48H	-211.181	170.697	3.56868	0.000358782	0.00661267	FALSE	TRUE
SRR1656518	PRJNA267697	blood	-238.545	-196.334	3.56733	0.000360643	0.00662996	FALSE	TRUE
SRR1608844	PRJNA263397	AML	-260.381	65.8161	3.56626	0.000362113	0.00664736	FALSE	TRUE
SRR2001844	PRJNA282593		207.106	-37.5719	3.56603	0.000362424	0.00664736	FALSE	TRUE
SRR1839793	PRJNA277352	blood	-227.799	-178.304	3.56417	0.000365007	0.00664736	FALSE	TRUE
SRR031895	PRJNA122271	lcl	-146.197	48.3485	3.56392	0.000365361	0.00664736	FALSE	TRUE
ERR266338	PRJEB1195		202.503	-32.3268	3.56314	0.000366443	0.00664736	FALSE	TRUE
SRR2051042	PRJNA285874	hepg2	-91.2699	90.1816	3.56313	0.000366466	0.00664736	FALSE	TRUE
SRR1812732	PRJNA276003	B-cells	-313.584	-46.1549	3.56297	0.000366681	0.00664736	FALSE	TRUE
SRR1608856	PRJNA263397	AML	-254.904	62.3042	3.56286	0.00036684	0.00664736	FALSE	TRUE
SRR949080	PRJNA214592	AML	-272.984	58.3768	3.56205	0.000367969	0.00664736	FALSE	TRUE
SRR863230	PRJNA203652	hek293	205.579	175.773	3.56168	0.000368487	0.00664736	FALSE	TRUE
SRR1282064	PRJNA246532	reh-r	-202.714	108.592	3.56054	0.000370094	0.00664978	FALSE	TRUE
SRR805726	PRJNA196147	B-cells	-316.456	-55.1047	3.55716	0.000374883	0.00675325	FALSE	TRUE
SRR1608838	PRJNA263397	AML	-260.353	66.3739	3.55672	0.000375514	0.00675325	FALSE	TRUE
SRR1951644	PRJNA280230	blood	-238.697	-196.217	3.55598	0.000376567	0.00675325	FALSE	TRUE
SRR3540218	PRJNA322038		-89.7357	-38.7165	3.55526	0.000377612	0.00676513	FALSE	TRUE
SRR031932	PRJNA122271	lcl	-141.457	52.1588	3.55429	0.000378998	0.00676724	FALSE	TRUE
SRR031872	PRJNA122271	lcl	-144.773	48.7622	3.55429	0.000379006	0.00676724	FALSE	TRUE
SRR2937229	PRJNA302818	lcl_s4u_capturing	-122.735	6.87446	3.55428	0.000379012	0.00676724	FALSE	TRUE
SRR805751	PRJNA196147	B-cells	-315.274	-56.0345	3.55333	0.000380389	0.00677188	FALSE	TRUE
SRR896716	PRJNA208369		12.2222	-23.0919	3.55189	0.00038248	0.0067957	FALSE	TRUE
SRR2313100	PRJNA295064	nalm-6	-204.922	138.266	3.54964	0.000385757	0.00685714	FALSE	TRUE
SRR1060797	PRJNA232593	blood	-214.272	-185.984	3.54746	0.000388959	0.00688034	FALSE	TRUE
SRR2001847	PRJNA282593		204.306	-40.9462	3.54722	0.000389312	0.00688034	FALSE	TRUE
SRR1608848	PRJNA263397	AML	-280.82	33.5478	3.54497	0.000392652	0.00692199	FALSE	TRUE
SRR1638523	PRJNA266296	T-cells	-232.391	-45.2792	3.54206	0.000397016	0.00696113	FALSE	TRUE
SRR350279	PRJNA147251	imr90	100.164	58.6631	3.54118	0.000398335	0.00697953	FALSE	TRUE
SRR1639744	PRJNA266312	mdamb436	63.7603	89.6733	3.53777	0.000403517	0.00707541	FALSE	TRUE
SRR031887	PRJNA122271	lcl	-142.141	49.9347	3.53648	0.000405494	0.00708363	FALSE	TRUE
SRR949091	PRJNA214592	AML	-283.08	46.1858	3.53557	0.000406901	0.00710877	FALSE	TRUE
SRR1567909	PRJNA260186	hela	74.1255	142.958	3.53466	0.000408302	0.00713086	FALSE	TRUE
SRR031910	PRJNA122271	lcl	-140.932	51.7796	3.53368	0.000409818	0.00716282	FALSE	TRUE
SRR1060757	PRJNA232593	blood	-221.776	-173.373	3.53337	0.000410297	0.0071648	FALSE	TRUE
SRR1608858	PRJNA263397	AML	-254.496	62.3462	3.53292	0.00041099	0.00718074	FALSE	TRUE
ERR204896	PRJEB3366	lcl	-212.739	177.663	3.53204	0.000412371	0.00720557	FALSE	TRUE
SRR1918279	PRJNA278767	AML	-265.927	55.6725	3.53146	0.000413269	0.00722338	FALSE	TRUE
SRR1918174	PRJNA278311		-306.848	-46.8616	3.53025	0.000415163	0.00725381	FALSE	TRUE
SRR597905	PRJNA178020		256.699	-10.0977	3.52819	0.000418409	0.00729917	FALSE	TRUE
ERR1102004	PRJEB11541	hek293	200.568	168.139	3.52666	0.000420833	0.00731674	FALSE	TRUE
SRR1812703	PRJNA276003	B-cells	-315.342	-45.7088	3.52453	0.000424231	0.00737422	FALSE	TRUE
SRR2937049	PRJNA302818	lcl_s4u_capturing	-121.661	7.55565	3.52262	0.0004273	0.0074329	FALSE	TRUE
SRR578641	PRJNA34535	ovary	10.6938	-119.67	3.52202	0.000428278	0.00744154	FALSE	TRUE
ERR266333	PRJEB1195	a549	245.352	-24.2915	3.51903	0.000433131	0.00753603	FALSE	TRUE
SRR1660336	PRJNA268222	NCCIT cells, hECC	244.892	-22.219	3.51879	0.000433526	0.00753941	FALSE	TRUE
SRR2003927	SRP057855	brain	178.91	-40.5261	3.51815	0.000434568	0.00755479	FALSE	TRUE
SRR934239	PRJNA211925	cord blood	-224.811	26.6693	3.51721	0.000436111	0.00757866	FALSE	TRUE
SRR2028010	PRJNA284119	blood	-175.607	-71.7003	3.514	0.000441413	0.00764986	FALSE	TRUE
SRR2313096	PRJNA295064	nalm-6	-204.682	138.046	3.51281	0.000443398	0.00768342	FALSE	TRUE
SRR1025673	PRJNA227025	z138	-208.383	153.146	3.50858	0.000450499	0.00779959	FALSE	TRUE
SRR2001839	PRJNA282593		254.855	-14.0255	3.50848	0.000450678	0.00779959	FALSE	TRUE
SRR2501687	PRJNA296798		249.232	-14.0805	3.50799	0.00045151	0.00781609	FALSE	TRUE
SRR1608891	PRJNA263397	AML	-257.787	59.0073	3.50779	0.000451838	0.00781609	FALSE	TRUE
SRR1918295	PRJNA278767	AML	-266.238	54.2834	3.50593	0.000455022	0.00786775	FALSE	TRUE
SRR1576477	PRJNA261255	ipsc	197.513	-45.4504	3.50488	0.000456805	0.00789899	FALSE	TRUE
SRR1060796	PRJNA232593	blood	-214.331	-186.649	3.5042	0.000457977	0.00790995	FALSE	TRUE
SRR1956817	PRJNA280568		196.343	-40.8855	3.50315	0.000459788	0.00792617	FALSE	TRUE
SRR1608843	PRJNA263397	AML	-260.033	65.891	3.50122	0.000463126	0.00793034	FALSE	TRUE
SRR1313303	PRJNA251404	blood	-217.55	-183.606	3.50078	0.000463904	0.00793514	FALSE	TRUE
SRR1182058	PRJNA237340	a549	-36.6286	-156.695	3.50012	0.000465048	0.00793514	FALSE	TRUE
SRR1313292	PRJNA251404	blood	-218.245	-182.626	3.49996	0.000465334	0.00793514	FALSE	TRUE
SRR805735	PRJNA196147	B-cells	-316.888	-56.2841	3.49818	0.000468437	0.00793514	FALSE	TRUE
SRR1550988	PRJNA258216	B-cells	-308.795	-56.3014	3.49752	0.00046961	0.00793514	FALSE	TRUE
SRR1918394	PRJNA278767	AML	-281.219	41.4414	3.49625	0.000471853	0.00793514	FALSE	TRUE
SRR031839	PRJNA122271	lcl	-145.539	48.1964	3.49567	0.000472882	0.00793514	FALSE	TRUE
SRR771550	PRJNA192838	kidney	192.878	169.924	3.49563	0.00047295	0.00793514	FALSE	TRUE
ERR789384	PRJEB8740	granulocyte	-259.787	-147.918	3.49489	0.000474264	0.00794448	FALSE	TRUE
SRR934218	PRJNA211925	cord blood	-224.213	35.7604	3.49422	0.000475443	0.00795905	FALSE	TRUE
SRR2214068	PRJNA294025		74.0692	82.267	3.49371	0.00047635	0.00797493	FALSE	TRUE
SRR1633337	PRJNA265099		254.714	-11.5227	3.49356	0.000476621	0.00797627	FALSE	TRUE
SRR031946	PRJNA122271	lcl	-140.965	49.326	3.49303	0.000477571	0.00797893	FALSE	TRUE
SRR1274578	PRJNA246387	h1	240.674	-23.1857	3.49018	0.000482688	0.00804734	FALSE	TRUE
SRR2124173	PRJNA290616	huvec	58.5428	62.6006	3.48997	0.000483077	0.00804862	FALSE	TRUE
SRR1554445	PRJNA258522	ipsc	205.836	-35.2989	3.48783	0.000486949	0.00809711	FALSE	TRUE
SRR597909	PRJNA178020		258.113	-8.72886	3.4867	0.000489026	0.00815324	FALSE	TRUE
SRR1784142	PRJNA274258	T-cells	-251.386	-76.699	3.48498	0.000492167	0.00817887	FALSE	TRUE
SRR948498	PRJNA214428	ALL	-270.776	60.1376	3.48493	0.000492272	0.00817887	FALSE	TRUE
SRR1576512	PRJNA261255	ipsc	197.15	-40.5391	3.48481	0.000492479	0.00817887	FALSE	TRUE
SRR1182062	PRJNA237340	muscle	-8.80725	-146.828	3.48464	0.000492806	0.00817887	FALSE	TRUE
SRR805738	PRJNA196147	B-cells	-316.149	-54.3471	3.48459	0.000492898	0.00817887	FALSE	TRUE
SRR2072605	PRJNA287649	blood	-254.825	5.6265	3.4832	0.000495455	0.00817887	FALSE	TRUE
SRR521514	SRP014320	h1	252.825	-15.8066	3.48258	0.000496602	0.00817887	FALSE	TRUE
SRR031955	PRJNA122271	lcl	-145.412	48.0285	3.48254	0.000496675	0.00817887	FALSE	TRUE
SRR1839791	PRJNA277352	blood	-218.895	-170.572	3.48237	0.000497002	0.00817887	FALSE	TRUE
SRR2184524	PRJNA293987	hepg2	-102.203	91.874	3.48042	0.000500636	0.00823643	FALSE	TRUE
SRR1806652	PRJNA275667	hek293	200.898	170.739	3.47869	0.000503874	0.00828075	FALSE	TRUE
SRR1273700	PRJNA246355	human Neural Stem Cells (hNSCs)	209.691	-40.5623	3.47812	0.000504944	0.00829472	FALSE	TRUE
SRR950427	PRJNA184717	neuron	199.141	-46.5411	3.47624	0.000508504	0.00831302	FALSE	TRUE
SRR2313097	PRJNA295064	nalm-6	-204.76	137.776	3.47549	0.000509921	0.00831626	FALSE	TRUE
SRR1707905	PRJNA270181	Immortalized prostate cancer cell line	47.1608	114.084	3.47455	0.000511703	0.0083376	FALSE	TRUE
SRR1036136	PRJNA229548	AML	-266.948	61.1684	3.4728	0.000515053	0.00840663	FALSE	TRUE
SRR1299758	PRJNA248665	h1	252.705	-20.5408	3.47176	0.000517067	0.00842239	FALSE	TRUE
SRR1662325	PRJNA268434	mda231	66.5587	84.4738	3.47156	0.000517438	0.00842239	FALSE	TRUE
SRR031840	PRJNA122271	lcl	-147.125	47.7869	3.4714	0.000517745	0.0084264	FALSE	TRUE
SRR2970560	PRJNA304716		195.003	175.235	3.47105	0.000518423	0.0084264	FALSE	TRUE
SRR646609	PRJNA185828		220.718	-15.8096	3.46904	0.000522318	0.00848638	FALSE	TRUE
SRR1812733	PRJNA276003	B-cells	-314.606	-46.6697	3.46596	0.000528332	0.0085309	FALSE	TRUE
SRR1182054	PRJNA237340	brain	206.054	-212.907	3.4657	0.000528847	0.0085309	FALSE	TRUE
SRR934351	PRJNA211925	cord blood	-221.819	27.633	3.46564	0.00052897	0.0085309	FALSE	TRUE
SRR805730	PRJNA196147	B-cells	-317.252	-55.3631	3.46477	0.000530681	0.00855164	FALSE	TRUE
SRR1608883	PRJNA263397	AML	-268.419	41.0195	3.46378	0.000532639	0.0085966	FALSE	TRUE
SRR315332	PRJNA30709	hela	75.3879	139.651	3.46355	0.000533103	0.00859748	FALSE	TRUE
SRR032262	PRJNA117631	lcl	-142.425	55.1559	3.46287	0.000534445	0.00862351	FALSE	TRUE
SRR1917010	PRJNA278477	Choriocarcinoma trophoblast	-94.9605	248	3.46192	0.000536341	0.00866918	FALSE	TRUE
SRR1812749	PRJNA276003	B-cells	-315.282	-46.0169	3.45951	0.000541159	0.00870301	FALSE	TRUE
SRR1182245	PRJNA239814		102.807	64.0355	3.45792	0.000544366	0.00874922	FALSE	TRUE
SRR1917009	PRJNA278477	Choriocarcinoma trophoblast	-94.4963	247.447	3.4568	0.000546629	0.00876875	FALSE	TRUE
SRR1608887	PRJNA263397	AML	-257.339	59.1744	3.45576	0.000548743	0.00877335	FALSE	TRUE
SRR863232	PRJNA203652	hek293	205.508	175.955	3.4557	0.000548863	0.00877335	FALSE	TRUE
SRR896692	PRJNA208369		-62.0414	-17.9523	3.45343	0.000553498	0.00884544	FALSE	TRUE
SRR2061041	PRJNA285906		-199.351	119.618	3.45227	0.000555895	0.00888407	FALSE	TRUE
SRR1608855	PRJNA263397	AML	-254.966	62.4167	3.45181	0.000556849	0.00888476	FALSE	TRUE
SRR1918296	PRJNA278767	AML	-266.094	54.6957	3.45166	0.000557148	0.00888545	FALSE	TRUE
SRR1928000	PRJNA279312	mda231	46.9482	137.824	3.45062	0.000559305	0.00891842	FALSE	TRUE
SRR1608864	PRJNA263397	AML	-258.524	53.5006	3.44981	0.00056099	0.00894444	FALSE	TRUE
SRR2038486	PRJNA265099	hipsc18	252.766	-10.0112	3.44798	0.000564803	0.00901417	FALSE	TRUE
ERR207981	PRJEB1195		244.826	-24.406	3.44478	0.000571522	0.00906193	FALSE	TRUE
ERR789403	PRJEB8740	granulocyte	-258.491	-150.752	3.44208	0.000577267	0.00916769	FALSE	TRUE
SRR1554439	PRJNA258522	ipsc	251.907	-12.7842	3.44085	0.0005799	0.00920316	FALSE	TRUE
SRR1608829	PRJNA263397	AML	-260.687	63.7431	3.43997	0.000581772	0.00920316	FALSE	TRUE
SRR2038471	PRJNA265099	hues44	254.991	-8.39639	3.43996	0.00058181	0.00920316	FALSE	TRUE
SRR032250	PRJNA117631	lcl	-140.975	54.3149	3.4398	0.000582154	0.00920316	FALSE	TRUE
SRR1608897	PRJNA263397	AML	-259.046	66.5489	3.43959	0.000582604	0.00920316	FALSE	TRUE
SRR031874	PRJNA122271	lcl	-143.915	48.9715	3.43558	0.000591277	0.00927835	FALSE	TRUE
SRR2000172	PRJNA282454		235.228	3.1717	3.43436	0.000593958	0.00930951	FALSE	TRUE
SRR805757	PRJNA196147	B-cells	-315.202	-56.8034	3.43427	0.000594144	0.00930951	FALSE	TRUE
SRR1917025	PRJNA278477	Choriocarcinoma trophoblast	-95.1007	248.209	3.43251	0.000598027	0.00936556	FALSE	TRUE
SRR1060778	PRJNA232593	blood	-215.082	-184.589	3.43222	0.000598661	0.00937198	FALSE	TRUE
SRR1636109	PRJNA265857		-198.324	121.652	3.43155	0.000600147	0.00939686	FALSE	TRUE
SRR1608896	PRJNA263397	AML	-258.987	66.5888	3.43122	0.000600881	0.00940964	FALSE	TRUE
SRR934347	PRJNA211925	cord blood	-222.211	27.4512	3.42992	0.000603756	0.00945345	FALSE	TRUE
SRR031907	PRJNA122271	lcl	-141.21	52.844	3.42973	0.000604182	0.00945345	FALSE	TRUE
SRR1662324	PRJNA268434	mda231	66.2367	84.8678	3.42967	0.00060432	0.00945345	FALSE	TRUE
SRR805745	PRJNA196147	B-cells	-316.089	-55.0969	3.42877	0.000606324	0.00946579	FALSE	TRUE
SRR2937233	PRJNA302818	lcl_s4u_capturing	-129.291	6.96208	3.42413	0.000616765	0.00952779	FALSE	TRUE
SRR456551	PRJNA158111	hepg2	73.732	138.491	3.42353	0.00061813	0.009546	FALSE	TRUE
SRR1422907	PRJNA252962	t Na?»ve	-246.106	-70.9893	3.42301	0.000619311	0.00955251	FALSE	TRUE
SRR031903	PRJNA122271	lcl	-143.981	53.6265	3.42274	0.00061993	0.00955251	FALSE	TRUE
ERR1102005	PRJEB11541	hek293	201.341	166.437	3.42246	0.00062058	0.00955304	FALSE	TRUE
SRR1528558	PRJNA256302	hcc1599	37.7827	72.8564	3.42225	0.000621062	0.00955357	FALSE	TRUE
SRR1918280	PRJNA278767	AML	-265.42	55.7767	3.42187	0.000621929	0.00955979	FALSE	TRUE
SRR031876	PRJNA122271	lcl	-142.908	47.4259	3.41922	0.000628003	0.00964455	FALSE	TRUE
SRR1918328	PRJNA278767	AML	-273.704	43.8728	3.41816	0.000630457	0.00966252	FALSE	TRUE
SRR1608499	PRJNA263397	AML	-276.983	38.9838	3.4157	0.00063619	0.00975768	FALSE	TRUE
SRR805756	PRJNA196147	B-cells	-315.526	-56.3589	3.41399	0.00064018	0.00978171	FALSE	TRUE
SRR1916988	PRJNA278477	Choriocarcinoma trophoblast	-93.2337	248.044	3.41393	0.000640327	0.00978171	FALSE	TRUE
SRR2937188	PRJNA302818	lcl_s4u_capturing	-124.331	5.84338	3.41049	0.000648459	0.00986471	FALSE	TRUE
SRR032241	PRJNA117631	lcl	-141.281	55.4628	3.40859	0.000652995	0.00996477	FALSE	TRUE
SRR1273699	PRJNA246355	human Neural Stem Cells (hNSCs)	210.18	-41.2207	3.40843	0.000653388	0.00996479	FALSE	TRUE
SRR2064013	PRJNA287113	B-cells	-313.729	-53.7036	3.40729	0.000656115	0.0100176	FALSE	TRUE
SRR031890	PRJNA122271	lcl	-140.28	51.7992	3.40698	0.000656852	0.0100234	FALSE	TRUE
SRR1283379	PRJNA246711	cord blood	-225.911	27.8319	3.4055	0.000660432	0.0100874	FALSE	TRUE
SRR1258218	PRJNA245078	lcl	-226.378	170.502	3.40433	0.000663256	0.0100874	FALSE	TRUE
SRR2038491	PRJNA265099		254.818	-9.08781	3.4022	0.000668447	0.0101453	FALSE	TRUE
SRR1313300	PRJNA251404	blood	-218.441	-181.691	3.4015	0.000670166	0.0101742	FALSE	TRUE
ERR1102016	PRJEB11541	hek293	200.873	166.29	3.40038	0.00067293	0.0102031	FALSE	TRUE
SRR534292	PRJNA30709	imr90	103.598	64.5845	3.39994	0.000674007	0.0102204	FALSE	TRUE
SRR3540234	PRJNA322038	cumulus oophorus cells	-89.2032	-39.1106	3.39809	0.000678572	0.0102604	FALSE	TRUE
SRR521454	SRP014320	gm12878	-220.575	175.296	3.3979	0.000679051	0.0102604	FALSE	TRUE
ERR789383	PRJEB8740	granulocyte	-259.141	-148.544	3.39651	0.000682505	0.0102943	FALSE	TRUE
SRR1608842	PRJNA263397	AML	-260.001	66.0687	3.39614	0.000683432	0.0102999	FALSE	TRUE
SRR1740063	PRJNA271578	B-cells	-313.686	-54.7137	3.39434	0.000687955	0.0103972	FALSE	TRUE
SRR597894	PRJNA178020		259.276	-18.1352	3.39058	0.000697456	0.0104923	FALSE	TRUE
SRR1273704	PRJNA246355	human Neural Stem Cells (hNSCs)	210.286	-40.0259	3.38882	0.000701951	0.0105182	FALSE	TRUE
SRR2937287	PRJNA302818	lcl_s4u_capturing	-129.479	11.9535	3.3888	0.000702004	0.0105182	FALSE	TRUE
SRR1917002	PRJNA278477	Choriocarcinoma trophoblast	-92.9903	247.785	3.38843	0.000702932	0.0105182	FALSE	TRUE
SRR2937022	PRJNA302818	lcl_s4u_capturing	-121.336	10.1531	3.38828	0.000703335	0.0105182	FALSE	TRUE
SRR521477	SRP014320	h1	257.213	-15.9402	3.38825	0.000703399	0.0105182	FALSE	TRUE
SRR1608850	PRJNA263397	AML	-281.163	34.0923	3.38802	0.000703983	0.0105404	FALSE	TRUE
SRR1918293	PRJNA278767	AML	-264.35	44.6828	3.38601	0.000709161	0.010625	FALSE	TRUE
SRR1636107	PRJNA265857		-198.69	121.768	3.38353	0.000715593	0.0106746	FALSE	TRUE
SRR1608851	PRJNA263397	AML	-280.948	33.8462	3.3835	0.00071568	0.0106746	FALSE	TRUE
SRR031914	PRJNA122271	lcl	-147.251	48.6692	3.37971	0.000725613	0.0107962	FALSE	TRUE
SRR2001840	PRJNA282593		251.39	-16.9107	3.37772	0.000730887	0.010862	FALSE	TRUE
SRR3469408	PRJNA30709	hepg2	-104.978	93.6425	3.37742	0.000731703	0.0108652	FALSE	TRUE
SRR3144583	PRJNA306804	hela	73.2315	135.664	3.37721	0.000732254	0.0108652	FALSE	TRUE
SRR2060071	PRJNA285906		-199.493	120.409	3.37674	0.000733496	0.0108698	FALSE	TRUE
SRR1528554	PRJNA256302	hcc1599	39.0272	74.0025	3.37457	0.000739313	0.0109249	FALSE	TRUE
ERR789390	PRJEB8740	granulocyte	-259.472	-149.679	3.37351	0.000742176	0.0109508	FALSE	TRUE
SRR2936999	PRJNA302818	lcl_s4u_capturing	-125.622	5.82278	3.37347	0.000742283	0.0109508	FALSE	TRUE
SRR1528556	PRJNA256302	hcc1599	38.2317	73.5675	3.37322	0.00074294	0.0109721	FALSE	TRUE
SRR2937191	PRJNA302818	lcl_s4u_capturing	-124.13	6.63962	3.37258	0.000744671	0.0109821	FALSE	TRUE
SRR1918299	PRJNA278767	AML	-274.479	42.392	3.3722	0.000745713	0.0109927	FALSE	TRUE
SRR1576487	PRJNA261255	ipsc	206.439	-37.5193	3.3715	0.000747594	0.0110022	FALSE	TRUE
SRR805743	PRJNA196147	B-cells	-316.29	-53.9365	3.36938	0.000753382	0.0110889	FALSE	TRUE
SRR1608884	PRJNA263397	AML	-267.854	41.1057	3.3693	0.000753582	0.0110889	FALSE	TRUE
SRR1947741	PRJNA279975	hek293	190.348	167.341	3.36889	0.000754709	0.0110982	FALSE	TRUE
SRR542376	PRJNA172761	breast	-6.89262	-137.763	3.36882	0.000754904	0.0110982	FALSE	TRUE
SRR031871	PRJNA122271	lcl	-145.536	50.5687	3.3682	0.000756606	0.0111123	FALSE	TRUE
SRR031821	PRJNA122271	lcl	-145.953	46.9589	3.36805	0.000757032	0.0111123	FALSE	TRUE
SRR934635	PRJNA210428	breast	40.6852	78.6157	3.36804	0.000757036	0.0111123	FALSE	TRUE
SRR031924	PRJNA122271	lcl	-141.251	52.5928	3.36779	0.000757736	0.0111277	FALSE	TRUE
SRR031893	PRJNA122271	lcl	-144.026	50.5145	3.36754	0.000758421	0.0111375	FALSE	TRUE
SRR1608854	PRJNA263397	AML	-255.237	62.7243	3.36699	0.000759938	0.0111473	FALSE	TRUE
SRR1917007	PRJNA278477	Choriocarcinoma trophoblast	-94.9369	247.382	3.36655	0.000761142	0.0111502	FALSE	TRUE
SRR1812702	PRJNA276003	B-cells	-314.773	-46.2259	3.36651	0.000761265	0.0111502	FALSE	TRUE
SRR896665	PRJNA208369		-63.3459	-16.7431	3.36483	0.000765917	0.0111752	FALSE	TRUE
SRR1916986	PRJNA278477	Choriocarcinoma trophoblast	-93.2341	248.483	3.36457	0.000766621	0.01118	FALSE	TRUE
SRR1918645	PRJNA278767	AML	-278.245	43.5235	3.36248	0.000772445	0.0112425	FALSE	TRUE
SRR2124174	PRJNA290616	huvec	58.0528	63.0903	3.36228	0.000773013	0.0112425	FALSE	TRUE
SRR2937042	PRJNA302818	lcl_s4u_capturing	-121.485	9.49053	3.36119	0.000776074	0.011302	FALSE	TRUE
SRR1740035	PRJNA271578	B-cells	-312.149	-56.9522	3.36031	0.00077854	0.0113231	FALSE	TRUE
ERR1102013	PRJEB11541	hek293	200.956	166.573	3.36016	0.000778965	0.0113279	FALSE	TRUE
SRR031942	PRJNA122271	lcl	-140.143	51.4191	3.36008	0.000779207	0.0113326	FALSE	TRUE
SRR1586372	PRJNA262146	Neural stem cell	208.569	-35.8818	3.35899	0.000782285	0.0113409	FALSE	TRUE
SRR925718	PRJNA210428	breast	-6.52824	18.9226	3.35884	0.000782703	0.0113409	FALSE	TRUE
SRR1616903	PRJNA264334	m238	68.4629	32.5003	3.35863	0.000783306	0.0113409	FALSE	TRUE
SRR1554446	PRJNA258522	ipsc	206.048	-35.6037	3.35842	0.000783901	0.0113409	FALSE	TRUE
SRR031963	PRJNA122271	lcl	-141.053	48.8448	3.35808	0.000784859	0.0113409	FALSE	TRUE
SRR3192546	PRJNA30709		75.1858	81.4836	3.35797	0.000785186	0.0113409	FALSE	TRUE
SRR2313064	PRJNA295064	bone marrow	-309.084	-50.1462	3.35788	0.000785416	0.0113409	FALSE	TRUE
SRR805728	PRJNA196147	B-cells	-316.578	-54.744	3.35685	0.000788372	0.0114046	FALSE	TRUE
SRR805727	PRJNA196147	B-cells	-316.477	-55.6651	3.35306	0.000799225	0.011543	FALSE	TRUE
SRR1918327	PRJNA278767	AML	-274.205	44.0357	3.35284	0.000799874	0.011553	FALSE	TRUE
SRR1564415	PRJNA260224		258.201	-16.7598	3.35186	0.000802697	0.0115784	FALSE	TRUE
SRR578640	PRJNA34535	ovary	10.6967	-119.918	3.35051	0.000806624	0.0116523	FALSE	TRUE
SRR1576471	PRJNA261255	ipsc	207.781	-35.8916	3.34949	0.000809593	0.0116981	FALSE	TRUE
SRR805732	PRJNA196147	B-cells	-317.392	-55.0188	3.34912	0.000810697	0.0117124	FALSE	TRUE
ERR789398	PRJEB8740	granulocyte	-259.623	-149.354	3.34891	0.000811293	0.0117124	FALSE	TRUE
SRR949090	PRJNA214592	AML	-280.345	57.2266	3.3471	0.00081661	0.0117634	FALSE	TRUE
SRR031833	PRJNA122271	lcl	-140.732	52.0642	3.3458	0.000820461	0.0117972	FALSE	TRUE
SRR3317031	PRJNA316990	jeg3	-90.93	243.509	3.34562	0.000820981	0.0117972	FALSE	TRUE
SRR1917013	PRJNA278477	Choriocarcinoma trophoblast	-94.4669	247.863	3.34542	0.000821572	0.0117972	FALSE	TRUE
SRR521481	SRP014320	h1	257.428	-16.0947	3.34453	0.00082423	0.0118148	FALSE	TRUE
ERR1102007	PRJEB11541	hek293	200.826	167.227	3.34154	0.000833158	0.0119188	FALSE	TRUE
SRR545698	PRJNA30709	monocytes	-248.146	-2.88126	3.34128	0.00083394	0.0119188	FALSE	TRUE
SRR1031031	PRJNA181354		-205.981	154.536	3.34022	0.000837112	0.0119498	FALSE	TRUE
SRR521482	SRP014320	h1	257.158	-15.8876	3.33906	0.000840628	0.0120171	FALSE	TRUE
SRR1784143	PRJNA274258	T-cells	-251.242	-77.7648	3.33843	0.000842543	0.0120203	FALSE	TRUE
SRR1743980	PRJNA271704	T-cells	-233.283	-54.0457	3.33814	0.000843409	0.0120245	FALSE	TRUE
SRR805759	PRJNA196147	B-cells	-315.189	-53.9245	3.33577	0.00085064	0.012067	FALSE	TRUE
ERR1102015	PRJEB11541	hek293	201.262	166.793	3.33524	0.000852254	0.012067	FALSE	TRUE
SRR934297	PRJNA211925	cord blood	-220.728	24.8664	3.3348	0.000853612	0.0120765	FALSE	TRUE
SRR2124171	PRJNA290616	huvec	58.3263	62.8558	3.3344	0.000854839	0.0120796	FALSE	TRUE
SRR1274579	PRJNA246387	h1	240.722	-23.887	3.33407	0.000855841	0.0120796	FALSE	TRUE
SRR1019692	PRJNA224978	mda231	48.003	141.623	3.33366	0.000857101	0.0120827	FALSE	TRUE
SRR1567905	PRJNA260186	hela	75.1101	142.882	3.33354	0.000857475	0.0120827	FALSE	TRUE
SRR2000176	PRJNA282454		236.707	2.20477	3.33251	0.000860675	0.0121281	FALSE	TRUE
SRR1608825	PRJNA263397	AML	-260.58	64.12	3.33173	0.000863082	0.0121512	FALSE	TRUE
SRR2011607	PRJNA283220	AML	-265.658	33.0973	3.33123	0.000864625	0.0121659	FALSE	TRUE
SRR976773	PRJNA218926	blood	-225.454	-180.37	3.3311	0.000865041	0.0121689	FALSE	TRUE
SRR066475	PRJNA133719		26.352	-34.0026	3.33101	0.000865323	0.0121689	FALSE	TRUE
SRR828801	PRJNA197326	a549	102.492	55.3174	3.33014	0.000868037	0.0121748	FALSE	TRUE
SRR1613937	PRJNA264020	granulocyte	-259.429	-147.672	3.32981	0.000869042	0.0121895	FALSE	TRUE
SRR1812738	PRJNA276003	B-cells	-313.92	-46.7095	3.32894	0.000871772	0.0122462	FALSE	TRUE
SRR640258	PRJNA184717		256.025	-19.1328	3.32747	0.000876375	0.0123424	FALSE	TRUE
SRR1814050	PRJNA276143	blood	-301.876	-58.8171	3.32717	0.000877321	0.0123557	FALSE	TRUE
SRR521515	SRP014320	h1	253.268	-15.2433	3.32548	0.000882655	0.0124385	FALSE	TRUE
SRR1740034	PRJNA271578	B-cells	-312.154	-56.5079	3.32421	0.000886691	0.0124726	FALSE	TRUE
SRR1608861	PRJNA263397	AML	-254.628	62.7634	3.3227	0.000891507	0.0124922	FALSE	TRUE
SRR1608878	PRJNA263397	AML	-267.804	41.1457	3.32176	0.00089451	0.0125287	FALSE	TRUE
SRR1608849	PRJNA263397	AML	-281.262	34.1678	3.32052	0.000898489	0.0125598	FALSE	TRUE
SRR1020625	PRJNA225616	h1	257.897	-18.5429	3.31965	0.000901292	0.012578	FALSE	TRUE
SRR1608840	PRJNA263397	AML	-260.333	65.9483	3.31929	0.000902458	0.0125818	FALSE	TRUE
SRR934292	PRJNA211925	cord blood	-218.627	23.1885	3.31794	0.000906837	0.0126087	FALSE	TRUE
SRR1576472	PRJNA261255	ipsc	208.193	-35.5465	3.31783	0.000907193	0.0126087	FALSE	TRUE
SRR2937202	PRJNA302818	lcl_s4u_capturing	-121.453	5.22674	3.31765	0.000907796	0.0126087	FALSE	TRUE
SRR1918393	PRJNA278767	AML	-281.519	41.1071	3.31753	0.000908167	0.0126087	FALSE	TRUE
SRR896679	PRJNA208369		-61.8558	-16.6456	3.31567	0.000914231	0.0126846	FALSE	TRUE
SRR332281	PRJNA154053	B-cells	-209.612	155.645	3.31459	0.00091778	0.0127099	FALSE	TRUE
SRR2050924	PRJNA262128	lung	51.6324	84.1471	3.31384	0.00092024	0.0127226	FALSE	TRUE
SRR1556226	PRJNA259212	low passage primary melanoma cultures	62.6447	28.2158	3.31355	0.000921194	0.0127366	FALSE	TRUE
SRR896678	PRJNA208369		-64.0247	-16.7914	3.31318	0.000922402	0.012739	FALSE	TRUE
SRR3082428	PRJNA307630	Human embryonic kidney	198.561	168.567	3.31244	0.000924862	0.0127786	FALSE	TRUE
SRR1664770	PRJNA268433		199.93	174.748	3.31071	0.000930608	0.0128279	FALSE	TRUE
SRR398216	PRJNA156297	293t	196.864	178.229	3.30956	0.00093442	0.0128762	FALSE	TRUE
SRR037173	PRJNA125337		248.64	-15.2378	3.3093	0.000935308	0.0128798	FALSE	TRUE
ERR1102014	PRJEB11541	hek293	201.424	166.477	3.30875	0.000937126	0.0128834	FALSE	TRUE
SRR805729	PRJNA196147	B-cells	-316.278	-55.9405	3.30768	0.000940708	0.0129265	FALSE	TRUE
SRR3540232	PRJNA322038	cumulus oophorus cells	-89.3283	-39.2785	3.30715	0.000942515	0.0129424	FALSE	TRUE
SRR315116	PRJNA138597		-191.068	231.713	3.30547	0.000948187	0.0129995	FALSE	TRUE
SRR1028264	PRJNA227306	T-cells	-252.346	-61.6059	3.30532	0.000948664	0.0129995	FALSE	TRUE
SRR1812717	PRJNA276003	B-cells	-314.273	-46.165	3.30473	0.000950673	0.0130086	FALSE	TRUE
ERR204938	PRJEB3366	lcl	-213.459	177.427	3.30448	0.000951527	0.0130086	FALSE	TRUE
SRR3479116	PRJNA266072	hela	79.8497	144.889	3.30439	0.000951832	0.0130086	FALSE	TRUE
SRR1313298	PRJNA251404	blood	-217.364	-183.071	3.303	0.00095656	0.0130578	FALSE	TRUE
ERR789397	PRJEB8740	granulocyte	-260.377	-149.344	3.30223	0.000959185	0.0130851	FALSE	TRUE
SRR1060791	PRJNA232593	blood	-215.004	-185.132	3.30045	0.0009653	0.0131968	FALSE	TRUE
SRR1503203	PRJNA254050	ch-crpc	59.4265	92.416	3.2997	0.000967876	0.0132356	FALSE	TRUE
SRR1656499	PRJNA267697	blood	-237.479	-195.682	3.2972	0.000976532	0.0133199	FALSE	TRUE
SRR2557132	PRJNA297763	hek293	193.863	179.173	3.29581	0.000981388	0.0133417	FALSE	TRUE
SRR1608913	PRJNA263397	AML	-277.636	31.9058	3.29563	0.00098203	0.0133417	FALSE	TRUE
ERR188464	PRJEB3366	lcl	-220.711	177.144	3.29545	0.000982645	0.0133417	FALSE	TRUE
SRR805741	PRJNA196147	B-cells	-316.455	-53.8757	3.29205	0.000994588	0.0135088	FALSE	TRUE
SRR922454	PRJNA209572		-241.425	-100.338	3.29187	0.00099525	0.01351	FALSE	TRUE
SRR934234	PRJNA211925	cord blood	-223.904	26.4349	3.29141	0.000996853	0.01351	FALSE	TRUE
ERR789385	PRJEB8740	granulocyte	-260.583	-147.935	3.29136	0.000997055	0.01351	FALSE	TRUE
SRR542381	PRJNA172761	breast	-7.28102	-139.799	3.2913	0.000997238	0.01351	FALSE	TRUE
SRR1274580	PRJNA246387	h1	240.564	-24.1184	3.29012	0.00100145	0.0135547	FALSE	TRUE
SRR1814054	PRJNA276143	blood	-301.292	-58.4201	3.28999	0.0010019	0.0135547	FALSE	TRUE
SRR031889	PRJNA122271	lcl	-142.142	51.1496	3.2883	0.00100795	0.0136559	FALSE	TRUE
SRR1554588	PRJNA258554	htert-rpe1	83.8298	67.4661	3.28815	0.00100848	0.013674	FALSE	TRUE
SRR1918755	PRJNA278767	AML	-268.215	51.4229	3.28755	0.00101063	0.013707	FALSE	TRUE
SRR031829	PRJNA122271	lcl	-140.886	50.6901	3.28613	0.00101575	0.013773	FALSE	TRUE
SRR031880	PRJNA122271	lcl	-141.861	51.8553	3.2857	0.00101731	0.0137755	FALSE	TRUE
SRR387400	SRP009316		-203.651	156.454	3.28566	0.00101743	0.0137755	FALSE	TRUE
SRR1726359	PRJNA270845	hmc-p6	101.604	56.0439	3.28257	0.00102866	0.0138831	FALSE	TRUE
SRR1551056	PRJNA258216	B-cells	-309.639	-55.3304	3.28126	0.00103343	0.0139208	FALSE	TRUE
SRR1304097	PRJNA249062	ipsc	109.434	41.9079	3.28087	0.00103488	0.0139386	FALSE	TRUE
SRR031918	PRJNA122271	lcl	-145.853	48.2868	3.27923	0.00104091	0.0139941	FALSE	TRUE
SRR934232	PRJNA211925	cord blood	-224.891	26.4742	3.27914	0.00104122	0.0139941	FALSE	TRUE
SRR1576846	PRJNA261297	ipsc	210.489	-45.5721	3.27874	0.0010427	0.0140107	FALSE	TRUE
SRR387429	SRP009316	blood	-206.409	161.285	3.27807	0.00104518	0.0140107	FALSE	TRUE
SRR1060781	PRJNA232593	blood	-215.265	-185.684	3.27752	0.00104722	0.0140107	FALSE	TRUE
SRR066472	PRJNA133719		26.103	-33.4026	3.2774	0.00104769	0.0140107	FALSE	TRUE
SRR1917001	PRJNA278477	Choriocarcinoma trophoblast	-93.8343	248.045	3.27561	0.00105436	0.0140107	FALSE	TRUE
SRR2038469	PRJNA265099	hues13	252.193	-11.3067	3.27554	0.00105461	0.0140107	FALSE	TRUE
SRR1608862	PRJNA263397	AML	-258.031	53.6204	3.2755	0.00105474	0.0140107	FALSE	TRUE
SRR1173999	PRJNA238897	lung	71.0218	85.9133	3.27447	0.0010586	0.0140107	FALSE	TRUE
SRR066471	PRJNA133719		26.218	-33.7318	3.27444	0.00105873	0.0140107	FALSE	TRUE
SRR1812709	PRJNA276003	B-cells	-313.924	-45.4559	3.27427	0.00105934	0.0140107	FALSE	TRUE
SRR1917005	PRJNA278477	Choriocarcinoma trophoblast	-93.2759	247.508	3.27425	0.00105945	0.0140107	FALSE	TRUE
SRR1551063	PRJNA258216	B-cells	-309.034	-55.3872	3.27346	0.00106239	0.014043	FALSE	TRUE
SRR1273706	PRJNA246355	human Neural Stem Cells (hNSCs)	210.351	-40.9037	3.27329	0.00106302	0.0140508	FALSE	TRUE
SRR805734	PRJNA196147	B-cells	-317.095	-55.331	3.2726	0.00106563	0.0140878	FALSE	TRUE
SRR031904	PRJNA122271	lcl	-141.67	53.1038	3.27069	0.00107284	0.014176	FALSE	TRUE
SRR1608863	PRJNA263397	AML	-258.411	53.3879	3.27065	0.00107299	0.014176	FALSE	TRUE
SRR1951651	PRJNA280230	blood	-237.832	-196.522	3.26979	0.00107626	0.0142031	FALSE	TRUE
SRR2937302	PRJNA302818	lcl_s4u_capturing	-123.972	8.33179	3.26789	0.00108353	0.0143231	FALSE	TRUE
SRR1656500	PRJNA267697	blood	-237.465	-196.501	3.26725	0.00108597	0.0143356	FALSE	TRUE
SRR1274556	PRJNA246387	h1	223.972	-22.1295	3.26559	0.00109235	0.0144186	FALSE	TRUE
SRR2001843	PRJNA282593		207.449	-37.5717	3.26488	0.00109509	0.014431	FALSE	TRUE
SRR2148767	PRJNA292133	bone marrow	-253.371	29.8147	3.26477	0.00109552	0.0144487	FALSE	TRUE
SRR1273701	PRJNA246355	human Neural Stem Cells (hNSCs)	210.525	-40.5563	3.2646	0.00109618	0.0144487	FALSE	TRUE
SRR3090767	PRJNA290903	zr-75-30	117.444	148.157	3.26457	0.00109629	0.0144487	FALSE	TRUE
SRR1814049	PRJNA276143	blood	-301.382	-58.8227	3.2637	0.00109967	0.0144836	FALSE	TRUE
SRR545699	PRJNA30709	monocytes	-248.037	-3.08344	3.26364	0.00109992	0.0144836	FALSE	TRUE
SRR1743984	PRJNA271704	T-cells	-233.007	-53.7871	3.26267	0.00110368	0.0145104	FALSE	TRUE
SRR1918751	PRJNA278767	AML	-278.326	54.7	3.26198	0.00110636	0.0145446	FALSE	TRUE
SRR2501685	PRJNA296798		249.677	-13.2032	3.26196	0.00110644	0.0145446	FALSE	TRUE
SRR2038467	PRJNA265099		254.499	-8.52829	3.26026	0.00111308	0.0146176	FALSE	TRUE
SRR1656542	PRJNA267697	blood	-238.316	-196.337	3.26023	0.00111322	0.0146176	FALSE	TRUE
SRR1656513	PRJNA267697	blood	-238.742	-197.815	3.25965	0.0011155	0.0146346	FALSE	TRUE
SRR398217	PRJNA156297	293t	196.901	177.71	3.25895	0.00111827	0.0146564	FALSE	TRUE
SRR2050925	PRJNA262128	lung	42.2949	87.8712	3.25852	0.00111994	0.0146567	FALSE	TRUE
SRR031844	PRJNA122271	lcl	-145.661	47.9914	3.25833	0.00112071	0.0146571	FALSE	TRUE
SRR896676	PRJNA208369		-64.3302	-16.5888	3.2572	0.00112518	0.0146746	FALSE	TRUE
SRR2937127	PRJNA302818	lcl_s4u_capturing	-122.009	6.12053	3.2571	0.00112557	0.0146746	FALSE	TRUE
SRR1918304	PRJNA278767	AML	-275.009	44.6863	3.25698	0.00112605	0.0146746	FALSE	TRUE
SRR1537733	PRJNA257661	h9	211.413	-31.3772	3.25698	0.00112606	0.0146746	FALSE	TRUE
SRR1036132	PRJNA229548	AML	-281.95	39.178	3.25527	0.00113285	0.0147323	FALSE	TRUE
SRR2131554	PRJNA291188	cultured leukemic blasts	-262.631	67.8902	3.25501	0.00113389	0.0147444	FALSE	TRUE
SRR646610	PRJNA185828		221.831	-16.8173	3.25315	0.00114133	0.0148402	FALSE	TRUE
SRR3488638	PRJNA321048	bj	84.5341	58.1793	3.25209	0.00114558	0.014869	FALSE	TRUE
SRR031921	PRJNA122271	lcl	-142.404	52.3209	3.25208	0.00114563	0.014869	FALSE	TRUE
SRR3659180	PRJNA325456	sf188	72.0265	82.3878	3.25056	0.00115177	0.0149096	FALSE	TRUE
SRR1806644	PRJNA275667	hek293	200.109	171.581	3.25026	0.00115299	0.0149215	FALSE	TRUE
ERR315404	PRJEB4337	Bone marrow	-265.31	40.0085	3.24986	0.00115461	0.014943	FALSE	TRUE
SRR1608915	PRJNA263397	AML	-276.837	31.978	3.24866	0.0011595	0.0149929	FALSE	TRUE
SRR1551035	PRJNA258216	B-cells	-309.603	-56.2244	3.24842	0.00116049	0.0149976	FALSE	TRUE
SRR1258219	PRJNA245078	lcl	-226.082	170.924	3.24769	0.00116347	0.0150522	FALSE	TRUE
SRR2924171	PRJNA302647	neural stem cells	100.51	67.9566	3.24704	0.00116613	0.0150853	FALSE	TRUE
SRR896736	PRJNA208369		26.279	-14.0947	3.24703	0.00116616	0.0150853	FALSE	TRUE
SRR1503202	PRJNA254050	ch-crpc	59.5136	92.9892	3.24626	0.00116932	0.0150923	FALSE	TRUE
SRR1995323	PRJNA282134	mda231	47.8039	139.159	3.24616	0.00116974	0.0150923	FALSE	TRUE
SRR934350	PRJNA211925	cord blood	-222.452	26.9898	3.24605	0.00117016	0.0150923	FALSE	TRUE
SRR2051029	PRJNA285874	hepg2	-91.8496	90.0836	3.24578	0.00117129	0.0150969	FALSE	TRUE
SRR1172002	PRJNA238817		49.6879	71.2245	3.2442	0.0011778	0.0151653	FALSE	TRUE
SRR553464	PRJNA174350	neutrophils	-257.052	-149.115	3.2438	0.00117947	0.0151674	FALSE	TRUE
SRR1608880	PRJNA263397	AML	-268.316	40.5941	3.24378	0.00117957	0.0151674	FALSE	TRUE
SRR805754	PRJNA196147	B-cells	-315.415	-56.6503	3.24358	0.00118036	0.0151719	FALSE	TRUE
SRR805750	PRJNA196147	B-cells	-315.132	-55.899	3.24346	0.00118088	0.0151719	FALSE	TRUE
ERR1377121	PRJEB13731	fibroblast	114.792	41.1987	3.24314	0.00118219	0.0151812	FALSE	TRUE
SRR897108	PRJNA208369		30.952	-5.16584	3.24232	0.00118559	0.0152092	FALSE	TRUE
SRR1726362	PRJNA270845	hmc-ltr	100.474	54.3585	3.24185	0.00118757	0.0152278	FALSE	TRUE
ERR958497	PRJEB9852	a549	-207.617	149.814	3.24142	0.00118936	0.0152535	FALSE	TRUE
SRR2051037	PRJNA285874	hepg2	-92.3028	90.5022	3.24077	0.00119206	0.0152674	FALSE	TRUE
SRR1182060	PRJNA237340	lung	-30.7186	-148.741	3.24051	0.00119315	0.0152674	FALSE	TRUE
ERR342857	PRJEB4618		150.809	127.985	3.24009	0.00119491	0.015293	FALSE	TRUE
SRR427101	PRJNA155821	hepg2	-96.7741	92.128	3.23861	0.00120115	0.0153745	FALSE	TRUE
SRR1273697	PRJNA246355	human Neural Stem Cells (hNSCs)	209.791	-40.1122	3.23707	0.00120764	0.0154134	FALSE	TRUE
SRR1608857	PRJNA263397	AML	-255.013	62.2329	3.23688	0.00120843	0.0154134	FALSE	TRUE
SRR576926	PRJNA176097	huvec	-52.2931	144.88	3.23574	0.00121328	0.0154643	FALSE	TRUE
SRR1608824	PRJNA263397	AML	-260.732	63.4918	3.23483	0.00121714	0.0154944	FALSE	TRUE
SRR949082	PRJNA214592	AML	-257.349	50.4925	3.23427	0.00121953	0.0155033	FALSE	TRUE
SRR1608810	PRJNA263397	AML	-251.858	54.2269	3.23332	0.0012236	0.0155566	FALSE	TRUE
ERR204952	PRJEB3366	lcl	-223.174	174.11	3.233	0.00122498	0.015568	FALSE	TRUE
SRR1273710	PRJNA246355	human Neural Stem Cells (hNSCs)	210.712	-40.0128	3.23254	0.00122697	0.0155788	FALSE	TRUE
SRR1608868	PRJNA263397	AML	-258.281	53.7292	3.23242	0.00122748	0.0155788	FALSE	TRUE
SRR1041710	PRJNA230454	llc12ph	259.049	-16.4998	3.23232	0.00122788	0.0155788	FALSE	TRUE
SRR1608910	PRJNA263397	AML	-277.171	32.0805	3.23139	0.00123192	0.0156273	FALSE	TRUE
SRR2038464	PRJNA265099	h9	252.382	-12.0609	3.23069	0.0012349	0.0156526	FALSE	TRUE
SRR2184523	PRJNA293987	hepg2	-102.665	92.2211	3.23055	0.00123551	0.0156592	FALSE	TRUE
SRR031828	PRJNA122271	lcl	-142.566	53.8922	3.22983	0.00123863	0.0156705	FALSE	TRUE
SRR2017702	PRJNA282597		280.253	-91.3781	3.22955	0.00123986	0.0156745	FALSE	TRUE
SRR1812713	PRJNA276003	B-cells	-314.112	-46.7305	3.22932	0.00124087	0.0156745	FALSE	TRUE
SRR1294113	PRJNA248289	h1	256.009	-12.6341	3.22888	0.00124275	0.0157275	FALSE	TRUE
ERR789386	PRJEB8740	granulocyte	-260.273	-148.303	3.22873	0.00124339	0.0157341	FALSE	TRUE
SRR2501681	PRJNA296798		250.696	-12.697	3.22744	0.00124902	0.0158306	FALSE	TRUE
SRR1608888	PRJNA263397	AML	-257.374	59.4879	3.22722	0.00125	0.0158622	FALSE	TRUE
SRR934260	PRJNA211925	cord blood	-221.93	23.2106	3.22534	0.00125822	0.0159456	FALSE	TRUE
SRR3317026	PRJNA316990	jeg3	-91.2515	244.574	3.22515	0.00125905	0.0159456	FALSE	TRUE
SRR1740036	PRJNA271578	B-cells	-311.892	-56.6377	3.22422	0.00126316	0.0159677	FALSE	TRUE
SRR1237977	PRJNA244582	h1	208.401	-40.2897	3.22416	0.00126344	0.0159677	FALSE	TRUE
SRR1806658	PRJNA275667	hek293	200.979	170.928	3.22353	0.00126623	0.0159834	FALSE	TRUE
SRR927431	PRJNA210757	PBMC	-249.108	-74.2572	3.22163	0.00127466	0.0160432	FALSE	TRUE
SRR534300	PRJNA30709	imr90	105.42	44.7542	3.2204	0.00128014	0.0160596	FALSE	TRUE
SRR1608619	PRJNA263397	AML	-268.952	38.535	3.2195	0.00128413	0.0160925	FALSE	TRUE
SRR2032020	PRJNA284200		-276.679	36.9472	3.219	0.00128639	0.0161035	FALSE	TRUE
SRR031913	PRJNA122271	lcl	-140.516	51.7139	3.21855	0.00128842	0.0161162	FALSE	TRUE
SRR1608828	PRJNA263397	AML	-260.66	63.937	3.21673	0.0012966	0.0161654	FALSE	TRUE
ERR204845	PRJEB3366	lcl	-215.599	177.195	3.21666	0.00129692	0.0161654	FALSE	TRUE
SRR1586374	PRJNA262146	Neural stem cell	209.001	-34.8525	3.21647	0.0012978	0.0161686	FALSE	TRUE
ERR789389	PRJEB8740	granulocyte	-258.77	-148.256	3.2162	0.00129899	0.0161686	FALSE	TRUE
ERR789214	PRJEB8740	granulocyte	-259.968	-148.165	3.21604	0.00129974	0.0161686	FALSE	TRUE
SRR1550992	PRJNA258216	neutrophils	-260.387	-148.988	3.21591	0.0013003	0.0161686	FALSE	TRUE
SRR2937232	PRJNA302818	lcl_s4u_capturing	-129.074	6.25316	3.21565	0.00130152	0.0161686	FALSE	TRUE
SRR1918286	PRJNA278767	AML	-266.365	50.889	3.21383	0.00130977	0.0161937	FALSE	TRUE
ERR342826	PRJEB4618	hepg2	-96.5159	93.9701	3.21376	0.00131008	0.0161937	FALSE	TRUE
SRR1608839	PRJNA263397	AML	-260.62	65.9907	3.21231	0.0013167	0.0162517	FALSE	TRUE
SRR031939	PRJNA122271	lcl	-143.15	52.5109	3.21117	0.00132196	0.0163022	FALSE	TRUE
SRR897481	PRJNA208369		32.3925	-4.77775	3.21084	0.00132349	0.0163101	FALSE	TRUE
ERR789401	PRJEB8740	granulocyte	-258.484	-150.408	3.20942	0.00133001	0.0163649	FALSE	TRUE
SRR1951688	PRJNA280230	blood	-239.036	-197.672	3.2076	0.00133846	0.0164408	FALSE	TRUE
SRR3308934	PRJNA316672	suit-2	30.9142	71.2201	3.20431	0.00135387	0.0165631	FALSE	TRUE
SRR031811	PRJNA122271	lcl	-144.786	47.7861	3.20398	0.00135541	0.0165722	FALSE	TRUE
ERR188065	PRJEB3366	lcl	-230.411	175.599	3.20315	0.00135934	0.0166067	FALSE	TRUE
SRR553460	PRJNA174350	neutrophils	-257.924	-149.283	3.20243	0.00136274	0.0166577	FALSE	TRUE
ERR204849	PRJEB3366	lcl	-229.479	175.777	3.20123	0.00136841	0.0167309	FALSE	TRUE
SRR521484	SRP014320	h1	258.175	-12.3038	3.20079	0.00137052	0.0167309	FALSE	TRUE
ERR789399	PRJEB8740	granulocyte	-259.063	-149.713	3.1997	0.00137573	0.0167681	FALSE	TRUE
SRR1740064	PRJNA271578	B-cells	-313.04	-56.0036	3.19937	0.00137726	0.0167681	FALSE	TRUE
SRR2184526	PRJNA293987	hepg2	-101.112	93.0444	3.1986	0.00138098	0.0167889	FALSE	TRUE
SRR031943	PRJNA122271	lcl	-140.961	50.4384	3.1982	0.00138287	0.0168052	FALSE	TRUE
SRR1258233	PRJNA245078	lcl	-225.628	170.614	3.19816	0.00138308	0.0168052	FALSE	TRUE
SRR1608894	PRJNA263397	AML	-258.741	66.2267	3.19756	0.00138596	0.0168513	FALSE	TRUE
SRR922453	PRJNA209572		-241.714	-99.5154	3.19733	0.00138706	0.0168569	FALSE	TRUE
SRR1608823	PRJNA263397	AML	-260.211	63.5704	3.19732	0.00138711	0.0168569	FALSE	TRUE
SRR1503200	PRJNA254050	ch-crpc	59.351	92.1394	3.19689	0.00138917	0.0168569	FALSE	TRUE
SRR3576744	PRJNA322427		36.4051	61.7955	3.19678	0.00138969	0.0168569	FALSE	TRUE
SRR1918285	PRJNA278767	AML	-266.501	51.0289	3.19663	0.00139045	0.0168625	FALSE	TRUE
SRR1707916	PRJNA270181	Immortalized prostate cancer cell line	47.3013	113.286	3.19631	0.00139196	0.0168625	FALSE	TRUE
SRR3659178	PRJNA325456	sf188	71.3964	81.7433	3.19601	0.00139343	0.0168639	FALSE	TRUE
ERR1102010	PRJEB11541	hek293	201.375	167.797	3.19517	0.00139747	0.0168814	FALSE	TRUE
SRR1550994	PRJNA258216	B-cells	-309.858	-55.9608	3.19517	0.00139747	0.0168814	FALSE	TRUE
SRR3540226	PRJNA322038	cumulus oophorus cells	-89.9679	-39.1734	3.19508	0.00139793	0.0168814	FALSE	TRUE
SRR1564414	PRJNA260224		257.945	-17.7722	3.19495	0.00139854	0.0168842	FALSE	TRUE
SRR032272	PRJNA117631	lcl	-140.498	55.2796	3.19495	0.00139857	0.0168842	FALSE	TRUE
SRR934216	PRJNA211925	cord blood	-223.803	36.0794	3.19242	0.00141088	0.0169991	FALSE	TRUE
SRR620035	PRJNA181310	Bone marrow	-247.914	42.2993	3.19135	0.00141609	0.0170279	FALSE	TRUE
SRR553461	PRJNA174350	neutrophils	-257.406	-149.533	3.19129	0.0014164	0.0170279	FALSE	TRUE
ERR1203466	PRJEB7388	ipsc	258.488	-25.44	3.19121	0.00141676	0.0170279	FALSE	TRUE
SRR896705	PRJNA208369		13.5066	-21.7765	3.19059	0.00141982	0.0170393	FALSE	TRUE
SRR1313290	PRJNA251404	blood	-217.214	-183.419	3.19006	0.00142241	0.0170786	FALSE	TRUE
SRR873620	PRJNA206563	iPSC	259.756	-13.0112	3.19	0.00142275	0.0170786	FALSE	TRUE
SRR1656544	PRJNA267697	blood	-237.7	-195.852	3.18893	0.00142801	0.0171089	FALSE	TRUE
SRR1060784	PRJNA232593	blood	-214.821	-186.597	3.18881	0.00142861	0.0171089	FALSE	TRUE
SRR576928	PRJNA176097	huvec	-53.8948	146.601	3.1884	0.00143061	0.0171378	FALSE	TRUE
SRR2501676	PRJNA296798		250.421	-13.0061	3.18838	0.00143073	0.0171378	FALSE	TRUE
SRR1576478	PRJNA261255	ipsc	197.861	-43.7515	3.18807	0.00143226	0.0171447	FALSE	TRUE
SRR934293	PRJNA211925	cord blood	-219.262	23.6278	3.18694	0.00143785	0.0172144	FALSE	TRUE
SRR2072604	PRJNA287649	blood	-269.604	28.6602	3.18635	0.00144082	0.0172293	FALSE	TRUE
SRR863246	PRJNA203652	hek293	206.207	176.265	3.18583	0.00144342	0.0172293	FALSE	TRUE
SRR934286	PRJNA211925	cord blood	-218.176	23.7914	3.18434	0.00145084	0.0172497	FALSE	TRUE
SRR1232275	PRJNA244340	cutll1	-204.377	119.2	3.18419	0.00145157	0.0172497	FALSE	TRUE
SRR1036145	PRJNA229548	AML	-267.125	54.617	3.18412	0.00145196	0.0172497	FALSE	TRUE
SRR315114	PRJNA138597		-190.842	232.243	3.18405	0.00145231	0.0172497	FALSE	TRUE
SRR1608895	PRJNA263397	AML	-258.656	66.605	3.18368	0.00145417	0.0172827	FALSE	TRUE
SRR1528552	PRJNA256302	hcc1599	37.5693	73.3544	3.18329	0.0014561	0.0172938	FALSE	TRUE
SRR1664773	PRJNA268433		199.622	174.854	3.18296	0.00145776	0.0172961	FALSE	TRUE
SRR948492	PRJNA214428	ALL	-207.707	111.292	3.18255	0.00145986	0.0173072	FALSE	TRUE
SRR1910404	PRJNA277945	undifferentiated hESCs	254.856	-13.5922	3.1821	0.00146211	0.0173139	FALSE	TRUE
SRR1567910	PRJNA260186	hela	73.7791	142.135	3.18112	0.00146709	0.017338	FALSE	TRUE
SRR770720	PRJNA192951		-231.215	-50.2035	3.17999	0.00147278	0.0173936	FALSE	TRUE
SRR2924172	PRJNA302647	neural stem cells	101.757	66.2632	3.17956	0.001475	0.0174154	FALSE	TRUE
ERR789391	PRJEB8740	granulocyte	-259.407	-149.477	3.17912	0.00147725	0.0174154	FALSE	TRUE
SRR1273709	PRJNA246355	human Neural Stem Cells (hNSCs)	210.475	-40.7173	3.17885	0.00147863	0.0174209	FALSE	TRUE
SRR828799	PRJNA197326		102.756	56.3613	3.17869	0.00147942	0.0174231	FALSE	TRUE
SRR2936989	PRJNA302818	lcl_s4u_capturing	-122.844	10.976	3.17858	0.00147998	0.0174231	FALSE	TRUE
SRR1608865	PRJNA263397	AML	-257.747	53.1872	3.17837	0.00148106	0.0174297	FALSE	TRUE
SRR3540223	PRJNA322038	cumulus oophorus cells	-89.1651	-39.4677	3.17818	0.00148204	0.0174351	FALSE	TRUE
SRR3469370	PRJNA30709	hepg2	-103.543	94.8545	3.17796	0.00148314	0.0174362	FALSE	TRUE
SRR1740062	PRJNA271578	B-cells	-311.931	-56.3784	3.17704	0.00148787	0.017473	FALSE	TRUE
SRR073730	PRJNA153913		202.081	176.577	3.17657	0.00149026	0.017473	FALSE	TRUE
SRR3469514	PRJNA30709	hepg2	-104.652	95.1907	3.17645	0.00149091	0.0174741	FALSE	TRUE
SRR1036127	PRJNA229548	AML	-282.029	38.5841	3.17616	0.00149237	0.0174752	FALSE	TRUE
ERR204912	PRJEB3366	lcl	-218.463	175.884	3.17604	0.00149299	0.0174849	FALSE	TRUE
SRR828802	PRJNA197326		102.347	55.2651	3.17546	0.00149599	0.0174957	FALSE	TRUE
SRR1839803	PRJNA277352	blood	-219.936	-168.577	3.17485	0.00149916	0.0175021	FALSE	TRUE
SRR2071723	PRJNA287562	neutrophils	-257.099	-149.416	3.17484	0.00149917	0.0175021	FALSE	TRUE
SRR1273702	PRJNA246355	human Neural Stem Cells (hNSCs)	210.343	-40.3593	3.17209	0.00151346	0.0176511	FALSE	TRUE
SRR649551	PRJNA186683		110.71	62.399	3.17125	0.00151785	0.0176745	FALSE	TRUE
SRR392881	PRJNA150409		100.988	39.1216	3.17121	0.00151806	0.0176745	FALSE	TRUE
SRR521510	SRP014320	gm12878	-220.122	174.518	3.17114	0.00151841	0.0176755	FALSE	TRUE
SRR032247	PRJNA117631	lcl	-142.305	55.3252	3.16928	0.00152815	0.0177288	FALSE	TRUE
SRR3540233	PRJNA322038	cumulus oophorus cells	-89.0511	-39.5881	3.16804	0.00153469	0.0177446	FALSE	TRUE
SRR934332	PRJNA211925	cord blood	-220.324	23.8254	3.16614	0.00154475	0.0178474	FALSE	TRUE
SRR863244	PRJNA203652	hek293	205.884	176.13	3.16552	0.00154808	0.0178748	FALSE	TRUE
SRR345218	PRJNA154623	h9	244.954	-16.5991	3.16401	0.00155611	0.0179388	FALSE	TRUE
SRR521475	SRP014320	hepg2	-98.2449	92.8256	3.16314	0.00156075	0.0179644	FALSE	TRUE
SRR1554447	PRJNA258522	ipsc	204.903	-36.0505	3.16194	0.00156724	0.0179949	FALSE	TRUE
ERR789392	PRJEB8740	granulocyte	-259.701	-149.895	3.16179	0.00156802	0.0179949	FALSE	TRUE
SRR1551010	PRJNA258216	B-cells	-308.938	-56.1378	3.16164	0.00156886	0.0179949	FALSE	TRUE
SRR2051034	PRJNA285874	hepg2	-91.1409	89.8688	3.16156	0.00156928	0.0179949	FALSE	TRUE
SRR1576476	PRJNA261255	ipsc	197.779	-44.0118	3.15987	0.00157842	0.0180641	FALSE	TRUE
SRR1153281	PRJNA237119		-219.531	74.4354	3.15982	0.00157869	0.0180641	FALSE	TRUE
SRR1656588	PRJNA267697	blood	-235.819	-191.691	3.1588	0.00158418	0.0180968	FALSE	TRUE
SRR1258224	PRJNA245078	lcl	-232.631	175.539	3.15861	0.00158524	0.0180992	FALSE	TRUE
ERR661166	PRJEB7566		-196.903	70.3944	3.15769	0.00159024	0.0181387	FALSE	TRUE
SRR805737	PRJNA196147	B-cells	-316.569	-54.7009	3.15686	0.00159478	0.018178	FALSE	TRUE
SRR1036130	PRJNA229548	AML	-282.08	38.5879	3.15674	0.00159541	0.0181872	FALSE	TRUE
SRR2937129	PRJNA302818	lcl_s4u_capturing	-122.19	5.76606	3.15524	0.00160366	0.0182928	FALSE	TRUE
SRR640259	PRJNA184717		200.29	-41.9622	3.15393	0.00161087	0.018362	FALSE	TRUE
SRR3170271	PRJNA312173		-200.536	68.8659	3.15252	0.00161867	0.0184387	FALSE	TRUE
SRR1656574	PRJNA267697	blood	-238.778	-199.694	3.15223	0.00162028	0.0184393	FALSE	TRUE
SRR948500	PRJNA214428	ALL	-208.137	112.812	3.15141	0.00162486	0.0184628	FALSE	TRUE
SRR1608846	PRJNA263397	AML	-281.192	33.691	3.15022	0.00163147	0.0185219	FALSE	TRUE
SRR1656567	PRJNA267697	blood	-237.669	-199.96	3.14994	0.00163306	0.0185232	FALSE	TRUE
SRR514135	PRJNA168981		191.079	-56.834	3.14902	0.00163819	0.0185483	FALSE	TRUE
SRR1608886	PRJNA263397	AML	-257.269	59.0396	3.149	0.00163832	0.0185483	FALSE	TRUE
SRR031938	PRJNA122271	lcl	-142.184	47.9657	3.14884	0.00163922	0.0185483	FALSE	TRUE
SRR1918400	PRJNA278767	AML	-274.575	38.7776	3.14853	0.00164094	0.0185483	FALSE	TRUE
SRR1839802	PRJNA277352	blood	-220.857	-170.855	3.14823	0.00164262	0.0185613	FALSE	TRUE
SRR2501682	PRJNA296798		249.981	-13.2849	3.14783	0.00164487	0.0185952	FALSE	TRUE
SRR2001511	PRJNA282543	BEAS2B cells	66.2913	87.8756	3.14696	0.00164977	0.0186415	FALSE	TRUE
SRR1060793	PRJNA232593	blood	-215.363	-185.422	3.14622	0.00165397	0.0186883	FALSE	TRUE
SRR031870	PRJNA122271	lcl	-143.11	50.7375	3.14617	0.00165424	0.0186888	FALSE	TRUE
SRR521470	SRP014320	hepg2	-98.8273	92.8281	3.14512	0.00166021	0.0187122	FALSE	TRUE
SRR1918566	PRJNA278767	AML	-270.396	43.7282	3.14435	0.00166458	0.0187334	FALSE	TRUE
SRR1956818	PRJNA280568		196.358	-40.5202	3.14168	0.00167983	0.0188875	FALSE	TRUE
SRR1812729	PRJNA276003	B-cells	-315.569	-45.7401	3.14141	0.00168137	0.0188875	FALSE	TRUE
SRR1918512	PRJNA278767	AML	-268.233	43.592	3.14119	0.00168261	0.0188875	FALSE	TRUE
SRR922451	PRJNA209572		-239.907	-104.7	3.13995	0.00168978	0.0189333	FALSE	TRUE
ERR188343	PRJEB3366	lcl	-218.097	178.491	3.13915	0.00169441	0.0189556	FALSE	TRUE
SRR032240	PRJNA117631	lcl	-144.068	56.7088	3.13739	0.00170458	0.0190164	FALSE	TRUE
SRR2937315	PRJNA302818	lcl_s4u_capturing	-128.434	9.0661	3.13547	0.00171577	0.0191077	FALSE	TRUE
SRR1608899	PRJNA263397	AML	-259.605	66.841	3.13512	0.00171782	0.0191207	FALSE	TRUE
SRR031950	PRJNA122271	lcl	-144.897	47.3094	3.13383	0.0017254	0.0191987	FALSE	TRUE
SRR031931	PRJNA122271	lcl	-143.11	52.6526	3.13296	0.00173053	0.019281	FALSE	TRUE
SRR805748	PRJNA196147	B-cells	-315.358	-56.0005	3.13259	0.00173274	0.019286	FALSE	TRUE
SRR934643	PRJNA210428	breast	16.8778	46.4811	3.13186	0.00173705	0.0192912	FALSE	TRUE
SRR1036096	PRJNA229548	AML	-278.078	59.115	3.13128	0.00174048	0.0192997	FALSE	TRUE
SRR1608898	PRJNA263397	AML	-259.477	66.676	3.1303	0.0017463	0.0193613	FALSE	TRUE
SRR2028013	PRJNA284119	CD34+	-218.47	73.4054	3.12998	0.00174816	0.0193697	FALSE	TRUE
SRR1608498	PRJNA263397	AML	-277.161	38.3854	3.12971	0.00174981	0.0193862	FALSE	TRUE
SRR2937090	PRJNA302818	lcl_s4u_capturing	-125.875	8.06221	3.12961	0.0017504	0.0193907	FALSE	TRUE
SRR1918184	PRJNA278311		-306.523	-45.6157	3.12883	0.00175502	0.0194287	FALSE	TRUE
SRR1036144	PRJNA229548	AML	-266.951	54.8894	3.12834	0.001758	0.0194287	FALSE	TRUE
SRR1060779	PRJNA232593	blood	-214.906	-185.003	3.12693	0.00176642	0.0194978	FALSE	TRUE
ERR188200	PRJEB3366	lcl	-221.461	177.727	3.12637	0.00176978	0.0195184	FALSE	TRUE
SRR2937292	PRJNA302818	lcl_s4u_capturing	-124.47	11.1822	3.12583	0.00177305	0.0195672	FALSE	TRUE
SRR2180196	PRJNA293697	jurkat	-198.241	122.23	3.12545	0.00177536	0.0195717	FALSE	TRUE
SRR2937130	PRJNA302818	lcl_s4u_capturing	-122.252	5.98606	3.12492	0.00177854	0.0195885	FALSE	TRUE
SRR1036131	PRJNA229548	AML	-282.376	38.7972	3.12416	0.00178314	0.0195932	FALSE	TRUE
SRR1232274	PRJNA244340	cutll1	-204.196	119.547	3.12285	0.0017911	0.0196143	FALSE	TRUE
SRR3192563	PRJNA30709		106.217	83.3923	3.12274	0.00179179	0.0196143	FALSE	TRUE
SRR1638521	PRJNA266296	T-cells	-232.135	-45.3466	3.1226	0.00179258	0.0196143	FALSE	TRUE
SRR616153	PRJNA179305		119.333	48.6647	3.12176	0.00179775	0.0196628	FALSE	TRUE
SRR3469449	PRJNA30709	hepg2	-104.077	95.291	3.12123	0.00180097	0.0196709	FALSE	TRUE
SRR2131555	PRJNA291188	cultured leukemic blasts	-263.701	67.1772	3.12077	0.00180376	0.019676	FALSE	TRUE
SRR1608822	PRJNA263397	AML	-260.805	63.5399	3.12071	0.00180413	0.019676	FALSE	TRUE
SRR1258225	PRJNA245078	lcl	-232.112	174.219	3.12027	0.00180688	0.019676	FALSE	TRUE
SRR925699	PRJNA210428	breast	17.5351	47.5929	3.11994	0.00180886	0.0196924	FALSE	TRUE
SRR031628	PRJNA259585	h1	254.373	-19.7043	3.11965	0.00181063	0.0196926	FALSE	TRUE
SRR521478	SRP014320	h1	257.416	-15.9586	3.11804	0.00182056	0.0198087	FALSE	TRUE
SRR1586373	PRJNA262146	Neural stem cell	208.903	-34.7402	3.11758	0.0018234	0.0198526	FALSE	TRUE
SRR805753	PRJNA196147	B-cells	-317.239	-55.6687	3.1174	0.00182452	0.0198766	FALSE	TRUE
SRR925691	PRJNA210428	breast	39.7188	77.0745	3.11591	0.00183378	0.0199603	FALSE	TRUE
SRR521480	SRP014320	h1	257.239	-16.2892	3.11552	0.00183622	0.0199722	FALSE	TRUE
SRR031877	PRJNA122271	lcl	-142.6	50.1943	3.11545	0.00183664	0.0199722	FALSE	TRUE
SRR897832	PRJNA208369		29.2059	-28.2235	3.11542	0.00183686	0.0199722	FALSE	TRUE
SRR1918511	PRJNA278767	AML	-268.517	43.7614	3.11489	0.00184012	0.020004	FALSE	TRUE
SRR1812718	PRJNA276003	B-cells	-315.042	-45.7004	3.11435	0.00184349	0.0200119	FALSE	TRUE
SRR1656514	PRJNA267697	blood	-238.508	-192.584	3.11428	0.00184395	0.0200119	FALSE	TRUE
SRR1028754	PRJNA227344	Embryonic stem cell	252.627	-15.6309	3.11393	0.00184612	0.0200158	FALSE	TRUE
SRR1918684	PRJNA278767	AML	-262.47	41.3879	3.11378	0.00184704	0.0200158	FALSE	TRUE
SRR962601	PRJNA217945	lymphoma	-58.4445	-81.3277	3.11336	0.00184969	0.0200356	FALSE	TRUE
SRR1554584	PRJNA258554	htert-rpe1	84.1847	68.4923	3.11326	0.0018503	0.0200356	FALSE	TRUE
SRR805736	PRJNA196147	B-cells	-316.259	-54.8197	3.11139	0.0018621	0.0201143	FALSE	TRUE
SRR1283380	PRJNA246711	cord blood	-226.276	28.141	3.11127	0.00186284	0.0201143	FALSE	TRUE
SRR896682	PRJNA208369		-61.999	-17.806	3.11036	0.0018686	0.0201654	FALSE	TRUE
SRR1916987	PRJNA278477	Choriocarcinoma trophoblast	-92.8296	248.569	3.1078	0.00188487	0.0203184	FALSE	TRUE
SRR031856	PRJNA122271	lcl	-145.83	49.545	3.10515	0.00190184	0.0204547	FALSE	TRUE
SRR2493706	PRJNA296543		35.1567	-29.4383	3.10481	0.00190404	0.0204702	FALSE	TRUE
SRR2937026	PRJNA302818	lcl_s4u_capturing	-121.594	8.43763	3.1046	0.00190537	0.0204855	FALSE	TRUE
SRR424681	PRJNA153117	lcl	-215.343	180.219	3.1036	0.00191182	0.0205282	FALSE	TRUE
SRR1237975	PRJNA244582	h1	208.463	-40.0493	3.10259	0.00191838	0.0205784	FALSE	TRUE
SRR2148768	PRJNA292133	bone marrow	-253.477	29.7576	3.10226	0.00192047	0.0205892	FALSE	TRUE
SRR2038492	PRJNA265099	hipsc29e	251.921	-9.20847	3.1022	0.00192087	0.0205892	FALSE	TRUE
ERR661165	PRJEB7566		-196.972	69.9281	3.10215	0.00192118	0.0205892	FALSE	TRUE
SRR1118400	PRJNA235198	ipsc	200.655	-45.6636	3.10207	0.0019217	0.0205892	FALSE	TRUE
SRR1918754	PRJNA278767	AML	-268.385	51.5775	3.10108	0.00192814	0.0206199	FALSE	TRUE
SRR1743975	PRJNA271704	T-cells	-233.721	-54.7579	3.10105	0.00192837	0.0206199	FALSE	TRUE
SRR427099	PRJNA155821	hepg2	-95.7077	91.9587	3.10066	0.00193089	0.0206308	FALSE	TRUE
SRR3469409	PRJNA30709	hepg2	-104.939	93.9024	3.10055	0.00193161	0.0206308	FALSE	TRUE
SRR925719	PRJNA210428	breast	37.2777	101.57	3.10035	0.00193292	0.0206501	FALSE	TRUE
ERR188074	PRJEB3366	lcl	-212.877	178.448	3.09945	0.00193878	0.020676	FALSE	TRUE
SRR3576775	PRJNA322427		37.0412	62.5781	3.09911	0.00194104	0.020676	FALSE	TRUE
SRR031917	PRJNA122271	lcl	-144.276	46.5883	3.09818	0.00194713	0.0207254	FALSE	TRUE
SRR896729	PRJNA208369		26.8928	-14.8642	3.0974	0.00195224	0.0207949	FALSE	TRUE
SRR805740	PRJNA196147	B-cells	-316.081	-55.0297	3.09689	0.00195562	0.0208178	FALSE	TRUE
SRR1608831	PRJNA263397	AML	-274.478	31.9326	3.09625	0.00195986	0.0208482	FALSE	TRUE
SRR1503197	PRJNA254050	ch-crpc	58.8699	91.445	3.09589	0.00196224	0.0208514	FALSE	TRUE
SRR1995321	PRJNA282134	mda231	47.4301	139.177	3.09587	0.00196235	0.0208514	FALSE	TRUE
SRR1232258	PRJNA244342	cem	-202.668	117.826	3.0953	0.00196612	0.0208936	FALSE	TRUE
SRR1608908	PRJNA263397	AML	-258.323	62.6233	3.09465	0.00197045	0.0209432	FALSE	TRUE
DRR016701	PRJDB2256		62.7892	97.2822	3.09441	0.00197207	0.0209502	FALSE	TRUE
SRR2937294	PRJNA302818	lcl_s4u_capturing	-132.164	12.85	3.09436	0.00197238	0.0209502	FALSE	TRUE
SRR1258221	PRJNA245078	lcl	-225.837	171.213	3.09323	0.00197991	0.0210066	FALSE	TRUE
SRR1917027	PRJNA278477	Choriocarcinoma trophoblast	-94.822	248.033	3.09311	0.00198074	0.0210066	FALSE	TRUE
SRR574821	PRJNA175529	h1	259.051	-18.9324	3.09292	0.00198195	0.0210177	FALSE	TRUE
SRR1576843	PRJNA261297	ipsc	210.453	-42.9916	3.09192	0.00198866	0.0211175	FALSE	TRUE
SRR2937228	PRJNA302818	lcl_s4u_capturing	-122.695	4.36649	3.09148	0.00199162	0.0211175	FALSE	TRUE
SRR2501678	PRJNA296798		251.223	-12.0877	3.09145	0.00199182	0.0211175	FALSE	TRUE
SRR1608841	PRJNA263397	AML	-259.646	65.9291	3.09103	0.00199464	0.0211286	FALSE	TRUE
SRR521451	SRP014320	gm12878	-221.736	175.658	3.09037	0.00199906	0.0211507	FALSE	TRUE
SRR1608892	PRJNA263397	AML	-257.148	58.9461	3.08963	0.00200405	0.021192	FALSE	TRUE
SRR1608501	PRJNA263397	AML	-277.234	38.6447	3.08825	0.0020134	0.0212553	FALSE	TRUE
SRR1273703	PRJNA246355	human Neural Stem Cells (hNSCs)	209.859	-39.9884	3.08563	0.00203122	0.0214008	FALSE	TRUE
SRR836533	PRJNA200967		198.985	-46.2038	3.08453	0.00203872	0.0214645	FALSE	TRUE
SRR629570	PRJNA183192	hek293	191.625	172.145	3.08408	0.00204179	0.0214743	FALSE	TRUE
SRR2937335	PRJNA302818	lcl_s4u_capturing	-124.389	8.51173	3.08303	0.00204907	0.0215145	FALSE	TRUE
SRR1918177	PRJNA278311		-307.006	-46.614	3.08301	0.0020492	0.0215145	FALSE	TRUE
SRR949086	PRJNA214592	AML	-277.4	52.0472	3.08136	0.00206054	0.0215964	FALSE	TRUE
SRR1036143	PRJNA229548	AML	-266.87	54.8263	3.08054	0.00206623	0.0216717	FALSE	TRUE
ERR1102006	PRJEB11541	hek293	200.538	167.911	3.07957	0.00207302	0.0217129	FALSE	TRUE
ERR315406	PRJEB4337	Bone marrow	-265.453	40.3363	3.07888	0.0020778	0.0217292	FALSE	TRUE
SRR1814058	PRJNA276143	blood	-301.747	-58.2215	3.07871	0.00207898	0.0217317	FALSE	TRUE
SRR1608882	PRJNA263397	AML	-267.943	40.7799	3.07805	0.00208358	0.0217525	FALSE	TRUE
SRR2038484	PRJNA265099	hipsc17a	255.178	-9.92834	3.07627	0.00209607	0.0218429	FALSE	TRUE
ERR789393	PRJEB8740	granulocyte	-259.518	-149.545	3.07583	0.0020992	0.0218528	FALSE	TRUE
SRR1232256	PRJNA244342	cem	-202.751	117.311	3.07548	0.00210165	0.0218552	FALSE	TRUE
SRR2184525	PRJNA293987	hepg2	-100.877	92.8182	3.07516	0.00210391	0.0218771	FALSE	TRUE
SRR1232272	PRJNA244340	cutll1	-204.038	119.68	3.075	0.00210504	0.0218839	FALSE	TRUE
ERR338423	PRJEB4204	keratinocyte	24.2242	79.5153	3.07439	0.00210931	0.0219058	FALSE	TRUE
SRR3192547	PRJNA30709		75.9106	82.3902	3.07317	0.00211799	0.021991	FALSE	TRUE
SRR1918683	PRJNA278767	AML	-262.33	41.8053	3.07265	0.00212166	0.0220068	FALSE	TRUE
ERR1102003	PRJEB11541	hek293	48.1222	63.1868	3.07215	0.00212525	0.022009	FALSE	TRUE
SRR1576841	PRJNA261297	ipsc	209.964	-42.7783	3.07181	0.00212762	0.022012	FALSE	TRUE
ERR205000	PRJEB3366	lcl	-215.098	175.523	3.07094	0.00213384	0.0220847	FALSE	TRUE
ERR862944	PRJEB7955	h9	374.713	-14.0805	3.0709	0.00213418	0.0220847	FALSE	TRUE
SRR1551022	PRJNA258216	B-cells	-309.201	-55.6253	3.0698	0.00214204	0.022161	FALSE	TRUE
SRR897085	PRJNA208369		134.457	133.05	3.06892	0.00214832	0.0221907	FALSE	TRUE
SRR1036126	PRJNA229548	AML	-281.939	38.2472	3.06865	0.00215028	0.0221965	FALSE	TRUE
SRR1917028	PRJNA278477	Choriocarcinoma trophoblast	-94.903	248.065	3.06735	0.00215966	0.0222492	FALSE	TRUE
SRR1552725	PRJNA258364	h9	255.212	-16.5309	3.06507	0.00217622	0.022406	FALSE	TRUE
SRR2038474	PRJNA265099	hues49	256.057	-8.59915	3.06471	0.00217883	0.0224144	FALSE	TRUE
SRR1648604	PRJNA266932	mcf7	-25.7914	7.55614	3.06447	0.00218053	0.0224284	FALSE	TRUE
SRR3540222	PRJNA322038	cumulus oophorus cells	-89.5996	-39.4739	3.0641	0.00218326	0.0224331	FALSE	TRUE
ERR188470	PRJEB3366	lcl	-223.192	177.613	3.06391	0.00218464	0.0224331	FALSE	TRUE
SRR1814065	PRJNA276143	blood	-301.489	-59.1449	3.06312	0.00219045	0.0224666	FALSE	TRUE
SRR1613935	PRJNA264020	T-cells	-243.15	-70.073	3.06283	0.00219258	0.0224917	FALSE	TRUE
ERR266329	PRJEB1195		201.503	-31.2613	3.06211	0.0021978	0.0225065	FALSE	TRUE
SRR1608826	PRJNA263397	AML	-260.291	63.9086	3.06135	0.00220341	0.0225397	FALSE	TRUE
SRR2922684	PRJNA302109	lcl	-222.313	179.433	3.06023	0.00221168	0.0226164	FALSE	TRUE
ERR789216	PRJEB8740	granulocyte	-259.889	-147.854	3.05981	0.00221476	0.0226271	FALSE	TRUE
SRR2937338	PRJNA302818	lcl_s4u_capturing	-128.261	10.7223	3.05976	0.00221511	0.0226271	FALSE	TRUE
SRR1036118	PRJNA229548	AML	-280.425	51.4179	3.0594	0.00221783	0.0226271	FALSE	TRUE
ERR342885	PRJEB4618	hepg2	-95.7897	93.8716	3.05913	0.00221979	0.0226271	FALSE	TRUE
SRR1028228	PRJNA227306	T-cells	-252.608	-63.5758	3.05882	0.00222214	0.0226298	FALSE	TRUE
SRR073726	PRJNA153913		38.0709	81.0337	3.05876	0.00222252	0.0226316	FALSE	TRUE
SRR896686	PRJNA208369		-62.2636	-17.257	3.05867	0.00222324	0.0226316	FALSE	TRUE
SRR3317028	PRJNA316990	jeg3	-90.7838	244.164	3.05807	0.0022277	0.0226958	FALSE	TRUE
SRR1917000	PRJNA278477	Choriocarcinoma trophoblast	-93.8755	247.568	3.0579	0.00222893	0.0226958	FALSE	TRUE
SRR934243	PRJNA211925	cord blood	-224.879	25.4721	3.05732	0.00223329	0.0227316	FALSE	TRUE
SRR2937291	PRJNA302818	lcl_s4u_capturing	-122.247	6.82882	3.0568	0.00223716	0.0227553	FALSE	TRUE
SRR771552	PRJNA192838	kidney	190.819	171.111	3.05598	0.00224325	0.0227833	FALSE	TRUE
SRR1036133	PRJNA229548	AML	-266.965	61.2051	3.05596	0.00224339	0.0227833	FALSE	TRUE
ERR789387	PRJEB8740	granulocyte	-259.602	-147.942	3.05568	0.00224554	0.0227833	FALSE	TRUE
SRR031882	PRJNA122271	lcl	-140.447	50.9858	3.05496	0.00225093	0.0227996	FALSE	TRUE
SRR3540221	PRJNA322038	cumulus oophorus cells	-90.1493	-38.8715	3.05369	0.00226047	0.0228566	FALSE	TRUE
SRR3469417	PRJNA30709	hepg2	-101.887	94.457	3.05359	0.00226121	0.0228566	FALSE	TRUE
SRR545695	PRJNA30709	monocytes	-247.771	-4.78214	3.05333	0.00226317	0.0228848	FALSE	TRUE
SRR1036138	PRJNA229548	AML	-267.029	55.551	3.05294	0.00226613	0.0228864	FALSE	TRUE
SRR1528551	PRJNA256302	hcc1599	38.7155	74.7807	3.05248	0.00226959	0.0229202	FALSE	TRUE
SRR1740065	PRJNA271578	B-cells	-312.353	-56.2266	3.05237	0.00227046	0.0229202	FALSE	TRUE
SRR2072601	PRJNA287649	blood	-253.836	4.09227	3.0521	0.00227247	0.0229202	FALSE	TRUE
SRR2097516	PRJNA289651	B-cells	-312.825	-56.9465	3.05194	0.0022737	0.0229202	FALSE	TRUE
SRR1504799	PRJNA254145	du145	50.2635	85.6765	3.05118	0.00227945	0.0229555	FALSE	TRUE
ERR342856	PRJEB4618	hepg2	-95.7351	94.1285	3.04966	0.00229104	0.0230313	FALSE	TRUE
SRR1744874	PRJNA271796	h9	184.105	-21.7653	3.04932	0.00229357	0.0230545	FALSE	TRUE
SRR1608500	PRJNA263397	AML	-276.944	38.2533	3.04925	0.0022941	0.0230545	FALSE	TRUE
SRR447182	PRJNA153783	brain	191.74	-50.2172	3.04724	0.00230951	0.0232062	FALSE	TRUE
SRR2214039	PRJNA294025		74.6277	81.1911	3.04712	0.00231042	0.0232062	FALSE	TRUE
SRR3129899	PRJNA310012		-68.9344	-244.282	3.04691	0.0023121	0.0232112	FALSE	TRUE
SRR1567911	PRJNA260186	hela	74.5081	143.106	3.04691	0.00231211	0.0232112	FALSE	TRUE
ERR204862	PRJEB3366	lcl	-218.094	178.18	3.04653	0.00231498	0.0232113	FALSE	TRUE
SRR1918323	PRJNA278767	AML	-273.462	39.5992	3.04651	0.00231511	0.0232113	FALSE	TRUE
SRR2501674	PRJNA296798		249.927	-12.0367	3.04598	0.00231923	0.0232404	FALSE	TRUE
DRR013789	PRJDB2676		-311.886	-51.5224	3.04583	0.00232036	0.0232404	FALSE	TRUE
ERR1260465	PRJEB3233		90.8959	241.539	3.04533	0.00232425	0.023279	FALSE	TRUE
SRR387404	SRP009316	blood	-207.551	158.638	3.04483	0.00232814	0.0233009	FALSE	TRUE
SRR066470	PRJNA133719		26.2623	-33.3074	3.04452	0.00233056	0.0233009	FALSE	TRUE
SRR1608866	PRJNA263397	AML	-257.991	53.7827	3.0442	0.00233302	0.0233009	FALSE	TRUE
SRR934240	PRJNA211925	cord blood	-224.777	25.7783	3.04407	0.00233403	0.0233009	FALSE	TRUE
SRR1608852	PRJNA263397	AML	-280.741	33.9966	3.04404	0.00233423	0.0233009	FALSE	TRUE
SRR1567906	PRJNA260186	hela	74.2361	141.312	3.04401	0.00233446	0.0233009	FALSE	TRUE
SRR1554437	PRJNA258522	ipsc	258.361	-10.5222	3.04375	0.0023365	0.0233033	FALSE	TRUE
SRR805731	PRJNA196147	B-cells	-316.889	-55.4621	3.04369	0.00233699	0.0233057	FALSE	TRUE
SRR1551068	PRJNA258216	neutrophils	-259.777	-148.602	3.04204	0.00234983	0.0233537	FALSE	TRUE
ERR338431	PRJEB4204	keratinocyte	22.9658	80.0785	3.04198	0.00235027	0.0233537	FALSE	TRUE
SRR805880	PRJNA197199	t47d	91.2824	-182.984	3.04085	0.0023591	0.0234207	FALSE	TRUE
SRR2937025	PRJNA302818	lcl_s4u_capturing	-126.563	11.1445	3.04079	0.00235957	0.0234207	FALSE	TRUE
SRR073779	PRJNA153913		41.3931	75.0166	3.04075	0.00235987	0.0234207	FALSE	TRUE
SRR896722	PRJNA208369		12.445	-23.9901	3.04044	0.00236233	0.0234266	FALSE	TRUE
SRR1918550	PRJNA278767	AML	-264.007	48.2015	3.03938	0.00237062	0.02346	FALSE	TRUE
SRR2937125	PRJNA302818	lcl_s4u_capturing	-122.246	5.00366	3.03902	0.00237348	0.0234814	FALSE	TRUE
SRR1638520	PRJNA266296	T-cells	-242.006	-68.2313	3.03886	0.00237476	0.0234814	FALSE	TRUE
SRR805752	PRJNA196147	B-cells	-317.112	-54.4671	3.03884	0.00237493	0.0234814	FALSE	TRUE
SRR1664780	PRJNA268433		200.02	174.485	3.03864	0.00237647	0.0235027	FALSE	TRUE
ERR1102009	PRJEB11541	hek293	201.588	167.241	3.03851	0.0023775	0.0235027	FALSE	TRUE
SRR1554438	PRJNA258522	ipsc	258.739	-11.1235	3.03841	0.00237832	0.0235027	FALSE	TRUE
SRR1608881	PRJNA263397	AML	-267.864	41.0619	3.03807	0.00238099	0.0235086	FALSE	TRUE
SRR1283422	PRJNA246711	blood	-227.064	79.9412	3.03707	0.00238887	0.0235548	FALSE	TRUE
SRR934312	PRJNA211925	cord blood	-218.969	24.2678	3.03543	0.00240196	0.0236523	FALSE	TRUE
SRR1608879	PRJNA263397	AML	-267.677	40.8366	3.03494	0.00240581	0.0236724	FALSE	TRUE
SRR896697	PRJNA208369		13.2923	-21.8257	3.03475	0.00240734	0.0236853	FALSE	TRUE
SRR3309383	PRJNA316712		58.7105	90.5112	3.03322	0.00241963	0.0237669	FALSE	TRUE
SRR1024157	PRJNA226648	gm12878	-138.983	35.4419	3.03301	0.00242131	0.0237905	FALSE	TRUE
SRR1232257	PRJNA244342	cem	-202.77	117.723	3.03218	0.00242792	0.0238853	FALSE	TRUE
SRR2644789	PRJNA298669		77.5952	78.3913	3.03203	0.00242915	0.0238911	FALSE	TRUE
SRR1523349	PRJNA255989		195.295	-48.6271	3.03058	0.00244085	0.0239943	FALSE	TRUE
SRR066469	PRJNA133719		26.0692	-33.7579	3.03048	0.00244162	0.0239943	FALSE	TRUE
SRR1917021	PRJNA278477	Choriocarcinoma trophoblast	-95.07	247.02	3.03029	0.00244321	0.0239964	FALSE	TRUE
SRR805739	PRJNA196147	B-cells	-316.099	-55.6953	3.02986	0.0024467	0.0240185	FALSE	TRUE
SRR1608885	PRJNA263397	AML	-267.51	40.4336	3.02881	0.00245519	0.0240688	FALSE	TRUE
SRR1028348	PRJNA227902	ipsc	259.872	-14.052	3.0288	0.00245531	0.0240688	FALSE	TRUE
SRR1273707	PRJNA246355	human Neural Stem Cells (hNSCs)	209.75	-40.8346	3.02864	0.00245661	0.0240701	FALSE	TRUE
SRR934220	PRJNA211925	cord blood	-223.89	35.493	3.02841	0.00245843	0.0240701	FALSE	TRUE
ERR789215	PRJEB8740	granulocyte	-260.203	-147.566	3.02781	0.00246337	0.0241027	FALSE	TRUE
ERR188055	PRJEB3366	lcl	-219.604	174.591	3.02719	0.00246838	0.0241457	FALSE	TRUE
SRR2937311	PRJNA302818	lcl_s4u_capturing	-126.992	4.55165	3.02586	0.00247927	0.0242317	FALSE	TRUE
ERR1243469	PRJEB7388	ipsc	258.793	-25.6454	3.02445	0.00249088	0.0242615	FALSE	TRUE
SRR1537732	PRJNA257661	h9	242.998	-22.0546	3.0231	0.002502	0.0243536	FALSE	TRUE
SRR2011633	PRJNA283220	AML	-278.667	38.2086	3.02277	0.00250474	0.0243768	FALSE	TRUE
SRR1232276	PRJNA244340	cutll1	-204.78	119.605	3.02155	0.00251483	0.0244773	FALSE	TRUE
SRR897408	PRJNA208369		34.2947	-9.86075	3.02095	0.00251986	0.0245023	FALSE	TRUE
SRR1918399	PRJNA278767	AML	-274.989	39.081	3.02075	0.00252148	0.0245218	FALSE	TRUE
SRR1916990	PRJNA278477	Choriocarcinoma trophoblast	-92.8842	248.22	3.02018	0.00252624	0.0245748	FALSE	TRUE
SRR2072599	PRJNA287649	blood	-272.843	32.9321	3.0194	0.00253279	0.0246313	FALSE	TRUE
SRR3170272	PRJNA312173		-201.076	68.5275	3.01889	0.00253707	0.0246405	FALSE	TRUE
SRR2071725	PRJNA287562	neutrophils	-256.32	-149.125	3.01885	0.0025374	0.0246405	FALSE	TRUE
SRR2937092	PRJNA302818	lcl_s4u_capturing	-125.725	9.24814	3.01798	0.0025447	0.0246711	FALSE	TRUE
ERR188052	PRJEB3366	lcl	-219.509	175.75	3.01797	0.00254477	0.0246711	FALSE	TRUE
SRR771548	PRJNA192838	kidney	191.094	169.878	3.01795	0.00254491	0.0246711	FALSE	TRUE
SRR1918324	PRJNA278767	AML	-273.647	39.7439	3.01728	0.00255055	0.0246993	FALSE	TRUE
SRR2983168	PRJNA305514	hsb-2	-202.335	114.434	3.01681	0.00255451	0.0247065	FALSE	TRUE
SRR2038465	PRJNA265099	hues1	255.652	-8.56279	3.01595	0.00256178	0.0247817	FALSE	TRUE
SRR2937166	PRJNA302818	lcl_s4u_capturing	-127.925	5.31999	3.0154	0.00256637	0.0248063	FALSE	TRUE
ERR862958	PRJEB7955	h9	375.577	-15.5281	3.0131	0.00258595	0.0249878	FALSE	TRUE
SRR1258228	PRJNA245078	lcl	-224.209	171.441	3.01298	0.00258699	0.0249878	FALSE	TRUE
SRR034202	PRJNA117631	lcl	-141.503	54.9206	3.01256	0.00259056	0.0250191	FALSE	TRUE
SRR1918454	PRJNA278767	AML	-268.982	43.3618	3.01249	0.00259113	0.0250191	FALSE	TRUE
SRR901899	PRJNA208620	k562	-109.272	297.341	3.0123	0.00259276	0.0250191	FALSE	TRUE
SRR834980	PRJNA198866	B-cells	-311.218	-50.6487	3.01206	0.00259484	0.0250261	FALSE	TRUE
SRR950428	PRJNA184717	ipsc	255.841	-19.7877	3.01158	0.00259893	0.0250678	FALSE	TRUE
SRR2983171	PRJNA305514	hsb-2	-202.931	114.576	3.0114	0.00260047	0.0250678	FALSE	TRUE
SRR387406	SRP009316	blood	-205.712	161.89	3.01022	0.00261058	0.0251354	FALSE	TRUE
SRR1812723	PRJNA276003	B-cells	-314.859	-45.6555	3.00944	0.00261727	0.0251753	FALSE	TRUE
SRR1740037	PRJNA271578	B-cells	-311.694	-56.1683	3.00921	0.00261929	0.0251838	FALSE	TRUE
SRR1918309	PRJNA278767	AML	-264.748	41.063	3.00913	0.00262	0.0251838	FALSE	TRUE
SRR2937288	PRJNA302818	lcl_s4u_capturing	-127.591	9.96779	3.00862	0.00262438	0.0252166	FALSE	TRUE
SRR350280	PRJNA147251	imr90	100.496	62.046	3.00836	0.00262666	0.0252287	FALSE	TRUE
SRR934349	PRJNA211925	cord blood	-222.116	27.578	3.00779	0.00263157	0.0252754	FALSE	TRUE
SRR1580548	PRJNA261431	m016x1	66.2367	29.6646	3.00761	0.00263308	0.0252801	FALSE	TRUE
SRR2936998	PRJNA302818	lcl_s4u_capturing	-122.971	5.16756	3.00734	0.00263543	0.0252801	FALSE	TRUE
SRR805799	PRJNA196146	PBMC	-316.34	-55.7837	3.00728	0.00263598	0.0252801	FALSE	TRUE
SRR2038480	PRJNA265099	hues66	251.042	-9.84443	3.00723	0.00263638	0.0252801	FALSE	TRUE
SRR1036095	PRJNA229548	AML	-278.565	58.8071	3.00531	0.00265309	0.0253533	FALSE	TRUE
SRR1233909	PRJNA244434	hek293	196.71	170.275	3.00525	0.00265359	0.0253533	FALSE	TRUE
SRR1814061	PRJNA276143	blood	-301.412	-58.719	3.00516	0.00265445	0.0253533	FALSE	TRUE
SRR1182074	PRJNA237340	muscle	70.2669	-257.273	3.00457	0.00265957	0.0253997	FALSE	TRUE
SRR1975459	PRJNA281197	detroit 551	260.433	-8.94076	3.00414	0.0026633	0.0254185	FALSE	TRUE
SRR934265	PRJNA211925	cord blood	-225.189	30.2335	3.00334	0.00267038	0.0254611	FALSE	TRUE
ERR862949	PRJEB7955	h9	377.403	-16.4618	3.00253	0.00267741	0.0254854	FALSE	TRUE
SRR1238550	PRJNA182153	hela	75.7935	141.615	3.00243	0.00267831	0.0254854	FALSE	TRUE
SRR3659179	PRJNA325456	sf188	71.9318	81.1643	3.00238	0.00267875	0.0254854	FALSE	TRUE
SRR1551033	PRJNA258216	neutrophils	-260.075	-149.599	3.0018	0.00268386	0.0255057	FALSE	TRUE
SRR922452	PRJNA209572		-241.156	-101.043	3.00024	0.00269769	0.0256062	FALSE	TRUE
SRR1608821	PRJNA263397	AML	-261.053	62.799	3.00008	0.00269907	0.0256077	FALSE	TRUE
SRR1608911	PRJNA263397	AML	-277.584	32.0987	2.99972	0.00270224	0.0256244	FALSE	TRUE
SRR2937146	PRJNA302818	lcl_s4u_capturing	-131.442	12.1771	2.99964	0.002703	0.0256244	FALSE	TRUE
SRR1033462	PRJNA215685	hek293	193.254	170.775	2.99817	0.00271606	0.0256758	FALSE	TRUE
SRR805769	PRJNA196147	B-cells	-315.592	-56.8015	2.99794	0.0027181	0.0256758	FALSE	TRUE
SRR597911	PRJNA178020		258.679	-7.78987	2.99791	0.0027184	0.0256758	FALSE	TRUE
SRR1608893	PRJNA263397	AML	-256.909	59.4381	2.99729	0.00272389	0.025706	FALSE	TRUE
SRR1153285	PRJNA237119		-219.033	75.1246	2.99656	0.00273048	0.0257859	FALSE	TRUE
SRR1951705	PRJNA280230	blood	-238.903	-196.769	2.99593	0.0027361	0.0258248	FALSE	TRUE
SRR1608889	PRJNA263397	AML	-257.28	59.4794	2.99519	0.00274273	0.0258693	FALSE	TRUE
ERR862961	PRJEB7955	h9	374.739	-14.5527	2.993	0.00276249	0.0259416	FALSE	TRUE
SRR1576845	PRJNA261297	ipsc	210.749	-45.5752	2.99285	0.00276387	0.0259416	FALSE	TRUE
SRR898247	PRJNA208369		42.0644	-32.5049	2.9928	0.00276434	0.0259416	FALSE	TRUE
ERR789394	PRJEB8740	granulocyte	-259.485	-149.52	2.99229	0.00276891	0.0259533	FALSE	TRUE
SRR1036098	PRJNA229548	AML	-277.636	59.2372	2.99215	0.00277017	0.0259533	FALSE	TRUE
SRR2038487	PRJNA265099	hipsc18b	255.842	-8.89832	2.99213	0.00277042	0.0259533	FALSE	TRUE
SRR1232259	PRJNA244342	cem	-202.938	117.683	2.99212	0.00277051	0.0259533	FALSE	TRUE
SRR1608869	PRJNA263397	AML	-258.074	53.3486	2.99202	0.00277141	0.0259533	FALSE	TRUE
SRR2180193	PRJNA293697		-199.088	120.85	2.99146	0.00277647	0.0259905	FALSE	TRUE
ERR789388	PRJEB8740	granulocyte	-260.293	-148.334	2.99139	0.00277708	0.0259905	FALSE	TRUE
SRR1036129	PRJNA229548	AML	-281.932	38.3045	2.99072	0.00278317	0.0260304	FALSE	TRUE
ERR789400	PRJEB8740	granulocyte	-259.214	-149.157	2.99053	0.0027849	0.02605	FALSE	TRUE
SRR1947746	PRJNA279975	hek293	190.028	167.809	2.98993	0.00279045	0.0260944	FALSE	TRUE
SRR1734827	PRJNA271162	a549	33.0098	87.2431	2.98924	0.0027967	0.0261388	FALSE	TRUE
SRR1918183	PRJNA278311		-307.043	-45.9201	2.9892	0.00279707	0.0261388	FALSE	TRUE
SRR3317030	PRJNA316990	jeg3	-91.0868	243.623	2.98873	0.00280139	0.026173	FALSE	TRUE
SRR1918303	PRJNA278767	AML	-274.807	44.5442	2.98807	0.0028075	0.0262079	FALSE	TRUE
SRR1567907	PRJNA260186	hela	74.3476	142.024	2.98781	0.00280986	0.0262218	FALSE	TRUE
SRR031879	PRJNA122271	lcl	-142.199	53.1013	2.9865	0.0028219	0.0263319	FALSE	TRUE
SRR1664778	PRJNA268433		200.33	174.302	2.98638	0.002823	0.0263331	FALSE	TRUE
SRR1556217	PRJNA259212	low passage primary melanoma cultures	62.5945	28.8763	2.98604	0.0028262	0.0263578	FALSE	TRUE
SRR447184	PRJNA153783	brain	191.086	-49.5136	2.98495	0.00283622	0.0264422	FALSE	TRUE
SRR1118401	PRJNA235198	ipsc	200.262	-45.8745	2.98477	0.00283794	0.0264422	FALSE	TRUE
SRR2937128	PRJNA302818	lcl_s4u_capturing	-122.356	5.012	2.98477	0.00283796	0.0264422	FALSE	TRUE
SRR345216	PRJNA154623	h9	244.768	-16.8168	2.98395	0.00284553	0.0264814	FALSE	TRUE
SRR2038479	PRJNA265099	hues65	253.362	-10.866	2.98382	0.00284675	0.0264893	FALSE	TRUE
SRR3659183	PRJNA325456	sf188	72.2717	81.7383	2.98321	0.0028524	0.0265117	FALSE	TRUE
SRR1576486	PRJNA261255	ipsc	206.794	-35.7183	2.98301	0.00285427	0.0265296	FALSE	TRUE
SRR934244	PRJNA211925	cord blood	-224.349	25.2946	2.98269	0.00285727	0.0265541	FALSE	TRUE
SRR1036140	PRJNA229548	AML	-266.904	54.4812	2.98232	0.00286071	0.026571	FALSE	TRUE
SRR032246	PRJNA117631	lcl	-142.786	54.3857	2.98219	0.00286199	0.026571	FALSE	TRUE
SRR031920	PRJNA122271	lcl	-144.885	48.7386	2.982	0.00286369	0.0265766	FALSE	TRUE
SRR1036121	PRJNA229548	AML	-250.55	49.7155	2.9819	0.00286467	0.0265766	FALSE	TRUE
SRR1258232	PRJNA245078	lcl	-226.671	171.248	2.98166	0.00286693	0.0265989	FALSE	TRUE
SRR578639	PRJNA34535	ovary	10.3083	-120.18	2.98095	0.00287358	0.0266667	FALSE	TRUE
SRR1660338	PRJNA268222	NCCIT cells, hECC	245.274	-22.9384	2.98032	0.0028795	0.0267178	FALSE	TRUE
ERR553456	PRJEB6651	hek293	197.249	172.915	2.97994	0.00288309	0.0267422	FALSE	TRUE
SRR1028229	PRJNA227306	T-cells	-251.879	-62.9903	2.97954	0.00288684	0.026751	FALSE	TRUE
SRR1273708	PRJNA246355	human Neural Stem Cells (hNSCs)	210.282	-40.1278	2.97909	0.00289101	0.0267754	FALSE	TRUE
SRR926658	PRJNA210531		-230.472	177.341	2.97855	0.00289617	0.0268008	FALSE	TRUE
SRR2937218	PRJNA302818	lcl_s4u_capturing	-131.541	11.6024	2.97843	0.00289731	0.0268019	FALSE	TRUE
SRR448110	PRJNA156781	heart	82.2637	-390.769	2.9778	0.00290326	0.0268405	FALSE	TRUE
SRR805725	PRJNA196147	B-cells	-316.722	-56.0366	2.97759	0.00290521	0.0268433	FALSE	TRUE
SRR1233910	PRJNA244434	hek293	197.149	170.19	2.97755	0.00290565	0.0268433	FALSE	TRUE
SRR1144284	PRJNA236383	mda231	66.1383	35.4937	2.97737	0.0029073	0.0268433	FALSE	TRUE
SRR2937145	PRJNA302818	lcl_s4u_capturing	-131.623	12.4075	2.97704	0.00291049	0.0268433	FALSE	TRUE
SRR897446	PRJNA208369		35.1678	-12.0393	2.97686	0.00291213	0.0268433	FALSE	TRUE
ERR188278	PRJEB3366	lcl	-221.778	174.424	2.97682	0.00291259	0.0268433	FALSE	TRUE
SRR2049655	PRJNA285798	blood	-252.782	-180.438	2.97662	0.00291449	0.026851	FALSE	TRUE
SRR2937312	PRJNA302818	lcl_s4u_capturing	-127.427	4.5937	2.97548	0.00292535	0.026949	FALSE	TRUE
SRR805746	PRJNA196147	B-cells	-316.124	-54.341	2.97292	0.0029498	0.0271584	FALSE	TRUE
SRR976757	PRJNA218926	blood	-227.941	-177.527	2.9729	0.00294999	0.0271584	FALSE	TRUE
SRR1918172	PRJNA278311		-306.499	-46.1216	2.97263	0.00295262	0.0271584	FALSE	TRUE
SRR771558	PRJNA192838	kidney	191.739	170.265	2.97261	0.00295276	0.0271584	FALSE	TRUE
SRR1636108	PRJNA265857		-198.994	122.202	2.9717	0.00296159	0.0272296	FALSE	TRUE
SRR3469371	PRJNA30709	hepg2	-103.092	95.3564	2.97024	0.00297565	0.0273485	FALSE	TRUE
SRR863245	PRJNA203652	hek293	205.953	176.833	2.97008	0.00297725	0.0273485	FALSE	TRUE
SRR1608552	PRJNA263397	AML	-257.001	41.1153	2.97	0.00297798	0.0273494	FALSE	TRUE
SRR898261	PRJNA208369		39.3241	-25.4627	2.96938	0.00298405	0.0273824	FALSE	TRUE
SRR1656566	PRJNA267697	blood	-238.91	-198.485	2.96877	0.00298991	0.0274146	FALSE	TRUE
SRR925734	PRJNA210428	breast	39.7237	76.7223	2.96818	0.00299565	0.027468	FALSE	TRUE
SRR392888	PRJNA150409		100.345	39.5936	2.96747	0.00300264	0.0275115	FALSE	TRUE
SRR934235	PRJNA211925	cord blood	-224.663	26.7225	2.96665	0.00301062	0.0275525	FALSE	TRUE
SRR427102	PRJNA155821	hepg2	-95.8668	92.2225	2.96596	0.0030174	0.0276098	FALSE	TRUE
SRR1551028	PRJNA258216	B-cells	-309.567	-55.5799	2.9653	0.00302386	0.0276598	FALSE	TRUE
SRR553465	PRJNA174350	neutrophils	-256.784	-149.774	2.96471	0.00302967	0.027685	FALSE	TRUE
ERR188365	PRJEB3366	lcl	-222.595	175.754	2.96427	0.00303404	0.0277233	FALSE	TRUE
SRR934236	PRJNA211925	cord blood	-224.303	26.4398	2.96323	0.00304429	0.0277818	FALSE	TRUE
SRR896687	PRJNA208369		-61.7229	-17.6598	2.96297	0.00304686	0.0277923	FALSE	TRUE
SRR1917011	PRJNA278477	Choriocarcinoma trophoblast	-94.7569	247.437	2.96285	0.00304802	0.027793	FALSE	TRUE
SRR1916996	PRJNA278477	Choriocarcinoma trophoblast	-93.6731	247.17	2.96084	0.00306796	0.0278906	FALSE	TRUE
SRR1812706	PRJNA276003	B-cells	-314.797	-45.989	2.9608	0.00306838	0.0278906	FALSE	TRUE
SRR3576743	PRJNA322427		36.0625	62.5628	2.96073	0.00306914	0.0278906	FALSE	TRUE
SRR649550	PRJNA186683		110.262	62.2026	2.96066	0.00306984	0.0278906	FALSE	TRUE
SRR1918646	PRJNA278767	AML	-278.244	43.0376	2.95942	0.0030822	0.0279967	FALSE	TRUE
SRR897445	PRJNA208369		34.6697	-11.391	2.95766	0.00309988	0.0281423	FALSE	TRUE
SRR896694	PRJNA208369		-61.5646	-17.1214	2.95734	0.00310306	0.0281558	FALSE	TRUE
SRR578642	PRJNA34535	ovary	10.4023	-120.282	2.95695	0.00310694	0.028183	FALSE	TRUE
SRR1916989	PRJNA278477	Choriocarcinoma trophoblast	-93.2819	248.284	2.9567	0.00310951	0.028203	FALSE	TRUE
SRR1608809	PRJNA263397	AML	-252.181	54.475	2.95605	0.00311602	0.0282469	FALSE	TRUE
SRR1917026	PRJNA278477	Choriocarcinoma trophoblast	-94.5093	248.151	2.95513	0.00312535	0.0282939	FALSE	TRUE
SRR1918458	PRJNA278767	AML	-270.107	34.4556	2.95482	0.00312856	0.0283005	FALSE	TRUE
SRR2932822	PRJNA301936		-13.8842	-82.6786	2.95466	0.00313016	0.0283005	FALSE	TRUE
SRR896663	PRJNA208369		-63.7959	-17.3155	2.95412	0.00313562	0.0283172	FALSE	TRUE
SRR3082427	PRJNA307630	Human embryonic kidney	198.318	168.185	2.95338	0.0031431	0.0283731	FALSE	TRUE
SRR2922683	PRJNA302109	lcl	-221.439	180.018	2.95291	0.00314791	0.0283935	FALSE	TRUE
ERR789395	PRJEB8740	granulocyte	-258.95	-150.061	2.95233	0.00315382	0.0284526	FALSE	TRUE
SRR1638522	PRJNA266296	T-cells	-241.435	-67.478	2.95112	0.00316629	0.0285567	FALSE	TRUE
SRR3187283	PRJNA313158	hct116	95.8987	242.86	2.95035	0.00317413	0.0286032	FALSE	TRUE
SRR2937126	PRJNA302818	lcl_s4u_capturing	-122.046	5.43366	2.95027	0.00317492	0.0286032	FALSE	TRUE
ERR204999	PRJEB3366	lcl	-219.113	183.395	2.94976	0.00318024	0.0286334	FALSE	TRUE
SRR1282065	PRJNA246532	reh-r	-202.854	107.831	2.94911	0.00318694	0.0286821	FALSE	TRUE
ERR658224	PRJEB7574		67.9309	68.058	2.94882	0.00318987	0.0286954	FALSE	TRUE
SRR1027594	PRJNA227155	ipsc	195.074	-46.5217	2.94647	0.00321423	0.0288711	FALSE	TRUE
SRR934295	PRJNA211925	cord blood	-219.523	23.5359	2.94474	0.00323221	0.0289789	FALSE	TRUE
SRR1036139	PRJNA229548	AML	-266.697	55.2956	2.94466	0.00323308	0.0289789	FALSE	TRUE
SRR3470654	PRJNA320221	h1	36.3452	69.6246	2.94458	0.00323396	0.0289824	FALSE	TRUE
SRR1258226	PRJNA245078	lcl	-232.267	175.103	2.94362	0.00324395	0.0290662	FALSE	TRUE
SRR1608620	PRJNA263397	AML	-269.235	38.7595	2.94344	0.00324584	0.0290665	FALSE	TRUE
SRR1918734	PRJNA278767	AML	-256.075	55.7948	2.94258	0.00325489	0.0291443	FALSE	TRUE
ERR305393	PRJEB4208	hepg2	-98.3786	92.3798	2.94135	0.00326787	0.0292663	FALSE	TRUE
SRR948491	PRJNA214428	ALL	-260.796	51.9973	2.94089	0.00327272	0.0292925	FALSE	TRUE
SRR3469562	PRJNA30709	hepg2	-105.381	93.6167	2.94059	0.00327586	0.0292925	FALSE	TRUE
SRR925690	PRJNA210428	breast	40.5707	77.0085	2.94053	0.00327652	0.0292925	FALSE	TRUE
SRR934313	PRJNA211925	cord blood	-218.633	23.9576	2.94045	0.00327732	0.029296	FALSE	TRUE
SRR353528	PRJNA148039		-211.043	158.952	2.94002	0.00328194	0.0293219	FALSE	TRUE
DRR013792	PRJDB2676		-311.751	-52.2867	2.93946	0.00328785	0.0293539	FALSE	TRUE
SRR1608903	PRJNA263397	AML	-258.369	61.9437	2.93848	0.00329825	0.0294209	FALSE	TRUE
SRR1304100	PRJNA249062	ipsc	110.444	39.3036	2.93762	0.00330745	0.0294852	FALSE	TRUE
SRR545696	PRJNA30709	monocytes	-247.645	-4.92628	2.93757	0.00330791	0.0294852	FALSE	TRUE
SRR2056325	PRJNA286111		193.071	168.618	2.93746	0.00330915	0.0294852	FALSE	TRUE
SRR934251	PRJNA211925	cord blood	-224.771	29.2528	2.93731	0.00331068	0.0294917	FALSE	TRUE
SRR032254	PRJNA117631	lcl	-141.871	54.6833	2.93714	0.00331251	0.0295079	FALSE	TRUE
SRR545697	PRJNA30709	monocytes	-248.09	-5.43789	2.93693	0.00331478	0.0295144	FALSE	TRUE
SRR1664733	PRJNA268433		200.939	174.295	2.93664	0.00331793	0.02954	FALSE	TRUE
SRR934299	PRJNA211925	cord blood	-220.696	25.4509	2.93602	0.00332451	0.0295845	FALSE	TRUE
SRR934300	PRJNA211925	cord blood	-220.159	25.0634	2.93586	0.00332621	0.0295942	FALSE	TRUE
SRR1918386	PRJNA278767	AML	-272.731	43.0102	2.93519	0.00333339	0.0296297	FALSE	TRUE
SRR3147779	PRJNA311008	huvec	-59.1363	145.428	2.93428	0.0033432	0.0296679	FALSE	TRUE
SRR1528557	PRJNA256302	hcc1599	39.116	74.2898	2.9337	0.0033495	0.0297376	FALSE	TRUE
ERR188072	PRJEB3366	lcl	-204.536	179.679	2.93312	0.00335576	0.0297725	FALSE	TRUE
SRR031863	PRJNA122271	lcl	-145.735	49.2349	2.93279	0.0033593	0.029779	FALSE	TRUE
SRR2313069	PRJNA295064	bone marrow	-308.431	-49.9704	2.93221	0.00336558	0.0298106	FALSE	TRUE
SRR2148770	PRJNA292133	bone marrow	-252.732	29.6199	2.93185	0.00336944	0.0298108	FALSE	TRUE
SRR934337	PRJNA211925	cord blood	-222.099	28.001	2.93074	0.00338155	0.0299149	FALSE	TRUE
SRR1918746	PRJNA278767	AML	-277.444	40.1479	2.93025	0.00338689	0.0299811	FALSE	TRUE
SRR3576745	PRJNA322427		36.0047	61.4812	2.93014	0.00338811	0.0299811	FALSE	TRUE
SRR922450	PRJNA209572		-242.712	-97.8391	2.92991	0.00339063	0.0300031	FALSE	TRUE
SRR570309	SRP015761		-275.315	51.8516	2.9294	0.00339616	0.0300314	FALSE	TRUE
SRR1608912	PRJNA263397	AML	-277.252	31.6901	2.92903	0.00340016	0.0300314	FALSE	TRUE
SRR3469466	PRJNA30709	hepg2	-105.383	95.828	2.92879	0.00340279	0.0300534	FALSE	TRUE
SRR1918310	PRJNA278767	AML	-264.324	41.7431	2.92837	0.00340744	0.0300722	FALSE	TRUE
SRR1551070	PRJNA258216	B-cells	-308.872	-54.7823	2.92771	0.00341473	0.0301036	FALSE	TRUE
SRR1551042	PRJNA258216	B-cells	-309.238	-56.4103	2.92762	0.00341563	0.0301036	FALSE	TRUE
SRR897452	PRJNA208369		35.0535	-12.3138	2.92708	0.00342166	0.0301757	FALSE	TRUE
ERR862940	PRJEB7955	h9	375.234	-15.0369	2.92564	0.0034375	0.0303132	FALSE	TRUE
SRR1656584	PRJNA267697	blood	-238.8	-196.198	2.92539	0.00344024	0.0303132	FALSE	TRUE
SRR2049611	PRJNA285798	blood	-256.704	-180.532	2.92485	0.00344623	0.0303507	FALSE	TRUE
SRR1028245	PRJNA227306	T-cells	-251.385	-62.6576	2.92413	0.00345422	0.0304004	FALSE	TRUE
SRR897479	PRJNA208369		32.7249	-4.16786	2.92239	0.00347356	0.0305595	FALSE	TRUE
SRR1918453	PRJNA278767	AML	-269.339	43.8339	2.92208	0.00347706	0.0305903	FALSE	TRUE
ERR338416	PRJEB4204	keratinocyte	25.3468	79.0204	2.92136	0.00348503	0.0306178	FALSE	TRUE
SRR1660339	PRJNA268222	NCCIT cells, hECC	244.975	-22.2614	2.92136	0.00348505	0.0306178	FALSE	TRUE
SRR934238	PRJNA211925	cord blood	-224.972	26.4427	2.92057	0.00349388	0.0306925	FALSE	TRUE
SRR2050922	PRJNA262128	lung	61.8965	92.6712	2.92014	0.00349871	0.0307009	FALSE	TRUE
SRR2983169	PRJNA305514	hsb-2	-202.25	114.166	2.9201	0.00349922	0.0307009	FALSE	TRUE
SRR1036117	PRJNA229548	AML	-280.932	51.2976	2.91856	0.00351657	0.0308173	FALSE	TRUE
SRR2937151	PRJNA302818	lcl_s4u_capturing	-129.682	16.0749	2.91825	0.00352002	0.0308173	FALSE	TRUE
SRR1036115	PRJNA229548	AML	-281.208	51.2053	2.91822	0.00352031	0.0308173	FALSE	TRUE
SRR1917008	PRJNA278477	Choriocarcinoma trophoblast	-94.8719	248.011	2.9182	0.00352054	0.0308173	FALSE	TRUE
ERR338418	PRJEB4204	keratinocyte	22.4903	81.0929	2.9179	0.00352399	0.0308263	FALSE	TRUE
SRR037210	PRJNA125337		198.192	-29.8486	2.91779	0.00352522	0.0308292	FALSE	TRUE
SRR3576741	PRJNA322427		36.2786	62.4871	2.91705	0.00353357	0.0309003	FALSE	TRUE
SRR863233	PRJNA203652	hek293	205.732	175.744	2.91682	0.0035362	0.0309094	FALSE	TRUE
SRR1232273	PRJNA244340	cutll1	-204.236	119.983	2.91619	0.00354339	0.0309139	FALSE	TRUE
SRR1657527	PRJNA268020	kasumi-1	-192.217	72.3199	2.91604	0.00354508	0.0309139	FALSE	TRUE
SRR1918549	PRJNA278767	AML	-263.867	47.6155	2.91572	0.00354871	0.0309158	FALSE	TRUE
ERR789213	PRJEB8740	granulocyte	-260.433	-148.314	2.91494	0.00355753	0.0309709	FALSE	TRUE
ERR866161	PRJEB7955	h9	376.461	-13.9807	2.9147	0.00356029	0.030983	FALSE	TRUE
SRR1528559	PRJNA256302	hcc1599	38.0092	73.8269	2.91423	0.00356572	0.0310164	FALSE	TRUE
SRR1656477	PRJNA267697	blood	-236.888	-198.642	2.91348	0.00357424	0.0310672	FALSE	TRUE
SRR066474	PRJNA133719		26.6993	-33.0063	2.91347	0.00357436	0.0310672	FALSE	TRUE
SRR542378	PRJNA172761	breast	-7.51129	-139.366	2.91274	0.00358271	0.031093	FALSE	TRUE
SRR3540229	PRJNA322038	cumulus oophorus cells	-89.5374	-39.2153	2.9125	0.00358551	0.031093	FALSE	TRUE
SRR1951661	PRJNA280230	blood	-236.976	-198.565	2.91186	0.00359279	0.031145	FALSE	TRUE
ERR188042	PRJEB3366	lcl	-229.808	174.383	2.91102	0.00360254	0.0311897	FALSE	TRUE
ERR215685	PRJEB1239		-229.864	185.202	2.91023	0.00361168	0.0312162	FALSE	TRUE
SRR1028349	PRJNA227902	ipsc	259.695	-14.1954	2.90976	0.00361705	0.0312243	FALSE	TRUE
SRR387397	SRP009316		-204.948	155.698	2.90971	0.00361762	0.0312243	FALSE	TRUE
SRR934249	PRJNA211925	cord blood	-224.07	29.1246	2.90927	0.0036227	0.0312282	FALSE	TRUE
ERR204825	PRJEB3366	lcl	-212.653	177.972	2.90919	0.00362365	0.0312282	FALSE	TRUE
ERR1243468	PRJEB7388	ipsc	257.231	-25.8587	2.90912	0.00362447	0.0312282	FALSE	TRUE
ERR266351	PRJEB1195		204.137	-31.8836	2.90909	0.0036248	0.0312282	FALSE	TRUE
SRR2000181	PRJNA282454		242.645	-2.64125	2.90858	0.00363074	0.0312676	FALSE	TRUE
SRR1118403	PRJNA235198		196.693	-51.5007	2.90794	0.00363813	0.0313162	FALSE	TRUE
ERR204987	PRJEB3366	lcl	-218.396	177.936	2.90765	0.00364154	0.0313429	FALSE	TRUE
SRR3317027	PRJNA316990	jeg3	-91.258	244.486	2.90735	0.00364511	0.0313727	FALSE	TRUE
SRR1608833	PRJNA263397	AML	-274.508	31.7534	2.90722	0.00364654	0.0313727	FALSE	TRUE
SRR1918432	PRJNA278767	AML	-265.612	43.8148	2.90593	0.00366161	0.0314661	FALSE	TRUE
SRR2936988	PRJNA302818	lcl_s4u_capturing	-122.254	11.7137	2.90555	0.00366607	0.0315053	FALSE	TRUE
SRR1036128	PRJNA229548	AML	-281.921	38.8189	2.90462	0.003677	0.0316016	FALSE	TRUE
SRR934273	PRJNA211925	cord blood	-222.342	29.0172	2.90351	0.00369002	0.0317154	FALSE	TRUE
ERR127305	PRJEB3048	hela	74.5667	142.582	2.90349	0.00369032	0.0317154	FALSE	TRUE
SRR1812739	PRJNA276003	B-cells	-314.73	-45.978	2.90332	0.00369227	0.031724	FALSE	TRUE
SRR1691646	PRJNA269142	bone marrow	-268.711	35.2596	2.90266	0.00370013	0.031757	FALSE	TRUE
SRR1060790	PRJNA232593	blood	-215.493	-184.386	2.9023	0.00370432	0.0317808	FALSE	TRUE
SRR1917024	PRJNA278477	Choriocarcinoma trophoblast	-94.6128	247.224	2.90204	0.00370745	0.0317955	FALSE	TRUE
SRR1949836	PRJNA280078	blood	-235.533	-140.71	2.90185	0.00370965	0.0318096	FALSE	TRUE
SRR3469390	PRJNA30709	hepg2	-103.996	94.2896	2.90182	0.00371005	0.0318096	FALSE	TRUE
ERR862975	PRJEB7955	h9	376.709	-12.8766	2.90139	0.0037151	0.0318638	FALSE	TRUE
SRR1608867	PRJNA263397	AML	-258.2	53.4869	2.90082	0.00372186	0.031921	FALSE	TRUE
SRR1918631	PRJNA278767	AML	-264.571	47.2849	2.89979	0.00373415	0.0319708	FALSE	TRUE
SRR1918688	PRJNA278767	AML	-272.222	50.9304	2.89969	0.00373534	0.0319727	FALSE	TRUE
SRR1567912	PRJNA260186	hela	74.119	142.415	2.899	0.00374359	0.0320146	FALSE	TRUE
SRR1616922	PRJNA264334	m410	66.0852	75.7746	2.89849	0.00374959	0.0320279	FALSE	TRUE
ERR878017	PRJEB7955	h9	377.296	-16.773	2.89813	0.00375401	0.0320436	FALSE	TRUE
SRR1608820	PRJNA263397	AML	-261.393	62.8336	2.89748	0.00376176	0.0320575	FALSE	TRUE
SRR976755	PRJNA218926	blood	-227.941	-177.116	2.89663	0.00377188	0.0320973	FALSE	TRUE
SRR2056330	PRJNA286111		192.668	168.901	2.89626	0.00377635	0.0321118	FALSE	TRUE
SRR896701	PRJNA208369		13.4563	-21.1137	2.89597	0.00377984	0.0321323	FALSE	TRUE
SRR031825	PRJNA122271	lcl	-143.201	54.0791	2.89562	0.00378415	0.0321588	FALSE	TRUE
SRR1918565	PRJNA278767	AML	-270.816	43.5798	2.89451	0.00379757	0.0322504	FALSE	TRUE
SRR1643224	PRJNA266526		261.473	-15.2103	2.89395	0.00380424	0.0322919	FALSE	TRUE
SRR1608901	PRJNA263397	AML	-259.034	66.3586	2.89353	0.00380934	0.0323207	FALSE	TRUE
SRR073738	PRJNA153913		29.7504	52.5452	2.8934	0.00381096	0.032332	FALSE	TRUE
SRR392882	PRJNA150409		103.358	37.4941	2.89325	0.00381273	0.0323329	FALSE	TRUE
SRR2000183	PRJNA282454		242.339	-3.23645	2.89323	0.003813	0.0323329	FALSE	TRUE
SRR1656580	PRJNA267697	blood	-237.919	-200.762	2.89318	0.00381359	0.0323329	FALSE	TRUE
SRR2148771	PRJNA292133	bone marrow	-252.999	30.1395	2.89216	0.00382608	0.0324195	FALSE	TRUE
SRR3383308	PRJNA318374	kidney	65.258	62.7562	2.89098	0.00384043	0.032491	FALSE	TRUE
SRR1608521	PRJNA263397	AML	-254.399	38.5667	2.88845	0.00387147	0.0327101	FALSE	TRUE
SRR3170273	PRJNA312173		-201.003	69.2624	2.88772	0.00388049	0.0327744	FALSE	TRUE
SRR031848	PRJNA122271	lcl	-145.214	48.9602	2.88746	0.0038837	0.0327869	FALSE	TRUE
SRR2937226	PRJNA302818	lcl_s4u_capturing	-126.448	4.06387	2.88655	0.00389492	0.032852	FALSE	TRUE
ERR862957	PRJEB7955	h9	374.951	-15.3638	2.88608	0.00390067	0.0328961	FALSE	TRUE
SRR540252	PRJNA173338	hela	77.352	143.042	2.8852	0.00391162	0.0329563	FALSE	TRUE
SRR1608639	PRJNA263397	AML	-269.099	38.483	2.88487	0.00391572	0.0329883	FALSE	TRUE
ERR862963	PRJEB7955	h9	372.587	-14.5842	2.88473	0.00391744	0.0329934	FALSE	TRUE
ERR188421	PRJEB3366	lcl	-219.456	176.275	2.88399	0.00392671	0.0330305	FALSE	TRUE
SRR1812704	PRJNA276003	B-cells	-314.545	-44.9414	2.8831	0.00393783	0.0330866	FALSE	TRUE
SRR1608804	PRJNA263397	AML	-251.499	54.1337	2.88255	0.00394468	0.0331423	FALSE	TRUE
SRR1918574	PRJNA278767	AML	-279.911	49.6309	2.8822	0.00394914	0.0331436	FALSE	TRUE
SRR949094	PRJNA214592	AML	-274.865	59.2785	2.88218	0.00394938	0.0331436	FALSE	TRUE
SRR896685	PRJNA208369		-61.7075	-17.408	2.88217	0.00394943	0.0331436	FALSE	TRUE
SRR1957710	PRJNA280474	blood	-225.893	-168.834	2.8821	0.00395035	0.0331436	FALSE	TRUE
SRR1918395	PRJNA278767	AML	-280.175	48.0096	2.88207	0.00395073	0.0331436	FALSE	TRUE
SRR1036141	PRJNA229548	AML	-267.168	55.4379	2.88169	0.00395547	0.0331695	FALSE	TRUE
SRR934342	PRJNA211925	cord blood	-221.819	28.327	2.88149	0.00395805	0.0331765	FALSE	TRUE
SRR2180194	PRJNA293697	jurkat	-198.836	120.768	2.88146	0.00395842	0.0331765	FALSE	TRUE
SRR1916997	PRJNA278477	Choriocarcinoma trophoblast	-93.8523	247.125	2.88094	0.00396496	0.0332133	FALSE	TRUE
SRR1839795	PRJNA277352	blood	-221.075	-172.019	2.88056	0.00396972	0.0332302	FALSE	TRUE
SRR3147778	PRJNA311008	huvec	-59.4671	145.134	2.87974	0.00398	0.0332878	FALSE	TRUE
ERR342897	PRJEB4618	hepg2	-95.249	94.011	2.87956	0.00398229	0.0332878	FALSE	TRUE
SRR1918573	PRJNA278767	AML	-279.498	49.8771	2.87944	0.00398376	0.0332957	FALSE	TRUE
SRR834966	PRJNA198866	hematopoietic cells	-209.593	157.891	2.87918	0.00398714	0.0333185	FALSE	TRUE
SRR3317029	PRJNA316990	jeg3	-90.4657	243.765	2.87887	0.00399104	0.0333353	FALSE	TRUE
SRR2011608	PRJNA283220	AML	-265.976	33.3652	2.87852	0.00399542	0.0333353	FALSE	TRUE
SRR1636106	PRJNA265857		-199.128	121.795	2.87843	0.00399656	0.0333353	FALSE	TRUE
SRR2097796	PRJNA280743		-316.819	-52.2085	2.87835	0.00399758	0.0333353	FALSE	TRUE
SRR934346	PRJNA211925	cord blood	-221.892	27.276	2.8783	0.00399823	0.0333353	FALSE	TRUE
SRR2148757	PRJNA292133	bone marrow	-253.87	29.5136	2.87798	0.00400231	0.0333541	FALSE	TRUE
SRR896696	PRJNA208369		13.4051	-22.4136	2.87741	0.0040095	0.0333915	FALSE	TRUE
SRR1707917	PRJNA270181	Immortalized prostate cancer cell line	47.269	113.118	2.87732	0.00401074	0.0333915	FALSE	TRUE
SRR2937198	PRJNA302818	lcl_s4u_capturing	-129.535	6.21314	2.87674	0.00401812	0.033415	FALSE	TRUE
SRR1551061	PRJNA258216	neutrophils	-260.475	-149.311	2.8767	0.00401861	0.033415	FALSE	TRUE
SRR1576885	PRJNA261297	ipsc	212.311	-45.4569	2.87594	0.00402828	0.0334236	FALSE	TRUE
ERR862978	PRJEB7955	h9	379.099	-14.0322	2.87592	0.00402851	0.0334236	FALSE	TRUE
SRR1596223	PRJNA262922		-204.721	112.172	2.87575	0.00403069	0.0334236	FALSE	TRUE
SRR1918385	PRJNA278767	AML	-273.065	42.7156	2.87572	0.00403103	0.0334236	FALSE	TRUE
SRR1917016	PRJNA278477	Choriocarcinoma trophoblast	-95.6715	247.251	2.87563	0.00403223	0.0334236	FALSE	TRUE
SRR897118	PRJNA208369		30.7799	-6.61858	2.87468	0.00404442	0.0334852	FALSE	TRUE
SRR1918639	PRJNA278767	AML	-261.935	40.8454	2.87447	0.00404705	0.0334852	FALSE	TRUE
SRR896725	PRJNA208369		12.5079	-23.6663	2.87412	0.00405157	0.0334869	FALSE	TRUE
SRR1551049	PRJNA258216	B-cells	-309.825	-55.3234	2.87409	0.00405187	0.0334869	FALSE	TRUE
SRR805767	PRJNA196147	B-cells	-314.706	-53.9818	2.8737	0.004057	0.0335044	FALSE	TRUE
SRR948493	PRJNA214428	ALL	-203.905	117.771	2.87335	0.00406139	0.0335239	FALSE	TRUE
SRR1918687	PRJNA278767	AML	-271.883	50.8601	2.87281	0.0040684	0.0335658	FALSE	TRUE
SRR1576844	PRJNA261297	ipsc	210.59	-45.7116	2.87256	0.00407165	0.0335754	FALSE	TRUE
SRR2937041	PRJNA302818	lcl_s4u_capturing	-122.182	10.1047	2.87215	0.0040769	0.0335919	FALSE	TRUE
ERR862945	PRJEB7955	h9	372.843	-14.1194	2.87177	0.00408179	0.0336015	FALSE	TRUE
SRR2937154	PRJNA302818	lcl_s4u_capturing	-128.516	15.0748	2.87142	0.00408628	0.0336265	FALSE	TRUE
SRR2038472	PRJNA265099	hues45	255.319	-7.85469	2.86926	0.00411435	0.0337901	FALSE	TRUE
SRR1918666	PRJNA278767	AML	-273.185	40.7639	2.86912	0.00411611	0.0337901	FALSE	TRUE
SRR2925168	PRJNA302748		78.2227	86.7519	2.86912	0.00411618	0.0337901	FALSE	TRUE
SRR1551002	PRJNA258216	neutrophils	-260.222	-148.919	2.86832	0.00412659	0.0338479	FALSE	TRUE
SRR2097521	PRJNA289651	CLL leukemic cells	-308.062	-51.2006	2.86786	0.00413261	0.0339068	FALSE	TRUE
SRR3469563	PRJNA30709	hepg2	-104.723	93.3296	2.86783	0.00413304	0.0339068	FALSE	TRUE
SRR649552	PRJNA186683		110.618	62.6688	2.86767	0.00413506	0.0339249	FALSE	TRUE
SRR1814055	PRJNA276143	blood	-301.61	-59.0055	2.86739	0.00413879	0.0339471	FALSE	TRUE
SRR1918665	PRJNA278767	AML	-273.018	40.779	2.8671	0.00414253	0.0339721	FALSE	TRUE
SRR031927	PRJNA122271	lcl	-142.947	51.6369	2.8667	0.00414771	0.0339849	FALSE	TRUE
SRR1975460	PRJNA281197	detroit 551	260.587	-9.43259	2.86666	0.00414832	0.0339849	FALSE	TRUE
SRR2558764	PRJNA297795	u2os	149.903	124.703	2.86656	0.00414955	0.0339849	FALSE	TRUE
SRR2001507	PRJNA282543	BEAS2B cells	66.9439	87.5165	2.86486	0.00417199	0.0341107	FALSE	TRUE
ERR862987	PRJEB7955	h9	379.462	-15.053	2.86447	0.00417701	0.0341107	FALSE	TRUE
ERR862984	PRJEB7955	h9	375.599	-13.0098	2.8644	0.004178	0.0341107	FALSE	TRUE
SRR3469416	PRJNA30709	hepg2	-102.236	94.2179	2.8643	0.00417935	0.0341107	FALSE	TRUE
SRR1654908	PRJNA269043	h1	220.431	-7.53178	2.86386	0.00418509	0.0341268	FALSE	TRUE
SRR2038483	PRJNA265099	hipsc15b	255.054	-8.57324	2.8636	0.00418855	0.0341343	FALSE	TRUE
SRR1956822	PRJNA280568		196.983	-40.9292	2.86354	0.00418931	0.0341389	FALSE	TRUE
SRR1812731	PRJNA276003	B-cells	-313.529	-45.8473	2.86339	0.00419132	0.034158	FALSE	TRUE
SRR1036125	PRJNA229548	AML	-281.735	38.4691	2.8621	0.00420848	0.0342931	FALSE	TRUE
SRR1917004	PRJNA278477	Choriocarcinoma trophoblast	-93.6276	248.066	2.86142	0.00421741	0.0343311	FALSE	TRUE
SRR037208	PRJNA125337		198.567	-34.7351	2.86114	0.00422116	0.0343331	FALSE	TRUE
SRR2142324	PRJNA291824	cord blood	-224.785	27.9719	2.86104	0.00422248	0.0343377	FALSE	TRUE
SRR1576875	PRJNA261297	ipsc	212.355	-46.3032	2.86095	0.00422373	0.0343393	FALSE	TRUE
SRR2937156	PRJNA302818	lcl_s4u_capturing	-128.543	14.8804	2.86075	0.00422645	0.0343627	FALSE	TRUE
SRR315112	PRJNA138597		-190.141	233.527	2.86066	0.00422761	0.0343673	FALSE	TRUE
SRR934344	PRJNA211925	cord blood	-221.807	27.1492	2.86017	0.00423415	0.034398	FALSE	TRUE
SRR1608806	PRJNA263397	AML	-252.167	54.3119	2.86015	0.00423445	0.034398	FALSE	TRUE
SRR1153279	PRJNA237119		-218.115	75.3963	2.8592	0.00424711	0.0344659	FALSE	TRUE
SRR1839799	PRJNA277352	blood	-221.138	-174.25	2.85883	0.00425209	0.0344822	FALSE	TRUE
SRR1608853	PRJNA263397	AML	-280.495	33.9023	2.85867	0.00425414	0.0344953	FALSE	TRUE
SRR2001837	PRJNA282593	undifferentiated hESCs	255.028	-10.0847	2.85845	0.00425718	0.0345141	FALSE	TRUE
SRR2148763	PRJNA292133	bone marrow	-253.128	28.8034	2.85819	0.00426062	0.0345329	FALSE	TRUE
SRR1608576	PRJNA263397	AML	-251.612	36.4316	2.85798	0.00426351	0.034546	FALSE	TRUE
ERR188141	PRJEB3366	lcl	-230.596	178.442	2.85706	0.00427589	0.0345979	FALSE	TRUE
SRR1028246	PRJNA227306	T-cells	-252.088	-62.1282	2.85684	0.00427886	0.0346096	FALSE	TRUE
SRR1237986	PRJNA244582	h1	206.82	-41.1276	2.85675	0.00428	0.0346096	FALSE	TRUE
SRR805777	PRJNA196147	B-cells	-315.274	-55.9417	2.85517	0.0043014	0.0347663	FALSE	TRUE
SRR031886	PRJNA122271	lcl	-144.254	52.3248	2.85437	0.00431217	0.0348323	FALSE	TRUE
SRR1918187	PRJNA278311		-306.891	-47.3822	2.85309	0.00432959	0.0349484	FALSE	TRUE
SRR934246	PRJNA211925	cord blood	-224.838	25.4122	2.85278	0.00433384	0.0349843	FALSE	TRUE
SRR621698	PRJNA181310	hematopoietic cells	-267.432	50.0971	2.85247	0.00433812	0.0350029	FALSE	TRUE
SRR1656484	PRJNA267697	blood	-238.356	-200.52	2.85239	0.00433917	0.0350029	FALSE	TRUE
SRR1608914	PRJNA263397	AML	-277.072	32.102	2.85183	0.00434683	0.0350443	FALSE	TRUE
SRR2937244	PRJNA302818	lcl_s4u_capturing	-122.685	6.00778	2.85162	0.00434977	0.03506	FALSE	TRUE
SRR1153278	PRJNA237119		-215.688	78.1529	2.85134	0.00435357	0.0350771	FALSE	TRUE
SRR1259324	PRJNA245235	hek293	202.622	174.771	2.85054	0.00436446	0.0351213	FALSE	TRUE
SRR1608832	PRJNA263397	AML	-274.769	31.9843	2.8505	0.0043651	0.0351213	FALSE	TRUE
SRR521448	SRP014320	gm12878	-221.879	177.169	2.85038	0.00436668	0.0351341	FALSE	TRUE
SRR1042896	PRJNA230612		115.247	34.9959	2.84949	0.00437898	0.0352452	FALSE	TRUE
SRR1916321	PRJNA278364	AML	-278.783	37.3356	2.8486	0.00439126	0.0353263	FALSE	TRUE
SRR2038489	PRJNA265099	hipsc20b	253.625	-8.97742	2.84793	0.00440043	0.0353614	FALSE	TRUE
SRR1918486	PRJNA278767	AML	-263.473	35.7315	2.84791	0.00440069	0.0353614	FALSE	TRUE
SRR1608755	PRJNA263397	AML	-271.087	34.2755	2.84757	0.00440542	0.0353969	FALSE	TRUE
SRR542383	PRJNA172761	breast	-7.89166	-139.212	2.84689	0.00441489	0.0354403	FALSE	TRUE
SRR896714	PRJNA208369		11.602	-22.9818	2.8468	0.00441607	0.0354403	FALSE	TRUE
SRR1153280	PRJNA237119		-218.438	74.9985	2.84664	0.00441836	0.0354403	FALSE	TRUE
SRR1060759	PRJNA232593	blood	-222.877	-171.61	2.84662	0.00441855	0.0354403	FALSE	TRUE
SRR031830	PRJNA122271	lcl	-144.231	54.1209	2.84637	0.00442207	0.0354672	FALSE	TRUE
SRR2938945	PRJNA302893	hct116	94.9875	238.589	2.84591	0.00442851	0.0355067	FALSE	TRUE
SRR1918632	PRJNA278767	AML	-264.145	46.8365	2.84541	0.00443541	0.0355562	FALSE	TRUE
SRR403021	PRJNA152581	lcl	-227.498	169.98	2.84483	0.00444348	0.035611	FALSE	TRUE
SRR031909	PRJNA122271	lcl	-142.22	48.1897	2.84459	0.0044469	0.0356378	FALSE	TRUE
SRR1554589	PRJNA258554	htert-rpe1	85.527	68.9091	2.84406	0.00445422	0.0356657	FALSE	TRUE
SRR2850570	PRJNA300451		253.398	-27.5766	2.84401	0.00445498	0.0356669	FALSE	TRUE
ERR914301	PRJEB7388	ipsc	256.254	-28.5773	2.84249	0.00447627	0.035789	FALSE	TRUE
SRR1839801	PRJNA277352	blood	-221.111	-172.898	2.84244	0.00447695	0.035789	FALSE	TRUE
SRR1385239	PRJNA252615		107.039	40.9622	2.84198	0.00448341	0.0358185	FALSE	TRUE
SRR896703	PRJNA208369		13.3661	-21.6174	2.84169	0.00448751	0.0358277	FALSE	TRUE
SRR1918439	PRJNA278767	AML	-270.765	40.3337	2.84154	0.00448964	0.0358277	FALSE	TRUE
SRR3053564	PRJNA306880	ipsc	173.482	-20.5256	2.84101	0.00449703	0.0358684	FALSE	TRUE
SRR037207	PRJNA125337		193.542	-18.8857	2.84037	0.00450612	0.0359024	FALSE	TRUE
SRR2072609	PRJNA287649	blood	-251.86	0.848346	2.84036	0.00450632	0.0359024	FALSE	TRUE
SRR1274550	PRJNA246387	h1	223.706	-20.3234	2.84025	0.00450776	0.0359024	FALSE	TRUE
SRR2001510	PRJNA282543	BEAS2B cells	66.6306	87.3705	2.84006	0.00451057	0.0359059	FALSE	TRUE
SRR2937194	PRJNA302818	lcl_s4u_capturing	-122.027	7.22429	2.83997	0.00451173	0.0359059	FALSE	TRUE
SRR1995326	PRJNA282134	mda231	47.4861	139.452	2.8399	0.00451274	0.0359059	FALSE	TRUE
SRR1596208	PRJNA262921	cuttl1	-202.201	121.676	2.83903	0.0045251	0.0359899	FALSE	TRUE
SRR1528553	PRJNA256302	hcc1599	37.7542	74.5986	2.83849	0.00453272	0.0360343	FALSE	TRUE
SRR1840397	PRJNA241095	hek293	194.241	169.649	2.83771	0.00454388	0.0361266	FALSE	TRUE
ERR342813	PRJEB4618		63.3094	76.8442	2.83701	0.00455377	0.0362103	FALSE	TRUE
SRR597897	PRJNA178020		257.533	-20.0258	2.83664	0.00455913	0.0362451	FALSE	TRUE
ERR197924	PRJEB639	blood	-214.85	75.8249	2.83649	0.00456127	0.0362472	FALSE	TRUE
SRR934256	PRJNA211925	cord blood	-222.238	22.8322	2.83576	0.00457165	0.0362626	FALSE	TRUE
SRR948496	PRJNA214428	ALL	-205.696	115.723	2.835	0.00458262	0.0363302	FALSE	TRUE
SRR805733	PRJNA196147	B-cells	-317.056	-54.7585	2.83473	0.00458638	0.0363305	FALSE	TRUE
ERR862955	PRJEB7955	h9	378.742	-14.2656	2.83301	0.00461114	0.0365155	FALSE	TRUE
SRR1840445	PRJNA241095	hek293	195.415	169.626	2.83298	0.00461167	0.0365155	FALSE	TRUE
SRR620028	PRJNA181310	hematopoietic cells	-263.483	48.3245	2.83269	0.00461588	0.0365389	FALSE	TRUE
SRR2936987	PRJNA302818	lcl_s4u_capturing	-122.65	10.916	2.83219	0.00462299	0.0365632	FALSE	TRUE
SRR1274530	PRJNA246387	h1	246.055	-21.5344	2.82997	0.0046553	0.0367392	FALSE	TRUE
SRR1608754	PRJNA263397	AML	-270.818	34.4382	2.82833	0.00467913	0.0369314	FALSE	TRUE
SRR2937263	PRJNA302818	lcl_s4u_capturing	-125.412	4.6623	2.82799	0.00468416	0.036949	FALSE	TRUE
SRR934345	PRJNA211925	cord blood	-221.657	27.2521	2.82773	0.00468791	0.0369516	FALSE	TRUE
SRR2937304	PRJNA302818	lcl_s4u_capturing	-124.095	8.31202	2.82762	0.00468959	0.0369516	FALSE	TRUE
SRR2501679	PRJNA296798		250.824	-13.0882	2.82753	0.00469082	0.0369516	FALSE	TRUE
SRR897836	PRJNA208369		29.9339	-27.8737	2.82711	0.00469702	0.0370053	FALSE	TRUE
SRR1691636	PRJNA269142	bone marrow	-266.957	36.0209	2.82677	0.00470197	0.0370281	FALSE	TRUE
SRR1918485	PRJNA278767	AML	-263.596	35.646	2.82676	0.00470213	0.0370281	FALSE	TRUE
SRR039887	PRJNA119635	hMSC	58.3266	89.6155	2.82663	0.00470405	0.0370281	FALSE	TRUE
SRR1608574	PRJNA263397	AML	-251.669	36.53	2.82621	0.00471017	0.0370603	FALSE	TRUE
SRR1918515	PRJNA278767	AML	-264.595	49.0601	2.82582	0.00471596	0.0371028	FALSE	TRUE
ERR862968	PRJEB7955	h9	377.016	-16.1757	2.82541	0.00472197	0.0371349	FALSE	TRUE
SRR896737	PRJNA208369		26.3038	-13.943	2.82526	0.00472426	0.0371349	FALSE	TRUE
SRR934269	PRJNA211925	cord blood	-224.857	30.5346	2.82508	0.00472691	0.0371349	FALSE	TRUE
SRR960457	PRJNA217781	hek293	199.463	170.683	2.8248	0.00473105	0.0371349	FALSE	TRUE
SRR2937271	PRJNA302818	lcl_s4u_capturing	-123.892	7.02535	2.82466	0.00473305	0.0371349	FALSE	TRUE
SRR1608596	PRJNA263397	AML	-253.661	34.5841	2.82436	0.00473758	0.0371409	FALSE	TRUE
SRR574820	PRJNA175529	h1	258.676	-19.3756	2.82415	0.00474068	0.0371409	FALSE	TRUE
SRR3147775	PRJNA311008	huvec	-59.5308	145.716	2.82408	0.00474165	0.0371444	FALSE	TRUE
SRR1503205	PRJNA254050	ch-crpc	59.6169	91.8199	2.82341	0.00475155	0.0372021	FALSE	TRUE
SRR1608818	PRJNA263397	AML	-258.213	67.16	2.82287	0.00475959	0.0372554	FALSE	TRUE
SRR315115	PRJNA138597		-190.227	232.592	2.82253	0.00476466	0.0372672	FALSE	TRUE
SRR542382	PRJNA172761	breast	-8.18501	-139.839	2.82093	0.00478849	0.0374331	FALSE	TRUE
SRR3118258	PRJNA309629	huvec	-59.7247	145.567	2.82062	0.00479307	0.037451	FALSE	TRUE
ERR127304	PRJEB3048	hela	75.0079	143.041	2.82053	0.00479443	0.037451	FALSE	TRUE
ERR188352	PRJEB3366	lcl	-213.563	181.123	2.82032	0.00479754	0.0374545	FALSE	TRUE
SRR3192562	PRJNA30709		101.598	70.8767	2.82029	0.00479806	0.0374545	FALSE	TRUE
DRR013790	PRJDB2676		-311.238	-52.3138	2.82012	0.00480063	0.0374545	FALSE	TRUE
SRR1734828	PRJNA271162	a549	33.2859	87.3792	2.82003	0.00480196	0.0374545	FALSE	TRUE
SRR934642	PRJNA210428	breast	18.2275	46.9406	2.81989	0.00480403	0.0374552	FALSE	TRUE
SRR2454062	PRJNA296380	T-cells	-211.075	144.488	2.81923	0.00481392	0.0375144	FALSE	TRUE
SRR2937267	PRJNA302818	lcl_s4u_capturing	-127.575	3.88055	2.81885	0.00481964	0.0375144	FALSE	TRUE
SRR1139362	PRJNA236130	hgdp00854	-232.176	183.59	2.81799	0.00483254	0.0375405	FALSE	TRUE
SRR897407	PRJNA208369		33.236	-8.14218	2.81796	0.00483304	0.0375405	FALSE	TRUE
SRR2937241	PRJNA302818	lcl_s4u_capturing	-122.678	6.37091	2.81666	0.00485259	0.0376784	FALSE	TRUE
ERR204911	PRJEB3366	lcl	-227.354	174.797	2.81648	0.00485527	0.0376982	FALSE	TRUE
SRR1916323	PRJNA278364	AML	-278.75	36.9858	2.81637	0.00485702	0.0377043	FALSE	TRUE
SRR1918733	PRJNA278767	AML	-256.06	56.1501	2.81616	0.00486017	0.0377138	FALSE	TRUE
SRR3659182	PRJNA325456	sf188	72.138	82.9812	2.81614	0.00486046	0.0377138	FALSE	TRUE
SRR1167725	PRJNA237955	NGN3-eGFP Positive cells	197.64	-35.2765	2.81542	0.00487134	0.0377939	FALSE	TRUE
SRR1259325	PRJNA245235	hek293	202.828	174.565	2.81498	0.00487804	0.0378356	FALSE	TRUE
SRR1523352	PRJNA255989		195.347	-48.9542	2.81448	0.00488567	0.0378965	FALSE	TRUE
SRR2937282	PRJNA302818	lcl_s4u_capturing	-129.024	12.4788	2.81241	0.00491719	0.0381204	FALSE	TRUE
ERR342894	PRJEB4618		62.9224	76.7155	2.81122	0.00493546	0.038233	FALSE	TRUE
SRR1839798	PRJNA277352	blood	-221.625	-172.758	2.81088	0.00494064	0.0382745	FALSE	TRUE
SRR521455	SRP014320	gm12878	-222.265	176.536	2.81019	0.00495127	0.0383137	FALSE	TRUE
SRR896675	PRJNA208369		-63.7808	-17.188	2.80995	0.00495498	0.0383256	FALSE	TRUE
SRR1283421	PRJNA246711	blood	-226.753	79.3664	2.80978	0.00495755	0.0383256	FALSE	TRUE
SRR896668	PRJNA208369		-63.1621	-16.4048	2.80958	0.0049606	0.0383424	FALSE	TRUE
SRR1707908	PRJNA270181	Immortalized prostate cancer cell line	47.2642	113.092	2.80889	0.00497127	0.0383897	FALSE	TRUE
SRR1033461	PRJNA215685	hek293	193.503	171.156	2.80816	0.0049825	0.0384706	FALSE	TRUE
SRR1036116	PRJNA229548	AML	-280.673	51.188	2.80812	0.00498313	0.0384706	FALSE	TRUE
SRR1956820	PRJNA280568		196.971	-41.1872	2.80798	0.00498532	0.0384706	FALSE	TRUE
SRR1840418	PRJNA241095	hek293	195.716	169.767	2.80742	0.00499396	0.0385236	FALSE	TRUE
SRR1608909	PRJNA263397	AML	-258.423	62.63	2.80651	0.00500816	0.0386006	FALSE	TRUE
SRR3147780	PRJNA311008	huvec	-59.8531	145.625	2.80642	0.00500949	0.0386064	FALSE	TRUE
SRR1576492	PRJNA261255	ipsc	194.884	-41.1717	2.80577	0.00501965	0.0386779	FALSE	TRUE
SRR1608906	PRJNA263397	AML	-258.649	62.2471	2.80571	0.00502057	0.0386837	FALSE	TRUE
SRR976760	PRJNA218926	blood	-227.814	-177.313	2.80558	0.00502255	0.0386949	FALSE	TRUE
SRR2983170	PRJNA305514	hsb-2	-202.782	114.477	2.80552	0.00502351	0.0386953	FALSE	TRUE
SRR031862	PRJNA122271	lcl	-146.465	47.5566	2.8052	0.00502852	0.038734	FALSE	TRUE
SRR2937290	PRJNA302818	lcl_s4u_capturing	-127.38	5.9928	2.8049	0.00503314	0.0387378	FALSE	TRUE
SRR1918237	PRJNA278767	AML	-271.883	54.4417	2.8049	0.00503329	0.0387378	FALSE	TRUE
ERR204868	PRJEB3366	lcl	-216.806	177.809	2.80482	0.00503454	0.0387378	FALSE	TRUE
SRR1918510	PRJNA278767	AML	-279.539	52.6253	2.80382	0.00505012	0.0388148	FALSE	TRUE
SRR1743981	PRJNA271704	T-cells	-232.946	-51.8675	2.80352	0.00505477	0.0388422	FALSE	TRUE
SRR1656530	PRJNA267697	blood	-238.019	-199.048	2.8019	0.00508028	0.0390358	FALSE	TRUE
SRR2937306	PRJNA302818	lcl_s4u_capturing	-125.785	3.3893	2.80143	0.0050877	0.0390769	FALSE	TRUE
SRR1264501	PRJNA245475		258.054	-17.5292	2.80028	0.00510583	0.0391763	FALSE	TRUE
SRR392897	PRJNA150409		101.957	37.9807	2.80002	0.00510997	0.0391763	FALSE	TRUE
SRR1817391	PRJNA276277	lcl	-235.464	-57.2702	2.7999	0.00511182	0.0391763	FALSE	TRUE
SRR1918440	PRJNA278767	AML	-271.499	40.4497	2.79989	0.00511197	0.0391763	FALSE	TRUE
SRR1916991	PRJNA278477	Choriocarcinoma trophoblast	-93.3702	248.459	2.79983	0.0051129	0.0391763	FALSE	TRUE
SRR1691648	PRJNA269142	bone marrow	-266.322	36.3693	2.79958	0.00511694	0.039177	FALSE	TRUE
SRR1951702	PRJNA280230	blood	-237.771	-200.678	2.79766	0.00514737	0.0393236	FALSE	TRUE
SRR896700	PRJNA208369		12.8614	-21.4712	2.7975	0.00515001	0.0393346	FALSE	TRUE
ERR1203465	PRJEB7388	ipsc	257.089	-25.0493	2.79722	0.00515447	0.0393459	FALSE	TRUE
SRR1024156	PRJNA226648	gm12878	-138.646	34.4995	2.79717	0.00515529	0.0393459	FALSE	TRUE
SRR653392	PRJNA187930	kasumi-1	-187.912	71.1455	2.79696	0.00515851	0.0393568	FALSE	TRUE
SRR1237989	PRJNA244582	h1	206.814	-41.6496	2.79676	0.00516175	0.0393866	FALSE	TRUE
SRR2038488	PRJNA265099	hipsc18c	253.599	-11.4545	2.79567	0.00517927	0.039503	FALSE	TRUE
ERR204995	PRJEB3366	lcl	-222.047	175.227	2.79533	0.00518465	0.0395381	FALSE	TRUE
SRR2313070	PRJNA295064	bone marrow	-307.635	-49.7278	2.79527	0.00518561	0.0395381	FALSE	TRUE
SRR031923	PRJNA122271	lcl	-142.294	53.839	2.79445	0.00519883	0.0396246	FALSE	TRUE
SRR1776526	PRJNA273756	aortic vascular smooth muscle cells	102.137	60.6231	2.79444	0.00519891	0.0396246	FALSE	TRUE
SRR1313297	PRJNA251404	blood	-217.4	-182.872	2.7941	0.0052045	0.0396408	FALSE	TRUE
SRR1633353	PRJNA265099		258.728	-13.8137	2.79312	0.00522017	0.0397268	FALSE	TRUE
SRR896667	PRJNA208369		-63.7187	-16.9464	2.79275	0.00522628	0.0397536	FALSE	TRUE
SRR3192605	PRJNA30709	kidney	96.6014	76.1868	2.79213	0.00523626	0.039786	FALSE	TRUE
SRR639446	PRJNA184667		37.8557	98.8246	2.7921	0.00523677	0.039786	FALSE	TRUE
SRR764958	PRJNA191069		249.231	-20.9058	2.79153	0.005246	0.0398316	FALSE	TRUE
SRR1274575	PRJNA246387	h1	244.156	-21.1115	2.79134	0.005249	0.039845	FALSE	TRUE
SRR1294107	PRJNA248289	ipsc	255.45	-11.7617	2.79127	0.00525013	0.039845	FALSE	TRUE
SRR1259327	PRJNA245235	hek293	203.155	174.787	2.79117	0.00525177	0.0398452	FALSE	TRUE
SRR1916324	PRJNA278364	AML	-279.129	37.2821	2.79073	0.00525889	0.0398561	FALSE	TRUE
SRR1608890	PRJNA263397	AML	-257.009	59.1548	2.79061	0.00526086	0.0398561	FALSE	TRUE
SRR2922617	PRJNA302603	mda231	47.3951	135.818	2.79051	0.00526256	0.0398561	FALSE	TRUE
SRR1633255	PRJNA265099		237.905	11.8503	2.79048	0.00526292	0.0398561	FALSE	TRUE
SRR1554582	PRJNA258554	htert-rpe1	84.082	68.1486	2.79037	0.00526472	0.0398668	FALSE	TRUE
SRR2937243	PRJNA302818	lcl_s4u_capturing	-122.89	6.5679	2.78918	0.00528415	0.0400186	FALSE	TRUE
ERR342834	PRJEB4618	hepg2	-96.2481	94.4294	2.78915	0.00528466	0.0400186	FALSE	TRUE
SRR976756	PRJNA218926	blood	-228.096	-177.321	2.78812	0.00530142	0.040117	FALSE	TRUE
SRR3576773	PRJNA322427		36.6728	62.6027	2.78719	0.0053168	0.0401408	FALSE	TRUE
ERR789402	PRJEB8740	granulocyte	-258.5	-149.775	2.78698	0.00532024	0.0401567	FALSE	TRUE
SRR1956814	PRJNA280568		195.813	-40.6103	2.7864	0.0053297	0.0401991	FALSE	TRUE
SRR1533837	PRJNA257213	fadu	31.5778	89.5561	2.78613	0.00533419	0.0402042	FALSE	TRUE
SRR547970	PRJNA171292		65.6588	89.5544	2.78607	0.00533515	0.0402042	FALSE	TRUE
SRR1259326	PRJNA245235	hek293	203.282	175.159	2.78605	0.00533543	0.0402042	FALSE	TRUE
SRR3672224	PRJNA325833	T-cells	-245.54	-74.523	2.78586	0.00533864	0.0402147	FALSE	TRUE
SRR1918169	PRJNA278311		-307.321	-46.5992	2.78555	0.00534362	0.0402359	FALSE	TRUE
SRR1608834	PRJNA263397	AML	-275.029	31.8005	2.78543	0.00534568	0.0402384	FALSE	TRUE
SRR2050927	PRJNA262128	lung	69.1601	114.541	2.78535	0.00534695	0.0402384	FALSE	TRUE
SRR1274577	PRJNA246387	h1	241.42	-20.2302	2.78422	0.00536567	0.040352	FALSE	TRUE
SRR934261	PRJNA211925	cord blood	-221.953	22.6754	2.78375	0.00537344	0.0403862	FALSE	TRUE
SRR1806646	PRJNA275667	hek293	200.581	171.232	2.78334	0.0053803	0.0403963	FALSE	TRUE
SRR1385246	PRJNA252615		103.27	39.8068	2.78312	0.00538388	0.0403963	FALSE	TRUE
SRR2148758	PRJNA292133	bone marrow	-253.78	29.4413	2.78305	0.005385	0.0403963	FALSE	TRUE
SRR934302	PRJNA211925	cord blood	-220.821	25.5577	2.78247	0.0053947	0.0404358	FALSE	TRUE
SRR1057992	PRJNA232527	blood	-226.973	67.1435	2.78229	0.00539774	0.0404383	FALSE	TRUE
SRR1232282	PRJNA244340	cutll1	-204.602	119.994	2.78106	0.0054182	0.0405435	FALSE	TRUE
SRR1153284	PRJNA237119		-220.349	74.227	2.78101	0.00541897	0.0405435	FALSE	TRUE
SRR2850568	PRJNA300451		252.704	-27.5845	2.78059	0.00542605	0.0405698	FALSE	TRUE
SRR2011634	PRJNA283220	AML	-278.226	38.2748	2.78048	0.00542789	0.0405775	FALSE	TRUE
SRR1551103	PRJNA258216	B-cells	-309.153	-56.1513	2.77956	0.00544328	0.0406723	FALSE	TRUE
SRR3090768	PRJNA290903	zr-75-30	118.334	149.305	2.77931	0.00544745	0.0406874	FALSE	TRUE
SRR1608640	PRJNA263397	AML	-269.505	37.8617	2.77919	0.00544955	0.0406874	FALSE	TRUE
SRR764960	PRJNA191069		215.944	-30.9396	2.77916	0.00545001	0.0406874	FALSE	TRUE
SRR1995324	PRJNA282134	mda231	47.1819	139.326	2.77889	0.00545453	0.0406898	FALSE	TRUE
SRR3469507	PRJNA30709	hepg2	-104.387	95.4294	2.77864	0.0054587	0.0407212	FALSE	TRUE
SRR1956821	PRJNA280568		196.483	-40.8942	2.77825	0.00546532	0.0407417	FALSE	TRUE
SRR1036099	PRJNA229548	AML	-277.356	58.6648	2.77811	0.00546762	0.0407468	FALSE	TRUE
SRR896666	PRJNA208369		-63.8378	-16.793	2.7773	0.00548124	0.0407902	FALSE	TRUE
SRR2148759	PRJNA292133	bone marrow	-253.94	29.068	2.77711	0.00548451	0.0407902	FALSE	TRUE
SRR1643221	PRJNA266526		262.235	-14.7694	2.77695	0.00548714	0.0408031	FALSE	TRUE
SRR1269754	PRJNA246157	293t	197.269	179.31	2.77657	0.00549359	0.0408473	FALSE	TRUE
SRR1743979	PRJNA271704	T-cells	-234.423	-56.4423	2.77615	0.00550072	0.0408731	FALSE	TRUE
SRR2937006	PRJNA302818	lcl_s4u_capturing	-128.577	10.6827	2.77514	0.00551773	0.0409979	FALSE	TRUE
SRR2937285	PRJNA302818	lcl_s4u_capturing	-131.369	13.3096	2.77513	0.00551792	0.0409979	FALSE	TRUE
SRR3470656	PRJNA320221		37.3108	69.1465	2.77393	0.00553833	0.0410696	FALSE	TRUE
SRR1551004	PRJNA258216	B-cells	-309.926	-55.8076	2.7739	0.00553881	0.0410696	FALSE	TRUE
ERR866150	PRJEB7955	h9	376.303	-13.0373	2.77381	0.00554043	0.0410696	FALSE	TRUE
SRR2936996	PRJNA302818	lcl_s4u_capturing	-122.832	4.92013	2.77332	0.00554873	0.0411236	FALSE	TRUE
SRR2937116	PRJNA302818	lcl_s4u_capturing	-129.452	15.9399	2.77306	0.00555316	0.0411494	FALSE	TRUE
SRR2937150	PRJNA302818	lcl_s4u_capturing	-129.642	16.5708	2.77172	0.00557613	0.0412627	FALSE	TRUE
SRR606890	PRJNA178224	imr90	115.13	63.6122	2.77137	0.00558218	0.04129	FALSE	TRUE
SRR521447	SRP014320	gm12878	-221.963	176.653	2.7713	0.00558326	0.04129	FALSE	TRUE
SRR387443	SRP009316	blood	-206.826	160.314	2.77095	0.00558922	0.04129	FALSE	TRUE
SRR2051030	PRJNA285874	hepg2	-91.7982	90.3128	2.77094	0.00558953	0.04129	FALSE	TRUE
SRR1913168	PRJNA277028		49.7299	70.3875	2.77047	0.00559761	0.04129	FALSE	TRUE
SRR1608752	PRJNA263397	AML	-271.159	34.1634	2.77044	0.00559812	0.04129	FALSE	TRUE
SRR3090770	PRJNA290903	zr-75-30	119.872	150.523	2.77035	0.00559965	0.04129	FALSE	TRUE
SRR805772	PRJNA196147	B-cells	-314.835	-55.7248	2.76999	0.00560579	0.0413023	FALSE	TRUE
SRR873630	PRJNA206563	ESC	260.569	-12.6722	2.76998	0.00560606	0.0413023	FALSE	TRUE
SRR3184652	PRJNA312978	HCC	66.3584	76.6214	2.76968	0.0056111	0.0413332	FALSE	TRUE
SRR1956819	PRJNA280568		197.096	-40.362	2.76876	0.00562709	0.0414416	FALSE	TRUE
SRR031815	PRJNA122271	lcl	-147.19	49.91	2.76827	0.00563547	0.0414953	FALSE	TRUE
SRR1918569	PRJNA278767	AML	-265.726	47.237	2.76818	0.00563708	0.0414953	FALSE	TRUE
SRR2937303	PRJNA302818	lcl_s4u_capturing	-123.473	9.19227	2.76725	0.00565316	0.0416083	FALSE	TRUE
SRR898253	PRJNA208369		42.3872	-32.184	2.76708	0.00565602	0.0416209	FALSE	TRUE
SRR1576837	PRJNA261297	ipsc	212.373	-44.7584	2.76652	0.0056658	0.0416447	FALSE	TRUE
ERR342825	PRJEB4618	a549	-95.3933	94.2316	2.76613	0.00567252	0.0416567	FALSE	TRUE
SRR2937242	PRJNA302818	lcl_s4u_capturing	-121.423	5.96226	2.76609	0.00567336	0.0416567	FALSE	TRUE
SRR2017563	PRJNA283827	mcf7	63.8998	90.5759	2.76515	0.00568966	0.0417857	FALSE	TRUE
SRR3147781	PRJNA311008	huvec	-59.4174	145.336	2.76346	0.00571919	0.0419834	FALSE	TRUE
SRR345215	PRJNA154623	h9	245.704	-16.074	2.76334	0.00572131	0.0419834	FALSE	TRUE
SRR2038462	PRJNA265099		242.599	7.93649	2.76254	0.00573543	0.0420615	FALSE	TRUE
SRR805744	PRJNA196147	B-cells	-316.242	-54.0045	2.76237	0.00573836	0.0420615	FALSE	TRUE
SRR2180195	PRJNA293697	jurkat	-198.531	122.312	2.76237	0.00573838	0.0420615	FALSE	TRUE
SRR1814064	PRJNA276143	blood	-300.882	-59.1853	2.76228	0.00573995	0.0420764	FALSE	TRUE
SRR2936982	PRJNA302818	lcl_s4u_capturing	-130.697	13.8429	2.76168	0.00575041	0.0421347	FALSE	TRUE
SRR1608578	PRJNA263397	AML	-251.19	36.5095	2.76155	0.0057528	0.0421445	FALSE	TRUE
SRR031819	PRJNA122271	lcl	-146.509	49.9105	2.76147	0.0057541	0.0421491	FALSE	TRUE
SRR898248	PRJNA208369		42.8284	-33.1516	2.7612	0.00575898	0.0421661	FALSE	TRUE
SRR944666	PRJNA213675	hela	79.3217	144.751	2.76118	0.00575932	0.0421661	FALSE	TRUE
SRR896723	PRJNA208369		12.189	-23.5134	2.76054	0.00577065	0.0422139	FALSE	TRUE
SRR358976	PRJNA149083	T-cells	-241.613	-71.1709	2.76009	0.00577858	0.042252	FALSE	TRUE
DRR016711	PRJDB2256		63.1029	96.8497	2.75996	0.00578091	0.042254	FALSE	TRUE
ERR862981	PRJEB7955	h9	377.184	-12.8976	2.75925	0.00579348	0.0423334	FALSE	TRUE
SRR934638	PRJNA210428	breast	39.8155	75.4583	2.75911	0.00579599	0.0423334	FALSE	TRUE
ERR188425	PRJEB3366	lcl	-227.737	176.404	2.75887	0.00580011	0.0423625	FALSE	TRUE
SRR3082429	PRJNA307630	Human embryonic kidney	198.056	168.339	2.7588	0.00580141	0.0423625	FALSE	TRUE
ERR266349	PRJEB1195		246.608	-23.1215	2.75877	0.005802	0.0423625	FALSE	TRUE
SRR1576835	PRJNA261297	h1	211.994	-45.9467	2.75809	0.00581408	0.0424069	FALSE	TRUE
SRR1812752	PRJNA276003	B-cells	-313.657	-49.3193	2.75793	0.00581689	0.0424165	FALSE	TRUE
SRR1139397	PRJNA236130	hgdp00959	-231.424	185.301	2.75695	0.00583437	0.0425263	FALSE	TRUE
SRR345217	PRJNA154623	h9	245.064	-16.557	2.75654	0.00584164	0.0425461	FALSE	TRUE
SRR2313107	PRJNA295064	nalm-6	-204.25	138.733	2.75633	0.00584539	0.0425461	FALSE	TRUE
SRR1274552	PRJNA246387	h1	233.172	-22.0253	2.75585	0.00585405	0.0426011	FALSE	TRUE
SRR791065	PRJNA193673	breast	46.841	65.1559	2.75458	0.00587668	0.0427091	FALSE	TRUE
SRR031836	PRJNA122271	lcl	-139.751	52.0319	2.75453	0.00587761	0.0427091	FALSE	TRUE
SRR948501	PRJNA214428	ALL	-268.726	53.73	2.75431	0.00588165	0.0427222	FALSE	TRUE
SRR828800	PRJNA197326		102.967	56.2833	2.75373	0.00589211	0.0427222	FALSE	TRUE
SRR521535	SRP014320		-219.669	176.175	2.75372	0.00589219	0.0427222	FALSE	TRUE
SRR1814057	PRJNA276143	blood	-302.232	-58.5014	2.75369	0.00589276	0.0427222	FALSE	TRUE
SRR1814052	PRJNA276143	blood	-301.956	-58.1845	2.75331	0.00589958	0.0427463	FALSE	TRUE
SRR1664781	PRJNA268433		200.222	175.162	2.75308	0.00590378	0.0427544	FALSE	TRUE
SRR2937236	PRJNA302818	lcl_s4u_capturing	-124.913	4.84053	2.75293	0.00590647	0.0427544	FALSE	TRUE
SRR653393	PRJNA187930	kasumi-1	-188.078	71.3598	2.75288	0.00590739	0.0427544	FALSE	TRUE
SRR1576865	PRJNA261297	ipsc	211.615	-45.592	2.75263	0.00591179	0.0427836	FALSE	TRUE
SRR897823	PRJNA208369		29.4082	-27.7014	2.75231	0.00591768	0.0427975	FALSE	TRUE
SRR1918431	PRJNA278767	AML	-265.674	44.1159	2.75222	0.0059192	0.0427993	FALSE	TRUE
SRR1576856	PRJNA261297	ipsc	212.062	-44.6426	2.75203	0.00592275	0.0428113	FALSE	TRUE
SRR934217	PRJNA211925	cord blood	-223.97	35.6566	2.75114	0.00593885	0.0428731	FALSE	TRUE
SRR1608662	PRJNA263397	AML	-274.872	37.6127	2.75112	0.00593913	0.0428731	FALSE	TRUE
SRR953772	PRJNA215765	hep3b	35.3372	66.3113	2.75093	0.00594256	0.0428731	FALSE	TRUE
SRR497708	PRJNA167037	T-cells	-201.349	118.376	2.75058	0.0059489	0.042908	FALSE	TRUE
SRR2922685	PRJNA302109	lcl	-221.318	179.959	2.74993	0.00596084	0.0429776	FALSE	TRUE
SRR2937309	PRJNA302818	lcl_s4u_capturing	-123.538	3.88281	2.74972	0.00596467	0.0429964	FALSE	TRUE
ERR342846	PRJEB4618	hepg2	-95.8657	93.7474	2.74914	0.00597523	0.0430441	FALSE	TRUE
SRR3469452	PRJNA30709	hepg2	-105.21	95.3971	2.74893	0.00597893	0.0430545	FALSE	TRUE
SRR1057982	PRJNA232527	blood	-226.186	67.5315	2.74889	0.00597966	0.0430545	FALSE	TRUE
SRR1576466	PRJNA261255	ipsc	197.596	-40.7442	2.74889	0.00597968	0.0430545	FALSE	TRUE
SRR1233907	PRJNA244434	hek293	196.857	170.065	2.74788	0.00599824	0.0431518	FALSE	TRUE
ERR188449	PRJEB3366	lcl	-228.09	176.607	2.74715	0.00601156	0.0432464	FALSE	TRUE
SRR2124991	PRJNA290723	smmc-7721	77.0766	142.592	2.74644	0.00602467	0.0433435	FALSE	TRUE
SRR1812714	PRJNA276003	B-cells	-313.91	-45.4502	2.7457	0.00603815	0.0434024	FALSE	TRUE
SRR534296	PRJNA30709	a549	64.7618	110.154	2.74515	0.00604833	0.0434723	FALSE	TRUE
SRR873621	PRJNA206563	iPSC	260.8	-11.3929	2.74482	0.00605448	0.0435092	FALSE	TRUE
ERR204823	PRJEB3366	lcl	-226.487	180.813	2.74461	0.00605822	0.0435092	FALSE	TRUE
SRR1656517	PRJNA267697	blood	-239.81	-193.502	2.74459	0.00605861	0.0435092	FALSE	TRUE
SRR2937225	PRJNA302818	lcl_s4u_capturing	-125.885	3.3842	2.74396	0.00607029	0.0436024	FALSE	TRUE
SRR2056326	PRJNA286111		192.522	168.386	2.74396	0.0060703	0.0436024	FALSE	TRUE
SRR1567908	PRJNA260186	hela	73.8675	141.689	2.74354	0.00607811	0.043652	FALSE	TRUE
SRR897417	PRJNA208369		34.0758	-8.65425	2.74326	0.00608331	0.0436703	FALSE	TRUE
SRR3672229	PRJNA325833	T-cells	-244.111	-73.354	2.74285	0.00609089	0.043711	FALSE	TRUE
SRR1562283	PRJNA231896	hek293	193.406	177.372	2.74257	0.00609603	0.043711	FALSE	TRUE
SRR1608743	PRJNA263397	AML	-254.686	50.5775	2.74224	0.00610214	0.0437258	FALSE	TRUE
SRR934348	PRJNA211925	cord blood	-222.191	26.9238	2.74219	0.00610302	0.0437258	FALSE	TRUE
SRR1918570	PRJNA278767	AML	-265.968	47.011	2.74212	0.00610446	0.0437299	FALSE	TRUE
ERR315486	PRJEB4337	Bone marrow	-268.139	38.2668	2.73996	0.00614475	0.0439834	FALSE	TRUE
SRR897413	PRJNA208369		34.2342	-8.58038	2.73972	0.00614909	0.0440075	FALSE	TRUE
SRR1643223	PRJNA266526		261.99	-15.4604	2.73939	0.00615536	0.0440331	FALSE	TRUE
ERR878008	PRJEB7955	h9	374.921	-14.9206	2.73919	0.00615911	0.0440522	FALSE	TRUE
SRR2071724	PRJNA287562	neutrophils	-256.636	-149.305	2.73867	0.00616891	0.0441014	FALSE	TRUE
SRR032268	PRJNA117631	lcl	-140.167	53.7569	2.73803	0.00618078	0.0441721	FALSE	TRUE
SRR031850	PRJNA122271	lcl	-146.451	48.5271	2.73756	0.00618966	0.0442051	FALSE	TRUE
SRR1608733	PRJNA263397	AML	-268.281	36.6992	2.73753	0.00619026	0.0442051	FALSE	TRUE
SRR1918509	PRJNA278767	AML	-279.99	52.8869	2.73729	0.00619474	0.0442241	FALSE	TRUE
SRR1576866	PRJNA261297	ipsc	211.209	-45.453	2.73685	0.00620305	0.0442782	FALSE	TRUE
SRR2937235	PRJNA302818	lcl_s4u_capturing	-124.479	4.5101	2.73619	0.00621557	0.0443601	FALSE	TRUE
SRR1918457	PRJNA278767	AML	-270.056	34.0842	2.73566	0.00622549	0.0444119	FALSE	TRUE
SRR392874	PRJNA150409		99.3409	41.6019	2.7353	0.00623243	0.0444572	FALSE	TRUE
SRR1551077	PRJNA258216	B-cells	-309.984	-54.7785	2.73498	0.00623836	0.0444766	FALSE	TRUE
SRR1523353	PRJNA255989		195.44	-49.5987	2.73475	0.00624282	0.0444766	FALSE	TRUE
SRR345212	PRJNA154623	h9	246.955	-12.7204	2.73467	0.00624437	0.0444766	FALSE	TRUE
SRR1283428	PRJNA246711	blood	-225.793	80.0069	2.73432	0.00625089	0.0445105	FALSE	TRUE
SRR3184306	PRJNA312948	melanoma biopsies	-49.5004	-83.3983	2.73375	0.00626169	0.0445709	FALSE	TRUE
SRR1918475	PRJNA278767	AML	-263.013	40.2422	2.73325	0.00627135	0.0445985	FALSE	TRUE
SRR1232271	PRJNA244340	cutll1	-204.636	120.075	2.73281	0.00627964	0.0446188	FALSE	TRUE
SRR2038475	PRJNA265099	hues53	256.058	-7.85111	2.73271	0.00628159	0.0446188	FALSE	TRUE
SRR1812753	PRJNA276003	B-cells	-313.863	-48.6842	2.7327	0.00628175	0.0446188	FALSE	TRUE
SRR1656498	PRJNA267697	blood	-238.5	-195.029	2.73212	0.00629281	0.0446638	FALSE	TRUE
SRR1551084	PRJNA258216	B-cells	-309.192	-55.3101	2.73211	0.00629294	0.0446638	FALSE	TRUE
SRR896712	PRJNA208369		12.2348	-23.1499	2.73188	0.00629733	0.044669	FALSE	TRUE
SRR863247	PRJNA203652	hek293	205.961	176.244	2.73022	0.00632926	0.0448508	FALSE	TRUE
ERR878012	PRJEB7955	h9	374.931	-13.6939	2.73011	0.00633136	0.0448534	FALSE	TRUE
SRR1274567	PRJNA246387	h1	240.514	-21.9693	2.7301	0.00633144	0.0448534	FALSE	TRUE
SRR031941	PRJNA122271	lcl	-142.251	48.9449	2.72963	0.00634046	0.0448871	FALSE	TRUE
SRR1205284	PRJNA242683	u2932	-210.836	156.29	2.72941	0.00634472	0.0448871	FALSE	TRUE
SRR2313065	PRJNA295064	bone marrow	-308.552	-48.6817	2.72939	0.00634514	0.0448871	FALSE	TRUE
SRR896699	PRJNA208369		13.2661	-21.0394	2.72926	0.00634771	0.0448933	FALSE	TRUE
SRR934231	PRJNA211925	cord blood	-220.084	27.6173	2.72863	0.0063598	0.0449417	FALSE	TRUE
SRR1576863	PRJNA261297	ipsc	211.399	-44.9566	2.72845	0.00636336	0.0449492	FALSE	TRUE
ERR188240	PRJEB3366	lcl	-233.206	178.152	2.72759	0.00637984	0.0450496	FALSE	TRUE
ERR1018689	PRJEB1200	hct116	97.1909	241.103	2.72732	0.00638515	0.0450756	FALSE	TRUE
ERR205019	PRJEB3366	lcl	-213.238	175.418	2.72713	0.00638877	0.045083	FALSE	TRUE
SRR934262	PRJNA211925	cord blood	-222.408	23.1513	2.72651	0.00640075	0.045141	FALSE	TRUE
SRR1648617	PRJNA266964	sw872	71.6122	83.692	2.72605	0.00640964	0.0451447	FALSE	TRUE
SRR921552	PRJNA209423	hela	75.7445	133.276	2.72581	0.00641432	0.0451656	FALSE	TRUE
SRR521540	SRP014320		95.713	238.762	2.7255	0.00642042	0.0451915	FALSE	TRUE
SRR1036142	PRJNA229548	AML	-266.524	55.4576	2.72431	0.00644358	0.0453098	FALSE	TRUE
SRR1918397	PRJNA278767	AML	-278.096	41.119	2.72422	0.00644541	0.0453121	FALSE	TRUE
SRR2937234	PRJNA302818	lcl_s4u_capturing	-124.309	5.34754	2.72377	0.00645415	0.0453292	FALSE	TRUE
SRR3106368	PRJNA309166		258.161	12.1855	2.72332	0.00646294	0.0453562	FALSE	TRUE
SRR3469389	PRJNA30709	hepg2	-105.055	95.485	2.72315	0.00646633	0.0453894	FALSE	TRUE
SRR2148716	PRJNA292133	bone marrow	-251.2	31.8039	2.7222	0.00648484	0.045485	FALSE	TRUE
SRR031823	PRJNA122271	lcl	-145.174	47.0007	2.72104	0.00650771	0.0455791	FALSE	TRUE
SRR897107	PRJNA208369		30.498	-5.6996	2.72099	0.00650862	0.0455791	FALSE	TRUE
SRR1806594	PRJNA275652	endothelial cell	197.886	165.69	2.72036	0.0065211	0.0456178	FALSE	TRUE
SRR1608830	PRJNA263397	AML	-274.311	31.9622	2.72028	0.00652258	0.0456178	FALSE	TRUE
SRR1554436	PRJNA258522	ipsc	258.423	-11.23	2.71981	0.00653189	0.04564	FALSE	TRUE
SRR1576833	PRJNA261297	h1	212.445	-45.3441	2.7198	0.00653213	0.04564	FALSE	TRUE
SRR1660341	PRJNA268222	NCCIT cells, hECC	245.99	-21.9567	2.71954	0.00653733	0.04564	FALSE	TRUE
SRR1576498	PRJNA261255	ipsc	200.807	-35.6844	2.71862	0.0065555	0.0457143	FALSE	TRUE
SRR3469453	PRJNA30709	hepg2	-106.213	94.8972	2.71857	0.00655641	0.0457143	FALSE	TRUE
SRR3187281	PRJNA313158	hct116	95.2315	242.966	2.71823	0.00656329	0.0457248	FALSE	TRUE
SRR897120	PRJNA208369		30.4502	-5.83307	2.7182	0.0065638	0.0457248	FALSE	TRUE
SRR1313295	PRJNA251404	blood	-217.674	-181.404	2.71796	0.00656866	0.0457318	FALSE	TRUE
ERR862974	PRJEB7955	h9	378.31	-15.64	2.71583	0.00661092	0.0459316	FALSE	TRUE
SRR497884	SRP013232	bladder	41.8491	65.7646	2.71567	0.00661417	0.0459316	FALSE	TRUE
SRR3540236	PRJNA322038	cumulus oophorus cells	-89.1078	-39.3771	2.71543	0.0066189	0.0459644	FALSE	TRUE
SRR2001509	PRJNA282543	BEAS2B cells	66.2889	87.602	2.71403	0.00664697	0.0460888	FALSE	TRUE
SRR307929	PRJNA30709	hepg2	-98.5592	93.5048	2.71399	0.00664788	0.0460888	FALSE	TRUE
SRR1608638	PRJNA263397	AML	-269.552	38.2253	2.71391	0.00664949	0.0460922	FALSE	TRUE
SRR2937316	PRJNA302818	lcl_s4u_capturing	-122.789	8.58494	2.71301	0.0066676	0.0461873	FALSE	TRUE
SRR934333	PRJNA211925	cord blood	-220.461	24.2266	2.71299	0.00666788	0.0461873	FALSE	TRUE
ERR866183	PRJEB7955	h9	375.874	-14.6973	2.71293	0.00666914	0.0461873	FALSE	TRUE
SRR960470	PRJNA217781	hek293	199.365	170.108	2.71278	0.00667209	0.0461873	FALSE	TRUE
SRR2584801	PRJNA298216		80.1388	72.7481	2.71266	0.00667447	0.0461873	FALSE	TRUE
SRR1036119	PRJNA229548	AML	-280.783	51.1131	2.71264	0.00667487	0.0461873	FALSE	TRUE
ERR866164	PRJEB7955	h9	375.408	-14.9535	2.7126	0.00667573	0.0461873	FALSE	TRUE
SRR3469463	PRJNA30709	hepg2	-104.778	96.2895	2.71152	0.00669751	0.0462813	FALSE	TRUE
SRR1576840	PRJNA261297	ipsc	211.938	-44.9505	2.71151	0.00669775	0.0462813	FALSE	TRUE
SRR3097378	PRJNA308493	primary AML patient sample	-239.293	56.2606	2.71121	0.00670382	0.0463122	FALSE	TRUE
ERR658225	PRJEB7574		82.4769	71.3751	2.71069	0.00671438	0.0463601	FALSE	TRUE
SRR1918506	PRJNA278767	AML	-268.455	47.6851	2.71026	0.00672306	0.0464216	FALSE	TRUE
SRR032252	PRJNA117631	lcl	-139.935	54.3493	2.70959	0.00673671	0.0464913	FALSE	TRUE
SRR1918629	PRJNA278767	AML	-268.968	46.834	2.709	0.00674854	0.0465504	FALSE	TRUE
SRR542379	PRJNA172761	breast	-7.30471	-138.632	2.70896	0.00674953	0.0465504	FALSE	TRUE
ERR338428	PRJEB4204	keratinocyte	23.6424	80.6083	2.70883	0.00675218	0.0465504	FALSE	TRUE
SRR3672228	PRJNA325833	T-cells	-243.94	-73.9043	2.7086	0.00675671	0.0465585	FALSE	TRUE
SRR1258222	PRJNA245078	lcl	-231.423	174.99	2.70837	0.00676151	0.0465723	FALSE	TRUE
SRR1176648	PRJNA239327	hek293	192.672	170.133	2.70828	0.00676327	0.0465723	FALSE	TRUE
ERR188158	PRJEB3366	lcl	-212.017	176.892	2.70665	0.00679666	0.0467626	FALSE	TRUE
SRR3082433	PRJNA307630	Human embryonic kidney	199.256	167.835	2.70594	0.00681117	0.0468398	FALSE	TRUE
SRR1576839	PRJNA261297	ipsc	212.38	-44.9445	2.705	0.00683053	0.0469056	FALSE	TRUE
SRR1918422	PRJNA278767	AML	-279.166	56.077	2.70475	0.00683562	0.0469312	FALSE	TRUE
SRR031867	PRJNA122271	lcl	-144.93	50.3272	2.70457	0.00683918	0.046952	FALSE	TRUE
SRR1918396	PRJNA278767	AML	-280.597	48.4497	2.70457	0.00683921	0.046952	FALSE	TRUE
SRR2038468	PRJNA265099	hues9	249.762	3.42096	2.70425	0.00684579	0.0469704	FALSE	TRUE
SRR1258217	PRJNA245078	lcl	-226.243	171.57	2.70401	0.00685085	0.0469766	FALSE	TRUE
SRR1660337	PRJNA268222	NCCIT cells, hECC	245.394	-22.3813	2.70397	0.00685174	0.0469766	FALSE	TRUE
SRR976758	PRJNA218926	blood	-227.753	-176.962	2.70355	0.00686039	0.0470031	FALSE	TRUE
SRR898249	PRJNA208369		41.893	-33.0367	2.70345	0.00686243	0.0470031	FALSE	TRUE
SRR1812725	PRJNA276003	B-cells	-314.772	-45.8881	2.70305	0.00687072	0.0470031	FALSE	TRUE
SRR1274570	PRJNA246387	h1	234.922	-22.8686	2.70304	0.00687094	0.0470031	FALSE	TRUE
SRR553462	PRJNA174350	neutrophils	-257.331	-149.219	2.70287	0.00687432	0.0470031	FALSE	TRUE
SRR1576874	PRJNA261297	ipsc	212.451	-45.9636	2.70273	0.00687722	0.0470159	FALSE	TRUE
SRR1643205	PRJNA266526		261.792	-16.1417	2.70186	0.00689522	0.0470852	FALSE	TRUE
SRR030771	PRJNA119495	lcl	-146.66	51.0589	2.70154	0.00690193	0.0471089	FALSE	TRUE
SRR3168484	PRJNA311990		123.089	152.825	2.70124	0.00690808	0.0471271	FALSE	TRUE
SRR2038477	PRJNA265099	hues64	255.674	-8.25738	2.70099	0.00691329	0.0471453	FALSE	TRUE
SRR3317025	PRJNA316990	jeg3	-91.1174	243.843	2.70088	0.00691558	0.0471507	FALSE	TRUE
ERR661163	PRJEB7566		-197.132	70.3837	2.70076	0.00691806	0.0471538	FALSE	TRUE
SRR897415	PRJNA208369		33.8855	-8.28587	2.7005	0.00692349	0.0471671	FALSE	TRUE
SRR1918745	PRJNA278767	AML	-277.477	40.4865	2.6991	0.00695273	0.0473499	FALSE	TRUE
SRR1232281	PRJNA244340	cutll1	-204.336	120.268	2.69903	0.00695421	0.0473499	FALSE	TRUE
SRR1693618	PRJNA264090	h1	223.316	-12.3223	2.69899	0.00695506	0.0473499	FALSE	TRUE
SRR307911	PRJNA30709	h1	255.543	-20.2652	2.69842	0.00696698	0.0473829	FALSE	TRUE
SRR1812726	PRJNA276003	B-cells	-315.359	-45.2903	2.69772	0.00698158	0.0474707	FALSE	TRUE
SRR390731	PRJNA172563		-213.356	158.766	2.6973	0.00699051	0.0475173	FALSE	TRUE
DRR013791	PRJDB2676		-311.845	-51.6435	2.69593	0.00701927	0.0476215	FALSE	TRUE
SRR031885	PRJNA122271	lcl	-142.755	52.5281	2.69592	0.00701951	0.0476215	FALSE	TRUE
SRR1806659	PRJNA275667	hek293	198.396	172.078	2.69548	0.00702871	0.04765	FALSE	TRUE
SRR3308936	PRJNA316672	s2-lm7-yb	31.4515	74.3119	2.69542	0.00702999	0.04765	FALSE	TRUE
SRR1258220	PRJNA245078	lcl	-226.667	170.824	2.69468	0.0070457	0.0477194	FALSE	TRUE
SRR1056402	PRJNA232387	ES-derived cardiomyocyte cells	185.117	-27.4256	2.69413	0.0070572	0.0477427	FALSE	TRUE
SRR898245	PRJNA208369		42.0793	-32.4172	2.69395	0.00706108	0.0477427	FALSE	TRUE
ERR866168	PRJEB7955	h9	376.575	-13.4675	2.69394	0.00706121	0.0477427	FALSE	TRUE
SRR1596206	PRJNA262921	cuttl1	-201.98	122.124	2.69394	0.00706125	0.0477427	FALSE	TRUE
SRR2937095	PRJNA302818	lcl_s4u_capturing	-121.801	9.14942	2.69374	0.00706561	0.0477427	FALSE	TRUE
SRR2636906	PRJNA298568	hek293	190.281	177.843	2.69362	0.00706806	0.0477598	FALSE	TRUE
ERR862988	PRJEB7955	h9	378.565	-14.8422	2.6931	0.00707906	0.0477975	FALSE	TRUE
SRR771554	PRJNA192838	kidney	190.428	169.637	2.69308	0.00707947	0.0477975	FALSE	TRUE
SRR897827	PRJNA208369		29.1041	-28.5077	2.69211	0.00710025	0.0478991	FALSE	TRUE
SRR032248	PRJNA117631	lcl	-142.788	55.6411	2.69155	0.0071121	0.0480038	FALSE	TRUE
SRR1237984	PRJNA244582	h1	206.912	-41.4227	2.69141	0.00711516	0.0480185	FALSE	TRUE
SRR521541	SRP014320		96.1713	239.484	2.69098	0.00712418	0.0480454	FALSE	TRUE
SRR1918283	PRJNA278767	AML	-278.655	47.0139	2.69097	0.00712449	0.0480454	FALSE	TRUE
SRR3469426	PRJNA30709	hepg2	-105.342	95.2237	2.6905	0.00713452	0.0480932	FALSE	TRUE
ERR204969	PRJEB3366	lcl	-213.752	178.11	2.6904	0.00713674	0.048096	FALSE	TRUE
SRR934288	PRJNA211925	cord blood	-219.258	23.3167	2.69016	0.00714176	0.0481201	FALSE	TRUE
SRR898270	PRJNA208369		39.8582	-25.924	2.6895	0.00715596	0.0482132	FALSE	TRUE
SRR896681	PRJNA208369		-61.8272	-17.1556	2.68941	0.00715779	0.0482183	FALSE	TRUE
SRR2011629	PRJNA283220	AML	-273.336	36.2126	2.68872	0.00717276	0.0483207	FALSE	TRUE
SRR639225	PRJNA184402	stomach	44.0881	67.6451	2.68856	0.00717604	0.0483447	FALSE	TRUE
[truncated: 29,599 more rows]

## Sheet: Reactome
Reactome pathway	URL	Name	Enrichment Z-score	Enrichment P-value	Enrichment Q-value	Bonferroni significant	FDR 5% significant
[truncated: 1,494 more rows]

[truncated: 9 more sheets: GO_BP, GO_CC, GO_MF, KEGG, HPO, HPO_raw, MGI_MP, GtexV8, SingleCellAtlas]
