# Supplementary material for: Genetic insights into the age-specific biological mechanisms governing human ovarian aging
Source: Am J Hum Genet. 2023 Aug 4;110(9):1549–63. doi: 10.1016/j.ajhg.2023.07.006 (PMC10502738; doi:10.1016/j.ajhg.2023.07.006)
Supplement: Table S7. Pathway enrichment analysis for age 51 [file mmc7.xlsx]

## Sheet: Overview
Pathway enrichment analysis for: age49
Generated using Downstreamer 1.23-SNAPSHOT
Gene set database	Number of sets
GenePrioritization	19516
SampleEnrichment	31499
Reactome	1494
GO_BP	2818
GO_CC	563
GO_MF	764
KEGG	185
HPO	3726
HPO_raw	8853
MGI_MP	3422
GtexV8	54
SingleCellAtlas	172
Used settings
Number of permutations used for p-values: 10000
Number of permutations used for FDR: 100
Force normal pathway scores: false
Force normal GWAS gene z-scores: true
Regress out gene lengths from GWAS gene z-scores: true
Cis window definition: 250000

## Sheet: GenePrioritization
Gene ID	Gene symbol	Chromosome	Band	Start	End	Enrichment Z-score	Enrichment P-value	Enrichment Q-value	Bonferroni significant	FDR 5% significant	Distance to lead GWAS variant	GWAS variant ID	GWAS variant P-value	GWAS gene P-value
ENSG00000141867	BRD4	19	p13.12	15347647	15443356	7.86877	3.58135e-15	0	TRUE	TRUE	Trans (>250 kb)			1.51199
ENSG00000100393	EP300	22	q13.2	41487790	41576081	7.04196	1.89548e-12	0	TRUE	TRUE	Trans (>250 kb)			0.604223
ENSG00000272333	KMT2B	19	q13.12	36208921	36229779	6.67025	2.5536e-11	0	TRUE	TRUE	Trans (>250 kb)			3.05511
ENSG00000130723	PRRC2B	9	q34.13	134269480	134375584	6.19523	5.81984e-10	0	TRUE	TRUE	Trans (>250 kb)			2.75056
ENSG00000168137	SETD5	3	p25.3	9439299	9520924	6.17276	6.71092e-10	0	TRUE	TRUE	Trans (>250 kb)			0.538559
ENSG00000167548	KMT2D	12	q13.12	49412758	49453557	6.14919	7.7882e-10	0	TRUE	TRUE	Trans (>250 kb)			6.02985
ENSG00000070444	MNT	17	p13.3	2287354	2304412	6.10821	1.00756e-09	0	TRUE	TRUE	119664	rs216175	6.07657e-09	7.13051
ENSG00000179912	R3HDM2	12	q13.3	57643392	57824788	6.01234	1.82869e-09	0	TRUE	TRUE	Trans (>250 kb)			7.13051
ENSG00000100207	TCF20	22	q13.2	42556019	42739622	6.01052	1.84931e-09	0	TRUE	TRUE	Trans (>250 kb)			2.87427
ENSG00000169925	BRD3	9	q34.2	136895427	136933657	5.87683	4.18209e-09	0	TRUE	TRUE	24871	rs2905065	5.77316e-15	7.13051
ENSG00000007047	MARK4	19	q13.32	45582546	45808541	5.87371	4.26155e-09	0	TRUE	TRUE	Trans (>250 kb)			3.7996
ENSG00000065526	SPEN	1	p36.21	16174359	16266955	5.72448	1.0375e-08	0	TRUE	TRUE	Trans (>250 kb)			2.63761
ENSG00000186566	GPATCH8	17	q21.31	42472652	42580798	5.69298	1.24844e-08	0	TRUE	TRUE	56256	rs3803869	4.5888e-09	2.95274
ENSG00000141568	FOXK2	17	q25.3	80477589	80602538	5.69027	1.26838e-08	0	TRUE	TRUE	Trans (>250 kb)			3.8601
ENSG00000142599	RERE	1	p36.23	8412457	8877702	5.68737	1.29011e-08	0	TRUE	TRUE	Trans (>250 kb)			3.71278
ENSG00000076108	BAZ2A	12	q13.3	56989380	57030600	5.64519	1.64997e-08	0	TRUE	TRUE	115469	rs2277339	0	7.13051
ENSG00000005339	CREBBP	16	p13.3	3775055	3930727	5.61863	1.92481e-08	0	TRUE	TRUE	Trans (>250 kb)			2.42405
ENSG00000166987	MBD6	12	q13.3	57914493	57923931	5.59426	2.2156e-08	0	TRUE	TRUE	Trans (>250 kb)			7.13051
ENSG00000135365	PHF21A	11	p11.2	45950871	46142985	5.55567	2.76555e-08	0	TRUE	TRUE	Trans (>250 kb)			1.65345
ENSG00000127527	EPS15L1	19	p13.11	16466050	16582896	5.55067	2.84571e-08	0	TRUE	TRUE	Trans (>250 kb)			0.244079
ENSG00000132510	KDM6B	17	p13.1	7743222	7758114	5.55031	2.85161e-08	0	TRUE	TRUE	Trans (>250 kb)			4.00605
ENSG00000130749	ZC3H4	19	q13.32	47567444	47617009	5.50397	3.71329e-08	0	TRUE	TRUE	Trans (>250 kb)			0.812494
ENSG00000183955	SETD8	12	q24.31	123868320	123893905	5.4589	4.79088e-08	0	TRUE	TRUE	22192	rs35416759	2.10887e-12	7.13051
ENSG00000198646	NCOA6	20	q11.22	33284722	33413452	5.43925	5.35049e-08	0	TRUE	TRUE	Trans (>250 kb)			0.275188
ENSG00000117713	ARID1A	1	p36.11	27022524	27108595	5.42333	5.84973e-08	0	TRUE	TRUE	Trans (>250 kb)			0.683801
ENSG00000125834	STK35	20	p13	2082257	2157684	5.4136	6.17704e-08	0	TRUE	TRUE	Trans (>250 kb)			1.94942
ENSG00000183495	EP400	12	q24.33	132434508	132565005	5.40767	6.38502e-08	0	TRUE	TRUE	Trans (>250 kb)			3.31036
ENSG00000155640	C10orf12	10	q24.1	98741041	98745582	5.38243	7.34887e-08	0	TRUE	TRUE	Trans (>250 kb)			5.25861
ENSG00000167595	C19orf55	19	q13.12	36249044	36261930	5.34533	9.02537e-08	0	TRUE	TRUE	Trans (>250 kb)			2.79131
ENSG00000107341	UBE2R2	9	p13.3	33817565	33920402	5.34472	9.05594e-08	0	TRUE	TRUE	Trans (>250 kb)			2.82355
ENSG00000100425	BRD1	22	q13.33	50166931	50221160	5.31408	1.07199e-07	0	TRUE	TRUE	Trans (>250 kb)			2.17344
ENSG00000127663	KDM4B	19	p13.3	4969125	5153606	5.30261	1.1416e-07	0	TRUE	TRUE	Trans (>250 kb)			4.32664
ENSG00000172534	HCFC1	X	q28	153213004	153237258	5.29695	1.17752e-07	0	TRUE	TRUE	Trans (>250 kb)
ENSG00000167491	GATAD2A	19	p13.11	19496635	19619740	5.29173	1.21167e-07	0	TRUE	TRUE	Trans (>250 kb)			1.0561
ENSG00000100426	ZBED4	22	q13.33	50247490	50283726	5.28452	1.26034e-07	0	TRUE	TRUE	Trans (>250 kb)			1.41036
ENSG00000173064	HECTD4	12	q24.13	112597992	112819896	5.27786	1.30704e-07	0	TRUE	TRUE	Trans (>250 kb)			0.83608
ENSG00000153487	ING1	13	q34	111365083	111373421	5.26197	1.42522e-07	0	TRUE	TRUE	Trans (>250 kb)			1.69835
ENSG00000082701	GSK3B	3	q13.33	119540170	119813264	5.2538	1.48994e-07	0	TRUE	TRUE	Trans (>250 kb)			4.77615
ENSG00000109118	PHF12	17	q11.2	27232268	27278789	5.2329	1.66873e-07	0	TRUE	TRUE	Trans (>250 kb)			4.88945
ENSG00000085872	CHERP	19	p13.11	16628700	16653341	5.22943	1.70037e-07	0	TRUE	TRUE	Trans (>250 kb)			0.347951
ENSG00000126746	ZNF384	12	p13.31	6775643	6798738	5.20556	1.93413e-07	0	TRUE	TRUE	Trans (>250 kb)			5.78639
ENSG00000125386	FAM193A	4	p16.3	2626988	2734292	5.19505	2.04665e-07	0	TRUE	TRUE	Trans (>250 kb)			3.16016
ENSG00000090615	GOLGA3	12	q24.33	133345495	133405444	5.17797	2.24309e-07	0	TRUE	TRUE	Trans (>250 kb)			1.41137
ENSG00000164080	RAD54L2	3	p21.2	51575160	51702683	5.13823	2.77345e-07	0	TRUE	TRUE	Trans (>250 kb)			7.13051
ENSG00000063169	GLTSCR1	19	q13.33	48111453	48206533	5.13551	2.8138e-07	0	TRUE	TRUE	Trans (>250 kb)			2.94308
ENSG00000177169	ULK1	12	q24.33	132379196	132407712	5.08754	3.62746e-07	0	TRUE	TRUE	Trans (>250 kb)			0.601067
ENSG00000187605	TET3	2	p13.1	74229840	74335303	5.08665	3.6444e-07	0	TRUE	TRUE	Trans (>250 kb)			4.61779
ENSG00000204842	ATXN2	12	q24.12	111890018	112037480	5.05988	4.19519e-07	0	TRUE	TRUE	Trans (>250 kb)			0.120913
ENSG00000177051	FBXO46	19	q13.32	46213887	46234162	5.03696	4.72983e-07	0	TRUE	TRUE	Trans (>250 kb)			2.97293
ENSG00000167522	ANKRD11	16	q24.3	89334038	89556969	5.02993	4.90669e-07	0	TRUE	TRUE	82257	rs414998	2.7354e-08	7.13051
ENSG00000172943	PHF8	X	p11.22	53963109	54075391	5.01018	5.43802e-07	0	TRUE	TRUE	Trans (>250 kb)
ENSG00000105323	HNRNPUL1	19	q13.2	41768401	41813503	5.00508	5.58388e-07	0	TRUE	TRUE	Trans (>250 kb)			4.73803
ENSG00000168488	ATXN2L	16	p11.2	28834356	28848558	4.98447	6.21328e-07	0	TRUE	TRUE	Trans (>250 kb)			2.43605
ENSG00000173366	TLR9	3	p21.2	52255097	52265206	4.97052	6.67733e-07	0	TRUE	TRUE	Trans (>250 kb)			4.82635
ENSG00000085185	BCORL1	X	q26.1	129115083	129192058	4.96128	7.00302e-07	0	TRUE	TRUE	Trans (>250 kb)
ENSG00000101849	TBL1X	X	p22.31	9431335	9687780	4.94483	7.62118e-07	0	TRUE	TRUE	Trans (>250 kb)
ENSG00000146083	RNF44	5	q35.2	175953698	175965026	4.9406	7.78818e-07	0	TRUE	TRUE	1664	rs2913914	0	7.13051
ENSG00000213079	SCAF8	6	q25.2	155054459	155155192	4.93534	8.00107e-07	0	TRUE	TRUE	Trans (>250 kb)			0.579586
ENSG00000072518	MARK2	11	q13.1	63606400	63678491	4.92858	8.28304e-07	0	TRUE	TRUE	Trans (>250 kb)			7.13051
ENSG00000132005	RFX1	19	p13.12	14072350	14117851	4.92671	8.3626e-07	0	TRUE	TRUE	58563	rs34492359	3.02e-10	7.13051
ENSG00000167470	MIDN	19	p13.3	1248552	1259142	4.92626	8.38205e-07	0	TRUE	TRUE	Trans (>250 kb)			1.95617
ENSG00000084112	SSH1	12	q24.11	109176466	109251366	4.91379	8.93307e-07	0	TRUE	TRUE	Trans (>250 kb)			1.3456
ENSG00000183530	PRR14L	22	q12.2	32072242	32146126	4.90846	9.17964e-07	0	TRUE	TRUE	Trans (>250 kb)			7.13051
ENSG00000175115	PACS1	11	q13.1	65837834	66012218	4.87276	1.10051e-06	0	TRUE	TRUE	Trans (>250 kb)			0.994626
ENSG00000188493	C19orf54	19	q13.2	41246761	41257458	4.83893	1.30541e-06	0	TRUE	TRUE	Trans (>250 kb)			5.55278
ENSG00000139718	SETD1B	12	q24.31	122242086	122270562	4.83369	1.34024e-06	0	TRUE	TRUE	110618	rs2954112	1.28322e-10	7.13051
ENSG00000167566	NCKAP5L	12	q13.12	50184929	50222533	4.82214	1.42023e-06	0	TRUE	TRUE	Trans (>250 kb)			3.05815
ENSG00000171467	ZNF318	6	p21.1	43274872	43337216	4.81377	1.48109e-06	0	TRUE	TRUE	Trans (>250 kb)			2.47972
ENSG00000143442	POGZ	1	q21.3	151375200	151431941	4.81059	1.50488e-06	0	TRUE	TRUE	Trans (>250 kb)			1.63077
ENSG00000198625	MDM4	1	q32.1	204485511	204542871	4.80925	1.51497e-06	0	TRUE	TRUE	Trans (>250 kb)			2.30533
ENSG00000127511	SIN3B	19	p13.11	16940211	16991164	4.7909	1.66034e-06	0	TRUE	TRUE	Trans (>250 kb)			1.5838
ENSG00000185219	ZNF445	3	p21.31	44481262	44519162	4.78876	1.67818e-06	0	TRUE	TRUE	Trans (>250 kb)			4.58766
ENSG00000090061	CCNK	14	q32.2	99947506	100001381	4.77407	1.80544e-06	0	TRUE	TRUE	Trans (>250 kb)			0.458233
ENSG00000100330	MTMR3	22	q12.2	30279144	30426855	4.76213	1.91563e-06	0	TRUE	TRUE	Trans (>250 kb)			6.38822
ENSG00000110395	CBL	11	q23.3	119076752	119178859	4.74817	2.05268e-06	0.000111111	TRUE	TRUE	Trans (>250 kb)			2.88216
ENSG00000059804	SLC2A3	12	p13.31	8071826	8088871	4.73943	2.1432e-06	0.000215054	TRUE	TRUE	Trans (>250 kb)
ENSG00000074054	CLASP1	2	q14.3	122095352	122407163	4.73616	2.17808e-06	0.000215054	TRUE	TRUE	Trans (>250 kb)			2.06687
ENSG00000120733	KDM3B	5	q31.2	137688285	137772717	4.71879	2.37249e-06	0.000215054	TRUE	TRUE	Trans (>250 kb)			2.14134
ENSG00000197714	ZNF460	19	q13.43	57791419	57804937	4.70862	2.49401e-06	0.000309278	TRUE	TRUE	Trans (>250 kb)			1.99132
ENSG00000100106	TRIOBP	22	q13.1	38093011	38172563	4.67853	2.88946e-06	0.000309278	FALSE	TRUE	Trans (>250 kb)			5.34602
ENSG00000070476	ZXDC	3	q21.3	126156444	126194762	4.65567	3.22928e-06	0.000309278	FALSE	TRUE	0	rs4679244	1.52722e-12	7.13051
ENSG00000088888	MAVS	20	p13	3827487	3849280	4.64456	3.40801e-06	0.00039604	FALSE	TRUE	Trans (>250 kb)			3.66704
ENSG00000185591	SP1	12	q13.13	53773960	53810230	4.64375	3.42137e-06	0.00039604	FALSE	TRUE	Trans (>250 kb)			3.69336
ENSG00000188827	SLX4	16	p13.3	3631182	3661599	4.63956	3.49158e-06	0.00039604	FALSE	TRUE	Trans (>250 kb)			0.0517171
ENSG00000181090	EHMT1	9	q34.3	140513444	140764468	4.63535	3.56327e-06	0.000442478	FALSE	TRUE	Trans (>250 kb)
ENSG00000198920	KIAA0753	17	p13.1	6481468	6544247	4.63261	3.61084e-06	0.000442478	FALSE	TRUE	Trans (>250 kb)			0.687765
ENSG00000175826	CTDNEP1	17	p13.1	7146910	7155810	4.62343	3.77451e-06	0.000442478	FALSE	TRUE	Trans (>250 kb)			6.32266
ENSG00000167978	SRRM2	16	p13.3	2802330	2822539	4.61496	3.93167e-06	0.000442478	FALSE	TRUE	Trans (>250 kb)			2.74509
ENSG00000054118	THRAP3	1	p34.3	36690017	36770958	4.60647	4.09571e-06	0.000442478	FALSE	TRUE	Trans (>250 kb)			2.29825
ENSG00000187792	ZNF70	22	q11.23	24083769	24093279	4.59833	4.25889e-06	0.000442478	FALSE	TRUE	Trans (>250 kb)			2.23607
ENSG00000148396	SEC16A	9	q34.3	139334549	139372141	4.59715	4.2831e-06	0.000442478	FALSE	TRUE	Trans (>250 kb)			3.04205
ENSG00000169221	TBC1D10B	16	p11.2	30368423	30381585	4.57201	4.83074e-06	0.000442478	FALSE	TRUE	Trans (>250 kb)			1.04284
ENSG00000101040	ZMYND8	20	q13.12	45837859	45985567	4.57175	4.83667e-06	0.000442478	FALSE	TRUE	Trans (>250 kb)			0.290972
ENSG00000172081	MOB3A	19	p13.3	2071037	2096672	4.57124	4.84848e-06	0.000442478	FALSE	TRUE	Trans (>250 kb)			3.86043
ENSG00000163960	UBXN7	3	q29	196074533	196159345	4.55236	5.30479e-06	0.000583333	FALSE	TRUE	Trans (>250 kb)			0.82511
ENSG00000258830	RP11-123K3.4	12	q13.3	57643392	57690267	4.55201	5.31353e-06	0.000583333	FALSE	TRUE	Trans (>250 kb)			7.13051
ENSG00000197724	PHF2	9	q22.31	96338689	96441869	4.55128	5.33215e-06	0.000583333	FALSE	TRUE	Trans (>250 kb)			4.12486
ENSG00000084731	KIF3C	2	p23.3	26149471	26205618	4.54658	5.45254e-06	0.000583333	FALSE	TRUE	Trans (>250 kb)			0.615997
ENSG00000123999	INHA	2	q35	220433884	220440435	4.53246	5.83018e-06	0.000743802	FALSE	TRUE	Trans (>250 kb)			3.70766
ENSG00000183864	TOB2	22	q13.2	41829496	41843027	4.51052	6.4668e-06	0.000775194	FALSE	TRUE	Trans (>250 kb)			0.328577
ENSG00000100888	CHD8	14	q11.2	21853353	21924285	4.50863	6.52474e-06	0.000775194	FALSE	TRUE	Trans (>250 kb)			1.44937
ENSG00000172939	OXSR1	3	p22.2	38206580	38296979	4.5062	6.59991e-06	0.000775194	FALSE	TRUE	Trans (>250 kb)			5.05158
ENSG00000169635	HIC2	22	q11.21	21771693	21805752	4.5053	6.62799e-06	0.000775194	FALSE	TRUE	Trans (>250 kb)			3.98818
ENSG00000181555	SETD2	3	p21.31	47057919	47205457	4.50323	6.69285e-06	0.000775194	FALSE	TRUE	Trans (>250 kb)			7.13051
ENSG00000075413	MARK3	14	q32.32	103851729	103970168	4.49578	6.93161e-06	0.000775194	FALSE	TRUE	Trans (>250 kb)			5.35498
ENSG00000161021	MAML1	5	q35.3	179159851	179223512	4.49157	7.06992e-06	0.000775194	FALSE	TRUE	Trans (>250 kb)			3.54392
ENSG00000108509	CAMTA2	17	p13.2	4871287	4890960	4.48814	7.18465e-06	0.000775194	FALSE	TRUE	96970	rs28473309	2.3989e-09	3.41735
ENSG00000108306	FBXL20	17	q12	37415384	37558776	4.48617	7.25148e-06	0.000820896	FALSE	TRUE	0	rs632202	7.50933e-09	7.13051
ENSG00000184634	MED12	X	q13.1	70338406	70362303	4.48121	7.42219e-06	0.000820896	FALSE	TRUE	Trans (>250 kb)
ENSG00000126464	PRR12	19	q13.33	50094900	50129696	4.48108	7.42662e-06	0.000820896	FALSE	TRUE	Trans (>250 kb)			2.61783
ENSG00000267041	ZNF850	19	q13.12	37205285	37263727	4.47749	7.55249e-06	0.000820896	FALSE	TRUE	Trans (>250 kb)			1.96646
ENSG00000239732	TLR9	3	p21.2	52255096	52273183	4.4767	7.58046e-06	0.000820896	FALSE	TRUE	Trans (>250 kb)			4.82342
ENSG00000075151	EIF4G3	1	p36.12	21132963	21503377	4.4556	8.36591e-06	0.00100719	FALSE	TRUE	Trans (>250 kb)			5.08176
ENSG00000147130	ZMYM3	X	q13.1	70459474	70474996	4.44617	8.74128e-06	0.00100719	FALSE	TRUE	Trans (>250 kb)
ENSG00000086758	HUWE1	X	p11.22	53559057	53713673	4.43732	9.10873e-06	0.00107143	FALSE	TRUE	Trans (>250 kb)
ENSG00000099381	SETD1A	16	p11.2	30968615	30996437	4.43382	9.25771e-06	0.00112676	FALSE	TRUE	Trans (>250 kb)			0.600167
ENSG00000136715	SAP130	2	q14.3	128698791	128785694	4.43155	9.35588e-06	0.00112676	FALSE	TRUE	Trans (>250 kb)			4.08931
ENSG00000166716	ZNF592	15	q25.3	85291866	85349659	4.41839	9.94409e-06	0.00129252	FALSE	TRUE	Trans (>250 kb)			4.26905
ENSG00000184863	RBM33	7	q36.3	155437145	155574179	4.41522	1.00909e-05	0.00129252	FALSE	TRUE	Trans (>250 kb)			4.73136
ENSG00000174231	PRPF8	17	p13.3	1553923	1588176	4.39698	1.09767e-05	0.0013245	FALSE	TRUE	Trans (>250 kb)			2.7344
ENSG00000130699	TAF4	20	q13.33	60528525	60640866	4.39686	1.09828e-05	0.0013245	FALSE	TRUE	Trans (>250 kb)			0.998126
ENSG00000180357	ZNF609	15	q22.31	64752941	64978264	4.39548	1.10527e-05	0.0013245	FALSE	TRUE	Trans (>250 kb)			1.25845
ENSG00000072062	PRKACA	19	p13.12	14202500	14228896	4.37651	1.20596e-05	0.00132911	FALSE	TRUE	188713	rs34492359	3.02e-10	3.82061
ENSG00000161202	DVL3	3	q27.1	183873176	183891398	4.37385	1.22072e-05	0.00132911	FALSE	TRUE	114391	rs10937160	0	4.45458
ENSG00000162775	RBM15	1	p13.3	110881128	110889299	4.36376	1.27844e-05	0.00132911	FALSE	TRUE	Trans (>250 kb)			5.27603
ENSG00000055609	KMT2C	7	q36.1	151832010	152133090	4.36289	1.28358e-05	0.00132911	FALSE	TRUE	Trans (>250 kb)			3.11117
ENSG00000091542	ALKBH5	17	p11.2	18086392	18113268	4.36273	1.28448e-05	0.00132911	FALSE	TRUE	Trans (>250 kb)			2.7344
ENSG00000100813	ACIN1	14	q11.2	23527773	23564823	4.35352	1.3397e-05	0.00139394	FALSE	TRUE	Trans (>250 kb)			1.7333
ENSG00000010292	NCAPD2	12	p13.31	6602522	6641121	4.35295	1.34319e-05	0.00139394	FALSE	TRUE	Trans (>250 kb)			5.76342
ENSG00000112320	SOBP	6	q21	107811162	107981357	4.33052	1.48755e-05	0.00139394	FALSE	TRUE	Trans (>250 kb)			2.59902
ENSG00000124782	RREB1	6	p24.3	7107830	7252213	4.32226	1.54437e-05	0.00141176	FALSE	TRUE	0	rs9379084	9.01025e-09	7.13051
ENSG00000073614	KDM5A	12	p13.33	389295	498620	4.32186	1.54717e-05	0.00141176	FALSE	TRUE	Trans (>250 kb)			1.78082
ENSG00000143190	POU2F1	1	q24.1	167190066	167396582	4.31514	1.59502e-05	0.00141176	FALSE	TRUE	Trans (>250 kb)			2.86656
ENSG00000099875	MKNK2	19	p13.3	2037470	2051243	4.31189	1.61866e-05	0.00141176	FALSE	TRUE	Trans (>250 kb)			6.78342
ENSG00000112658	SRF	6	p21.1	43139037	43149243	4.30931	1.63766e-05	0.00145349	FALSE	TRUE	Trans (>250 kb)			2.53487
ENSG00000155111	CDK19	6	q21	110931181	111137161	4.30872	1.64202e-05	0.00145349	FALSE	TRUE	Trans (>250 kb)			0.534652
ENSG00000213923	CSNK1E	22	q13.1	38686697	38794527	4.30256	1.68833e-05	0.00146067	FALSE	TRUE	96908	rs11705586	0	4.10598
ENSG00000269846	RBL1	20	q11.23	35724188	35725581	4.29546	1.74333e-05	0.00146067	FALSE	TRUE	Trans (>250 kb)			2.40329
ENSG00000107929	LARP4B	10	p15.3	855484	977564	4.29385	1.75605e-05	0.00146067	FALSE	TRUE	Trans (>250 kb)			4.25281
ENSG00000148842	CNNM2	10	q24.32	104678050	104849978	4.29045	1.78309e-05	0.00146067	FALSE	TRUE	0	rs11191541	2.32605e-08	7.13051
ENSG00000156304	SCAF4	21	q22.11	33043346	33104388	4.26607	1.98942e-05	0.00167598	FALSE	TRUE	Trans (>250 kb)			6.75461
ENSG00000165699	TSC1	9	q34.13	135766735	135820020	4.25879	2.05533e-05	0.00188889	FALSE	TRUE	Trans (>250 kb)			1.53641
ENSG00000116731	PRDM2	1	p36.21	14026693	14151574	4.25303	2.109e-05	0.00190217	FALSE	TRUE	Trans (>250 kb)			0.172476
ENSG00000102225	CDK16	X	p11.23	47077259	47089396	4.2509	2.12914e-05	0.00190217	FALSE	TRUE	Trans (>250 kb)
ENSG00000080603	SRCAP	16	p11.2	30709530	30755602	4.24795	2.15732e-05	0.00190217	FALSE	TRUE	Trans (>250 kb)			0.317618
ENSG00000156860	FBRS	16	p11.2	30669752	30682135	4.23433	2.2923e-05	0.00215054	FALSE	TRUE	Trans (>250 kb)			0.249893
ENSG00000197111	PCBP2	12	q13.13	53835525	53874946	4.23397	2.29597e-05	0.00215054	FALSE	TRUE	Trans (>250 kb)			4.39597
ENSG00000119596	YLPM1	14	q24.3	75230069	75322244	4.22695	2.36876e-05	0.00216495	FALSE	TRUE	Trans (>250 kb)			4.33291
ENSG00000074755	ZZEF1	17	p13.2	3907739	4046314	4.22183	2.42324e-05	0.00216495	FALSE	TRUE	Trans (>250 kb)			2.83731
ENSG00000136931	NR5A1	9	q33.3	127243516	127269709	4.21954	2.44796e-05	0.00216495	FALSE	TRUE	Trans (>250 kb)			7.13051
ENSG00000166439	RNF169	11	q13.4	74459913	74553458	4.21799	2.46495e-05	0.00216495	FALSE	TRUE	Trans (>250 kb)			0.541894
ENSG00000188895	MSL1	17	q21.1	38278551	38293042	4.21585	2.48841e-05	0.00216495	FALSE	TRUE	208602	rs7216389	9.13158e-13	4.13032
ENSG00000164916	FOXK1	7	p22.1	4683388	4811074	4.21283	2.52186e-05	0.00216495	FALSE	TRUE	Trans (>250 kb)			3.31036
ENSG00000143614	GATAD2B	1	q21.3	153777201	153895451	4.21199	2.53133e-05	0.00216495	FALSE	TRUE	Trans (>250 kb)			3.16787
ENSG00000188026	RILPL1	12	q24.31	123955925	124018265	4.20918	2.56299e-05	0.00230769	FALSE	TRUE	39828	rs35416759	2.10887e-12	7.13051
ENSG00000196498	NCOR2	12	q24.31	124808961	125052135	4.20685	2.5896e-05	0.00231156	FALSE	TRUE	Trans (>250 kb)			2.9835
ENSG00000002016	RAD52	12	p13.33	1021243	1099219	4.20103	2.657e-05	0.00231156	FALSE	TRUE	Trans (>250 kb)			7.13051
ENSG00000139645	ANKRD52	12	q13.3	56631591	56652175	4.16205	3.15401e-05	0.00282927	FALSE	TRUE	Trans (>250 kb)			1.79948
ENSG00000181222	POLR2A	17	p13.1	7387685	7417933	4.15874	3.20009e-05	0.00286408	FALSE	TRUE	Trans (>250 kb)			6.56219
ENSG00000185262	UBALD2	17	q25.1	74261283	74267375	4.15354	3.27378e-05	0.00288462	FALSE	TRUE	Trans (>250 kb)			3.5942
ENSG00000156639	ZFAND3	6	p21.2	37787275	38122400	4.15151	3.30287e-05	0.00291866	FALSE	TRUE	Trans (>250 kb)			3.71361
ENSG00000187268	FAM9C	X	p22.2	13053737	13062801	4.14767	3.35875e-05	0.00301887	FALSE	TRUE	Trans (>250 kb)
ENSG00000102974	CTCF	16	q22.1	67596310	67673086	4.14716	3.36622e-05	0.00301887	FALSE	TRUE	Trans (>250 kb)			3.67436
ENSG00000182606	TRAK1	3	p22.1	42055294	42267381	4.14487	3.40004e-05	0.00301887	FALSE	TRUE	Trans (>250 kb)			6.21811
ENSG00000139154	AEBP2	12	p12.3	19556979	19873735	4.14262	3.43366e-05	0.00305164	FALSE	TRUE	Trans (>250 kb)			2.89023
ENSG00000133226	SRRM1	1	p36.11	24958207	24999758	4.14182	3.44554e-05	0.00305556	FALSE	TRUE	Trans (>250 kb)			0.726221
ENSG00000149639	SOGA1	20	q11.23	35405845	35492089	4.13832	3.49861e-05	0.00305556	FALSE	TRUE	Trans (>250 kb)			1.26261
ENSG00000178409	BEND3	6	q21	107386386	107436473	4.12911	3.64177e-05	0.00308756	FALSE	TRUE	Trans (>250 kb)			3.52276
ENSG00000141298	SSH2	17	q11.2	27952956	28257294	4.12376	3.72735e-05	0.00319635	FALSE	TRUE	Trans (>250 kb)			2.16033
ENSG00000124214	STAU1	20	q13.13	47729878	47804904	4.123	3.73973e-05	0.00319635	FALSE	TRUE	Trans (>250 kb)			6.74337
ENSG00000118816	CCNI	4	q21.1	77968311	77997158	4.11994	3.78975e-05	0.00321267	FALSE	TRUE	Trans (>250 kb)			1.83813
ENSG00000173262	SLC2A14	12	p13.31	7965108	8043744	4.11666	3.84403e-05	0.00327354	FALSE	TRUE	Trans (>250 kb)
ENSG00000180815	MAP3K15	X	p22.12	19378174	19533379	4.10838	3.9844e-05	0.00333333	FALSE	TRUE	Trans (>250 kb)
ENSG00000100354	TNRC6B	22	q13.1	40440821	40731812	4.10733	4.00256e-05	0.00336245	FALSE	TRUE	Trans (>250 kb)			6.97453
ENSG00000112787	FBRSL1	12	q24.33	133066137	133161774	4.10399	4.06079e-05	0.00337662	FALSE	TRUE	Trans (>250 kb)			3.73329
ENSG00000140836	ZFHX3	16	q22.3	72816784	73093597	4.10338	4.07155e-05	0.00337662	FALSE	TRUE	Trans (>250 kb)			4.45
ENSG00000167257	RNF214	11	q23.3	117103341	117157161	4.09207	4.27541e-05	0.00351931	FALSE	TRUE	Trans (>250 kb)			2.24688
ENSG00000141858	SAMD1	19	p13.12	14198652	14201848	4.07778	4.54672e-05	0.00379747	FALSE	TRUE	184865	rs34492359	3.02e-10	4.70451
ENSG00000108219	TSPAN14	10	q23.1	82213922	82292879	4.0661	4.78066e-05	0.0039749	FALSE	TRUE	Trans (>250 kb)			2.83036
ENSG00000140459	CYP11A1	15	q24.1	74630100	74660081	4.06227	4.85974e-05	0.0039749	FALSE	TRUE	Trans (>250 kb)			6.84393
ENSG00000169733	RFNG	17	q25.3	80005778	80009707	4.0603	4.90106e-05	0.00398374	FALSE	TRUE	Trans (>250 kb)			0.598967
ENSG00000079432	CIC	19	q13.2	42772689	42799949	4.05529	5.00726e-05	0.00398374	FALSE	TRUE	Trans (>250 kb)			1.75627
ENSG00000196689	TRPV1	17	p13.2	3468738	3500392	4.05015	5.11858e-05	0.00398374	FALSE	TRUE	Trans (>250 kb)			0.733254
ENSG00000065970	FOXJ2	12	p13.31	8185299	8208099	4.03885	5.37146e-05	0.00398374	FALSE	TRUE	Trans (>250 kb)
ENSG00000163635	ATXN7	3	p14.1	63850233	63989138	4.02733	5.64134e-05	0.00417004	FALSE	TRUE	Trans (>250 kb)			1.27636
ENSG00000179833	SERTAD2	2	p14	64858755	64978139	4.01568	5.92753e-05	0.00433735	FALSE	TRUE	Trans (>250 kb)			2.66281
ENSG00000155506	LARP1	5	q33.2	154092462	154197167	4.01519	5.93982e-05	0.00433735	FALSE	TRUE	0	rs79998175	2.06807e-09	7.13051
ENSG00000141027	NCOR1	17	p11.2	15932471	16121499	4.01132	6.03813e-05	0.00434263	FALSE	TRUE	Trans (>250 kb)			5.66906
ENSG00000114956	DGUOK	2	p13.1	74153953	74186088	4.00903	6.09677e-05	0.00434263	FALSE	TRUE	Trans (>250 kb)			3.75403
ENSG00000135686	KLHL36	16	q24.1	84682131	84701292	4.00649	6.16289e-05	0.00436293	FALSE	TRUE	Trans (>250 kb)			3.0057
ENSG00000011451	WIZ	19	p13.12	15532319	15560762	4.00249	6.26803e-05	0.00436293	FALSE	TRUE	Trans (>250 kb)			3.81229
ENSG00000179361	ARID3B	15	q24.1	74833518	74890472	3.99657	6.42671e-05	0.00436293	FALSE	TRUE	Trans (>250 kb)			7.13051
ENSG00000074356	C17orf85	17	p13.2	3714460	3749545	3.99652	6.428e-05	0.00436293	FALSE	TRUE	Trans (>250 kb)			2.71893
ENSG00000056487	PHF21B	22	q13.31	45277042	45405880	3.99631	6.43387e-05	0.00436293	FALSE	TRUE	Trans (>250 kb)			3.2375
ENSG00000171206	TRIM8	10	q24.32	104404253	104418164	3.99373	6.50413e-05	0.00436293	FALSE	TRUE	116284	rs1339919	5.56168e-10	7.13051
ENSG00000124422	USP22	17	p11.2	20902910	20947073	3.98741	6.67988e-05	0.00440613	FALSE	TRUE	Trans (>250 kb)			3.05511
ENSG00000101493	ZNF516	18	q23	74069644	74207146	3.96373	7.37887e-05	0.00492537	FALSE	TRUE	Trans (>250 kb)			2.96268
ENSG00000038532	CLEC16A	16	p13.13	11038345	11276046	3.95555	7.63596e-05	0.00512915	FALSE	TRUE	Trans (>250 kb)			1.49377
ENSG00000155592	ZKSCAN2	16	p12.1	25247322	25269252	3.95126	7.77396e-05	0.00520147	FALSE	TRUE	Trans (>250 kb)			2.02619
ENSG00000077044	DGKD	2	q37.1	234263153	234380750	3.94691	7.91679e-05	0.00527273	FALSE	TRUE	Trans (>250 kb)			7.01784
ENSG00000166398	KIAA0355	19	q13.11	34745442	34846491	3.93981	8.15474e-05	0.00547101	FALSE	TRUE	Trans (>250 kb)			4.57364
ENSG00000100139	MICALL1	22	q13.1	38301664	38338829	3.92738	8.58767e-05	0.00580071	FALSE	TRUE	Trans (>250 kb)			2.8444
ENSG00000149679	CABLES2	20	q13.33	60963688	60982341	3.9204	8.84039e-05	0.0058156	FALSE	TRUE	Trans (>250 kb)			1.38768
ENSG00000179335	CLK3	15	q24.1	74890841	74932057	3.91661	8.98012e-05	0.00584775	FALSE	TRUE	Trans (>250 kb)			7.13051
ENSG00000109685	WHSC1	4	p16.3	1873151	1983934	3.91563	9.01677e-05	0.00584775	FALSE	TRUE	Trans (>250 kb)			1.34189
ENSG00000159958	TNFRSF13C	22	q13.2	42321045	42322822	3.91361	9.09259e-05	0.00584775	FALSE	TRUE	Trans (>250 kb)			2.74509
ENSG00000104812	GYS1	19	q13.33	49471382	49496567	3.90473	9.43309e-05	0.00593103	FALSE	TRUE	Trans (>250 kb)			2.44095
ENSG00000140750	ARHGAP17	16	p12.1	24930706	25026987	3.89581	9.78727e-05	0.00598662	FALSE	TRUE	Trans (>250 kb)			1.26289
ENSG00000138439	FAM117B	2	q33.2	203499901	203634480	3.89494	9.82239e-05	0.00598662	FALSE	TRUE	80493	rs10207567	3.23871e-08	7.13051
ENSG00000111696	NT5DC3	12	q23.3	104164231	104234975	3.89463	9.83469e-05	0.00598662	FALSE	TRUE	Trans (>250 kb)			2.89023
ENSG00000064999	ANKS1A	6	p21.31	34857042	35059179	3.8937	9.87286e-05	0.00598662	FALSE	TRUE	Trans (>250 kb)			1.72381
ENSG00000075568	TMEM131	2	q11.2	98372799	98612388	3.88954	0.000100434	0.00598662	FALSE	TRUE	Trans (>250 kb)			2.81686
ENSG00000156030	ELMSAN1	14	q24.3	74181825	74256988	3.88861	0.00010082	0.00598662	FALSE	TRUE	Trans (>250 kb)			4.00267
ENSG00000182979	MTA1	14	q32.33	105886159	105937066	3.88259	0.000103349	0.00607261	FALSE	TRUE	Trans (>250 kb)			3.50562
ENSG00000111540	RAB5B	12	q13.2	56367697	56388490	3.8816	0.000103773	0.00607261	FALSE	TRUE	Trans (>250 kb)			0.670562
ENSG00000080845	DLGAP4	20	q11.23	34894258	35157040	3.87995	0.000104478	0.00607261	FALSE	TRUE	Trans (>250 kb)			2.2285
ENSG00000196296	ATP2A1	16	p11.2	28889726	28915830	3.87888	0.000104937	0.00607261	FALSE	TRUE	Trans (>250 kb)			1.67752
ENSG00000174579	MSL2	3	q22.3	135867764	135916083	3.86787	0.000109791	0.00644737	FALSE	TRUE	37537	rs9837224	3.63357e-10	7.13051
ENSG00000054611	TBC1D22A	22	q13.31	47158518	47571336	3.86218	0.000112382	0.00672131	FALSE	TRUE	Trans (>250 kb)			2.59536
ENSG00000137218	FRS3	6	p21.1	41737914	41754280	3.86005	0.000113363	0.00673203	FALSE	TRUE	Trans (>250 kb)			5.496
ENSG00000089351	GRAMD1A	19	q13.11	35485688	35517375	3.85626	0.000115134	0.00677316	FALSE	TRUE	Trans (>250 kb)			1.12539
ENSG00000151148	UBE3B	12	q24.11	109915207	109974507	3.84868	0.000118756	0.0068239	FALSE	TRUE	Trans (>250 kb)			1.04717
ENSG00000141034	GID4	17	p11.2	17942606	17971718	3.84769	0.000119236	0.0068239	FALSE	TRUE	Trans (>250 kb)			2.27933
ENSG00000099331	MYO9B	19	p13.11	17186591	17325346	3.84651	0.000119811	0.0068239	FALSE	TRUE	Trans (>250 kb)			6.17747
ENSG00000106948	AKNA	9	q32	117096436	117156685	3.84301	0.000121536	0.00694704	FALSE	TRUE	Trans (>250 kb)			1.16153
ENSG00000133136	GNG5P2	X	q23	109589700	109590201	3.84197	0.000122048	0.00694704	FALSE	TRUE	Trans (>250 kb)
ENSG00000130856	ZNF236	18	q23	74534563	74682683	3.83817	0.000123953	0.00704969	FALSE	TRUE	Trans (>250 kb)			7.13051
ENSG00000147852	VLDLR	9	p24.2	2621834	2660053	3.83733	0.000124381	0.0070679	FALSE	TRUE	Trans (>250 kb)			2.32358
ENSG00000226397	C12orf77	12	p12.1	25146358	25150453	3.83713	0.000124481	0.0070679	FALSE	TRUE	Trans (>250 kb)			0.280137
ENSG00000196588	MKL1	22	q13.2	40806285	41032706	3.83596	0.000125075	0.00710769	FALSE	TRUE	Trans (>250 kb)			3.0057
ENSG00000020256	ZFP64	20	q13.2	50668202	50820847	3.83557	0.000125273	0.00714724	FALSE	TRUE	Trans (>250 kb)			6.29464
ENSG00000127481	UBR4	1	p36.13	19401000	19536770	3.83066	0.0001278	0.0072997	FALSE	TRUE	Trans (>250 kb)			1.62558
ENSG00000156858	PRR14	16	p11.2	30662038	30667761	3.82777	0.000129311	0.0072997	FALSE	TRUE	Trans (>250 kb)			0.240595
ENSG00000178287	SPAG11A	8	p23.1	7705398	7726389	3.82719	0.000129616	0.0072997	FALSE	TRUE	Trans (>250 kb)
ENSG00000078699	CBFA2T2	20	q11.21	32077881	32237842	3.82336	0.000131647	0.0072997	FALSE	TRUE	0	rs57752914	6.23068e-11	7.13051
ENSG00000034152	MAP2K3	17	p11.2	21187984	21218552	3.8231	0.000131785	0.0072997	FALSE	TRUE	Trans (>250 kb)			1.79132
ENSG00000128394	APOBEC3F	22	q13.1	39436609	39449915	3.8224	0.000132159	0.0072997	FALSE	TRUE	Trans (>250 kb)			1.34343
ENSG00000160888	IER2	19	p13.2	13261229	13265722	3.82224	0.000132247	0.0072997	FALSE	TRUE	Trans (>250 kb)			1.85818
ENSG00000174282	ZBTB4	17	p13.1	7362685	7387582	3.8206	0.000133129	0.0072997	FALSE	TRUE	Trans (>250 kb)			7.11416
ENSG00000181192	DHTKD1	10	p14	12110971	12165224	3.8114	0.00013818	0.00743516	FALSE	TRUE	Trans (>250 kb)			1.34374
ENSG00000178229	ZNF543	19	q13.43	57831877	57842144	3.81036	0.000138763	0.00743516	FALSE	TRUE	Trans (>250 kb)			2.44591
ENSG00000120868	APAF1	12	q23.1	99038919	99129204	3.80804	0.000140074	0.00743516	FALSE	TRUE	Trans (>250 kb)			2.89023
ENSG00000130758	MAP3K10	19	q13.2	40697651	40721482	3.8076	0.00014032	0.00743516	FALSE	TRUE	Trans (>250 kb)			3.02948
ENSG00000163961	RNF168	3	q29	196195654	196230639	3.80497	0.00014182	0.00747126	FALSE	TRUE	Trans (>250 kb)			0.258047
ENSG00000196367	TRRAP	7	q22.1	98475556	98610866	3.80221	0.000143414	0.0075	FALSE	TRUE	Trans (>250 kb)			0.308536
ENSG00000143376	SNX27	1	q21.3	151584541	151671567	3.80203	0.000143518	0.0075	FALSE	TRUE	Trans (>250 kb)			4.26852
ENSG00000158636	C11orf30	11	q13.5	76155967	76264069	3.79334	0.000148637	0.00774648	FALSE	TRUE	Trans (>250 kb)			1.83881
ENSG00000213999	MEF2B	19	p13.11	19256377	19303400	3.78911	0.00015119	0.00788301	FALSE	TRUE	Trans (>250 kb)			1.61579
ENSG00000167182	SP2	17	q21.32	45973516	46006323	3.78576	0.000153242	0.00788301	FALSE	TRUE	Trans (>250 kb)			2.18694
ENSG00000171634	BPTF	17	q24.2	65821640	65980494	3.78288	0.000155022	0.00792244	FALSE	TRUE	Trans (>250 kb)			7.13051
ENSG00000104885	DOT1L	19	p13.3	2164148	2232577	3.77739	0.00015848	0.00805479	FALSE	TRUE	Trans (>250 kb)			1.13512
ENSG00000182177	ASB18	2	q37.2	237102095	237173052	3.77236	0.000161709	0.00820652	FALSE	TRUE	Trans (>250 kb)			4.50004
ENSG00000161654	LSM12	17	q21.31	42112003	42144987	3.76987	0.000163329	0.0082973	FALSE	TRUE	Trans (>250 kb)			7.13051
ENSG00000173575	CHD2	15	q26.1	93426526	93571237	3.76969	0.000163451	0.0082973	FALSE	TRUE	Trans (>250 kb)			2.8103
ENSG00000076201	PTPN23	3	p21.31	47422501	47454931	3.76047	0.000169593	0.00855228	FALSE	TRUE	Trans (>250 kb)			7.13051
ENSG00000089902	RCOR1	14	q32.31	103058998	103196913	3.75937	0.00017034	0.00856383	FALSE	TRUE	Trans (>250 kb)			2.39438
ENSG00000060237	WNK1	12	p13.33	861759	1020618	3.75807	0.00017123	0.00856383	FALSE	TRUE	Trans (>250 kb)			7.13051
ENSG00000129351	ILF3	19	p13.2	10764937	10803093	3.75793	0.000171324	0.00856383	FALSE	TRUE	Trans (>250 kb)			3.8877
ENSG00000197136	PCNXL3	11	q13.1	65383244	65404910	3.75216	0.000175321	0.00875332	FALSE	TRUE	Trans (>250 kb)			6.13846
ENSG00000126705	AHDC1	1	p36.11	27860546	27930942	3.74977	0.000176998	0.00880952	FALSE	TRUE	Trans (>250 kb)			3.297
ENSG00000093000	NUP50	22	q13.31	45559722	45583896	3.74207	0.000182508	0.00894737	FALSE	TRUE	124020	rs73169225	2.22045e-16	1.1181
ENSG00000161298	ZNF382	19	q13.12	37095719	37119499	3.73741	0.000185924	0.00901299	FALSE	TRUE	Trans (>250 kb)			2.87427
ENSG00000070770	CSNK2A2	16	q21	58191811	58231824	3.73731	0.000185999	0.00901299	FALSE	TRUE	Trans (>250 kb)			3.05511
ENSG00000099991	CABIN1	22	q11.23	24407642	24574596	3.72489	0.000195401	0.00937028	FALSE	TRUE	Trans (>250 kb)			5.74507
ENSG00000086015	MAST2	1	p34.1	46252659	46501796	3.72199	0.000197656	0.00937028	FALSE	TRUE	176122	rs12141928	8.39922e-09	7.13051
ENSG00000178951	ZBTB7A	19	p13.3	4044362	4066943	3.72063	0.000198729	0.00937028	FALSE	TRUE	Trans (>250 kb)			1.94359
ENSG00000101216	GMEB2	20	q13.33	62218955	62258394	3.71903	0.000199987	0.00937028	FALSE	TRUE	Trans (>250 kb)			7.13051
ENSG00000267168	RP11-318A15.7	17	q25.1	74729060	74734604	3.71861	0.000200319	0.00937028	FALSE	TRUE	Trans (>250 kb)			1.08072
ENSG00000185900	POMK	8	p11.21	42948658	42978577	3.71637	0.000202104	0.00942211	FALSE	TRUE	Trans (>250 kb)			3.37381
ENSG00000142784	WDTC1	1	p36.11	27561007	27635110	3.71588	0.0002025	0.00942356	FALSE	TRUE	Trans (>250 kb)			2.82355
ENSG00000115977	AAK1	2	p13.3	69688532	69901481	3.71297	0.000204842	0.009525	FALSE	TRUE	Trans (>250 kb)			0.874195
ENSG00000090020	SLC9A1	1	p36.11	27425306	27493472	3.71239	0.000205308	0.00962594	FALSE	TRUE	Trans (>250 kb)			4.18722
ENSG00000171940	ZNF217	20	q13.2	52183604	52226446	3.71053	0.000206825	0.00967742	FALSE	TRUE	Trans (>250 kb)			4.20382
ENSG00000166783	KIAA0430	16	p13.11	15688243	15737023	3.70599	0.00021057	0.00987685	FALSE	TRUE	0	rs11649126	6.01399e-10	7.13051
ENSG00000102572	STK24	13	q32.2	99102455	99230194	3.70568	0.000210822	0.00987685	FALSE	TRUE	Trans (>250 kb)			1.58249
ENSG00000087460	GNAS	20	q13.32	57414773	57486247	3.70474	0.000211611	0.00987952	FALSE	TRUE	Trans (>250 kb)			4.94273
ENSG00000126883	NUP214	9	q34.13	134000948	134110057	3.70441	0.000211884	0.00987952	FALSE	TRUE	Trans (>250 kb)			0.079976
ENSG00000116128	BCL9	1	q21.2	147013182	147098017	3.70389	0.000212317	0.00987952	FALSE	TRUE	Trans (>250 kb)			3.28391
ENSG00000066044	ELAVL1	19	p13.2	8023463	8070543	3.70174	0.000214129	0.00987952	FALSE	TRUE	Trans (>250 kb)			3.31036
ENSG00000054965	FAM168A	11	q13.4	73111532	73309234	3.70103	0.000214723	0.00987952	FALSE	TRUE	Trans (>250 kb)			1.9305
ENSG00000172765	TMCC1	3	q22.1	129366635	129612419	3.70037	0.000215283	0.00987952	FALSE	TRUE	Trans (>250 kb)			0.024753
ENSG00000147548	WHSC1L1	8	p11.23	38127215	38239790	3.70016	0.000215461	0.00987981	FALSE	TRUE	0	rs2932005	2.50344e-08	7.13051
ENSG00000218416	AC110619.2	2	q37.3	241388732	241396131	3.69779	0.000217482	0.00995204	FALSE	TRUE	Trans (>250 kb)			0.974684
ENSG00000176428	VPS37D	7	q11.23	73082155	73086442	3.6973	0.000217906	0.00995227	FALSE	TRUE	Trans (>250 kb)			2.94308
ENSG00000172992	DCAKD	17	q21.31	43100708	43138473	3.69707	0.000218104	0.00995227	FALSE	TRUE	Trans (>250 kb)			1.72882
ENSG00000044446	PHKA2	X	p22.13	18910418	19002716	3.69283	0.000221771	0.010119	FALSE	TRUE	Trans (>250 kb)
ENSG00000115568	ZNF142	2	q35	219502639	219524378	3.68565	0.000228119	0.010281	FALSE	TRUE	Trans (>250 kb)			5.68629
ENSG00000134109	EDEM1	3	p26.1	5229331	5261642	3.68483	0.000228852	0.010281	FALSE	TRUE	Trans (>250 kb)			0.558369
ENSG00000172932	ANKRD13D	11	q13.2	67056018	67069956	3.68324	0.000230289	0.010281	FALSE	TRUE	Trans (>250 kb)			0.630149
ENSG00000262304	SHPK	17	p13.2	3468738	3539543	3.68291	0.000230588	0.010281	FALSE	TRUE	Trans (>250 kb)			1.05851
ENSG00000104960	PTOV1	19	q13.33	50353992	50364001	3.68231	0.000231131	0.010281	FALSE	TRUE	41217	rs4239488	4.5608e-13	7.13051
ENSG00000108349	CASC3	17	q21.1	38296571	38328436	3.67079	0.0002418	0.0104861	FALSE	TRUE	226622	rs7216389	9.13158e-13	4.20111
ENSG00000111676	ATN1	12	p13.31	7033626	7051484	3.67054	0.00024204	0.0104861	FALSE	TRUE	Trans (>250 kb)
ENSG00000170776	AKAP13	15	q25.3	85923802	86292586	3.66428	0.000248038	0.010739	FALSE	TRUE	0	rs431254	5.96734e-09	5.45131
ENSG00000119772	DNMT3A	2	p23.3	25455845	25565459	3.66406	0.000248249	0.0107604	FALSE	TRUE	Trans (>250 kb)			1.07177
ENSG00000204569	PPP1R10	6	p21.33	30568177	30586389	3.66267	0.000249595	0.0107816	FALSE	TRUE	0	rs1264423	2.22578e-12	7.13051
ENSG00000114739	ACVR2B	3	p22.2	38495342	38534633	3.66073	0.000251497	0.0108467	FALSE	TRUE	Trans (>250 kb)			6.23886
ENSG00000268635	DKFZP434E1119	11	q14.1	77184416	77188074	3.66006	0.000252159	0.0108467	FALSE	TRUE	Trans (>250 kb)			2.74509
ENSG00000092847	AGO1	1	p34.3	36335409	36395211	3.65826	0.000253937	0.0109361	FALSE	TRUE	Trans (>250 kb)			1.68473
ENSG00000070371	CLTCL1	22	q11.21	19166986	19279239	3.65583	0.000256353	0.0109567	FALSE	TRUE	Trans (>250 kb)			6.00527
ENSG00000121289	CEP89	19	q13.11	33369902	33462897	3.65472	0.000257461	0.0110227	FALSE	TRUE	0	rs11670653	1.23954e-09	7.13051
ENSG00000134698	AGO4	1	p34.3	36273773	36323491	3.65222	0.000259987	0.011069	FALSE	TRUE	Trans (>250 kb)			1.59043
ENSG00000169375	SIN3A	15	q24.2	75661720	75748183	3.65216	0.000260048	0.011069	FALSE	TRUE	Trans (>250 kb)			6.44307
ENSG00000141956	PRDM15	21	q22.3	43218385	43299591	3.65173	0.000260478	0.011069	FALSE	TRUE	Trans (>250 kb)			1.8491
ENSG00000147133	TAF1	X	q13.1	70586114	70752224	3.64789	0.000264401	0.011069	FALSE	TRUE	Trans (>250 kb)
ENSG00000188559	RALGAPA2	20	p11.23	20370196	20693131	3.64755	0.000264752	0.011069	FALSE	TRUE	Trans (>250 kb)			2.03208
ENSG00000205560	CPT1B	22	q13.33	51007290	51017899	3.64741	0.000264901	0.011069	FALSE	TRUE	43137	rs131805	2.289e-08	6.33185
ENSG00000065883	CDK13	7	p14.1	39989636	40136733	3.64672	0.00026561	0.011069	FALSE	TRUE	Trans (>250 kb)			2.55076
ENSG00000065000	AP3D1	19	p13.3	2100988	2164464	3.6385	0.000274229	0.0114222	FALSE	TRUE	Trans (>250 kb)			0.919729
ENSG00000131061	ZNF341	20	q11.22	32319463	32380075	3.63652	0.000276351	0.0114349	FALSE	TRUE	0	rs6087514	4.45443e-10	7.13051
ENSG00000107185	RGP1	9	p13.3	35749203	35758572	3.63605	0.000276853	0.0114349	FALSE	TRUE	Trans (>250 kb)			3.84205
ENSG00000103126	AXIN1	16	p13.3	337440	402673	3.63222	0.000280995	0.0114945	FALSE	TRUE	Trans (>250 kb)			2.93368
ENSG00000105221	AKT2	19	q13.2	40736224	40791443	3.62741	0.000286273	0.0116411	FALSE	TRUE	Trans (>250 kb)			4.53296
ENSG00000162923	WDR26	1	q42.12	224572845	224624735	3.62523	0.000288708	0.0116522	FALSE	TRUE	Trans (>250 kb)			0.815985
ENSG00000263264	CTB-133G6.1	19	p13.2	7413848	7448271	3.62248	0.000291789	0.0116667	FALSE	TRUE	Trans (>250 kb)			0.622677
ENSG00000267114	CTB-129P6.11	19	q13.32	45453301	45457264	3.62056	0.000293963	0.0117634	FALSE	TRUE	Trans (>250 kb)			0.0202404
ENSG00000116717	GADD45A	1	p31.3	68150744	68154021	3.62055	0.000293972	0.0117634	FALSE	TRUE	Trans (>250 kb)			2.59175
ENSG00000153815	CMIP	16	q23.2	81478775	81745367	3.61713	0.000297889	0.0118124	FALSE	TRUE	Trans (>250 kb)			3.91632
ENSG00000101126	ADNP	20	q13.13	49505585	49547958	3.61626	0.000298886	0.0118124	FALSE	TRUE	0	rs59916803	1.08918e-09	7.13051
ENSG00000157625	TAB3	X	p21.2	30845559	30993201	3.61556	0.000299702	0.0118471	FALSE	TRUE	Trans (>250 kb)
ENSG00000137478	FCHSD2	11	q13.4	72547790	72853306	3.61523	0.000300077	0.0118471	FALSE	TRUE	Trans (>250 kb)			3.41381
ENSG00000068024	HDAC4	2	q37.3	239969864	240323348	3.61163	0.000304277	0.0119368	FALSE	TRUE	Trans (>250 kb)			1.69203
ENSG00000101266	CSNK2A1	20	p13	459116	524465	3.61121	0.000304774	0.0119368	FALSE	TRUE	Trans (>250 kb)			3.16787
ENSG00000185800	DMWD	19	q13.32	46286205	46296060	3.60902	0.000307354	0.0119916	FALSE	TRUE	Trans (>250 kb)			2.52261
ENSG00000129355	CDKN2D	19	p13.2	10677138	10679735	3.60899	0.00030739	0.0119916	FALSE	TRUE	Trans (>250 kb)			2.47433
ENSG00000102606	ARHGEF7	13	q34	111766906	111958084	3.6063	0.000310597	0.0121548	FALSE	TRUE	Trans (>250 kb)			3.65271
ENSG00000108262	GIT1	17	q11.2	27900487	27921072	3.60553	0.000311514	0.0121667	FALSE	TRUE	Trans (>250 kb)			2.6217
ENSG00000067365	METTL22	16	p13.2	8715540	8740081	3.60431	0.000312985	0.0121667	FALSE	TRUE	236507	rs17415063	3.478e-08	4.63973
ENSG00000100226	GTPBP1	22	q13.1	39101728	39134304	3.60081	0.000317231	0.0123395	FALSE	TRUE	2868	rs5757250	7.10543e-15	5.45131
ENSG00000127452	FBXL12	19	p13.2	9920943	9938492	3.60006	0.00031815	0.0123395	FALSE	TRUE	Trans (>250 kb)			3.58147
ENSG00000140332	TLE3	15	q23	70340129	70390515	3.60002	0.000318192	0.0123395	FALSE	TRUE	Trans (>250 kb)			1.76692
ENSG00000214946	TBC1D26	17	p12	15635561	15649476	3.59821	0.000320411	0.0123711	FALSE	TRUE	Trans (>250 kb)			2.23454
ENSG00000135597	REPS1	6	q24.1	139224630	139309398	3.59797	0.00032071	0.0123711	FALSE	TRUE	Trans (>250 kb)			2.35852
ENSG00000144524	COPS7B	2	q37.1	232646381	232673963	3.59357	0.000326184	0.0124641	FALSE	TRUE	Trans (>250 kb)			2.89849
ENSG00000139990	DCAF5	14	q24.1	69517598	69619867	3.59274	0.000327214	0.0124641	FALSE	TRUE	Trans (>250 kb)			1.89839
ENSG00000099330	OCEL1	19	p13.11	17337013	17340028	3.58872	0.000332308	0.0125971	FALSE	TRUE	Trans (>250 kb)			6.17706
ENSG00000160299	PCNT	21	q22.3	47744036	47865682	3.58198	0.000341006	0.0128455	FALSE	TRUE	Trans (>250 kb)			2.79131
ENSG00000214021	TTLL3	3	p25.3	9849770	9896822	3.57473	0.000350592	0.012994	FALSE	TRUE	Trans (>250 kb)			2.34459
ENSG00000138764	CCNG2	4	q21.1	78078304	78354542	3.57225	0.000353921	0.012994	FALSE	TRUE	Trans (>250 kb)			2.65849
ENSG00000101004	NINL	20	p11.21	25433341	25566153	3.56961	0.000357514	0.0130876	FALSE	TRUE	40736	rs117862510	2.68452e-13	6.7077
ENSG00000185049	NELFA	4	p16.3	1984441	2043630	3.56773	0.000360087	0.0132008	FALSE	TRUE	Trans (>250 kb)			1.1261
ENSG00000099995	SF3A1	22	q12.2	30727977	30752936	3.56443	0.000364646	0.0132937	FALSE	TRUE	Trans (>250 kb)			2.5573
ENSG00000149187	CELF1	11	p11.2	47487496	47587121	3.56169	0.000368474	0.0133267	FALSE	TRUE	Trans (>250 kb)			2.38783
ENSG00000182831	C16orf72	16	p13.2	9185505	9215497	3.55839	0.00037313	0.0133529	FALSE	TRUE	0	rs56193985	9.6456e-11	7.13051
ENSG00000173273	TNKS	8	p23.1	9413424	9639856	3.55765	0.000374188	0.0133529	FALSE	TRUE	Trans (>250 kb)			0.706299
ENSG00000110046	ATG2A	11	q13.1	64662007	64684722	3.54969	0.000385685	0.0135453	FALSE	TRUE	Trans (>250 kb)			0.94901
ENSG00000073050	XRCC1	19	q13.31	44047192	44084625	3.54768	0.000388641	0.0135453	FALSE	TRUE	Trans (>250 kb)			4.01013
ENSG00000061936	SFSWAP	12	q24.33	132195626	132284282	3.54719	0.000389369	0.0135453	FALSE	TRUE	Trans (>250 kb)			1.04069
ENSG00000148384	INPP5E	9	q34.3	139323071	139334274	3.54662	0.000390206	0.0135453	FALSE	TRUE	Trans (>250 kb)			3.1747
ENSG00000160877	NACC1	19	p13.2	13228917	13251955	3.54247	0.000396401	0.0138077	FALSE	TRUE	Trans (>250 kb)			2.39219
ENSG00000171827	ZNF570	19	q13.12	37958487	37976260	3.52951	0.000416329	0.0145644	FALSE	TRUE	Trans (>250 kb)			4.03954
ENSG00000126461	SCAF1	19	q13.33	50145382	50161899	3.52737	0.000419708	0.0145936	FALSE	TRUE	243319	rs4239488	4.5608e-13	0.500265
ENSG00000175727	MLXIP	12	q24.31	122516628	122631894	3.52553	0.000422644	0.0146916	FALSE	TRUE	Trans (>250 kb)			5.22169
ENSG00000132604	TERF2	16	q22.1	69389464	69442474	3.52445	0.000424365	0.0146916	FALSE	TRUE	Trans (>250 kb)			4.5975
ENSG00000165194	PCDH19	X	q22.1	99546642	99665271	3.52429	0.000424619	0.0146916	FALSE	TRUE	Trans (>250 kb)
ENSG00000166484	MAPK7	17	p11.2	19281034	19286857	3.52409	0.000424946	0.0146916	FALSE	TRUE	Trans (>250 kb)			3.28359
ENSG00000100731	PCNX	14	q24.2	71374122	71582099	3.52044	0.000430835	0.0147963	FALSE	TRUE	Trans (>250 kb)			1.18954
ENSG00000175931	UBE2O	17	q25.1	74385532	74449288	3.51992	0.000431685	0.0147963	FALSE	TRUE	Trans (>250 kb)			3.05511
ENSG00000103197	TSC2	16	p13.3	2097466	2138716	3.51726	0.000436033	0.0148244	FALSE	TRUE	Trans (>250 kb)			2.52869
ENSG00000107882	SUFU	10	q24.32	104263744	104393292	3.51663	0.000437068	0.014825	FALSE	TRUE	141156	rs1339919	5.56168e-10	7.13051
ENSG00000232671	RP11-126K1.2	1	q21.3	151252500	151254405	3.51561	0.000438746	0.014825	FALSE	TRUE	Trans (>250 kb)			4.2579
ENSG00000171681	ATF7IP	12	p13.1	14518610	14651697	3.51518	0.000439452	0.0148257	FALSE	TRUE	Trans (>250 kb)			1.5069
ENSG00000111707	SUDS3	12	q24.23	118814185	118855840	3.51158	0.000445451	0.0149453	FALSE	TRUE	Trans (>250 kb)			5.87018
ENSG00000167528	ZNF641	12	q13.11	48733791	48745197	3.5112	0.000446097	0.0149453	FALSE	TRUE	Trans (>250 kb)			5.03024
ENSG00000115464	USP34	2	p15	61414598	61697904	3.50901	0.000449786	0.0150364	FALSE	TRUE	Trans (>250 kb)			2.94308
ENSG00000173473	SMARCC1	3	p21.31	47626762	47823596	3.50751	0.000452326	0.0150817	FALSE	TRUE	Trans (>250 kb)			5.04425
ENSG00000168066	SF1	11	q13.1	64532078	64546258	3.50568	0.000455451	0.0151449	FALSE	TRUE	Trans (>250 kb)			0.0676611
ENSG00000159399	HK2	2	p12	75061108	75120486	3.50311	0.000459853	0.0152708	FALSE	TRUE	Trans (>250 kb)			1.38017
ENSG00000167395	ZNF646	16	p11.2	31085743	31095517	3.50296	0.000460126	0.0152708	FALSE	TRUE	Trans (>250 kb)			2.79131
ENSG00000129933	MAU2	19	p13.11	19431490	19469563	3.49806	0.000468663	0.0154659	FALSE	TRUE	Trans (>250 kb)			2.40554
ENSG00000083168	KAT6A	8	p11.21	41786997	41909508	3.49114	0.000480969	0.0159364	FALSE	TRUE	Trans (>250 kb)			0.255716
ENSG00000070540	WIPI1	17	q24.2	66417089	66453654	3.49	0.000483024	0.0159364	FALSE	TRUE	Trans (>250 kb)			2.86656
ENSG00000126012	KDM5C	X	p11.22	53220503	53254604	3.48851	0.000485724	0.0159364	FALSE	TRUE	Trans (>250 kb)
ENSG00000100811	YY1	14	q32.2	100704635	100749129	3.48846	0.000485817	0.0159364	FALSE	TRUE	Trans (>250 kb)			1.82208
ENSG00000099942	CRKL	22	q11.21	21271714	21308037	3.48633	0.000489698	0.0160494	FALSE	TRUE	Trans (>250 kb)			6.00891
ENSG00000079313	REXO1	19	p13.3	1815248	1848452	3.48575	0.000490766	0.0160563	FALSE	TRUE	Trans (>250 kb)			2.02619
ENSG00000267303	CTD-2369P2.12	19	p13.2	10426147	10431354	3.48278	0.000496229	0.0162214	FALSE	TRUE	Trans (>250 kb)			4.94491
ENSG00000007545	CRAMP1L	16	p13.3	1662326	1727909	3.48014	0.00050115	0.0163509	FALSE	TRUE	Trans (>250 kb)			7.13051
ENSG00000157540	DYRK1A	21	q22.13	38738092	38889753	3.47901	0.000503263	0.0164273	FALSE	TRUE	Trans (>250 kb)			2.5196
ENSG00000184897	H1FX	3	q21.3	129033615	129035120	3.47741	0.000506274	0.0164471	FALSE	TRUE	Trans (>250 kb)			1.82472
ENSG00000065308	TRAM2	6	p12.2	52362200	52441713	3.47611	0.000508751	0.0164471	FALSE	TRUE	Trans (>250 kb)			0.752576
ENSG00000123908	AGO2	8	q24.3	141541264	141645718	3.47288	0.000514903	0.0166209	FALSE	TRUE	Trans (>250 kb)			0.129376
ENSG00000157764	BRAF	7	q34	140419127	140624564	3.47102	0.000518477	0.0166209	FALSE	TRUE	Trans (>250 kb)			2.40781
ENSG00000196428	TSC22D2	3	q25.1	150126122	150184218	3.47088	0.000518753	0.0166209	FALSE	TRUE	0	rs1868672	0	7.13051
ENSG00000137073	UBAP2	9	p13.3	33921691	34048947	3.47081	0.000518896	0.0166209	FALSE	TRUE	Trans (>250 kb)			2.32545
ENSG00000138336	TET1	10	q21.3	70320413	70454239	3.46879	0.000522804	0.0167863	FALSE	TRUE	0	rs2795903	8.28692e-10	7.13051
ENSG00000185453	C19orf68	19	q13.33	48673949	48700877	3.4651	0.000530031	0.0169454	FALSE	TRUE	Trans (>250 kb)			2.19106
ENSG00000261915	RP11-542C16.2	17	p13.1	7215980	7222493	3.46274	0.000534698	0.0170528	FALSE	TRUE	Trans (>250 kb)			6.88607
ENSG00000131351	HAUS8	19	p13.11	17160539	17186435	3.45783	0.000544542	0.0171939	FALSE	TRUE	Trans (>250 kb)			3.18169
ENSG00000135334	AKIRIN2	6	q15	88384790	88411927	3.45453	0.000551255	0.0174873	FALSE	TRUE	Trans (>250 kb)			1.9877
ENSG00000100266	PACSIN2	22	q13.2	43231418	43411151	3.45345	0.000553463	0.0175593	FALSE	TRUE	Trans (>250 kb)			1.00454
ENSG00000132003	ZSWIM4	19	p13.13	13906274	13943044	3.45206	0.000556317	0.0175717	FALSE	TRUE	70743	rs34492359	3.02e-10	2.69926
ENSG00000228835	AC012123.1	18	q12.1	30349758	30354376	3.45085	0.000558817	0.0175717	FALSE	TRUE	Trans (>250 kb)			1.65888
ENSG00000196867	ZFP28	19	q13.43	57050317	57068169	3.44695	0.00056695	0.0177143	FALSE	TRUE	Trans (>250 kb)			1.03703
ENSG00000149532	CPSF7	11	q12.2	61170121	61197503	3.44508	0.000570898	0.0178188	FALSE	TRUE	Trans (>250 kb)			1.61487
ENSG00000196792	STRN3	14	q12	31363005	31495607	3.44034	0.000580977	0.01815	FALSE	TRUE	Trans (>250 kb)			2.90696
ENSG00000130985	UBA1	X	p11.23	47050260	47074527	3.43727	0.000587613	0.0182392	FALSE	TRUE	Trans (>250 kb)
ENSG00000168807	SNTB2	16	q22.1	69221032	69342955	3.43522	0.000592083	0.018314	FALSE	TRUE	Trans (>250 kb)			4.70951
ENSG00000167771	RCOR2	11	q13.1	63678693	63684316	3.43483	0.000592929	0.018314	FALSE	TRUE	Trans (>250 kb)			7.13051
ENSG00000146067	FAM193B	5	q35.3	176946789	176981542	3.4348	0.000593001	0.018314	FALSE	TRUE	Trans (>250 kb)			4.53187
ENSG00000144028	SNRNP200	2	q11.2	96940074	96971297	3.42939	0.000604947	0.0186678	FALSE	TRUE	Trans (>250 kb)			6.47436
ENSG00000142208	AKT1	14	q32.33	105235686	105262088	3.42849	0.000606952	0.0186721	FALSE	TRUE	Trans (>250 kb)			0.578252
ENSG00000154359	LONRF1	8	p23.1	12579403	12613582	3.42831	0.000607353	0.0186721	FALSE	TRUE	Trans (>250 kb)			1.31138
ENSG00000005007	UPF1	19	p13.11	18942747	18979045	3.41993	0.000626372	0.0193781	FALSE	TRUE	Trans (>250 kb)			3.7971
ENSG00000181035	SLC25A42	19	p13.11	19174808	19223697	3.41829	0.000630162	0.0193964	FALSE	TRUE	Trans (>250 kb)			1.01079
ENSG00000214655	ZSWIM8	10	q22.2	75545340	75561551	3.41642	0.000634494	0.0194634	FALSE	TRUE	Trans (>250 kb)			3.88622
ENSG00000100227	POLDIP3	22	q13.2	42979727	43010968	3.41189	0.000645153	0.0196759	FALSE	TRUE	Trans (>250 kb)			1.98499
ENSG00000088038	CNOT3	19	q13.42	54641444	54659419	3.4114	0.000646292	0.0197087	FALSE	TRUE	Trans (>250 kb)			3.62154
ENSG00000196236	XPNPEP3	22	q13.2	41253081	41363838	3.41061	0.000648177	0.0197419	FALSE	TRUE	Trans (>250 kb)			0.798453
ENSG00000134644	PUM1	1	p35.2	31404353	31538838	3.41034	0.000648813	0.0197419	FALSE	TRUE	Trans (>250 kb)			4.75737
ENSG00000178403	NEUROG2	4	q25	113434672	113437328	3.40933	0.000651215	0.0197428	FALSE	TRUE	Trans (>250 kb)			7.13051
ENSG00000137413	TAF8	6	p21.1	42018251	42055199	3.40842	0.000653392	0.0197436	FALSE	TRUE	Trans (>250 kb)			2.90696
ENSG00000166188	ZNF319	16	q21	58028572	58034357	3.4028	0.000666987	0.0200478	FALSE	TRUE	Trans (>250 kb)			2.24688
ENSG00000170085	SIMC1	5	q35.2	175665365	175772994	3.39685	0.000681658	0.0204913	FALSE	TRUE	120948	rs2913730	2.9976e-15	7.13051
ENSG00000142867	BCL10	1	p22.3	85731931	85742773	3.39438	0.000687843	0.020712	FALSE	TRUE	Trans (>250 kb)			0.268686
ENSG00000177335	C8orf31	8	q24.3	144120626	144141359	3.3927	0.000692077	0.0207729	FALSE	TRUE	Trans (>250 kb)			0.00181712
ENSG00000136802	LRRC8A	9	q34.11	131644391	131680318	3.39267	0.00069215	0.0207729	FALSE	TRUE	Trans (>250 kb)			2.60643
ENSG00000157837	SPPL3	12	q24.31	121200313	121342174	3.3856	0.000710229	0.0212539	FALSE	TRUE	Trans (>250 kb)			3.49963
ENSG00000144560	VGLL4	3	p25.3	11597544	11762220	3.38217	0.000719155	0.0214867	FALSE	TRUE	Trans (>250 kb)			2.76174
ENSG00000196526	AFAP1	4	p16.1	7760441	7941653	3.38126	0.000721554	0.0215312	FALSE	TRUE	Trans (>250 kb)			5.35805
ENSG00000166233	ARIH1	15	q24.1	72766667	72879692	3.37878	0.000728075	0.021729	FALSE	TRUE	Trans (>250 kb)			0.954331
ENSG00000136367	ZFHX2	14	q11.2	23990066	24025401	3.3757	0.000736276	0.0219099	FALSE	TRUE	Trans (>250 kb)			2.86656
ENSG00000170043	TRAPPC1	17	p13.1	7833663	7835441	3.37433	0.000739958	0.021935	FALSE	TRUE	Trans (>250 kb)			5.20553
ENSG00000160007	ARHGAP35	19	q13.32	47421933	47508334	3.37083	0.00074941	0.0220525	FALSE	TRUE	Trans (>250 kb)			0.434558
ENSG00000139044	B4GALNT3	12	p13.33	569530	672675	3.36782	0.000757657	0.0222462	FALSE	TRUE	Trans (>250 kb)			6.06854
ENSG00000118058	KMT2A	11	q23.3	118307205	118397539	3.36405	0.000768064	0.022408	FALSE	TRUE	Trans (>250 kb)			2.7852
ENSG00000101638	ST8SIA5	18	q21.1	44259081	44339220	3.36131	0.000775741	0.0225727	FALSE	TRUE	Trans (>250 kb)			3.46857
ENSG00000100593	ISM2	14	q24.3	77940740	77965210	3.36084	0.00077706	0.0226147	FALSE	TRUE	Trans (>250 kb)			2.21519
ENSG00000139636	LMBR1L	12	q13.12	49490919	49504683	3.35945	0.000780991	0.0226636	FALSE	TRUE	Trans (>250 kb)			4.94222
ENSG00000108819	PPP1R9B	17	q21.33	48211104	48227991	3.35616	0.000790319	0.0228376	FALSE	TRUE	Trans (>250 kb)			2.03208
ENSG00000113296	THBS4	5	q14.1	79287134	79379110	3.35448	0.000795149	0.0229697	FALSE	TRUE	Trans (>250 kb)			4.19192
ENSG00000137103	TMEM8B	9	p13.3	35814448	35854844	3.35093	0.000805396	0.0231024	FALSE	TRUE	Trans (>250 kb)			4.20649
ENSG00000115421	PAPOLG	2	p16.1	60983365	61029220	3.34087	0.000835166	0.0236053	FALSE	TRUE	Trans (>250 kb)			2.74509
ENSG00000128346	C22orf23	22	q13.1	38339528	38349676	3.34007	0.00083757	0.0236484	FALSE	TRUE	Trans (>250 kb)			2.49071
ENSG00000090924	PLEKHG2	19	q13.2	39903225	39919054	3.33974	0.000838581	0.0236484	FALSE	TRUE	Trans (>250 kb)			3.49963
ENSG00000153048	CARHSP1	16	p13.2	8946799	8962866	3.33762	0.000844987	0.0237353	FALSE	TRUE	13722	rs17415063	3.478e-08	7.13051
ENSG00000162430	SEPN1	1	p36.11	26126667	26144713	3.3353	0.000852064	0.0237683	FALSE	TRUE	Trans (>250 kb)			1.90221
ENSG00000105426	PTPRS	19	p13.3	5158506	5340814	3.33259	0.000860405	0.0239239	FALSE	TRUE	Trans (>250 kb)			2.99441
ENSG00000198873	GRK5	10	q26.11	120967101	121215131	3.33085	0.000865809	0.0239912	FALSE	TRUE	Trans (>250 kb)			3.69978
ENSG00000133422	MORC2	22	q12.2	31321117	31364284	3.32653	0.000879344	0.0243377	FALSE	TRUE	Trans (>250 kb)			1.67803
ENSG00000175215	CTDSP2	12	q14.1	58213710	58240522	3.32295	0.000890721	0.0246444	FALSE	TRUE	Trans (>250 kb)			5.99661
ENSG00000006831	ADIPOR2	12	p13.33	1797740	1897844	3.32223	0.000893	0.0246454	FALSE	TRUE	Trans (>250 kb)			0.253386
ENSG00000131480	AOC2	17	q21.31	40996617	41002724	3.32177	0.000894471	0.0246454	FALSE	TRUE	151526	rs775996	0	7.13051
ENSG00000139613	SMARCC2	12	q13.2	56556767	56583351	3.32035	0.00089906	0.0247688	FALSE	TRUE	Trans (>250 kb)			2.19663
ENSG00000141510	TP53	17	p13.1	7565097	7590856	3.31882	0.000903987	0.0247983	FALSE	TRUE	Trans (>250 kb)			6.54426
ENSG00000110925	CSRNP2	12	q13.12	51454990	51477447	3.31871	0.000904345	0.0247983	FALSE	TRUE	Trans (>250 kb)			1.40294
ENSG00000148795	CYP17A1	10	q24.32	104590288	104597290	3.31626	0.000912312	0.024914	FALSE	TRUE	50559	rs12768205	1.67644e-14	7.13051
ENSG00000183354	KIAA2026	9	p24.1	5881596	6007901	3.31385	0.000920203	0.0249356	FALSE	TRUE	Trans (>250 kb)			1.26651
ENSG00000198198	SZT2	1	p34.2	43855553	43918321	3.31078	0.000930367	0.0250642	FALSE	TRUE	Trans (>250 kb)			1.85677
ENSG00000116350	SRSF4	1	p35.3	29474255	29508499	3.31037	0.000931721	0.0250925	FALSE	TRUE	Trans (>250 kb)			4.59865
ENSG00000119669	IRF2BPL	14	q24.3	77490888	77495034	3.30276	0.000957381	0.0256073	FALSE	TRUE	Trans (>250 kb)			3.60056
ENSG00000257355	CTD-2006C1.10	19	p13.2	12128703	12163782	3.30171	0.00096096	0.0256841	FALSE	TRUE	Trans (>250 kb)			2.6217
ENSG00000163155	LYSMD1	1	q21.3	151132224	151138424	3.29987	0.000967295	0.0257423	FALSE	TRUE	Trans (>250 kb)			2.45858
ENSG00000243811	APOBEC3D	22	q13.1	39410368	39429281	3.29935	0.000969083	0.0257423	FALSE	TRUE	Trans (>250 kb)			1.69308
ENSG00000149923	PPP4C	16	p11.2	30087299	30096698	3.29932	0.0009692	0.0257423	FALSE	TRUE	Trans (>250 kb)			5.85193
ENSG00000182685	BRICD5	16	p13.3	2259254	2261951	3.29671	0.000978251	0.0259497	FALSE	TRUE	Trans (>250 kb)			2.43362
ENSG00000146205	ANO7	2	q37.3	242127924	242164792	3.2955	0.000982465	0.0259833	FALSE	TRUE	Trans (>250 kb)			7.13051
ENSG00000197321	SVIL	10	p11.23	29746267	30025710	3.29178	0.000995544	0.0262917	FALSE	TRUE	Trans (>250 kb)			2.9835
ENSG00000171316	CHD7	8	q12.1	61591337	61779465	3.29137	0.000997006	0.0262917	FALSE	TRUE	0	rs4738828	3.42377e-10	7.13051
ENSG00000111058	ACSS3	12	q21.31	81331594	81650533	3.28783	0.00100965	0.0265374	FALSE	TRUE	Trans (>250 kb)			3.74653
ENSG00000160305	DIP2A	21	q22.3	47878812	47989926	3.2859	0.00101656	0.0266027	FALSE	TRUE	Trans (>250 kb)			3.68885
ENSG00000250091	DNAH10OS	12	q24.31	124410971	124419531	3.28309	0.00102677	0.0266027	FALSE	TRUE	Trans (>250 kb)			2.23302
ENSG00000137331	IER3	6	p21.33	30710976	30712331	3.28271	0.00102816	0.0266027	FALSE	TRUE	5704	rs2535324	2.69784e-13	5.45131
ENSG00000071054	MAP4K4	2	q11.2	102313312	102511149	3.2824	0.00102927	0.0266027	FALSE	TRUE	Trans (>250 kb)			1.38506
ENSG00000186918	ZNF395	8	p21.1	28203102	28260218	3.28142	0.00103285	0.026653	FALSE	TRUE	Trans (>250 kb)			0.435522
ENSG00000160094	ZNF362	1	p35.1	33722146	33766320	3.27892	0.00104205	0.0268256	FALSE	TRUE	Trans (>250 kb)			2.97293
ENSG00000212864	RNF208	9	q34.3	140114707	140116033	3.27819	0.00104477	0.0269116	FALSE	TRUE	Trans (>250 kb)
ENSG00000177728	KIAA0195	17	q25.1	73437240	73496171	3.27746	0.00104747	0.0269565	FALSE	TRUE	Trans (>250 kb)			1.92648
ENSG00000111752	PHC1	12	p13.31	9066492	9094063	3.27572	0.00105393	0.027	FALSE	TRUE	Trans (>250 kb)
ENSG00000182318	ZSCAN22	19	q13.43	58838385	58853698	3.27294	0.00106436	0.027118	FALSE	TRUE	Trans (>250 kb)			1.20339
ENSG00000044090	CUL7	6	p21.1	43005355	43021683	3.27135	0.00107035	0.027118	FALSE	TRUE	Trans (>250 kb)			4.10496
ENSG00000142197	DOPEY2	21	q22.12	37529080	37666572	3.26981	0.0010762	0.0271277	FALSE	TRUE	Trans (>250 kb)			3.75985
ENSG00000165288	BRWD3	X	q21.1	79926353	80065187	3.26894	0.00107951	0.0271277	FALSE	TRUE	Trans (>250 kb)
ENSG00000105723	GSK3A	19	q13.2	42734338	42746777	3.26834	0.0010818	0.0271277	FALSE	TRUE	Trans (>250 kb)			2.54753
ENSG00000141456	PELP1	17	p13.2	4574679	4607632	3.26224	0.00110535	0.0276222	FALSE	TRUE	Trans (>250 kb)			0.0419315
ENSG00000189091	SF3B3	16	q22.1	70557691	70608820	3.2612	0.00110943	0.0276278	FALSE	TRUE	Trans (>250 kb)			5.86313
ENSG00000122390	NAA60	16	p13.3	3493611	3536963	3.26111	0.00110975	0.0276278	FALSE	TRUE	Trans (>250 kb)			0.0985975
ENSG00000153561	RMND5A	2	p11.2	86947296	87005164	3.26046	0.0011123	0.0276278	FALSE	TRUE	Trans (>250 kb)			2.11014
ENSG00000101189	MRGBP	20	q13.33	61427805	61431945	3.25842	0.00112034	0.0276402	FALSE	TRUE	76006	rs1077416	0	2.77919
ENSG00000076984	MAP2K7	19	p13.2	7968728	7979363	3.25835	0.00112062	0.0276402	FALSE	TRUE	Trans (>250 kb)			2.7852
ENSG00000104859	CLASRP	19	q13.32	45542298	45574214	3.25573	0.00113102	0.0277461	FALSE	TRUE	Trans (>250 kb)			2.52869
ENSG00000169951	ZNF764	16	p11.2	30565085	30569819	3.25569	0.00113118	0.0277461	FALSE	TRUE	Trans (>250 kb)			0.0759535
ENSG00000132563	REEP2	5	q31.2	137774706	137782658	3.25469	0.00113516	0.0277749	FALSE	TRUE	Trans (>250 kb)			2.42169
ENSG00000143970	ASXL2	2	p23.3	25956622	26101385	3.25301	0.0011419	0.0279097	FALSE	TRUE	Trans (>250 kb)			1.3385
ENSG00000261221	ZNF865	19	q13.42	56116771	56128635	3.2529	0.00114233	0.0279097	FALSE	TRUE	166612	rs1031841	2.31885e-10	4.75524
ENSG00000222009	BTBD19	1	p34.1	45274154	45281257	3.25184	0.00114659	0.0279744	FALSE	TRUE	Trans (>250 kb)			6.74245
ENSG00000004534	RBM6	3	p21.31	49977440	50137478	3.24929	0.00115693	0.0279744	FALSE	TRUE	66602	rs62260756	2.21084e-10	7.13051
ENSG00000198218	QRICH1	3	p21.31	49067140	49131796	3.24915	0.00115749	0.0279744	FALSE	TRUE	0	rs9810318	1.07206e-08	7.13051
ENSG00000141252	VPS53	17	p13.3	411908	624957	3.24832	0.00116088	0.0279795	FALSE	TRUE	Trans (>250 kb)			1.56818
ENSG00000177302	TOP3A	17	p11.2	18174742	18218321	3.24773	0.0011633	0.0279821	FALSE	TRUE	Trans (>250 kb)			2.71893
ENSG00000090372	STRN4	19	q13.32	47222764	47250251	3.24725	0.00116525	0.0279873	FALSE	TRUE	Trans (>250 kb)			2.52869
ENSG00000132017	DCAF15	19	p13.12	14063304	14072254	3.24724	0.00116529	0.0279873	FALSE	TRUE	49517	rs34492359	3.02e-10	7.13051
ENSG00000176542	KIAA2018	3	q13.2	113367232	113415493	3.2442	0.0011778	0.0282952	FALSE	TRUE	Trans (>250 kb)			1.67192
ENSG00000149503	INCENP	11	q12.3	61891445	61920635	3.24141	0.0011894	0.028548	FALSE	TRUE	Trans (>250 kb)			3.28359
ENSG00000125816	NKX2-4	20	p11.22	21376005	21378666	3.24113	0.00119058	0.028548	FALSE	TRUE	Trans (>250 kb)			3.05511
ENSG00000196663	TECPR2	14	q32.31	102829300	102968818	3.24036	0.00119377	0.028548	FALSE	TRUE	Trans (>250 kb)			1.07378
ENSG00000236609	ZNF853	7	p22.1	6655248	6663921	3.2396	0.00119696	0.028548	FALSE	TRUE	Trans (>250 kb)			0.98095
ENSG00000100156	SLC16A8	22	q13.1	38474141	38480100	3.2344	0.00121897	0.0291929	FALSE	TRUE	Trans (>250 kb)			0.437038
ENSG00000171475	WIPF2	17	q21.1	38375556	38440388	3.23126	0.00123245	0.0295226	FALSE	TRUE	Trans (>250 kb)			2.54115
ENSG00000167674	HDGFRP2	19	p13.3	4472284	4502223	3.22964	0.00123947	0.0296612	FALSE	TRUE	Trans (>250 kb)			4.27812
ENSG00000163681	SLMAP	3	p14.3	57741177	57914895	3.22645	0.00125334	0.0299625	FALSE	TRUE	Trans (>250 kb)			7.13051
ENSG00000049089	COL9A2	1	p34.2	40766159	40783488	3.22529	0.00125846	0.0300375	FALSE	TRUE	Trans (>250 kb)			6.40583
ENSG00000092758	COL9A3	20	q13.33	61447596	61472511	3.22448	0.00126202	0.0300874	FALSE	TRUE	35440	rs1077416	0	4.86322
ENSG00000102786	INTS6	13	q14.3	51928213	52028400	3.22189	0.0012735	0.0302351	FALSE	TRUE	Trans (>250 kb)			0.72867
ENSG00000161958	FGF11	17	p13.1	7341592	7348256	3.22094	0.00127772	0.0302351	FALSE	TRUE	Trans (>250 kb)			6.4726
ENSG00000107862	GBF1	10	q24.32	104005289	104142656	3.21681	0.00129626	0.0304821	FALSE	TRUE	Trans (>250 kb)			3.75782
ENSG00000197081	IGF2R	6	q25.3	160390131	160534539	3.21355	0.00131103	0.0307522	FALSE	TRUE	Trans (>250 kb)			4.56298
ENSG00000132388	UBE2G1	17	p13.2	4172554	4269923	3.21176	0.00131925	0.0308241	FALSE	TRUE	Trans (>250 kb)			1.24855
ENSG00000180370	PAK2	3	q29	196466728	196559518	3.20978	0.00132837	0.0309804	FALSE	TRUE	Trans (>250 kb)			2.7852
ENSG00000165632	TAF3	10	p14	7860467	8058590	3.20601	0.00134591	0.0314408	FALSE	TRUE	Trans (>250 kb)			3.2691
ENSG00000197386	HTT	4	p16.3	3076408	3245676	3.20562	0.0013477	0.0314408	FALSE	TRUE	Trans (>250 kb)			0.812668
ENSG00000100580	TMED8	14	q24.3	77801364	77843452	3.20232	0.00136325	0.0315898	FALSE	TRUE	Trans (>250 kb)			2.94308
ENSG00000088247	KHSRP	19	p13.3	6413359	6424805	3.20216	0.001364	0.0315898	FALSE	TRUE	Trans (>250 kb)			2.59175
ENSG00000140443	IGF1R	15	q26.3	99192200	99507759	3.20156	0.00136684	0.0316164	FALSE	TRUE	Trans (>250 kb)			3.99706
ENSG00000186951	PPARA	22	q13.31	46546424	46639653	3.20113	0.00136888	0.0316164	FALSE	TRUE	Trans (>250 kb)			2.33876
ENSG00000124151	NCOA3	20	q13.12	46130601	46285621	3.19685	0.00138939	0.0318705	FALSE	TRUE	Trans (>250 kb)			1.63124
ENSG00000265264	TIMM10B	11	p15.4	6502715	6530208	3.19632	0.0013919	0.0318705	FALSE	TRUE	Trans (>250 kb)			3.99516
ENSG00000105072	C19orf44	19	p13.11	16607122	16632163	3.1935	0.00140559	0.0319167	FALSE	TRUE	Trans (>250 kb)			0.131777
ENSG00000115548	KDM3A	2	p11.2	86667770	86719839	3.19331	0.00140652	0.0319167	FALSE	TRUE	Trans (>250 kb)			1.56094
ENSG00000167302	ENTHD2	17	q25.3	79202077	79212891	3.19218	0.00141204	0.0320214	FALSE	TRUE	Trans (>250 kb)			2.26606
ENSG00000133424	LARGE	22	q12.3	33558212	34318829	3.1877	0.00143412	0.0324528	FALSE	TRUE	Trans (>250 kb)			3.05511
ENSG00000057935	MTA3	2	p21	42721709	42984087	3.1875	0.00143508	0.0324528	FALSE	TRUE	Trans (>250 kb)			2.64583
ENSG00000120738	EGR1	5	q31.2	137801179	137805004	3.1865	0.00144007	0.0325206	FALSE	TRUE	Trans (>250 kb)			2.21373
ENSG00000105085	MED26	19	p13.11	16685718	16739873	3.18403	0.0014524	0.0327027	FALSE	TRUE	Trans (>250 kb)			0.293326
ENSG00000105576	TNPO2	19	p13.2	12810008	12834825	3.18292	0.00145796	0.0327817	FALSE	TRUE	Trans (>250 kb)			6.95533
ENSG00000134504	KCTD1	18	q11.2	24034874	24237365	3.18195	0.00146287	0.0328488	FALSE	TRUE	Trans (>250 kb)			2.48794
ENSG00000105429	MEGF8	19	q13.2	42829761	42882921	3.18068	0.00146929	0.0329508	FALSE	TRUE	Trans (>250 kb)			2.19106
ENSG00000127526	SLC35E1	19	p13.11	16660642	16683193	3.18021	0.00147168	0.032972	FALSE	TRUE	Trans (>250 kb)			0.489642
ENSG00000168298	HIST1H1E	6	p22.2	26156559	26157343	3.17969	0.00147433	0.032972	FALSE	TRUE	Trans (>250 kb)			7.13051
ENSG00000060138	YBX3	12	p13.2	10851683	10875911	3.17963	0.00147464	0.032972	FALSE	TRUE	894	rs11053915	4.72955e-13	7.13051
ENSG00000144589	STK11IP	2	q35	220462582	220481173	3.17958	0.00147488	0.032972	FALSE	TRUE	Trans (>250 kb)			1.54215
ENSG00000129353	SLC44A2	19	p13.2	10713133	10755235	3.17784	0.00148375	0.0331512	FALSE	TRUE	Trans (>250 kb)			2.87427
ENSG00000108786	HSD17B1	17	q21.2	40701232	40707231	3.17372	0.00150499	0.0334913	FALSE	TRUE	Trans (>250 kb)			3.32278
ENSG00000103495	MAZ	16	p11.2	29817427	29823649	3.1701	0.00152387	0.0337832	FALSE	TRUE	Trans (>250 kb)			1.13321
ENSG00000170653	ATF7	12	q13.13	53901640	54020199	3.16895	0.00152993	0.0339171	FALSE	TRUE	Trans (>250 kb)			5.73181
ENSG00000033030	ZCCHC8	12	q24.31	122957417	122985518	3.16809	0.00153444	0.0339195	FALSE	TRUE	0	rs12828165	3.76262e-09	7.13051
ENSG00000049618	ARID1B	6	q25.3	157099063	157531913	3.16571	0.00154702	0.0341743	FALSE	TRUE	Trans (>250 kb)			2.50779
ENSG00000136490	LIMD2	17	q23.3	61773262	61778532	3.1653	0.00154922	0.0341743	FALSE	TRUE	Trans (>250 kb)			2.27765
ENSG00000115073	ACTR1B	2	q11.2	98272431	98280570	3.16212	0.00156624	0.034198	FALSE	TRUE	Trans (>250 kb)			3.29672
ENSG00000126070	AGO3	1	p34.3	36396319	36538101	3.15903	0.00158295	0.0343567	FALSE	TRUE	Trans (>250 kb)			2.68981
ENSG00000105656	ELL	19	p13.11	18553473	18632937	3.15642	0.00159719	0.0345045	FALSE	TRUE	Trans (>250 kb)			4.9596
ENSG00000100345	MYH9	22	q12.3	36677327	36784063	3.15529	0.00160338	0.0345791	FALSE	TRUE	Trans (>250 kb)			2.18149
ENSG00000170049	KCNAB3	17	p13.1	7825177	7833121	3.15288	0.00161666	0.0347539	FALSE	TRUE	Trans (>250 kb)			4.92107
ENSG00000165458	INPPL1	11	q13.4	71934745	71950149	3.15251	0.00161872	0.0347539	FALSE	TRUE	Trans (>250 kb)			1.55002
ENSG00000005100	DHX33	17	p13.2	5344232	5372380	3.15078	0.00162833	0.0347773	FALSE	TRUE	0	rs11869909	3.04201e-14	5.45131
ENSG00000126003	PLAGL2	20	q11.21	30780306	30795594	3.1506	0.00162937	0.0347773	FALSE	TRUE	Trans (>250 kb)			4.26388
ENSG00000185236	RAB11B	19	p13.2	8454865	8469318	3.14542	0.0016585	0.0352386	FALSE	TRUE	Trans (>250 kb)			2.68059
ENSG00000187555	USP7	16	p13.2	8985951	9058371	3.14046	0.0016868	0.0357301	FALSE	TRUE	0	rs7189170	2.27596e-13	7.13051
ENSG00000162419	GMEB1	1	p35.3	28995244	29045865	3.13874	0.00169676	0.0358895	FALSE	TRUE	Trans (>250 kb)			2.20939
ENSG00000237441	RGL2	6	p21.32	33259431	33267101	3.13767	0.00170297	0.0359713	FALSE	TRUE	Trans (>250 kb)			7.13051
ENSG00000175220	ARHGAP1	11	p11.2	46698630	46722165	3.13584	0.00171361	0.0361404	FALSE	TRUE	Trans (>250 kb)			2.08305
ENSG00000111981	ULBP1	6	q25.1	150285143	150294846	3.13556	0.00171528	0.0361404	FALSE	TRUE	Trans (>250 kb)			3.05511
ENSG00000132819	RBM38	20	q13.31	55966463	55984389	3.13514	0.00171772	0.0361404	FALSE	TRUE	Trans (>250 kb)			1.80841
ENSG00000100296	THOC5	22	q12.2	29901868	29951205	3.135	0.00171853	0.0361404	FALSE	TRUE	Trans (>250 kb)			1.0087
ENSG00000070366	SMG6	17	p13.3	1963133	2207065	3.13478	0.00171981	0.0361404	FALSE	TRUE	0	rs216175	6.07657e-09	7.13051
ENSG00000144711	IQSEC1	3	p25.2	12938719	13114617	3.13456	0.0017211	0.0361404	FALSE	TRUE	Trans (>250 kb)			3.18169
ENSG00000153574	RPIA	2	p11.2	88991162	89050452	3.13194	0.00173658	0.0363865	FALSE	TRUE	Trans (>250 kb)			1.6936
ENSG00000163273	NPPC	2	q37.1	232786530	232791113	3.1318	0.00173738	0.0363865	FALSE	TRUE	Trans (>250 kb)			5.31161
ENSG00000156983	BRPF1	3	p25.3	9773413	9789702	3.12986	0.00174887	0.0364457	FALSE	TRUE	Trans (>250 kb)			1.31108
ENSG00000078403	MLLT10	10	p12.31	21823094	22032559	3.12881	0.00175515	0.0364534	FALSE	TRUE	Trans (>250 kb)			7.13051
ENSG00000268509	AC026202.1	3	p26.1	5229227	5229982	3.1281	0.00175942	0.0364719	FALSE	TRUE	Trans (>250 kb)			0.0633911
ENSG00000185684	EP400NL	12	q24.33	132568828	132613029	3.12646	0.00176927	0.0365767	FALSE	TRUE	Trans (>250 kb)			3.16016
ENSG00000171456	ASXL1	20	q11.21	30946155	31027122	3.12634	0.00176998	0.0365767	FALSE	TRUE	Trans (>250 kb)			5.25087
ENSG00000143847	PPFIA4	1	q32.1	202995626	203047868	3.12249	0.00179326	0.0370075	FALSE	TRUE	Trans (>250 kb)			2.85902
ENSG00000077235	GTF3C1	16	p12.1	27470876	27561234	3.12231	0.00179435	0.0370075	FALSE	TRUE	Trans (>250 kb)			3.80001
ENSG00000114923	SLC4A3	2	q35	220492049	220506702	3.1215	0.00179932	0.0370462	FALSE	TRUE	Trans (>250 kb)			1.28747
ENSG00000177732	SOX12	20	p13	306207	310865	3.12101	0.00180233	0.0370632	FALSE	TRUE	240307	rs6053810	0	3.04205
ENSG00000166046	TCP11L2	12	q23.3	106695707	106740793	3.11617	0.00183218	0.0375719	FALSE	TRUE	Trans (>250 kb)			4.70605
ENSG00000163125	RPRD2	1	q21.3	150335567	150449042	3.11419	0.00184454	0.0377176	FALSE	TRUE	Trans (>250 kb)			3.12278
ENSG00000133243	BTBD2	19	p13.3	1985447	2034880	3.11347	0.00184899	0.0378367	FALSE	TRUE	Trans (>250 kb)			6.46463
ENSG00000198799	LRIG2	1	p13.2	113615831	113674882	3.11299	0.00185203	0.0378919	FALSE	TRUE	Trans (>250 kb)			1.36889
ENSG00000251655	PRB1	12	p13.2	11504757	11548500	3.10588	0.00189713	0.0386632	FALSE	TRUE	Trans (>250 kb)			1.87827
ENSG00000054654	SYNE2	14	q23.2	64319683	64693165	3.10428	0.00190746	0.0388761	FALSE	TRUE	0	rs1152595	2.45369e-08	7.13051
ENSG00000130382	MLLT1	19	p13.3	6212966	6279959	3.10063	0.00193112	0.0391649	FALSE	TRUE	Trans (>250 kb)			0.749253
ENSG00000120685	PROSER1	13	q13.3	39584003	39612252	3.09928	0.00193994	0.0392701	FALSE	TRUE	Trans (>250 kb)			1.95194
ENSG00000088832	FKBP1A	20	p13	1349622	1373806	3.09749	0.00195168	0.0395729	FALSE	TRUE	Trans (>250 kb)			1.37306
ENSG00000143126	CELSR2	1	p13.3	109792641	109818372	3.09731	0.00195284	0.0395734	FALSE	TRUE	Trans (>250 kb)			4.92788
ENSG00000103202	NME4	16	p13.3	446725	460367	3.09488	0.00196894	0.0396684	FALSE	TRUE	Trans (>250 kb)			5.13109
ENSG00000048828	FAM120A	9	q22.31	96214004	96328397	3.09468	0.00197025	0.0396684	FALSE	TRUE	Trans (>250 kb)			1.91774
ENSG00000084463	WBP11	12	p12.3	14939410	14956474	3.09376	0.00197636	0.0397622	FALSE	TRUE	Trans (>250 kb)			6.95169
ENSG00000173120	KDM2A	11	q13.2	66886740	67025558	3.088	0.00201511	0.0404536	FALSE	TRUE	Trans (>250 kb)			2.19106
ENSG00000125740	FOSB	19	q13.32	45971253	45978437	3.08709	0.00202127	0.0405252	FALSE	TRUE	Trans (>250 kb)			2.69926
ENSG00000213988	ZNF90	19	p12	20188803	20237885	3.08646	0.00202558	0.0405339	FALSE	TRUE	Trans (>250 kb)			5.76708
ENSG00000100417	PMM1	22	q13.2	41972898	41985894	3.08615	0.00202768	0.0405339	FALSE	TRUE	Trans (>250 kb)			0.711939
ENSG00000170485	NPAS2	2	q11.2	101436614	101613291	3.08261	0.00205193	0.0410051	FALSE	TRUE	Trans (>250 kb)			3.66314
ENSG00000065491	TBC1D22B	6	p21.2	37225548	37300746	3.08217	0.002055	0.0410133	FALSE	TRUE	Trans (>250 kb)			2.30355
ENSG00000170949	ZNF160	19	q13.42	53569859	53606689	3.08075	0.0020648	0.0411213	FALSE	TRUE	Trans (>250 kb)			4.03765
ENSG00000104884	ERCC2	19	q13.32	45853095	45874176	3.08012	0.00206916	0.0411213	FALSE	TRUE	Trans (>250 kb)			1.3818
ENSG00000168264	IRF2BP2	1	q42.3	234740015	234745271	3.07962	0.00207262	0.0411609	FALSE	TRUE	Trans (>250 kb)			3.08413
ENSG00000126001	CEP250	20	q11.22	34042985	34099804	3.07847	0.00208068	0.0412297	FALSE	TRUE	Trans (>250 kb)			2.74509
ENSG00000133895	MEN1	11	q13.1	64570982	64578766	3.07783	0.00208511	0.0412576	FALSE	TRUE	Trans (>250 kb)			0.94098
ENSG00000254413	CHKB-CPT1B	22	q13.33	51007298	51021394	3.07151	0.00212979	0.0420989	FALSE	TRUE	43145	rs131805	2.289e-08	6.05274
ENSG00000132155	RAF1	3	p25.2	12625100	12705725	3.07056	0.00213656	0.0421371	FALSE	TRUE	Trans (>250 kb)			2.5776
ENSG00000129657	SEC14L1	17	q25.2	75082798	75213179	3.06951	0.00214407	0.0422759	FALSE	TRUE	Trans (>250 kb)			1.83138
ENSG00000115282	TTC31	2	p13.1	74710200	74722013	3.06623	0.00216776	0.0428141	FALSE	TRUE	Trans (>250 kb)			3.37726
ENSG00000100344	PNPLA3	22	q13.31	44319619	44360368	3.06577	0.00217113	0.0428141	FALSE	TRUE	Trans (>250 kb)			4.9259
ENSG00000173706	HEG1	3	q21.2	124684554	124774802	3.0633	0.0021891	0.0429711	FALSE	TRUE	Trans (>250 kb)			0.0083338
ENSG00000140534	TICRR	15	q26.1	90118713	90174287	3.06326	0.00218941	0.0429711	FALSE	TRUE	0	rs72750738	3.12083e-08	7.13051
ENSG00000124177	CHD6	20	q12	40030741	40247133	3.06249	0.00219505	0.0429711	FALSE	TRUE	Trans (>250 kb)			4.03199
ENSG00000237440	ZNF737	19	p12	20718631	20748615	3.06162	0.00220143	0.043008	FALSE	TRUE	Trans (>250 kb)			1.59043
ENSG00000196182	STK40	1	p34.3	36805225	36851497	3.06035	0.00221081	0.0431412	FALSE	TRUE	Trans (>250 kb)			5.2445
ENSG00000158545	ZC3H18	16	q24.2	88636789	88698374	3.06004	0.0022131	0.0431579	FALSE	TRUE	85636	rs12597024	1.66322e-09	7.13051
ENSG00000135679	MDM2	12	q15	69201956	69239214	3.058	0.0022282	0.0434455	FALSE	TRUE	Trans (>250 kb)			2.83036
ENSG00000144724	PTPRG	3	p14.2	61547243	62283288	3.05618	0.00224176	0.0435207	FALSE	TRUE	Trans (>250 kb)			3.16016
ENSG00000068120	COASY	17	q21.2	40713485	40718295	3.05521	0.00224905	0.043563	FALSE	TRUE	Trans (>250 kb)			3.95093
ENSG00000147010	SH3KBP1	X	p22.12	19552093	19905719	3.05355	0.00226151	0.0436765	FALSE	TRUE	Trans (>250 kb)
ENSG00000213888	AC005003.1	22	q12.2	31742875	31744670	3.05271	0.00226788	0.0436765	FALSE	TRUE	Trans (>250 kb)			2.76174
ENSG00000114650	SCAP	3	p21.31	47455203	47518616	3.05264	0.00226841	0.0436765	FALSE	TRUE	Trans (>250 kb)			7.13051
ENSG00000105220	GPI	19	q13.11	34850385	34893061	3.05207	0.00227272	0.0437218	FALSE	TRUE	Trans (>250 kb)			5.41445
ENSG00000100014	SPECC1L	22	q11.23	24666786	24813708	3.05117	0.00227954	0.0438454	FALSE	TRUE	Trans (>250 kb)			5.82643
ENSG00000198911	SREBF2	22	q13.2	42229109	42303312	3.04957	0.00229172	0.0439941	FALSE	TRUE	Trans (>250 kb)			1.43518
ENSG00000139697	SBNO1	12	q24.31	123773656	123849390	3.04947	0.00229243	0.0439941	FALSE	TRUE	29773	rs10732573	0	7.13051
ENSG00000267179	ZNF763	19	p13.2	12035890	12090105	3.04912	0.00229514	0.044	FALSE	TRUE	Trans (>250 kb)			1.9877
ENSG00000173065	FAM222B	17	q11.2	27082996	27182250	3.04679	0.00231296	0.0442802	FALSE	TRUE	Trans (>250 kb)			4.96731
ENSG00000100982	PCIF1	20	q13.12	44563267	44576662	3.04581	0.00232053	0.044344	FALSE	TRUE	Trans (>250 kb)			3.55868
ENSG00000099999	RNF215	22	q12.2	30773835	30817760	3.04269	0.00234471	0.0447384	FALSE	TRUE	Trans (>250 kb)			2.56061
ENSG00000066136	NFYC	1	p34.2	41157320	41237275	3.0424	0.00234699	0.0447384	FALSE	TRUE	Trans (>250 kb)			3.89755
ENSG00000176909	MAMSTR	19	q13.33	49215999	49222978	3.03727	0.00238729	0.0453282	FALSE	TRUE	Trans (>250 kb)			1.34653
ENSG00000179134	SAMD4B	19	q13.2	39833036	39876350	3.03623	0.00239557	0.0454572	FALSE	TRUE	Trans (>250 kb)			2.47972
ENSG00000255767	RP13-512J5.1	2	p25.3	3579574	3595547	3.03609	0.00239671	0.0454572	FALSE	TRUE	Trans (>250 kb)			2.90696
ENSG00000103510	KAT8	16	p11.2	31127075	31142714	3.03553	0.00240114	0.0454904	FALSE	TRUE	Trans (>250 kb)			0.489077
ENSG00000185864	NPIPB4	16	p12.2	21845890	21892148	3.03498	0.0024055	0.0455043	FALSE	TRUE	Trans (>250 kb)			0.0400501
ENSG00000107554	DNMBP	10	q24.2	101635334	101769676	3.03356	0.00241685	0.0456472	FALSE	TRUE	85555	rs12765091	4.41518e-08	5.94456
ENSG00000125741	OPA3	19	q13.32	46030685	46105470	3.03211	0.00242852	0.0457375	FALSE	TRUE	Trans (>250 kb)			2.2743
ENSG00000146555	SDK1	7	p22.2	3341080	4308632	3.02973	0.00244771	0.0461053	FALSE	TRUE	Trans (>250 kb)			5.1577
ENSG00000196458	ZNF605	12	q24.33	133498019	133532892	3.02947	0.0024498	0.046109	FALSE	TRUE	Trans (>250 kb)			0.356751
ENSG00000179820	MYADM	19	q13.42	54369477	54379691	3.0283	0.00245934	0.0462655	FALSE	TRUE	Trans (>250 kb)			0.905476
ENSG00000166889	PATL1	11	q12.1	59404189	59436453	3.02704	0.00246962	0.0463203	FALSE	TRUE	Trans (>250 kb)			4.39601
ENSG00000126368	NR1D1	17	q21.1	38249040	38256978	3.02386	0.00249575	0.0467395	FALSE	TRUE	179091	rs7216389	9.13158e-13	3.29731
ENSG00000067141	NEO1	15	q24.1	73344051	73597547	3.01817	0.00254307	0.0474078	FALSE	TRUE	Trans (>250 kb)			0.0256305
ENSG00000125755	SYMPK	19	q13.32	46318668	46366548	3.0173	0.00255034	0.0474458	FALSE	TRUE	Trans (>250 kb)			3.92743
ENSG00000008083	JARID2	6	p22.3	15246527	15522252	3.01657	0.00255652	0.0474458	FALSE	TRUE	Trans (>250 kb)			3.71023
ENSG00000182095	TNRC18	7	p22.1	5346421	5465045	3.01608	0.00256064	0.0474482	FALSE	TRUE	0	rs4628168	0	5.45131
ENSG00000263020	CSNK2B-LY6G5B-1181	6	p21.33	31633879	31641323	3.01448	0.0025742	0.0475468	FALSE	TRUE	1745	rs3130618	0	7.13051
ENSG00000072864	NDE1	16	p13.11	15737124	15820210	3.01355	0.00258213	0.0475468	FALSE	TRUE	16877	rs11649126	6.01399e-10	7.13051
ENSG00000152767	FARP1	13	q32.2	98794816	99102027	3.01204	0.00259495	0.0475981	FALSE	TRUE	Trans (>250 kb)			5.45131
ENSG00000183762	KREMEN1	22	q12.1	29469066	29564321	3.01088	0.00260493	0.0476608	FALSE	TRUE	Trans (>250 kb)			5.64275
ENSG00000004777	ARHGAP33	19	q13.12	36265434	36279724	3.01033	0.00260966	0.0477002	FALSE	TRUE	Trans (>250 kb)			3.08292
ENSG00000037637	FBXO42	1	p36.13	16573334	16678949	3.00889	0.00262204	0.0478512	FALSE	TRUE	Trans (>250 kb)			1.95194
ENSG00000204305	AGER	6	p21.32	32148745	32152101	3.00513	0.00265463	0.048448	FALSE	TRUE	8932	rs9267817	2.43139e-14	5.45131
ENSG00000087074	PPP1R15A	19	q13.33	49375649	49379314	3.00226	0.0026798	0.0488214	FALSE	TRUE	Trans (>250 kb)			0.952357
ENSG00000163932	PRKCD	3	p21.1	53190025	53226733	3.00068	0.00269379	0.0488214	FALSE	TRUE	Trans (>250 kb)			5.41603
ENSG00000171823	FBXL14	12	p13.33	1675159	1703331	3.00056	0.00269484	0.0488214	FALSE	TRUE	Trans (>250 kb)			3.1747
ENSG00000198837	DENND4B	1	q21.3	153901977	153919172	3.00014	0.00269852	0.0488214	FALSE	TRUE	Trans (>250 kb)			2.1113
ENSG00000177943	MAMDC4	9	q34.3	139745395	139755249	2.99999	0.0026999	0.0488214	FALSE	TRUE	Trans (>250 kb)			3.25377
ENSG00000105327	BBC3	19	q13.32	47724081	47736023	2.99884	0.0027101	0.048942	FALSE	TRUE	Trans (>250 kb)			1.78327
ENSG00000160229	ZNF66	19	p12	20959110	20991922	2.9985	0.0027131	0.048944	FALSE	TRUE	Trans (>250 kb)			4.37086
ENSG00000112659	CUL9	6	p21.1	43149913	43192325	2.99839	0.00271408	0.048944	FALSE	TRUE	Trans (>250 kb)			2.32732
ENSG00000230657	PRB4	12	p13.2	11460017	11463369	2.99553	0.00273967	0.0493217	FALSE	TRUE	Trans (>250 kb)			7.13051
ENSG00000116035	VAX2	2	p13.3	71127720	71160576	2.99506	0.0027439	0.0493407	FALSE	TRUE	Trans (>250 kb)			3.3869
ENSG00000104936	DMPK	19	q13.32	46272975	46285810	2.99209	0.00277072	0.0495716	FALSE	TRUE	Trans (>250 kb)			2.5776
ENSG00000065882	TBC1D1	4	p14	37892708	38140796	2.99098	0.00278085	0.0496812	FALSE	TRUE	Trans (>250 kb)			4.40849
ENSG00000182512	GLRX5	14	q32.13	95999840	96011061	2.98856	0.00280296	0.0499728	FALSE	TRUE	Trans (>250 kb)			2.49071
ENSG00000102886	GDPD3	16	p11.2	30116131	30125177	2.98817	0.00280653	0.0499909	FALSE	TRUE	Trans (>250 kb)			4.77641
ENSG00000144909	OSBPL11	3	q21.2	125247702	125313934	2.98669	0.00282016	0.0501447	FALSE	FALSE	Trans (>250 kb)			2.4385
ENSG00000151474	FRMD4A	10	p13	13685706	14504141	2.98545	0.00283166	0.0501987	FALSE	FALSE	Trans (>250 kb)			5.45131
ENSG00000179262	RAD23A	19	p13.2	13056669	13064456	2.98411	0.00284409	0.050297	FALSE	FALSE	Trans (>250 kb)			3.24022
ENSG00000161544	CYGB	17	q25.1	74523438	74547257	2.98343	0.00285042	0.0503147	FALSE	FALSE	Trans (>250 kb)			2.13886
ENSG00000142046	TMEM91	19	q13.2	41856816	41889988	2.9831	0.00285347	0.0503411	FALSE	FALSE	Trans (>250 kb)			2.62562
ENSG00000134686	PHC2	1	p35.1	33789224	33896653	2.97768	0.00290436	0.0509991	FALSE	FALSE	Trans (>250 kb)			3.82373
ENSG00000184635	ZNF93	19	p12	20011722	20046384	2.9769	0.00291181	0.0510329	FALSE	FALSE	Trans (>250 kb)			6.78517
ENSG00000082805	ERC1	12	p13.33	1099675	1605099	2.97351	0.00294414	0.0515022	FALSE	FALSE	Trans (>250 kb)			4.44478
ENSG00000006740	ARHGAP44	17	p12	12692856	12894960	2.97285	0.00295045	0.0516163	FALSE	FALSE	Trans (>250 kb)			0.869431
ENSG00000130311	DDA1	19	p13.11	17420327	17434110	2.96942	0.00298361	0.0521011	FALSE	FALSE	Trans (>250 kb)			5.76932
ENSG00000267796	LIN37	19	q13.12	36239262	36245420	2.96728	0.00300443	0.0522487	FALSE	FALSE	Trans (>250 kb)			2.92454
ENSG00000204406	MBD5	2	q23.1	148778580	149275805	2.96674	0.00300978	0.0522487	FALSE	FALSE	Trans (>250 kb)			1.94276
ENSG00000144233	AMMECR1L	2	q14.3	128619204	128643496	2.96672	0.00300994	0.0522487	FALSE	FALSE	Trans (>250 kb)			5.65151
ENSG00000149743	TRPT1	11	q13.1	63991271	63993726	2.96647	0.00301241	0.0522487	FALSE	FALSE	Trans (>250 kb)			1.05545
ENSG00000132478	UNK	17	q25.1	73780681	73821886	2.96619	0.0030151	0.0522487	FALSE	FALSE	Trans (>250 kb)			0.555442
ENSG00000159140	SON	21	q22.11	34914924	34949812	2.96572	0.00301977	0.0522555	FALSE	FALSE	Trans (>250 kb)			4.25976
ENSG00000089094	KDM2B	12	q24.31	121866900	122018920	2.96476	0.0030292	0.0524032	FALSE	FALSE	112548	rs2954112	1.28322e-10	7.13051
ENSG00000257704	PRR24	19	q13.32	47778142	47778979	2.96414	0.00303528	0.0524538	FALSE	FALSE	Trans (>250 kb)			3.94545
ENSG00000198026	ZNF335	20	q13.12	44577292	44600833	2.96219	0.00305463	0.0526053	FALSE	FALSE	Trans (>250 kb)			3.2691
ENSG00000160117	ANKLE1	19	p13.11	17392454	17398455	2.96111	0.00306529	0.0526661	FALSE	FALSE	Trans (>250 kb)			5.94176
ENSG00000105738	SIPA1L3	19	q13.13	38397868	38699012	2.95876	0.00308883	0.0528571	FALSE	FALSE	Trans (>250 kb)			3.40515
ENSG00000128272	ATF4	22	q13.1	39915700	39918691	2.95791	0.00309736	0.0529739	FALSE	FALSE	Trans (>250 kb)			0.239047
ENSG00000140398	NEIL1	15	q24.2	75639296	75647592	2.9554	0.00312267	0.0532325	FALSE	FALSE	Trans (>250 kb)			5.77737
ENSG00000124006	OBSL1	2	q35	220415451	220436581	2.95451	0.00313162	0.0532325	FALSE	FALSE	Trans (>250 kb)			3.45317
ENSG00000131873	CHSY1	15	q26.3	101715928	101792137	2.95425	0.00313428	0.0532325	FALSE	FALSE	Trans (>250 kb)			0.724754
ENSG00000171148	TADA3	3	p25.3	9821544	9834695	2.95424	0.00313443	0.0532325	FALSE	FALSE	Trans (>250 kb)			1.81423
ENSG00000133985	TTC9	14	q24.2	71108504	71142077	2.95337	0.00314327	0.0532701	FALSE	FALSE	Trans (>250 kb)			2.8103
ENSG00000116017	ARID3A	19	p13.3	925781	975939	2.95175	0.00315979	0.0532791	FALSE	FALSE	0	rs2365707	1.16174e-12	7.13051
ENSG00000162378	ZYG11B	1	p32.3	53192126	53293014	2.9511	0.00316642	0.0532791	FALSE	FALSE	Trans (>250 kb)			0.261417
ENSG00000186765	FSCN2	17	q25.3	79495422	79504156	2.95052	0.00317242	0.0532791	FALSE	FALSE	136063	rs1137360	7.10172e-10	7.13051
ENSG00000162063	CCNF	16	p13.3	2479395	2508855	2.95022	0.00317553	0.0532791	FALSE	FALSE	Trans (>250 kb)			0.0960792
ENSG00000158470	B4GALT5	20	q13.13	48249482	48330415	2.9499	0.00317881	0.0532791	FALSE	FALSE	116738	rs2149278	2.03171e-14	2.62958
ENSG00000255038	RP11-1167A19.2	11	q13.1	65834748	65837090	2.94982	0.00317963	0.0532791	FALSE	FALSE	Trans (>250 kb)			1.56094
ENSG00000256229	ZNF486	19	p12	20278037	20311299	2.94864	0.00319179	0.0533675	FALSE	FALSE	Trans (>250 kb)			1.23932
ENSG00000188766	SPRED3	19	q13.2	38879061	38886881	2.94813	0.00319699	0.053433	FALSE	FALSE	Trans (>250 kb)			2.92454
ENSG00000166704	ZNF606	19	q13.43	58488421	58514717	2.94617	0.00321735	0.0536402	FALSE	FALSE	Trans (>250 kb)			4.58299
ENSG00000170037	CNTROB	17	p13.1	7835419	7853236	2.94498	0.00322976	0.0538128	FALSE	FALSE	Trans (>250 kb)			5.10873
ENSG00000159217	IGF2BP1	17	q21.32	47074774	47133012	2.94452	0.00323452	0.053837	FALSE	FALSE	Trans (>250 kb)			2.03904
ENSG00000152242	C18orf25	18	q21.1	43753519	43846949	2.94422	0.00323774	0.053837	FALSE	FALSE	Trans (>250 kb)			1.72603
ENSG00000115677	HDLBP	2	q37.3	242166679	242256476	2.94294	0.00325113	0.0539407	FALSE	FALSE	Trans (>250 kb)			4.74397
ENSG00000049239	H6PD	1	p36.22	9294834	9331396	2.94033	0.00327862	0.0543038	FALSE	FALSE	Trans (>250 kb)			3.54392
ENSG00000169410	PTPN9	15	q24.2	75759462	75871630	2.94007	0.00328142	0.0543038	FALSE	FALSE	Trans (>250 kb)			5.12197
ENSG00000169914	OTUD3	1	p36.13	20209006	20239438	2.9399	0.00328319	0.0543086	FALSE	FALSE	Trans (>250 kb)			3.71449
ENSG00000175216	CKAP5	11	p11.2	46764598	46867847	2.93947	0.00328769	0.0543098	FALSE	FALSE	Trans (>250 kb)			1.67957
ENSG00000204060	FOXO6	1	p34.2	41827594	41849262	2.93837	0.00329948	0.0543577	FALSE	FALSE	Trans (>250 kb)			3.97068
ENSG00000160741	CRTC2	1	q21.3	153920145	153931101	2.93804	0.00330293	0.0543886	FALSE	FALSE	Trans (>250 kb)			1.91459
ENSG00000125447	GGA3	17	q25.1	73232694	73258444	2.93783	0.00330514	0.0543886	FALSE	FALSE	Trans (>250 kb)			1.55798
ENSG00000119630	PGF	14	q24.3	75408537	75422487	2.93688	0.00331533	0.0544435	FALSE	FALSE	Trans (>250 kb)			2.90696
ENSG00000022976	ZNF839	14	q32.31	102783714	102809044	2.93659	0.00331838	0.0544482	FALSE	FALSE	Trans (>250 kb)			0.774211
ENSG00000025800	KPNA6	1	p35.1	32573639	32642169	2.93582	0.00332672	0.0545038	FALSE	FALSE	Trans (>250 kb)			3.69709
ENSG00000103653	CSK	15	q24.1	75074398	75095539	2.93081	0.00338075	0.0550415	FALSE	FALSE	Trans (>250 kb)			3.0057
ENSG00000115457	IGFBP2	2	q35	217497551	217529159	2.92883	0.00340235	0.0552688	FALSE	FALSE	Trans (>250 kb)			5.95281
ENSG00000180626	ZNF594	17	p13.2	5082831	5095178	2.92875	0.00340326	0.0552688	FALSE	FALSE	76155	rs3862487	1.56735e-09	7.13051
ENSG00000179862	CITED4	1	p34.2	41326729	41328018	2.92815	0.00340991	0.0553097	FALSE	FALSE	Trans (>250 kb)			3.92884
ENSG00000189319	FAM53B	10	q26.13	126307861	126432838	2.92165	0.00348182	0.0562089	FALSE	FALSE	170393	rs10794190	8.64573e-11	6.39475
ENSG00000179456	ZBTB18	1	q44	244214585	244220778	2.91601	0.00354535	0.0569771	FALSE	FALSE	Trans (>250 kb)			2.97293
ENSG00000111639	MRPL51	12	p13.31	6601150	6603007	2.91597	0.00354585	0.0569771	FALSE	FALSE	Trans (>250 kb)			6.09759
ENSG00000145113	MUC4	3	q29	195473636	195539148	2.91554	0.00355078	0.0569878	FALSE	FALSE	Trans (>250 kb)			1.96473
ENSG00000204314	PRRT1	6	p21.32	32116136	32122150	2.91455	0.00356197	0.057137	FALSE	FALSE	2824	rs205002	0	5.45131
ENSG00000176438	SYNE3	14	q32.13	95883831	95942173	2.91201	0.00359113	0.0574369	FALSE	FALSE	Trans (>250 kb)			4.78762
ENSG00000138834	MAPK8IP3	16	p13.3	1756184	1820318	2.91066	0.00360667	0.0576075	FALSE	FALSE	Trans (>250 kb)			4.84222
ENSG00000244509	APOBEC3C	22	q13.1	39410088	39416357	2.91018	0.00361216	0.0576075	FALSE	FALSE	249971	rs5750678	8.99092e-12	1.7957
ENSG00000087152	ATXN7L3	17	q21.31	42269173	42277481	2.91002	0.00361406	0.0576094	FALSE	FALSE	Trans (>250 kb)			6.9563
ENSG00000064607	SUGP2	19	p13.11	19101697	19144832	2.90924	0.0036231	0.0577004	FALSE	FALSE	Trans (>250 kb)			0.649371
ENSG00000177125	ZBTB34	9	q33.3	129622944	129648157	2.90774	0.00364053	0.0578901	FALSE	FALSE	Trans (>250 kb)			3.39619
ENSG00000166924	NYAP1	7	q22.1	100081550	100092422	2.90512	0.00367113	0.0580933	FALSE	FALSE	230281	rs11771660	6.79568e-13	6.78932
ENSG00000135473	PAN2	12	q13.3	56710007	56727837	2.9051	0.0036714	0.0580933	FALSE	FALSE	Trans (>250 kb)			2.27597
ENSG00000091536	MYO15A	17	p11.2	18012020	18083116	2.90255	0.00370132	0.0582358	FALSE	FALSE	Trans (>250 kb)			3.13677
ENSG00000123200	ZC3H13	13	q14.13	46528600	46626894	2.90104	0.00371926	0.0583907	FALSE	FALSE	Trans (>250 kb)			2.17079
ENSG00000087206	UIMC1	5	q35.2	176332006	176449634	2.89988	0.00373308	0.0584757	FALSE	FALSE	0	rs353469	0	5.45131
ENSG00000102302	FGD1	X	p11.22	54471887	54522599	2.89951	0.00373747	0.0584757	FALSE	FALSE	Trans (>250 kb)
ENSG00000048471	SNX29	16	p13.13	12070594	12668146	2.899	0.00374356	0.0585247	FALSE	FALSE	0	rs350216	0	5.45131
ENSG00000196391	ZNF774	15	q26.1	90895477	90909324	2.89859	0.00374849	0.0585418	FALSE	FALSE	Trans (>250 kb)			1.3831
ENSG00000239665	RP11-295P9.3	10	p13	13652047	13710299	2.89822	0.00375285	0.0585828	FALSE	FALSE	Trans (>250 kb)			3.84229
ENSG00000103742	IGDCC4	15	q22.31	65673802	65715410	2.89782	0.00375767	0.0586158	FALSE	FALSE	Trans (>250 kb)			4.09127
ENSG00000183396	TMEM89	3	p21.31	48658192	48659288	2.89694	0.00376823	0.058744	FALSE	FALSE	32926	rs1264194	1.04361e-14	5.45131
ENSG00000186834	HEXIM1	17	q21.31	43224684	43229468	2.89635	0.00377533	0.0588086	FALSE	FALSE	Trans (>250 kb)			1.16178
ENSG00000104879	CKM	19	q13.32	45809672	45826235	2.89278	0.00381849	0.0593185	FALSE	FALSE	Trans (>250 kb)			1.75686
ENSG00000188167	TMPPE	3	p22.3	33131913	33138293	2.89205	0.00382742	0.0593745	FALSE	FALSE	Trans (>250 kb)			2.91564
ENSG00000110497	AMBRA1	11	p11.2	46417964	46615675	2.888	0.003877	0.0599448	FALSE	FALSE	Trans (>250 kb)			2.72402
ENSG00000111640	GAPDH	12	p13.31	6643093	6647537	2.88695	0.00388992	0.060063	FALSE	FALSE	Trans (>250 kb)			5.61821
ENSG00000081913	PHLPP1	18	q21.33	60382672	60647666	2.88557	0.00390708	0.060315	FALSE	FALSE	Trans (>250 kb)			2.89849
ENSG00000261732	LA16c-431H6.6	16	p13.3	1682260	1736716	2.88182	0.00395391	0.0607915	FALSE	FALSE	Trans (>250 kb)			7.13051
ENSG00000164068	RNF123	3	p21.31	49726932	49758962	2.8806	0.00396922	0.0608607	FALSE	FALSE	137656	rs6797500	3.40033e-10	7.13051
ENSG00000075218	GTSE1	22	q13.31	46692638	46726707	2.87962	0.00398155	0.0610555	FALSE	FALSE	Trans (>250 kb)			0.414262
ENSG00000169564	PCBP1	2	p13.3	70314585	70316332	2.87767	0.00400627	0.0611682	FALSE	FALSE	Trans (>250 kb)			2.9835
ENSG00000066117	SMARCD1	12	q13.12	50478755	50494495	2.875	0.00404026	0.0616187	FALSE	FALSE	Trans (>250 kb)			2.04611
ENSG00000130304	SLC27A1	19	p13.11	17579578	17616977	2.87469	0.00404425	0.0616485	FALSE	FALSE	Trans (>250 kb)			1.06645
ENSG00000183850	ZNF730	19	p12	23258012	23330021	2.87439	0.00404808	0.0616512	FALSE	FALSE	30755	rs11668185	0	7.13051
ENSG00000160113	NR2F6	19	p13.11	17342692	17356749	2.87395	0.00405371	0.0616512	FALSE	FALSE	Trans (>250 kb)			6.46942
ENSG00000154928	EPHB1	3	q22.2	134316643	134979309	2.87258	0.00407133	0.0617697	FALSE	FALSE	Trans (>250 kb)			5.1577
ENSG00000178795	GDPD4	11	q13.5	76927603	77012732	2.86696	0.00414438	0.0625365	FALSE	FALSE	Trans (>250 kb)			2.87427
ENSG00000131374	TBC1D5	3	p24.3	17198654	18486309	2.86668	0.00414796	0.0625883	FALSE	FALSE	Trans (>250 kb)			4.97574
ENSG00000158863	FAM160B2	8	p21.3	21946670	21962409	2.86521	0.00416739	0.0627969	FALSE	FALSE	Trans (>250 kb)			3.82902
ENSG00000266733	TBC1D29	17	q11.2	28884130	28890511	2.86509	0.0041689	0.0627969	FALSE	FALSE	Trans (>250 kb)			1.38604
ENSG00000164871	SPAG11B	8	p23.1	7300206	7321196	2.86379	0.00418611	0.0628495	FALSE	FALSE	Trans (>250 kb)
ENSG00000105880	DLX5	7	q21.3	96649704	96654409	2.86191	0.00421099	0.0629765	FALSE	FALSE	Trans (>250 kb)			2.61399
ENSG00000171606	ZNF274	19	q13.43	58694396	58724928	2.86158	0.00421531	0.0629765	FALSE	FALSE	Trans (>250 kb)			2.20367
ENSG00000197951	ZNF71	19	q13.43	57106632	57137849	2.86076	0.00422628	0.0630046	FALSE	FALSE	Trans (>250 kb)			1.27128
ENSG00000170265	ZNF282	7	q36.1	148892577	148923339	2.85992	0.00423744	0.0630909	FALSE	FALSE	Trans (>250 kb)			2.8103
ENSG00000116127	ALMS1	2	p13.1	73612886	73837920	2.8598	0.00423906	0.0630909	FALSE	FALSE	Trans (>250 kb)			2.97293
ENSG00000163872	YEATS2	3	q27.1	183415606	183530413	2.85897	0.00425023	0.0630915	FALSE	FALSE	15690	rs79159952	9.48464e-13	7.13051
ENSG00000227268	KLLN	10	q23.31	89618918	89623194	2.85872	0.00425357	0.0631118	FALSE	FALSE	Trans (>250 kb)			0.57544
ENSG00000165312	OTUD1	10	p12.2	23728198	23731308	2.85835	0.00425844	0.0631373	FALSE	FALSE	Trans (>250 kb)			0.861412
ENSG00000100241	SBF1	22	q13.33	50883429	50913454	2.85628	0.00428643	0.0632382	FALSE	FALSE	50699	rs131805	2.289e-08	2.85163
ENSG00000067596	DHX8	17	q21.31	41561233	41621831	2.8556	0.00429551	0.0632658	FALSE	FALSE	36609	rs7213882	1.21225e-09	6.38398
ENSG00000224420	ADM5	19	q13.33	50191921	50193832	2.85463	0.00430868	0.0634183	FALSE	FALSE	211386	rs4239488	4.5608e-13	2.91564
ENSG00000256713	PGA5	11	q12.2	61008514	61018920	2.85461	0.00430903	0.0634183	FALSE	FALSE	Trans (>250 kb)			2.79753
ENSG00000160445	ZER1	9	q34.11	131492065	131534693	2.85393	0.0043182	0.0634281	FALSE	FALSE	Trans (>250 kb)			2.31436
ENSG00000165863	C10orf82	10	q25.3	118423207	118429775	2.85273	0.00433459	0.0636724	FALSE	FALSE	Trans (>250 kb)			1.72715
ENSG00000135414	GDF11	12	q13.2	56137064	56150911	2.85026	0.0043683	0.0639777	FALSE	FALSE	Trans (>250 kb)			0.691262
ENSG00000140986	RPL3L	16	p13.3	1993975	2007607	2.8493	0.0043815	0.0639777	FALSE	FALSE	Trans (>250 kb)			2.6417
ENSG00000137075	RNF38	9	p13.2	36336393	36487545	2.84908	0.00438452	0.0639777	FALSE	FALSE	Trans (>250 kb)			1.33087
ENSG00000147174	ACRC	X	q13.1	70798261	70833433	2.84734	0.00440864	0.0642539	FALSE	FALSE	Trans (>250 kb)
ENSG00000087365	SF3B2	11	q13.1	65818200	65836779	2.84649	0.00442043	0.0642698	FALSE	FALSE	Trans (>250 kb)			1.61718
ENSG00000256825	CTD-2140B24.4	12	q24.33	133707570	133778955	2.84516	0.00443885	0.0645596	FALSE	FALSE	Trans (>250 kb)			0.833772
ENSG00000159842	ABR	17	p13.3	906758	1132315	2.84407	0.00445413	0.064579	FALSE	FALSE	Trans (>250 kb)			4.88203
ENSG00000078246	TULP3	12	p13.33	2986389	3050306	2.84194	0.00448401	0.0648895	FALSE	FALSE	Trans (>250 kb)			2.70408
ENSG00000178307	TMEM11	17	p11.2	21100593	21117937	2.84018	0.00450884	0.0650881	FALSE	FALSE	Trans (>250 kb)			3.08292
ENSG00000111886	GABRR2	6	q15	89966927	90025018	2.84005	0.0045107	0.0650881	FALSE	FALSE	Trans (>250 kb)			0.800523
ENSG00000175093	SPSB4	3	q23	140770244	140867453	2.83922	0.00452236	0.0651385	FALSE	FALSE	Trans (>250 kb)			2.07544
ENSG00000011021	CLCN6	1	p36.22	11866207	11903201	2.83831	0.00453527	0.0651385	FALSE	FALSE	Trans (>250 kb)			4.2642
ENSG00000170004	CHD3	17	p13.1	7788124	7816078	2.83751	0.0045467	0.0651385	FALSE	FALSE	Trans (>250 kb)			5.55728
ENSG00000138032	PPM1B	2	p21	44395108	44471523	2.83454	0.00458915	0.0655596	FALSE	FALSE	Trans (>250 kb)			2.86656
ENSG00000061656	SPAG4	20	q11.22	34203814	34208971	2.83413	0.00459505	0.0655701	FALSE	FALSE	Trans (>250 kb)			4.43132
ENSG00000104973	MED25	19	q13.33	50321539	50342073	2.83322	0.00460822	0.0656182	FALSE	FALSE	63145	rs4239488	4.5608e-13	7.13051
ENSG00000125875	TBC1D20	20	p13	416124	443197	2.83317	0.00460891	0.0656182	FALSE	FALSE	Trans (>250 kb)			1.8201
ENSG00000171786	NHLH1	1	q23.2	160336857	160342638	2.83266	0.00461627	0.0656182	FALSE	FALSE	Trans (>250 kb)			2.51662
ENSG00000011243	AKAP8L	19	p13.12	15490859	15529952	2.83251	0.00461847	0.0656182	FALSE	FALSE	Trans (>250 kb)			2.62562
ENSG00000072134	EPN2	17	p11.2	19118928	19240028	2.83167	0.00463051	0.0656494	FALSE	FALSE	Trans (>250 kb)			4.34204
ENSG00000270011	ZNF559-ZNF177	19	p13.2	9434850	9493293	2.82969	0.00465935	0.0657574	FALSE	FALSE	Trans (>250 kb)			1.72603
ENSG00000163009	C2orf48	2	p25.1	10281509	10351851	2.82638	0.00470769	0.0664275	FALSE	FALSE	Trans (>250 kb)			0.115739
ENSG00000175387	SMAD2	18	q21.1	45357922	45457515	2.82452	0.00473515	0.0667	FALSE	FALSE	Trans (>250 kb)			2.0223
ENSG00000102710	SUPT20H	13	q13.3	37583449	37633850	2.82428	0.00473868	0.0667	FALSE	FALSE	Trans (>250 kb)			1.73387
ENSG00000011114	BTBD7	14	q32.12	93703896	93799438	2.82335	0.00475243	0.0668094	FALSE	FALSE	Trans (>250 kb)			3.71278
ENSG00000168175	MAPK1IP1L	14	q22.3	55518349	55536910	2.82299	0.00475781	0.0668545	FALSE	FALSE	Trans (>250 kb)			2.40104
ENSG00000204822	MRPL53	2	p13.1	74699085	74700449	2.82213	0.00477065	0.0669494	FALSE	FALSE	Trans (>250 kb)			1.72994
ENSG00000137076	TLN1	9	p13.3	35696945	35732392	2.82168	0.0047773	0.0669872	FALSE	FALSE	Trans (>250 kb)			3.68005
ENSG00000111642	CHD4	12	p13.31	6679249	6716642	2.82013	0.00480035	0.0671165	FALSE	FALSE	Trans (>250 kb)			6.71683
ENSG00000255863	AC073610.5	12	q13.12	49315767	49333446	2.82001	0.00480217	0.0671165	FALSE	FALSE	Trans (>250 kb)			6.48295
ENSG00000166123	GPT2	16	q11.2	46918290	46965209	2.81804	0.00483171	0.0674308	FALSE	FALSE	Trans (>250 kb)			7.13051
ENSG00000159921	GNE	9	p13.3	36214438	36277053	2.81722	0.00484413	0.067539	FALSE	FALSE	Trans (>250 kb)			2.48518
ENSG00000168813	ZNF507	19	q13.11	32836500	32878573	2.81694	0.00484842	0.0675408	FALSE	FALSE	Trans (>250 kb)			1.39428
ENSG00000171847	FAM90A1	12	p13.31	8373856	8380214	2.8162	0.00485956	0.0676662	FALSE	FALSE	Trans (>250 kb)
ENSG00000163516	ANKZF1	2	q35	220094479	220101391	2.81561	0.00486845	0.0676749	FALSE	FALSE	Trans (>250 kb)			3.40515
ENSG00000203859	HSD3B2	1	p12	119957554	119965658	2.81472	0.00488198	0.0678491	FALSE	FALSE	Trans (>250 kb)			0.00532608
ENSG00000152104	PTPN14	1	q41	214522039	214725792	2.81456	0.00488434	0.0678491	FALSE	FALSE	Trans (>250 kb)			4.56828
ENSG00000117394	SLC2A1	1	p34.2	43391052	43424530	2.81445	0.00488612	0.0678491	FALSE	FALSE	Trans (>250 kb)			3.01737
ENSG00000176182	MYPOP	19	q13.32	46393278	46405862	2.81322	0.00490476	0.0680986	FALSE	FALSE	Trans (>250 kb)			3.78879
ENSG00000108557	RAI1	17	p11.2	17584787	17714767	2.81273	0.0049123	0.0681844	FALSE	FALSE	Trans (>250 kb)			4.31802
ENSG00000051009	FAM160A2	11	p15.4	6232565	6255941	2.81242	0.00491698	0.0681857	FALSE	FALSE	Trans (>250 kb)			0.889354
ENSG00000179151	EDC3	15	q24.1	74922899	74988633	2.81195	0.00492414	0.068194	FALSE	FALSE	Trans (>250 kb)			6.33759
ENSG00000171105	INSR	19	p13.2	7112266	7294045	2.811	0.00493872	0.0683427	FALSE	FALSE	Trans (>250 kb)			5.68916
ENSG00000197128	ZNF772	19	q13.43	57978031	57988938	2.81035	0.00494869	0.0684842	FALSE	FALSE	Trans (>250 kb)			2.93368
ENSG00000128731	HERC2	15	q13.1	28356186	28567298	2.81012	0.00495223	0.0684923	FALSE	FALSE	Trans (>250 kb)			1.37532
ENSG00000100201	DDX17	22	q13.1	38879445	38903665	2.80895	0.00497034	0.0686695	FALSE	FALSE	0	rs11705586	0	5.45131
ENSG00000158195	WASF2	1	p36.11	27730730	27816669	2.8085	0.00497722	0.0686932	FALSE	FALSE	Trans (>250 kb)			3.72528
ENSG00000187082	DEFB106B	8	p23.1	7340026	7343922	2.80807	0.00498391	0.0686932	FALSE	FALSE	Trans (>250 kb)
ENSG00000204463	BAG6	6	p21.33	31606805	31620482	2.80801	0.00498486	0.0686932	FALSE	FALSE	0	rs12524536	0	7.13051
ENSG00000257591	ZNF625	19	p13.2	12251032	12267546	2.80723	0.00499691	0.0688067	FALSE	FALSE	Trans (>250 kb)			2.23151
ENSG00000186174	BCL9L	11	q23.3	118764584	118796317	2.80717	0.00499782	0.0688067	FALSE	FALSE	Trans (>250 kb)			2.92454
ENSG00000141068	KSR1	17	q11.1	25783670	25953461	2.80621	0.00501287	0.0689547	FALSE	FALSE	Trans (>250 kb)			0.93903
ENSG00000159164	SV2A	1	q21.2	149874870	149889434	2.80488	0.00503354	0.0692131	FALSE	FALSE	21341	rs72692823	1.18727e-11	7.13051
ENSG00000243978	RGAG1	X	q23	109602044	109699562	2.80401	0.0050472	0.0693737	FALSE	FALSE	Trans (>250 kb)
ENSG00000066923	STAG3	7	q22.1	99775186	99819111	2.80375	0.00505117	0.069395	FALSE	FALSE	0	rs74774557	6.99441e-15	7.13051
ENSG00000079459	FDFT1	8	p23.1	11653082	11696818	2.80206	0.00507779	0.0698263	FALSE	FALSE	Trans (>250 kb)			5.42656
ENSG00000147421	HMBOX1	8	p21.1	28747911	28922281	2.80179	0.00508201	0.0698472	FALSE	FALSE	Trans (>250 kb)			7.13051
ENSG00000103404	USP31	16	p12.2	23072727	23160591	2.80124	0.00509071	0.0699237	FALSE	FALSE	Trans (>250 kb)			1.08319
ENSG00000100485	SOS2	14	q21.3	50583847	50698276	2.80007	0.00510915	0.0701316	FALSE	FALSE	Trans (>250 kb)			3.42219
ENSG00000177731	FLII	17	p11.2	18148150	18162230	2.79996	0.00511093	0.0701316	FALSE	FALSE	Trans (>250 kb)			3.08292
ENSG00000165527	ARF6	14	q21.3	50359810	50361490	2.7996	0.00511665	0.0701453	FALSE	FALSE	Trans (>250 kb)			5.73123
ENSG00000169203	RP11-231C14.4	16	p11.2	29495010	29517320	2.79905	0.0051253	0.0701934	FALSE	FALSE	Trans (>250 kb)
ENSG00000171097	CCBL1	9	q34.11	131595221	131644773	2.79885	0.00512851	0.0701934	FALSE	FALSE	Trans (>250 kb)			2.2516
ENSG00000119682	AREL1	14	q24.3	75120140	75179818	2.79818	0.00513922	0.0702621	FALSE	FALSE	Trans (>250 kb)			3.68603
ENSG00000130522	JUND	19	p13.11	18390563	18392432	2.79758	0.00514874	0.0703032	FALSE	FALSE	Trans (>250 kb)			3.09708
ENSG00000139574	NPFF	12	q13.13	53900474	53901422	2.79667	0.0051632	0.0704752	FALSE	FALSE	Trans (>250 kb)			6.10743
ENSG00000117407	ARTN	1	p34.1	44398992	44402913	2.79593	0.00517502	0.0705846	FALSE	FALSE	Trans (>250 kb)			3.19338
ENSG00000189114	BLOC1S3	19	q13.32	45682003	45685059	2.7952	0.00518681	0.0706314	FALSE	FALSE	Trans (>250 kb)			3.28359
ENSG00000130164	LDLR	19	p13.2	11200038	11244492	2.79479	0.00519337	0.0706584	FALSE	FALSE	Trans (>250 kb)			1.50534
ENSG00000107957	SH3PXD2A	10	q24.33	105348285	105615301	2.79028	0.00526617	0.071372	FALSE	FALSE	92671	rs61871185	2.25774e-08	2.94308
ENSG00000130396	MLLT4	6	q27	168227602	168372703	2.78722	0.00531632	0.0716101	FALSE	FALSE	Trans (>250 kb)			4.11649
ENSG00000167549	CORO6	17	q11.2	27941774	27949925	2.78717	0.00531703	0.0716101	FALSE	FALSE	Trans (>250 kb)			2.83036
ENSG00000168256	NKIRAS2	17	q21.2	40163400	40177659	2.78695	0.00532068	0.0716101	FALSE	FALSE	Trans (>250 kb)			2.93368
ENSG00000237847	FAM231A	1	p36.13	16999498	17000007	2.78694	0.0053208	0.0716101	FALSE	FALSE	Trans (>250 kb)			1.34822
ENSG00000133247	SUV420H2	19	q13.42	55851221	55859488	2.78596	0.00533699	0.0717085	FALSE	FALSE	0	rs1058511	0	5.45131
ENSG00000196233	LCOR	10	q24.1	98592017	98740800	2.78316	0.00538314	0.0720662	FALSE	FALSE	Trans (>250 kb)			5.8287
ENSG00000100105	PATZ1	22	q12.2	31721790	31742218	2.78288	0.00538795	0.0720904	FALSE	FALSE	Trans (>250 kb)			2.65849
ENSG00000248235	AC037459.4	8	p21.3	22446787	22459597	2.78285	0.00538844	0.0720904	FALSE	FALSE	Trans (>250 kb)			1.49991
ENSG00000102858	MGRN1	16	p13.3	4666494	4740975	2.78204	0.00540187	0.0721145	FALSE	FALSE	Trans (>250 kb)			4.66898
ENSG00000185650	ZFP36L1	14	q24.1	69254377	69263190	2.78061	0.00542575	0.0723822	FALSE	FALSE	Trans (>250 kb)			2.15519
ENSG00000134363	FST	5	q11.2	52776239	52782964	2.77994	0.00543696	0.0725084	FALSE	FALSE	Trans (>250 kb)			3.08292
ENSG00000031823	RANBP3	19	p13.3	5916150	5978153	2.77891	0.0054541	0.0725553	FALSE	FALSE	Trans (>250 kb)			3.04205
ENSG00000100441	KHNYN	14	q12	24898492	24910540	2.77645	0.00549557	0.0729317	FALSE	FALSE	Trans (>250 kb)			2.57414
ENSG00000204256	BRD2	6	p21.32	32936437	32949282	2.77599	0.00550331	0.0729699	FALSE	FALSE	14369	rs150359	4.78115e-09	7.13051
ENSG00000269469	CTD-3148I10.9	19	q13.33	49966009	49989488	2.77087	0.00559069	0.0736793	FALSE	FALSE	Trans (>250 kb)			3.20162
ENSG00000139832	RAB20	13	q34	111175417	111214080	2.76943	0.00561552	0.0738727	FALSE	FALSE	Trans (>250 kb)			0.211411
ENSG00000172985	SH3RF3	2	q12.3	109745804	110262207	2.76889	0.00562471	0.0738727	FALSE	FALSE	Trans (>250 kb)			1.98679
ENSG00000184708	EIF4ENIF1	22	q12.2	31832963	31892094	2.76688	0.00565949	0.0742442	FALSE	FALSE	Trans (>250 kb)			6.45759
ENSG00000021461	CYP3A43	7	q22.1	99425636	99463718	2.76636	0.00566865	0.0742442	FALSE	FALSE	151052	rs35414630	1.53938e-08	6.08662
ENSG00000112941	PAPD7	5	p15.31	6714718	6757161	2.76621	0.00567119	0.0742442	FALSE	FALSE	0	rs274677	1.1705e-08	5.45131
ENSG00000163939	PBRM1	3	p21.1	52579368	52719933	2.76545	0.0056844	0.0742895	FALSE	FALSE	Trans (>250 kb)			7.13051
ENSG00000116396	KCNC4	1	p13.3	110753965	110825722	2.76499	0.00569239	0.0742895	FALSE	FALSE	Trans (>250 kb)			2.36463
ENSG00000164900	GBX1	7	q36.1	150845676	150871832	2.76358	0.00571711	0.0743561	FALSE	FALSE	Trans (>250 kb)			2.73971
ENSG00000160352	ZNF714	19	p12	21264965	21308073	2.76305	0.0057264	0.0744094	FALSE	FALSE	Trans (>250 kb)			3.02948
ENSG00000105287	PRKD2	19	q13.32	47177532	47220384	2.76241	0.00573765	0.0745246	FALSE	FALSE	Trans (>250 kb)			3.07062
ENSG00000197961	ZNF121	19	p13.2	9671029	9695209	2.76015	0.00577745	0.0748366	FALSE	FALSE	Trans (>250 kb)			1.03254
ENSG00000118900	UBN1	16	p13.3	4896666	4932361	2.75777	0.00581975	0.0752903	FALSE	FALSE	Trans (>250 kb)			1.64128
ENSG00000160392	C19orf47	19	q13.2	40825443	40854434	2.75624	0.00584695	0.0755664	FALSE	FALSE	Trans (>250 kb)			4.95318
ENSG00000206262	C3orf72	3	q22.3	138666076	138672293	2.75618	0.00584814	0.0755664	FALSE	FALSE	Trans (>250 kb)			0.709036
ENSG00000174327	SLC16A13	17	p13.1	6939394	6943440	2.75482	0.00587245	0.0758816	FALSE	FALSE	Trans (>250 kb)			1.89992
ENSG00000196081	ZNF724P	19	p12	23404401	23433192	2.75386	0.00588963	0.0760793	FALSE	FALSE	52701	rs424223	1.70974e-10	7.13051
ENSG00000132024	CC2D1A	19	p13.12	14017014	14041692	2.75202	0.00592295	0.076353	FALSE	FALSE	3227	rs34492359	3.02e-10	7.13051
ENSG00000266953	RP11-618P17.4	19	q13.11	34887220	34900269	2.75016	0.00595659	0.0766602	FALSE	FALSE	Trans (>250 kb)			4.97007
ENSG00000069188	SDK2	17	q25.1	71330523	71640228	2.75005	0.00595867	0.0766602	FALSE	FALSE	92916	rs35797630	3.10737e-09	2.8103
ENSG00000186591	UBE2H	7	q32.2	129470572	129592789	2.74994	0.00596068	0.0766602	FALSE	FALSE	Trans (>250 kb)			5.31797
ENSG00000126243	LRFN3	19	q13.12	36426260	36436669	2.74697	0.00601478	0.0769697	FALSE	FALSE	Trans (>250 kb)			1.19695
ENSG00000174943	KCTD13	16	p11.2	29916333	29938356	2.74624	0.00602819	0.0770361	FALSE	FALSE	Trans (>250 kb)			7.10046
ENSG00000103647	CORO2B	15	q23	68871308	69020145	2.74531	0.00604533	0.0770997	FALSE	FALSE	Trans (>250 kb)			1.16523
ENSG00000134905	CARS2	13	q34	111293759	111365950	2.74513	0.00604872	0.0770997	FALSE	FALSE	Trans (>250 kb)			2.64583
ENSG00000198373	WWP2	16	q22.1	69796209	69975644	2.74513	0.00604877	0.0770997	FALSE	FALSE	Trans (>250 kb)			3.33463
ENSG00000134030	CTIF	18	q21.1	46065417	46389588	2.74475	0.00605563	0.0771144	FALSE	FALSE	Trans (>250 kb)			4.53549
ENSG00000151923	TIAL1	10	q26.11	121334199	121356541	2.74303	0.00608753	0.0773509	FALSE	FALSE	Trans (>250 kb)			3.25726
ENSG00000103994	ZNF106	15	q15.1	42705021	42783321	2.7418	0.00611029	0.0775529	FALSE	FALSE	Trans (>250 kb)			1.20416
ENSG00000162298	SYVN1	11	q13.1	64889252	64902004	2.73862	0.00616973	0.0781162	FALSE	FALSE	Trans (>250 kb)			3.62391
ENSG00000100802	C14orf93	14	q11.2	23456110	23479375	2.73829	0.00617591	0.0781162	FALSE	FALSE	Trans (>250 kb)			1.82938
ENSG00000172432	GTPBP2	6	p21.1	43573053	43596899	2.73803	0.0061809	0.0781429	FALSE	FALSE	Trans (>250 kb)			0.883044
ENSG00000118707	TGIF2	20	q11.23	35201891	35222353	2.73787	0.00618392	0.0781505	FALSE	FALSE	Trans (>250 kb)			2.52261
ENSG00000168397	ATG4B	2	q37.3	242576628	242613272	2.73654	0.00620894	0.078309	FALSE	FALSE	Trans (>250 kb)			3.32278
ENSG00000177868	CCDC23	1	p34.2	43272723	43282954	2.73624	0.00621453	0.078309	FALSE	FALSE	165548	rs72661322	2.16692e-10	6.49096
ENSG00000188629	ZNF177	19	p13.2	9435021	9493293	2.73602	0.00621869	0.078309	FALSE	FALSE	Trans (>250 kb)			1.72603
ENSG00000159592	GPBP1L1	1	p34.1	46092976	46153785	2.7355	0.00622854	0.0783175	FALSE	FALSE	Trans (>250 kb)			4.50274
ENSG00000179363	TMEM31	X	q22.2	102965837	102968956	2.73511	0.00623603	0.0783883	FALSE	FALSE	Trans (>250 kb)
ENSG00000131381	ZFYVE20	3	p25.1	15111580	15140670	2.73362	0.00626424	0.0785506	FALSE	FALSE	Trans (>250 kb)			1.44615
ENSG00000063245	EPN1	19	q13.42	56186592	56221224	2.73327	0.00627092	0.0785506	FALSE	FALSE	74023	rs1031841	2.31885e-10	7.00216
ENSG00000142327	RNPEPL1	2	q37.3	241505221	241520789	2.7332	0.00627219	0.0785506	FALSE	FALSE	Trans (>250 kb)			0.895139
ENSG00000165661	QSOX2	9	q34.3	139098179	139137687	2.7326	0.00628363	0.0787097	FALSE	FALSE	Trans (>250 kb)			0.621157
ENSG00000269026	AC003006.7	19	q13.43	58193413	58264943	2.73186	0.00629786	0.0788053	FALSE	FALSE	Trans (>250 kb)			7.13051
ENSG00000123191	ATP7B	13	q14.3	52506809	52585630	2.73091	0.00631588	0.078971	FALSE	FALSE	Trans (>250 kb)			0.0643957
ENSG00000149922	TBX6	16	p11.2	30097114	30103208	2.73014	0.00633069	0.0790605	FALSE	FALSE	Trans (>250 kb)			5.27505
ENSG00000182885	GPR97	16	q21	57702099	57723975	2.72777	0.00637641	0.0794214	FALSE	FALSE	Trans (>250 kb)			0.638731
ENSG00000182324	KCNJ14	19	q13.33	48958766	48969367	2.72689	0.00639347	0.0794915	FALSE	FALSE	Trans (>250 kb)			0.372153
ENSG00000215009	ACSM4	12	p13.31	7456880	7481320	2.72651	0.00640076	0.0795044	FALSE	FALSE	Trans (>250 kb)
ENSG00000176593	CTD-2368P22.1	19	q13.43	58513429	58522600	2.7255	0.00642044	0.0795437	FALSE	FALSE	Trans (>250 kb)			5.73677
ENSG00000112033	PPARD	6	p21.31	35310335	35395968	2.72536	0.00642315	0.0795437	FALSE	FALSE	Trans (>250 kb)			1.90991
ENSG00000147905	ZCCHC7	9	p13.2	37120536	37358146	2.72514	0.00642748	0.0795437	FALSE	FALSE	Trans (>250 kb)			2.49071
ENSG00000198521	ZNF43	19	p12	21987752	22034927	2.72178	0.00649313	0.0801372	FALSE	FALSE	Trans (>250 kb)			2.46901
ENSG00000180089	TMEM86B	19	q13.42	55738007	55741647	2.72131	0.00650245	0.0802056	FALSE	FALSE	314	rs28678477	0	7.13051
ENSG00000141485	SLC13A5	17	p13.1	6588032	6616886	2.72047	0.00651895	0.0803113	FALSE	FALSE	Trans (>250 kb)			5.60738
ENSG00000115844	DLX2	2	q31.1	172964167	172967628	2.71991	0.00652987	0.0803228	FALSE	FALSE	86033	rs1443699	2.99085e-08	2.85163
ENSG00000089693	MLF2	12	p13.31	6857170	6876641	2.7196	0.00653602	0.0803228	FALSE	FALSE	Trans (>250 kb)			2.85163
ENSG00000039523	FAM65A	16	q22.1	67552321	67580691	2.7179	0.00656972	0.0805831	FALSE	FALSE	Trans (>250 kb)			3.01737
ENSG00000018408	WWTR1	3	q25.1	149235022	149454501	2.71635	0.00660061	0.0807236	FALSE	FALSE	Trans (>250 kb)			4.55785
ENSG00000079739	PGM1	1	p31.3	64058947	64125916	2.71633	0.00660109	0.0807236	FALSE	FALSE	Trans (>250 kb)			2.71391
ENSG00000155893	ACPL2	3	q23	140947568	141013748	2.71591	0.00660947	0.080754	FALSE	FALSE	Trans (>250 kb)			2.77328
ENSG00000166949	SMAD3	15	q22.33	67356101	67487533	2.71483	0.00663089	0.0810185	FALSE	FALSE	Trans (>250 kb)			2.83036
ENSG00000213199	ASIC3	7	q36.1	150745379	150749843	2.71448	0.00663806	0.0810462	FALSE	FALSE	Trans (>250 kb)			5.09088
ENSG00000133026	MYH10	17	p13.1	8377523	8534079	2.71398	0.00664797	0.0810462	FALSE	FALSE	Trans (>250 kb)			2.60271
ENSG00000108599	AKAP10	17	p11.2	19807615	19881656	2.71375	0.00665258	0.0810462	FALSE	FALSE	Trans (>250 kb)			1.95026
ENSG00000141564	RPTOR	17	q25.3	78518619	78940171	2.71351	0.00665741	0.0810701	FALSE	FALSE	Trans (>250 kb)			5.45131
ENSG00000111665	CDCA3	12	p13.31	6953957	6961230	2.71241	0.00667963	0.081346	FALSE	FALSE	Trans (>250 kb)			0.167263
ENSG00000122678	POLM	7	p13	44111846	44122139	2.71088	0.0067105	0.081682	FALSE	FALSE	Trans (>250 kb)			1.22619
ENSG00000143398	PIP5K1A	1	q21.3	151170425	151222012	2.70928	0.00674304	0.082054	FALSE	FALSE	Trans (>250 kb)			3.05511
ENSG00000170145	SIK2	11	q23.1	111473115	111601577	2.70779	0.00677319	0.0821463	FALSE	FALSE	Trans (>250 kb)			2.30177
ENSG00000204498	NFKBIL1	6	p21.33	31514647	31526606	2.70763	0.00677654	0.0821463	FALSE	FALSE	0	rs2230365	0	5.45131
ENSG00000182199	SHMT2	12	q13.3	57623110	57628718	2.70756	0.00677798	0.0821463	FALSE	FALSE	Trans (>250 kb)			5.84639
ENSG00000172638	EFEMP2	11	q13.1	65633912	65641063	2.70708	0.00678769	0.0821463	FALSE	FALSE	Trans (>250 kb)			5.02634
ENSG00000181007	ZFP82	19	q13.12	36874022	36909558	2.70672	0.00679514	0.0821463	FALSE	FALSE	Trans (>250 kb)			1.74067
ENSG00000154127	UBASH3B	11	q24.1	122526383	122685181	2.70516	0.00682705	0.0825061	FALSE	FALSE	Trans (>250 kb)			3.48076
ENSG00000141337	ARSG	17	q24.2	66255323	66418872	2.70458	0.00683917	0.0825061	FALSE	FALSE	Trans (>250 kb)			2.99441
ENSG00000136378	ADAMTS7	15	q25.1	79051545	79103773	2.70454	0.00683993	0.0825061	FALSE	FALSE	Trans (>250 kb)			4.23867
ENSG00000133466	C1QTNF6	22	q12.3	37576207	37595425	2.70243	0.00688337	0.0828424	FALSE	FALSE	Trans (>250 kb)			4.19474
ENSG00000205937	RNPS1	16	p13.3	2303117	2318413	2.70209	0.00689057	0.0829376	FALSE	FALSE	Trans (>250 kb)			0.643348
ENSG00000197705	KLHL14	18	q12.1	30252634	30353025	2.70092	0.00691471	0.0830876	FALSE	FALSE	Trans (>250 kb)			1.16721
ENSG00000184009	ACTG1	17	q25.3	79476997	79490873	2.70055	0.00692255	0.083122	FALSE	FALSE	149346	rs1137360	7.10172e-10	6.99127
ENSG00000163785	RYK	3	q22.2	133784147	133969689	2.69868	0.00696152	0.0833975	FALSE	FALSE	Trans (>250 kb)			2.51662
ENSG00000070495	JMJD6	17	q25.1	74708919	74722866	2.69828	0.00696984	0.0833975	FALSE	FALSE	Trans (>250 kb)			0.694129
ENSG00000131023	LATS1	6	q25.1	149979289	150039392	2.69798	0.00697607	0.0834174	FALSE	FALSE	Trans (>250 kb)			1.50846
ENSG00000175287	PHYHD1	9	q34.11	131683174	131704320	2.6962	0.00701349	0.0838272	FALSE	FALSE	Trans (>250 kb)			2.42642
ENSG00000204469	PRRC2A	6	p21.33	31588497	31605548	2.69435	0.00705254	0.084249	FALSE	FALSE	0	rs1046089	0	7.13051
ENSG00000161558	TMEM143	19	q13.33	48835613	48867494	2.69391	0.00706191	0.084249	FALSE	FALSE	Trans (>250 kb)			1.96129
ENSG00000136026	CKAP4	12	q23.3	106631655	106698057	2.69342	0.00707233	0.0843002	FALSE	FALSE	Trans (>250 kb)			6.59021
ENSG00000108001	EBF3	10	q26.3	131633547	131762105	2.69282	0.00708496	0.0844053	FALSE	FALSE	49386	rs7908271	0	4.82844
ENSG00000130703	OSBPL2	20	q13.33	60813580	60871268	2.69226	0.00709689	0.0844863	FALSE	FALSE	Trans (>250 kb)			2.03011
ENSG00000114268	PFKFB4	3	p21.31	48555117	48599448	2.69098	0.00712422	0.0847196	FALSE	FALSE	25818	rs1264194	1.04361e-14	7.13051
ENSG00000130822	PNCK	X	q28	152935185	152954465	2.6897	0.00715162	0.0848274	FALSE	FALSE	Trans (>250 kb)
ENSG00000100221	JOSD1	22	q13.1	39081548	39097561	2.68969	0.00715181	0.0848274	FALSE	FALSE	1299	rs5757250	7.10543e-15	7.13051
ENSG00000143373	ZNF687	1	q21.3	151254094	151264656	2.6895	0.007156	0.0848274	FALSE	FALSE	Trans (>250 kb)			4.32439
ENSG00000196967	ZNF585A	19	q13.12	37597636	37663643	2.6891	0.0071646	0.0848543	FALSE	FALSE	Trans (>250 kb)			2.72917
ENSG00000114115	RBP1	3	q23	139236276	139258671	2.68752	0.00719852	0.0852638	FALSE	FALSE	Trans (>250 kb)			0.299218
ENSG00000173812	EIF1	17	q21.2	39845137	39848920	2.68722	0.00720485	0.0852638	FALSE	FALSE	Trans (>250 kb)			0.987051
ENSG00000267385	CTB-50L17.14	19	p13.3	4528439	4540079	2.68697	0.00721045	0.0852638	FALSE	FALSE	Trans (>250 kb)			2.27765
ENSG00000146049	KAAG1	6	p22.3	24357131	24358512	2.68672	0.00721583	0.0852638	FALSE	FALSE	Trans (>250 kb)			2.50489
ENSG00000115317	HTRA2	2	p13.1	74756504	74760472	2.68613	0.00722854	0.0852812	FALSE	FALSE	Trans (>250 kb)			2.59902
ENSG00000114867	EIF4G1	3	q27.1	184032283	184053146	2.68515	0.0072497	0.0854019	FALSE	FALSE	Trans (>250 kb)			2.63761
ENSG00000112062	MAPK14	6	p21.31	35995488	36079013	2.68318	0.00729267	0.0857579	FALSE	FALSE	95605	rs661337	9.84768e-14	4.63569
ENSG00000145016	KIAA0226	3	q29	197398264	197476598	2.68276	0.00730167	0.0857579	FALSE	FALSE	Trans (>250 kb)			0.463389
ENSG00000102226	USP11	X	p11.23	47092089	47107727	2.68059	0.00734933	0.0859683	FALSE	FALSE	Trans (>250 kb)
ENSG00000125107	CNOT1	16	q21	58553855	58663790	2.68006	0.0073608	0.0860587	FALSE	FALSE	Trans (>250 kb)			4.22154
ENSG00000184271	POU6F1	12	q13.13	51580719	51611477	2.67816	0.00740289	0.0865299	FALSE	FALSE	Trans (>250 kb)			0.158246
ENSG00000149657	LSM14B	20	q13.33	60697517	60710434	2.67741	0.00741929	0.086694	FALSE	FALSE	Trans (>250 kb)			2.7852
ENSG00000198792	TMEM184B	22	q13.1	38615298	38669040	2.67723	0.00742338	0.086694	FALSE	FALSE	222395	rs11705586	0	1.64709
ENSG00000114982	KANSL3	2	q11.2	97258907	97308524	2.67674	0.00743425	0.0867719	FALSE	FALSE	Trans (>250 kb)			4.47092
ENSG00000152454	ZNF256	19	q13.43	58452201	58459043	2.67562	0.00745907	0.0869276	FALSE	FALSE	Trans (>250 kb)			6.21393
ENSG00000166272	WBP1L	10	q24.32	104503727	104576021	2.67463	0.00748108	0.0871278	FALSE	FALSE	0	rs1339919	5.56168e-10	7.13051
ENSG00000110697	PITPNM1	11	q13.2	67259239	67273734	2.67438	0.00748666	0.0871295	FALSE	FALSE	Trans (>250 kb)			0.795354
ENSG00000083844	ZNF264	19	q13.43	57702868	57724724	2.67281	0.00752187	0.087288	FALSE	FALSE	Trans (>250 kb)			2.02424
ENSG00000096070	BRPF3	6	p21.31	36164521	36200567	2.67222	0.00753504	0.087288	FALSE	FALSE	Trans (>250 kb)			2.92454
ENSG00000134569	LRP4	11	p11.2	46878419	46940193	2.67205	0.00753894	0.087288	FALSE	FALSE	Trans (>250 kb)			2.23151
ENSG00000166831	RBPMS2	15	q22.31	65032091	65067786	2.67178	0.00754504	0.087288	FALSE	FALSE	Trans (>250 kb)			0.357553
ENSG00000101255	TRIB3	20	p13	361261	378203	2.67051	0.00757366	0.0875	FALSE	FALSE	Trans (>250 kb)			1.50534
ENSG00000086062	B4GALT1	9	p21.1	33104080	33167354	2.67007	0.00758346	0.0875087	FALSE	FALSE	86942	rs12375624	1.66902e-09	7.13051
ENSG00000174498	IGDCC3	15	q22.31	65619465	65670378	2.66892	0.00760961	0.0877012	FALSE	FALSE	Trans (>250 kb)			1.19388
ENSG00000085644	ZNF213	16	p13.3	3179778	3192806	2.66864	0.00761594	0.0877315	FALSE	FALSE	Trans (>250 kb)			1.51435
ENSG00000168014	C2CD3	11	q13.4	73723763	73882255	2.66814	0.0076272	0.0877759	FALSE	FALSE	Trans (>250 kb)			1.10809
ENSG00000084676	NCOA1	2	p23.3	24714783	24993571	2.66776	0.00763592	0.0877759	FALSE	FALSE	Trans (>250 kb)			2.34069
ENSG00000165185	KIAA1958	9	q32	115249127	115431677	2.66708	0.00765145	0.0877759	FALSE	FALSE	Trans (>250 kb)			6.83333
ENSG00000089916	GPATCH2L	14	q24.3	76618259	76720685	2.66667	0.00766079	0.0877759	FALSE	FALSE	Trans (>250 kb)			6.91261
ENSG00000178921	PFAS	17	p13.1	8150936	8173809	2.66657	0.00766293	0.0877759	FALSE	FALSE	Trans (>250 kb)			3.56805
ENSG00000140577	CRTC3	15	q26.1	91073157	91188577	2.66637	0.00766745	0.0877759	FALSE	FALSE	Trans (>250 kb)			3.297
ENSG00000101457	DNTTIP1	20	q13.12	44420576	44440066	2.66637	0.00766758	0.0877759	FALSE	FALSE	Trans (>250 kb)			2.32172
ENSG00000112144	ICK	6	p12.1	52866077	52926600	2.66503	0.0076982	0.0880321	FALSE	FALSE	Trans (>250 kb)			0.345954
ENSG00000111664	GNB3	12	p13.31	6949118	6956557	2.66492	0.00770056	0.0880321	FALSE	FALSE	Trans (>250 kb)			0.861231
ENSG00000110841	PPFIBP1	12	p11.23	27676364	27848497	2.66426	0.00771589	0.0880906	FALSE	FALSE	Trans (>250 kb)			1.88638
ENSG00000139445	FOXN4	12	q24.11	109715784	109747025	2.66141	0.00778149	0.08848	FALSE	FALSE	Trans (>250 kb)			2.40781
ENSG00000196865	NHLRC2	10	q25.3	115614420	115676953	2.66102	0.0077904	0.0884923	FALSE	FALSE	Trans (>250 kb)			6.2572
ENSG00000133250	ZNF414	19	p13.2	8575462	8579048	2.66066	0.00779875	0.0885502	FALSE	FALSE	Trans (>250 kb)			3.85164
ENSG00000177084	POLE	12	q24.33	133200348	133263951	2.66013	0.00781096	0.088688	FALSE	FALSE	Trans (>250 kb)			2.41469
ENSG00000163930	BAP1	3	p21.1	52435029	52444366	2.65914	0.00783406	0.0888326	FALSE	FALSE	Trans (>250 kb)			6.15209
ENSG00000150281	CTF1	16	p11.2	30907928	30914881	2.65628	0.00790089	0.0891105	FALSE	FALSE	Trans (>250 kb)			1.51514
ENSG00000099954	CECR2	22	q11.1	17840837	18037850	2.65599	0.00790755	0.0891105	FALSE	FALSE	Trans (>250 kb)			3.01737
ENSG00000214717	ZBED1	X	p22.33	2404455	2419008	2.65521	0.00792599	0.0892482	FALSE	FALSE	Trans (>250 kb)
ENSG00000071564	TCF3	19	p13.3	1609291	1652604	2.65499	0.00793119	0.0892482	FALSE	FALSE	Trans (>250 kb)			1.45224
ENSG00000144535	DIS3L2	2	q37.1	232825955	233209060	2.65457	0.00794092	0.0892482	FALSE	FALSE	Trans (>250 kb)			6.91377
ENSG00000267360	CTC-454I21.3	19	q13.12	37583921	37701414	2.6529	0.00798029	0.0894758	FALSE	FALSE	Trans (>250 kb)			2.72917
ENSG00000158161	EYA3	1	p35.3	28296855	28415207	2.65269	0.00798523	0.0894758	FALSE	FALSE	Trans (>250 kb)			3.91329
ENSG00000248592	TMEM110-MUSTN1	3	p21.1	52867137	52931578	2.65045	0.00803856	0.0898706	FALSE	FALSE	Trans (>250 kb)			5.48954
ENSG00000100796	SMEK1	14	q32.12	91923955	91976898	2.65041	0.00803943	0.0898706	FALSE	FALSE	37905	rs8021380	2.33927e-08	7.13051
ENSG00000106144	CASP2	7	q34	142985308	143004789	2.6487	0.00808027	0.090073	FALSE	FALSE	Trans (>250 kb)			2.09753
ENSG00000256349	CTD-3074O7.11	11	q13.2	66276550	66301084	2.64868	0.0080806	0.090073	FALSE	FALSE	Trans (>250 kb)			1.32331
ENSG00000105698	USF2	19	q13.12	35759881	35770724	2.6483	0.00808984	0.090084	FALSE	FALSE	Trans (>250 kb)			2.15519
ENSG00000173402	DAG1	3	p21.31	49506146	49573048	2.64788	0.00809977	0.090084	FALSE	FALSE	Trans (>250 kb)			7.13051
ENSG00000143632	ACTA1	1	q42.13	229566992	229569845	2.64787	0.00809995	0.090084	FALSE	FALSE	Trans (>250 kb)			2.92454
ENSG00000103148	NPRL3	16	p13.3	134273	188859	2.64723	0.00811534	0.0901339	FALSE	FALSE	50466	rs28652789	4.33492e-09	4.63474
ENSG00000068878	PSME4	2	p16.2	54091204	54197977	2.64692	0.00812274	0.0901339	FALSE	FALSE	Trans (>250 kb)			5.19961
ENSG00000185963	BICD2	9	q22.31	95473645	95527094	2.64677	0.00812651	0.0901339	FALSE	FALSE	Trans (>250 kb)			1.52109
ENSG00000010295	IFFO1	12	p13.31	6647541	6665239	2.64643	0.00813454	0.0901339	FALSE	FALSE	Trans (>250 kb)			5.07105
ENSG00000180182	MED14	X	p11.4	40507558	40595110	2.64622	0.00813975	0.0901339	FALSE	FALSE	Trans (>250 kb)
ENSG00000258539	RP11-12J10.3	10	q26.13	126305649	126480296	2.64563	0.00815394	0.0902733	FALSE	FALSE	122935	rs10794190	8.64573e-11	6.33138
ENSG00000174010	KLHL15	X	p22.11	24001837	24045303	2.64391	0.00819541	0.0903771	FALSE	FALSE	Trans (>250 kb)
ENSG00000115760	BIRC6	2	p22.3	32582096	32843966	2.64337	0.0082085	0.0903771	FALSE	FALSE	0	rs17429032	9.7829e-11	7.13051
ENSG00000164494	PDSS2	6	q21	107473761	107780768	2.64322	0.00821227	0.0903771	FALSE	FALSE	Trans (>250 kb)			3.22389
ENSG00000112624	GLTSCR1L	6	p21.1	42749765	42836298	2.64122	0.00826086	0.0907309	FALSE	FALSE	Trans (>250 kb)			4.13302
ENSG00000105655	ISYNA1	19	p13.11	18545198	18549111	2.6391	0.00831269	0.0911222	FALSE	FALSE	Trans (>250 kb)			3.84285
ENSG00000114423	CBLB	3	q13.11	105374305	105588396	2.63907	0.00831336	0.0911222	FALSE	FALSE	Trans (>250 kb)			0.677797
ENSG00000160584	SIK3	11	q23.3	116714118	116969153	2.63753	0.00835125	0.091412	FALSE	FALSE	Trans (>250 kb)			4.83394
ENSG00000166546	BEAN1	16	q21	66461200	66527432	2.6369	0.00836673	0.0915025	FALSE	FALSE	Trans (>250 kb)			2.42881
ENSG00000083838	ZNF446	19	q13.43	58985384	58992597	2.63652	0.00837616	0.0915025	FALSE	FALSE	Trans (>250 kb)			2.47701
ENSG00000168612	ZSWIM1	20	q13.12	44509866	44513905	2.63558	0.00839931	0.0916255	FALSE	FALSE	Trans (>250 kb)			2.91564
ENSG00000154997	Sep-14	7	p11.2	55861237	55930482	2.63251	0.00847576	0.0921961	FALSE	FALSE	1369	rs4463371	1.95399e-10	7.13051
ENSG00000101236	RNF24	20	p13	3907956	3996229	2.63229	0.00848114	0.0922222	FALSE	FALSE	Trans (>250 kb)			4.69339
ENSG00000198863	RUNDC1	17	q21.31	41132582	41145707	2.62962	0.00854791	0.0927581	FALSE	FALSE	8543	rs775996	0	7.13051
ENSG00000131149	GSE1	16	q24.1	85645015	85709810	2.62874	0.00857024	0.0929858	FALSE	FALSE	Trans (>250 kb)			1.07713
ENSG00000167797	CDK2AP2	11	q13.2	67273968	67276120	2.62809	0.00858668	0.0931042	FALSE	FALSE	Trans (>250 kb)			0.604223
ENSG00000250151	ARPC4-TTLL3	3	p25.3	9834766	9877085	2.62762	0.00859839	0.0931679	FALSE	FALSE	Trans (>250 kb)			2.15647
ENSG00000124575	HIST1H1D	6	p22.2	26234440	26235216	2.62689	0.00861703	0.0931682	FALSE	FALSE	Trans (>250 kb)			5.38332
ENSG00000134086	VHL	3	p25.3	10182692	10193904	2.6261	0.00863705	0.0932753	FALSE	FALSE	Trans (>250 kb)			3.88865
ENSG00000135097	MSI1	12	q24.31	120779133	120806983	2.62577	0.0086452	0.0933098	FALSE	FALSE	Trans (>250 kb)			3.76389
ENSG00000038382	TRIO	5	p15.2	14143811	14532235	2.6257	0.00864722	0.0933098	FALSE	FALSE	Trans (>250 kb)			1.06911
ENSG00000170325	PRDM10	11	q24.3	129769601	129872730	2.62506	0.00866348	0.0935233	FALSE	FALSE	Trans (>250 kb)			6.80283
ENSG00000158615	PPP1R15B	1	q32.1	204372515	204380919	2.62441	0.00867996	0.0935989	FALSE	FALSE	Trans (>250 kb)			0.658217
ENSG00000175906	ARL4D	17	q21.31	41476327	41478505	2.62425	0.00868394	0.0935989	FALSE	FALSE	1248	rs12450913	0	5.45131
ENSG00000185950	IRS2	13	q34	110406184	110438915	2.62354	0.00870212	0.0937412	FALSE	FALSE	Trans (>250 kb)			2.17745
ENSG00000170906	NDUFA3	19	q13.42	54606036	54612564	2.6234	0.00870569	0.0937412	FALSE	FALSE	Trans (>250 kb)			3.18169
ENSG00000153317	ASAP1	8	q24.21	131064353	131455906	2.6228	0.00872104	0.093869	FALSE	FALSE	Trans (>250 kb)			2.23151
ENSG00000188994	ZNF292	6	q14.3	87862551	87973914	2.62247	0.00872938	0.0938865	FALSE	FALSE	Trans (>250 kb)			4.63989
ENSG00000135502	SLC26A10	12	q13.3	58013310	58019934	2.62034	0.00878429	0.0942795	FALSE	FALSE	Trans (>250 kb)			7.13051
ENSG00000132128	LRRC41	1	p34.1	46726868	46769280	2.61952	0.00880543	0.0943905	FALSE	FALSE	10506	rs11584233	1.28786e-14	7.13051
ENSG00000154001	PPP2R5E	14	q23.2	63838075	64010092	2.61787	0.00884802	0.0947198	FALSE	FALSE	Trans (>250 kb)			3.2556
ENSG00000186184	POLR1D	13	q12.2	28194903	28241548	2.61752	0.00885721	0.0947658	FALSE	FALSE	Trans (>250 kb)			1.144
ENSG00000173011	TADA2B	4	p16.1	7043626	7059679	2.61694	0.00887224	0.0948332	FALSE	FALSE	Trans (>250 kb)			2.76746
ENSG00000221823	PPP3R1	2	p14	68405989	68483369	2.61658	0.00888159	0.0948763	FALSE	FALSE	Trans (>250 kb)			4.13294
ENSG00000237649	KIFC1	6	p21.32	33359313	33377701	2.61376	0.00895523	0.0953451	FALSE	FALSE	Trans (>250 kb)			6.0443
ENSG00000186111	PIP5K1C	19	p13.3	3630181	3700477	2.6136	0.00895927	0.0953451	FALSE	FALSE	Trans (>250 kb)			1.25184
ENSG00000100281	HMGXB4	22	q12.3	35653445	35691800	2.61326	0.00896821	0.0953451	FALSE	FALSE	Trans (>250 kb)			3.57669
ENSG00000090905	TNRC6A	16	p12.1	24741016	24838953	2.61145	0.00901589	0.0956547	FALSE	FALSE	Trans (>250 kb)			2.27264
ENSG00000220201	ZGLP1	19	p13.2	10415479	10420556	2.6097	0.0090621	0.0959382	FALSE	FALSE	Trans (>250 kb)			5.02384
ENSG00000218891	ZNF579	19	q13.42	56088899	56092211	2.6089	0.00908346	0.0960682	FALSE	FALSE	183127	rs74683747	0	2.36054
ENSG00000104804	TULP2	19	q13.33	49384222	49401990	2.60846	0.00909514	0.0960777	FALSE	FALSE	Trans (>250 kb)			1.116
ENSG00000186001	LRCH3	3	q29	197518097	197615307	2.60843	0.00909577	0.0960777	FALSE	FALSE	Trans (>250 kb)			1.70101
ENSG00000130669	PAK4	19	q13.2	39616410	39673456	2.60811	0.00910445	0.0961191	FALSE	FALSE	Trans (>250 kb)			2.25002
ENSG00000156650	KAT6B	10	q22.2	76585340	76792380	2.60795	0.00910868	0.0961191	FALSE	FALSE	Trans (>250 kb)			0.692058
ENSG00000063587	ZNF275	X	q28	152599613	152625568	2.60714	0.00913032	0.0962931	FALSE	FALSE	Trans (>250 kb)
ENSG00000125686	MED1	17	q12	37560538	37607539	2.60694	0.00913559	0.0962931	FALSE	FALSE	107244	rs632202	7.50933e-09	7.13051
ENSG00000124789	NUP153	6	p22.3	17615269	17706656	2.60616	0.00915631	0.0963386	FALSE	FALSE	Trans (>250 kb)			0.46674
ENSG00000167173	C15orf39	15	q24.2	75487984	75504510	2.60561	0.00917107	0.0963386	FALSE	FALSE	Trans (>250 kb)			3.02948
ENSG00000146830	GIGYF1	7	q22.1	100277130	100287071	2.6043	0.0092061	0.0964131	FALSE	FALSE	Trans (>250 kb)			2.81686
ENSG00000073605	GSDMB	17	q12	38060848	38076107	2.6031	0.00923837	0.096572	FALSE	FALSE	0	rs7216389	9.13158e-13	7.13051
ENSG00000205726	ITSN1	21	q22.11	35014706	35272165	2.60296	0.00924226	0.096572	FALSE	FALSE	Trans (>250 kb)			3.93691
ENSG00000058056	USP13	3	q26.33	179370543	179507189	2.60293	0.00924303	0.096572	FALSE	FALSE	Trans (>250 kb)			1.3818
ENSG00000188033	ZNF490	19	p13.2	12688775	12750912	2.60212	0.0092649	0.096572	FALSE	FALSE	Trans (>250 kb)			5.07883
ENSG00000247596	TWF2	3	p21.2	52262626	52273276	2.60047	0.00930961	0.0969853	FALSE	FALSE	Trans (>250 kb)			4.41393
ENSG00000140931	CMTM3	16	q21	66637777	66647795	2.6001	0.00931959	0.0970341	FALSE	FALSE	Trans (>250 kb)			5.44785
ENSG00000105568	PPP2R1A	19	q13.41	52693292	52730687	2.59884	0.00935383	0.0971541	FALSE	FALSE	Trans (>250 kb)			1.19209
ENSG00000131471	AOC3	17	q21.31	41003201	41010147	2.59819	0.00937156	0.0972057	FALSE	FALSE	144103	rs775996	0	7.13051
ENSG00000227729	RD3L	14	q32.33	104406763	104408645	2.59814	0.00937306	0.0972057	FALSE	FALSE	Trans (>250 kb)			1.84496
ENSG00000144130	NT5DC4	2	q13	113479063	113500456	2.598	0.00937681	0.0972057	FALSE	FALSE	Trans (>250 kb)			3.70766
ENSG00000251184	RP11-101E3.5	9	q34.11	131703757	131719300	2.59748	0.00939112	0.0973588	FALSE	FALSE	Trans (>250 kb)			1.39627
ENSG00000198453	ZNF568	19	q13.12	37407231	37489602	2.59719	0.00939888	0.0974074	FALSE	FALSE	Trans (>250 kb)			2.23607
ENSG00000185551	NR2F2	15	q26.2	96869167	96883492	2.5966	0.00941506	0.0974074	FALSE	FALSE	Trans (>250 kb)			2.91564
ENSG00000105700	KXD1	19	p13.11	18668572	18680197	2.59651	0.00941748	0.0974074	FALSE	FALSE	Trans (>250 kb)			2.43605
ENSG00000105650	PDE4C	19	p13.11	18318771	18366229	2.59574	0.00943874	0.0974792	FALSE	FALSE	Trans (>250 kb)			2.21811
ENSG00000165861	ZFYVE1	14	q24.2	73436159	73493920	2.5956	0.00944246	0.0974792	FALSE	FALSE	0	rs2333017	6.31185e-09	7.13051
ENSG00000272822	RP11-302B13.5	12	q13.12	49297286	49351148	2.59448	0.00947347	0.0977171	FALSE	FALSE	Trans (>250 kb)			6.16271
ENSG00000140350	ANP32A	15	q23	69070874	69113236	2.59193	0.00954395	0.098297	FALSE	FALSE	Trans (>250 kb)			2.58816
ENSG00000204084	INPP5B	1	p34.3	38326369	38412729	2.59128	0.00956209	0.0983109	FALSE	FALSE	Trans (>250 kb)			4.94729
ENSG00000135870	RC3H1	1	q25.1	173900352	173991435	2.58927	0.00961786	0.0985729	FALSE	FALSE	Trans (>250 kb)			2.25958
ENSG00000179979	CRIPAK	4	p16.3	1385340	1389780	2.58874	0.00963276	0.0987545	FALSE	FALSE	Trans (>250 kb)			3.46036
ENSG00000097007	ABL1	9	q34.12	133589333	133763062	2.58762	0.00966428	0.0990031	FALSE	FALSE	Trans (>250 kb)			5.33069
ENSG00000182963	GJC1	17	q21.31	42875816	42908184	2.58705	0.00968026	0.0991017	FALSE	FALSE	238762	rs3803869	4.5888e-09	4.40932
ENSG00000239382	ALKBH6	19	q13.12	36500022	36505141	2.58563	0.00972004	0.0994995	FALSE	FALSE	Trans (>250 kb)			0.000438616
ENSG00000108840	HDAC5	17	q21.31	42154114	42201070	2.58527	0.00973028	0.0995258	FALSE	FALSE	Trans (>250 kb)			6.54604
ENSG00000127616	SMARCA4	19	p13.2	11071598	11176071	2.58514	0.00973401	0.0995258	FALSE	FALSE	Trans (>250 kb)			1.77111
ENSG00000268861	CTD-2207O23.3	19	p13.2	7445850	7535131	2.58431	0.00975732	0.0996037	FALSE	FALSE	Trans (>250 kb)			6.35829
ENSG00000019995	ZRANB1	10	q26.13	126630692	126676758	2.5839	0.00976904	0.0996348	FALSE	FALSE	0	rs11245445	9.08502e-09	7.13051
ENSG00000204160	ZDHHC18	1	p36.11	27153201	27184093	2.58309	0.00979212	0.0998252	FALSE	FALSE	Trans (>250 kb)			0.00307032
ENSG00000187266	EPOR	19	p13.2	11488236	11495018	2.58027	0.00987223	0.10057	FALSE	FALSE	Trans (>250 kb)			1.26484
ENSG00000169180	XPO6	16	p11.2	28109300	28223241	2.57956	0.00989274	0.100708	FALSE	FALSE	Trans (>250 kb)			1.88936
ENSG00000148840	PPRC1	10	q24.32	103892787	103910082	2.57906	0.00990697	0.100749	FALSE	FALSE	Trans (>250 kb)			5.65531
ENSG00000261052	SULT1A3	16	p11.2	30205754	30215631	2.57843	0.00992505	0.100856	FALSE	FALSE	Trans (>250 kb)			2.9835
ENSG00000159692	CTBP1	4	p16.3	1205236	1243741	2.5779	0.00994016	0.100911	FALSE	FALSE	191318	rs66515989	1.69927e-09	2.71893
ENSG00000177689	MAGEB10	X	p21.3	27826107	27841131	2.57742	0.00995413	0.100992	FALSE	FALSE	Trans (>250 kb)
ENSG00000158555	GDPD5	11	q13.5	75145685	75236948	2.57714	0.00996208	0.100992	FALSE	FALSE	Trans (>250 kb)			0.697961
ENSG00000147140	NONO	X	q13.1	70503042	70521018	2.5771	0.00996342	0.100992	FALSE	FALSE	Trans (>250 kb)
ENSG00000128714	HOXD13	2	q31.1	176957619	176960666	2.57626	0.00998757	0.101144	FALSE	FALSE	61492	rs2551802	5.37601e-11	3.42219
ENSG00000146950	SHROOM2	X	p22.2	9754496	9917483	2.57459	0.0100359	0.101489	FALSE	FALSE	Trans (>250 kb)
ENSG00000100253	MIOX	22	q13.33	50925213	50929077	2.57426	0.0100454	0.101538	FALSE	FALSE	35076	rs131805	2.289e-08	5.35117
ENSG00000130158	DOCK6	19	p13.2	11309971	11373157	2.57417	0.0100482	0.101538	FALSE	FALSE	Trans (>250 kb)			1.99958
ENSG00000197483	ZNF628	19	q13.42	55987699	55995854	2.57193	0.0101132	0.101807	FALSE	FALSE	81927	rs74683747	0	7.13051
ENSG00000138622	HCN4	15	q24.1	73612200	73661605	2.5712	0.0101346	0.101997	FALSE	FALSE	Trans (>250 kb)			0.452394
ENSG00000137463	MGARP	4	q31.1	140187317	140201492	2.57099	0.0101407	0.101997	FALSE	FALSE	Trans (>250 kb)			1.42681
ENSG00000123411	IKZF4	12	q13.2	56401443	56432219	2.57031	0.0101607	0.102163	FALSE	FALSE	Trans (>250 kb)			0.517669
ENSG00000176134	AL445665.1	9	q21.11	69650263	69660358	2.56924	0.0101923	0.102353	FALSE	FALSE	Trans (>250 kb)
ENSG00000184640	Sep-09	17	q25.2	75276651	75496678	2.56888	0.0102026	0.102403	FALSE	FALSE	Trans (>250 kb)			1.74928
ENSG00000076067	RBMS2	12	q13.3	56915713	56984745	2.56854	0.0102127	0.102437	FALSE	FALSE	161324	rs2277339	0	7.13051
ENSG00000182816	KRTAP13-2	21	q22.11	31743709	31744557	2.56647	0.010274	0.102866	FALSE	FALSE	Trans (>250 kb)			2.27099
ENSG00000178217	SH2D4B	10	q23.1	82297658	82406316	2.56641	0.0102757	0.102866	FALSE	FALSE	Trans (>250 kb)			2.42169
ENSG00000175470	PPP2R2D	10	q26.3	133747955	133773331	2.56638	0.0102768	0.102866	FALSE	FALSE	Trans (>250 kb)			6.13912
ENSG00000144031	ANKRD53	2	p13.3	71205510	71212626	2.56536	0.0103068	0.103059	FALSE	FALSE	Trans (>250 kb)			2.8444
ENSG00000100083	GGA1	22	q13.1	38004481	38029571	2.56505	0.0103161	0.103098	FALSE	FALSE	Trans (>250 kb)			3.70498
ENSG00000062650	WAPAL	10	q23.2	88195013	88281572	2.56434	0.0103374	0.103268	FALSE	FALSE	Trans (>250 kb)			0.105778
ENSG00000171703	TCEA2	20	q13.33	62681189	62703700	2.56296	0.0103784	0.103518	FALSE	FALSE	Trans (>250 kb)			3.74132
ENSG00000127334	DYRK2	12	q15	68042118	68059186	2.55866	0.0105075	0.104494	FALSE	FALSE	Trans (>250 kb)			4.04667
ENSG00000170175	CHRNB1	17	p13.1	7348380	7361026	2.55838	0.0105161	0.104505	FALSE	FALSE	Trans (>250 kb)			6.49863
ENSG00000171291	ZNF439	19	p13.2	11959541	11994565	2.55827	0.0105194	0.104505	FALSE	FALSE	Trans (>250 kb)			1.57378
ENSG00000089154	GCN1L1	12	q24.23	120565007	120632513	2.55675	0.0105656	0.10497	FALSE	FALSE	Trans (>250 kb)			3.15463
ENSG00000105397	TYK2	19	p13.2	10461209	10491352	2.55336	0.010669	0.105671	FALSE	FALSE	Trans (>250 kb)			5.36253
ENSG00000117523	PRRC2C	1	q24.3	171454651	171562650	2.55325	0.0106724	0.105671	FALSE	FALSE	Trans (>250 kb)			5.34411
ENSG00000075240	GRAMD4	22	q13.31	46971909	47075688	2.55219	0.0107048	0.105777	FALSE	FALSE	Trans (>250 kb)			0.319332
ENSG00000058673	ZC3H11A	1	q32.1	203764782	203823252	2.55217	0.0107054	0.105777	FALSE	FALSE	Trans (>250 kb)			2.77919
ENSG00000186562	DEFB105A	8	p23.1	7679488	7681411	2.55177	0.0107178	0.105777	FALSE	FALSE	Trans (>250 kb)
ENSG00000148730	EIF4EBP2	10	q22.1	72164135	72188374	2.55018	0.0107666	0.106166	FALSE	FALSE	Trans (>250 kb)			3.47414
ENSG00000183770	FOXL2	3	q22.3	138663066	138665982	2.55	0.0107724	0.106166	FALSE	FALSE	Trans (>250 kb)			0.121923
ENSG00000167971	CASKIN1	16	p13.3	2227184	2246526	2.54948	0.0107882	0.106189	FALSE	FALSE	Trans (>250 kb)			2.41935
ENSG00000260456	C16orf95	16	q24.2	87117168	87351022	2.54841	0.0108216	0.106294	FALSE	FALSE	Trans (>250 kb)			1.92728
ENSG00000118482	PHF3	6	q12	64345725	64489229	2.54809	0.0108314	0.106294	FALSE	FALSE	Trans (>250 kb)			3.12278
ENSG00000163958	ZDHHC19	3	q29	195924320	195938308	2.54805	0.0108327	0.106294	FALSE	FALSE	Trans (>250 kb)			2.39438
ENSG00000150457	LATS2	13	q12.11	21547171	21635686	2.54773	0.0108426	0.106343	FALSE	FALSE	Trans (>250 kb)			2.72402
ENSG00000079385	CEACAM1	19	q13.2	43011456	43065386	2.54725	0.0108577	0.106448	FALSE	FALSE	Trans (>250 kb)			1.10439
ENSG00000103449	SALL1	16	q12.1	51169886	51185278	2.54577	0.0109037	0.106551	FALSE	FALSE	Trans (>250 kb)			1.04999
ENSG00000185869	ZNF829	19	q13.12	37379026	37407193	2.54529	0.0109188	0.106551	FALSE	FALSE	Trans (>250 kb)			1.66486
ENSG00000115318	LOXL3	2	p13.1	74759541	74782817	2.54498	0.0109285	0.106551	FALSE	FALSE	Trans (>250 kb)			2.39
ENSG00000105369	CD79A	19	q13.2	42381190	42385439	2.54477	0.010935	0.106551	FALSE	FALSE	Trans (>250 kb)			0.430979
ENSG00000205189	ZBTB10	8	q21.13	81397854	81438500	2.54459	0.0109405	0.106551	FALSE	FALSE	Trans (>250 kb)			1.36857
ENSG00000204371	EHMT2	6	p21.33	31847536	31865464	2.54422	0.0109521	0.106572	FALSE	FALSE	0	rs1265945	0	5.45131
ENSG00000130066	SAT1	X	p22.11	23801290	23804343	2.54201	0.0110216	0.107089	FALSE	FALSE	Trans (>250 kb)
ENSG00000186222	BLOC1S4	4	p16.1	6717842	6719387	2.54087	0.0110578	0.107268	FALSE	FALSE	Trans (>250 kb)			1.79822
ENSG00000115694	STK25	2	q37.3	242432089	242449145	2.53997	0.0110861	0.107463	FALSE	FALSE	Trans (>250 kb)			3.69438
ENSG00000228532	RP1-241P17.4	X	q23	114952650	114953669	2.53963	0.0110971	0.107463	FALSE	FALSE	Trans (>250 kb)
ENSG00000133030	MPRIP	17	p11.2	16945859	17120993	2.53867	0.0111274	0.107714	FALSE	FALSE	Trans (>250 kb)			3.81665
ENSG00000204657	OR2H2	6	p22.1	29555683	29556745	2.5366	0.0111934	0.108227	FALSE	FALSE	91761	rs2747430	5.0482e-09	7.13051
ENSG00000255104	ZNF286A	17	p12	15603006	15648092	2.53537	0.011233	0.108491	FALSE	FALSE	Trans (>250 kb)			1.71339
ENSG00000135945	REV1	2	q11.2	100016938	100106497	2.53424	0.0112692	0.108618	FALSE	FALSE	24366	rs7597045	2.48057e-12	7.13051
ENSG00000165684	SNAPC4	9	q34.3	139270029	139293249	2.53388	0.0112807	0.108618	FALSE	FALSE	Trans (>250 kb)			3.53638
ENSG00000038219	BOD1L1	4	p15.33	13570362	13629347	2.53387	0.0112811	0.108618	FALSE	FALSE	0	rs35607302	2.26485e-14	7.13051
ENSG00000168887	C2orf68	2	p11.2	85833777	85839189	2.53384	0.0112821	0.108618	FALSE	FALSE	Trans (>250 kb)			3.20162
ENSG00000198176	TFDP1	13	q34	114239013	114295785	2.53369	0.0112867	0.108618	FALSE	FALSE	Trans (>250 kb)			5.98129
ENSG00000182872	RBM10	X	p11.23	47004268	47046212	2.53145	0.0113593	0.109264	FALSE	FALSE	Trans (>250 kb)
ENSG00000055917	PUM2	2	p24.1	20448452	20551995	2.53098	0.0113745	0.109356	FALSE	FALSE	Trans (>250 kb)			2.75611
ENSG00000099308	MAST3	19	p13.11	18208603	18262502	2.53073	0.0113824	0.109361	FALSE	FALSE	Trans (>250 kb)			0.529454
ENSG00000180035	ZNF48	16	p11.2	30389427	30411429	2.52968	0.0114166	0.109513	FALSE	FALSE	Trans (>250 kb)			1.41717
ENSG00000136158	SPRY2	13	q31.1	80910111	80915086	2.52934	0.0114278	0.109513	FALSE	FALSE	Trans (>250 kb)			2.11598
ENSG00000188158	NHS	X	p22.13	17393543	17754114	2.52832	0.0114609	0.109581	FALSE	FALSE	Trans (>250 kb)
ENSG00000035403	VCL	10	q22.2	75757872	75879918	2.52741	0.0114906	0.109803	FALSE	FALSE	Trans (>250 kb)			0.710003
ENSG00000120889	TNFRSF10B	8	p21.3	22877646	22926692	2.52642	0.0115232	0.109827	FALSE	FALSE	Trans (>250 kb)			1.41648
ENSG00000198129	DEFB107B	8	p23.1	7353368	7366833	2.52456	0.0115843	0.110177	FALSE	FALSE	Trans (>250 kb)
ENSG00000186572	DEFB107A	8	p23.1	7669242	7673238	2.52456	0.0115843	0.110177	FALSE	FALSE	Trans (>250 kb)
ENSG00000101104	PABPC1L	20	q13.12	43538703	43587676	2.5241	0.0115995	0.110177	FALSE	FALSE	Trans (>250 kb)			5.00811
ENSG00000101193	GID8	20	q13.33	61569471	61576996	2.52293	0.0116382	0.110316	FALSE	FALSE	0	rs1054866	0	7.13051
ENSG00000157884	CIB4	2	p23.3	26804070	26864236	2.52084	0.0117076	0.11086	FALSE	FALSE	Trans (>250 kb)			5.67557
ENSG00000152127	MGAT5	2	q21.2	134877554	135212192	2.5169	0.0118394	0.111486	FALSE	FALSE	76548	rs638382	1.4479e-11	5.45131
ENSG00000108379	WNT3	17	q21.32	44839872	44910520	2.51622	0.0118622	0.11155	FALSE	FALSE	Trans (>250 kb)			6.97765
ENSG00000180083	WFDC11	20	q13.12	44277202	44298909	2.51617	0.0118637	0.11155	FALSE	FALSE	Trans (>250 kb)			2.72917
ENSG00000146197	SCUBE3	6	p21.31	35182190	35220856	2.51437	0.0119244	0.112028	FALSE	FALSE	Trans (>250 kb)			1.81683
ENSG00000146038	DCDC2	6	p22.3	24171984	24358280	2.5127	0.0119812	0.11241	FALSE	FALSE	Trans (>250 kb)			3.09708
ENSG00000101443	WFDC2	20	q13.12	44098346	44110172	2.51113	0.0120345	0.112779	FALSE	FALSE	Trans (>250 kb)			3.22389
ENSG00000143624	INTS3	1	q21.3	153700543	153746555	2.51107	0.0120364	0.112779	FALSE	FALSE	Trans (>250 kb)			4.34855
ENSG00000111786	SRSF9	12	q24.31	120899471	120907596	2.51057	0.0120535	0.112782	FALSE	FALSE	Trans (>250 kb)			6.58773
ENSG00000103091	WDR59	16	q23.1	74907468	75034071	2.51057	0.0120536	0.112782	FALSE	FALSE	Trans (>250 kb)			2.59175
ENSG00000130517	PGPEP1	19	p13.11	18451397	18480760	2.51028	0.0120637	0.112782	FALSE	FALSE	Trans (>250 kb)			1.94525
ENSG00000157933	SKI	1	p36.33	2160134	2241558	2.50975	0.0120818	0.112782	FALSE	FALSE	Trans (>250 kb)			2.23302
ENSG00000259529	RP11-468E2.4	14	q12	24620427	24636611	2.50826	0.0121329	0.112782	FALSE	FALSE	Trans (>250 kb)			2.42642
ENSG00000075856	SART3	12	q23.3	108916357	108955176	2.50807	0.0121393	0.112782	FALSE	FALSE	Trans (>250 kb)			1.68525
ENSG00000121297	TSHZ3	19	q12	31765851	31840453	2.5076	0.0121555	0.112782	FALSE	FALSE	Trans (>250 kb)			2.86656
ENSG00000164104	HMGB2	4	q34.1	174252846	174256276	2.50745	0.0121605	0.112782	FALSE	FALSE	Trans (>250 kb)			1.74871
ENSG00000124191	TOX2	20	q13.12	42543504	42698256	2.50735	0.0121642	0.112782	FALSE	FALSE	Trans (>250 kb)			2.79753
ENSG00000160813	PPP1R35	7	q22.1	100032905	100034188	2.50727	0.0121669	0.112782	FALSE	FALSE	181636	rs11771660	6.79568e-13	7.13051
ENSG00000166025	AMOTL1	11	q21	94439597	94609918	2.50719	0.0121695	0.112782	FALSE	FALSE	Trans (>250 kb)			1.65099
ENSG00000142459	EVI5L	19	p13.2	7895119	7929862	2.50718	0.0121698	0.112782	FALSE	FALSE	Trans (>250 kb)			4.1657
ENSG00000100836	PABPN1	14	q11.2	23790498	23795394	2.50714	0.0121711	0.112782	FALSE	FALSE	Trans (>250 kb)			2.45347
ENSG00000219492	RP11-1396O13.13	4	p16.1	9385743	9390709	2.50711	0.0121722	0.112782	FALSE	FALSE	Trans (>250 kb)			1.57378
ENSG00000125319	C17orf53	17	q21.31	42219274	42239844	2.50674	0.0121849	0.112782	FALSE	FALSE	Trans (>250 kb)			5.33992
ENSG00000120318	ARAP3	5	q31.3	141032968	141061788	2.50671	0.0121861	0.112782	FALSE	FALSE	Trans (>250 kb)			1.20857
ENSG00000263620	RP11-599B13.6	17	p13.1	8054134	8066293	2.50638	0.0121974	0.112856	FALSE	FALSE	Trans (>250 kb)			5.03388
ENSG00000090863	GLG1	16	q23.1	74485856	74641012	2.50599	0.0122109	0.112862	FALSE	FALSE	Trans (>250 kb)			0.76999
ENSG00000124831	LRRFIP1	2	q37.3	238536219	238722325	2.50547	0.0122287	0.112992	FALSE	FALSE	Trans (>250 kb)			1.82738
ENSG00000167378	IRGQ	19	q13.31	44088521	44100287	2.50518	0.0122391	0.113079	FALSE	FALSE	Trans (>250 kb)			4.51882
ENSG00000196935	SRGAP1	12	q14.2	64238073	64541613	2.50341	0.0123003	0.113488	FALSE	FALSE	Trans (>250 kb)			3.75666
ENSG00000140992	PDPK1	16	p13.3	2587965	2653189	2.50331	0.0123038	0.113488	FALSE	FALSE	Trans (>250 kb)			3.2375
ENSG00000114648	KLHL18	3	p21.31	47324407	47388306	2.50208	0.0123466	0.113787	FALSE	FALSE	Trans (>250 kb)			7.13051
ENSG00000196705	ZNF431	19	p12	21324827	21373034	2.50178	0.0123571	0.113822	FALSE	FALSE	Trans (>250 kb)			3.62521
ENSG00000171853	TRAPPC12	2	p25.3	3383446	3488865	2.50083	0.0123904	0.11411	FALSE	FALSE	Trans (>250 kb)			4.41487
ENSG00000272325	NUDT3	6	p21.31	34247456	34360451	2.49851	0.0124715	0.114702	FALSE	FALSE	Trans (>250 kb)			0.654331
ENSG00000147324	MFHAS1	8	p23.1	8640864	8751155	2.49836	0.0124769	0.114702	FALSE	FALSE	Trans (>250 kb)			2.02912
ENSG00000170473	WIBG	12	q13.2	56295197	56326402	2.49723	0.0125168	0.114972	FALSE	FALSE	Trans (>250 kb)			0.851826
ENSG00000053254	FOXN3	14	q32.11	89591215	90085493	2.49682	0.0125312	0.115009	FALSE	FALSE	Trans (>250 kb)			1.71176
ENSG00000186007	LEMD1	1	q32.1	205350506	205425082	2.49675	0.0125336	0.115009	FALSE	FALSE	Trans (>250 kb)			6.84417
ENSG00000103005	USB1	16	q21	58033450	58055522	2.49648	0.0125433	0.115053	FALSE	FALSE	Trans (>250 kb)			3.24489
ENSG00000189332	RP11-113D6.10	11	p15.1	18230685	18236109	2.49515	0.0125904	0.115415	FALSE	FALSE	Trans (>250 kb)			2.13395
ENSG00000168395	ING5	2	q37.3	242641450	242668893	2.49488	0.0126	0.115415	FALSE	FALSE	Trans (>250 kb)			3.77929
ENSG00000186599	DEFB105B	8	p23.1	7345191	7347115	2.49422	0.0126234	0.115556	FALSE	FALSE	Trans (>250 kb)
ENSG00000183779	ZNF703	8	p11.23	37553269	37557537	2.49297	0.0126678	0.115775	FALSE	FALSE	129212	rs6468442	5.74642e-10	2.80386
ENSG00000119720	NRDE2	14	q32.11	90742580	90798481	2.49283	0.0126728	0.115775	FALSE	FALSE	Trans (>250 kb)			4.45771
ENSG00000140521	POLG	15	q26.1	89859534	89878092	2.49211	0.0126987	0.115943	FALSE	FALSE	5580	rs1006659	0	7.13051
ENSG00000197102	DYNC1H1	14	q32.31	102430865	102517129	2.48947	0.0127934	0.116699	FALSE	FALSE	Trans (>250 kb)			0.565854
ENSG00000114841	DNAH1	3	p21.1	52350335	52434507	2.48941	0.0127956	0.116699	FALSE	FALSE	Trans (>250 kb)			5.97961
ENSG00000102900	NUP93	16	q13	56764017	56878797	2.48825	0.0128373	0.116883	FALSE	FALSE	Trans (>250 kb)			0.23634
ENSG00000089159	PXN	12	q24.31	120648250	120703574	2.48807	0.0128438	0.116883	FALSE	FALSE	Trans (>250 kb)			3.81684
ENSG00000172350	ABCG4	11	q23.3	119019722	119033360	2.48782	0.0128529	0.116883	FALSE	FALSE	Trans (>250 kb)			4.69234
ENSG00000141905	NFIC	19	p13.3	3359561	3469215	2.48631	0.0129074	0.117119	FALSE	FALSE	Trans (>250 kb)			2.58461
ENSG00000223496	EXOSC6	16	q22.1	70284134	70285833	2.48585	0.0129242	0.117162	FALSE	FALSE	Trans (>250 kb)			5.23407
ENSG00000075702	WDR62	19	q13.12	36545783	36596008	2.48509	0.0129518	0.117273	FALSE	FALSE	Trans (>250 kb)			0.0880247
ENSG00000118263	KLF7	2	q33.3	207938861	208031991	2.48274	0.0130376	0.117797	FALSE	FALSE	Trans (>250 kb)			3.16016
ENSG00000170889	RPS9	19	q13.42	54704610	54752862	2.4817	0.0130756	0.118076	FALSE	FALSE	Trans (>250 kb)			1.92249
ENSG00000112039	FANCE	6	p21.31	35420138	35434880	2.48081	0.0131083	0.118266	FALSE	FALSE	Trans (>250 kb)			1.82472
ENSG00000170638	TRABD	22	q13.33	50624344	50638027	2.48066	0.0131141	0.118266	FALSE	FALSE	Trans (>250 kb)			0.798281
ENSG00000115504	EHBP1	2	p15	62900986	63273622	2.48049	0.0131201	0.118266	FALSE	FALSE	Trans (>250 kb)			2.81686
ENSG00000141376	BCAS3	17	q23.2	58754814	59470199	2.47977	0.0131469	0.118453	FALSE	FALSE	Trans (>250 kb)			2.85902
ENSG00000152284	TCF7L1	2	p11.2	85360533	85537511	2.47954	0.0131553	0.118481	FALSE	FALSE	Trans (>250 kb)			5.92751
ENSG00000198909	MAP3K3	17	q23.3	61699775	61773663	2.47898	0.0131759	0.118543	FALSE	FALSE	Trans (>250 kb)			2.32921
ENSG00000140465	CYP1A1	15	q24.1	75011883	75017951	2.47867	0.0131874	0.118543	FALSE	FALSE	Trans (>250 kb)			6.47699
ENSG00000054598	FOXC1	6	p25.3	1610681	1614127	2.47859	0.0131903	0.118543	FALSE	FALSE	Trans (>250 kb)			3.74298
ENSG00000133606	MKRN1	7	q34	140152840	140179369	2.47683	0.0132556	0.118965	FALSE	FALSE	Trans (>250 kb)			0.643348
ENSG00000107263	RAPGEF1	9	q34.13	134452157	134615461	2.47584	0.0132924	0.11916	FALSE	FALSE	Trans (>250 kb)			0.0746968
ENSG00000137460	FHDC1	4	q31.3	153857504	153900848	2.47501	0.0133233	0.119269	FALSE	FALSE	Trans (>250 kb)			3.89804
ENSG00000198225	FKBP1C	6	q12	63921351	63922929	2.47422	0.0133527	0.119383	FALSE	FALSE	Trans (>250 kb)			0.908122
ENSG00000128602	SMO	7	q32.1	128828713	128853386	2.47351	0.0133793	0.119415	FALSE	FALSE	126303	rs1476193	2.3274e-10	2.76746
ENSG00000162881	OXER1	2	p21	42989642	42991401	2.4728	0.0134058	0.119523	FALSE	FALSE	Trans (>250 kb)			2.27933
ENSG00000114626	ABTB1	3	q21.3	127391778	127399768	2.47258	0.0134141	0.119555	FALSE	FALSE	Trans (>250 kb)			3.19338
ENSG00000151240	DIP2C	10	p15.3	320130	735683	2.47171	0.0134467	0.119793	FALSE	FALSE	Trans (>250 kb)			3.53739
ENSG00000164715	LMTK2	7	q21.3	97736197	97838945	2.47147	0.013456	0.119834	FALSE	FALSE	Trans (>250 kb)			4.00805
ENSG00000111224	PARP11	12	p13.32	3900213	3982608	2.47132	0.0134617	0.119834	FALSE	FALSE	Trans (>250 kb)			1.30548
ENSG00000172687	ZNF738	19	p12	21541732	21562104	2.46979	0.0135192	0.120238	FALSE	FALSE	Trans (>250 kb)			1.74067
ENSG00000104979	C19orf53	19	p13.2	13884982	13889276	2.46856	0.0135657	0.120439	FALSE	FALSE	124511	rs34492359	3.02e-10	3.51147
ENSG00000225828	FAM229A	1	p35.1	32826871	32829879	2.46789	0.0135912	0.120456	FALSE	FALSE	Trans (>250 kb)			1.17243
ENSG00000175592	FOSL1	11	q13.1	65659520	65668044	2.46555	0.0136802	0.12108	FALSE	FALSE	Trans (>250 kb)			4.17304
ENSG00000132170	PPARG	3	p25.2	12328867	12475855	2.46523	0.0136924	0.121151	FALSE	FALSE	0	rs11128597	6.06406e-09	7.13051
ENSG00000198740	ZNF652	17	q21.33	47366568	47439835	2.46155	0.013834	0.121748	FALSE	FALSE	Trans (>250 kb)			0.589547
ENSG00000129925	TMEM8A	16	p13.3	420773	437113	2.4615	0.0138357	0.121748	FALSE	FALSE	Trans (>250 kb)			4.70762
ENSG00000136731	UGGT1	2	q14.3	128848774	128953251	2.46134	0.0138419	0.121748	FALSE	FALSE	Trans (>250 kb)			3.0965
ENSG00000213398	LCAT	16	q22.1	67973653	67978034	2.46131	0.0138429	0.121748	FALSE	FALSE	Trans (>250 kb)			4.504
ENSG00000079805	DNM2	19	p13.2	10828755	10944164	2.46014	0.0138883	0.122057	FALSE	FALSE	Trans (>250 kb)			3.34597
ENSG00000137166	FOXP4	6	p21.1	41514164	41570122	2.45984	0.0138998	0.122059	FALSE	FALSE	Trans (>250 kb)			7.13051
ENSG00000270394	MTRNR2L13	4	q26	117220016	117221520	2.45826	0.0139611	0.12249	FALSE	FALSE	Trans (>250 kb)			0.114478
ENSG00000249967	PI4K2A	10	q24.2	99344131	99433667	2.45744	0.0139932	0.122546	FALSE	FALSE	Trans (>250 kb)			2.68981
ENSG00000084693	AGBL5	2	p23.3	27265232	27293490	2.45659	0.0140261	0.12272	FALSE	FALSE	107360	rs1978881	1.88738e-15	7.13051
ENSG00000173757	STAT5B	17	q21.2	40351186	40428725	2.45594	0.0140518	0.122878	FALSE	FALSE	Trans (>250 kb)			2.60643
ENSG00000119715	ESRRB	14	q24.3	76776957	76968178	2.45514	0.0140828	0.123087	FALSE	FALSE	Trans (>250 kb)			4.73249
ENSG00000066135	KDM4A	1	p34.1	44115829	44171186	2.45483	0.0140951	0.123156	FALSE	FALSE	Trans (>250 kb)			1.67548
ENSG00000213995	CARKD	13	q34	111267881	111292340	2.45455	0.014106	0.123185	FALSE	FALSE	Trans (>250 kb)			2.16423
ENSG00000261514	RP11-527L4.2	17	q21.31	42015731	42016327	2.45308	0.0141639	0.123452	FALSE	FALSE	Trans (>250 kb)			7.13051
ENSG00000162873	KLHDC8A	1	q32.1	205305220	205326218	2.45186	0.0142122	0.123615	FALSE	FALSE	Trans (>250 kb)			5.57696
ENSG00000074621	SLC24A1	15	q22.31	65903704	65953333	2.45184	0.0142129	0.123615	FALSE	FALSE	Trans (>250 kb)			2.86656
ENSG00000132970	WASF3	13	q12.13	27131840	27263085	2.45183	0.0142133	0.123615	FALSE	FALSE	Trans (>250 kb)			1.09727
ENSG00000170369	CST2	20	p11.21	23804406	23807368	2.45152	0.0142253	0.123651	FALSE	FALSE	Trans (>250 kb)			2.2743
ENSG00000090621	PABPC4	1	p34.3	40026488	40042462	2.45121	0.0142378	0.123651	FALSE	FALSE	Trans (>250 kb)			2.41009
ENSG00000148841	ITPRIP	10	q25.1	106071894	106098162	2.45104	0.0142443	0.123651	FALSE	FALSE	Trans (>250 kb)			0.114856
ENSG00000107518	ATRNL1	10	q25.3	116853124	117708503	2.45088	0.0142508	0.123651	FALSE	FALSE	Trans (>250 kb)			2.08305
ENSG00000047578	KIAA0556	16	p12.1	27561454	27791690	2.45055	0.0142639	0.123651	FALSE	FALSE	Trans (>250 kb)			3.82681
ENSG00000183072	NKX2-5	5	q35.1	172659112	172662360	2.45012	0.0142808	0.123717	FALSE	FALSE	Trans (>250 kb)			0.734402
ENSG00000082293	COL19A1	6	q13	70576463	70919679	2.44965	0.0142996	0.123717	FALSE	FALSE	Trans (>250 kb)			2.8444
ENSG00000100867	DHRS2	14	q11.2	24099324	24114848	2.44964	0.0142997	0.123717	FALSE	FALSE	Trans (>250 kb)			1.23099
ENSG00000099364	FBXL19	16	p11.2	30934376	30960104	2.44899	0.0143257	0.123822	FALSE	FALSE	Trans (>250 kb)			1.17843
ENSG00000170734	POLH	6	p21.1	43543887	43586701	2.44868	0.0143381	0.12386	FALSE	FALSE	Trans (>250 kb)			0.910396
ENSG00000166532	RIMKLB	12	p13.31	8834196	8935691	2.44769	0.0143777	0.124024	FALSE	FALSE	Trans (>250 kb)
ENSG00000012232	EXTL3	8	p21.1	28457986	28613116	2.44671	0.0144168	0.124117	FALSE	FALSE	Trans (>250 kb)			3.43815
ENSG00000186185	KIF18B	17	q21.31	43002077	43025082	2.4463	0.0144333	0.124146	FALSE	FALSE	Trans (>250 kb)			4.77741
ENSG00000132010	ZNF20	19	p13.2	12203658	12251222	2.44553	0.0144638	0.124218	FALSE	FALSE	Trans (>250 kb)			2.48794
ENSG00000269891	ARHGAP19-SLIT1	10	q24.1	98757795	99052413	2.44353	0.0145444	0.124441	FALSE	FALSE	Trans (>250 kb)			6.47229
ENSG00000119522	DENND1A	9	q33.3	126141933	126692431	2.44337	0.014551	0.124452	FALSE	FALSE	0	rs2768815	0	7.13051
ENSG00000124496	TRERF1	6	p21.1	42192669	42419789	2.43984	0.0146938	0.125424	FALSE	FALSE	Trans (>250 kb)			0.922794
ENSG00000005483	KMT2E	7	q22.3	104654626	104754808	2.43973	0.0146982	0.125424	FALSE	FALSE	Trans (>250 kb)			1.00454
ENSG00000109103	UNC119	17	q11.2	26873725	26879686	2.43945	0.0147095	0.125434	FALSE	FALSE	Trans (>250 kb)			3.01737
ENSG00000136861	CDK5RAP2	9	q33.2	123151147	123342448	2.43925	0.0147176	0.125434	FALSE	FALSE	Trans (>250 kb)			1.66939
ENSG00000142149	HUNK	21	q22.11	33245628	33416946	2.43894	0.0147304	0.125451	FALSE	FALSE	Trans (>250 kb)			2.5776
ENSG00000125398	SOX9	17	q24.3	70117161	70122561	2.43506	0.0148895	0.126326	FALSE	FALSE	Trans (>250 kb)			1.02573
ENSG00000169057	MECP2	X	q28	153287024	153363212	2.43468	0.0149049	0.126326	FALSE	FALSE	Trans (>250 kb)
ENSG00000062485	CS	12	q13.3	56665483	56694176	2.43465	0.0149061	0.126326	FALSE	FALSE	Trans (>250 kb)			1.4544
ENSG00000105127	AKAP8	19	p13.12	15464196	15490609	2.43357	0.0149507	0.126544	FALSE	FALSE	Trans (>250 kb)			1.70475
ENSG00000228804	RP11-211G3.3	3	q27.3	187420101	187451637	2.43254	0.0149933	0.126735	FALSE	FALSE	Trans (>250 kb)			2.40329
ENSG00000167258	CDK12	17	q12	37617764	37721160	2.43215	0.0150094	0.126826	FALSE	FALSE	96322	rs2271308	2.59792e-14	7.13051
ENSG00000259363	CTD-2054N24.2	15	q26.3	100347228	100417353	2.43096	0.0150589	0.127144	FALSE	FALSE	Trans (>250 kb)			4.29913
ENSG00000103275	UBE2I	16	p13.3	1355548	1377019	2.43068	0.0150706	0.127171	FALSE	FALSE	Trans (>250 kb)			2.46117
ENSG00000163083	INHBB	2	q14.2	121103719	121109384	2.42987	0.0151042	0.127197	FALSE	FALSE	34206	rs6712151	7.17204e-14	5.05346
ENSG00000204120	GIGYF2	2	q37.1	233562009	233725285	2.42885	0.0151469	0.127234	FALSE	FALSE	Trans (>250 kb)			0.759915
ENSG00000072364	AFF4	5	q31.1	132211071	132299326	2.42851	0.0151612	0.127256	FALSE	FALSE	Trans (>250 kb)			1.38966
ENSG00000148408	CACNA1B	9	q34.3	140772241	141019076	2.42838	0.0151665	0.12727	FALSE	FALSE	Trans (>250 kb)
ENSG00000141279	NPEPPS	17	q21.32	45600308	45700642	2.4279	0.0151865	0.127411	FALSE	FALSE	Trans (>250 kb)			0.594624
ENSG00000116212	LRRC42	1	p32.3	54411750	54433841	2.42712	0.0152193	0.127632	FALSE	FALSE	Trans (>250 kb)			0.484562
ENSG00000120029	C10orf76	10	q24.32	103605356	103815950	2.42629	0.0152542	0.127692	FALSE	FALSE	Trans (>250 kb)			4.67523
ENSG00000177504	VCX2	X	p22.31	8137989	8139308	2.42541	0.0152909	0.127692	FALSE	FALSE	Trans (>250 kb)
ENSG00000165626	BEND7	10	p13	13480484	13570974	2.42534	0.0152939	0.127692	FALSE	FALSE	Trans (>250 kb)			1.2201
ENSG00000110844	PRPF40B	12	q13.12	49962001	50038449	2.42511	0.0153039	0.127698	FALSE	FALSE	Trans (>250 kb)			2.75611
ENSG00000206150	RNASE13	14	q11.2	21500979	21502944	2.42415	0.0153442	0.127707	FALSE	FALSE	Trans (>250 kb)			5.31522
ENSG00000197976	AKAP17A	X	p22.33	1710486	1721407	2.42221	0.0154264	0.128212	FALSE	FALSE	Trans (>250 kb)
ENSG00000196961	AP2A1	19	q13.33	50270225	50310370	2.422	0.0154352	0.128212	FALSE	FALSE	94848	rs4239488	4.5608e-13	6.76202
ENSG00000103145	HCFC1R1	16	p13.3	3072621	3074287	2.42199	0.0154359	0.128212	FALSE	FALSE	Trans (>250 kb)			1.22778
ENSG00000185231	MC2R	18	p11.21	13882043	13915706	2.42193	0.0154385	0.128212	FALSE	FALSE	Trans (>250 kb)			1.01204
ENSG00000068354	TBC1D25	X	p11.23	48397845	48420997	2.42118	0.0154703	0.128332	FALSE	FALSE	Trans (>250 kb)
ENSG00000205517	RGL3	19	p13.2	11495017	11530018	2.42081	0.015486	0.128397	FALSE	FALSE	Trans (>250 kb)			2.90696
ENSG00000109424	UCP1	4	q31.1	141480588	141489959	2.41901	0.0155628	0.128767	FALSE	FALSE	Trans (>250 kb)			3.53134
ENSG00000204304	PBX2	6	p21.32	32152512	32157963	2.41846	0.0155864	0.128772	FALSE	FALSE	12699	rs9267817	2.43139e-14	7.13051
ENSG00000173334	TRIB1	8	q24.13	126442563	126450647	2.41785	0.0156126	0.128878	FALSE	FALSE	Trans (>250 kb)			1.94608
ENSG00000261609	GAN	16	q23.2	81348557	81424489	2.41761	0.0156229	0.128907	FALSE	FALSE	Trans (>250 kb)			1.79444
ENSG00000198028	ZNF560	19	p13.2	9577183	9609283	2.41583	0.0156994	0.129261	FALSE	FALSE	Trans (>250 kb)			0.317486
ENSG00000131653	TRAF7	16	p13.3	2205699	2228130	2.41528	0.015723	0.129261	FALSE	FALSE	Trans (>250 kb)			0.0958274
ENSG00000189060	H1F0	22	q13.1	38201114	38203442	2.41513	0.0157298	0.129261	FALSE	FALSE	Trans (>250 kb)			4.39737
ENSG00000153179	RASSF3	12	q14.2	65004293	65091347	2.415	0.0157352	0.129261	FALSE	FALSE	Trans (>250 kb)			1.82738
ENSG00000130402	ACTN4	19	q13.2	39138289	39222223	2.41159	0.015883	0.130153	FALSE	FALSE	Trans (>250 kb)			1.59265
ENSG00000130427	EPO	7	q22.1	100318423	100321323	2.4115	0.015887	0.130153	FALSE	FALSE	Trans (>250 kb)			2.85163
ENSG00000065802	ASB1	2	q37.3	239335383	239360891	2.41042	0.015934	0.130206	FALSE	FALSE	Trans (>250 kb)			0.799143
ENSG00000262633	RP11-156P1.2	17	q21.32	45000499	45124520	2.41032	0.0159383	0.130206	FALSE	FALSE	Trans (>250 kb)			1.46348
ENSG00000081665	ZNF506	19	p13.11	19896648	19932560	2.41025	0.0159415	0.130206	FALSE	FALSE	Trans (>250 kb)			6.07678
ENSG00000181625	SLX1B	16	p11.2	29465822	29469540	2.40925	0.0159854	0.130478	FALSE	FALSE	Trans (>250 kb)
ENSG00000141699	FAM134C	17	q21.2	40731531	40762641	2.40911	0.0159914	0.130478	FALSE	FALSE	Trans (>250 kb)			5.39317
ENSG00000162402	USP24	1	p32.3	55532032	55680786	2.40515	0.016166	0.131342	FALSE	FALSE	Trans (>250 kb)			0.00169181
ENSG00000215193	PEX26	22	q11.21	18560689	18613905	2.4049	0.0161771	0.131366	FALSE	FALSE	Trans (>250 kb)			2.42169
ENSG00000110427	KIAA1549L	11	p13	33563618	33695648	2.40362	0.0162336	0.131722	FALSE	FALSE	Trans (>250 kb)			1.3382
ENSG00000176915	ANKLE2	12	q24.33	133302254	133338474	2.40277	0.0162713	0.131916	FALSE	FALSE	Trans (>250 kb)			2.30001
ENSG00000168924	LETM1	4	p16.3	1813206	1857974	2.40161	0.0163232	0.132184	FALSE	FALSE	Trans (>250 kb)			1.88342
ENSG00000250254	PTTG2	4	p14	37962056	37962746	2.40132	0.0163361	0.132207	FALSE	FALSE	Trans (>250 kb)			2.96268
ENSG00000125753	VASP	19	q13.32	46009837	46030241	2.40055	0.0163704	0.13238	FALSE	FALSE	Trans (>250 kb)			2.51071
ENSG00000130313	PGLS	19	p13.11	17622438	17632097	2.39629	0.0165619	0.133323	FALSE	FALSE	Trans (>250 kb)			2.63357
ENSG00000164047	CAMP	3	p21.31	48264837	48266981	2.3962	0.0165662	0.133323	FALSE	FALSE	Trans (>250 kb)			7.13051
ENSG00000176407	KCMF1	2	p11.2	85198216	85286595	2.39613	0.0165692	0.133323	FALSE	FALSE	Trans (>250 kb)			3.32278
ENSG00000184381	PLA2G6	22	q13.1	38507502	38601697	2.3945	0.0166431	0.133747	FALSE	FALSE	Trans (>250 kb)			0.359691
ENSG00000160767	FAM189B	1	q22	155216996	155225274	2.39433	0.0166508	0.133747	FALSE	FALSE	Trans (>250 kb)			3.01737
ENSG00000116273	PHF13	1	p36.31	6673745	6684093	2.39359	0.0166842	0.133913	FALSE	FALSE	1016	rs11583755	2.735e-10	7.13051
ENSG00000112406	HECA	6	q24.1	139456249	139501939	2.39307	0.0167081	0.133924	FALSE	FALSE	Trans (>250 kb)			2.12071
ENSG00000215421	ZNF407	18	q22.3	72265106	72777627	2.39125	0.016791	0.134439	FALSE	FALSE	Trans (>250 kb)			1.99589
ENSG00000185019	UBOX5	20	p13	3088219	3140842	2.39112	0.0167969	0.134439	FALSE	FALSE	Trans (>250 kb)			1.71557
ENSG00000185960	SHOX	X	p22.33	585079	620146	2.39057	0.0168223	0.134512	FALSE	FALSE	Trans (>250 kb)
ENSG00000100908	EMC9	14	q12	24608174	24610797	2.38735	0.0169701	0.13541	FALSE	FALSE	Trans (>250 kb)			2.0616
ENSG00000196712	NF1	17	q11.2	29421945	29709134	2.38673	0.0169988	0.13549	FALSE	FALSE	Trans (>250 kb)			1.05829
ENSG00000232748	ZNF668	16	p11.2	31072813	31073451	2.38546	0.0170577	0.135851	FALSE	FALSE	Trans (>250 kb)			0.549166
ENSG00000161914	ZNF653	19	p13.2	11594242	11616738	2.38546	0.0170577	0.135851	FALSE	FALSE	Trans (>250 kb)			3.82847
ENSG00000156873	PHKG2	16	p11.2	30759591	30772490	2.38456	0.0170997	0.136134	FALSE	FALSE	Trans (>250 kb)			0.486818
ENSG00000176165	FOXG1	14	q12	29235050	29238870	2.38419	0.017117	0.136208	FALSE	FALSE	Trans (>250 kb)			2.56061
ENSG00000090975	PITPNM2	12	q24.31	123468027	123634562	2.38397	0.0171271	0.136251	FALSE	FALSE	0	rs1106240	0	7.13051
ENSG00000073792	IGF2BP2	3	q27.2	185361527	185542844	2.38387	0.0171316	0.136251	FALSE	FALSE	Trans (>250 kb)			1.14641
ENSG00000142700	DMRTA2	1	p32.3	50883222	50889172	2.38304	0.0171705	0.136449	FALSE	FALSE	Trans (>250 kb)			6.57483
ENSG00000176946	THAP4	2	q37.3	242523820	242576864	2.38122	0.0172553	0.137038	FALSE	FALSE	Trans (>250 kb)			2.95274
ENSG00000139266	Mar-09	12	q14.1	58148881	58154190	2.3806	0.0172845	0.137183	FALSE	FALSE	Trans (>250 kb)			6.34636
ENSG00000249115	HAUS5	19	q13.12	36103646	36116251	2.37913	0.0173536	0.137502	FALSE	FALSE	Trans (>250 kb)			6.78751
ENSG00000173809	TDRD12	19	q13.11	33210659	33320483	2.37783	0.0174151	0.138038	FALSE	FALSE	94866	rs73051162	4.40302e-10	3.60233
ENSG00000160161	CILP2	19	p13.11	19649057	19657468	2.37731	0.0174395	0.138101	FALSE	FALSE	Trans (>250 kb)			0.471917
ENSG00000060982	BCAT1	12	p12.1	24964295	25102393	2.37712	0.0174486	0.138101	FALSE	FALSE	Trans (>250 kb)			2.24377
ENSG00000181827	RFX7	15	q21.3	56379478	56535483	2.37676	0.0174655	0.13817	FALSE	FALSE	Trans (>250 kb)			5.05713
ENSG00000005156	LIG3	17	q12	33307513	33332083	2.37513	0.0175426	0.138432	FALSE	FALSE	Trans (>250 kb)			4.00559
ENSG00000104880	ARHGEF18	19	p13.2	7459999	7537363	2.37384	0.017604	0.138688	FALSE	FALSE	Trans (>250 kb)			6.52667
ENSG00000186579	DEFB106A	8	p23.1	7682694	7686575	2.37332	0.0176291	0.138761	FALSE	FALSE	Trans (>250 kb)
ENSG00000144648	ACKR2	3	p22.1	42846244	42929466	2.37212	0.0176864	0.139033	FALSE	FALSE	Trans (>250 kb)			2.05224
ENSG00000219607	PPP1R3G	6	p25.1	5085720	5087455	2.37198	0.0176932	0.139033	FALSE	FALSE	Trans (>250 kb)			1.05808
ENSG00000160233	LRRC3	21	q22.3	45875369	45878739	2.3716	0.0177114	0.13912	FALSE	FALSE	Trans (>250 kb)			2.07869
ENSG00000065989	PDE4A	19	p13.2	10527449	10580305	2.37114	0.0177333	0.139184	FALSE	FALSE	Trans (>250 kb)			5.5407
ENSG00000172554	SNTG2	2	p25.3	946554	1371385	2.3707	0.0177542	0.13924	FALSE	FALSE	Trans (>250 kb)			0.423154
ENSG00000125744	RTN2	19	q13.32	45988547	46000319	2.3693	0.0178218	0.139632	FALSE	FALSE	Trans (>250 kb)			2.95274
ENSG00000166483	WEE1	11	p15.4	9595228	9615004	2.36802	0.0178833	0.13998	FALSE	FALSE	Trans (>250 kb)			3.31036
ENSG00000139668	WDFY2	13	q14.3	52158644	52336171	2.36766	0.0179011	0.139992	FALSE	FALSE	Trans (>250 kb)			1.44259
ENSG00000157106	SMG1	16	p12.3	18816175	18937776	2.3675	0.0179086	0.139992	FALSE	FALSE	Trans (>250 kb)			1.4275
ENSG00000128829	EIF2AK4	15	q15.1	40226347	40327797	2.36732	0.0179173	0.139992	FALSE	FALSE	Trans (>250 kb)			3.85032
ENSG00000197363	ZNF517	8	q24.3	146024261	146036554	2.36722	0.0179223	0.139992	FALSE	FALSE	Trans (>250 kb)			1.86171
ENSG00000107140	TESK1	9	p13.3	35605367	35610038	2.36708	0.0179289	0.14	FALSE	FALSE	Trans (>250 kb)			2.65422
ENSG00000122490	PQLC1	18	q23	77662420	77711664	2.36659	0.0179527	0.140154	FALSE	FALSE	0	rs56296281	4.16752e-11	7.13051
ENSG00000116761	CTH	1	p31.1	70876901	70905534	2.365	0.01803	0.140594	FALSE	FALSE	Trans (>250 kb)			4.34872
ENSG00000221923	ZNF880	19	q13.41	52873170	52889048	2.36412	0.0180728	0.140825	FALSE	FALSE	Trans (>250 kb)			1.75627
ENSG00000142453	CARM1	19	p13.2	10982189	11033453	2.36409	0.0180744	0.140825	FALSE	FALSE	Trans (>250 kb)			2.42881
ENSG00000178904	DPY19L3	19	q13.11	32896449	32976801	2.36379	0.0180891	0.140903	FALSE	FALSE	Trans (>250 kb)			1.52349
ENSG00000181852	RNF41	12	q13.3	56598285	56615717	2.3622	0.018167	0.14131	FALSE	FALSE	Trans (>250 kb)			2.44095
ENSG00000160410	SHKBP1	19	q13.2	41082757	41097305	2.36213	0.0181703	0.14131	FALSE	FALSE	Trans (>250 kb)			0.59298
ENSG00000141570	CBX8	17	q25.3	77765931	77775482	2.36128	0.0182121	0.141529	FALSE	FALSE	Trans (>250 kb)			4.25016
ENSG00000269506	AC110792.1	4	q12	54927213	54927377	2.36074	0.0182386	0.141614	FALSE	FALSE	Trans (>250 kb)			1.49148
ENSG00000140505	CYP1A2	15	q24.1	75041185	75048543	2.35981	0.0182842	0.141872	FALSE	FALSE	Trans (>250 kb)			5.9962
ENSG00000135540	NHSL1	6	q24.1	138743180	139013708	2.35854	0.0183471	0.142157	FALSE	FALSE	Trans (>250 kb)			1.84841
ENSG00000163884	KLF15	3	q21.3	126061478	126076285	2.35848	0.0183499	0.142157	FALSE	FALSE	83426	rs62264698	2.17418e-09	1.05239
ENSG00000175832	ETV4	17	q21.31	41605212	41656988	2.35842	0.0183531	0.142157	FALSE	FALSE	80588	rs7213882	1.21225e-09	6.61383
ENSG00000174197	MGA	15	q15.1	41913422	42062141	2.35762	0.0183924	0.142339	FALSE	FALSE	0	rs2616	4.14611e-09	7.13051
ENSG00000203995	ZYG11A	1	p32.3	53308183	53360670	2.3569	0.018428	0.142555	FALSE	FALSE	Trans (>250 kb)			0.20488
ENSG00000222012	AC005481.5	7	q36.3	157406715	157411457	2.35681	0.0184324	0.142555	FALSE	FALSE	Trans (>250 kb)			1.13943
ENSG00000015532	XYLT2	17	q21.33	48423453	48440499	2.35568	0.0184887	0.142888	FALSE	FALSE	Trans (>250 kb)			3.18169
ENSG00000178999	AURKB	17	p13.1	8108056	8113918	2.35467	0.0185392	0.143268	FALSE	FALSE	Trans (>250 kb)			3.67156
ENSG00000100290	BIK	22	q13.2	43506754	43525718	2.35415	0.0185653	0.143458	FALSE	FALSE	Trans (>250 kb)			2.37924
ENSG00000270033	RP11-51L5.7	17	q23.2	60349848	60360276	2.35277	0.018634	0.14381	FALSE	FALSE	Trans (>250 kb)			1.76157
ENSG00000163166	IWS1	2	q14.3	128193783	128284462	2.35203	0.0186712	0.144033	FALSE	FALSE	Trans (>250 kb)			2.61783
ENSG00000130449	ZSWIM6	5	q12.1	60628100	60841997	2.35113	0.0187165	0.14421	FALSE	FALSE	Trans (>250 kb)			7.13051
ENSG00000136485	DCAF7	17	q23.3	61627822	61671639	2.35052	0.0187472	0.144345	FALSE	FALSE	Trans (>250 kb)			0.969658
ENSG00000149735	GPHA2	11	q13.1	64701943	64703360	2.3504	0.0187531	0.144345	FALSE	FALSE	Trans (>250 kb)			0.871994
ENSG00000185278	ZBTB37	1	q25.1	173837220	173872687	2.35008	0.0187695	0.144365	FALSE	FALSE	Trans (>250 kb)			2.38783
ENSG00000130038	EFCAB4B	12	p13.32	3715799	3873985	2.35004	0.0187714	0.144365	FALSE	FALSE	Trans (>250 kb)			1.73953
ENSG00000183475	ASB7	15	q26.3	101142739	101191910	2.34962	0.0187926	0.144452	FALSE	FALSE	Trans (>250 kb)			1.79069
ENSG00000197928	ZNF677	19	q13.42	53731577	53758151	2.34909	0.0188191	0.144617	FALSE	FALSE	Trans (>250 kb)			2.05122
ENSG00000085999	RAD54L	1	p34.1	46713360	46744145	2.34776	0.0188867	0.144726	FALSE	FALSE	3155	rs12044708	4.55191e-15	7.13051
ENSG00000230510	PPP5D1	19	q13.32	46984053	47104457	2.34749	0.0189004	0.144726	FALSE	FALSE	88306	rs2110577	3.21965e-15	3.18169
ENSG00000079393	DUSP13	10	q22.2	76854192	76868979	2.34702	0.0189242	0.144753	FALSE	FALSE	Trans (>250 kb)			0.00444883
ENSG00000023330	ALAS1	3	p21.2	52232102	52248343	2.34526	0.019014	0.145113	FALSE	FALSE	Trans (>250 kb)			5.72417
ENSG00000197024	ZNF398	7	q36.1	148823508	148880116	2.34427	0.0190646	0.145182	FALSE	FALSE	Trans (>250 kb)			2.88216
ENSG00000170545	SMAGP	12	q13.13	51638342	51664674	2.34397	0.0190796	0.145182	FALSE	FALSE	Trans (>250 kb)			0.246662
ENSG00000167524	SGK494	17	q11.2	26934982	26941218	2.34394	0.0190813	0.145182	FALSE	FALSE	Trans (>250 kb)			4.66345
ENSG00000090238	YPEL3	16	p11.2	30103635	30108236	2.34385	0.0190861	0.145182	FALSE	FALSE	Trans (>250 kb)			5.15163
ENSG00000125787	GNRH2	20	p13	3024268	3026393	2.34373	0.0190919	0.145182	FALSE	FALSE	Trans (>250 kb)			3.53357
ENSG00000132635	PCED1A	20	p13	2815960	2821836	2.34288	0.0191358	0.145371	FALSE	FALSE	Trans (>250 kb)			1.24067
ENSG00000132405	TBC1D14	4	p16.1	6910969	7034845	2.34271	0.0191445	0.145385	FALSE	FALSE	Trans (>250 kb)			2.69926
ENSG00000155034	FBXL18	7	p22.1	5470966	5553429	2.34197	0.0191823	0.145632	FALSE	FALSE	18210	rs4628168	0	5.45131
ENSG00000142528	ZNF473	19	q13.33	50528971	50556671	2.3416	0.0192012	0.145632	FALSE	FALSE	123753	rs4239488	4.5608e-13	2.13763
ENSG00000095951	HIVEP1	6	p24.1	12008995	12165232	2.34147	0.019208	0.145632	FALSE	FALSE	Trans (>250 kb)			3.12278
ENSG00000088808	PPP1R13B	14	q32.33	104200089	104313927	2.34113	0.0192253	0.145635	FALSE	FALSE	Trans (>250 kb)			5.62045
ENSG00000009954	BAZ1B	7	q11.23	72854728	72936608	2.34034	0.0192664	0.145718	FALSE	FALSE	Trans (>250 kb)			4.06846
ENSG00000065357	DGKA	12	q13.2	56321103	56347811	2.34032	0.019267	0.145718	FALSE	FALSE	Trans (>250 kb)			0.56659
ENSG00000161847	RAVER1	19	p13.2	10426888	10444316	2.33984	0.019292	0.145866	FALSE	FALSE	Trans (>250 kb)			5.59277
ENSG00000168454	TXNDC2	18	p11.22	9885763	9889272	2.33857	0.0193579	0.146186	FALSE	FALSE	Trans (>250 kb)			2.05224
ENSG00000121774	KHDRBS1	1	p35.1	32479430	32526451	2.33779	0.0193979	0.146416	FALSE	FALSE	Trans (>250 kb)			4.227
ENSG00000141965	FEM1A	19	p13.3	4791728	4795571	2.33707	0.0194356	0.146562	FALSE	FALSE	Trans (>250 kb)			1.70261
ENSG00000104827	CGB	19	q13.33	49526126	49527590	2.33683	0.0194479	0.146567	FALSE	FALSE	Trans (>250 kb)			2.22253
ENSG00000169515	CCDC8	19	q13.32	46913629	46916841	2.336	0.0194914	0.146831	FALSE	FALSE	17882	rs2110577	3.21965e-15	7.13051
ENSG00000103187	COTL1	16	q24.1	84599200	84651683	2.33531	0.019527	0.146913	FALSE	FALSE	Trans (>250 kb)			3.67145
ENSG00000267757	C19orf83	19	q13.32	46144752	46146098	2.3347	0.0195593	0.147062	FALSE	FALSE	Trans (>250 kb)			0.704853
ENSG00000198408	MGEA5	10	q24.32	103544200	103578696	2.33391	0.0196006	0.147302	FALSE	FALSE	Trans (>250 kb)			3.92391
ENSG00000052749	RRP12	10	q24.1	99116115	99161127	2.33388	0.0196021	0.147302	FALSE	FALSE	Trans (>250 kb)			6.13502
ENSG00000104823	ECH1	19	q13.2	39306062	39322645	2.33043	0.0197832	0.148392	FALSE	FALSE	Trans (>250 kb)			3.5178
ENSG00000142409	ZNF787	19	q13.43	56598732	56632649	2.33024	0.0197937	0.148416	FALSE	FALSE	100110	rs2867235	1.44329e-15	3.53357
ENSG00000187678	SPRY4	5	q31.3	141689992	141706020	2.33011	0.0198005	0.148416	FALSE	FALSE	13558	rs11738325	3.32332e-10	7.13051
ENSG00000077238	IL4R	16	p12.1	27324989	27376099	2.3288	0.0198697	0.148703	FALSE	FALSE	Trans (>250 kb)			0.0728119
ENSG00000105668	UPK1A	19	q13.12	36157715	36169367	2.32866	0.019877	0.148703	FALSE	FALSE	Trans (>250 kb)			5.38156
ENSG00000102057	KCND1	X	p11.23	48818639	48827976	2.32814	0.0199047	0.148703	FALSE	FALSE	Trans (>250 kb)
ENSG00000111859	NEDD9	6	p24.2	11183531	11382581	2.32806	0.0199089	0.148703	FALSE	FALSE	0	rs9468656	1.231e-08	7.13051
ENSG00000082497	SERTAD4	1	q32.2	210406144	210419976	2.3266	0.0199865	0.149054	FALSE	FALSE	Trans (>250 kb)			2.43121
ENSG00000182923	CEP63	3	q22.2	134204585	134293859	2.32569	0.0200349	0.149269	FALSE	FALSE	Trans (>250 kb)			0.7189
ENSG00000006377	DLX6	7	q21.3	96634860	96640351	2.32542	0.0200494	0.149269	FALSE	FALSE	Trans (>250 kb)			2.26934
ENSG00000214517	PPME1	11	q13.4	73882144	73965748	2.32509	0.020067	0.149397	FALSE	FALSE	Trans (>250 kb)			0.975692
ENSG00000011454	RABGAP1	9	q33.2	125703112	125867145	2.32484	0.0200807	0.149445	FALSE	FALSE	Trans (>250 kb)			1.64563
ENSG00000124469	CEACAM8	19	q13.2	43084393	43099207	2.32452	0.0200977	0.149487	FALSE	FALSE	Trans (>250 kb)			0.796214
ENSG00000267855	NDUFA7	19	p13.2	8373490	8386280	2.32365	0.020144	0.149615	FALSE	FALSE	Trans (>250 kb)			2.16423
ENSG00000189068	VSTM1	19	q13.42	54544079	54567207	2.32235	0.0202142	0.149985	FALSE	FALSE	Trans (>250 kb)			2.65422
ENSG00000106410	NOBOX	7	q35	144094333	144107320	2.31991	0.0203457	0.150641	FALSE	FALSE	Trans (>250 kb)			7.13051
ENSG00000149925	ALDOA	16	p11.2	30064411	30081778	2.31935	0.0203762	0.150804	FALSE	FALSE	Trans (>250 kb)			6.15593
ENSG00000198265	HELZ	17	q24.2	65066554	65242105	2.31776	0.0204621	0.151283	FALSE	FALSE	0	rs7211695	8.78406e-09	7.13051
ENSG00000205363	C15orf59	15	q24.1	74032141	74045088	2.31759	0.0204718	0.151287	FALSE	FALSE	Trans (>250 kb)			3.71576
ENSG00000103111	MON1B	16	q23.1	77224732	77236302	2.317	0.0205036	0.151491	FALSE	FALSE	Trans (>250 kb)			1.1139
ENSG00000095787	WAC	10	p12.1	28821422	28912041	2.31669	0.0205204	0.151553	FALSE	FALSE	Trans (>250 kb)			2.42642
ENSG00000073067	CYP2W1	7	p22.3	1022835	1029276	2.31622	0.0205465	0.151712	FALSE	FALSE	160664	rs75177022	9.56357e-11	1.10232
ENSG00000108960	MMD	17	q22	53469974	53499353	2.316	0.0205584	0.151723	FALSE	FALSE	Trans (>250 kb)			3.81855
ENSG00000205629	LCMT1	16	p12.1	25123050	25189552	2.31549	0.0205862	0.151814	FALSE	FALSE	Trans (>250 kb)			0.437038
ENSG00000141551	CSNK1D	17	q25.3	80196899	80231607	2.31546	0.0205876	0.151814	FALSE	FALSE	Trans (>250 kb)			0.465343
ENSG00000179409	GEMIN4	17	p13.3	647654	657239	2.31459	0.0206356	0.151983	FALSE	FALSE	Trans (>250 kb)			1.50185
ENSG00000130227	XPO7	8	p21.3	21777180	21864096	2.31356	0.0206917	0.152197	FALSE	FALSE	Trans (>250 kb)			4.37358
ENSG00000171862	PTEN	10	q23.31	89622870	89731687	2.31332	0.0207051	0.152197	FALSE	FALSE	Trans (>250 kb)			0.239821
ENSG00000103932	RPAP1	15	q15.1	41809374	41836467	2.31202	0.0207765	0.152483	FALSE	FALSE	19639	rs2026945	0	5.45131
ENSG00000064489	MEF2BNB-MEF2B	19	p13.11	19256376	19302967	2.31201	0.0207769	0.152483	FALSE	FALSE	Trans (>250 kb)			1.61579
ENSG00000260342	RP11-1035H13.3	16	p12.3	18799385	18812841	2.3113	0.0208165	0.152483	FALSE	FALSE	Trans (>250 kb)			2.23454
ENSG00000123144	C19orf43	19	p13.2	12841454	12845589	2.31082	0.0208427	0.152483	FALSE	FALSE	Trans (>250 kb)			5.9218
ENSG00000117139	KDM5B	1	q32.1	202696526	202778598	2.31062	0.0208536	0.152517	FALSE	FALSE	Trans (>250 kb)			3.73002
ENSG00000139914	FITM1	14	q12	24600484	24602058	2.31026	0.0208738	0.152517	FALSE	FALSE	Trans (>250 kb)			1.50495
ENSG00000101407	TTI1	20	q11.23	36611409	36661870	2.31026	0.020874	0.152517	FALSE	FALSE	Trans (>250 kb)			3.22389
ENSG00000105647	PIK3R2	19	p13.11	18263928	18281350	2.31015	0.0208796	0.152517	FALSE	FALSE	Trans (>250 kb)			0.218721
ENSG00000137868	STRA6	15	q24.1	74471807	74504608	2.30736	0.0210347	0.153458	FALSE	FALSE	Trans (>250 kb)			5.15187
ENSG00000115226	FNDC4	2	p23.3	27714750	27718112	2.30726	0.0210402	0.153458	FALSE	FALSE	9202	rs10169261	0	7.13051
ENSG00000165188	RNF183	9	q32	116059373	116065656	2.30538	0.0211451	0.154064	FALSE	FALSE	Trans (>250 kb)			2.01366
ENSG00000224940	PRRT4	7	q32.1	127990379	128001739	2.30443	0.0211983	0.154237	FALSE	FALSE	Trans (>250 kb)			2.44591
ENSG00000106459	NRF1	7	q32.2	129251555	129396922	2.30436	0.0212027	0.154237	FALSE	FALSE	Trans (>250 kb)			6.7335
ENSG00000206549	PRSS50	3	p21.31	46753605	46854064	2.304	0.0212226	0.15426	FALSE	FALSE	Trans (>250 kb)			1.92889
ENSG00000160570	DEDD2	19	q13.2	42702750	42724292	2.30298	0.0212799	0.154507	FALSE	FALSE	Trans (>250 kb)			3.4403
ENSG00000173928	SWSAP1	19	p13.2	11485361	11487627	2.3016	0.0213578	0.154854	FALSE	FALSE	Trans (>250 kb)			1.30871
ENSG00000129991	TNNI3	19	q13.42	55663137	55669141	2.30089	0.0213978	0.155013	FALSE	FALSE	60102	rs59805819	1.53717e-09	3.67044
ENSG00000182379	NXPH4	12	q13.3	57610578	57620232	2.30041	0.0214248	0.155069	FALSE	FALSE	Trans (>250 kb)			4.94043
ENSG00000103375	AQP8	16	p12.1	25227052	25240261	2.30032	0.0214301	0.155069	FALSE	FALSE	Trans (>250 kb)			2.12668
ENSG00000153443	UBALD1	16	p13.3	4658884	4665028	2.30015	0.0214394	0.155086	FALSE	FALSE	Trans (>250 kb)			4.16532
ENSG00000167483	FAM129C	19	p13.11	17634110	17664648	2.29898	0.0215061	0.155325	FALSE	FALSE	Trans (>250 kb)			2.65422
ENSG00000260272	RP11-20I23.1	16	p13.3	2546033	2570219	2.2973	0.0216015	0.155775	FALSE	FALSE	Trans (>250 kb)			1.85049
ENSG00000169856	ONECUT1	15	q21.3	53049637	53083273	2.297	0.021619	0.155775	FALSE	FALSE	Trans (>250 kb)			2.06581
ENSG00000256574	OR13A1	10	q11.21	45798102	45811056	2.2932	0.0218362	0.156819	FALSE	FALSE	Trans (>250 kb)			0.526285
ENSG00000117298	ECE1	1	p36.12	21543740	21671997	2.29305	0.0218449	0.156819	FALSE	FALSE	Trans (>250 kb)			5.24945
ENSG00000065559	MAP2K4	17	p12	11924141	12047147	2.29305	0.0218451	0.156819	FALSE	FALSE	Trans (>250 kb)			0.713717
ENSG00000155966	AFF2	X	q28	147582139	148082193	2.29241	0.0218822	0.156899	FALSE	FALSE	Trans (>250 kb)
ENSG00000240849	TMEM189	20	q13.13	48697663	48770335	2.29239	0.0218833	0.156899	FALSE	FALSE	57353	rs6067322	6.76459e-13	0.958687
ENSG00000259522	RP11-468E2.2	14	q12	24649601	24659622	2.29221	0.0218938	0.156899	FALSE	FALSE	Trans (>250 kb)			2.10094
ENSG00000198369	SPRED2	2	p14	65537985	65659771	2.29176	0.0219196	0.156955	FALSE	FALSE	Trans (>250 kb)			3.62154
ENSG00000213015	ZNF580	19	q13.42	56146382	56154835	2.29144	0.0219383	0.157007	FALSE	FALSE	140412	rs1031841	2.31885e-10	5.86079
ENSG00000122863	CHST3	10	q22.1	73724123	73773322	2.29105	0.0219605	0.157062	FALSE	FALSE	Trans (>250 kb)			4.13673
ENSG00000198925	ATG9A	2	q35	220074494	220094439	2.29073	0.021979	0.157159	FALSE	FALSE	Trans (>250 kb)			3.65592
ENSG00000183873	SCN5A	3	p22.2	38589548	38691164	2.29042	0.0219971	0.157159	FALSE	FALSE	Trans (>250 kb)			6.79465
ENSG00000177455	CD19	16	p11.2	28943260	28950667	2.29039	0.021999	0.157159	FALSE	FALSE	Trans (>250 kb)			0.984199
ENSG00000100150	DEPDC5	22	q12.2	32149944	32303012	2.28796	0.0221398	0.157806	FALSE	FALSE	Trans (>250 kb)			7.13051
ENSG00000137404	NRM	6	p21.33	30655824	30659197	2.28758	0.0221619	0.157806	FALSE	FALSE	4237	rs3129996	0	7.13051
ENSG00000214456	PLIN5	19	p13.3	4522543	4535236	2.28728	0.0221795	0.157806	FALSE	FALSE	Trans (>250 kb)			3.20162
ENSG00000138623	SEMA7A	15	q24.1	74701630	74726808	2.28718	0.0221852	0.157806	FALSE	FALSE	Trans (>250 kb)			7.13051
ENSG00000197472	ZNF695	1	q44	247108849	247171395	2.28717	0.0221861	0.157806	FALSE	FALSE	Trans (>250 kb)			2.89849
ENSG00000198182	ZNF607	19	q13.12	38187264	38210691	2.28528	0.0222962	0.158271	FALSE	FALSE	Trans (>250 kb)			2.40329
ENSG00000109220	CHIC2	4	q12	54875956	54930857	2.28442	0.0223468	0.158499	FALSE	FALSE	Trans (>250 kb)			1.44011
ENSG00000169118	CSNK1G1	15	q22.31	64457716	64648442	2.28418	0.0223609	0.158499	FALSE	FALSE	Trans (>250 kb)			0.763097
ENSG00000128923	FAM63B	15	q21.3	59063391	59154099	2.28414	0.0223632	0.158499	FALSE	FALSE	Trans (>250 kb)			0.811797
ENSG00000243156	MICAL3	22	q11.21	18270415	18507325	2.28272	0.0224471	0.158968	FALSE	FALSE	Trans (>250 kb)			3.65912
ENSG00000176454	LPCAT4	15	q14	34651106	34659479	2.28257	0.022456	0.158975	FALSE	FALSE	Trans (>250 kb)			3.65617
ENSG00000197124	ZNF682	19	p12	20107867	20150315	2.28181	0.0225003	0.159109	FALSE	FALSE	Trans (>250 kb)			5.84671
ENSG00000254667	AP000783.1	11	q24.1	123301058	123306427	2.28158	0.0225139	0.159109	FALSE	FALSE	Trans (>250 kb)			0.668993
ENSG00000158290	CUL4B	X	q24	119658464	119709649	2.28042	0.022583	0.15948	FALSE	FALSE	Trans (>250 kb)
ENSG00000135119	RNFT2	12	q24.22	117176096	117291436	2.28028	0.0225912	0.15948	FALSE	FALSE	Trans (>250 kb)			1.7333
ENSG00000136848	DAB2IP	9	q33.2	124329336	124547809	2.27902	0.0226658	0.159628	FALSE	FALSE	Trans (>250 kb)			2.44591
ENSG00000196505	GDAP2	1	p12	118406107	118472253	2.27855	0.0226941	0.159628	FALSE	FALSE	Trans (>250 kb)			0.983793
ENSG00000174989	FBXW8	12	q24.22	117348761	117468953	2.27854	0.0226941	0.159628	FALSE	FALSE	Trans (>250 kb)			0.549311
ENSG00000068654	POLR1A	2	p11.2	86247339	86333278	2.27796	0.0227287	0.159681	FALSE	FALSE	Trans (>250 kb)			0.833949
ENSG00000136002	ARHGEF4	2	q21.1	131594489	131804836	2.2773	0.0227681	0.15989	FALSE	FALSE	Trans (>250 kb)			3.76986
ENSG00000181220	ZNF746	7	q36.1	149169885	149194908	2.27632	0.0228269	0.160166	FALSE	FALSE	Trans (>250 kb)			2.9835
ENSG00000108523	RNF167	17	p13.2	4843303	4848517	2.27541	0.0228812	0.160428	FALSE	FALSE	139413	rs28473309	2.3989e-09	3.08292
ENSG00000103507	BCKDK	16	p11.2	31117428	31124110	2.27491	0.0229115	0.160559	FALSE	FALSE	Trans (>250 kb)			2.97293
ENSG00000143443	C1orf56	1	q21.3	151020216	151024462	2.27411	0.0229592	0.16066	FALSE	FALSE	Trans (>250 kb)			3.43815
ENSG00000170832	USP32	17	q23.2	58256455	58499831	2.27409	0.0229605	0.16066	FALSE	FALSE	Trans (>250 kb)			2.7344
ENSG00000114316	USP4	3	p21.31	49315264	49378145	2.27344	0.0229995	0.160815	FALSE	FALSE	239193	rs9810318	1.07206e-08	7.13051
ENSG00000168434	COG7	16	p12.2	23399814	23464501	2.2724	0.0230626	0.161085	FALSE	FALSE	Trans (>250 kb)			7.13051
ENSG00000188582	PAQR9	3	q23	142668006	142682178	2.27154	0.0231145	0.161165	FALSE	FALSE	39291	rs1545597	1.62024e-09	7.03903
ENSG00000121775	TMEM39B	1	p35.1	32537632	32568467	2.27083	0.0231576	0.16129	FALSE	FALSE	Trans (>250 kb)			3.50562
ENSG00000169239	CA5B	X	p22.2	15706953	15805747	2.27021	0.0231946	0.161492	FALSE	FALSE	Trans (>250 kb)
ENSG00000067208	EVI5	1	p22.1	92974253	93257961	2.26989	0.0232146	0.161492	FALSE	FALSE	Trans (>250 kb)			1.96473
ENSG00000189339	SLC35E2B	1	p36.33	1592939	1624167	2.26985	0.023217	0.161492	FALSE	FALSE	Trans (>250 kb)			0.382919
ENSG00000022840	RNF10	12	q24.31	120971283	121015397	2.26978	0.0232207	0.161492	FALSE	FALSE	Trans (>250 kb)			6.69149
ENSG00000175197	DDIT3	12	q13.3	57910371	57914300	2.26945	0.0232413	0.161519	FALSE	FALSE	Trans (>250 kb)			6.58495
ENSG00000064218	DMRT3	9	p24.3	976964	991731	2.26919	0.0232569	0.161574	FALSE	FALSE	Trans (>250 kb)			3.53357
ENSG00000090470	PDCD7	15	q22.31	65409717	65426174	2.26899	0.0232689	0.16163	FALSE	FALSE	Trans (>250 kb)			2.99441
ENSG00000205250	E2F4	16	q22.1	67226072	67232821	2.26858	0.0232937	0.161713	FALSE	FALSE	Trans (>250 kb)			3.75826
ENSG00000099992	TBC1D10A	22	q12.2	30687979	30723035	2.26756	0.0233562	0.162038	FALSE	FALSE	Trans (>250 kb)			2.83036
ENSG00000178184	PARD6G	18	q23	77915115	78005429	2.26667	0.0234105	0.162256	FALSE	FALSE	150883	rs4799119	4.70033e-08	7.13051
ENSG00000178974	FBXO34	14	q22.3	55738021	55828636	2.26637	0.0234289	0.162308	FALSE	FALSE	Trans (>250 kb)			4.29861
ENSG00000126106	TMEM53	1	p34.1	45100910	45140227	2.26392	0.0235788	0.162654	FALSE	FALSE	Trans (>250 kb)			3.84001
ENSG00000130751	NPAS1	19	q13.32	47523077	47549033	2.26327	0.0236188	0.162819	FALSE	FALSE	Trans (>250 kb)			0.401868
ENSG00000205177	C11orf91	11	p13	33719807	33722347	2.26258	0.0236617	0.163051	FALSE	FALSE	Trans (>250 kb)			2.25318
ENSG00000140044	JDP2	14	q24.3	75894419	75940814	2.26203	0.0236953	0.163235	FALSE	FALSE	Trans (>250 kb)			2.42642
ENSG00000161714	PLCD3	17	q21.31	43186335	43210721	2.26183	0.0237076	0.163258	FALSE	FALSE	Trans (>250 kb)			2.29127
ENSG00000145040	UCN2	3	p21.31	48599160	48601206	2.26116	0.0237496	0.163372	FALSE	FALSE	24060	rs1264194	1.04361e-14	7.13051
ENSG00000188822	CNR2	1	p36.11	24197016	24285549	2.26086	0.0237679	0.16338	FALSE	FALSE	Trans (>250 kb)			1.49224
ENSG00000142511	GPR32	19	q13.33	51273721	51274989	2.26029	0.0238034	0.163537	FALSE	FALSE	Trans (>250 kb)			2.07977
ENSG00000109758	HGFAC	4	p16.3	3443614	3451211	2.25905	0.02388	0.163619	FALSE	FALSE	Trans (>250 kb)			2.03605
ENSG00000166148	AVPR1A	12	q14.2	63539014	63544722	2.2589	0.0238894	0.163619	FALSE	FALSE	Trans (>250 kb)			2.23151
ENSG00000182534	MXRA7	17	q25.1	74668633	74707098	2.25788	0.0239528	0.163827	FALSE	FALSE	Trans (>250 kb)			0.9182
ENSG00000225697	SLC26A6	3	p21.31	48663156	48672926	2.25752	0.0239756	0.163827	FALSE	FALSE	37890	rs1264194	1.04361e-14	7.13051
ENSG00000166851	PLK1	16	p12.2	23688977	23701688	2.25713	0.0240001	0.163919	FALSE	FALSE	Trans (>250 kb)			5.72991
ENSG00000106330	MOSPD3	7	q22.1	100209725	100213007	2.25694	0.0240118	0.163919	FALSE	FALSE	Trans (>250 kb)			4.55193
ENSG00000171608	PIK3CD	1	p36.22	9711790	9789172	2.25627	0.0240535	0.163986	FALSE	FALSE	Trans (>250 kb)			5.52888
ENSG00000170921	TANC2	17	q23.2	61086917	61505060	2.25537	0.0241099	0.164279	FALSE	FALSE	Trans (>250 kb)			1.8931
ENSG00000135299	ANKRD6	6	q15	90142889	90343553	2.2552	0.0241211	0.164281	FALSE	FALSE	Trans (>250 kb)			1.50301
ENSG00000214029	ZNF891	12	q24.33	133694740	133707059	2.25473	0.0241506	0.164445	FALSE	FALSE	Trans (>250 kb)			0.18572
ENSG00000248167	TRIM39-RPP21	6	p22.1	30297359	30314631	2.25261	0.0242837	0.165098	FALSE	FALSE	14122	rs3094621	0	5.45131
ENSG00000109171	SLAIN2	4	p11	48343339	48428229	2.25183	0.0243333	0.165214	FALSE	FALSE	0	rs13115295	2.29027e-11	7.13051
ENSG00000164638	SLC29A4	7	p22.1	5314000	5346501	2.25182	0.0243334	0.165214	FALSE	FALSE	102912	rs11772953	0	3.9756
ENSG00000130299	GTPBP3	19	p13.11	17445729	17453544	2.25103	0.0243834	0.165449	FALSE	FALSE	Trans (>250 kb)			5.26741
ENSG00000225399	RP11-3B7.1	3	p21.31	49297518	49298744	2.25047	0.024419	0.165613	FALSE	FALSE	221447	rs9810318	1.07206e-08	7.02627
ENSG00000196993	NPIPB9	16	p11.2	28763108	28784128	2.25015	0.0244397	0.16573	FALSE	FALSE	Trans (>250 kb)
ENSG00000165879	FRAT1	10	q24.1	99079022	99081672	2.25001	0.0244481	0.16573	FALSE	FALSE	Trans (>250 kb)			7.13051
ENSG00000160191	PDE9A	21	q22.3	44073746	44195619	2.24933	0.0244917	0.165913	FALSE	FALSE	Trans (>250 kb)			3.04205
ENSG00000078804	TP53INP2	20	q11.22	33292094	33301243	2.24841	0.0245503	0.166183	FALSE	FALSE	Trans (>250 kb)			0.132789
ENSG00000141449	GREB1L	18	q11.1	18822203	19105378	2.24822	0.0245622	0.166189	FALSE	FALSE	Trans (>250 kb)			3.33463
ENSG00000096696	DSP	6	p24.3	7541808	7586950	2.24806	0.0245723	0.16619	FALSE	FALSE	Trans (>250 kb)			2.14884
ENSG00000169548	ZNF280A	22	q11.22	22868060	22874613	2.24772	0.0245938	0.16629	FALSE	FALSE	Trans (>250 kb)			2.11014
ENSG00000171956	FOXB1	15	q22.2	60296421	60353929	2.24595	0.0247069	0.166625	FALSE	FALSE	Trans (>250 kb)			3.25377
ENSG00000175662	TOM1L2	17	p11.2	17746828	17875736	2.24577	0.0247186	0.166625	FALSE	FALSE	Trans (>250 kb)			1.48957
ENSG00000161533	ACOX1	17	q25.1	73937588	73975515	2.24575	0.0247201	0.166625	FALSE	FALSE	Trans (>250 kb)			1.52509
ENSG00000183145	RIPPLY3	21	q22.13	38378450	38391959	2.24414	0.0248234	0.166892	FALSE	FALSE	Trans (>250 kb)			3.37726
ENSG00000198355	PIM3	22	q13.33	50354161	50357728	2.244	0.0248321	0.166892	FALSE	FALSE	Trans (>250 kb)			0.536387
ENSG00000100335	MIEF1	22	q13.1	39895437	39914137	2.24382	0.0248442	0.166892	FALSE	FALSE	Trans (>250 kb)			1.48957
ENSG00000250641	MEGT1	6	p21.33	31674681	31685695	2.24366	0.0248543	0.166892	FALSE	FALSE	2522	rs805294	0	7.13051
ENSG00000125650	PSPN	19	p13.3	6375159	6379069	2.24318	0.0248854	0.167052	FALSE	FALSE	Trans (>250 kb)			2.12668
ENSG00000167676	PLIN4	19	p13.3	4502204	4517716	2.24297	0.0248987	0.167067	FALSE	FALSE	Trans (>250 kb)			3.70038
ENSG00000116285	ERRFI1	1	p36.23	8064464	8086368	2.24286	0.024906	0.167067	FALSE	FALSE	Trans (>250 kb)			1.55629
ENSG00000177076	ACER2	9	p22.1	19408925	19452018	2.2418	0.0249742	0.167383	FALSE	FALSE	Trans (>250 kb)			1.72826
ENSG00000175175	PPM1E	17	q22	56833230	57058983	2.24158	0.0249886	0.167383	FALSE	FALSE	Trans (>250 kb)			4.48819
ENSG00000132471	WBP2	17	q25.1	73841780	73852588	2.24093	0.0250309	0.167477	FALSE	FALSE	Trans (>250 kb)			0.450452
ENSG00000198466	ZNF587	19	q13.43	58361225	58376480	2.24055	0.0250549	0.16748	FALSE	FALSE	Trans (>250 kb)			4.50311
ENSG00000140279	DUOX2	15	q21.1	45384848	45406542	2.24037	0.0250671	0.167491	FALSE	FALSE	Trans (>250 kb)			2.19663
ENSG00000133874	RNF122	8	p12	33405273	33424643	2.23909	0.02515	0.167828	FALSE	FALSE	Trans (>250 kb)			0.932429
ENSG00000124785	NRN1	6	p25.1	5998232	6007200	2.23849	0.0251889	0.16798	FALSE	FALSE	Trans (>250 kb)			0.210898
ENSG00000184599	FAM19A3	1	p13.2	113263041	113269857	2.23788	0.025229	0.168078	FALSE	FALSE	Trans (>250 kb)			3.3869
ENSG00000176444	CLK2	1	q22	155232659	155248282	2.23747	0.0252555	0.168078	FALSE	FALSE	Trans (>250 kb)			2.96268
ENSG00000151692	RNF144A	2	p25.2	7057523	7208417	2.23737	0.0252622	0.168078	FALSE	FALSE	Trans (>250 kb)			0.888424
ENSG00000185155	MIXL1	1	q42.12	226411319	226414755	2.23596	0.0253543	0.168288	FALSE	FALSE	Trans (>250 kb)			6.13186
ENSG00000196557	CACNA1H	16	p13.3	1203241	1271771	2.23581	0.0253645	0.168288	FALSE	FALSE	Trans (>250 kb)			1.4387
ENSG00000105245	NUMBL	19	q13.2	41172596	41196877	2.23494	0.0254214	0.168532	FALSE	FALSE	Trans (>250 kb)			5.36419
ENSG00000114784	EIF1B	3	p22.1	40351175	40353915	2.23487	0.025426	0.168532	FALSE	FALSE	Trans (>250 kb)			3.09708
ENSG00000087586	AURKA	20	q13.2	54944445	54967393	2.23438	0.025458	0.168532	FALSE	FALSE	Trans (>250 kb)			2.56395
ENSG00000167580	AQP2	12	q13.12	50344524	50352664	2.23301	0.0255486	0.168815	FALSE	FALSE	Trans (>250 kb)			4.4051
ENSG00000124523	SIRT5	6	p23	13574816	13614790	2.23286	0.025558	0.168815	FALSE	FALSE	Trans (>250 kb)			4.52449
ENSG00000188051	TMEM221	19	p13.11	17546318	17559376	2.23284	0.0255597	0.168815	FALSE	FALSE	Trans (>250 kb)			0.0199897
ENSG00000213390	ARHGAP19	10	q24.1	98978996	99052413	2.2326	0.0255754	0.168849	FALSE	FALSE	Trans (>250 kb)			7.05928
ENSG00000121413	ZSCAN18	19	q13.43	58595205	58629794	2.23171	0.0256339	0.169024	FALSE	FALSE	Trans (>250 kb)			2.15775
ENSG00000077157	PPP1R12B	1	q32.1	202317827	202561834	2.23164	0.0256387	0.169024	FALSE	FALSE	Trans (>250 kb)			2.41469
ENSG00000141084	RANBP10	16	q22.1	67757005	67840555	2.23134	0.0256588	0.169082	FALSE	FALSE	Trans (>250 kb)			5.35704
ENSG00000100503	NIN	14	q22.1	51186481	51297839	2.23124	0.0256654	0.169082	FALSE	FALSE	Trans (>250 kb)			3.14626
ENSG00000104866	PPP1R37	19	q13.32	45594654	45651335	2.23045	0.0257176	0.169325	FALSE	FALSE	Trans (>250 kb)			3.13677
ENSG00000160218	TRAPPC10	21	q22.3	45432200	45526433	2.22906	0.0258101	0.169807	FALSE	FALSE	Trans (>250 kb)			1.83407
ENSG00000072786	STK10	5	q35.1	171469077	171615390	2.2287	0.0258336	0.169904	FALSE	FALSE	Trans (>250 kb)			2.59902
ENSG00000129646	QRICH2	17	q25.1	74270130	74303761	2.22823	0.025865	0.17005	FALSE	FALSE	Trans (>250 kb)			3.05511
ENSG00000269549	AL031663.2	20	q13.12	44074071	44077220	2.22788	0.0258887	0.17005	FALSE	FALSE	Trans (>250 kb)			2.93368
ENSG00000132359	RAP1GAP2	17	p13.3	2680350	2941033	2.22782	0.0258925	0.17005	FALSE	FALSE	Trans (>250 kb)			1.92728
ENSG00000187688	TRPV2	17	p11.2	16318856	16340317	2.22755	0.0259107	0.17008	FALSE	FALSE	Trans (>250 kb)			2.76746
ENSG00000233232	NPIPB7	16	p11.2	28467693	28481868	2.22686	0.0259565	0.170275	FALSE	FALSE	Trans (>250 kb)			2.8444
ENSG00000144015	TRIM43	2	q11.1	96257766	96265526	2.22585	0.0260239	0.17044	FALSE	FALSE	Trans (>250 kb)			1.99589
ENSG00000179532	DNHD1	11	p15.4	6518490	6614988	2.2253	0.0260609	0.170572	FALSE	FALSE	Trans (>250 kb)			4.14437
ENSG00000111206	FOXM1	12	p13.33	2966847	2986206	2.22498	0.0260824	0.170598	FALSE	FALSE	Trans (>250 kb)			2.74509
ENSG00000166860	ZBTB39	12	q13.3	57392618	57400230	2.22492	0.0260869	0.170598	FALSE	FALSE	132164	rs61937853	8.63478e-09	6.33258
ENSG00000187961	KLHL17	1	p36.33	895967	901095	2.22393	0.0261532	0.170924	FALSE	FALSE	Trans (>250 kb)			2.16684
ENSG00000070814	TCOF1	5	q32	149737202	149779871	2.22352	0.0261808	0.171019	FALSE	FALSE	Trans (>250 kb)			0.911914
ENSG00000254726	MEX3A	1	q22	156041804	156051789	2.22319	0.0262027	0.171117	FALSE	FALSE	Trans (>250 kb)			5.52196
ENSG00000123358	NR4A1	12	q13.13	52416616	52453291	2.22198	0.0262844	0.171434	FALSE	FALSE	Trans (>250 kb)			1.2342
ENSG00000260851	RP11-403P17.5	16	q21	66503715	66551215	2.22154	0.0263141	0.171434	FALSE	FALSE	Trans (>250 kb)			3.30865
ENSG00000198815	FOXJ3	1	p34.2	42642210	42801548	2.22141	0.0263234	0.171434	FALSE	FALSE	Trans (>250 kb)			3.13677
ENSG00000156575	PRG3	11	q12.1	57144242	57148623	2.22141	0.0263235	0.171434	FALSE	FALSE	Trans (>250 kb)			0.704531
ENSG00000184677	ZBTB40	1	p36.12	22778344	22857650	2.22107	0.0263465	0.171499	FALSE	FALSE	Trans (>250 kb)			0.872177
ENSG00000105063	PPP6R1	19	q13.42	55741148	55770363	2.21993	0.0264235	0.171889	FALSE	FALSE	0	rs3745920	0	5.45131
ENSG00000048991	R3HDM1	2	q21.3	136289025	136482840	2.21981	0.0264319	0.171889	FALSE	FALSE	Trans (>250 kb)			5.99509
ENSG00000144730	IL17RD	3	p14.3	57124010	57204334	2.21917	0.0264753	0.17204	FALSE	FALSE	Trans (>250 kb)			3.95042
ENSG00000063127	SLC6A16	19	q13.33	49792895	49828482	2.21913	0.0264781	0.17204	FALSE	FALSE	Trans (>250 kb)			4.1641
ENSG00000182378	PLCXD1	X	p22.33	192989	220023	2.21886	0.0264965	0.17204	FALSE	FALSE	Trans (>250 kb)
ENSG00000213965	NUDT19	19	q13.11	33182867	33204702	2.21881	0.0264995	0.17204	FALSE	FALSE	210647	rs73051162	4.40302e-10	1.49991
ENSG00000137497	NUMA1	11	q13.4	71713910	71791739	2.21855	0.0265171	0.172105	FALSE	FALSE	Trans (>250 kb)			1.83949
ENSG00000183684	ALYREF	17	q25.3	79845713	79849462	2.21599	0.0266923	0.172791	FALSE	FALSE	168462	rs7217518	2.22094e-10	0.751911
ENSG00000196876	SCN8A	12	q13.13	51984050	52206648	2.21564	0.0267165	0.172885	FALSE	FALSE	Trans (>250 kb)			0.549457
ENSG00000156194	PPEF2	4	q21.1	76781020	76823724	2.21522	0.0267452	0.173015	FALSE	FALSE	Trans (>250 kb)			1.05654
ENSG00000058272	PPP1R12A	12	q21.31	80167343	80329240	2.21395	0.0268319	0.173417	FALSE	FALSE	Trans (>250 kb)			0.790207
ENSG00000185033	SEMA4B	15	q26.1	90703836	90772911	2.21361	0.0268554	0.173477	FALSE	FALSE	Trans (>250 kb)			1.91147
ENSG00000075975	MKRN2	3	p25.2	12598513	12625212	2.21316	0.0268868	0.173626	FALSE	FALSE	Trans (>250 kb)			2.77919
ENSG00000198055	GRK6	5	q35.3	176830205	176869902	2.21165	0.026991	0.174112	FALSE	FALSE	Trans (>250 kb)			6.08128
ENSG00000100124	ANKRD54	22	q13.1	38226862	38245334	2.21134	0.0270121	0.174112	FALSE	FALSE	Trans (>250 kb)			2.2844
ENSG00000175567	UCP2	11	q13.4	73685712	73694352	2.21097	0.0270378	0.174112	FALSE	FALSE	Trans (>250 kb)			2.68517
ENSG00000130479	MAP1S	19	p13.11	17830051	17845325	2.21086	0.0270458	0.174112	FALSE	FALSE	Trans (>250 kb)			1.28318
ENSG00000133275	CSNK1G2	19	p13.3	1941188	1981337	2.21036	0.0270804	0.174286	FALSE	FALSE	Trans (>250 kb)			0.893083
ENSG00000112139	MDGA1	6	p21.2	37600284	37667082	2.20989	0.0271131	0.174387	FALSE	FALSE	Trans (>250 kb)			1.83677
ENSG00000187068	C3orf70	3	q27.2	184795838	184870802	2.20837	0.0272182	0.174679	FALSE	FALSE	Trans (>250 kb)			1.72938
ENSG00000108961	RANGRF	17	p13.1	8191815	8193410	2.20823	0.0272284	0.174681	FALSE	FALSE	Trans (>250 kb)			2.27099
ENSG00000196739	COL27A1	9	q32	116917840	117074791	2.20798	0.0272458	0.17475	FALSE	FALSE	Trans (>250 kb)			1.97256
ENSG00000139651	ZNF740	12	q13.13	53574484	53584596	2.20771	0.0272648	0.174817	FALSE	FALSE	Trans (>250 kb)			0.984606
ENSG00000147465	STAR	8	p11.23	38001167	38008783	2.20738	0.0272876	0.174896	FALSE	FALSE	34956	rs7828140	0	7.13051
ENSG00000163705	FANCD2OS	3	p25.3	10123001	10149915	2.20728	0.0272948	0.174908	FALSE	FALSE	Trans (>250 kb)			5.27027
ENSG00000163349	HIPK1	1	p13.2	114471814	114520426	2.20615	0.0273735	0.175154	FALSE	FALSE	Trans (>250 kb)			0.500407
ENSG00000171425	ZNF581	19	q13.42	56146825	56156988	2.20522	0.0274385	0.175454	FALSE	FALSE	138259	rs1031841	2.31885e-10	6.08696
ENSG00000151746	BICD1	12	p11.21	32259769	32536567	2.20405	0.0275208	0.17583	FALSE	FALSE	Trans (>250 kb)			3.70129
ENSG00000129566	TEP1	14	q11.2	20833826	20881588	2.2035	0.0275594	0.175987	FALSE	FALSE	28228	rs2319196	2.66028e-10	5.24857
ENSG00000166135	HIF1AN	10	q24.31	102288829	102319755	2.20279	0.0276094	0.176279	FALSE	FALSE	Trans (>250 kb)			4.68589
ENSG00000144645	OSBPL10	3	p22.3	31699382	32119072	2.2026	0.0276233	0.176325	FALSE	FALSE	Trans (>250 kb)			1.41409
ENSG00000151014	CCRN4L	4	q31.1	139936943	139966906	2.20211	0.0276575	0.176503	FALSE	FALSE	Trans (>250 kb)			2.02521
ENSG00000105516	DBP	19	q13.33	49133287	49140695	2.20113	0.027727	0.176749	FALSE	FALSE	Trans (>250 kb)			0.0237502
ENSG00000147854	UHRF2	9	p24.1	6413151	6507054	2.20005	0.0278036	0.177035	FALSE	FALSE	Trans (>250 kb)			1.92328
ENSG00000120278	PLEKHG1	6	q25.1	150920999	151164799	2.19952	0.0278407	0.177195	FALSE	FALSE	Trans (>250 kb)			2.63761
ENSG00000197061	HIST1H4C	6	p22.2	26104104	26104518	2.19868	0.0279009	0.177485	FALSE	FALSE	Trans (>250 kb)			7.13051
ENSG00000158158	CNNM4	2	q11.2	97426639	97477628	2.19854	0.0279108	0.177485	FALSE	FALSE	Trans (>250 kb)			3.90662
ENSG00000146215	CRIP3	6	p21.1	43267448	43276535	2.19828	0.0279293	0.177485	FALSE	FALSE	Trans (>250 kb)			2.47166
ENSG00000047056	WDR37	10	p15.3	1095478	1178237	2.19621	0.0280769	0.178187	FALSE	FALSE	Trans (>250 kb)			5.27438
ENSG00000139223	ANP32D	12	q13.11	48866448	48866843	2.19528	0.0281435	0.178473	FALSE	FALSE	Trans (>250 kb)			1.06402
ENSG00000255046	RP11-297N6.4	8	p23.1	11655437	11660077	2.19435	0.0282102	0.17874	FALSE	FALSE	Trans (>250 kb)			6.47092
ENSG00000170262	MRAP	21	q22.11	33664124	33687095	2.19346	0.0282744	0.178967	FALSE	FALSE	Trans (>250 kb)			1.12752
ENSG00000040633	PHF23	17	p13.1	7138347	7143041	2.19319	0.0282938	0.179032	FALSE	FALSE	Trans (>250 kb)			6.01748
ENSG00000167992	VWCE	11	q12.2	61025762	61062896	2.19293	0.0283127	0.179052	FALSE	FALSE	Trans (>250 kb)			2.79753
ENSG00000130827	PLXNA3	X	q28	153686621	153701989	2.19139	0.0284233	0.179445	FALSE	FALSE	Trans (>250 kb)
ENSG00000110148	CCKBR	11	p15.4	6280966	6293357	2.19056	0.0284836	0.179546	FALSE	FALSE	Trans (>250 kb)			1.31643
ENSG00000107372	ZFAND5	9	q21.13	74966341	74980163	2.19049	0.0284884	0.179546	FALSE	FALSE	Trans (>250 kb)			2.93368
ENSG00000131668	BARX1	9	q22.32	96713905	96717654	2.1902	0.0285096	0.179546	FALSE	FALSE	Trans (>250 kb)			1.90605
ENSG00000150907	FOXO1	13	q14.11	41129804	41240734	2.19001	0.0285235	0.179546	FALSE	FALSE	Trans (>250 kb)			7.13051
ENSG00000087095	NLK	17	q11.2	26368763	26523407	2.18988	0.0285331	0.179546	FALSE	FALSE	Trans (>250 kb)			1.80841
ENSG00000183337	BCOR	X	p11.4	39909068	40036582	2.18983	0.0285364	0.179546	FALSE	FALSE	Trans (>250 kb)
ENSG00000141556	TBCD	17	q25.3	80709940	80900724	2.18913	0.0285875	0.179755	FALSE	FALSE	Trans (>250 kb)			0.727037
ENSG00000197496	SLC2A10	20	q13.12	45338126	45364965	2.18866	0.0286214	0.179778	FALSE	FALSE	Trans (>250 kb)			1.14786
ENSG00000102034	ELF4	X	q26.1	129198849	129244691	2.18836	0.0286432	0.179778	FALSE	FALSE	Trans (>250 kb)
ENSG00000118369	USP35	11	q14.1	77899858	77925757	2.18826	0.0286509	0.179778	FALSE	FALSE	81694	rs10899458	5.30454e-09	7.13051
ENSG00000256892	MTRNR2L7	10	p11.21	37890366	37891859	2.18823	0.0286527	0.179778	FALSE	FALSE	Trans (>250 kb)			2.95274
ENSG00000113300	CNOT6	5	q35.3	179921412	180005405	2.18803	0.0286676	0.179778	FALSE	FALSE	Trans (>250 kb)			7.13051
ENSG00000165219	GAPVD1	9	q33.3	128024073	128129486	2.1876	0.0286985	0.179883	FALSE	FALSE	Trans (>250 kb)			4.97605
ENSG00000100325	ASCC2	22	q12.2	30184597	30234271	2.18753	0.0287039	0.179883	FALSE	FALSE	Trans (>250 kb)			4.14546
ENSG00000167748	KLK1	19	q13.33	51322404	51327043	2.18734	0.028718	0.179921	FALSE	FALSE	Trans (>250 kb)			1.95194
ENSG00000170190	SLC16A5	17	q25.1	73083822	73102257	2.18645	0.0287829	0.180076	FALSE	FALSE	Trans (>250 kb)			4.0364
ENSG00000179059	ZFP42	4	q35.2	188916925	188926204	2.18632	0.0287925	0.180076	FALSE	FALSE	6035	rs10031006	2.64534e-11	7.13051
ENSG00000188322	SBK1	16	p11.2	28303840	28335170	2.18622	0.0287997	0.180076	FALSE	FALSE	Trans (>250 kb)			3.51931
ENSG00000152256	PDK1	2	q31.1	173420101	173489823	2.18587	0.0288248	0.180196	FALSE	FALSE	Trans (>250 kb)			3.19338
ENSG00000144597	EAF1	3	p25.1	15468862	15484120	2.18562	0.0288437	0.180196	FALSE	FALSE	Trans (>250 kb)			0.787299
ENSG00000146826	C7orf43	7	q22.1	99752043	99756338	2.18506	0.0288843	0.180417	FALSE	FALSE	36328	rs11762932	2.56462e-14	7.13051
ENSG00000162396	PARS2	1	p32.3	55222571	55230187	2.18335	0.0290103	0.180845	FALSE	FALSE	Trans (>250 kb)			0.0439384
ENSG00000116199	FAM20B	1	q25.2	178994939	179045697	2.18333	0.0290115	0.180845	FALSE	FALSE	Trans (>250 kb)			2.70897
ENSG00000104824	HNRNPL	19	q13.2	39327028	39342987	2.1833	0.0290137	0.180845	FALSE	FALSE	Trans (>250 kb)			3.54894
ENSG00000162458	FBLIM1	1	p36.21	16083102	16113089	2.18256	0.029068	0.181004	FALSE	FALSE	Trans (>250 kb)			6.53153
ENSG00000008130	NADK	1	p36.33	1682671	1711896	2.18241	0.0290796	0.181026	FALSE	FALSE	Trans (>250 kb)			1.06733
ENSG00000105556	MIER2	19	p13.3	305575	344798	2.18202	0.0291078	0.181158	FALSE	FALSE	Trans (>250 kb)			6.37406
ENSG00000132466	ANKRD17	4	q13.3	73939093	74124515	2.18162	0.0291373	0.181198	FALSE	FALSE	Trans (>250 kb)			1.50185
ENSG00000198824	CHAMP1	13	q34	115079988	115092796	2.18145	0.0291499	0.181232	FALSE	FALSE	908	rs2402948	4.56458e-09	7.13051
ENSG00000114978	MOB1A	2	p13.1	74379655	74406025	2.18119	0.0291692	0.181263	FALSE	FALSE	Trans (>250 kb)			6.05868
ENSG00000076706	MCAM	11	q23.3	119179241	119192231	2.18067	0.0292075	0.181377	FALSE	FALSE	Trans (>250 kb)			1.86885
ENSG00000177463	NR2C2	3	p25.1	14989091	15095107	2.18045	0.0292241	0.181408	FALSE	FALSE	Trans (>250 kb)			2.15391
ENSG00000162959	MEMO1	2	p22.3	32090129	32236299	2.17962	0.0292853	0.18175	FALSE	FALSE	Trans (>250 kb)			7.13051
ENSG00000081760	AACS	12	q24.31	125549925	125627873	2.17779	0.0294216	0.18229	FALSE	FALSE	Trans (>250 kb)			1.68681
ENSG00000146872	TLK2	17	q23.2	60536019	60692842	2.17762	0.0294345	0.182293	FALSE	FALSE	Trans (>250 kb)			1.69729
ENSG00000125695	RP11-51F16.8	17	q23.3	61780205	61829457	2.17747	0.0294457	0.182304	FALSE	FALSE	Trans (>250 kb)			2.27597
ENSG00000105438	KDELR1	19	q13.33	48885827	48894810	2.17697	0.0294825	0.182362	FALSE	FALSE	Trans (>250 kb)			1.48352
ENSG00000176887	SOX11	2	p25.2	5832799	5841516	2.17639	0.0295259	0.182479	FALSE	FALSE	Trans (>250 kb)			2.03307
ENSG00000159840	ZYX	7	q34	143078173	143088204	2.17561	0.0295847	0.182629	FALSE	FALSE	Trans (>250 kb)			0.324479
ENSG00000130559	CAMSAP1	9	q34.3	138700333	138799074	2.17468	0.0296541	0.18287	FALSE	FALSE	Trans (>250 kb)			1.60162
ENSG00000084093	REST	4	q12	57774075	57802010	2.17427	0.0296846	0.18292	FALSE	FALSE	Trans (>250 kb)			1.15589
ENSG00000183889	NPIPA7	16	p13.11	16411301	16444447	2.17351	0.0297417	0.183237	FALSE	FALSE	Trans (>250 kb)
ENSG00000105229	PIAS4	19	p13.3	4007644	4039384	2.17303	0.029778	0.183356	FALSE	FALSE	Trans (>250 kb)			2.62562
ENSG00000172954	LCLAT1	2	p23.1	30670092	30867091	2.17004	0.0300039	0.184312	FALSE	FALSE	Trans (>250 kb)			3.60629
ENSG00000130829	DUSP9	X	q28	152907946	152916781	2.16973	0.0300275	0.18433	FALSE	FALSE	Trans (>250 kb)
ENSG00000153060	TEKT5	16	p13.13	10721358	10788802	2.16915	0.030071	0.184351	FALSE	FALSE	Trans (>250 kb)			2.73971
ENSG00000077312	SNRPA	19	q13.2	41256542	41271294	2.16908	0.0300763	0.184351	FALSE	FALSE	Trans (>250 kb)			6.27889
ENSG00000204389	HSPA1A	6	p21.33	31783291	31785723	2.16907	0.0300772	0.184351	FALSE	FALSE	0	rs1043618	0	5.45131
ENSG00000197323	TRIM33	1	p13.2	114935399	115053781	2.16828	0.0301372	0.184693	FALSE	FALSE	Trans (>250 kb)			7.13051
ENSG00000102908	NFAT5	16	q22.1	69598997	69738569	2.16648	0.0302746	0.18526	FALSE	FALSE	Trans (>250 kb)			0.453922
ENSG00000087510	TFAP2C	20	q13.31	55204358	55214339	2.16616	0.0302986	0.185382	FALSE	FALSE	Trans (>250 kb)			7.13051
ENSG00000158571	PFKFB1	X	p11.21	54959394	55024967	2.16522	0.030371	0.185655	FALSE	FALSE	Trans (>250 kb)
ENSG00000140320	BAHD1	15	q15.1	40731920	40760441	2.16522	0.0303711	0.185655	FALSE	FALSE	96080	rs28669075	3.15347e-10	7.13051
ENSG00000175063	UBE2C	20	q13.12	44441215	44445596	2.16465	0.0304143	0.185719	FALSE	FALSE	Trans (>250 kb)			0.600767
ENSG00000172482	AGXT	2	q37.3	241807896	241819919	2.16437	0.0304362	0.185719	FALSE	FALSE	Trans (>250 kb)			3.80659
ENSG00000090565	RAB11FIP3	16	p13.3	475619	573011	2.16432	0.0304397	0.185719	FALSE	FALSE	Trans (>250 kb)			2.91564
ENSG00000198382	UVRAG	11	q13.5	75526212	75854239	2.1638	0.0304797	0.185719	FALSE	FALSE	Trans (>250 kb)			0.233249
ENSG00000013573	DDX11	12	p11.21	31226779	31257725	2.16327	0.0305207	0.185815	FALSE	FALSE	Trans (>250 kb)			0.275839
ENSG00000151893	CACUL1	10	q26.11	120433679	120514761	2.16324	0.0305229	0.185815	FALSE	FALSE	Trans (>250 kb)			3.20649
ENSG00000139624	CERS5	12	q13.12	50523575	50561288	2.16264	0.0305686	0.18599	FALSE	FALSE	Trans (>250 kb)			0.296336
ENSG00000189401	OTUD6A	X	q13.1	69282341	69284029	2.1621	0.0306105	0.186104	FALSE	FALSE	Trans (>250 kb)
ENSG00000152192	POU4F1	13	q31.1	79172497	79177673	2.16197	0.0306202	0.186104	FALSE	FALSE	Trans (>250 kb)			7.13051
ENSG00000069345	DNAJA2	16	q12.1	46989299	47007699	2.16086	0.0307061	0.18638	FALSE	FALSE	Trans (>250 kb)			7.13051
ENSG00000257950	P2RX5-TAX1BP3	17	p13.2	3566357	3599488	2.15999	0.0307733	0.186674	FALSE	FALSE	Trans (>250 kb)			2.30892
ENSG00000130818	ZNF426	19	p13.2	9638667	9649303	2.15994	0.0307775	0.186674	FALSE	FALSE	Trans (>250 kb)			0.864322
ENSG00000177875	C12orf68	12	q13.11	48577366	48579709	2.15912	0.0308406	0.186758	FALSE	FALSE	Trans (>250 kb)			6.71204
ENSG00000223547	ZNF844	19	p13.2	12175514	12192380	2.15814	0.0309167	0.187052	FALSE	FALSE	Trans (>250 kb)			2.47433
ENSG00000135144	DTX1	12	q24.13	113494514	113535833	2.15715	0.0309942	0.187471	FALSE	FALSE	Trans (>250 kb)			2.76746
ENSG00000066933	MYO9A	15	q23	72114632	72410918	2.15593	0.0310894	0.188025	FALSE	FALSE	Trans (>250 kb)			0.95019
ENSG00000149658	YTHDF1	20	q13.33	61826781	61847586	2.15557	0.0311172	0.188135	FALSE	FALSE	244643	rs2255817	0	1.58468
ENSG00000061273	HDAC7	12	q13.11	48176505	48226915	2.15484	0.0311744	0.188398	FALSE	FALSE	Trans (>250 kb)			2.91564
ENSG00000178188	SH2B1	16	p11.2	28857921	28885526	2.15336	0.0312905	0.188831	FALSE	FALSE	Trans (>250 kb)			1.61164
ENSG00000115020	PIKFYVE	2	q34	209130991	209223475	2.15279	0.0313355	0.188965	FALSE	FALSE	Trans (>250 kb)			2.39
ENSG00000168067	MAP4K2	11	q13.1	64556290	64570713	2.15205	0.0313938	0.189099	FALSE	FALSE	Trans (>250 kb)			0.306172
ENSG00000139946	PELI2	14	q22.3	56584532	56768244	2.15195	0.0314012	0.189099	FALSE	FALSE	Trans (>250 kb)			4.95633
ENSG00000214078	CPNE1	20	q11.22	34213953	34252878	2.1519	0.0314054	0.189099	FALSE	FALSE	Trans (>250 kb)			4.65246
ENSG00000144559	TAMM41	3	p25.2	11831916	11888393	2.15132	0.031451	0.189099	FALSE	FALSE	Trans (>250 kb)			2.36054
ENSG00000064547	LPAR2	19	p13.11	19734477	19739739	2.15111	0.0314671	0.189099	FALSE	FALSE	Trans (>250 kb)			1.73612
ENSG00000115306	SPTBN1	2	p16.2	54683422	54896812	2.15099	0.031477	0.189099	FALSE	FALSE	Trans (>250 kb)			1.88712
ENSG00000163848	ZNF148	3	q21.2	124944405	125094198	2.15089	0.0314846	0.189099	FALSE	FALSE	Trans (>250 kb)			3.97356
ENSG00000253729	PRKDC	8	q11.21	48685669	48872743	2.15073	0.0314979	0.189115	FALSE	FALSE	Trans (>250 kb)			4.71913
ENSG00000112319	EYA4	6	q23.2	133561736	133853258	2.14755	0.0317496	0.1903	FALSE	FALSE	Trans (>250 kb)			2.83731
ENSG00000196539	OR2T3	1	q44	248636627	248637634	2.1474	0.0317617	0.1903	FALSE	FALSE	Trans (>250 kb)			0.573814
ENSG00000187239	FNBP1	9	q34.11	132649466	132805473	2.1462	0.031857	0.190671	FALSE	FALSE	Trans (>250 kb)			2.87427
ENSG00000124067	SLC12A4	16	q22.1	67977377	68003504	2.14555	0.0319088	0.190761	FALSE	FALSE	Trans (>250 kb)			5.09557
ENSG00000077463	SIRT6	19	p13.3	4174106	4182601	2.14483	0.0319668	0.190998	FALSE	FALSE	Trans (>250 kb)			3.16787
ENSG00000163623	NKX6-1	4	q21.23	85413140	85419603	2.14359	0.0320658	0.19124	FALSE	FALSE	Trans (>250 kb)			1.13512
ENSG00000136720	HS6ST1	2	q14.3	128994290	129076151	2.14291	0.0321205	0.191414	FALSE	FALSE	Trans (>250 kb)			4.28064
ENSG00000100288	CHKB	22	q13.33	51017378	51039884	2.14268	0.032139	0.191443	FALSE	FALSE	53225	rs131805	2.289e-08	5.12249
ENSG00000269533	AC003002.6	19	q13.43	57901252	57931362	2.14232	0.032168	0.191503	FALSE	FALSE	Trans (>250 kb)			1.70582
ENSG00000187140	FOXD3	1	p31.3	63788730	63790797	2.14084	0.0322867	0.191929	FALSE	FALSE	Trans (>250 kb)			1.99498
ENSG00000268975	MIA-RAB4B	19	q13.2	41277553	41292590	2.14083	0.0322874	0.191929	FALSE	FALSE	Trans (>250 kb)			5.25375
ENSG00000100403	ZC3H7B	22	q13.2	41697526	41756151	2.14066	0.0323012	0.191929	FALSE	FALSE	Trans (>250 kb)			0.086641
ENSG00000116580	GON4L	1	q22	155719508	155829191	2.1388	0.0324517	0.192426	FALSE	FALSE	Trans (>250 kb)			3.69552
ENSG00000145990	GFOD1	6	p23	13358062	13487894	2.13816	0.0325037	0.192484	FALSE	FALSE	Trans (>250 kb)			1.69413
ENSG00000181467	RAP2B	3	q25.2	152880029	152886265	2.13805	0.0325124	0.192484	FALSE	FALSE	Trans (>250 kb)			1.21274
ENSG00000115289	PCGF1	2	p13.1	74732170	74735707	2.13796	0.0325198	0.192484	FALSE	FALSE	Trans (>250 kb)			3.67321
ENSG00000134452	FBXO18	10	p15.1	5931535	5979556	2.13774	0.0325377	0.192484	FALSE	FALSE	119581	rs10795541	4.69421e-09	5.43982
ENSG00000180730	SHISA2	13	q12.13	26618735	26625169	2.13648	0.0326401	0.192914	FALSE	FALSE	Trans (>250 kb)			0.858872
ENSG00000136295	TTYH3	7	p22.3	2671585	2704436	2.13636	0.0326503	0.192914	FALSE	FALSE	Trans (>250 kb)			1.78512
ENSG00000100154	TTC28	22	q12.1	28374004	29075853	2.13602	0.0326777	0.19296	FALSE	FALSE	0	rs5762534	4.32664e-11	7.13051
ENSG00000135862	LAMC1	1	q25.3	182992595	183114727	2.13583	0.0326937	0.19296	FALSE	FALSE	Trans (>250 kb)			3.22389
ENSG00000205642	VCX3B	X	p22.31	8432871	8434550	2.13571	0.0327029	0.19296	FALSE	FALSE	Trans (>250 kb)
ENSG00000115163	CENPA	2	p23.3	26987157	27023935	2.13539	0.032729	0.19296	FALSE	FALSE	Trans (>250 kb)			7.13051
ENSG00000108106	UBE2S	19	q13.42	55912652	55919145	2.13461	0.0327927	0.193184	FALSE	FALSE	6880	rs74683747	0	7.13051
ENSG00000196172	ZNF681	19	p12	23921997	23941693	2.13422	0.0328245	0.19324	FALSE	FALSE	Trans (>250 kb)			3.37726
ENSG00000181392	SYNE4	19	q13.12	36494209	36499695	2.1341	0.0328346	0.19324	FALSE	FALSE	Trans (>250 kb)			0.0122189
ENSG00000169710	FASN	17	q25.3	80036214	80056208	2.1337	0.0328671	0.193314	FALSE	FALSE	Trans (>250 kb)			0.733254
ENSG00000173020	ADRBK1	11	q13.2	67033881	67054027	2.13345	0.0328882	0.193413	FALSE	FALSE	Trans (>250 kb)			1.16969
ENSG00000148331	ASB6	9	q34.11	132399171	132404444	2.13261	0.0329571	0.193542	FALSE	FALSE	Trans (>250 kb)			2.76174
ENSG00000189375	TBC1D28	17	p11.2	18538319	18565263	2.1319	0.0330152	0.193565	FALSE	FALSE	Trans (>250 kb)			2.47433
ENSG00000011304	PTBP1	19	p13.3	797075	812327	2.1318	0.0330231	0.193565	FALSE	FALSE	123992	rs117766092	0	1.45188
ENSG00000255633	MTRNR2L9	6	q11.1	62284008	62284534	2.1304	0.0331388	0.193895	FALSE	FALSE	Trans (>250 kb)			1.56861
ENSG00000100304	TTLL12	22	q13.2	43562628	43583139	2.13033	0.0331441	0.193895	FALSE	FALSE	Trans (>250 kb)			1.47864
ENSG00000075785	RAB7A	3	q21.3	128444965	128533639	2.12974	0.0331934	0.194044	FALSE	FALSE	Trans (>250 kb)			1.88342
ENSG00000103365	GGA2	16	p12.2	23474863	23533316	2.12941	0.0332203	0.194131	FALSE	FALSE	Trans (>250 kb)			6.42049
ENSG00000076716	GPC4	X	q26.2	132434131	132549518	2.12898	0.0332558	0.194241	FALSE	FALSE	Trans (>250 kb)
ENSG00000261667	RP11-520P18.5	8	q24.3	144161874	144164418	2.12881	0.0332702	0.19429	FALSE	FALSE	Trans (>250 kb)			0.0411789
ENSG00000116604	MEF2D	1	q22	156433519	156470620	2.12864	0.0332838	0.194297	FALSE	FALSE	Trans (>250 kb)			0.000438616
ENSG00000179817	MRGPRX4	11	p15.1	18194384	18195827	2.1278	0.0333533	0.194507	FALSE	FALSE	Trans (>250 kb)			0.176038
ENSG00000142252	GEMIN7	19	q13.32	45582453	45594782	2.12771	0.0333614	0.194507	FALSE	FALSE	Trans (>250 kb)			2.9835
ENSG00000156466	GDF6	8	q22.1	97154562	97173020	2.12696	0.0334231	0.194762	FALSE	FALSE	Trans (>250 kb)			1.38637
ENSG00000111726	CMAS	12	p12.1	22199108	22218608	2.12652	0.0334597	0.194793	FALSE	FALSE	Trans (>250 kb)			0.549457
ENSG00000077454	LRCH4	7	q22.1	100169855	100183776	2.12458	0.0336216	0.195283	FALSE	FALSE	Trans (>250 kb)			6.08042
ENSG00000004975	DVL2	17	p13.1	7128660	7137864	2.12347	0.0337142	0.195762	FALSE	FALSE	Trans (>250 kb)			5.71537
ENSG00000101425	BPI	20	q11.23	36888551	36965907	2.12272	0.033777	0.19606	FALSE	FALSE	Trans (>250 kb)			3.02948
ENSG00000196313	POM121	7	q11.23	72349936	72421979	2.12215	0.033825	0.19617	FALSE	FALSE	Trans (>250 kb)			1.59802
ENSG00000205209	SCGB2B2	19	q13.11	35084234	35166604	2.1221	0.0338296	0.19617	FALSE	FALSE	Trans (>250 kb)			2.82355
ENSG00000161888	SPC24	19	p13.2	11242196	11266484	2.12137	0.0338907	0.196323	FALSE	FALSE	Trans (>250 kb)			2.09415
ENSG00000147872	PLIN2	9	p22.1	19108373	19149288	2.12096	0.0339252	0.196423	FALSE	FALSE	Trans (>250 kb)			3.07062
ENSG00000196923	PDLIM7	5	q35.3	176910395	176924607	2.12086	0.0339339	0.196423	FALSE	FALSE	Trans (>250 kb)			6.25624
ENSG00000177663	IL17RA	22	q11.1	17565844	17596583	2.12079	0.0339395	0.196423	FALSE	FALSE	Trans (>250 kb)			2.15391
ENSG00000157823	AP3S2	15	q26.1	90373831	90437574	2.12067	0.0339496	0.196423	FALSE	FALSE	180050	rs11073883	1.26199e-09	3.45317
ENSG00000198876	DCAF12	9	p13.3	34086385	34127397	2.12017	0.0339917	0.196574	FALSE	FALSE	Trans (>250 kb)			3.78342
ENSG00000013588	GPRC5A	12	p13.1	13043716	13070871	2.12016	0.0339927	0.196574	FALSE	FALSE	Trans (>250 kb)			1.69941
ENSG00000073849	ST6GAL1	3	q27.3	186648274	186796341	2.11947	0.0340509	0.196714	FALSE	FALSE	Trans (>250 kb)			2.35249
ENSG00000167186	COQ7	16	p12.3	19078921	19091417	2.11828	0.0341514	0.197135	FALSE	FALSE	Trans (>250 kb)			2.94308
ENSG00000257065	RP3-468K18.5	6	q24.2	144128229	144165754	2.11809	0.0341676	0.197185	FALSE	FALSE	Trans (>250 kb)			0.0628888
ENSG00000040933	INPP4A	2	q11.2	99061317	99210853	2.11704	0.0342565	0.197504	FALSE	FALSE	Trans (>250 kb)			6.52894
ENSG00000142449	FBN3	19	p13.2	8130286	8214730	2.11638	0.0343126	0.197538	FALSE	FALSE	Trans (>250 kb)			2.56731
ENSG00000104332	SFRP1	8	p11.21	41119481	41167016	2.11632	0.0343172	0.197538	FALSE	FALSE	Trans (>250 kb)			2.44842
ENSG00000185792	NLRP9	19	q13.42	56219798	56249768	2.11615	0.0343323	0.197538	FALSE	FALSE	45479	rs1031841	2.31885e-10	7.13051
ENSG00000166582	CENPV	17	p11.2	16245848	16256970	2.11605	0.0343409	0.197538	FALSE	FALSE	Trans (>250 kb)			4.461
ENSG00000249222	ATP5L2	22	q13.2	43035809	43036607	2.11591	0.0343526	0.197538	FALSE	FALSE	Trans (>250 kb)			2.31436
ENSG00000113119	TMCO6	5	q31.3	140019012	140024993	2.11516	0.0344159	0.197659	FALSE	FALSE	Trans (>250 kb)			5.02028
ENSG00000159461	AMFR	16	q12.2	56395364	56459450	2.11501	0.0344288	0.197659	FALSE	FALSE	Trans (>250 kb)			2.53177
ENSG00000100968	NFATC4	14	q12	24834879	24848810	2.11482	0.0344451	0.197665	FALSE	FALSE	Trans (>250 kb)			1.45152
ENSG00000181781	ODF3L2	19	p13.3	463346	474983	2.11338	0.0345686	0.198217	FALSE	FALSE	Trans (>250 kb)			1.49338
ENSG00000116698	SMG7	1	q25.3	183441351	183567381	2.1127	0.0346262	0.198298	FALSE	FALSE	Trans (>250 kb)			4.72561
ENSG00000160999	SH2B2	7	q22.1	101928405	101962178	2.11259	0.0346359	0.198298	FALSE	FALSE	Trans (>250 kb)			2.75056
ENSG00000178919	FOXE1	9	q22.33	100615536	100618986	2.11247	0.0346458	0.198298	FALSE	FALSE	Trans (>250 kb)			1.38278
ENSG00000204524	ZNF805	19	q13.43	57751973	57766503	2.11216	0.0346727	0.198353	FALSE	FALSE	Trans (>250 kb)			1.79007
ENSG00000001167	NFYA	6	p21.1	41040684	41067715	2.1104	0.0348236	0.198906	FALSE	FALSE	Trans (>250 kb)			0.00620332
ENSG00000164049	FBXW12	3	p21.31	48413709	48442666	2.10968	0.0348862	0.199057	FALSE	FALSE	182600	rs1264194	1.04361e-14	7.13051
ENSG00000144792	ZNF660	3	p21.31	44619715	44641186	2.10966	0.0348878	0.199057	FALSE	FALSE	Trans (>250 kb)			4.25156
ENSG00000120784	ZFP30	19	q13.12	38104650	38183238	2.10905	0.0349404	0.199147	FALSE	FALSE	Trans (>250 kb)			2.81686
ENSG00000068489	PRR11	17	q22	57232860	57282066	2.10682	0.0351331	0.199951	FALSE	FALSE	Trans (>250 kb)			2.70897
ENSG00000137474	MYO7A	11	q13.5	76839310	76926284	2.10625	0.0351825	0.200049	FALSE	FALSE	Trans (>250 kb)			3.65912
ENSG00000188305	C19orf35	19	p13.3	2274631	2282181	2.10558	0.0352411	0.200232	FALSE	FALSE	Trans (>250 kb)			1.97169
ENSG00000197016	ZNF470	19	q13.43	57078880	57100279	2.10534	0.0352617	0.200232	FALSE	FALSE	Trans (>250 kb)			1.53927
ENSG00000212719	C17orf51	17	p11.2	21428051	21477722	2.1053	0.0352654	0.200232	FALSE	FALSE	Trans (>250 kb)			0.0515916
ENSG00000185920	PTCH1	9	q22.32	98205262	98279339	2.10506	0.0352861	0.200247	FALSE	FALSE	Trans (>250 kb)			3.64905
ENSG00000119689	DLST	14	q24.3	75348594	75370448	2.10348	0.035424	0.200495	FALSE	FALSE	Trans (>250 kb)			2.89849
ENSG00000131759	RARA	17	q21.2	38465444	38513094	2.10282	0.0354818	0.200554	FALSE	FALSE	Trans (>250 kb)			2.82355
ENSG00000131711	MAP1B	5	q13.2	71403061	71505395	2.10273	0.0354897	0.200554	FALSE	FALSE	Trans (>250 kb)			1.9682
ENSG00000170322	NFRKB	11	q24.3	129733531	129765485	2.10166	0.0355833	0.200893	FALSE	FALSE	Trans (>250 kb)			6.79425
ENSG00000185619	PCGF3	4	p16.3	699537	764428	2.10138	0.035608	0.20098	FALSE	FALSE	249490	rs66515989	1.69927e-09	4.7701
ENSG00000168621	GDNF	5	p13.2	37812779	37839788	2.10116	0.0356268	0.20098	FALSE	FALSE	Trans (>250 kb)			3.08358
ENSG00000173991	TCAP	17	q12	37820440	37822808	2.10112	0.0356301	0.20098	FALSE	FALSE	2958	rs2271308	2.59792e-14	7.13051
ENSG00000100592	DAAM1	14	q23.1	59655364	59838123	2.10035	0.0356982	0.201193	FALSE	FALSE	Trans (>250 kb)			0.902835
ENSG00000100387	RBX1	22	q13.2	41347351	41369313	2.09979	0.0357469	0.201357	FALSE	FALSE	Trans (>250 kb)			0.414808
ENSG00000122203	KIAA1191	5	q35.2	175773064	175788971	2.09904	0.0358131	0.201569	FALSE	FALSE	104971	rs2913730	2.9976e-15	7.13051
ENSG00000184261	KCNK12	2	p21	47743720	47798078	2.09826	0.0358826	0.201771	FALSE	FALSE	184494	rs441327	3.33877e-11	4.34456
ENSG00000258130	RP11-347C12.3	16	p11.2	30215637	30220392	2.09712	0.0359832	0.201787	FALSE	FALSE	Trans (>250 kb)			3.79419
ENSG00000175155	YPEL2	17	q22	57409050	57479090	2.09702	0.0359921	0.201787	FALSE	FALSE	Trans (>250 kb)			3.3869
ENSG00000125533	BHLHE23	20	q13.33	61637331	61638387	2.09625	0.0360596	0.201876	FALSE	FALSE	55193	rs2255817	0	4.37837
ENSG00000178764	ZHX2	8	q24.13	123793633	123986750	2.09534	0.0361406	0.202104	FALSE	FALSE	Trans (>250 kb)			3.98122
ENSG00000165959	CLMN	14	q32.13	95648277	95786243	2.09534	0.0361411	0.202104	FALSE	FALSE	Trans (>250 kb)			0.783546
ENSG00000215906	LACTBL1	1	p36.12	23279536	23291831	2.09532	0.0361427	0.202104	FALSE	FALSE	Trans (>250 kb)			0.842497
ENSG00000107438	PDLIM1	10	q24.1	96997329	97050781	2.09508	0.0361634	0.202104	FALSE	FALSE	Trans (>250 kb)			3.54392
ENSG00000257923	CUX1	7	q22.1	101458959	101927249	2.09452	0.0362139	0.202204	FALSE	FALSE	Trans (>250 kb)			3.91179
ENSG00000156232	WHAMM	15	q25.2	83478380	83503611	2.09447	0.0362185	0.202204	FALSE	FALSE	Trans (>250 kb)			2.79131
ENSG00000148600	CDHR1	10	q23.1	85954410	85979377	2.09392	0.0362669	0.202406	FALSE	FALSE	Trans (>250 kb)			2.45858
ENSG00000214435	AS3MT	10	q24.32	104629273	104661656	2.09368	0.0362882	0.202432	FALSE	FALSE	0	rs12219346	1.78746e-14	7.13051
ENSG00000130726	TRIM28	19	q13.43	59055458	59062089	2.09315	0.0363361	0.202657	FALSE	FALSE	Trans (>250 kb)			2.69451
ENSG00000146063	TRIM41	5	q35.3	180649499	180662809	2.09261	0.0363838	0.202813	FALSE	FALSE	Trans (>250 kb)			0.541894
ENSG00000108825	PTGES3L-AARSD1	17	q21.31	41102543	41132545	2.09157	0.036477	0.203162	FALSE	FALSE	21705	rs775996	0	7.13051
ENSG00000127483	HP1BP3	1	p36.12	21069154	21113816	2.09141	0.0364916	0.203162	FALSE	FALSE	Trans (>250 kb)			4.6791
ENSG00000144214	LYG1	2	q11.2	99900701	99921205	2.09093	0.0365342	0.203209	FALSE	FALSE	27600	rs112900993	4.09117e-13	7.13051
ENSG00000104957	CCDC130	19	p13.2	13842574	13874110	2.08992	0.036625	0.203552	FALSE	FALSE	139677	rs34492359	3.02e-10	4.01706
ENSG00000176619	LMNB2	19	p13.3	2427636	2456994	2.08797	0.036801	0.204281	FALSE	FALSE	Trans (>250 kb)			2.01271
ENSG00000234965	SHISA8	22	q13.2	42307297	42310570	2.08792	0.0368054	0.204281	FALSE	FALSE	Trans (>250 kb)			2.56731
ENSG00000175224	ATG13	11	p11.2	46638826	46696368	2.0862	0.0369606	0.204979	FALSE	FALSE	Trans (>250 kb)			1.94859
ENSG00000198156	NPIPB6	16	p11.2	28353876	28374829	2.08603	0.036976	0.204989	FALSE	FALSE	Trans (>250 kb)			4.21864
ENSG00000107816	LZTS2	10	q24.31	102756375	102767593	2.08564	0.0370113	0.204989	FALSE	FALSE	Trans (>250 kb)			1.57378
ENSG00000084628	NKAIN1	1	p35.2	31652592	31712401	2.0852	0.0370509	0.205064	FALSE	FALSE	Trans (>250 kb)			1.92568
ENSG00000196535	MYO18A	17	q11.2	27400528	27507430	2.08462	0.0371036	0.205229	FALSE	FALSE	Trans (>250 kb)			4.00849
ENSG00000116852	KIF21B	1	q32.1	200938520	200992828	2.08413	0.037148	0.205385	FALSE	FALSE	Trans (>250 kb)			0.831999
ENSG00000147119	CHST7	X	p11.23	46433219	46457843	2.08392	0.0371679	0.205385	FALSE	FALSE	Trans (>250 kb)
ENSG00000242252	BGLAP	1	q22	156211753	156213112	2.08324	0.037229	0.205591	FALSE	FALSE	Trans (>250 kb)			6.31958
ENSG00000155229	MMS19	10	q24.1	99218081	99258551	2.08307	0.0372446	0.205591	FALSE	FALSE	Trans (>250 kb)			3.53357
ENSG00000229676	ZNF492	19	p12	22817126	22850472	2.08256	0.037291	0.205758	FALSE	FALSE	138402	rs369736	1.07046e-08	7.13051
ENSG00000197694	SPTAN1	9	q34.11	131314866	131395941	2.08175	0.037365	0.205947	FALSE	FALSE	Trans (>250 kb)			0.338646
ENSG00000196465	MYL6B	12	q13.2	56546040	56553431	2.08134	0.0374024	0.206029	FALSE	FALSE	Trans (>250 kb)			0.763768
ENSG00000006432	MAP3K9	14	q24.2	71189243	71276251	2.08069	0.0374625	0.206138	FALSE	FALSE	Trans (>250 kb)			2.97293
ENSG00000104826	LHB	19	q13.33	49519237	49520338	2.08022	0.0375052	0.206183	FALSE	FALSE	Trans (>250 kb)			2.26281
ENSG00000143028	SYPL2	1	p13.3	110009180	110024759	2.07976	0.0375472	0.206267	FALSE	FALSE	156407	rs7515406	6.17617e-13	6.40761
ENSG00000187498	COL4A1	13	q34	110801318	110959496	2.07946	0.0375755	0.206294	FALSE	FALSE	Trans (>250 kb)			5.45131
ENSG00000178971	CTC1	17	p13.1	8130191	8151362	2.07919	0.0375999	0.206392	FALSE	FALSE	Trans (>250 kb)			3.25377
ENSG00000177733	HNRNPA0	5	q31.2	137087075	137090039	2.07896	0.0376212	0.206392	FALSE	FALSE	Trans (>250 kb)			3.28391
ENSG00000157450	RNF111	15	q22.1	59157374	59389618	2.07832	0.0376799	0.20656	FALSE	FALSE	Trans (>250 kb)			3.39619
ENSG00000205678	TECRL	4	q13.1	65140975	65275186	2.07823	0.0376881	0.20656	FALSE	FALSE	Trans (>250 kb)			2.39
ENSG00000087088	BAX	19	q13.33	49458072	49465055	2.07815	0.0376958	0.20656	FALSE	FALSE	Trans (>250 kb)			1.89536
ENSG00000119042	SATB2	2	q33.1	200134223	200335989	2.07768	0.0377392	0.206615	FALSE	FALSE	Trans (>250 kb)			1.77352
ENSG00000145012	LPP	3	q27.3	187871072	188608460	2.07768	0.0377392	0.206615	FALSE	FALSE	Trans (>250 kb)			2.72402
ENSG00000254470	AP5B1	11	q13.1	65543364	65548273	2.07768	0.0377393	0.206615	FALSE	FALSE	Trans (>250 kb)			5.15769
ENSG00000174307	PHLDA3	1	q32.1	201434620	201438365	2.07617	0.0378781	0.207152	FALSE	FALSE	Trans (>250 kb)			0.344624
ENSG00000128159	TUBGCP6	22	q13.33	50656118	50683421	2.07567	0.0379243	0.207338	FALSE	FALSE	Trans (>250 kb)			0.500123
ENSG00000170577	SIX2	2	p21	45232300	45236569	2.07551	0.0379397	0.207338	FALSE	FALSE	Trans (>250 kb)			1.97874
ENSG00000176222	ZNF404	19	q13.31	44376515	44405537	2.07527	0.0379615	0.207338	FALSE	FALSE	Trans (>250 kb)			2.70897
ENSG00000136068	FLNB	3	p14.3	57994127	58157982	2.07477	0.038008	0.207412	FALSE	FALSE	Trans (>250 kb)			2.54115
ENSG00000170892	TSEN34	19	q13.42	54693789	54697585	2.07207	0.0382588	0.208301	FALSE	FALSE	Trans (>250 kb)			2.23302
ENSG00000147439	BIN3	8	p21.3	22477931	22526661	2.07204	0.0382615	0.208301	FALSE	FALSE	Trans (>250 kb)			2.51365
ENSG00000123143	PKN1	19	p13.12	14543865	14582679	2.07203	0.0382627	0.208301	FALSE	FALSE	Trans (>250 kb)			2.59536
ENSG00000268361	L34079.2	19	q13.31	44058844	44097188	2.07038	0.0384165	0.209096	FALSE	FALSE	Trans (>250 kb)			3.96357
ENSG00000171603	CLSTN1	1	p36.22	9789084	9884584	2.07035	0.0384197	0.209096	FALSE	FALSE	Trans (>250 kb)			3.14626
ENSG00000204681	GABBR1	6	p22.1	29523406	29601753	2.06983	0.0384681	0.209204	FALSE	FALSE	46753	rs2747430	5.0482e-09	5.45131
ENSG00000100814	CCNB1IP1	14	q11.2	20779527	20801471	2.06919	0.0385285	0.209363	FALSE	FALSE	108345	rs2319196	2.66028e-10	1.56434
ENSG00000268193	AC002985.3	19	p13.11	19017822	19045206	2.06908	0.038539	0.209363	FALSE	FALSE	Trans (>250 kb)			4.03925
ENSG00000102539	MLNR	13	q14.2	49794474	49796513	2.06886	0.0385594	0.209424	FALSE	FALSE	Trans (>250 kb)			6.38947
ENSG00000164920	OSR2	8	q22.2	99956631	99964332	2.06765	0.0386727	0.209707	FALSE	FALSE	Trans (>250 kb)			0.347285
ENSG00000141622	RNF165	18	q21.1	43906772	44043103	2.06731	0.0387053	0.20977	FALSE	FALSE	Trans (>250 kb)			2.63357
ENSG00000133884	DPF2	11	q13.1	65101225	65120720	2.06626	0.0388039	0.210068	FALSE	FALSE	Trans (>250 kb)			1.58468
ENSG00000112592	TBP	6	q27	170863390	170881958	2.06488	0.0389339	0.210516	FALSE	FALSE	Trans (>250 kb)			2.58109
ENSG00000205853	RFPL3S	22	q12.3	32755893	32778039	2.06487	0.0389351	0.210516	FALSE	FALSE	Trans (>250 kb)			1.5838
ENSG00000134775	FHOD3	18	q12.2	33877677	34360018	2.06479	0.0389427	0.210516	FALSE	FALSE	Trans (>250 kb)			0.487665
ENSG00000129245	FXR2	17	p13.1	7494548	7518189	2.0646	0.0389606	0.210543	FALSE	FALSE	Trans (>250 kb)			5.45131
ENSG00000172346	CSDC2	22	q13.2	41956767	41973745	2.06263	0.0391481	0.211376	FALSE	FALSE	Trans (>250 kb)			0.108677
ENSG00000256618	MTRNR2L1	17	p11.2	22022437	22023991	2.0616	0.0392458	0.211759	FALSE	FALSE	Trans (>250 kb)			1.82208
ENSG00000096063	SRPK1	6	p21.31	35800743	35889119	2.05893	0.0395005	0.212843	FALSE	FALSE	0	rs111314046	4.68514e-14	7.13051
ENSG00000169047	IRS1	2	q36.3	227596033	227664475	2.05846	0.0395457	0.212966	FALSE	FALSE	Trans (>250 kb)			3.69163
ENSG00000196365	LONP1	19	p13.3	5691845	5720583	2.05835	0.0395568	0.212966	FALSE	FALSE	Trans (>250 kb)			5.18639
ENSG00000105193	RPS16	19	q13.2	39923847	39926588	2.05757	0.0396318	0.21322	FALSE	FALSE	Trans (>250 kb)			3.55386
ENSG00000270316	C10orf32-ASMT	10	q24.32	104614029	104661656	2.05727	0.0396606	0.213312	FALSE	FALSE	0	rs12219346	1.78746e-14	7.13051
ENSG00000155463	OXA1L	14	q11.2	23235731	23241007	2.05677	0.0397082	0.213543	FALSE	FALSE	Trans (>250 kb)			1.074
ENSG00000012211	PRICKLE3	X	p11.23	49031151	49042845	2.0563	0.0397532	0.213676	FALSE	FALSE	Trans (>250 kb)
ENSG00000128594	LRRC4	7	q32.1	127667124	127672160	2.05554	0.0398266	0.213982	FALSE	FALSE	Trans (>250 kb)			1.84222
ENSG00000162236	STX5	11	q12.3	62574369	62599560	2.05485	0.0398938	0.214179	FALSE	FALSE	Trans (>250 kb)			0.188525
ENSG00000142182	DNMT3L	21	q22.3	45666222	45682099	2.05414	0.0399618	0.214429	FALSE	FALSE	Trans (>250 kb)			1.44011
ENSG00000167107	ACSF2	17	q21.33	48503519	48552206	2.05401	0.0399745	0.214429	FALSE	FALSE	Trans (>250 kb)			1.46825
ENSG00000186026	ZNF284	19	q13.31	44576297	44593766	2.05363	0.0400119	0.214438	FALSE	FALSE	Trans (>250 kb)			0.134685
ENSG00000122741	DCAF10	9	p13.2	37800499	37867663	2.05359	0.0400156	0.214438	FALSE	FALSE	Trans (>250 kb)			2.88216
ENSG00000120253	NUP43	6	q25.1	150045451	150070801	2.05355	0.040019	0.214438	FALSE	FALSE	Trans (>250 kb)			0.175147
ENSG00000148218	ALAD	9	q32	116148597	116163613	2.05333	0.0400407	0.214537	FALSE	FALSE	Trans (>250 kb)			1.23179
ENSG00000145014	TMEM44	3	q29	194308402	194354418	2.05303	0.0400692	0.214559	FALSE	FALSE	Trans (>250 kb)			0.0169815
ENSG00000173531	MST1	3	p21.31	49721380	49726934	2.05275	0.0400972	0.214585	FALSE	FALSE	169684	rs6797500	3.40033e-10	7.13051
ENSG00000188171	ZNF626	19	p12	20802867	20844402	2.05273	0.0400985	0.214585	FALSE	FALSE	Trans (>250 kb)			0.330164
ENSG00000156599	ZDHHC5	11	q12.1	57435219	57468659	2.05244	0.0401265	0.214667	FALSE	FALSE	Trans (>250 kb)			4.57721
ENSG00000118046	STK11	19	p13.3	1189406	1228428	2.05196	0.0401739	0.214801	FALSE	FALSE	219860	rs2365707	1.16174e-12	1.81034
ENSG00000188177	ZC3H6	2	q13	113033171	113097640	2.05186	0.0401835	0.214801	FALSE	FALSE	Trans (>250 kb)			4.21747
ENSG00000139083	ETV6	12	p13.2	11802788	12048336	2.05114	0.0402537	0.215039	FALSE	FALSE	Trans (>250 kb)			2.67159
ENSG00000196642	RABL6	9	q34.3	139702374	139735639	2.0506	0.0403057	0.215143	FALSE	FALSE	Trans (>250 kb)			4.55456
ENSG00000160145	KALRN	3	q21.1	123798870	124445172	2.05034	0.0403315	0.215143	FALSE	FALSE	Trans (>250 kb)			4.40889
ENSG00000131389	SLC6A6	3	p25.1	14444076	14530857	2.04971	0.0403925	0.215379	FALSE	FALSE	Trans (>250 kb)			4.17257
ENSG00000163945	UVSSA	4	p16.3	1341054	1381837	2.04946	0.0404171	0.215442	FALSE	FALSE	Trans (>250 kb)			3.30791
ENSG00000217236	SP9	2	q31.1	175199674	175203220	2.04922	0.0404404	0.215442	FALSE	FALSE	Trans (>250 kb)			1.29381
ENSG00000162148	PPP1R32	11	q12.2	61248592	61258403	2.04857	0.0405041	0.215604	FALSE	FALSE	Trans (>250 kb)			1.36857
ENSG00000162738	VANGL2	1	q23.2	160370376	160398468	2.04708	0.0406502	0.216179	FALSE	FALSE	Trans (>250 kb)			1.95194
ENSG00000161692	DBF4B	17	q21.31	42785976	42829632	2.04597	0.0407596	0.216572	FALSE	FALSE	148922	rs3803869	4.5888e-09	6.42519
ENSG00000196235	SUPT5H	19	q13.2	39926796	39967310	2.04496	0.0408588	0.216881	FALSE	FALSE	Trans (>250 kb)			3.59955
ENSG00000161939	RNASEK-C17orf49	17	p13.1	6915954	6920839	2.04461	0.0408938	0.216915	FALSE	FALSE	Trans (>250 kb)			2.01748
ENSG00000111860	CEP85L	6	q22.31	118781935	119031238	2.04308	0.0410443	0.2175	FALSE	FALSE	Trans (>250 kb)			2.63357
ENSG00000205323	SARNP	12	q13.2	56146247	56211540	2.04279	0.0410736	0.217605	FALSE	FALSE	Trans (>250 kb)			0.577808
ENSG00000111880	RNGTT	6	q15	89319985	89673348	2.04192	0.0411591	0.217864	FALSE	FALSE	Trans (>250 kb)			0.831291
ENSG00000149346	SLX4IP	20	p12.2	10415951	10617477	2.0418	0.0411715	0.21787	FALSE	FALSE	Trans (>250 kb)			3.45317
ENSG00000148737	TCF7L2	10	q25.2	114710009	114927437	2.04082	0.0412689	0.218224	FALSE	FALSE	Trans (>250 kb)			2.95274
ENSG00000159197	KCNE2	21	q22.11	35736323	35743688	2.03978	0.0413722	0.218719	FALSE	FALSE	Trans (>250 kb)			0.83324
ENSG00000115944	COX7A2L	2	p21	42560686	42652228	2.03941	0.0414094	0.218868	FALSE	FALSE	Trans (>250 kb)			3.09708
ENSG00000188566	NDOR1	9	q34.3	140100147	140111461	2.03923	0.0414275	0.218868	FALSE	FALSE	Trans (>250 kb)
ENSG00000100697	DICER1	14	q32.13	95552565	95624347	2.03916	0.0414345	0.218868	FALSE	FALSE	Trans (>250 kb)			2.31436
ENSG00000269948	RP11-248J23.6	10	q24.1	97709725	97744785	2.03906	0.0414443	0.218868	FALSE	FALSE	55989	rs77540702	0	7.13051
ENSG00000258472	RP11-192H23.4	17	q11.2	26782770	26941215	2.039	0.0414497	0.218868	FALSE	FALSE	Trans (>250 kb)			2.73971
ENSG00000187144	SPATA21	1	p36.13	16713612	16763919	2.03882	0.0414677	0.218897	FALSE	FALSE	Trans (>250 kb)			2.77919
ENSG00000166394	CYB5R2	11	p15.4	7686331	7698453	2.03846	0.0415044	0.218994	FALSE	FALSE	Trans (>250 kb)			2.14633
ENSG00000130766	SESN2	1	p35.3	28586038	28609002	2.03765	0.041585	0.219354	FALSE	FALSE	Trans (>250 kb)			0.377127
ENSG00000102910	LONP2	16	q12.1	48278207	48397033	2.0348	0.0418712	0.220338	FALSE	FALSE	Trans (>250 kb)			2.15647
ENSG00000071051	NCK2	2	q12.2	106361354	106510730	2.0342	0.0419319	0.220367	FALSE	FALSE	Trans (>250 kb)			1.52469
ENSG00000110375	UPK2	11	q23.3	118795873	118829269	2.03419	0.0419326	0.220367	FALSE	FALSE	Trans (>250 kb)			4.23528
ENSG00000197013	ZNF429	19	p12	21679484	21739072	2.0335	0.0420016	0.220422	FALSE	FALSE	Trans (>250 kb)			1.84359
ENSG00000140455	USP3	15	q22.31	63796793	63886839	2.03338	0.0420143	0.220422	FALSE	FALSE	Trans (>250 kb)			7.13051
ENSG00000189167	ZAR1L	13	q13.1	32877837	32889481	2.03331	0.0420216	0.220422	FALSE	FALSE	Trans (>250 kb)			4.29142
ENSG00000128311	TST	22	q12.3	37406900	37415681	2.03322	0.0420303	0.220422	FALSE	FALSE	Trans (>250 kb)			2.48794
ENSG00000101280	ANGPT4	20	p13	853296	896977	2.03269	0.0420843	0.220651	FALSE	FALSE	Trans (>250 kb)			1.29787
ENSG00000165868	HSPA12A	10	q25.3	118430703	118502085	2.03249	0.0421045	0.220651	FALSE	FALSE	Trans (>250 kb)			3.2691
ENSG00000253633	KB-1980E6.3	8	q22.3	103540968	103550896	2.03244	0.0421093	0.220651	FALSE	FALSE	85149	rs77952879	0	4.34993
ENSG00000135835	KIAA1614	1	q25.3	180882290	180920750	2.03123	0.0422318	0.220929	FALSE	FALSE	0	rs3820313	2.05547e-12	5.45131
ENSG00000126214	KLC1	14	q32.33	104028233	104167888	2.03121	0.0422333	0.220929	FALSE	FALSE	Trans (>250 kb)			7.13051
ENSG00000143033	MTF2	1	p22.1	93544792	93604638	2.03097	0.0422577	0.220946	FALSE	FALSE	Trans (>250 kb)			3.0057
ENSG00000085741	WNT11	11	q13.5	75897369	75921780	2.02999	0.0423571	0.221194	FALSE	FALSE	Trans (>250 kb)			1.22938
ENSG00000268614	CTD-2207O23.10	19	p13.2	7598481	7604945	2.02929	0.0424283	0.221396	FALSE	FALSE	Trans (>250 kb)			0.464645
ENSG00000253626	EIF5AL1	10	q22.3	81272357	81276188	2.02921	0.0424364	0.221396	FALSE	FALSE	Trans (>250 kb)			1.89386
ENSG00000116984	MTR	1	q43	236958610	237067281	2.02907	0.0424512	0.221419	FALSE	FALSE	Trans (>250 kb)			1.74813
ENSG00000176533	GNG7	19	p13.3	2511217	2702707	2.02749	0.0426122	0.221945	FALSE	FALSE	Trans (>250 kb)			1.35495
ENSG00000214944	ARHGEF28	5	q13.2	72921983	73237818	2.0267	0.0426928	0.222097	FALSE	FALSE	Trans (>250 kb)			1.44366
ENSG00000268218	AC137932.1	16	q24.3	89334512	89339452	2.02668	0.0426948	0.222097	FALSE	FALSE	Trans (>250 kb)			4.47815
ENSG00000197603	C5orf42	5	p13.2	37106330	37249530	2.02593	0.0427724	0.222193	FALSE	FALSE	Trans (>250 kb)			2.04307
ENSG00000168505	GBX2	2	q37.2	237073879	237077012	2.02577	0.0427879	0.222193	FALSE	FALSE	Trans (>250 kb)			4.12289
ENSG00000111199	TRPV4	12	q24.11	110220890	110271212	2.02512	0.042855	0.222334	FALSE	FALSE	Trans (>250 kb)			3.04614
ENSG00000258713	C20orf141	20	p13	2795633	2796479	2.02395	0.0429751	0.222608	FALSE	FALSE	Trans (>250 kb)			1.66888
ENSG00000111837	MAK	6	p24.2	10762956	10838764	2.02392	0.0429785	0.222608	FALSE	FALSE	8129	rs9358911	0	7.13051
ENSG00000128564	VGF	7	q22.1	100805790	100808874	2.02384	0.0429871	0.222608	FALSE	FALSE	Trans (>250 kb)			2.59902
ENSG00000273217	CTC-432M15.3	5	q31.1	130761584	131132676	2.02375	0.0429958	0.222608	FALSE	FALSE	Trans (>250 kb)			1.99315
ENSG00000181274	FRAT2	10	q24.1	99092255	99094458	2.02304	0.0430693	0.222897	FALSE	FALSE	Trans (>250 kb)			7.118
ENSG00000171016	PYGO1	15	q21.3	55831088	55881145	2.02215	0.0431605	0.223127	FALSE	FALSE	Trans (>250 kb)			5.66519
ENSG00000143869	GDF7	2	p24.1	20866424	20873418	2.02183	0.0431937	0.223183	FALSE	FALSE	Trans (>250 kb)			2.77328
ENSG00000181722	ZBTB20	3	q13.31	114056941	114866118	2.02048	0.0433338	0.223653	FALSE	FALSE	Trans (>250 kb)			2.8444
ENSG00000142279	WTIP	19	q13.11	34971874	34997258	2.01979	0.0434048	0.223801	FALSE	FALSE	Trans (>250 kb)			5.49565
ENSG00000170471	RALGAPB	20	q11.23	37101459	37207504	2.01956	0.0434291	0.223804	FALSE	FALSE	Trans (>250 kb)			1.77716
ENSG00000115207	GTF3C2	2	p23.3	27548716	27579868	2.01926	0.0434606	0.223892	FALSE	FALSE	0	rs11126975	0	7.13051
ENSG00000181027	FKRP	19	q13.32	47249303	47280245	2.01879	0.0435089	0.223975	FALSE	FALSE	Trans (>250 kb)			2.48244
ENSG00000148429	USP6NL	10	p14	11495945	11653753	2.0187	0.0435184	0.223975	FALSE	FALSE	Trans (>250 kb)			2.6417
ENSG00000214753	HNRNPUL2	11	q12.3	62480102	62494821	2.01756	0.0436368	0.22433	FALSE	FALSE	Trans (>250 kb)			1.92169
ENSG00000028277	POU2F2	19	q13.2	42590263	42700737	2.01735	0.0436594	0.22433	FALSE	FALSE	Trans (>250 kb)			4.78279
ENSG00000153790	C7orf31	7	p15.3	25174316	25219975	2.01732	0.0436623	0.22433	FALSE	FALSE	Trans (>250 kb)			3.29731
ENSG00000110367	DDX6	11	q23.3	118620034	118661858	2.01702	0.0436931	0.22433	FALSE	FALSE	Trans (>250 kb)			1.80011
ENSG00000108469	RECQL5	17	q25.1	73622925	73663269	2.01692	0.0437043	0.22433	FALSE	FALSE	Trans (>250 kb)			4.93238
ENSG00000153827	TRIP12	2	q36.3	230628554	230787955	2.01656	0.0437415	0.224433	FALSE	FALSE	Trans (>250 kb)			7.13051
ENSG00000172795	DCP2	5	q22.2	112312399	112356667	2.01596	0.0438037	0.22466	FALSE	FALSE	Trans (>250 kb)			2.21811
ENSG00000166173	LARP6	15	q23	71123863	71146498	2.01584	0.0438168	0.22466	FALSE	FALSE	Trans (>250 kb)			0.851826
ENSG00000170500	LONRF2	2	q11.2	100889753	100939195	2.01548	0.0438541	0.224812	FALSE	FALSE	Trans (>250 kb)			1.91931
ENSG00000168172	HOOK3	8	p11.21	42752075	42885682	2.01408	0.0440008	0.225167	FALSE	FALSE	Trans (>250 kb)			1.74353
ENSG00000119771	KLHL29	2	p24.1	23608088	23931481	2.01371	0.0440398	0.225223	FALSE	FALSE	197667	rs112725470	1.38827e-09	6.51187
ENSG00000139436	GIT2	12	q24.11	110367607	110434194	2.01319	0.044095	0.22536	FALSE	FALSE	Trans (>250 kb)			2.80386
ENSG00000083223	ZCCHC6	9	q21.33	88902648	88969369	2.01279	0.0441369	0.225424	FALSE	FALSE	Trans (>250 kb)			2.02133
ENSG00000135637	CCDC142	2	p13.1	74699113	74710535	2.01237	0.0441813	0.225536	FALSE	FALSE	Trans (>250 kb)			1.63361
ENSG00000162068	NTN3	16	p13.3	2521500	2524146	2.01101	0.044324	0.226136	FALSE	FALSE	Trans (>250 kb)			1.21405
ENSG00000103154	NECAB2	16	q23.3	84002237	84036381	2.01082	0.0443446	0.226136	FALSE	FALSE	Trans (>250 kb)			3.89452
ENSG00000198933	TBKBP1	17	q21.32	45771447	45789416	2.01055	0.0443732	0.226136	FALSE	FALSE	Trans (>250 kb)			1.94442
ENSG00000133639	BTG1	12	q21.33	92536286	92539673	2.01042	0.0443871	0.226136	FALSE	FALSE	Trans (>250 kb)			1.61857
ENSG00000175573	C11orf68	11	q13.1	65684279	65686588	2.01027	0.0444025	0.226136	FALSE	FALSE	Trans (>250 kb)			4.13234
ENSG00000196850	PPTC7	12	q24.11	110969120	111021125	2.00937	0.0444981	0.226501	FALSE	FALSE	Trans (>250 kb)			2.95274
ENSG00000113360	DROSHA	5	p13.3	31400604	31532303	2.00883	0.0445551	0.226626	FALSE	FALSE	Trans (>250 kb)			1.8334
ENSG00000196781	TLE1	9	q21.32	84198598	84304220	2.00857	0.0445829	0.226735	FALSE	FALSE	Trans (>250 kb)			2.53177
ENSG00000181666	HKR1	19	q13.12	37803739	37860267	2.00837	0.0446042	0.226795	FALSE	FALSE	Trans (>250 kb)			2.49633
ENSG00000183426	NPIPA1	16	p13.11	15016659	15045915	2.00801	0.0446423	0.226923	FALSE	FALSE	Trans (>250 kb)
ENSG00000175264	CHST1	11	p11.2	45670427	45687172	2.00793	0.0446512	0.226923	FALSE	FALSE	Trans (>250 kb)			0.150891
ENSG00000140548	ZNF710	15	q26.1	90544624	90625438	2.00747	0.0446994	0.227038	FALSE	FALSE	Trans (>250 kb)			0.503534
ENSG00000108666	C17orf75	17	q11.2	30651584	30677042	2.00698	0.0447517	0.22726	FALSE	FALSE	Trans (>250 kb)			2.23607
ENSG00000203392	AC105020.1	15	q24.2	75970672	75973093	2.00619	0.044836	0.227492	FALSE	FALSE	Trans (>250 kb)			3.92374
ENSG00000168826	ZBTB49	4	p16.3	4291924	4323513	2.006	0.044856	0.227492	FALSE	FALSE	Trans (>250 kb)			1.13321
ENSG00000128218	VPREB3	22	q11.23	24094930	24096655	2.00555	0.0449046	0.227687	FALSE	FALSE	Trans (>250 kb)			2.05846
ENSG00000152102	FAM168B	2	q21.1	131805449	131851033	2.0052	0.0449413	0.227791	FALSE	FALSE	Trans (>250 kb)			3.2691
ENSG00000124116	WFDC3	20	q13.12	44376583	44420571	2.00469	0.0449962	0.227892	FALSE	FALSE	Trans (>250 kb)			2.54433
ENSG00000154556	SORBS2	4	q35.1	186506598	186877806	2.00419	0.0450498	0.228078	FALSE	FALSE	Trans (>250 kb)			3.04205
ENSG00000163638	ADAMTS9	3	p14.1	64501333	64673676	2.00398	0.0450718	0.228083	FALSE	FALSE	Trans (>250 kb)			4.13691
ENSG00000258729	DKFZP434O1614	14	q32.2	96741383	96743060	2.00375	0.0450968	0.228083	FALSE	FALSE	Trans (>250 kb)			0.65371
ENSG00000164331	ANKRA2	5	q13.2	72848160	72861511	2.00368	0.0451041	0.228083	FALSE	FALSE	Trans (>250 kb)			1.87974
[truncated: 17,517 more rows]

## Sheet: SampleEnrichment
Sample	Study	Source	UMAP1	UMAP2	Enrichment Z-score	Enrichment P-value	Enrichment Q-value	Bonferroni significant	FDR 5% significant
SRR534299	PRJNA30709	imr90	81.2199	54.1797	6.19654	5.77195e-10	0	TRUE	TRUE
ERR658226	PRJEB7574		71.9547	63.3799	5.74382	9.25632e-09	0	TRUE	TRUE
SRR3540228	PRJNA322038	cumulus oophorus cells	-88.7853	-38.3923	5.71768	1.07988e-08	0	TRUE	TRUE
SRR3540217	PRJNA322038	cumulus oophorus cells	-88.5817	-38.6891	5.70445	1.16718e-08	0	TRUE	TRUE
SRR1806649	PRJNA275667	hek293	200.904	171.579	5.50939	3.6008e-08	0	TRUE	TRUE
SRR1781545	PRJNA274020	hek293	186.202	171.098	5.44055	5.31178e-08	0	TRUE	TRUE
SRR1781539	PRJNA274020	hek293	194.307	173.238	5.37519	7.65026e-08	0	TRUE	TRUE
SRR1806655	PRJNA275667	hek293	200.606	171.887	5.35699	8.46178e-08	0	TRUE	TRUE
SRR1806651	PRJNA275667	hek293	200.669	170.624	5.27965	1.29432e-07	0	TRUE	TRUE
SRR534297	PRJNA30709	a549	64.782	104.377	5.21355	1.85262e-07	0.000102041	TRUE	TRUE
SRR2029840	PRJNA284252	jurkat	-196.797	122.749	5.20825	1.90633e-07	0.000102041	TRUE	TRUE
SRR3540227	PRJNA322038	cumulus oophorus cells	-89.1227	-38.1981	5.18252	2.18911e-07	0.000102041	TRUE	TRUE
SRR1060787	PRJNA232593	blood	-214.533	-186.132	5.17254	2.30928e-07	0.000102041	TRUE	TRUE
SRR1781550	PRJNA274020	hek293	193.891	173.134	5.16188	2.44477e-07	0.000102041	TRUE	TRUE
SRR1575099	PRJNA261017	blood	-236.096	-196.217	5.14282	2.70649e-07	0.000102041	TRUE	TRUE
SRR2000469	PRJNA282486	hek293	205.149	175.299	5.12752	2.93576e-07	0.000102041	TRUE	TRUE
SRR1781551	PRJNA274020	hek293	190.295	172.247	5.10498	3.30835e-07	0.000102041	TRUE	TRUE
SRR1806643	PRJNA275667	hek293	200.688	171.962	5.06214	4.14571e-07	0.000183486	TRUE	TRUE
SRR2029841	PRJNA284252	jurkat	-197.21	123.045	5.04657	4.4981e-07	0.000183486	TRUE	TRUE
SRR1033458	PRJNA215685	hek293	196.865	170.84	4.99604	5.85208e-07	0.00025641	TRUE	TRUE
SRR031956	PRJNA122271	lcl	-143.842	48.2939	4.97812	6.42035e-07	0.000342466	TRUE	TRUE
SRR2050923	PRJNA262128	lung	60.9141	73.1994	4.97638	6.47837e-07	0.000342466	TRUE	TRUE
ERR658218	PRJEB7574		64.033	59.4065	4.96944	6.71464e-07	0.000342466	TRUE	TRUE
SRR3479143	PRJNA266072	hek293	195.319	177.544	4.95786	7.12742e-07	0.000342466	TRUE	TRUE
SRR1951718	PRJNA280230	blood	-238.365	-191.104	4.93526	8.00431e-07	0.000342466	TRUE	TRUE
SRR1060798	PRJNA232593	blood	-214.706	-186.482	4.93429	8.04433e-07	0.000342466	TRUE	TRUE
SRR1656507	PRJNA267697	blood	-238.731	-190.979	4.93253	8.11697e-07	0.000342466	TRUE	TRUE
SRR307912	PRJNA30709	h1	255.397	-20.8527	4.89366	9.89786e-07	0.000342466	TRUE	TRUE
SRR066745	PRJNA130043	lcl	-143.922	46.8937	4.8539	1.21055e-06	0.000641026	TRUE	TRUE
SRR836178	PRJNA200696	ovary	-90.6205	-38.7757	4.85013	1.23382e-06	0.000676329	TRUE	TRUE
SRR059131	PRJNA128275	h9	253.548	-17.7108	4.84594	1.26015e-06	0.000676329	TRUE	TRUE
SRR1182062	PRJNA237340	muscle	-8.80725	-146.828	4.84349	1.27577e-06	0.000676329	TRUE	TRUE
SRR393829	SRP009840	blood	-250.832	59.2566	4.839	1.30496e-06	0.000676329	TRUE	TRUE
SRR1784139	PRJNA274258	T-cells	-250.635	-78.1577	4.81144	1.49844e-06	0.000676329	TRUE	TRUE
SRR1806650	PRJNA275667	hek293	200.804	171.332	4.79226	1.64914e-06	0.000676329	FALSE	TRUE
SRR1747966	PRJNA252962	t TFH	-240.031	-64.4101	4.78829	1.68207e-06	0.000676329	FALSE	TRUE
SRR1060789	PRJNA232593	blood	-215.169	-184.874	4.78761	1.68777e-06	0.000676329	FALSE	TRUE
SRR1806656	PRJNA275667	hek293	200.615	170.799	4.7867	1.69544e-06	0.000676329	FALSE	TRUE
ERR266337	PRJEB1195		215.592	-28.8061	4.77861	1.76511e-06	0.000676329	FALSE	TRUE
SRR1726360	PRJNA270845	hmc-l	97.7779	53.7122	4.7657	1.88199e-06	0.000676329	FALSE	TRUE
SRR1806657	PRJNA275667	hek293	200.053	171.076	4.76422	1.89585e-06	0.000676329	FALSE	TRUE
SRR836180	PRJNA200696	ovary	-90.6678	-38.7023	4.76038	1.93227e-06	0.000676329	FALSE	TRUE
SRR1747967	PRJNA252962	t TFH	-243.246	-68.2332	4.74517	2.08331e-06	0.000676329	FALSE	TRUE
SRR2096448	PRJNA289483	Cranial neural crest cells (CNCCs)	211.787	-28.7274	4.74263	2.10966e-06	0.000676329	FALSE	TRUE
SRR1747971	PRJNA252962	t TEFF	-247.276	-73.1265	4.71481	2.41937e-06	0.000691244	FALSE	TRUE
SRR1656501	PRJNA267697	blood	-238.568	-199.376	4.69194	2.70622e-06	0.000691244	FALSE	TRUE
SRR1656550	PRJNA267697	blood	-237.419	-197.495	4.67532	2.93491e-06	0.000803324	FALSE	TRUE
SRR1060786	PRJNA232593	blood	-214.426	-186.536	4.67295	2.96901e-06	0.000803324	FALSE	TRUE
SRR3488637	PRJNA321048	bj	84.4203	58.2924	4.65471	3.24441e-06	0.000803324	FALSE	TRUE
SRR031952	PRJNA122271	lcl	-143.746	47.4785	4.64495	3.40152e-06	0.000803324	FALSE	TRUE
SRR1033457	PRJNA215685	hek293	196.83	171.209	4.63726	3.53065e-06	0.000803324	FALSE	TRUE
SRR191362	PRJNA153965	h9	200.741	-38.9992	4.63706	3.53396e-06	0.000803324	FALSE	TRUE
SRR073754	PRJNA153913		41.785	71.7177	4.63254	3.61205e-06	0.000803324	FALSE	TRUE
SRR534292	PRJNA30709	imr90	103.598	64.5845	4.62036	3.83076e-06	0.000803324	FALSE	TRUE
SRR1784137	PRJNA274258	T-cells	-250.648	-77.9022	4.60683	4.08855e-06	0.000803324	FALSE	TRUE
SRR1182074	PRJNA237340	muscle	70.2669	-257.273	4.60288	4.16687e-06	0.000803324	FALSE	TRUE
SRR1747970	PRJNA252962	t TEFF	-245.588	-70.251	4.60278	4.16884e-06	0.000803324	FALSE	TRUE
SRR534324	PRJNA30709		-307.522	-55.8978	4.60211	4.18223e-06	0.000803324	FALSE	TRUE
SRR1060795	PRJNA232593	blood	-214.07	-186.134	4.59146	4.40148e-06	0.000803324	FALSE	TRUE
SRR350279	PRJNA147251	imr90	100.164	58.6631	4.59034	4.42528e-06	0.000803324	FALSE	TRUE
SRR031953	PRJNA122271	lcl	-144.722	47.7045	4.58725	4.49128e-06	0.000803324	FALSE	TRUE
SRR597907	PRJNA178020		257.566	-9.17419	4.5732	4.80331e-06	0.000803324	FALSE	TRUE
SRR831697	PRJNA198440	hela	74.3149	137.717	4.572	4.83086e-06	0.000803324	FALSE	TRUE
SRR2050919	PRJNA262128	lung	64.3826	90.152	4.56831	4.91684e-06	0.000803324	FALSE	TRUE
SRR831698	PRJNA198440	hela	74.0869	137.761	4.56675	4.95347e-06	0.000803324	FALSE	TRUE
SRR1060797	PRJNA232593	blood	-214.272	-185.984	4.56091	5.09325e-06	0.000803324	FALSE	TRUE
SRR1182054	PRJNA237340	brain	206.054	-212.907	4.55914	5.1364e-06	0.000803324	FALSE	TRUE
SRR836179	PRJNA200696	ovary	-90.5216	-38.3297	4.54354	5.5318e-06	0.000803324	FALSE	TRUE
SRR534323	PRJNA30709		-307.245	-55.7161	4.54191	5.57457e-06	0.000803324	FALSE	TRUE
SRR534298	PRJNA30709	a549	65.1774	105.252	4.53797	5.67987e-06	0.000803324	FALSE	TRUE
SRR031812	PRJNA122271	lcl	-144.816	47.8619	4.53735	5.69653e-06	0.000803324	FALSE	TRUE
SRR3540232	PRJNA322038	cumulus oophorus cells	-89.3283	-39.2785	4.53396	5.78883e-06	0.000803324	FALSE	TRUE
SRR1839793	PRJNA277352	blood	-227.799	-178.304	4.52765	5.96425e-06	0.000803324	FALSE	TRUE
SRR1025676	PRJNA227025	jeko-1	-211.043	155.325	4.5246	6.05093e-06	0.000803324	FALSE	TRUE
SRR1806652	PRJNA275667	hek293	200.898	170.739	4.51742	6.25973e-06	0.000803324	FALSE	TRUE
SRR1422908	PRJNA252962	t Na?»ve	-248.36	-75.0131	4.51354	6.37544e-06	0.000803324	FALSE	TRUE
SRR2051043	PRJNA285874	hepg2	-91.106	90.3619	4.51155	6.43554e-06	0.000803324	FALSE	TRUE
SRR976769	PRJNA218926	blood	-225.838	-180.299	4.50682	6.58072e-06	0.000803324	FALSE	TRUE
SRR1576474	PRJNA261255	ipsc	199.799	-38.7042	4.4898	7.12917e-06	0.000803324	FALSE	TRUE
SRR976767	PRJNA218926	blood	-225.419	-180.166	4.47596	7.60675e-06	0.000803324	FALSE	TRUE
SRR067389	PRJNA132893	h9	252.819	-20.2106	4.47424	7.66847e-06	0.000803324	FALSE	TRUE
ERR1102002	PRJEB11541	hek293	201.182	167.267	4.47144	7.76941e-06	0.000803324	FALSE	TRUE
ERR1102011	PRJEB11541	hek293	201.746	166.876	4.46099	8.15832e-06	0.000803324	FALSE	TRUE
SRR1182245	PRJNA239814		102.807	64.0355	4.45556	8.36747e-06	0.000803324	FALSE	TRUE
SRR1060783	PRJNA232593	blood	-214.178	-186.518	4.43033	9.40891e-06	0.000864198	FALSE	TRUE
SRR1067055	PRJNA34535		248.046	-10.7874	4.42546	9.6237e-06	0.000864198	FALSE	TRUE
SRR976768	PRJNA218926	blood	-225.201	-180.183	4.42493	9.64721e-06	0.000864198	FALSE	TRUE
SRR1313288	PRJNA251404	blood	-217.889	-183.407	4.42171	9.7922e-06	0.000864198	FALSE	TRUE
SRR1060785	PRJNA232593	blood	-214.271	-186.417	4.41618	1.00462e-05	0.000864198	FALSE	TRUE
SRR031919	PRJNA122271	lcl	-145.435	47.141	4.41557	1.00745e-05	0.000864198	FALSE	TRUE
SRR2051036	PRJNA285874	hepg2	-89.9078	90.8551	4.41341	1.01755e-05	0.000864198	FALSE	TRUE
SRR031960	PRJNA122271	lcl	-146.189	48.7024	4.41296	1.01969e-05	0.000864198	FALSE	TRUE
SRR3540218	PRJNA322038		-89.7357	-38.7165	4.41141	1.02702e-05	0.000864198	FALSE	TRUE
SRR1556222	PRJNA259212	low passage primary melanoma cultures	62.3859	27.7956	4.39986	1.08321e-05	0.000864198	FALSE	TRUE
SRR1726361	PRJNA270845	hmc-lt	98.945	55.2281	4.39732	1.09594e-05	0.000864198	FALSE	TRUE
SRR1747972	PRJNA252962	t TEFF	-248.216	-74.6112	4.39699	1.0976e-05	0.000864198	FALSE	TRUE
SRR1182058	PRJNA237340	a549	-36.6286	-156.695	4.3827	1.17219e-05	0.000864198	FALSE	TRUE
SRR3540231	PRJNA322038	cumulus oophorus cells	-89.188	-39.5816	4.37126	1.2353e-05	0.000864198	FALSE	TRUE
SRR976764	PRJNA218926	blood	-225.458	-180.224	4.36864	1.25024e-05	0.000864198	FALSE	TRUE
SRR393830	SRP009840	blood	-251.272	58.0498	4.36324	1.2815e-05	0.000864198	FALSE	TRUE
SRR1806645	PRJNA275667	hek293	200.096	171.528	4.35956	1.30324e-05	0.000864198	FALSE	TRUE
SRR1385246	PRJNA252615		103.27	39.8068	4.35689	1.31925e-05	0.000864198	FALSE	TRUE
SRR976765	PRJNA218926	blood	-225.23	-180.516	4.35571	1.32636e-05	0.000864198	FALSE	TRUE
SRR2062198	PRJNA285906		-199.413	119.161	4.3508	1.35643e-05	0.000864198	FALSE	TRUE
SRR534322	PRJNA30709		-307.809	-55.7047	4.35	1.36135e-05	0.000864198	FALSE	TRUE
SRR2051038	PRJNA285874	hepg2	-92.3998	90.1985	4.34444	1.39631e-05	0.000864198	FALSE	TRUE
SRR1812744	PRJNA276003	B-cells	-312.938	-46.7568	4.34418	1.39795e-05	0.000864198	FALSE	TRUE
SRR2001842	PRJNA282593		213.049	-34.3288	4.34268	1.40757e-05	0.000864198	FALSE	TRUE
SRR1060769	PRJNA232593	blood	-222.449	-173.04	4.33267	1.4731e-05	0.000864198	FALSE	TRUE
SRR1060799	PRJNA232593	blood	-214.987	-185.977	4.32972	1.493e-05	0.000864198	FALSE	TRUE
SRR545700	PRJNA30709	monocytes	-247.633	-3.32113	4.32938	1.49527e-05	0.000864198	FALSE	TRUE
SRR3488636	PRJNA321048	bj	84.8562	57.9338	4.32744	1.50851e-05	0.000864198	FALSE	TRUE
SRR896673	PRJNA208369		-63.1759	-16.5867	4.32142	1.55029e-05	0.000864198	FALSE	TRUE
SRR1984289	PRJNA280103		-10.2454	-132.292	4.31447	1.59988e-05	0.000864198	FALSE	TRUE
SRR1274556	PRJNA246387	h1	223.972	-22.1295	4.31258	1.61362e-05	0.000864198	FALSE	TRUE
SRR1956815	PRJNA280568		195.654	-40.7824	4.30988	1.63344e-05	0.000864198	FALSE	TRUE
SRR521483	SRP014320	h1	257.734	-15.014	4.30924	1.63815e-05	0.000864198	FALSE	TRUE
SRR976763	PRJNA218926	blood	-224.915	-180.486	4.3062	1.66085e-05	0.000864198	FALSE	TRUE
ERR1102004	PRJEB11541	hek293	200.568	168.139	4.30342	1.68183e-05	0.000864198	FALSE	TRUE
SRR1947738	PRJNA279975	hek293	190.735	167.022	4.30199	1.69268e-05	0.000864198	FALSE	TRUE
SRR536815	PRJNA172723	hepg2	-92.9513	91.1053	4.30116	1.69908e-05	0.000864198	FALSE	TRUE
SRR976762	PRJNA218926	blood	-225.523	-180.423	4.2996	1.7111e-05	0.000864198	FALSE	TRUE
SRR1593955	PRJNA262733	liver	209.954	-29.5493	4.29825	1.7215e-05	0.000864198	FALSE	TRUE
SRR2096451	PRJNA289483	Cranial neural crest cells (CNCCs)	212.17	-27.7073	4.29102	1.77857e-05	0.000864198	FALSE	TRUE
SRR1662330	PRJNA268434	mda231	67.5304	85.3472	4.28848	1.79899e-05	0.000864198	FALSE	TRUE
SRR597889	PRJNA178020		255.165	-19.1702	4.28582	1.82066e-05	0.000864198	FALSE	TRUE
SRR031962	PRJNA122271	lcl	-142.213	49.5018	4.28503	1.82717e-05	0.000864198	FALSE	TRUE
SRR1173998	PRJNA238897	lung	70.566	82.7806	4.27839	1.88252e-05	0.000864198	FALSE	TRUE
SRR2051031	PRJNA285874	hepg2	-90.8694	90.3976	4.27828	1.88344e-05	0.000864198	FALSE	TRUE
SRR934636	PRJNA210428	breast	46.6562	70.1135	4.27158	1.94089e-05	0.000864198	FALSE	TRUE
SRR828797	PRJNA197326		213.486	-16.7635	4.2697	1.95734e-05	0.000864198	FALSE	TRUE
SRR031964	PRJNA122271	lcl	-141.156	49.6352	4.26915	1.96222e-05	0.000864198	FALSE	TRUE
SRR3102616	PRJNA273802	hepg2	-96.6917	94.2194	4.26461	2.00255e-05	0.000864198	FALSE	TRUE
SRR2001845	PRJNA282593		205.305	-38.6541	4.26124	2.03292e-05	0.000864198	FALSE	TRUE
SRR1156252	PRJNA236636		46.1426	77.3867	4.25918	2.05182e-05	0.000864198	FALSE	TRUE
SRR031835	PRJNA122271	lcl	-140.704	51.354	4.257	2.07192e-05	0.000864198	FALSE	TRUE
SRR1656544	PRJNA267697	blood	-237.7	-195.852	4.25597	2.08147e-05	0.000864198	FALSE	TRUE
SRR1839792	PRJNA277352	blood	-227.35	-175.715	4.24931	2.14428e-05	0.000864198	FALSE	TRUE
SRR1839800	PRJNA277352	blood	-220.311	-173.407	4.2468	2.16841e-05	0.000864198	FALSE	TRUE
SRR1951636	PRJNA280230	blood	-237.339	-199.145	4.24395	2.19616e-05	0.000864198	FALSE	TRUE
SRR073780	PRJNA153913		41.3135	74.4191	4.2405	2.23023e-05	0.000864198	FALSE	TRUE
SRR597903	PRJNA178020		257.414	-10.0234	4.23807	2.25446e-05	0.000864198	FALSE	TRUE
SRR1839794	PRJNA277352	blood	-219.313	-171.826	4.23561	2.2793e-05	0.000864198	FALSE	TRUE
SRR1812736	PRJNA276003	B-cells	-313.105	-46.6785	4.23226	2.31352e-05	0.000864198	FALSE	TRUE
SRR069060	PRJNA79791		-211.998	156.215	4.23106	2.32597e-05	0.000868056	FALSE	TRUE
SRR1656536	PRJNA267697	blood	-237.148	-199.465	4.23079	2.32875e-05	0.000868056	FALSE	TRUE
SRR597901	PRJNA178020		258.05	-9.13737	4.22787	2.35918e-05	0.000868056	FALSE	TRUE
SRR1041715	PRJNA230454	llc12ph	209	-40.6468	4.2215	2.42685e-05	0.000905983	FALSE	TRUE
SRR770720	PRJNA192951		-231.215	-50.2035	4.21499	2.49791e-05	0.000919932	FALSE	TRUE
SRR1519070	PRJNA255514	mcf7	-10.1286	15.0514	4.20781	2.57859e-05	0.000933977	FALSE	TRUE
SRR1784138	PRJNA274258	T-cells	-250.527	-77.6985	4.20745	2.58273e-05	0.000933977	FALSE	TRUE
SRR1313292	PRJNA251404	blood	-218.245	-182.626	4.2026	2.63867e-05	0.000933977	FALSE	TRUE
SRR1707913	PRJNA270181	Immortalized prostate cancer cell line	47.0522	114.108	4.20161	2.65025e-05	0.000933977	FALSE	TRUE
SRR1839797	PRJNA277352	blood	-221.389	-173.243	4.20012	2.6677e-05	0.000933977	FALSE	TRUE
SRR1576475	PRJNA261255	ipsc	198.751	-40.8958	4.19737	2.70028e-05	0.000933977	FALSE	TRUE
SRR1947742	PRJNA279975	hek293	190.243	166.839	4.19706	2.70399e-05	0.000933977	FALSE	TRUE
SRR2124172	PRJNA290616	huvec	58.8058	62.8683	4.19525	2.72567e-05	0.000933977	FALSE	TRUE
SRR2001846	PRJNA282593		205.784	-39.7826	4.19284	2.7548e-05	0.000933977	FALSE	TRUE
ERR1102012	PRJEB11541	hek293	200.478	168.644	4.19236	2.7607e-05	0.000933977	FALSE	TRUE
SRR1662326	PRJNA268434	mda231	67.3539	84.3786	4.18852	2.80774e-05	0.000940989	FALSE	TRUE
SRR1060757	PRJNA232593	blood	-221.776	-173.373	4.18456	2.85715e-05	0.000940989	FALSE	TRUE
SRR771550	PRJNA192838	kidney	192.878	169.924	4.18017	2.91294e-05	0.000966719	FALSE	TRUE
SRR950429	PRJNA184717	NPC	205.212	-40.4727	4.17609	2.9656e-05	0.00096875	FALSE	TRUE
SRR1812748	PRJNA276003	B-cells	-311.922	-47.424	4.17364	2.99777e-05	0.00096875	FALSE	TRUE
SRR828798	PRJNA197326		213.094	-16.9702	4.1667	3.0904e-05	0.000978593	FALSE	TRUE
SRR3540226	PRJNA322038	cumulus oophorus cells	-89.9679	-39.1734	4.16625	3.09657e-05	0.000978593	FALSE	TRUE
SRR1060794	PRJNA232593	blood	-214.815	-185.609	4.16491	3.11481e-05	0.000978593	FALSE	TRUE
SRR521514	SRP014320	h1	252.825	-15.8066	4.16395	3.12784e-05	0.000978593	FALSE	TRUE
ERR1102005	PRJEB11541	hek293	201.341	166.437	4.16297	3.14137e-05	0.000978593	FALSE	TRUE
ERR1102013	PRJEB11541	hek293	200.956	166.573	4.16188	3.15637e-05	0.000983359	FALSE	TRUE
DRR014114	PRJDB2457		-259.401	55.0246	4.16135	3.16375e-05	0.000983359	FALSE	TRUE
SRR066746	PRJNA130043	lcl	-143.679	46.9776	4.1612	3.16575e-05	0.000983359	FALSE	TRUE
SRR1554444	PRJNA258522	ipsc	213.772	-29.4637	4.1556	3.24442e-05	0.000993976	FALSE	TRUE
SRR1576479	PRJNA261255	ipsc	197.612	-43.4534	4.1536	3.27281e-05	0.00102256	FALSE	TRUE
SRR828795	PRJNA197326		213.49	-18.1589	4.14903	3.33881e-05	0.00106447	FALSE	TRUE
SRR393828	SRP009840	blood	-250.44	58.8457	4.14652	3.37572e-05	0.00111929	FALSE	TRUE
SRR835321	PRJNA200086		231.422	-21.4569	4.14428	3.40883e-05	0.00111929	FALSE	TRUE
SRR350280	PRJNA147251	imr90	100.496	62.046	4.13544	3.54279e-05	0.00116006	FALSE	TRUE
SRR976766	PRJNA218926	blood	-225.384	-180.503	4.13431	3.56017e-05	0.00116618	FALSE	TRUE
SRR1060782	PRJNA232593	blood	-214.958	-185.526	4.13293	3.58165e-05	0.00116618	FALSE	TRUE
SRR1144542	PRJNA236397	monocytes	-248.199	-6.7964	4.13213	3.59416e-05	0.00116618	FALSE	TRUE
SRR3540222	PRJNA322038	cumulus oophorus cells	-89.5996	-39.4739	4.13048	3.62011e-05	0.00117562	FALSE	TRUE
SRR567562	PRJNA174954		-142.658	45.7048	4.12419	3.72047e-05	0.00117986	FALSE	TRUE
SRR1182060	PRJNA237340	lung	-30.7186	-148.741	4.12316	3.73703e-05	0.0011831	FALSE	TRUE
SRR1947740	PRJNA279975	hek293	190.6	167.229	4.1198	3.792e-05	0.0011831	FALSE	TRUE
SRR1067060	PRJNA34535		248.063	-10.5515	4.11964	3.7946e-05	0.0011831	FALSE	TRUE
SRR1586371	PRJNA262146	Neural stem cell	208.359	-35.3994	4.11807	3.82056e-05	0.0011831	FALSE	TRUE
SRR1656565	PRJNA267697	blood	-238.327	-200.188	4.11782	3.82469e-05	0.0011831	FALSE	TRUE
SRR1041714	PRJNA230454	llc12ph	208.824	-40.492	4.10796	3.99172e-05	0.00120787	FALSE	TRUE
SRR1067051	PRJNA34535		247.815	-10.5075	4.10388	4.06271e-05	0.0012283	FALSE	TRUE
SRR3540223	PRJNA322038	cumulus oophorus cells	-89.1651	-39.4677	4.10353	4.06894e-05	0.0012283	FALSE	TRUE
SRR387392	SRP009316		-205.213	157.592	4.10313	4.07596e-05	0.0012283	FALSE	TRUE
SRR1947737	PRJNA279975	hek293	190.667	166.614	4.09672	4.19052e-05	0.0012283	FALSE	TRUE
SRR2032038	PRJNA284200		-264.512	63.7709	4.09599	4.20361e-05	0.0012283	FALSE	TRUE
SRR2062194	PRJNA285906		-199.074	120.032	4.09461	4.22883e-05	0.0012283	FALSE	TRUE
ERR266342	PRJEB1195		254.695	-21.3498	4.0908	4.29889e-05	0.0012283	FALSE	TRUE
SRR1554442	PRJNA258522	ipsc	212.002	-30.777	4.08541	4.39999e-05	0.0012283	FALSE	TRUE
SRR1806658	PRJNA275667	hek293	200.979	170.928	4.08466	4.4141e-05	0.0012283	FALSE	TRUE
SRR1743982	PRJNA271704	T-cells	-232.207	-51.3986	4.08021	4.49952e-05	0.00123016	FALSE	TRUE
SRR3540234	PRJNA322038	cumulus oophorus cells	-89.2032	-39.1106	4.07924	4.51825e-05	0.00123016	FALSE	TRUE
SRR2142327	PRJNA291824	cord blood	-252.706	-87.0588	4.07649	4.5721e-05	0.00123016	FALSE	TRUE
SRR392881	PRJNA150409		100.988	39.1216	4.07411	4.619e-05	0.00123847	FALSE	TRUE
SRR1747968	PRJNA252962	t TFH	-247.535	-74.3295	4.07074	4.68636e-05	0.00124679	FALSE	TRUE
SRR1662327	PRJNA268434	mda231	67.2122	84.6947	4.07039	4.69344e-05	0.00124679	FALSE	TRUE
SRR836533	PRJNA200967		198.985	-46.2038	4.05968	4.91406e-05	0.00125641	FALSE	TRUE
SRR1182107	PRJNA237340	muscle	69.8609	-256.901	4.05178	5.08297e-05	0.00126708	FALSE	TRUE
SRR1422906	PRJNA252962	t Na?»ve	-245.501	-71.6295	4.05147	5.08973e-05	0.00126708	FALSE	TRUE
SRR1656542	PRJNA267697	blood	-238.316	-196.337	4.04872	5.1498e-05	0.00126708	FALSE	TRUE
ERR789398	PRJEB8740	granulocyte	-259.623	-149.354	4.04761	5.17431e-05	0.00126708	FALSE	TRUE
SRR2124174	PRJNA290616	huvec	58.0528	63.0903	4.04382	5.25877e-05	0.00126708	FALSE	TRUE
SRR1593956	PRJNA262733	liver	210.104	-29.3015	4.04362	5.26311e-05	0.00126708	FALSE	TRUE
SRR2990328	PRJNA305762	renal cortex,nephrogenic interstitium,renal cortical interstitium	-46.3453	-91.3904	4.0433	5.27032e-05	0.00126708	FALSE	TRUE
SRR031834	PRJNA122271	lcl	-141.311	52.1733	4.04255	5.2874e-05	0.00126708	FALSE	TRUE
SRR649550	PRJNA186683		110.262	62.2026	4.04198	5.3002e-05	0.00126708	FALSE	TRUE
SRR037208	PRJNA125337		198.567	-34.7351	4.04031	5.33801e-05	0.0012716	FALSE	TRUE
SRR2096447	PRJNA289483	Cranial neural crest cells (CNCCs)	213.121	-27.2626	4.03616	5.43331e-05	0.00127295	FALSE	TRUE
SRR3540233	PRJNA322038	cumulus oophorus cells	-89.0511	-39.5881	4.03613	5.43394e-05	0.00127295	FALSE	TRUE
SRR2184521	PRJNA293987	hepg2	-100.829	93.1544	4.03456	5.47049e-05	0.00128362	FALSE	TRUE
SRR649551	PRJNA186683		110.71	62.399	4.03269	5.51414e-05	0.00130329	FALSE	TRUE
SRR828796	PRJNA197326		213.662	-17.8867	4.03254	5.51779e-05	0.00130329	FALSE	TRUE
SRR948497	PRJNA214428	ALL	-279.756	47.133	4.03193	5.53205e-05	0.00132121	FALSE	TRUE
SRR031945	PRJNA122271	lcl	-141.585	49.3251	4.03098	5.55458e-05	0.0013285	FALSE	TRUE
ERR1102015	PRJEB11541	hek293	201.262	166.793	4.02878	5.60668e-05	0.00133896	FALSE	TRUE
SRR1812720	PRJNA276003	B-cells	-314.072	-45.085	4.02771	5.63221e-05	0.00133971	FALSE	TRUE
SRR2124173	PRJNA290616	huvec	58.5428	62.6006	4.02764	5.63389e-05	0.00133971	FALSE	TRUE
SRR398216	PRJNA156297	293t	196.864	178.229	4.0274	5.6396e-05	0.00133971	FALSE	TRUE
SRR067390	PRJNA132893	h9	253.718	-18.4474	4.0268	5.65399e-05	0.00133971	FALSE	TRUE
SRR031947	PRJNA122271	lcl	-141.23	49.8045	4.02549	5.68574e-05	0.00133971	FALSE	TRUE
SRR1956817	PRJNA280568		196.343	-40.8855	4.02219	5.76599e-05	0.00137395	FALSE	TRUE
SRR3082428	PRJNA307630	Human embryonic kidney	198.561	168.567	4.02076	5.80106e-05	0.00137441	FALSE	TRUE
SRR1576512	PRJNA261255	ipsc	197.15	-40.5391	4.01924	5.83869e-05	0.00137441	FALSE	TRUE
SRR950427	PRJNA184717	neuron	199.141	-46.5411	4.01771	5.87653e-05	0.00138298	FALSE	TRUE
ERR266338	PRJEB1195		202.503	-32.3268	4.01759	5.87972e-05	0.00138298	FALSE	TRUE
ERR1377121	PRJEB13731	fibroblast	114.792	41.1987	4.01527	5.93788e-05	0.00138498	FALSE	TRUE
SRR2038482	PRJNA265099	hipsc11c	254.814	-8.00575	4.01383	5.97402e-05	0.00138498	FALSE	TRUE
SRR037172	PRJNA125337		248.547	-14.2449	4.01353	5.98164e-05	0.00138498	FALSE	TRUE
SRR976773	PRJNA218926	blood	-225.454	-180.37	4.01322	5.98964e-05	0.00138498	FALSE	TRUE
ERR207985	PRJEB1195		253.135	-20.8903	4.01181	6.02553e-05	0.00138856	FALSE	TRUE
SRR1422909	PRJNA252962	t Na?»ve	-248.655	-75.8529	4.01089	6.04907e-05	0.00138856	FALSE	TRUE
ERR789403	PRJEB8740	granulocyte	-258.491	-150.752	4.01082	6.0508e-05	0.00138856	FALSE	TRUE
SRR646608	PRJNA185828		221.105	-16.2692	4.00986	6.07544e-05	0.00140878	FALSE	TRUE
SRR1060777	PRJNA232593	blood	-215.026	-184.623	4.00955	6.08344e-05	0.00140878	FALSE	TRUE
SRR1947744	PRJNA279975	hek293	190.777	167.469	4.00646	6.16359e-05	0.00140878	FALSE	TRUE
SRR2051039	PRJNA285874	hepg2	-90.3301	90.6966	4.00483	6.20634e-05	0.00142857	FALSE	TRUE
SRR1041713	PRJNA230454	llc12ph	209.162	-41.0418	4.0011	6.30489e-05	0.00143184	FALSE	TRUE
SRR031944	PRJNA122271	lcl	-141.818	49.1445	3.99927	6.35384e-05	0.00144977	FALSE	TRUE
SRR2038463	PRJNA265099	h1	253.978	-7.49108	3.99898	6.36161e-05	0.00144977	FALSE	TRUE
SRR545698	PRJNA30709	monocytes	-248.146	-2.88126	3.99823	6.38176e-05	0.00145786	FALSE	TRUE
SRR2051042	PRJNA285874	hepg2	-91.2699	90.1816	3.99588	6.4454e-05	0.00147357	FALSE	TRUE
SRR1656588	PRJNA267697	blood	-235.819	-191.691	3.99384	6.50105e-05	0.00147357	FALSE	TRUE
SRR1586374	PRJNA262146	Neural stem cell	209.001	-34.8525	3.99384	6.50113e-05	0.00147357	FALSE	TRUE
SRR3090769	PRJNA290903	zr-75-30	121.129	151.678	3.98637	6.70913e-05	0.00148936	FALSE	TRUE
SRR031935	PRJNA122271	lcl	-142.079	50.9111	3.98614	6.71566e-05	0.00148936	FALSE	TRUE
SRR1947739	PRJNA279975	hek293	191.031	167.56	3.98153	6.84731e-05	0.00149834	FALSE	TRUE
SRR1947745	PRJNA279975	hek293	189.958	167.294	3.97571	7.01692e-05	0.00155286	FALSE	TRUE
SRR1806644	PRJNA275667	hek293	200.109	171.581	3.96813	7.24389e-05	0.00158643	FALSE	TRUE
SRR3082427	PRJNA307630	Human embryonic kidney	198.318	168.185	3.96779	7.25423e-05	0.00159263	FALSE	TRUE
SRR1660336	PRJNA268222	NCCIT cells, hECC	244.892	-22.219	3.96733	7.26836e-05	0.00159263	FALSE	TRUE
SRR031937	PRJNA122271	lcl	-141.916	48.5137	3.96655	7.29195e-05	0.00159263	FALSE	TRUE
SRR1656484	PRJNA267697	blood	-238.356	-200.52	3.96601	7.30844e-05	0.00159263	FALSE	TRUE
SRR037210	PRJNA125337		198.192	-29.8486	3.96425	7.36262e-05	0.00161464	FALSE	TRUE
SRR2124171	PRJNA290616	huvec	58.3263	62.8558	3.96356	7.38413e-05	0.00161464	FALSE	TRUE
SRR534303	PRJNA30709	sknsh	79.0174	55.3785	3.96099	7.46393e-05	0.0016309	FALSE	TRUE
SRR1060796	PRJNA232593	blood	-214.331	-186.649	3.95765	7.56893e-05	0.00165775	FALSE	TRUE
ERR789397	PRJEB8740	granulocyte	-260.377	-149.344	3.95622	7.61463e-05	0.00166314	FALSE	TRUE
SRR1173996	PRJNA238897	lung	73.5955	83.6547	3.95315	7.71303e-05	0.00166314	FALSE	TRUE
SRR066474	PRJNA133719		26.6993	-33.0063	3.95199	7.75028e-05	0.00166314	FALSE	TRUE
SRR1025675	PRJNA227025	jeko-1	-209.107	154.819	3.95062	7.79486e-05	0.00166843	FALSE	TRUE
ERR1102009	PRJEB11541	hek293	201.588	167.241	3.94823	7.87323e-05	0.00167722	FALSE	TRUE
SRR521515	SRP014320	h1	253.268	-15.2433	3.94466	7.99149e-05	0.00169634	FALSE	TRUE
ERR1102014	PRJEB11541	hek293	201.424	166.477	3.94324	8.03896e-05	0.00170324	FALSE	TRUE
SRR2557133	PRJNA297763	hek293	193.576	179.838	3.93988	8.15218e-05	0.00172521	FALSE	TRUE
SRR1839791	PRJNA277352	blood	-218.895	-170.572	3.93657	8.26557e-05	0.00172521	FALSE	TRUE
SRR392877	PRJNA150409		98.2643	42.781	3.93559	8.29927e-05	0.00173868	FALSE	TRUE
SRR066472	PRJNA133719		26.103	-33.4026	3.92904	8.52844e-05	0.00175869	FALSE	TRUE
SRR925707	PRJNA210428	breast	29.4806	64.9784	3.9287	8.54049e-05	0.00175869	FALSE	TRUE
SRR3540229	PRJNA322038	cumulus oophorus cells	-89.5374	-39.2153	3.92353	8.72614e-05	0.00179409	FALSE	TRUE
SRR1580548	PRJNA261431	m016x1	66.2367	29.6646	3.91959	8.86983e-05	0.00183013	FALSE	TRUE
SRR392867	PRJNA150409		100.969	39.006	3.91941	8.87642e-05	0.00183013	FALSE	TRUE
DRR014113	PRJDB2456		-261.125	55.8721	3.91441	9.06272e-05	0.00183367	FALSE	TRUE
SRR032258	PRJNA117631	lcl	-143.556	55.2718	3.9119	9.15722e-05	0.00183367	FALSE	TRUE
ERR789384	PRJEB8740	granulocyte	-259.787	-147.918	3.91023	9.22077e-05	0.00183367	FALSE	TRUE
SRR345218	PRJNA154623	h9	244.954	-16.5991	3.90732	9.33241e-05	0.00184184	FALSE	TRUE
SRR1918728	PRJNA278767	AML	-279.046	45.6027	3.90585	9.3895e-05	0.00186441	FALSE	TRUE
SRR031948	PRJNA122271	lcl	-145.208	48.3668	3.90415	9.45587e-05	0.00186441	FALSE	TRUE
SRR1576477	PRJNA261255	ipsc	197.513	-45.4504	3.90399	9.46207e-05	0.00186441	FALSE	TRUE
SRR2184520	PRJNA293987	hepg2	-100.757	92.652	3.90182	9.54735e-05	0.00191045	FALSE	TRUE
ERR1102016	PRJEB11541	hek293	200.873	166.29	3.89267	9.91465e-05	0.00198813	FALSE	TRUE
SRR545699	PRJNA30709	monocytes	-248.037	-3.08344	3.88968	0.000100377	0.002	FALSE	TRUE
SRR392875	PRJNA150409		100.004	41.2063	3.8883	0.000100947	0.00200787	FALSE	TRUE
SRR1041716	PRJNA230454	llc12ph	207.917	-41.5275	3.88739	0.00010133	0.00201178	FALSE	TRUE
SRR2142326	PRJNA291824	cord blood	-252.795	-83.4798	3.88635	0.000101762	0.00201178	FALSE	TRUE
SRR771559	PRJNA192838	lcl	-224.602	178.165	3.88288	0.000103227	0.00205078	FALSE	TRUE
SRR1662329	PRJNA268434	mda231	67.9837	86.0448	3.88178	0.000103696	0.00205078	FALSE	TRUE
SRR1951705	PRJNA280230	blood	-238.903	-196.769	3.87962	0.000104621	0.00206025	FALSE	TRUE
SRR315116	PRJNA138597		-191.068	231.713	3.87949	0.000104677	0.00206025	FALSE	TRUE
ERR789383	PRJEB8740	granulocyte	-259.141	-148.544	3.877	0.000105751	0.00208333	FALSE	TRUE
SRR1726359	PRJNA270845	hmc-p6	101.604	56.0439	3.87633	0.000106045	0.00208333	FALSE	TRUE
SRR1182070	PRJNA237340	liver	-59.0043	-235.294	3.8745	0.000106844	0.0021139	FALSE	TRUE
SRR1662321	PRJNA268434	mda231	66.4497	84.5165	3.87254	0.000107705	0.0021139	FALSE	TRUE
SRR553463	PRJNA174350	neutrophils	-257.687	-149.641	3.86736	0.000110019	0.00213462	FALSE	TRUE
SRR031906	PRJNA122271	lcl	-140.577	52.2937	3.86632	0.000110492	0.00214217	FALSE	TRUE
SRR1947743	PRJNA279975	hek293	189.681	167.931	3.86252	0.000112222	0.00218391	FALSE	TRUE
SRR1662328	PRJNA268434	mda231	67.5506	85.8901	3.86026	0.000113265	0.00219791	FALSE	TRUE
SRR1662320	PRJNA268434	mda231	66.5678	85.0202	3.85728	0.000114656	0.00222222	FALSE	TRUE
SRR1707903	PRJNA270181	Immortalized prostate cancer cell line	47.2668	113.472	3.85442	0.000116004	0.00229602	FALSE	TRUE
SRR835319	PRJNA200086		232.516	-20.2828	3.84879	0.000118703	0.00235849	FALSE	TRUE
SRR1656518	PRJNA267697	blood	-238.545	-196.334	3.84856	0.000118813	0.00235849	FALSE	TRUE
SRR032274	PRJNA117631	lcl	-141.539	54.3336	3.847	0.000119572	0.00237113	FALSE	TRUE
SRR1656514	PRJNA267697	blood	-238.508	-192.584	3.84661	0.000119764	0.00237113	FALSE	TRUE
SRR1313300	PRJNA251404	blood	-218.441	-181.691	3.84649	0.000119822	0.00237113	FALSE	TRUE
SRR545695	PRJNA30709	monocytes	-247.771	-4.78214	3.84233	0.00012187	0.0024486	FALSE	TRUE
SRR031961	PRJNA122271	lcl	-142.503	50.6835	3.84146	0.000122307	0.00247201	FALSE	TRUE
SRR896716	PRJNA208369		12.2222	-23.0919	3.84092	0.000122575	0.00248844	FALSE	TRUE
SRR1999744	PRJNA282167		259.632	-17.2633	3.83847	0.000123805	0.00248844	FALSE	TRUE
SRR1951644	PRJNA280230	blood	-238.697	-196.217	3.8379	0.000124093	0.00248844	FALSE	TRUE
SRR1523349	PRJNA255989		195.295	-48.6271	3.83672	0.000124688	0.00248844	FALSE	TRUE
SRR031958	PRJNA122271	lcl	-146.212	47.5524	3.83368	0.000126243	0.0025299	FALSE	TRUE
SRR521481	SRP014320	h1	257.428	-16.0947	3.83318	0.000126495	0.0025299	FALSE	TRUE
SRR1025672	PRJNA227025	granta-519	-219.914	167.591	3.83166	0.000127283	0.0025299	FALSE	TRUE
SRR2051034	PRJNA285874	hepg2	-91.1409	89.8688	3.82872	0.000128811	0.00254362	FALSE	TRUE
SRR649552	PRJNA186683		110.618	62.6688	3.82793	0.000129226	0.00255963	FALSE	TRUE
SRR1656566	PRJNA267697	blood	-238.91	-198.485	3.82706	0.000129682	0.00256645	FALSE	TRUE
SRR2032007	PRJNA284200		-264.599	61.9899	3.82597	0.000130257	0.00258242	FALSE	TRUE
ERR789385	PRJEB8740	granulocyte	-260.583	-147.935	3.82248	0.000132118	0.00262727	FALSE	TRUE
SRR1422907	PRJNA252962	t Na?»ve	-246.106	-70.9893	3.82062	0.000133115	0.0026311	FALSE	TRUE
SRR536816	PRJNA172723	hepg2	-91.8091	91.3644	3.8188	0.000134105	0.0026311	FALSE	TRUE
SRR1313303	PRJNA251404	blood	-217.55	-183.606	3.81742	0.000134856	0.00263964	FALSE	TRUE
ERR789390	PRJEB8740	granulocyte	-259.472	-149.679	3.8164	0.000135411	0.00265948	FALSE	TRUE
SRR1556226	PRJNA259212	low passage primary melanoma cultures	62.6447	28.2158	3.81218	0.000137744	0.00268336	FALSE	TRUE
SRR1118400	PRJNA235198	ipsc	200.655	-45.6636	3.81144	0.000138161	0.00271594	FALSE	TRUE
SRR1550992	PRJNA258216	neutrophils	-260.387	-148.988	3.8102	0.000138852	0.00272242	FALSE	TRUE
SRR392874	PRJNA150409		99.3409	41.6019	3.80941	0.000139298	0.00273535	FALSE	TRUE
SRR646606	PRJNA185828		222.37	-16.5912	3.80168	0.000143716	0.0028584	FALSE	TRUE
SRR1656584	PRJNA267697	blood	-238.8	-196.198	3.79665	0.000146662	0.00285963	FALSE	TRUE
SRR392876	PRJNA150409		94.4618	45.9551	3.79621	0.000146925	0.00286336	FALSE	TRUE
SRR315114	PRJNA138597		-190.842	232.243	3.79597	0.000147065	0.00286336	FALSE	TRUE
ERR789399	PRJEB8740	granulocyte	-259.063	-149.713	3.79386	0.000148324	0.00288194	FALSE	TRUE
SRR1951651	PRJNA280230	blood	-237.832	-196.522	3.78786	0.000151947	0.00293712	FALSE	TRUE
SRR534300	PRJNA30709	imr90	105.42	44.7542	3.78676	0.000152624	0.00294067	FALSE	TRUE
SRR497707	PRJNA167037	T-cells	-202.319	117.989	3.78558	0.000153353	0.00295533	FALSE	TRUE
SRR1743983	PRJNA271704	T-cells	-233.263	-54.7443	3.78237	0.000155345	0.00303082	FALSE	TRUE
SRR1918302	PRJNA278767	AML	-261.09	57.5194	3.78162	0.000155812	0.00303082	FALSE	TRUE
DRR006427	PRJDB2573		-243.411	-171.528	3.7797	0.000157016	0.00305461	FALSE	TRUE
SRR521479	SRP014320	h1	256.857	-16.7896	3.77959	0.000157087	0.00305461	FALSE	TRUE
SRR497705	PRJNA167037	T-cells	-202.071	118.892	3.77782	0.00015821	0.00308085	FALSE	TRUE
ERR338423	PRJEB4204	keratinocyte	24.2242	79.5153	3.77569	0.000159563	0.0031096	FALSE	TRUE
SRR1576478	PRJNA261255	ipsc	197.861	-43.7515	3.77523	0.000159859	0.00311545	FALSE	TRUE
SRR922454	PRJNA209572		-241.425	-100.338	3.77288	0.000161375	0.00314407	FALSE	TRUE
SRR1656500	PRJNA267697	blood	-237.465	-196.501	3.77132	0.000162386	0.00317914	FALSE	TRUE
SRR925718	PRJNA210428	breast	-6.52824	18.9226	3.77025	0.000163085	0.00317914	FALSE	TRUE
SRR771560	PRJNA192838	lcl	-223.899	177.909	3.77003	0.000163226	0.00317914	FALSE	TRUE
SRR1662325	PRJNA268434	mda231	66.5587	84.4738	3.76984	0.000163352	0.00317914	FALSE	TRUE
SRR3488638	PRJNA321048	bj	84.5341	58.1793	3.76963	0.000163487	0.00317914	FALSE	TRUE
SRR398217	PRJNA156297	293t	196.901	177.71	3.76242	0.000168274	0.00324686	FALSE	TRUE
SRR835322	PRJNA200086		234.423	-19.3049	3.75796	0.000171305	0.00330268	FALSE	TRUE
SRR1041717	PRJNA230454	llc12ph	207.58	-41.976	3.75565	0.000172895	0.00331943	FALSE	TRUE
ERR1102010	PRJEB11541	hek293	201.375	167.797	3.75466	0.000173576	0.00334167	FALSE	TRUE
SRR869302	PRJNA205857	imr90	113.968	64.8409	3.75367	0.000174267	0.00335275	FALSE	TRUE
SRR2050920	PRJNA262128	lung	189.115	159.824	3.75187	0.00017552	0.00337438	FALSE	TRUE
SRR1060791	PRJNA232593	blood	-215.004	-185.132	3.75032	0.000176608	0.00337438	FALSE	TRUE
SRR031892	PRJNA122271	lcl	-141.11	51.6331	3.7488	0.000177685	0.00337438	FALSE	TRUE
SRR1060784	PRJNA232593	blood	-214.821	-186.597	3.74721	0.000178812	0.00337438	FALSE	TRUE
SRR578641	PRJNA34535	ovary	10.6938	-119.67	3.74709	0.000178898	0.00337438	FALSE	TRUE
SRR1060759	PRJNA232593	blood	-222.877	-171.61	3.7455	0.000180038	0.0033933	FALSE	TRUE
SRR392873	PRJNA150409		99.9594	40.8834	3.74491	0.000180458	0.0033933	FALSE	TRUE
SRR922451	PRJNA209572		-239.907	-104.7	3.74457	0.000180701	0.0033933	FALSE	TRUE
SRR031954	PRJNA122271	lcl	-145.754	48.1308	3.74422	0.000180958	0.0033933	FALSE	TRUE
SRR066471	PRJNA133719		26.218	-33.7318	3.74377	0.000181281	0.00339869	FALSE	TRUE
SRR2051029	PRJNA285874	hepg2	-91.8496	90.0836	3.74266	0.000182079	0.00343928	FALSE	TRUE
SRR032262	PRJNA117631	lcl	-142.425	55.1559	3.74129	0.000183076	0.00346623	FALSE	TRUE
SRR1951702	PRJNA280230	blood	-237.771	-200.678	3.73989	0.000184103	0.00348214	FALSE	TRUE
SRR031888	PRJNA122271	lcl	-141.941	52.2829	3.73609	0.000186904	0.00353323	FALSE	TRUE
ERR266345	PRJEB1195		199.961	-32.8607	3.73196	0.000189998	0.00359223	FALSE	TRUE
SRR1918301	PRJNA278767	AML	-261.254	57.6341	3.72928	0.000192027	0.00360709	FALSE	TRUE
SRR392882	PRJNA150409		103.358	37.4941	3.7279	0.000193086	0.00361156	FALSE	TRUE
SRR392888	PRJNA150409		100.345	39.5936	3.72747	0.00019341	0.00361668	FALSE	TRUE
SRR1656499	PRJNA267697	blood	-237.479	-195.682	3.72671	0.000193995	0.00362981	FALSE	TRUE
SRR1041718	PRJNA230454	llc12ph	207.643	-42.2848	3.72365	0.000196362	0.00367038	FALSE	TRUE
SRR032244	PRJNA117631	lcl	-140.227	54.5269	3.72304	0.000196839	0.00367038	FALSE	TRUE
ERR789214	PRJEB8740	granulocyte	-259.968	-148.165	3.72201	0.000197647	0.00367542	FALSE	TRUE
SRR574821	PRJNA175529	h1	259.051	-18.9324	3.71942	0.000199682	0.00369255	FALSE	TRUE
SRR3082429	PRJNA307630	Human embryonic kidney	198.056	168.339	3.7193	0.000199773	0.00369255	FALSE	TRUE
SRR031869	PRJNA122271	lcl	-143.968	49.4319	3.71743	0.00020126	0.00370166	FALSE	TRUE
SRR345216	PRJNA154623	h9	244.768	-16.8168	3.71713	0.000201498	0.0037037	FALSE	TRUE
SRR031868	PRJNA122271	lcl	-145.832	49.1982	3.71591	0.000202476	0.00371361	FALSE	TRUE
SRR066747	PRJNA130043	lcl	-142.79	47.7558	3.71339	0.000204499	0.00372457	FALSE	TRUE
ERR789391	PRJEB8740	granulocyte	-259.407	-149.477	3.71295	0.00020486	0.00372457	FALSE	TRUE
ERR789392	PRJEB8740	granulocyte	-259.701	-149.895	3.70979	0.000207428	0.00374028	FALSE	TRUE
SRR835320	PRJNA200086		233.299	-20.4515	3.70679	0.0002099	0.00377812	FALSE	TRUE
SRR1586373	PRJNA262146	Neural stem cell	208.903	-34.7402	3.70554	0.000210944	0.00378295	FALSE	TRUE
SRR066475	PRJNA133719		26.352	-34.0026	3.70152	0.000214311	0.00384259	FALSE	TRUE
SRR037207	PRJNA125337		193.542	-18.8857	3.69976	0.0002158	0.00387692	FALSE	TRUE
SRR031957	PRJNA122271	lcl	-146.53	48.2664	3.69887	0.000216558	0.00387865	FALSE	TRUE
SRR3417638	PRJNA319310	Mino stable cell transfected with control vectctor, and induced with Doxycyclin for 48H	-210.78	171.712	3.69522	0.000219694	0.00390505	FALSE	TRUE
SRR1812746	PRJNA276003	a549	-312.923	-47.1174	3.69502	0.00021987	0.00390505	FALSE	TRUE
SRR1662324	PRJNA268434	mda231	66.2367	84.8678	3.69453	0.00022029	0.00392202	FALSE	TRUE
SRR1956818	PRJNA280568		196.358	-40.5202	3.68572	0.000228053	0.00406986	FALSE	TRUE
SRR2003927	SRP057855	brain	178.91	-40.5261	3.68448	0.000229172	0.00407436	FALSE	TRUE
SRR925689	PRJNA210428	breast	39.7701	74.3508	3.68386	0.000229731	0.00407716	FALSE	TRUE
SRR031951	PRJNA122271	lcl	-144.081	47.4436	3.68361	0.00022995	0.00407716	FALSE	TRUE
SRR896692	PRJNA208369		-62.0414	-17.9523	3.68306	0.000230451	0.00407716	FALSE	TRUE
ERR789401	PRJEB8740	granulocyte	-258.484	-150.408	3.68285	0.000230637	0.00407716	FALSE	TRUE
SRR2148767	PRJNA292133	bone marrow	-253.371	29.8147	3.68112	0.000232216	0.00409057	FALSE	TRUE
SRR2038492	PRJNA265099	hipsc29e	251.921	-9.20847	3.68101	0.000232307	0.00409057	FALSE	TRUE
SRR1293901	PRJNA248285	gm12878	-219.828	172.409	3.67889	0.000234251	0.00410392	FALSE	TRUE
SRR2001844	PRJNA282593		207.106	-37.5719	3.6781	0.000234981	0.00411588	FALSE	TRUE
ERR789389	PRJEB8740	granulocyte	-258.77	-148.256	3.67588	0.000237026	0.00414671	FALSE	TRUE
SRR3540221	PRJNA322038	cumulus oophorus cells	-90.1493	-38.8715	3.67339	0.000239349	0.00418657	FALSE	TRUE
SRR2050915	PRJNA262128	lung	62.1384	97.0676	3.67223	0.000240446	0.00418657	FALSE	TRUE
SRR1643228	PRJNA266526		261.389	-15.1512	3.67064	0.000241941	0.00420387	FALSE	TRUE
SRR1249341	PRJNA244882	hek293	60.298	67.3295	3.66979	0.000242751	0.00421248	FALSE	TRUE
SRR3540224	PRJNA322038	cumulus oophorus cells	-89.465	-38.8689	3.66863	0.000243853	0.00421365	FALSE	TRUE
SRR2557132	PRJNA297763	hek293	193.863	179.173	3.66757	0.000244868	0.00421944	FALSE	TRUE
SRR1707904	PRJNA270181	Immortalized prostate cancer cell line	47.1269	113.71	3.6666	0.000245798	0.00421944	FALSE	TRUE
ERR789395	PRJEB8740	granulocyte	-258.95	-150.061	3.66529	0.000247055	0.00421944	FALSE	TRUE
SRR387429	SRP009316	blood	-206.409	161.285	3.66453	0.000247796	0.00424577	FALSE	TRUE
SRR2001841	PRJNA282593		221.839	-29.9448	3.66133	0.000250909	0.00430037	FALSE	TRUE
SRR1633335	PRJNA265099		254.525	-10.5852	3.65763	0.000254562	0.0043586	FALSE	TRUE
ERR338416	PRJEB4204	keratinocyte	25.3468	79.0204	3.65554	0.000256643	0.00438865	FALSE	TRUE
SRR545696	PRJNA30709	monocytes	-247.645	-4.92628	3.65467	0.000257517	0.00441134	FALSE	TRUE
SRR640259	PRJNA184717		200.29	-41.9622	3.65405	0.000258139	0.0044154	FALSE	TRUE
SRR534291	PRJNA30709	imr90	106.787	68.8157	3.65028	0.00026195	0.00447101	FALSE	TRUE
SRR3082434	PRJNA307630	Human embryonic kidney	198.717	167.523	3.64994	0.000262299	0.00447502	FALSE	TRUE
SRR2017859	PRJNA282597		28.5649	-121.059	3.64931	0.000262948	0.00450796	FALSE	TRUE
SRR616153	PRJNA179305		119.333	48.6647	3.64885	0.000263414	0.0045159	FALSE	TRUE
SRR1118401	PRJNA235198	ipsc	200.262	-45.8745	3.64697	0.000265356	0.00452776	FALSE	TRUE
SRR1025674	PRJNA227025	z138	-209.996	154.705	3.64592	0.000266438	0.00452912	FALSE	TRUE
SRR1918363	PRJNA278767	AML	-279.964	40.0231	3.6455	0.000266876	0.00453305	FALSE	TRUE
ERR789402	PRJEB8740	granulocyte	-258.5	-149.775	3.64426	0.000268162	0.00455914	FALSE	TRUE
SRR1576498	PRJNA261255	ipsc	200.807	-35.6844	3.64406	0.000268376	0.00455914	FALSE	TRUE
SRR1656574	PRJNA267697	blood	-238.778	-199.694	3.64282	0.000269664	0.00459885	FALSE	TRUE
SRR1299758	PRJNA248665	h1	252.705	-20.5408	3.64221	0.000270312	0.00460658	FALSE	TRUE
SRR2001847	PRJNA282593		204.306	-40.9462	3.64182	0.000270722	0.00461044	FALSE	TRUE
SRR1274578	PRJNA246387	h1	240.674	-23.1857	3.63948	0.000273186	0.00466144	FALSE	TRUE
SRR1656580	PRJNA267697	blood	-237.919	-200.762	3.63352	0.000279584	0.00477337	FALSE	TRUE
SRR1049832	PRJNA231724	k562	80.0073	155.332	3.63259	0.000280586	0.00481612	FALSE	TRUE
SRR1768045	PRJNA273277		102.505	59.6045	3.63055	0.000282814	0.00484848	FALSE	TRUE
SRR1060793	PRJNA232593	blood	-215.363	-185.422	3.6302	0.000283202	0.00484848	FALSE	TRUE
SRR2184524	PRJNA293987	hepg2	-102.203	91.874	3.62957	0.000283894	0.0048662	FALSE	TRUE
SRR1656530	PRJNA267697	blood	-238.019	-199.048	3.62933	0.000284157	0.00486981	FALSE	TRUE
ERR789393	PRJEB8740	granulocyte	-259.518	-149.545	3.62839	0.000285193	0.00488748	FALSE	TRUE
SRR1554443	PRJNA258522	ipsc	212.859	-30.3416	3.62813	0.000285477	0.00489123	FALSE	TRUE
ERR338431	PRJEB4204	keratinocyte	22.9658	80.0785	3.6276	0.000286072	0.00489123	FALSE	TRUE
SRR2071722	PRJNA287562	neutrophils	-256.977	-149.273	3.62439	0.000289639	0.00494766	FALSE	TRUE
SRR031816	PRJNA122271	lcl	-145.257	47.5891	3.62423	0.000289828	0.00494766	FALSE	TRUE
SRR2061041	PRJNA285906		-199.351	119.618	3.623	0.00029121	0.00497214	FALSE	TRUE
SRR1633337	PRJNA265099		254.714	-11.5227	3.62105	0.000293408	0.00502083	FALSE	TRUE
SRR2038486	PRJNA265099	hipsc18	252.766	-10.0112	3.61957	0.000295088	0.00503817	FALSE	TRUE
SRR576926	PRJNA176097	huvec	-52.2931	144.88	3.61917	0.000295548	0.00504161	FALSE	TRUE
SRR073730	PRJNA153913		202.081	176.577	3.61793	0.000296963	0.00510021	FALSE	TRUE
SRR392869	PRJNA150409		103.072	38.3913	3.617	0.000298033	0.00511387	FALSE	TRUE
ERR658224	PRJEB7574		67.9309	68.058	3.61464	0.000300768	0.00515507	FALSE	TRUE
SRR1580543	PRJNA261431	a875	69.0741	77.4292	3.6135	0.000302087	0.00519284	FALSE	TRUE
SRR031878	PRJNA122271	lcl	-143.875	48.1874	3.61276	0.000302955	0.00520275	FALSE	TRUE
SRR1726362	PRJNA270845	hmc-ltr	100.474	54.3585	3.61255	0.000303201	0.00520275	FALSE	TRUE
SRR3082437	PRJNA307630	Human embryonic kidney	198.938	167.729	3.60997	0.000306238	0.00523549	FALSE	TRUE
SRR1586372	PRJNA262146	Neural stem cell	208.569	-35.8818	3.60956	0.000306714	0.00523549	FALSE	TRUE
SRR1554588	PRJNA258554	htert-rpe1	83.8298	67.4661	3.60835	0.00030815	0.00523549	FALSE	TRUE
SRR1576470	PRJNA261255	ipsc	209.013	-35.3118	3.60783	0.000308768	0.00524557	FALSE	TRUE
SRR2071723	PRJNA287562	neutrophils	-257.099	-149.416	3.60704	0.000309716	0.00526495	FALSE	TRUE
SRR1812732	PRJNA276003	B-cells	-313.584	-46.1549	3.60627	0.000310632	0.00526495	FALSE	TRUE
ERR1102008	PRJEB11541	hek293	199.584	169.328	3.60559	0.000311442	0.005271	FALSE	TRUE
SRR976757	PRJNA218926	blood	-227.941	-177.527	3.60554	0.000311508	0.005271	FALSE	TRUE
SRR1662331	PRJNA268434	mda231	67.1746	84.9836	3.60399	0.000313373	0.00529054	FALSE	TRUE
ERR1102007	PRJEB11541	hek293	200.826	167.227	3.60354	0.000313914	0.00529054	FALSE	TRUE
SRR1656498	PRJNA267697	blood	-238.5	-195.029	3.60192	0.000315879	0.00530956	FALSE	TRUE
SRR863230	PRJNA203652	hek293	205.579	175.773	3.6017	0.000316145	0.00530956	FALSE	TRUE
SRR3540225	PRJNA322038	cumulus oophorus cells	-89.2426	-38.7211	3.59745	0.000321348	0.00536962	FALSE	TRUE
SRR771561	PRJNA192838	lcl	-225.814	177.327	3.59491	0.000324503	0.00542589	FALSE	TRUE
SRR3082432	PRJNA307630	Human embryonic kidney	198.585	167.885	3.59426	0.000325309	0.00544059	FALSE	TRUE
ERR1102006	PRJEB11541	hek293	200.538	167.911	3.59389	0.000325781	0.00544059	FALSE	TRUE
SRR2038480	PRJNA265099	hues66	251.042	-9.84443	3.59384	0.000325835	0.00544059	FALSE	TRUE
SRR1662322	PRJNA268434	mda231	66.8689	83.9869	3.58978	0.000330953	0.00551564	FALSE	TRUE
SRR2180196	PRJNA293697	jurkat	-198.241	122.23	3.58831	0.000332831	0.00552159	FALSE	TRUE
SRR578640	PRJNA34535	ovary	10.6967	-119.918	3.58573	0.000336143	0.00555113	FALSE	TRUE
SRR1537733	PRJNA257661	h9	211.413	-31.3772	3.58239	0.000340461	0.00559894	FALSE	TRUE
SRR066469	PRJNA133719		26.0692	-33.7579	3.58219	0.000340727	0.00559894	FALSE	TRUE
SRR497709	PRJNA167037	T-cells	-201.993	118.447	3.58218	0.000340733	0.00559894	FALSE	TRUE
SRR521477	SRP014320	h1	257.213	-15.9402	3.58042	0.000343036	0.00563408	FALSE	TRUE
SRR1554445	PRJNA258522	ipsc	205.836	-35.2989	3.57952	0.000344227	0.0056499	FALSE	TRUE
SRR1662323	PRJNA268434	mda231	66.5721	84.2908	3.57936	0.000344438	0.0056499	FALSE	TRUE
SRR1633336	PRJNA265099		254.384	-11.3409	3.5791	0.000344783	0.0056499	FALSE	TRUE
SRR2648296	PRJNA298743	T-cells	-224.106	167.195	3.57807	0.000346145	0.0056499	FALSE	TRUE
SRR934643	PRJNA210428	breast	16.8778	46.4811	3.57798	0.00034626	0.0056499	FALSE	TRUE
SRR2146049	PRJNA291993		60.2011	11.7565	3.57771	0.000346618	0.0056499	FALSE	TRUE
SRR1554584	PRJNA258554	htert-rpe1	84.1847	68.4923	3.57747	0.000346932	0.0056499	FALSE	TRUE
SRR448110	PRJNA156781	heart	82.2637	-390.769	3.57648	0.000348252	0.0056621	FALSE	TRUE
SRR345217	PRJNA154623	h9	245.064	-16.557	3.57601	0.000348881	0.00567427	FALSE	TRUE
SRR1258231	PRJNA245078	lcl	-232.305	174.026	3.57543	0.000349659	0.00567901	FALSE	TRUE
SRR1613937	PRJNA264020	granulocyte	-259.429	-147.672	3.57487	0.000350398	0.00567901	FALSE	TRUE
SRR353526	PRJNA148039		-212.061	157.637	3.57483	0.000350456	0.00567901	FALSE	TRUE
SRR2038464	PRJNA265099	h9	252.382	-12.0609	3.57377	0.000351875	0.00570039	FALSE	TRUE
SRR1743980	PRJNA271704	T-cells	-233.283	-54.0457	3.56892	0.000358462	0.0058123	FALSE	TRUE
SRR392897	PRJNA150409		101.957	37.9807	3.56734	0.000360625	0.00582957	FALSE	TRUE
SRR578639	PRJNA34535	ovary	10.3083	-120.18	3.56725	0.000360747	0.00582957	FALSE	TRUE
SRR2038469	PRJNA265099	hues13	252.193	-11.3067	3.56591	0.000362591	0.00585319	FALSE	TRUE
SRR2032044	PRJNA284200		-264.606	62.7738	3.56522	0.000363545	0.00586495	FALSE	TRUE
ERR1102003	PRJEB11541	hek293	48.1222	63.1868	3.56331	0.000366205	0.00587484	FALSE	TRUE
SRR032273	PRJNA117631	lcl	-140.713	53.98	3.56046	0.000370212	0.00587484	FALSE	TRUE
ERR789400	PRJEB8740	granulocyte	-259.214	-149.157	3.56035	0.000370359	0.00587484	FALSE	TRUE
SRR545697	PRJNA30709	monocytes	-248.09	-5.43789	3.55992	0.000370967	0.00587484	FALSE	TRUE
SRR031887	PRJNA122271	lcl	-142.141	49.9347	3.55905	0.000372201	0.00589024	FALSE	TRUE
SRR1947741	PRJNA279975	hek293	190.348	167.341	3.55687	0.000375304	0.00593909	FALSE	TRUE
SRR031857	PRJNA122271	lcl	-144.447	47.2362	3.55658	0.000375711	0.00593909	FALSE	TRUE
SRR1124844	PRJNA235876	dohh2	-215.345	165.489	3.55652	0.000375799	0.00593909	FALSE	TRUE
SRR771552	PRJNA192838	kidney	190.819	171.111	3.55586	0.000376746	0.00593909	FALSE	TRUE
SRR3082433	PRJNA307630	Human embryonic kidney	199.256	167.835	3.55415	0.000379207	0.00597592	FALSE	TRUE
ERR789213	PRJEB8740	granulocyte	-260.433	-148.314	3.5532	0.00038058	0.00597847	FALSE	TRUE
SRR542381	PRJNA172761	breast	-7.28102	-139.799	3.55067	0.000384259	0.00602904	FALSE	TRUE
SRR1812727	PRJNA276003	B-cells	-314.857	-45.2372	3.55054	0.000384441	0.00602904	FALSE	TRUE
SRR542376	PRJNA172761	breast	-6.89262	-137.763	3.54842	0.000387549	0.00607435	FALSE	TRUE
SRR031925	PRJNA122271	lcl	-141.548	48.6774	3.54817	0.000387914	0.00607435	FALSE	TRUE
SRR1812708	PRJNA276003	B-cells	-315.075	-45.2439	3.54651	0.000390366	0.00608805	FALSE	TRUE
SRR353525	PRJNA148039		-212.369	157.39	3.54536	0.000392075	0.00610031	FALSE	TRUE
SRR1656517	PRJNA267697	blood	-239.81	-193.502	3.54444	0.000393443	0.00611529	FALSE	TRUE
SRR032255	PRJNA117631	lcl	-140.81	54.5742	3.54362	0.000394674	0.00611772	FALSE	TRUE
SRR1656513	PRJNA267697	blood	-238.742	-197.815	3.54302	0.000395574	0.00613267	FALSE	TRUE
SRR1656478	PRJNA267697	blood	-238.18	-198.75	3.54109	0.000398484	0.00617739	FALSE	TRUE
SRR1918364	PRJNA278767	AML	-280.279	40.2665	3.54094	0.000398698	0.00617978	FALSE	TRUE
SRR896686	PRJNA208369		-62.2636	-17.257	3.53787	0.000403374	0.00625156	FALSE	TRUE
SRR1551068	PRJNA258216	neutrophils	-259.777	-148.602	3.53649	0.000405487	0.00626476	FALSE	TRUE
SRR828802	PRJNA197326		102.347	55.2651	3.53518	0.000407494	0.00629492	FALSE	TRUE
SRR3417639	PRJNA319310	Mino stable cell transfected with small hairpin targeting BTK, and induced with Doxycyclin for 48H	-211.181	170.697	3.53499	0.000407794	0.00629492	FALSE	TRUE
SRR1060778	PRJNA232593	blood	-215.082	-184.589	3.53407	0.000409211	0.00633045	FALSE	TRUE
SRR1554582	PRJNA258554	htert-rpe1	84.082	68.1486	3.53129	0.000413533	0.00641358	FALSE	TRUE
SRR1060790	PRJNA232593	blood	-215.493	-184.386	3.53128	0.000413555	0.00641358	FALSE	TRUE
SRR1060781	PRJNA232593	blood	-215.265	-185.684	3.52697	0.000420346	0.00648864	FALSE	TRUE
SRR1656567	PRJNA267697	blood	-237.669	-199.96	3.52397	0.000425137	0.00656461	FALSE	TRUE
SRR1313298	PRJNA251404	blood	-217.364	-183.071	3.52358	0.000425754	0.00657283	FALSE	TRUE
SRR1551033	PRJNA258216	neutrophils	-260.075	-149.599	3.52216	0.000428047	0.00660159	FALSE	TRUE
SRR1313290	PRJNA251404	blood	-217.214	-183.419	3.51934	0.000432626	0.00667883	FALSE	TRUE
SRR1313104	PRJNA251383	breast	-3.13077	-173.419	3.51909	0.000433026	0.00667883	FALSE	TRUE
SRR447182	PRJNA153783	brain	191.74	-50.2172	3.51839	0.000434175	0.00669502	FALSE	TRUE
SRR1806646	PRJNA275667	hek293	200.581	171.232	3.51817	0.000434534	0.00669702	FALSE	TRUE
ERR789394	PRJEB8740	granulocyte	-259.485	-149.52	3.51721	0.000436105	0.0067233	FALSE	TRUE
SRR066470	PRJNA133719		26.2623	-33.3074	3.51677	0.000436827	0.00673309	FALSE	TRUE
SRR3144573	PRJNA306804	hela	72.7562	133.815	3.51589	0.000438285	0.00673309	FALSE	TRUE
ERR266341	PRJEB1195		218.285	-28.2617	3.51581	0.000438422	0.00673309	FALSE	TRUE
ERR789388	PRJEB8740	granulocyte	-260.293	-148.334	3.51553	0.000438875	0.00673309	FALSE	TRUE
SRR2056325	PRJNA286111		193.071	168.618	3.51457	0.000440471	0.00675105	FALSE	TRUE
SRR922452	PRJNA209572		-241.156	-101.043	3.5144	0.000440749	0.00675105	FALSE	TRUE
SRR597905	PRJNA178020		256.699	-10.0977	3.51415	0.000441168	0.00675692	FALSE	TRUE
SRR1060779	PRJNA232593	blood	-214.906	-185.003	3.51399	0.000441424	0.00675692	FALSE	TRUE
SRR1554440	PRJNA258522	ipsc	251.758	-12.1129	3.51395	0.000441497	0.00675887	FALSE	TRUE
SRR828799	PRJNA197326		102.756	56.3613	3.51317	0.0004428	0.00678679	FALSE	TRUE
ERR266333	PRJEB1195	a549	245.352	-24.2915	3.51145	0.000445676	0.00680456	FALSE	TRUE
SRR1951688	PRJNA280230	blood	-239.036	-197.672	3.50995	0.00044819	0.00683014	FALSE	TRUE
SRR1200497	PRJNA242307		66.2077	79.263	3.50839	0.000450831	0.00688769	FALSE	TRUE
SRR646609	PRJNA185828		220.718	-15.8096	3.50748	0.000452375	0.00691299	FALSE	TRUE
SRR771548	PRJNA192838	kidney	191.094	169.878	3.50735	0.000452591	0.00691483	FALSE	TRUE
ERR789216	PRJEB8740	granulocyte	-259.889	-147.854	3.50617	0.000454603	0.00692445	FALSE	TRUE
SRR2501687	PRJNA296798		249.232	-14.0805	3.5061	0.000454719	0.00692445	FALSE	TRUE
SRR1233909	PRJNA244434	hek293	196.71	170.275	3.50581	0.000455224	0.00693222	FALSE	TRUE
SRR863232	PRJNA203652	hek293	205.508	175.955	3.50212	0.000461572	0.00699173	FALSE	TRUE
ERR266330	PRJEB1195		200.338	-32.7636	3.50007	0.000465132	0.00701466	FALSE	TRUE
SRR2051037	PRJNA285874	hepg2	-92.3028	90.5022	3.49967	0.000465843	0.00701466	FALSE	TRUE
SRR1238550	PRJNA182153	hela	75.7935	141.615	3.49917	0.000466701	0.00701466	FALSE	TRUE
SRR896678	PRJNA208369		-64.0247	-16.7914	3.4989	0.000467187	0.00701466	FALSE	TRUE
SRR1222685	PRJNA244070	brain	194.824	-68.2387	3.49407	0.000475711	0.00706261	FALSE	TRUE
SRR031936	PRJNA122271	lcl	-142.233	51.0832	3.49095	0.000481303	0.00712369	FALSE	TRUE
ERR789215	PRJEB8740	granulocyte	-260.203	-147.566	3.48979	0.000483405	0.00715035	FALSE	TRUE
SRR1233907	PRJNA244434	hek293	196.857	170.065	3.48901	0.000484812	0.00716028	FALSE	TRUE
SRR896665	PRJNA208369		-63.3459	-16.7431	3.48806	0.000486535	0.00716028	FALSE	TRUE
SRR948494	PRJNA214428	ALL	-268.859	54.8373	3.48744	0.000487674	0.00718514	FALSE	TRUE
SRR606890	PRJNA178224	imr90	115.13	63.6122	3.487	0.000488469	0.00720418	FALSE	TRUE
SRR1554441	PRJNA258522	ipsc	251.835	-12.4535	3.48631	0.00048974	0.00724058	FALSE	TRUE
SRR2038491	PRJNA265099		254.818	-9.08781	3.48573	0.000490792	0.00726273	FALSE	TRUE
SRR1643227	PRJNA266526		261.469	-15.4629	3.4853	0.000491579	0.0072701	FALSE	TRUE
SRR1839803	PRJNA277352	blood	-219.936	-168.577	3.48329	0.000495292	0.00728374	FALSE	TRUE
SRR031900	PRJNA122271	lcl	-141.372	53.2518	3.4823	0.000497127	0.00728374	FALSE	TRUE
SRR031876	PRJNA122271	lcl	-142.908	47.4259	3.48125	0.00049907	0.00731988	FALSE	TRUE
SRR1768044	PRJNA273277		102.312	58.8454	3.48053	0.000500419	0.00733871	FALSE	TRUE
SRR392889	PRJNA150409		99.0015	41.8205	3.4799	0.0005016	0.00736479	FALSE	TRUE
SRR2214068	PRJNA294025		74.0692	82.267	3.47978	0.00050182	0.00736479	FALSE	TRUE
SRR553464	PRJNA174350	neutrophils	-257.052	-149.115	3.47783	0.000505482	0.00742381	FALSE	TRUE
ERR266340	PRJEB1195		193.159	-39.2853	3.47628	0.000508421	0.00743266	FALSE	TRUE
SRR2038485	PRJNA265099	hipsc17b	254.745	-8.06297	3.47615	0.000508676	0.00743266	FALSE	TRUE
SRR925692	PRJNA210428	breast	40.1945	76.0383	3.47514	0.00051059	0.00744851	FALSE	TRUE
SRR031628	PRJNA259585	h1	254.373	-19.7043	3.47514	0.000510593	0.00744851	FALSE	TRUE
SRR3540236	PRJNA322038	cumulus oophorus cells	-89.1078	-39.3771	3.4745	0.000511805	0.00745569	FALSE	TRUE
SRR1636109	PRJNA265857		-198.324	121.652	3.47306	0.000514568	0.00749429	FALSE	TRUE
SRR2148770	PRJNA292133	bone marrow	-252.732	29.6199	3.47247	0.000515686	0.00751567	FALSE	TRUE
SRR1743975	PRJNA271704	T-cells	-233.721	-54.7579	3.47242	0.000515797	0.00751567	FALSE	TRUE
SRR1839802	PRJNA277352	blood	-220.857	-170.855	3.47119	0.000518162	0.00754974	FALSE	TRUE
SRR1608576	PRJNA263397	AML	-251.612	36.4316	3.47001	0.00052044	0.00756818	FALSE	TRUE
SRR771558	PRJNA192838	kidney	191.739	170.265	3.46703	0.000526238	0.0076204	FALSE	TRUE
SRR521482	SRP014320	h1	257.158	-15.8876	3.46655	0.00052718	0.00762443	FALSE	TRUE
SRR031866	PRJNA122271	lcl	-146.744	48.3487	3.46493	0.000530362	0.00766102	FALSE	TRUE
SRR542379	PRJNA172761	breast	-7.30471	-138.632	3.46137	0.000537427	0.00777092	FALSE	TRUE
SRR597906	PRJNA178020		257.521	-9.80191	3.46091	0.000538348	0.00777092	FALSE	TRUE
SRR1304097	PRJNA249062	ipsc	109.434	41.9079	3.45864	0.000542917	0.00779642	FALSE	TRUE
SRR1020625	PRJNA225616	h1	257.897	-18.5429	3.45858	0.000543027	0.00779642	FALSE	TRUE
ERR338418	PRJEB4204	keratinocyte	22.4903	81.0929	3.45789	0.000544421	0.00781128	FALSE	TRUE
ERR789396	PRJEB8740	granulocyte	-258.879	-149.942	3.45708	0.000546071	0.00782051	FALSE	TRUE
SRR1249342	PRJNA244882	hek293	57.5326	66.8719	3.45643	0.000547372	0.00783287	FALSE	TRUE
SRR1551061	PRJNA258216	neutrophils	-260.475	-149.311	3.45205	0.000556348	0.00795782	FALSE	TRUE
SRR542378	PRJNA172761	breast	-7.51129	-139.366	3.45009	0.000560403	0.00801105	FALSE	TRUE
SRR1554446	PRJNA258522	ipsc	206.048	-35.6037	3.4493	0.000562047	0.00801105	FALSE	TRUE
SRR828801	PRJNA197326	a549	102.492	55.3174	3.44911	0.000562439	0.00801105	FALSE	TRUE
SRR315332	PRJNA30709	hela	75.3879	139.651	3.44829	0.000564147	0.0080574	FALSE	TRUE
SRR597909	PRJNA178020		258.113	-8.72886	3.44785	0.000565073	0.00806167	FALSE	TRUE
SRR1118403	PRJNA235198		196.693	-51.5007	3.44437	0.000572391	0.00813736	FALSE	TRUE
ERR958495	PRJEB9852		-207.696	149.3	3.44119	0.000579161	0.00826206	FALSE	TRUE
SRR976756	PRJNA218926	blood	-228.096	-177.321	3.44037	0.000580923	0.00826776	FALSE	TRUE
SRR1025671	PRJNA227025	granta-519	-215.239	166.423	3.44012	0.000581465	0.00826776	FALSE	TRUE
SRR1567909	PRJNA260186	hela	74.1255	142.958	3.43979	0.00058216	0.00826776	FALSE	TRUE
SRR1812741	PRJNA276003	B-cells	-314.693	-45.2943	3.43822	0.000585559	0.00829242	FALSE	TRUE
SRR1004286	PRJNA222268	brain	186.619	-128.772	3.4374	0.000587318	0.00830518	FALSE	TRUE
SRR1567906	PRJNA260186	hela	74.2361	141.312	3.43727	0.000587609	0.00830518	FALSE	TRUE
SRR2056330	PRJNA286111		192.668	168.901	3.43543	0.000591623	0.00833968	FALSE	TRUE
SRR1812712	PRJNA276003	B-cells	-314.56	-45.5395	3.43301	0.000596925	0.00838307	FALSE	TRUE
SRR345215	PRJNA154623	h9	245.704	-16.074	3.42936	0.000605011	0.00851812	FALSE	TRUE
SRR925701	PRJNA210428	breast	17.6387	46.933	3.42815	0.000607707	0.00853514	FALSE	TRUE
SRR1707906	PRJNA270181	Immortalized prostate cancer cell line	46.7349	113.916	3.42688	0.000610557	0.00856294	FALSE	TRUE
SRR1551002	PRJNA258216	neutrophils	-260.222	-148.919	3.42652	0.000611374	0.00856989	FALSE	TRUE
SRR2032042	PRJNA284200		-263.905	64.4097	3.42605	0.000612422	0.00857605	FALSE	TRUE
SRR764960	PRJNA191069		215.944	-30.9396	3.42242	0.000620673	0.00864297	FALSE	TRUE
SRR1576476	PRJNA261255	ipsc	197.779	-44.0118	3.41917	0.000628124	0.00873859	FALSE	TRUE
SRR2970560	PRJNA304716		195.003	175.235	3.41885	0.000628862	0.00873927	FALSE	TRUE
SRR2001843	PRJNA282593		207.449	-37.5717	3.41728	0.000632507	0.00878349	FALSE	TRUE
SRR1272187	PRJNA246308	heart	82.214	-389.785	3.41621	0.000634986	0.00882227	FALSE	TRUE
SRR553460	PRJNA174350	neutrophils	-257.924	-149.283	3.41604	0.000635396	0.00882227	FALSE	TRUE
SRR3576744	PRJNA322427		36.4051	61.7955	3.41249	0.000643733	0.00888948	FALSE	TRUE
SRR3470654	PRJNA320221	h1	36.3452	69.6246	3.41222	0.000644365	0.00888948	FALSE	TRUE
SRR2184526	PRJNA293987	hepg2	-101.112	93.0444	3.41072	0.000647922	0.0089339	FALSE	TRUE
SRR2148768	PRJNA292133	bone marrow	-253.477	29.7576	3.40953	0.000650748	0.00896754	FALSE	TRUE
SRR031934	PRJNA122271	lcl	-140.887	50.6389	3.40911	0.000651751	0.0089899	FALSE	TRUE
SRR1274579	PRJNA246387	h1	240.722	-23.887	3.40677	0.000657362	0.00909719	FALSE	TRUE
SRR896667	PRJNA208369		-63.7187	-16.9464	3.40491	0.000661848	0.00916843	FALSE	TRUE
SRR392878	PRJNA150409		99.5918	41.3872	3.40463	0.000662533	0.00916843	FALSE	TRUE
SRR1839796	PRJNA277352	blood	-220.907	-171.173	3.40434	0.000663248	0.00916887	FALSE	TRUE
ERR789386	PRJEB8740	granulocyte	-260.273	-148.303	3.40388	0.000664357	0.00916931	FALSE	TRUE
SRR1237975	PRJNA244582	h1	208.463	-40.0493	3.40355	0.000665156	0.00916975	FALSE	TRUE
SRR427101	PRJNA155821	hepg2	-96.7741	92.128	3.40343	0.000665453	0.00917019	FALSE	TRUE
ERR204938	PRJEB3366	lcl	-213.459	177.427	3.40255	0.000667596	0.00918691	FALSE	TRUE
SRR1918727	PRJNA278767	AML	-279.341	45.3624	3.39866	0.00067717	0.00930563	FALSE	TRUE
SRR578642	PRJNA34535	ovary	10.4023	-120.282	3.39759	0.000679818	0.00932702	FALSE	TRUE
ERR188339	PRJEB3366	lcl	-227.482	174.684	3.39491	0.000686504	0.00940869	FALSE	TRUE
SRR521480	SRP014320	h1	257.239	-16.2892	3.39372	0.000689513	0.00945141	FALSE	TRUE
SRR1664770	PRJNA268433		199.93	174.748	3.3929	0.000691557	0.00948357	FALSE	TRUE
SRR934642	PRJNA210428	breast	18.2275	46.9406	3.3922	0.000693344	0.00948958	FALSE	TRUE
SRR2056326	PRJNA286111		192.522	168.386	3.3921	0.000693594	0.00948985	FALSE	TRUE
SRR427102	PRJNA155821	hepg2	-95.8668	92.2225	3.39159	0.000694879	0.00950052	FALSE	TRUE
SRR836528	PRJNA200967		199.558	-44.4107	3.38934	0.000700609	0.00954309	FALSE	TRUE
SRR896682	PRJNA208369		-61.999	-17.806	3.38896	0.000701591	0.00954899	FALSE	TRUE
SRR2001838	PRJNA282593		256.412	-12.3844	3.3876	0.00070506	0.0095814	FALSE	TRUE
SRR1313297	PRJNA251404	blood	-217.4	-182.872	3.38719	0.000706128	0.00959711	FALSE	TRUE
SRR521475	SRP014320	hepg2	-98.2449	92.8256	3.38633	0.000708354	0.00962848	FALSE	TRUE
SRR836534	PRJNA200967		198.424	-46.0657	3.38566	0.00071006	0.00964433	FALSE	TRUE
SRR1956814	PRJNA280568		195.813	-40.6103	3.38306	0.00071683	0.00971149	FALSE	TRUE
SRR534296	PRJNA30709	a549	64.7618	110.154	3.38202	0.000719556	0.00973237	FALSE	TRUE
SRR1027594	PRJNA227155	ipsc	195.074	-46.5217	3.38133	0.000721371	0.00975835	FALSE	TRUE
SRR542397	PRJNA172761	breast	-5.79375	-139.033	3.38029	0.000724087	0.00979466	FALSE	TRUE
SRR597894	PRJNA178020		259.276	-18.1352	3.37935	0.000726562	0.00980543	FALSE	TRUE
SRR1951661	PRJNA280230	blood	-236.976	-198.565	3.37791	0.000730398	0.00984655	FALSE	TRUE
SRR2938945	PRJNA302893	hct116	94.9875	238.589	3.37591	0.000735723	0.00991318	FALSE	TRUE
ERR958496	PRJEB9852		-207.267	149.757	3.37525	0.000737486	0.00993364	FALSE	TRUE
SRR1744872	PRJNA271796	h9	184.677	-21.6502	3.37357	0.000741996	0.00997452	FALSE	TRUE
SRR1176648	PRJNA239327	hek293	192.672	170.133	3.37322	0.000742944	0.01	FALSE	TRUE
SRR1654908	PRJNA269043	h1	220.431	-7.53178	3.37274	0.000744243	0.0100102	FALSE	TRUE
ERR266339	PRJEB1195		216.989	-28.3936	3.37251	0.000744862	0.0100102	FALSE	TRUE
SRR2051030	PRJNA285874	hepg2	-91.7982	90.3128	3.37197	0.000746332	0.0100152	FALSE	TRUE
SRR2060071	PRJNA285906		-199.493	120.409	3.36744	0.000758683	0.0102123	FALSE	TRUE
SRR2000187	PRJNA282454	a549	242.89	-3.72594	3.36721	0.000759339	0.0102123	FALSE	TRUE
SRR1028264	PRJNA227306	T-cells	-252.346	-61.6059	3.36647	0.000761369	0.0102323	FALSE	TRUE
SRR1744873	PRJNA271796	h9	183.886	-20.578	3.36613	0.000762303	0.0102323	FALSE	TRUE
SRR1656477	PRJNA267697	blood	-236.888	-198.642	3.36541	0.000764296	0.0102573	FALSE	TRUE
SRR1947746	PRJNA279975	hek293	190.028	167.809	3.36365	0.0007692	0.0103024	FALSE	TRUE
SRR031840	PRJNA122271	lcl	-147.125	47.7869	3.36229	0.000772987	0.0103268	FALSE	TRUE
SRR2038471	PRJNA265099	hues44	254.991	-8.39639	3.36078	0.000777233	0.0103916	FALSE	TRUE
SRR3082436	PRJNA307630	Human embryonic kidney	199.49	167.917	3.36062	0.000777681	0.0103916	FALSE	TRUE
SRR1608596	PRJNA263397	AML	-253.661	34.5841	3.35898	0.000782301	0.0104461	FALSE	TRUE
SRR1274580	PRJNA246387	h1	240.564	-24.1184	3.35824	0.000784392	0.0104555	FALSE	TRUE
SRR1648445	PRJNA254534		199.911	176.125	3.3581	0.000784816	0.0104555	FALSE	TRUE
SRR1237977	PRJNA244582	h1	208.401	-40.2897	3.35801	0.000785046	0.0104555	FALSE	TRUE
SRR514135	PRJNA168981		191.079	-56.834	3.35559	0.000791969	0.0105739	FALSE	TRUE
SRR1385244	PRJNA252615		104.174	39.0318	3.35554	0.000792106	0.0105739	FALSE	TRUE
SRR897408	PRJNA208369		34.2947	-9.86075	3.35527	0.000792863	0.0105739	FALSE	TRUE
DRR001173	PRJDA69989		74.3753	91.1388	3.353	0.000799397	0.0106225	FALSE	TRUE
SRR2558764	PRJNA297795	u2os	149.903	124.703	3.353	0.00079941	0.0106225	FALSE	TRUE
SRR1664733	PRJNA268433		200.939	174.295	3.35087	0.000805585	0.0107157	FALSE	TRUE
SRR1233910	PRJNA244434	hek293	197.149	170.19	3.34977	0.000808785	0.0107696	FALSE	TRUE
SRR542383	PRJNA172761	breast	-7.89166	-139.212	3.34829	0.000813119	0.0108135	FALSE	TRUE
SRR976760	PRJNA218926	blood	-227.814	-177.313	3.34702	0.000816866	0.0108478	FALSE	TRUE
SRR447184	PRJNA153783	brain	191.086	-49.5136	3.34667	0.000817886	0.0108605	FALSE	TRUE
SRR521453	SRP014320	gm12878	-220.621	174.866	3.34648	0.000818446	0.0108605	FALSE	TRUE
SRR1385245	PRJNA252615		104.126	39.0892	3.34621	0.000819234	0.0108605	FALSE	TRUE
SRR1812730	PRJNA276003	B-cells	-313.776	-45.4457	3.34609	0.000819599	0.0108605	FALSE	TRUE
SRR896685	PRJNA208369		-61.7075	-17.408	3.34599	0.000819895	0.0108605	FALSE	TRUE
SRR836182	PRJNA200696	ovary	-90.6711	-39.3341	3.34536	0.000821768	0.0108749	FALSE	TRUE
SRR521470	SRP014320	hepg2	-98.8273	92.8281	3.34469	0.00082375	0.0108889	FALSE	TRUE
SRR031873	PRJNA122271	lcl	-145.009	49.7098	3.34253	0.000830175	0.0109409	FALSE	TRUE
SRR427099	PRJNA155821	hepg2	-95.7077	91.9587	3.34223	0.000831095	0.010943	FALSE	TRUE
SRR3144583	PRJNA306804	hela	73.2315	135.664	3.34209	0.000831489	0.010943	FALSE	TRUE
SRR1636107	PRJNA265857		-198.69	121.768	3.34203	0.000831675	0.010943	FALSE	TRUE
SRR1812709	PRJNA276003	B-cells	-313.924	-45.4559	3.34166	0.000832805	0.010943	FALSE	TRUE
SRR3082430	PRJNA307630	Human embryonic kidney	198.584	167.474	3.3415	0.000833267	0.010943	FALSE	TRUE
SRR553461	PRJNA174350	neutrophils	-257.406	-149.533	3.34087	0.000835176	0.010947	FALSE	TRUE
SRR1784142	PRJNA274258	T-cells	-251.386	-76.699	3.33915	0.000840364	0.0110122	FALSE	TRUE
SRR896679	PRJNA208369		-61.8558	-16.6456	3.33883	0.000841311	0.0110122	FALSE	TRUE
SRR1839799	PRJNA277352	blood	-221.138	-174.25	3.33879	0.000841454	0.0110122	FALSE	TRUE
SRR873620	PRJNA206563	iPSC	259.756	-13.0112	3.33722	0.000846212	0.0110385	FALSE	TRUE
SRR031917	PRJNA122271	lcl	-144.276	46.5883	3.33636	0.000848823	0.0110385	FALSE	TRUE
SRR896676	PRJNA208369		-64.3302	-16.5888	3.33635	0.00084887	0.0110385	FALSE	TRUE
SRR031855	PRJNA122271	lcl	-146.82	49.6789	3.33513	0.000852602	0.0110462	FALSE	TRUE
SRR2983168	PRJNA305514	hsb-2	-202.335	114.434	3.33409	0.000855793	0.0110641	FALSE	TRUE
SRR1554447	PRJNA258522	ipsc	204.903	-36.0505	3.33406	0.000855869	0.0110641	FALSE	TRUE
SRR031915	PRJNA122271	lcl	-146.904	48.0751	3.33331	0.000858207	0.0110831	FALSE	TRUE
SRR031905	PRJNA122271	lcl	-141.435	51.9562	3.33276	0.000859881	0.0111068	FALSE	TRUE
SRR976758	PRJNA218926	blood	-227.753	-176.962	3.3317	0.000863183	0.0111224	FALSE	TRUE
ERR266335	PRJEB1195		255.281	-17.9809	3.33157	0.000863575	0.0111224	FALSE	TRUE
SRR863244	PRJNA203652	hek293	205.884	176.13	3.33139	0.000864134	0.0111267	FALSE	TRUE
SRR897479	PRJNA208369		32.7249	-4.16786	3.32992	0.000868714	0.0111793	FALSE	TRUE
SRR976772	PRJNA218926	blood	-228.332	-177.501	3.32961	0.00086968	0.0112029	FALSE	TRUE
SRR1576481	PRJNA261255	ipsc	195.98	-46.831	3.32901	0.000871566	0.0112355	FALSE	TRUE
SRR345212	PRJNA154623	h9	246.955	-12.7204	3.32788	0.000875099	0.0113067	FALSE	TRUE
SRR353527	PRJNA148039		-211.431	159.045	3.32683	0.000878407	0.0113831	FALSE	TRUE
SRR2937337	PRJNA302818	lcl_s4u_capturing	-125.95	8.84171	3.32603	0.000880921	0.011421	FALSE	TRUE
SRR032246	PRJNA117631	lcl	-142.786	54.3857	3.32515	0.000883695	0.0114444	FALSE	TRUE
SRR2501685	PRJNA296798		249.677	-13.2032	3.32267	0.000891599	0.0114945	FALSE	TRUE
ERR338428	PRJEB4204	keratinocyte	23.6424	80.6083	3.32255	0.000891979	0.0114945	FALSE	TRUE
SRR542380	PRJNA172761	breast	-7.93704	-138.611	3.32217	0.000893199	0.011517	FALSE	TRUE
SRR1734826	PRJNA271162	a549	33.4963	88.0001	3.32061	0.000898225	0.0115676	FALSE	TRUE
SRR1743984	PRJNA271704	T-cells	-233.007	-53.7871	3.31969	0.00090117	0.01159	FALSE	TRUE
SRR031932	PRJNA122271	lcl	-141.457	52.1588	3.31963	0.000901361	0.01159	FALSE	TRUE
SRR1839798	PRJNA277352	blood	-221.625	-172.758	3.31751	0.000908248	0.0116499	FALSE	TRUE
ERR1203466	PRJEB7388	ipsc	258.488	-25.44	3.31479	0.000917108	0.0117566	FALSE	TRUE
SRR031955	PRJNA122271	lcl	-145.412	48.0285	3.31419	0.000919099	0.0117796	FALSE	TRUE
SRR2443228	PRJNA294187	blood	-231.929	-197.577	3.31161	0.000927612	0.0118857	FALSE	TRUE
SRR3170272	PRJNA312173		-201.076	68.5275	3.31127	0.00092874	0.0118896	FALSE	TRUE
SRR1746961	PRJNA271873		-239.962	50.2242	3.31056	0.000931109	0.0119125	FALSE	TRUE
SRR1638523	PRJNA266296	T-cells	-232.391	-45.2792	3.30886	0.000936777	0.0119753	FALSE	TRUE
ERR832542	PRJEB8949		-236.429	-185.112	3.30854	0.000937832	0.0119753	FALSE	TRUE
SRR1564408	PRJNA260224		257.851	-17.1517	3.30839	0.000938332	0.0119791	FALSE	TRUE
SRR315115	PRJNA138597		-190.227	232.592	3.3079	0.000939982	0.0119962	FALSE	TRUE
SRR031814	PRJNA122271	lcl	-145.601	49.5269	3.30597	0.000946466	0.0120577	FALSE	TRUE
SRR896663	PRJNA208369		-63.7959	-17.3155	3.3059	0.00094673	0.0120615	FALSE	TRUE
SRR1576486	PRJNA261255	ipsc	206.794	-35.7183	3.30261	0.000957885	0.0121803	FALSE	TRUE
SRR2148771	PRJNA292133	bone marrow	-252.999	30.1395	3.30224	0.000959148	0.012184	FALSE	TRUE
SRR896669	PRJNA208369		-63.6145	-16.906	3.29937	0.000969033	0.012335	FALSE	TRUE
SRR948492	PRJNA214428	ALL	-207.707	111.292	3.29903	0.0009702	0.012335	FALSE	TRUE
SRR1576487	PRJNA261255	ipsc	206.439	-37.5193	3.29885	0.000970823	0.012335	FALSE	TRUE
SRR497706	PRJNA167037	T-cells	-202.105	118.28	3.29858	0.000971759	0.012335	FALSE	TRUE
SRR2850570	PRJNA300451		253.398	-27.5766	3.29844	0.000972246	0.012335	FALSE	TRUE
SRR1562283	PRJNA231896	hek293	193.406	177.372	3.29834	0.000972586	0.012335	FALSE	TRUE
SRR2148763	PRJNA292133	bone marrow	-253.128	28.8034	3.29684	0.000977788	0.0123562	FALSE	TRUE
ERR266336	PRJEB1195		192.541	-38.9907	3.29618	0.000980082	0.0123785	FALSE	TRUE
SRR922453	PRJNA209572		-241.714	-99.5154	3.296	0.00098071	0.0123821	FALSE	TRUE
SRR1564407	PRJNA260224		257.632	-17.6533	3.29492	0.000984491	0.012423	FALSE	TRUE
SRR1707907	PRJNA270181	Immortalized prostate cancer cell line	47.8456	113.798	3.29325	0.000990347	0.0124872	FALSE	TRUE
SRR2925766	PRJNA301337		-226.479	-171.527	3.29188	0.000995211	0.0125454	FALSE	TRUE
SRR3540220	PRJNA322038	cumulus oophorus cells	-88.8118	-38.8316	3.29078	0.000999091	0.0125941	FALSE	TRUE
SRR1567910	PRJNA260186	hela	73.7791	142.135	3.29008	0.00100159	0.012601	FALSE	TRUE
SRR925699	PRJNA210428	breast	17.5351	47.5929	3.28771	0.00101007	0.0127446	FALSE	TRUE
ERR1203465	PRJEB7388	ipsc	257.089	-25.0493	3.2845	0.00102164	0.0128889	FALSE	TRUE
SRR3147779	PRJNA311008	huvec	-59.1363	145.428	3.28299	0.00102714	0.0129393	FALSE	TRUE
SRR976755	PRJNA218926	blood	-227.941	-177.116	3.28286	0.0010276	0.0129393	FALSE	TRUE
SRR1776526	PRJNA273756	aortic vascular smooth muscle cells	102.137	60.6231	3.28242	0.00102919	0.0129393	FALSE	TRUE
SRR1273704	PRJNA246355	human Neural Stem Cells (hNSCs)	210.286	-40.0259	3.28204	0.00103061	0.0129393	FALSE	TRUE
SRR1839795	PRJNA277352	blood	-221.075	-172.019	3.28196	0.00103089	0.0129393	FALSE	TRUE
SRR1167725	PRJNA237955	NGN3-eGFP Positive cells	197.64	-35.2765	3.28156	0.00103233	0.0129393	FALSE	TRUE
SRR1182114	PRJNA237340	stomach	-34.197	-151.693	3.28059	0.00103589	0.0129417	FALSE	TRUE
SRR1182072	PRJNA237340	lung	-34.5485	-152.358	3.28057	0.00103598	0.0129417	FALSE	TRUE
SRR1616903	PRJNA264334	m238	68.4629	32.5003	3.27923	0.00104092	0.0129625	FALSE	TRUE
SRR2184523	PRJNA293987	hepg2	-102.665	92.2211	3.279	0.00104175	0.0129689	FALSE	TRUE
SRR1523353	PRJNA255989		195.44	-49.5987	3.27764	0.0010468	0.0130027	FALSE	TRUE
SRR2050927	PRJNA262128	lung	69.1601	114.541	3.27738	0.00104776	0.0130046	FALSE	TRUE
SRR1554439	PRJNA258522	ipsc	251.907	-12.7842	3.27376	0.00106126	0.0130888	FALSE	TRUE
SRR1576466	PRJNA261255	ipsc	197.596	-40.7442	3.2735	0.00106225	0.013092	FALSE	TRUE
SRR1918174	PRJNA278311		-306.848	-46.8616	3.27262	0.00106555	0.0131227	FALSE	TRUE
ERR1243469	PRJEB7388	ipsc	258.793	-25.6454	3.27142	0.00107007	0.0131926	FALSE	TRUE
SRR1537732	PRJNA257661	h9	242.998	-22.0546	3.27048	0.00107364	0.0132305	FALSE	TRUE
SRR1840445	PRJNA241095	hek293	195.415	169.626	3.26955	0.00107718	0.0132653	FALSE	TRUE
SRR1567905	PRJNA260186	hela	75.1101	142.882	3.26875	0.00108023	0.01327	FALSE	TRUE
SRR896725	PRJNA208369		12.5079	-23.6663	3.26795	0.00108328	0.0133348	FALSE	TRUE
SRR898248	PRJNA208369		42.8284	-33.1516	3.26751	0.00108498	0.0133454	FALSE	TRUE
SRR640257	PRJNA184717		196.339	-44.2024	3.26717	0.00108627	0.0133454	FALSE	TRUE
SRR1648604	PRJNA266932	mcf7	-25.7914	7.55614	3.26708	0.00108664	0.0133484	FALSE	TRUE
SRR553465	PRJNA174350	neutrophils	-256.784	-149.774	3.26674	0.00108793	0.0133589	FALSE	TRUE
SRR1182067	PRJNA237340	brain	208.498	-211.634	3.26674	0.00108795	0.0133589	FALSE	TRUE
ERR789387	PRJEB8740	granulocyte	-259.602	-147.942	3.2664	0.00108924	0.0133709	FALSE	TRUE
SRR2038467	PRJNA265099		254.499	-8.52829	3.26603	0.00109068	0.0133814	FALSE	TRUE
ERR1243468	PRJEB7388	ipsc	257.231	-25.8587	3.26313	0.00110191	0.0134951	FALSE	TRUE
SRR3576775	PRJNA322427		37.0412	62.5781	3.26206	0.00110604	0.0135503	FALSE	TRUE
SRR1528555	PRJNA256302	hcc1599	37.6643	73.3008	3.26027	0.00111308	0.0135989	FALSE	TRUE
SRR1656562	PRJNA267697	blood	-237.845	-200.318	3.25961	0.00111567	0.0136165	FALSE	TRUE
SRR2644789	PRJNA298669		77.5952	78.3913	3.2568	0.00112675	0.0136859	FALSE	TRUE
ERR862940	PRJEB7955	h9	375.234	-15.0369	3.25649	0.00112797	0.0137021	FALSE	TRUE
SRR640258	PRJNA184717		256.025	-19.1328	3.25432	0.00113666	0.0138057	FALSE	TRUE
SRR031946	PRJNA122271	lcl	-140.965	49.326	3.25312	0.00114144	0.0138557	FALSE	TRUE
SRR897120	PRJNA208369		30.4502	-5.83307	3.25282	0.00114268	0.0138568	FALSE	TRUE
ERR266351	PRJEB1195		204.137	-31.8836	3.24996	0.0011542	0.0139627	FALSE	TRUE
SRR574820	PRJNA175529	h1	258.676	-19.3756	3.24965	0.00115547	0.0139742	FALSE	TRUE
SRR896729	PRJNA208369		26.8928	-14.8642	3.24828	0.00116106	0.0140115	FALSE	TRUE
SRR536813	PRJNA172723	hepg2	-95.6613	91.0519	3.24794	0.00116245	0.0140319	FALSE	TRUE
SRR1812733	PRJNA276003	B-cells	-314.606	-46.6697	3.24739	0.00116468	0.0140708	FALSE	TRUE
SRR896700	PRJNA208369		12.8614	-21.4712	3.24686	0.00116685	0.0140823	FALSE	TRUE
SRR976754	PRJNA218926	blood	-227.928	-177.242	3.2453	0.00117328	0.0141387	FALSE	TRUE
SRR896699	PRJNA208369		13.2661	-21.0394	3.24446	0.00117673	0.0141483	FALSE	TRUE
SRR1523352	PRJNA255989		195.347	-48.9542	3.24316	0.00118212	0.0142089	FALSE	TRUE
SRR032241	PRJNA117631	lcl	-141.281	55.4628	3.24126	0.00119002	0.0143134	FALSE	TRUE
SRR2983171	PRJNA305514	hsb-2	-202.931	114.576	3.24004	0.00119512	0.0143322	FALSE	TRUE
SRR898296	PRJNA208369		42.7454	-36.5201	3.23972	0.00119646	0.0143421	FALSE	TRUE
SRR307929	PRJNA30709	hepg2	-98.5592	93.5048	3.23963	0.00119683	0.0143421	FALSE	TRUE
SRR1608919	PRJNA263397	AML	-273.641	36.6247	3.23937	0.00119795	0.0143421	FALSE	TRUE
SRR2050924	PRJNA262128	lung	51.6324	84.1471	3.23841	0.00120198	0.0143953	FALSE	TRUE
SRR2175390	PRJNA293352		196.006	-37.9632	3.23838	0.00120209	0.0143953	FALSE	TRUE
SRR1028345	PRJNA227902	ipsc	243.571	-24.671	3.2375	0.00120582	0.0144114	FALSE	TRUE
SRR2180193	PRJNA293697		-199.088	120.85	3.23713	0.00120737	0.0144206	FALSE	TRUE
SRR1812703	PRJNA276003	B-cells	-315.342	-45.7088	3.23566	0.0012136	0.0144823	FALSE	TRUE
SRR1554589	PRJNA258554	htert-rpe1	85.527	68.9091	3.23389	0.00122114	0.0145403	FALSE	TRUE
SRR315112	PRJNA138597		-190.141	233.527	3.23232	0.00122788	0.0145759	FALSE	TRUE
SRR031914	PRJNA122271	lcl	-147.251	48.6692	3.23224	0.00122822	0.0145759	FALSE	TRUE
SRR1025673	PRJNA227025	z138	-208.383	153.146	3.23126	0.00123244	0.0146074	FALSE	TRUE
SRR1840418	PRJNA241095	hek293	195.716	169.767	3.23062	0.00123524	0.0146187	FALSE	TRUE
SRR1910404	PRJNA277945	undifferentiated hESCs	254.856	-13.5922	3.2305	0.00123575	0.0146187	FALSE	TRUE
SRR1608520	PRJNA263397	AML	-254.876	38.329	3.23033	0.00123647	0.0146187	FALSE	TRUE
SRR896666	PRJNA208369		-63.8378	-16.793	3.22924	0.00124119	0.01463	FALSE	TRUE
SRR3479116	PRJNA266072	hela	79.8497	144.889	3.22849	0.00124445	0.0147082	FALSE	TRUE
SRR1576471	PRJNA261255	ipsc	207.781	-35.8916	3.22794	0.00124684	0.0147321	FALSE	TRUE
SRR3540235	PRJNA322038	cumulus oophorus cells	-89.6832	-38.9062	3.22755	0.00124855	0.0147646	FALSE	TRUE
SRR031811	PRJNA122271	lcl	-144.786	47.7861	3.2273	0.00124964	0.0148014	FALSE	TRUE
SRR934635	PRJNA210428	breast	40.6852	78.6157	3.22681	0.00125178	0.0148338	FALSE	TRUE
SRR1551054	PRJNA258216	neutrophils	-259.858	-148.994	3.22606	0.00125505	0.0148599	FALSE	TRUE
SRR2148757	PRJNA292133	bone marrow	-253.87	29.5136	3.2257	0.00125665	0.0148664	FALSE	TRUE
SRR1608521	PRJNA263397	AML	-254.399	38.5667	3.22547	0.00125767	0.0148772	FALSE	TRUE
SRR1576485	PRJNA261255	ipsc	195.124	-44.8358	3.2252	0.00125885	0.0148773	FALSE	TRUE
SRR542392	PRJNA172761	breast	-5.85491	-138.152	3.22412	0.00126359	0.0149011	FALSE	TRUE
SRR629570	PRJNA183192	hek293	191.625	172.145	3.22354	0.00126618	0.0149099	FALSE	TRUE
SRR1664773	PRJNA268433		199.622	174.854	3.22286	0.00126919	0.0149099	FALSE	TRUE
SRR1233908	PRJNA244434	hek293	196.887	170.121	3.22268	0.00126998	0.0149099	FALSE	TRUE
SRR3170271	PRJNA312173		-200.536	68.8659	3.22243	0.00127109	0.0149293	FALSE	TRUE
SRR2072605	PRJNA287649	blood	-254.825	5.6265	3.22202	0.00127292	0.0149379	FALSE	TRUE
SRR387397	SRP009316		-204.948	155.698	3.22037	0.00128025	0.0149807	FALSE	TRUE
SRR1840397	PRJNA241095	hek293	194.241	169.649	3.21889	0.00128686	0.015047	FALSE	TRUE
SRR031874	PRJNA122271	lcl	-143.915	48.9715	3.21866	0.00128789	0.0150492	FALSE	TRUE
SRR1385239	PRJNA252615		107.039	40.9622	3.21675	0.00129649	0.0150767	FALSE	TRUE
SRR863233	PRJNA203652	hek293	205.732	175.744	3.21667	0.00129689	0.0150767	FALSE	TRUE
SRR1153281	PRJNA237119		-219.531	74.4354	3.21645	0.00129788	0.0150852	FALSE	TRUE
SRR1274577	PRJNA246387	h1	241.42	-20.2302	3.21476	0.00130553	0.0150999	FALSE	TRUE
SRR031916	PRJNA122271	lcl	-147.442	48.3146	3.21399	0.00130902	0.0151168	FALSE	TRUE
SRR1768048	PRJNA273277		107.752	56.5726	3.21381	0.00130986	0.0151168	FALSE	TRUE
ERR862958	PRJEB7955	h9	375.577	-15.5281	3.21272	0.00131483	0.0151569	FALSE	TRUE
SRR1957710	PRJNA280474	blood	-225.893	-168.834	3.21145	0.00132066	0.0152097	FALSE	TRUE
SRR031963	PRJNA122271	lcl	-141.053	48.8448	3.2107	0.00132414	0.0152349	FALSE	TRUE
SRR1028346	PRJNA227902	ipsc	244.242	-25.0371	3.20926	0.00133077	0.0152638	FALSE	TRUE
SRR398223	PRJNA156297	h1	199.225	177.136	3.20785	0.00133731	0.0153184	FALSE	TRUE
SRR2148759	PRJNA292133	bone marrow	-253.94	29.068	3.20586	0.00134658	0.0153976	FALSE	TRUE
SRR1660339	PRJNA268222	NCCIT cells, hECC	244.975	-22.2614	3.20494	0.00135091	0.0154244	FALSE	TRUE
SRR2071725	PRJNA287562	neutrophils	-256.32	-149.125	3.20461	0.00135243	0.0154389	FALSE	TRUE
SRR1042896	PRJNA230612		115.247	34.9959	3.20298	0.00136015	0.0154964	FALSE	TRUE
SRR1576846	PRJNA261297	ipsc	210.489	-45.5721	3.20171	0.00136613	0.0155756	FALSE	TRUE
SRR1528554	PRJNA256302	hcc1599	39.0272	74.0025	3.20106	0.00136923	0.0155936	FALSE	TRUE
SRR1812717	PRJNA276003	B-cells	-314.273	-46.165	3.20096	0.0013697	0.0155936	FALSE	TRUE
SRR1057975	PRJNA223168		194.562	-62.442	3.19932	0.00137752	0.0156214	FALSE	TRUE
SRR1608810	PRJNA263397	AML	-251.858	54.2269	3.19826	0.00138259	0.0156667	FALSE	TRUE
SRR896736	PRJNA208369		26.279	-14.0947	3.19597	0.00139364	0.0157517	FALSE	TRUE
SRR1576472	PRJNA261255	ipsc	208.193	-35.5465	3.19593	0.00139381	0.0157517	FALSE	TRUE
SRR863245	PRJNA203652	hek293	205.953	176.833	3.19573	0.0013948	0.0157517	FALSE	TRUE
SRR897836	PRJNA208369		29.9339	-27.8737	3.19571	0.00139485	0.0157517	FALSE	TRUE
ERR305393	PRJEB4208	hepg2	-98.3786	92.3798	3.19524	0.00139713	0.01577	FALSE	TRUE
SRR1648448	PRJNA254534	hek293	199.986	176.689	3.1934	0.0014061	0.0158541	FALSE	TRUE
SRR949080	PRJNA214592	AML	-272.984	58.3768	3.1928	0.001409	0.0158741	FALSE	TRUE
SRR1027593	PRJNA227155	ipsc	195.181	-46.6093	3.19045	0.0014205	0.015981	FALSE	TRUE
SRR1576492	PRJNA261255	ipsc	194.884	-41.1717	3.18999	0.00142277	0.0159959	FALSE	TRUE
ERR978173	PRJEB10204	pancreas	9.24675	68.7355	3.18974	0.00142403	0.0159959	FALSE	TRUE
SRR620035	PRJNA181310	Bone marrow	-247.914	42.2993	3.18895	0.00142792	0.0160306	FALSE	TRUE
SRR896705	PRJNA208369		13.5066	-21.7765	3.18777	0.00143374	0.0161024	FALSE	TRUE
SRR2038476	PRJNA265099	hues62	251.572	-9.93289	3.18729	0.00143614	0.0161345	FALSE	TRUE
SRR1660341	PRJNA268222	NCCIT cells, hECC	245.99	-21.9567	3.18571	0.00144398	0.0161862	FALSE	TRUE
SRR073779	PRJNA153913		41.3931	75.0166	3.1851	0.00144704	0.0162032	FALSE	TRUE
SRR1839804	PRJNA277352	blood	-219.125	-169.747	3.18502	0.00144746	0.0162048	FALSE	TRUE
SRR1038628	PRJNA229959	hek293	200.276	179.543	3.18317	0.00145673	0.016271	FALSE	TRUE
SRR1528556	PRJNA256302	hcc1599	38.2317	73.5675	3.18213	0.00146197	0.0163119	FALSE	TRUE
SRR1556217	PRJNA259212	low passage primary melanoma cultures	62.5945	28.8763	3.18196	0.00146282	0.0163119	FALSE	TRUE
SRR1273700	PRJNA246355	human Neural Stem Cells (hNSCs)	209.691	-40.5623	3.18121	0.00146659	0.0163119	FALSE	TRUE
SRR2180195	PRJNA293697	jurkat	-198.531	122.312	3.18073	0.00146903	0.0163421	FALSE	TRUE
SRR1686373	PRJNA268951	brain	205.207	-39.283	3.17976	0.00147397	0.01639	FALSE	TRUE
SRR3576741	PRJNA322427		36.2786	62.4871	3.17959	0.00147481	0.0163904	FALSE	TRUE
SRR1608859	PRJNA263397	AML	-255.063	62.4665	3.17955	0.00147506	0.0163904	FALSE	TRUE
SRR897085	PRJNA208369		134.457	133.05	3.17908	0.00147742	0.0163918	FALSE	TRUE
SRR387404	SRP009316	blood	-207.551	158.638	3.17769	0.00148451	0.0164577	FALSE	TRUE
SRR031926	PRJNA122271	lcl	-141.453	50.9387	3.17752	0.00148542	0.0164577	FALSE	TRUE
SRR1564415	PRJNA260224		258.201	-16.7598	3.17741	0.00148596	0.0164577	FALSE	TRUE
SRR2937187	PRJNA302818	lcl_s4u_capturing	-125.093	5.36209	3.17561	0.00149521	0.0165217	FALSE	TRUE
SRR3129899	PRJNA310012		-68.9344	-244.282	3.17538	0.00149641	0.0165217	FALSE	TRUE
SRR031827	PRJNA122271	lcl	-141.83	49.9166	3.17507	0.00149802	0.0165394	FALSE	TRUE
SRR1812713	PRJNA276003	B-cells	-314.112	-46.7305	3.17264	0.00151062	0.0166491	FALSE	TRUE
SRR073726	PRJNA153913		38.0709	81.0337	3.17214	0.00151322	0.0166788	FALSE	TRUE
SRR525258	PRJNA171063	B-cells	-311.528	-56.9047	3.17191	0.00151439	0.0166802	FALSE	TRUE
SRR3192563	PRJNA30709		106.217	83.3923	3.17063	0.00152107	0.0167057	FALSE	TRUE
SRR1033461	PRJNA215685	hek293	193.503	171.156	3.17034	0.00152261	0.0167057	FALSE	TRUE
ERR207981	PRJEB1195		244.826	-24.406	3.16921	0.00152855	0.0167245	FALSE	TRUE
SRR1038629	PRJNA229959	hek293	199.693	179.549	3.16907	0.00152929	0.0167245	FALSE	TRUE
SRR2184525	PRJNA293987	hepg2	-100.877	92.8182	3.16882	0.0015306	0.0167298	FALSE	TRUE
SRR032247	PRJNA117631	lcl	-142.305	55.3252	3.16787	0.0015356	0.0167553	FALSE	TRUE
SRR1485144	PRJNA253866	primary astrocytes	121.946	18.1448	3.16775	0.00153625	0.0167566	FALSE	TRUE
SRR896701	PRJNA208369		13.4563	-21.1137	3.16663	0.00154216	0.0168156	FALSE	TRUE
SRR1608858	PRJNA263397	AML	-254.496	62.3462	3.16441	0.00155399	0.0169425	FALSE	TRUE
SRR2767817	PRJNA299534	blood	-233.629	-170.106	3.16408	0.00155577	0.0169438	FALSE	TRUE
SRR1562284	PRJNA231896	hek293	192.969	177.375	3.16379	0.0015573	0.016953	FALSE	TRUE
SRR1528558	PRJNA256302	hcc1599	37.7827	72.8564	3.1635	0.00155886	0.0169635	FALSE	TRUE
SRR616078	PRJNA179284	blood	-257.302	-145.975	3.16299	0.00156156	0.0169848	FALSE	TRUE
SRR869303	PRJNA205857	imr90	111.741	62.3539	3.16206	0.00156659	0.0170192	FALSE	TRUE
SRR1918280	PRJNA278767	AML	-265.42	55.7767	3.16176	0.00156819	0.0170244	FALSE	TRUE
SRR1660338	PRJNA268222	NCCIT cells, hECC	245.274	-22.9384	3.16002	0.00157757	0.0171143	FALSE	TRUE
SRR1608860	PRJNA263397	AML	-254.755	62.5939	3.15966	0.00157954	0.0171195	FALSE	TRUE
SRR1313302	PRJNA251404	blood	-219.343	-182.812	3.1589	0.00158364	0.0171372	FALSE	TRUE
SRR896681	PRJNA208369		-61.8272	-17.1556	3.15631	0.00159781	0.0172771	FALSE	TRUE
SRR031942	PRJNA122271	lcl	-140.143	51.4191	3.15565	0.00160141	0.0173259	FALSE	TRUE
SRR542382	PRJNA172761	breast	-8.18501	-139.839	3.15473	0.00160648	0.0173718	FALSE	TRUE
SRR791065	PRJNA193673	breast	46.841	65.1559	3.15438	0.0016084	0.0173927	FALSE	TRUE
ERR832541	PRJEB8949		-236.282	-185.291	3.15405	0.00161022	0.0174017	FALSE	TRUE
SRR031833	PRJNA122271	lcl	-140.732	52.0642	3.15389	0.00161112	0.0174106	FALSE	TRUE
SRR1548719	PRJNA258165		194.605	171.417	3.15317	0.00161505	0.0174128	FALSE	TRUE
SRR392868	PRJNA150409		104.508	37.891	3.15124	0.0016258	0.0174684	FALSE	TRUE
SRR1806659	PRJNA275667	hek293	198.396	172.078	3.15091	0.00162765	0.0174704	FALSE	TRUE
SRR031880	PRJNA122271	lcl	-141.861	51.8553	3.1504	0.00163047	0.0174882	FALSE	TRUE
SRR031889	PRJNA122271	lcl	-142.142	51.1496	3.14991	0.0016332	0.0174941	FALSE	TRUE
SRR1274570	PRJNA246387	h1	234.922	-22.8686	3.14914	0.00163749	0.0175167	FALSE	TRUE
SRR1707915	PRJNA270181	Immortalized prostate cancer cell line	47.4219	114.264	3.14889	0.00163892	0.0175167	FALSE	TRUE
SRR1956821	PRJNA280568		196.483	-40.8942	3.14819	0.00164284	0.0175412	FALSE	TRUE
SRR2056323	PRJNA286111		192.682	168.461	3.14735	0.00164759	0.0175637	FALSE	TRUE
SRR456551	PRJNA158111	hepg2	73.732	138.491	3.14663	0.00165163	0.017589	FALSE	TRUE
SRR1608918	PRJNA263397	AML	-273.489	36.6356	3.1462	0.00165408	0.0176174	FALSE	TRUE
SRR1028228	PRJNA227306	T-cells	-252.608	-63.5758	3.14569	0.00165697	0.0176202	FALSE	TRUE
SRR2148758	PRJNA292133	bone marrow	-253.78	29.4413	3.14338	0.00167007	0.0177301	FALSE	TRUE
SRR1027604	PRJNA227155	ipsc	194.818	-47.5113	3.14287	0.00167298	0.0177522	FALSE	TRUE
SRR646610	PRJNA185828		221.831	-16.8173	3.14275	0.00167371	0.0177522	FALSE	TRUE
SRR2850569	PRJNA300451		252.783	-27.6388	3.14235	0.00167598	0.0177696	FALSE	TRUE
SRR576928	PRJNA176097	huvec	-53.8948	146.601	3.13957	0.00169199	0.0178757	FALSE	TRUE
SRR2493706	PRJNA296543		35.1567	-29.4383	3.13821	0.00169983	0.0179395	FALSE	TRUE
SRR1182064	PRJNA237340	intestine	-34.1831	-152.758	3.13797	0.00170121	0.017948	FALSE	TRUE
SRR2028010	PRJNA284119	blood	-175.607	-71.7003	3.13775	0.00170252	0.0179589	FALSE	TRUE
SRR898284	PRJNA208369		39.6792	-21.7449	3.13755	0.00170366	0.0179589	FALSE	TRUE
SRR898247	PRJNA208369		42.0644	-32.5049	3.13719	0.00170573	0.0179636	FALSE	TRUE
SRR1041710	PRJNA230454	llc12ph	259.049	-16.4998	3.13654	0.00170956	0.0179761	FALSE	TRUE
SRR863246	PRJNA203652	hek293	206.207	176.265	3.13647	0.00170992	0.0179761	FALSE	TRUE
SRR2001839	PRJNA282593		254.855	-14.0255	3.13626	0.00171116	0.0179761	FALSE	TRUE
SRR1274567	PRJNA246387	h1	240.514	-21.9693	3.13622	0.00171139	0.0179761	FALSE	TRUE
SRR2148769	PRJNA292133	bone marrow	-253.035	30.0839	3.13606	0.00171233	0.0179807	FALSE	TRUE
SRR896687	PRJNA208369		-61.7229	-17.6598	3.13478	0.00171984	0.0180493	FALSE	TRUE
SRR1839801	PRJNA277352	blood	-221.111	-172.898	3.13447	0.00172165	0.0180508	FALSE	TRUE
SRR1664778	PRJNA268433		200.33	174.302	3.13401	0.00172436	0.0180639	FALSE	TRUE
SRR066473	PRJNA133719		26.5671	-33.7204	3.13378	0.00172572	0.0180762	FALSE	TRUE
SRR521525	SRP014320	mcf7	-19.1242	2.5625	3.13047	0.00174529	0.0182821	FALSE	TRUE
ERR204896	PRJEB3366	lcl	-212.739	177.663	3.12951	0.001751	0.018334	FALSE	TRUE
SRR032272	PRJNA117631	lcl	-140.498	55.2796	3.12661	0.00176834	0.0184718	FALSE	TRUE
SRR1237989	PRJNA244582	h1	206.814	-41.6496	3.12654	0.00176879	0.0184718	FALSE	TRUE
SRR897446	PRJNA208369		35.1678	-12.0393	3.12639	0.00176968	0.0184718	FALSE	TRUE
SRR2031990	PRJNA284200		-264.316	64.004	3.12507	0.0017776	0.0185654	FALSE	TRUE
SRR3147777	PRJNA311008	huvec	-59.3476	145.918	3.12365	0.00178623	0.018602	FALSE	TRUE
SRR3659178	PRJNA325456	sf188	71.3964	81.7433	3.12315	0.00178928	0.018614	FALSE	TRUE
SRR1608856	PRJNA263397	AML	-254.904	62.3042	3.1229	0.00179082	0.0186183	FALSE	TRUE
SRR3031104	PRJNA306206		78.2338	142.454	3.12215	0.00179534	0.0186542	FALSE	TRUE
SRR1564414	PRJNA260224		257.945	-17.7722	3.12202	0.00179614	0.0186542	FALSE	TRUE
SRR1153285	PRJNA237119		-219.033	75.1246	3.12058	0.00180497	0.0187205	FALSE	TRUE
SRR896723	PRJNA208369		12.189	-23.5134	3.11934	0.00181256	0.01879	FALSE	TRUE
SRR1273706	PRJNA246355	human Neural Stem Cells (hNSCs)	210.351	-40.9037	3.11898	0.00181475	0.0188061	FALSE	TRUE
SRR2214039	PRJNA294025		74.6277	81.1911	3.11778	0.00182218	0.0189244	FALSE	TRUE
SRR949079	PRJNA214592	AML	-273.065	58.3448	3.11769	0.00182275	0.0189248	FALSE	TRUE
SRR1918400	PRJNA278767	AML	-274.575	38.7776	3.11711	0.00182633	0.0189746	FALSE	TRUE
SRR1038626	PRJNA229959	hek293	199.474	179.845	3.11653	0.00182994	0.0190019	FALSE	TRUE
SRR1660337	PRJNA268222	NCCIT cells, hECC	245.394	-22.3813	3.11564	0.00183545	0.0190678	FALSE	TRUE
SRR2148760	PRJNA292133	bone marrow	-253.303	29.1227	3.11507	0.00183903	0.0190758	FALSE	TRUE
SRR1918486	PRJNA278767	AML	-263.473	35.7315	3.11422	0.00184434	0.0191105	FALSE	TRUE
SRR896724	PRJNA208369		12.5024	-23.3902	3.1137	0.00184759	0.0191188	FALSE	TRUE
SRR1038624	PRJNA229959	hek293	199.577	179.015	3.11308	0.00185146	0.0191531	FALSE	TRUE
SRR2313101	PRJNA295064	nalm-6	-204.522	137.598	3.11267	0.00185404	0.0191761	FALSE	TRUE
SRR3147781	PRJNA311008	huvec	-59.4174	145.336	3.10964	0.00187317	0.0193406	FALSE	TRUE
SRR2180194	PRJNA293697	jurkat	-198.836	120.768	3.10897	0.0018774	0.0193642	FALSE	TRUE
SRR2937004	PRJNA302818	lcl_s4u_capturing	-122.859	6.59131	3.10835	0.00188134	0.0193985	FALSE	TRUE
SRR2443187	PRJNA294187	blood	-231.085	-198.474	3.10808	0.00188305	0.0194065	FALSE	TRUE
SRR307911	PRJNA30709	h1	255.543	-20.2652	3.10752	0.00188667	0.019433	FALSE	TRUE
SRR1567907	PRJNA260186	hela	74.3476	142.024	3.10736	0.00188766	0.0194447	FALSE	TRUE
SRR1812740	PRJNA276003	B-cells	-313.201	-47.4529	3.10629	0.00189453	0.0195011	FALSE	TRUE
SRR1768047	PRJNA273277		107.972	54.9195	3.10609	0.00189576	0.0195052	FALSE	TRUE
SRR2584801	PRJNA298216		80.1388	72.7481	3.10538	0.00190032	0.0195466	FALSE	TRUE
SRR1153284	PRJNA237119		-220.349	74.227	3.10296	0.00191593	0.0196708	FALSE	TRUE
SRR521478	SRP014320	h1	257.416	-15.9586	3.10212	0.00192141	0.0197234	FALSE	TRUE
SRR1027603	PRJNA227155	ipsc	194.76	-47.2458	3.10159	0.00192488	0.0197347	FALSE	TRUE
SRR2937231	PRJNA302818	lcl_s4u_capturing	-129.41	6.85401	3.09965	0.00193752	0.0198357	FALSE	TRUE
SRR393832	SRP009840	blood	-247.055	60.2819	3.09906	0.00194135	0.0198657	FALSE	TRUE
SRR1274552	PRJNA246387	h1	233.172	-22.0253	3.09888	0.00194256	0.0198844	FALSE	TRUE
SRR034202	PRJNA117631	lcl	-141.503	54.9206	3.09694	0.00195532	0.0199963	FALSE	TRUE
SRR896694	PRJNA208369		-61.5646	-17.1214	3.09588	0.00196227	0.0200484	FALSE	TRUE
SRR031821	PRJNA122271	lcl	-145.953	46.9589	3.095	0.00196813	0.0201114	FALSE	TRUE
SRR949082	PRJNA214592	AML	-257.349	50.4925	3.09479	0.00196952	0.0201114	FALSE	TRUE
SRR1608578	PRJNA263397	AML	-251.19	36.5095	3.09476	0.00196973	0.0201114	FALSE	TRUE
SRR2038490	PRJNA265099	hipsc27b	252.581	-10.4396	3.09467	0.00197034	0.0201114	FALSE	TRUE
SRR1916988	PRJNA278477	Choriocarcinoma trophoblast	-93.2337	248.044	3.09463	0.00197058	0.0201114	FALSE	TRUE
SRR2443199	PRJNA294187	blood	-231.839	-196.409	3.0943	0.00197275	0.0201149	FALSE	TRUE
SRR896670	PRJNA208369		-63.5796	-16.6064	3.09324	0.00197986	0.0201704	FALSE	TRUE
ERR266329	PRJEB1195		201.503	-31.2613	3.09097	0.00199504	0.0203663	FALSE	TRUE
SRR3192605	PRJNA30709	kidney	96.6014	76.1868	3.09019	0.00200027	0.0203993	FALSE	TRUE
SRR2983169	PRJNA305514	hsb-2	-202.25	114.166	3.08883	0.00200944	0.0204838	FALSE	TRUE
SRR1608574	PRJNA263397	AML	-251.669	36.53	3.08859	0.0020111	0.0204838	FALSE	TRUE
SRR1273699	PRJNA246355	human Neural Stem Cells (hNSCs)	210.18	-41.2207	3.08819	0.00201379	0.0204982	FALSE	TRUE
SRR1608519	PRJNA263397	AML	-255.002	38.7395	3.08722	0.00202035	0.0205345	FALSE	TRUE
SRR1528552	PRJNA256302	hcc1599	37.5693	73.3544	3.08507	0.00203506	0.0206804	FALSE	TRUE
SRR1812718	PRJNA276003	B-cells	-315.042	-45.7004	3.08311	0.00204851	0.0207557	FALSE	TRUE
SRR948498	PRJNA214428	ALL	-270.776	60.1376	3.08306	0.00204886	0.0207557	FALSE	TRUE
SRR897832	PRJNA208369		29.2059	-28.2235	3.08268	0.00205143	0.0207557	FALSE	TRUE
SRR896698	PRJNA208369		12.6711	-21.6954	3.08208	0.00205562	0.0207994	FALSE	TRUE
SRR976759	PRJNA218926	blood	-228.018	-177.087	3.08098	0.00206321	0.0208571	FALSE	TRUE
SRR1028246	PRJNA227306	T-cells	-252.088	-62.1282	3.08032	0.00206777	0.0208851	FALSE	TRUE
SRR3659180	PRJNA325456	sf188	72.0265	82.3878	3.08026	0.00206822	0.0208851	FALSE	TRUE
SRR392872	PRJNA150409		105.91	36.7709	3.07939	0.00207423	0.0209174	FALSE	TRUE
SRR2017702	PRJNA282597		280.253	-91.3781	3.07878	0.00207853	0.0209234	FALSE	TRUE
SRR1743979	PRJNA271704	T-cells	-234.423	-56.4423	3.078	0.00208392	0.0209592	FALSE	TRUE
SRR2056329	PRJNA286111		192.325	168.739	3.07677	0.00209259	0.0210463	FALSE	TRUE
SRR2038484	PRJNA265099	hipsc17a	255.178	-9.92834	3.07618	0.00209672	0.0210783	FALSE	TRUE
SRR2000172	PRJNA282454		235.228	3.1717	3.07563	0.00210055	0.0210953	FALSE	TRUE
SRR2501681	PRJNA296798		250.696	-12.697	3.07538	0.00210233	0.0210953	FALSE	TRUE
SRR387406	SRP009316	blood	-205.712	161.89	3.07102	0.00213328	0.0213633	FALSE	TRUE
SRR1272186	PRJNA246308	heart	82.0718	-390.128	3.0698	0.002142	0.0214348	FALSE	TRUE
SRR1552725	PRJNA258364	h9	255.212	-16.5309	3.06975	0.00214241	0.0214374	FALSE	TRUE
ERR862957	PRJEB7955	h9	374.951	-15.3638	3.06965	0.00214308	0.0214374	FALSE	TRUE
SRR1258223	PRJNA245078	lcl	-231.471	174.213	3.069	0.00214778	0.0214797	FALSE	TRUE
SRR896737	PRJNA208369		26.3038	-13.943	3.06878	0.00214934	0.0214797	FALSE	TRUE
SRR1784143	PRJNA274258	T-cells	-251.242	-77.7648	3.0675	0.00215854	0.0215624	FALSE	TRUE
SRR1385241	PRJNA252615		106.276	40.7805	3.06682	0.0021635	0.0215902	FALSE	TRUE
SRR896696	PRJNA208369		13.4051	-22.4136	3.06678	0.00216381	0.0215902	FALSE	TRUE
SRR299025	PRJNA143717		26.4441	-34.0512	3.0657	0.00217161	0.0216974	FALSE	TRUE
SRR031839	PRJNA122271	lcl	-145.539	48.1964	3.06516	0.00217555	0.0217106	FALSE	TRUE
SRR836183	PRJNA200696	ovary	-91.2378	-38.9065	3.06453	0.0021801	0.0217304	FALSE	TRUE
SRR974970	PRJNA218585	ocily19	-213.188	151.956	3.06352	0.0021875	0.0217946	FALSE	TRUE
SRR897417	PRJNA208369		34.0758	-8.65425	3.06238	0.00219582	0.0218617	FALSE	TRUE
ERR862961	PRJEB7955	h9	374.739	-14.5527	3.06193	0.00219911	0.0218712	FALSE	TRUE
SRR897407	PRJNA208369		33.236	-8.14218	3.06172	0.0022007	0.0218741	FALSE	TRUE
SRR3469449	PRJNA30709	hepg2	-104.077	95.291	3.06147	0.00220253	0.0218943	FALSE	TRUE
SRR597897	PRJNA178020		257.533	-20.0258	3.06146	0.0022026	0.0218943	FALSE	TRUE
ERR188074	PRJEB3366	lcl	-212.877	178.448	3.06102	0.00220581	0.0219145	FALSE	TRUE
SRR1274571	PRJNA246387	h1	236.585	-22.6569	3.06079	0.00220755	0.0219318	FALSE	TRUE
SRR3170273	PRJNA312173		-201.003	69.2624	3.06022	0.00221171	0.021967	FALSE	TRUE
SRR1918184	PRJNA278311		-306.523	-45.6157	3.05987	0.00221437	0.0219799	FALSE	TRUE
SRR896671	PRJNA208369		-62.9915	-16.978	3.05946	0.00221735	0.0219821	FALSE	TRUE
SRR2454062	PRJNA296380	T-cells	-211.075	144.488	3.05945	0.0022174	0.0219821	FALSE	TRUE
SRR398213	PRJNA156297	293t	201.102	176.599	3.0591	0.00221999	0.0219878	FALSE	TRUE
SRR1313295	PRJNA251404	blood	-217.674	-181.404	3.05886	0.00222183	0.0219943	FALSE	TRUE
SRR031844	PRJNA122271	lcl	-145.661	47.9914	3.05861	0.00222367	0.0220115	FALSE	TRUE
ERR978169	PRJEB10204	pancreas	9.00946	68.7938	3.05841	0.00222514	0.0220286	FALSE	TRUE
SRR3469417	PRJNA30709	hepg2	-101.887	94.457	3.05695	0.00223601	0.0221163	FALSE	TRUE
ERR342826	PRJEB4618	hepg2	-96.5159	93.9701	3.0564	0.00224013	0.0221163	FALSE	TRUE
SRR1918458	PRJNA278767	AML	-270.107	34.4556	3.05624	0.00224134	0.0221192	FALSE	TRUE
SRR1551097	PRJNA258216	B-cells	-309.157	-55.3797	3.05576	0.0022449	0.0221497	FALSE	TRUE
SRR1182099	PRJNA237340	lung	-30.9187	-146.741	3.05567	0.00224557	0.0221497	FALSE	TRUE
SRR1768046	PRJNA273277		107.222	54.635	3.05433	0.00225567	0.0222274	FALSE	TRUE
SRR3383308	PRJNA318374	kidney	65.258	62.7562	3.05357	0.00226138	0.0222464	FALSE	TRUE
SRR398212	PRJNA156297	293t	201.468	177.02	3.05331	0.0022633	0.0222724	FALSE	TRUE
SRR2313098	PRJNA295064	nalm-6	-204.55	137.638	3.05313	0.00226469	0.0222724	FALSE	TRUE
SRR1613935	PRJNA264020	T-cells	-243.15	-70.073	3.05299	0.00226571	0.0222724	FALSE	TRUE
SRR1707905	PRJNA270181	Immortalized prostate cancer cell line	47.1608	114.084	3.05287	0.00226662	0.0222823	FALSE	TRUE
SRR897415	PRJNA208369		33.8855	-8.28587	3.05208	0.00227261	0.022311	FALSE	TRUE
SRR2850568	PRJNA300451		252.704	-27.5845	3.05021	0.00228684	0.0223884	FALSE	TRUE
SRR032250	PRJNA117631	lcl	-140.975	54.3149	3.04969	0.00229079	0.022415	FALSE	TRUE
SRR1028348	PRJNA227902	ipsc	259.872	-14.052	3.04931	0.00229365	0.0224389	FALSE	TRUE
SRR1028245	PRJNA227306	T-cells	-251.385	-62.6576	3.04881	0.00229747	0.0224726	FALSE	TRUE
SRR1957708	PRJNA280474	blood	-225.753	-168.979	3.04687	0.00231234	0.0225874	FALSE	TRUE
SRR1918279	PRJNA278767	AML	-265.927	55.6725	3.04662	0.00231427	0.0225891	FALSE	TRUE
SRR2038479	PRJNA265099	hues65	253.362	-10.866	3.04653	0.00231498	0.0225891	FALSE	TRUE
SRR345214	PRJNA154623	h9	246.354	-15.6383	3.04589	0.00231993	0.0226101	FALSE	TRUE
SRR073738	PRJNA153913		29.7504	52.5452	3.04498	0.00232694	0.0226761	FALSE	TRUE
SRR1274550	PRJNA246387	h1	223.706	-20.3234	3.04317	0.00234099	0.0227612	FALSE	TRUE
SRR521510	SRP014320	gm12878	-220.122	174.518	3.04223	0.00234831	0.0228039	FALSE	TRUE
SRR896703	PRJNA208369		13.3661	-21.6174	3.04006	0.00236529	0.0229148	FALSE	TRUE
SRR2016221	PRJNA283807	hek293	191.929	169.747	3.03696	0.00238973	0.0230998	FALSE	TRUE
ERR878017	PRJEB7955	h9	377.296	-16.773	3.03647	0.00239368	0.0231443	FALSE	TRUE
SRR031938	PRJNA122271	lcl	-142.184	47.9657	3.03599	0.00239748	0.0231584	FALSE	TRUE
SRR037166	PRJNA125337		259.432	-8.33252	3.03579	0.00239905	0.0231584	FALSE	TRUE
SRR1608552	PRJNA263397	AML	-257.001	41.1153	3.03522	0.00240364	0.0231597	FALSE	TRUE
SRR2937192	PRJNA302818	lcl_s4u_capturing	-124.651	6.58096	3.03221	0.00242771	0.0233985	FALSE	TRUE
SRR1567911	PRJNA260186	hela	74.5081	143.106	3.03119	0.00243588	0.0234833	FALSE	TRUE
SRR2016230	PRJNA283807	hek293	191.268	170.458	3.02785	0.00246298	0.023693	FALSE	TRUE
SRR3090767	PRJNA290903	zr-75-30	117.444	148.157	3.02684	0.00247128	0.0237752	FALSE	TRUE
ERR862949	PRJEB7955	h9	377.403	-16.4618	3.02599	0.00247822	0.0238456	FALSE	TRUE
SRR2443164	PRJNA294187	blood	-233.509	-194.841	3.02573	0.00248032	0.0238547	FALSE	TRUE
SRR332281	PRJNA154053	B-cells	-209.612	155.645	3.02492	0.00248702	0.0238951	FALSE	TRUE
SRR1237986	PRJNA244582	h1	206.82	-41.1276	3.02193	0.00251173	0.0241034	FALSE	TRUE
SRR2937189	PRJNA302818	lcl_s4u_capturing	-125.665	6.32436	3.02131	0.00251681	0.0241248	FALSE	TRUE
ERR658225	PRJEB7574		82.4769	71.3751	3.02059	0.00252285	0.0241675	FALSE	TRUE
SRR1608560	PRJNA263397	AML	-251.328	37.1468	3.02058	0.00252287	0.0241675	FALSE	TRUE
SRR521454	SRP014320	gm12878	-220.575	175.296	3.0205	0.00252357	0.0241675	FALSE	TRUE
SRR3192562	PRJNA30709		101.598	70.8767	3.01938	0.00253295	0.0242349	FALSE	TRUE
SRR2924171	PRJNA302647	neural stem cells	100.51	67.9566	3.0185	0.00254031	0.0242517	FALSE	TRUE
SRR1033462	PRJNA215685	hek293	193.254	170.775	3.01822	0.00254262	0.024264	FALSE	TRUE
SRR542386	PRJNA172761	breast	-6.30611	-139.64	3.01654	0.0025568	0.0243713	FALSE	TRUE
ERR476948	PRJEB6115	hek293	195.389	170.378	3.01546	0.00256587	0.0244613	FALSE	TRUE
SRR1038637	PRJNA229959	hek293	199.332	178.632	3.01486	0.00257099	0.024501	FALSE	TRUE
SRR896697	PRJNA208369		13.2923	-21.8257	3.01399	0.00257832	0.0245105	FALSE	TRUE
SRR896722	PRJNA208369		12.445	-23.9901	3.01399	0.00257835	0.0245105	FALSE	TRUE
SRR315113	PRJNA138597		-190.662	232.783	3.01208	0.00259468	0.0246911	FALSE	TRUE
SRR2049777	PRJNA285798	blood	-249.942	-192.37	3.01168	0.00259804	0.0247257	FALSE	TRUE
SRR897846	PRJNA208369		31.9072	-31.4977	3.01093	0.0026045	0.0247603	FALSE	TRUE
SRR3659183	PRJNA325456	sf188	72.2717	81.7383	3.01073	0.00260617	0.0247603	FALSE	TRUE
SRR897412	PRJNA208369		34.9689	-10.289	3.00767	0.00263261	0.0249692	FALSE	TRUE
SRR2038465	PRJNA265099	hues1	255.652	-8.56279	3.00738	0.00263506	0.0249829	FALSE	TRUE
SRR570308	SRP015761		-264.649	55.0845	3.0073	0.00263578	0.0249829	FALSE	TRUE
SRR1548715	PRJNA258165		196.223	171.558	3.00489	0.00265675	0.025126	FALSE	TRUE
SRR2148756	PRJNA292133	bone marrow	-253.829	29.1227	3.00483	0.00265733	0.025126	FALSE	TRUE
SRR1608923	PRJNA263397	AML	-271.653	39.3931	3.00481	0.00265744	0.025126	FALSE	TRUE
SRR922450	PRJNA209572		-242.712	-97.8391	3.00443	0.00266083	0.025126	FALSE	TRUE
SRR1656479	PRJNA267697	blood	-238.071	-200.687	3.00429	0.00266202	0.025126	FALSE	TRUE
SRR1550988	PRJNA258216	B-cells	-308.795	-56.3014	3.00428	0.00266208	0.025126	FALSE	TRUE
SRR3146489	PRJNA310988	monocytes	-243.553	-6.38378	3.00362	0.00266786	0.0251685	FALSE	TRUE
SRR307919	PRJNA30709	h1	255.891	-20.9683	3.00165	0.0026852	0.0253231	FALSE	TRUE
SRR521540	SRP014320		95.713	238.762	2.99983	0.00270132	0.0253917	FALSE	TRUE
DRR006377	PRJDB2573		-244.913	-171.764	2.99875	0.0027109	0.0254287	FALSE	TRUE
SRR1576844	PRJNA261297	ipsc	210.59	-45.7116	2.99825	0.00271538	0.0254675	FALSE	TRUE
ERR553456	PRJEB6651	hek293	197.249	172.915	2.99648	0.00273115	0.0255608	FALSE	TRUE
SRR031950	PRJNA122271	lcl	-144.897	47.3094	2.99564	0.0027387	0.0255976	FALSE	TRUE
SRR1576480	PRJNA261255	ipsc	196.967	-45.8279	2.99521	0.00274256	0.025644	FALSE	TRUE
SRR896668	PRJNA208369		-63.1621	-16.4048	2.99505	0.002744	0.025644	FALSE	TRUE
SRR1304100	PRJNA249062	ipsc	110.444	39.3036	2.99478	0.00274643	0.025644	FALSE	TRUE
SRR1840287	PRJNA241095	hek293	193.588	169.346	2.99351	0.00275785	0.0257003	FALSE	TRUE
SRR1523347	PRJNA255989		195.296	-49.9169	2.99196	0.00277196	0.0258061	FALSE	TRUE
SRR1576866	PRJNA261297	ipsc	211.209	-45.453	2.99076	0.00278288	0.0258818	FALSE	TRUE
SRR2636912	PRJNA298568	hek293	190.784	177.771	2.99034	0.00278663	0.0259329	FALSE	TRUE
SRR897484	PRJNA208369		31.6853	-5.13958	2.99013	0.00278859	0.0259329	FALSE	TRUE
SRR926668	PRJNA210531		-231.983	178.988	2.99013	0.0027886	0.0259329	FALSE	TRUE
SRR1274531	PRJNA246387	h1	240.132	-20.9646	2.98979	0.00279173	0.0259577	FALSE	TRUE
SRR1956822	PRJNA280568		196.983	-40.9292	2.98954	0.00279401	0.0259826	FALSE	TRUE
SRR345213	PRJNA154623	h9	246.131	-13.3949	2.98937	0.00279554	0.0260007	FALSE	TRUE
SRR3147778	PRJNA311008	huvec	-59.4671	145.134	2.98828	0.00280556	0.0260891	FALSE	TRUE
SRR1518362	PRJNA255448		186.334	165.543	2.98819	0.00280639	0.0260905	FALSE	TRUE
SRR1814050	PRJNA276143	blood	-301.876	-58.8171	2.98777	0.00281016	0.0261186	FALSE	TRUE
SRR2001837	PRJNA282593	undifferentiated hESCs	255.028	-10.0847	2.98765	0.00281127	0.0261199	FALSE	TRUE
SRR1806660	PRJNA275667	hek293	198.32	171.575	2.98692	0.00281805	0.0261693	FALSE	TRUE
ERR1203469	PRJEB7388	ipsc	259.566	-28.2454	2.98464	0.0028391	0.026387	FALSE	TRUE
SRR1693618	PRJNA264090	h1	223.316	-12.3223	2.98346	0.00285008	0.0264407	FALSE	TRUE
SRR2932822	PRJNA301936		-13.8842	-82.6786	2.98158	0.00286765	0.0266177	FALSE	TRUE
SRR1608598	PRJNA263397	AML	-253.262	34.4377	2.98139	0.00286943	0.02663	FALSE	TRUE
ERR914301	PRJEB7388	ipsc	256.254	-28.5773	2.98063	0.00287659	0.0266955	FALSE	TRUE
SRR031904	PRJNA122271	lcl	-141.67	53.1038	2.98042	0.00287855	0.0267	FALSE	TRUE
SRR898261	PRJNA208369		39.3241	-25.4627	2.9794	0.00288812	0.0267454	FALSE	TRUE
SRR1192416	PRJNA233943	MRC-5	86.7916	45.7755	2.97937	0.00288838	0.0267454	FALSE	TRUE
SRR1269754	PRJNA246157	293t	197.269	179.31	2.97905	0.00289148	0.0267698	FALSE	TRUE
SRR1576845	PRJNA261297	ipsc	210.749	-45.5752	2.97879	0.00289393	0.0267786	FALSE	TRUE
SRR553462	PRJNA174350	neutrophils	-257.331	-149.219	2.97723	0.00290865	0.0268735	FALSE	TRUE
ERR862975	PRJEB7955	h9	376.709	-12.8766	2.97682	0.00291256	0.0268879	FALSE	TRUE
SRR1813957	PRJNA276128	brain	196.476	-54.4234	2.97631	0.00291742	0.0269231	FALSE	TRUE
SRR2017563	PRJNA283827	mcf7	63.8998	90.5759	2.97615	0.00291888	0.0269241	FALSE	TRUE
SRR1273710	PRJNA246355	human Neural Stem Cells (hNSCs)	210.712	-40.0128	2.9758	0.00292226	0.0269358	FALSE	TRUE
SRR1784140	PRJNA274258	T-cells	-251.501	-76.2112	2.9753	0.00292706	0.0269511	FALSE	TRUE
SRR031818	PRJNA122271	lcl	-145.641	49.2014	2.97511	0.00292882	0.0269597	FALSE	TRUE
SRR2501682	PRJNA296798		249.981	-13.2849	2.97506	0.00292935	0.0269597	FALSE	TRUE
SRR2038474	PRJNA265099	hues49	256.057	-8.59915	2.97471	0.00293266	0.0269772	FALSE	TRUE
SRR3031105	PRJNA306206		77.372	141.096	2.97405	0.00293902	0.0270287	FALSE	TRUE
SRR2983170	PRJNA305514	hsb-2	-202.782	114.477	2.97384	0.00294097	0.0270307	FALSE	TRUE
SRR2071727	PRJNA287562	neutrophils	-256.742	-149.133	2.97277	0.00295122	0.027117	FALSE	TRUE
SRR1918386	PRJNA278767	AML	-272.731	43.0102	2.97269	0.00295201	0.027117	FALSE	TRUE
SRR1949836	PRJNA280078	blood	-235.533	-140.71	2.97108	0.00296753	0.0272251	FALSE	TRUE
SRR1576508	PRJNA261255	ipsc	195.479	-42.3846	2.97058	0.00297237	0.0272551	FALSE	TRUE
SRR031943	PRJNA122271	lcl	-140.961	50.4384	2.97036	0.0029745	0.0272551	FALSE	TRUE
SRR2850567	PRJNA300451		252.696	-27.4241	2.9692	0.00298572	0.0273686	FALSE	TRUE
SRR1648446	PRJNA254534	hek293	200.211	176.017	2.96895	0.00298814	0.027372	FALSE	TRUE
SRR1812738	PRJNA276003	B-cells	-313.92	-46.7095	2.96878	0.0029898	0.027372	FALSE	TRUE
SRR2443250	PRJNA294187	blood	-228.087	-195.666	2.96719	0.00300534	0.0274828	FALSE	TRUE
SRR2049756	PRJNA285798	blood	-254.18	-180.231	2.96643	0.00301274	0.0275426	FALSE	TRUE
SRR629569	PRJNA183192	hek293	190.863	173.026	2.96408	0.00303591	0.0277421	FALSE	TRUE
SRR031822	PRJNA122271	lcl	-146.976	49.0316	2.96353	0.00304128	0.0277698	FALSE	TRUE
SRR1691648	PRJNA269142	bone marrow	-266.322	36.3693	2.96202	0.00305628	0.027883	FALSE	TRUE
SRR031895	PRJNA122271	lcl	-146.197	48.3485	2.96152	0.00306122	0.027904	FALSE	TRUE
SRR1656578	PRJNA267697	blood	-239.082	-195.439	2.96096	0.0030668	0.0279191	FALSE	TRUE
SRR1038630	PRJNA229959	hek293	199.822	179.186	2.96096	0.00306685	0.0279191	FALSE	TRUE
SRR1812729	PRJNA276003	B-cells	-315.569	-45.7401	2.96028	0.00307361	0.027985	FALSE	TRUE
DRR006485	PRJDB2573		-245.883	-175.119	2.95967	0.00307965	0.0280326	FALSE	TRUE
SRR1664780	PRJNA268433		200.02	174.485	2.95874	0.00308897	0.0280892	FALSE	TRUE
ERR862978	PRJEB7955	h9	379.099	-14.0322	2.9585	0.00309144	0.0280943	FALSE	TRUE
SRR031886	PRJNA122271	lcl	-144.254	52.3248	2.9575	0.00310147	0.0281611	FALSE	TRUE
SRR521484	SRP014320	h1	258.175	-12.3038	2.9573	0.00310344	0.0281682	FALSE	TRUE
SRR834966	PRJNA198866	hematopoietic cells	-209.593	157.891	2.95591	0.00311746	0.0282728	FALSE	TRUE
SRR031907	PRJNA122271	lcl	-141.21	52.844	2.9558	0.00311855	0.0282728	FALSE	TRUE
ERR862968	PRJEB7955	h9	377.016	-16.1757	2.95578	0.00311881	0.0282728	FALSE	TRUE
SRR828800	PRJNA197326		102.967	56.2833	2.95571	0.00311947	0.0282728	FALSE	TRUE
SRR1576843	PRJNA261297	ipsc	210.453	-42.9916	2.95569	0.00311969	0.0282728	FALSE	TRUE
SRR1638521	PRJNA266296	T-cells	-232.135	-45.3466	2.95495	0.00312719	0.0283134	FALSE	TRUE
SRR616151	PRJNA179305		120.234	51.5421	2.95474	0.00312933	0.0283398	FALSE	TRUE
ERR204845	PRJEB3366	lcl	-215.599	177.195	2.95412	0.00313562	0.028363	FALSE	TRUE
SRR922449	PRJNA209572		-242.331	-98.7406	2.95259	0.00315119	0.0285031	FALSE	TRUE
SRR1812739	PRJNA276003	B-cells	-314.73	-45.978	2.95239	0.00315324	0.0285133	FALSE	TRUE
SRR392896	PRJNA150409		102.547	38.1746	2.95191	0.00315813	0.028546	FALSE	TRUE
SRR031893	PRJNA122271	lcl	-144.026	50.5145	2.95161	0.00316119	0.0285502	FALSE	TRUE
SRR2937190	PRJNA302818	lcl_s4u_capturing	-124.669	6.41296	2.95114	0.00316599	0.0285935	FALSE	TRUE
SRR031918	PRJNA122271	lcl	-145.853	48.2868	2.95112	0.00316625	0.0285935	FALSE	TRUE
SRR1813960	PRJNA276128	brain	196.575	-54.6125	2.95059	0.00317164	0.028623	FALSE	TRUE
SRR1139366	PRJNA236130	hgdp00858	-230.496	182.534	2.94957	0.00318212	0.0287234	FALSE	TRUE
SRR1768049	PRJNA273277		108.552	56.7687	2.94908	0.00318718	0.028756	FALSE	TRUE
SRR1274557	PRJNA246387	h1	232.838	-21.0657	2.94872	0.00319091	0.0287693	FALSE	TRUE
SRR805880	PRJNA197199	t47d	91.2824	-182.984	2.94795	0.00319892	0.0287999	FALSE	TRUE
SRR1038631	PRJNA229959	hek293	199.939	178.79	2.94652	0.00321374	0.0289396	FALSE	TRUE
SRR1951669	PRJNA280230	blood	-239.178	-195.457	2.94643	0.00321465	0.0289396	FALSE	TRUE
SRR1038632	PRJNA229959	hek293	199.45	178.104	2.94641	0.00321489	0.0289396	FALSE	TRUE
SRR1608597	PRJNA263397	AML	-253.824	34.8277	2.94611	0.00321797	0.0289496	FALSE	TRUE
SRR1038635	PRJNA229959	hek293	199.707	178.401	2.94583	0.00322086	0.0289756	FALSE	TRUE
SRR2049677	PRJNA285798	blood	-251.199	-195.401	2.94546	0.0032248	0.0289952	FALSE	TRUE
SRR1707916	PRJNA270181	Immortalized prostate cancer cell line	47.3013	113.286	2.945	0.00322952	0.0290212	FALSE	TRUE
SRR2937188	PRJNA302818	lcl_s4u_capturing	-124.331	5.84338	2.94478	0.00323181	0.0290311	FALSE	TRUE
SRR896715	PRJNA208369		12.8125	-23.5966	2.9438	0.00324209	0.0290871	FALSE	TRUE
SRR1806653	PRJNA275667	hek293	198.754	171.604	2.94344	0.00324583	0.0291037	FALSE	TRUE
SRR771556	PRJNA192838	kidney	191.577	169.568	2.943	0.00325046	0.029136	FALSE	TRUE
ERR576281	PRJEB6912		179.928	7.41128	2.94257	0.00325497	0.0291816	FALSE	TRUE
ERR205021	PRJEB3366	lcl	-212.165	178.565	2.94234	0.00325738	0.0291853	FALSE	TRUE
SRR597898	PRJNA178020		258.169	-19.4038	2.94219	0.00325901	0.029192	FALSE	TRUE
SRR2038489	PRJNA265099	hipsc20b	253.625	-8.97742	2.94181	0.00326298	0.0292369	FALSE	TRUE
SRR031872	PRJNA122271	lcl	-144.773	48.7622	2.94111	0.00327037	0.0293074	FALSE	TRUE
SRR898249	PRJNA208369		41.893	-33.0367	2.94028	0.00327914	0.0293463	FALSE	TRUE
SRR1385247	PRJNA252615		103.053	39.5248	2.93915	0.00329115	0.02937	FALSE	TRUE
SRR1656590	PRJNA267697	blood	-238.345	-198.011	2.93751	0.0033086	0.0294665	FALSE	TRUE
SRR1118399	PRJNA235198		196.993	-53.1707	2.93744	0.00330935	0.0294665	FALSE	TRUE
ERR862987	PRJEB7955	h9	379.462	-15.053	2.93691	0.00331504	0.0295176	FALSE	TRUE
SRR1273697	PRJNA246355	human Neural Stem Cells (hNSCs)	209.791	-40.1122	2.93577	0.00332724	0.0296005	FALSE	TRUE
ERR1018689	PRJEB1200	hct116	97.1909	241.103	2.93473	0.00333841	0.029677	FALSE	TRUE
SRR1633287	PRJNA265099		249.495	-2.90329	2.93439	0.00334201	0.0296771	FALSE	TRUE
SRR898253	PRJNA208369		42.3872	-32.184	2.93369	0.0033496	0.0297658	FALSE	TRUE
SRR037173	PRJNA125337		248.64	-15.2378	2.93309	0.00335604	0.0297945	FALSE	TRUE
SRR2049611	PRJNA285798	blood	-256.704	-180.532	2.93201	0.00336781	0.0298421	FALSE	TRUE
SRR1812751	PRJNA276003	B-cells	-315.598	-51.0317	2.93161	0.00337211	0.0298611	FALSE	TRUE
SRR1567908	PRJNA260186	hela	73.8675	141.689	2.93101	0.00337866	0.0299085	FALSE	TRUE
SRR925691	PRJNA210428	breast	39.7188	77.0745	2.92989	0.00339087	0.0300315	FALSE	TRUE
SRR2501676	PRJNA296798		250.421	-13.0061	2.92927	0.00339758	0.0300566	FALSE	TRUE
SRR1608809	PRJNA263397	AML	-252.181	54.475	2.92924	0.00339792	0.0300566	FALSE	TRUE
SRR1237985	PRJNA244582	h1	207.084	-41.488	2.9292	0.00339832	0.0300566	FALSE	TRUE
SRR1806647	PRJNA275667	hek293	197.682	172.151	2.92871	0.00340368	0.0300754	FALSE	TRUE
SRR2049607	PRJNA285798	blood	-252.725	-187.155	2.92812	0.00341013	0.0300911	FALSE	TRUE
SRR1608873	PRJNA263397	AML	-258.432	68.7031	2.9277	0.00341483	0.0301068	FALSE	TRUE
SRR521539	SRP014320		93.9057	236.908	2.92741	0.00341795	0.0301283	FALSE	TRUE
SRR3469370	PRJNA30709	hepg2	-103.543	94.8545	2.92719	0.00342041	0.0301283	FALSE	TRUE
SRR896680	PRJNA208369		-61.3668	-16.789	2.92705	0.00342199	0.0301283	FALSE	TRUE
SRR1949819	PRJNA280078	blood	-243.65	-130.648	2.92685	0.00342418	0.0301283	FALSE	TRUE
SRR3235856	PRJNA315611	blood	-216.717	-167.578	2.92644	0.00342864	0.0301689	FALSE	TRUE
SRR896708	PRJNA208369		13.3126	-21.3678	2.92556	0.00343836	0.0302312	FALSE	TRUE
SRR1313291	PRJNA251404	blood	-218.129	-181.604	2.92361	0.00346	0.0303994	FALSE	TRUE
ERR978170	PRJEB10204	pancreas	9.1248	68.7625	2.9236	0.00346014	0.0303994	FALSE	TRUE
ERR661165	PRJEB7566		-196.972	69.9281	2.92318	0.00346474	0.0304242	FALSE	TRUE
SRR1576841	PRJNA261297	ipsc	209.964	-42.7783	2.92255	0.00347181	0.0304676	FALSE	TRUE
SRR1028343	PRJNA227902	ipsc	243.784	-23.2393	2.9225	0.00347236	0.0304676	FALSE	TRUE
SRR2003924	SRP057855	brain	178.694	-41.2507	2.92191	0.00347898	0.0305109	FALSE	TRUE
SRR1313301	PRJNA251404	blood	-218.293	-182.861	2.91955	0.00350537	0.0307152	FALSE	TRUE
SRR2313064	PRJNA295064	bone marrow	-309.084	-50.1462	2.9195	0.00350597	0.0307152	FALSE	TRUE
SRR2148761	PRJNA292133	bone marrow	-252.607	28.4634	2.91877	0.00351417	0.0307704	FALSE	TRUE
SRR1917001	PRJNA278477	Choriocarcinoma trophoblast	-93.8343	248.045	2.91876	0.0035143	0.0307704	FALSE	TRUE
SRR1661563	PRJNA268365	hek293	197.7	169.766	2.91836	0.00351876	0.0307762	FALSE	TRUE
ERR832543	PRJEB8949		-235.84	-185.723	2.91714	0.00353259	0.03084	FALSE	TRUE
SRR2071724	PRJNA287562	neutrophils	-256.636	-149.305	2.91592	0.00354643	0.0309043	FALSE	TRUE
SRR1038623	PRJNA229959	hek293	199.343	179.727	2.91579	0.00354792	0.0309099	FALSE	TRUE
SRR3353332	PRJNA317919	breast	-1.12037	-136.296	2.91561	0.00354992	0.030922	FALSE	TRUE
SRR1273701	PRJNA246355	human Neural Stem Cells (hNSCs)	210.525	-40.5563	2.91498	0.00355708	0.0309518	FALSE	TRUE
SRR1237984	PRJNA244582	h1	206.912	-41.4227	2.91373	0.00357136	0.031037	FALSE	TRUE
SRR926259	PRJNA209481		39.3463	81.9621	2.91327	0.00357671	0.0310984	FALSE	TRUE
SRR1294113	PRJNA248289	h1	256.009	-12.6341	2.91235	0.00358717	0.0311659	FALSE	TRUE
SRR1273702	PRJNA246355	human Neural Stem Cells (hNSCs)	210.343	-40.3593	2.91193	0.00359198	0.0311776	FALSE	TRUE
SRR1548716	PRJNA258165		195.78	172.136	2.91072	0.00360601	0.0312723	FALSE	TRUE
SRR650130	PRJNA186504	bladder	-21.3844	-140.243	2.90986	0.00361587	0.0313143	FALSE	TRUE
SRR3576743	PRJNA322427		36.0625	62.5628	2.90817	0.00363548	0.0314264	FALSE	TRUE
SRR896675	PRJNA208369		-63.7808	-17.188	2.90726	0.00364615	0.0315111	FALSE	TRUE
SRR896688	PRJNA208369		-61.949	-17.0869	2.90566	0.00366484	0.0316508	FALSE	TRUE
SRR3659179	PRJNA325456	sf188	71.9318	81.1643	2.90496	0.00367298	0.0317075	FALSE	TRUE
SRR3235931	PRJNA315611	blood	-217.921	-170.091	2.90474	0.00367564	0.0317279	FALSE	TRUE
SRR2148765	PRJNA292133	bone marrow	-252.574	28.8628	2.90448	0.00367861	0.0317458	FALSE	TRUE
SRR1918691	PRJNA278767	AML	-271.209	58.7868	2.90334	0.00369206	0.0318502	FALSE	TRUE
SRR1273708	PRJNA246355	human Neural Stem Cells (hNSCs)	210.282	-40.1278	2.90242	0.00370297	0.0318907	FALSE	TRUE
SRR1608804	PRJNA263397	AML	-251.499	54.1337	2.90229	0.0037044	0.0318907	FALSE	TRUE
SRR1661555	PRJNA268365	hek293	196.571	172.018	2.90076	0.00372264	0.0320207	FALSE	TRUE
ERR958497	PRJEB9852	a549	-207.617	149.814	2.90074	0.00372285	0.0320207	FALSE	TRUE
SRR1237976	PRJNA244582	h1	208.722	-39.9701	2.90006	0.00373087	0.0320408	FALSE	TRUE
ERR862984	PRJEB7955	h9	375.599	-13.0098	2.89965	0.00373576	0.0320468	FALSE	TRUE
SRR031877	PRJNA122271	lcl	-142.6	50.1943	2.89949	0.00373765	0.0320468	FALSE	TRUE
ERR204825	PRJEB3366	lcl	-212.653	177.972	2.89896	0.00374402	0.0320729	FALSE	TRUE
SRR1956820	PRJNA280568		196.971	-41.1872	2.89867	0.00374751	0.0320869	FALSE	TRUE
SRR1918399	PRJNA278767	AML	-274.989	39.081	2.89748	0.00376175	0.0321645	FALSE	TRUE
SRR897121	PRJNA208369		30.2614	-6.18363	2.89605	0.00377898	0.0322492	FALSE	TRUE
SRR3470656	PRJNA320221		37.3108	69.1465	2.89602	0.00377924	0.0322492	FALSE	TRUE
SRR031910	PRJNA122271	lcl	-140.932	51.7796	2.89571	0.00378306	0.032263	FALSE	TRUE
SRR897413	PRJNA208369		34.2342	-8.58038	2.89564	0.00378382	0.032263	FALSE	TRUE
SRR354040	PRJNA149345	melanocyte	68.2594	29.1559	2.89509	0.00379051	0.0322949	FALSE	TRUE
SRR3576771	PRJNA322427		37.0371	62.8057	2.89478	0.00379427	0.0323147	FALSE	TRUE
SRR1385248	PRJNA252615		102.481	40.2995	2.8943	0.0038	0.0323398	FALSE	TRUE
SRR534295	PRJNA30709	a549	64.5133	109.789	2.8939	0.00380486	0.0323558	FALSE	TRUE
SRR897449	PRJNA208369		34.4656	-12.1209	2.89356	0.00380904	0.0323597	FALSE	TRUE
SRR3470655	PRJNA320221		37.8317	68.5332	2.8917	0.00383169	0.0325211	FALSE	TRUE
SRR3118258	PRJNA309629	huvec	-59.7247	145.567	2.89169	0.00383174	0.0325211	FALSE	TRUE
SRR031939	PRJNA122271	lcl	-143.15	52.5109	2.89153	0.00383365	0.0325294	FALSE	TRUE
SRR1608526	PRJNA263397	AML	-251.577	45.9484	2.89121	0.00383767	0.032567	FALSE	TRUE
SRR1528551	PRJNA256302	hcc1599	38.7155	74.7807	2.89113	0.00383854	0.032567	FALSE	TRUE
SRR2038483	PRJNA265099	hipsc15b	255.054	-8.57324	2.89103	0.00383979	0.0325693	FALSE	TRUE
SRR1548720	PRJNA258165		195.267	171.645	2.89001	0.00385223	0.032602	FALSE	TRUE
SRR1918485	PRJNA278767	AML	-263.596	35.646	2.88989	0.00385378	0.032602	FALSE	TRUE
SRR1918177	PRJNA278311		-307.006	-46.614	2.88966	0.00385655	0.032602	FALSE	TRUE
SRR2313100	PRJNA295064	nalm-6	-204.922	138.266	2.88959	0.00385747	0.032602	FALSE	TRUE
SRR1608575	PRJNA263397	AML	-251.249	36.1529	2.88957	0.00385773	0.032602	FALSE	TRUE
SRR031909	PRJNA122271	lcl	-142.22	48.1897	2.88953	0.0038582	0.032602	FALSE	TRUE
SRR2148755	PRJNA292133	bone marrow	-253.801	29.2226	2.88926	0.00386153	0.0326215	FALSE	TRUE
ERR832540	PRJEB8949		-236.696	-185.457	2.88793	0.00387789	0.032721	FALSE	TRUE
SRR1951623	PRJNA280230	blood	-236.638	-192.324	2.8876	0.00388197	0.0327433	FALSE	TRUE
SRR447185	PRJNA153783	brain	191.479	-49.4812	2.88392	0.0039276	0.0330703	FALSE	TRUE
SRR1636108	PRJNA265857		-198.994	122.202	2.88359	0.00393166	0.0330703	FALSE	TRUE
SRR1608529	PRJNA263397	AML	-251.287	46.2966	2.88298	0.00393928	0.0331312	FALSE	TRUE
SRR3576773	PRJNA322427		36.6728	62.6027	2.88255	0.00394474	0.0331522	FALSE	TRUE
SRR1648602	PRJNA266932	mcf7	-25.9543	7.57059	2.88205	0.00395094	0.0331733	FALSE	TRUE
SRR1576863	PRJNA261297	ipsc	211.399	-44.9566	2.8818	0.00395416	0.0331932	FALSE	TRUE
SRR1608806	PRJNA263397	AML	-252.167	54.3119	2.88084	0.00396618	0.0332787	FALSE	TRUE
SRR1274566	PRJNA246387	h1	244.116	-20.1398	2.88019	0.00397436	0.0333254	FALSE	TRUE
SRR896712	PRJNA208369		12.2348	-23.1499	2.87903	0.00398896	0.0333819	FALSE	TRUE
SRR2049604	PRJNA285798	blood	-249.699	-188.884	2.87899	0.00398949	0.0333819	FALSE	TRUE
SRR1957703	PRJNA280474	blood	-226.016	-168.397	2.87899	0.00398954	0.0333819	FALSE	TRUE
SRR2052672	PRJNA285953	blood	-241.818	-189.805	2.87808	0.00400106	0.0334452	FALSE	TRUE
SRR032267	PRJNA117631	lcl	-143.172	55.3969	2.878	0.00400208	0.0334471	FALSE	TRUE
SRR606889	PRJNA178224	imr90	113.378	65.5012	2.87697	0.00401512	0.0335519	FALSE	TRUE
SRR1812702	PRJNA276003	B-cells	-314.773	-46.2259	2.87678	0.00401759	0.0335617	FALSE	TRUE
SRR3147775	PRJNA311008	huvec	-59.5308	145.716	2.87666	0.00401905	0.0335617	FALSE	TRUE
SRR1918385	PRJNA278767	AML	-273.065	42.7156	2.87654	0.0040206	0.0335666	FALSE	TRUE
SRR1144284	PRJNA236383	mda231	66.1383	35.4937	2.87647	0.00402153	0.0335685	FALSE	TRUE
SRR3308934	PRJNA316672	suit-2	30.9142	71.2201	2.87635	0.00402304	0.0335704	FALSE	TRUE
SRR897459	PRJNA208369		32.3009	-26.532	2.87579	0.00403012	0.0336027	FALSE	TRUE
SRR836531	PRJNA200967		198.022	-45.952	2.8739	0.00405439	0.0337463	FALSE	TRUE
SRR1576835	PRJNA261297	h1	211.994	-45.9467	2.87358	0.0040585	0.0337688	FALSE	TRUE
SRR2937166	PRJNA302818	lcl_s4u_capturing	-127.925	5.31999	2.87248	0.00407258	0.0338359	FALSE	TRUE
SRR514134	PRJNA168981		191.087	-56.6773	2.87243	0.00407322	0.0338359	FALSE	TRUE
ERR862944	PRJEB7955	h9	374.713	-14.0805	2.87181	0.00408135	0.033848	FALSE	TRUE
SRR1639278	PRJNA264090	h1	253.961	-12.8634	2.87175	0.00408208	0.033848	FALSE	TRUE
SRR1608855	PRJNA263397	AML	-254.966	62.4167	2.86992	0.0041058	0.0339853	FALSE	TRUE
SRR3082438	PRJNA307630	Human embryonic kidney	199.009	167.932	2.869	0.00411775	0.0340988	FALSE	TRUE
SRR1313293	PRJNA251404	blood	-217.91	-182.302	2.86877	0.00412076	0.034117	FALSE	TRUE
SRR1664781	PRJNA268433		200.222	175.162	2.86871	0.00412145	0.034117	FALSE	TRUE
SRR031856	PRJNA122271	lcl	-145.83	49.545	2.86828	0.00412715	0.0341392	FALSE	TRUE
SRR031903	PRJNA122271	lcl	-143.981	53.6265	2.86795	0.00413137	0.0341408	FALSE	TRUE
SRR2313099	PRJNA295064	nalm-6	-204.434	137.549	2.86795	0.00413146	0.0341408	FALSE	TRUE
SRR3235809	PRJNA315611	blood	-222.474	-167.649	2.86793	0.00413164	0.0341408	FALSE	TRUE
SRR2001840	PRJNA282593		251.39	-16.9107	2.8679	0.00413209	0.0341408	FALSE	TRUE
SRR1258219	PRJNA245078	lcl	-226.082	170.924	2.86745	0.0041379	0.0341999	FALSE	TRUE
SRR1554437	PRJNA258522	ipsc	258.361	-10.5222	2.86696	0.00414437	0.0342384	FALSE	TRUE
ERR661166	PRJEB7566		-196.903	70.3944	2.86633	0.00415261	0.034274	FALSE	TRUE
SRR1923076	PRJNA279024		263.498	-12.5612	2.8659	0.00415828	0.0343154	FALSE	TRUE
SRR1660340	PRJNA268222	NCCIT cells, hECC	245.268	-22.2947	2.8652	0.00416747	0.0343408	FALSE	TRUE
ERR862962	PRJEB7955	h9	374.806	-14.1844	2.86462	0.00417504	0.0343646	FALSE	TRUE
SRR863247	PRJNA203652	hek293	205.961	176.244	2.86376	0.00418643	0.0343903	FALSE	TRUE
SRR1292696	PRJNA248196	ipsc	251.756	-20.7316	2.86374	0.00418671	0.0343903	FALSE	TRUE
SRR771551	PRJNA192838	kidney	190.782	170.162	2.86318	0.00419408	0.0344431	FALSE	TRUE
ERR188200	PRJEB3366	lcl	-221.461	177.727	2.86291	0.00419764	0.0344652	FALSE	TRUE
SRR345211	PRJNA154623	h9	247.341	-12.0317	2.86283	0.00419881	0.0344755	FALSE	TRUE
SRR1153280	PRJNA237119		-218.438	74.9985	2.86268	0.00420071	0.0344917	FALSE	TRUE
ERR1260465	PRJEB3233		90.8959	241.539	2.86224	0.00420663	0.0345127	FALSE	TRUE
SRR898121	PRJNA208369		43.2086	-42.0936	2.86219	0.00420724	0.0345127	FALSE	TRUE
SRR1504799	PRJNA254145	du145	50.2635	85.6765	2.86209	0.00420854	0.0345127	FALSE	TRUE
ERR204912	PRJEB3366	lcl	-218.463	175.884	2.86182	0.0042121	0.0345404	FALSE	TRUE
SRR771549	PRJNA192838	kidney	191.555	169.59	2.86153	0.00421595	0.0345449	FALSE	TRUE
SRR1918286	PRJNA278767	AML	-266.365	50.889	2.86133	0.00421871	0.0345452	FALSE	TRUE
SRR1918692	PRJNA278767	AML	-270.729	58.1614	2.86038	0.0042314	0.0346645	FALSE	TRUE
SRR1984165	PRJNA280103		3.54074	-137.6	2.85992	0.00423754	0.0346835	FALSE	TRUE
SRR031941	PRJNA122271	lcl	-142.251	48.9449	2.85982	0.00423881	0.0346851	FALSE	TRUE
SRR1274575	PRJNA246387	h1	244.156	-21.1115	2.8594	0.00424449	0.0347142	FALSE	TRUE
SRR597911	PRJNA178020		258.679	-7.78987	2.85877	0.00425287	0.0347637	FALSE	TRUE
SRR387400	SRP009316		-203.651	156.454	2.85783	0.0042655	0.0348566	FALSE	TRUE
SRR3031107	PRJNA306206		77.5948	141.913	2.85688	0.0042783	0.0349016	FALSE	TRUE
SRR2071379	PRJNA245228		196.601	-56.5025	2.85633	0.00428563	0.0349421	FALSE	TRUE
SRR032269	PRJNA117631	lcl	-140.011	54.2649	2.85627	0.00428647	0.0349421	FALSE	TRUE
SRR3090770	PRJNA290903	zr-75-30	119.872	150.523	2.85579	0.00429293	0.0349826	FALSE	TRUE
SRR1633273	PRJNA265099		246.074	-1.48276	2.85556	0.00429611	0.0349928	FALSE	TRUE
SRR1917025	PRJNA278477	Choriocarcinoma trophoblast	-95.1007	248.209	2.85489	0.00430517	0.0350433	FALSE	TRUE
SRR2072601	PRJNA287649	blood	-253.836	4.09227	2.85468	0.00430806	0.0350433	FALSE	TRUE
SRR897463	PRJNA208369		31.7753	-26.5638	2.85461	0.00430897	0.0350433	FALSE	TRUE
SRR1192418	PRJNA233943	MRC-5	86.8183	46.7702	2.85458	0.00430941	0.0350433	FALSE	TRUE
SRR2636906	PRJNA298568	hek293	190.281	177.843	2.85437	0.00431226	0.0350433	FALSE	TRUE
SRR1656581	PRJNA267697	blood	-237.896	-200.085	2.85401	0.00431713	0.0350548	FALSE	TRUE
SRR2148754	PRJNA292133	bone marrow	-254.168	29.1892	2.85376	0.00432052	0.0350576	FALSE	TRUE
SRR534302	PRJNA30709	imr90	111.567	68.1182	2.85348	0.00432436	0.0350604	FALSE	TRUE
SRR3053564	PRJNA306880	ipsc	173.482	-20.5256	2.85339	0.00432556	0.0350604	FALSE	TRUE
SRR387443	SRP009316	blood	-206.826	160.314	2.85154	0.00435084	0.0352038	FALSE	TRUE
SRR073728	PRJNA153913		196.015	176.152	2.85116	0.00435598	0.0352511	FALSE	TRUE
SRR2983167	PRJNA305514	hsb-2	-202.241	113.944	2.85089	0.00435976	0.0352725	FALSE	TRUE
SRR2313097	PRJNA295064	nalm-6	-204.76	137.776	2.85036	0.00436704	0.0353138	FALSE	TRUE
SRR031913	PRJNA122271	lcl	-140.516	51.7139	2.84893	0.00438671	0.0354538	FALSE	TRUE
SRR3317026	PRJNA316990	jeg3	-91.2515	244.574	2.84787	0.00440133	0.0355549	FALSE	TRUE
SRR896721	PRJNA208369		11.9859	-23.6808	2.84785	0.00440157	0.0355549	FALSE	TRUE
SRR1957706	PRJNA280474	blood	-225.515	-168.628	2.84714	0.00441138	0.0356045	FALSE	TRUE
SRR897107	PRJNA208369		30.498	-5.6996	2.84649	0.00442034	0.035647	FALSE	TRUE
SRR925719	PRJNA210428	breast	37.2777	101.57	2.84605	0.00442646	0.0357082	FALSE	TRUE
SRR032254	PRJNA117631	lcl	-141.871	54.6833	2.84553	0.00443379	0.0357563	FALSE	TRUE
SRR1274530	PRJNA246387	h1	246.055	-21.5344	2.84546	0.00443473	0.0357563	FALSE	TRUE
SRR1028349	PRJNA227902	ipsc	259.695	-14.1954	2.84533	0.0044366	0.0357575	FALSE	TRUE
SRR1918309	PRJNA278767	AML	-264.748	41.063	2.84487	0.00444295	0.0357823	FALSE	TRUE
SRR1639279	PRJNA264090	h1	254.392	-12.4932	2.84396	0.0044556	0.035873	FALSE	TRUE
SRR514143	PRJNA168981		192.167	-56.1417	2.84376	0.00445846	0.0358884	FALSE	TRUE
SRR3538834	PRJNA321967		107.537	64.9842	2.84372	0.00445905	0.0358896	FALSE	TRUE
ERR866161	PRJEB7955	h9	376.461	-13.9807	2.84356	0.0044612	0.0358993	FALSE	TRUE
SRR1118397	PRJNA235198	ipsc	199.567	-46.5249	2.84259	0.00447482	0.0359545	FALSE	TRUE
SRR897433	PRJNA208369		31.3381	-23.3315	2.84236	0.00447809	0.0359545	FALSE	TRUE
SRR1507048	PRJNA254363	hek293	190.858	178.837	2.84234	0.00447839	0.0359545	FALSE	TRUE
SRR1232276	PRJNA244340	cutll1	-204.78	119.605	2.84136	0.00449219	0.036025	FALSE	TRUE
SRR393834	SRP009840	blood	-249.211	61.3844	2.84118	0.00449466	0.0360431	FALSE	TRUE
SRR1776527	PRJNA273756	aortic vascular smooth muscle cells	102.772	61.7124	2.84002	0.00451105	0.0361532	FALSE	TRUE
SRR956940	PRJNA216966	ovary	-89.3962	-39.9725	2.83948	0.00451869	0.0361781	FALSE	TRUE
SRR3146491	PRJNA310988	monocytes	-244.042	-6.6017	2.83927	0.00452166	0.036199	FALSE	TRUE
SRR1636106	PRJNA265857		-199.128	121.795	2.83811	0.0045381	0.0362603	FALSE	TRUE
SRR3235815	PRJNA315611	blood	-215.519	-171.467	2.8381	0.00453823	0.0362603	FALSE	TRUE
SRR1554438	PRJNA258522	ipsc	258.739	-11.1235	2.8381	0.00453828	0.0362603	FALSE	TRUE
SRR898288	PRJNA208369		42.3045	-36.253	2.83809	0.0045384	0.0362603	FALSE	TRUE
SRR2056328	PRJNA286111		191.946	169.396	2.83786	0.0045417	0.0362917	FALSE	TRUE
SRR1528557	PRJNA256302	hcc1599	39.116	74.2898	2.83777	0.00454295	0.0362917	FALSE	TRUE
SRR1648605	PRJNA266932	mcf7	-26.3461	8.32701	2.83766	0.00454456	0.0362984	FALSE	TRUE
ERR791950	PRJEB8872	h1	216.123	-23.3646	2.83735	0.00454894	0.0363362	FALSE	TRUE
ERR878008	PRJEB7955	h9	374.921	-14.9206	2.83688	0.00455564	0.0363937	FALSE	TRUE
SRR1648447	PRJNA254534	hek293	199.84	176.17	2.83605	0.00456756	0.0364522	FALSE	TRUE
SRR1182244	PRJNA239814		109.334	66.6118	2.83577	0.00457156	0.0364644	FALSE	TRUE
SRR897118	PRJNA208369		30.7799	-6.61858	2.83561	0.00457379	0.0364683	FALSE	TRUE
SRR1274568	PRJNA246387	h1	240.634	-20.8588	2.83454	0.00458921	0.0365671	FALSE	TRUE
SRR1608595	PRJNA263397	AML	-253.758	34.6957	2.83453	0.00458928	0.0365671	FALSE	TRUE
SRR2501674	PRJNA296798		249.927	-12.0367	2.83417	0.00459444	0.0365812	FALSE	TRUE
ERR266349	PRJEB1195		246.608	-23.1215	2.83405	0.00459623	0.0365812	FALSE	TRUE
SRR1918172	PRJNA278311		-306.499	-46.1216	2.83372	0.00460098	0.0366057	FALSE	TRUE
SRR2936999	PRJNA302818	lcl_s4u_capturing	-125.622	5.82278	2.83365	0.004602	0.0366123	FALSE	TRUE
SRR1661562	PRJNA268365	hek293	197.833	169.538	2.83328	0.0046073	0.036632	FALSE	TRUE
SRR1812704	PRJNA276003	B-cells	-314.545	-44.9414	2.8327	0.00461572	0.0366929	FALSE	TRUE
ERR204987	PRJEB3366	lcl	-218.396	177.936	2.83215	0.00462368	0.0367303	FALSE	TRUE
SRR1918294	PRJNA278767	AML	-264.253	44.8624	2.83198	0.00462605	0.0367537	FALSE	TRUE
SRR2052684	PRJNA285953	blood	-243.904	-192.323	2.83177	0.00462916	0.036763	FALSE	TRUE
SRR1608884	PRJNA263397	AML	-267.854	41.1057	2.83158	0.0046318	0.036763	FALSE	TRUE
SRR2049629	PRJNA285798	blood	-253.582	-188.312	2.83119	0.0046375	0.0367947	FALSE	TRUE
SRR1576833	PRJNA261297	h1	212.445	-45.3441	2.83014	0.00465271	0.0368589	FALSE	TRUE
SRR1232275	PRJNA244340	cutll1	-204.377	119.2	2.82999	0.00465495	0.0368626	FALSE	TRUE
SRR3540230	PRJNA322038	cumulus oophorus cells	-89.3338	-39.8099	2.82925	0.00466573	0.0369427	FALSE	TRUE
SRR1576865	PRJNA261297	ipsc	211.615	-45.592	2.82819	0.00468126	0.037059	FALSE	TRUE
SRR1192420	PRJNA233943	MRC-5	86.9272	46.0372	2.8277	0.00468835	0.0370734	FALSE	TRUE
SRR1038625	PRJNA229959	hek293	199.722	179.267	2.82746	0.00469186	0.0370734	FALSE	TRUE
SRR3147780	PRJNA311008	huvec	-59.8531	145.625	2.82743	0.00469227	0.0370734	FALSE	TRUE
SRR1656556	PRJNA267697	blood	-236.792	-192.06	2.82687	0.00470057	0.0371504	FALSE	TRUE
SRR1503202	PRJNA254050	ch-crpc	59.5136	92.9892	2.8257	0.00471781	0.0372456	FALSE	TRUE
SRR1192413	PRJNA233943	MRC-5	87.2526	46.3269	2.82391	0.00474411	0.0374206	FALSE	TRUE
ERR315404	PRJEB4337	Bone marrow	-265.31	40.0085	2.82342	0.00475146	0.0374506	FALSE	TRUE
SRR1608854	PRJNA263397	AML	-255.237	62.7243	2.82258	0.00476394	0.0375146	FALSE	TRUE
SRR2148766	PRJNA292133	bone marrow	-253.041	29.6527	2.82186	0.00477464	0.0375737	FALSE	TRUE
SRR2072609	PRJNA287649	blood	-251.86	0.848346	2.82133	0.00478247	0.0375979	FALSE	TRUE
SRR2148762	PRJNA292133	bone marrow	-253.221	28.9004	2.81869	0.00482206	0.0377873	FALSE	TRUE
SRR1608883	PRJNA263397	AML	-268.419	41.0195	2.81846	0.00482552	0.0378024	FALSE	TRUE
SRR2049660	PRJNA285798	blood	-256.147	-183.486	2.81842	0.00482601	0.0378024	FALSE	TRUE
SRR1038627	PRJNA229959	hek293	199.948	179.829	2.8183	0.00482791	0.037803	FALSE	TRUE
SRR1656564	PRJNA267697	blood	-239.028	-198.331	2.81783	0.00483499	0.0378297	FALSE	TRUE
SRR597896	PRJNA178020		117.264	27.9243	2.81782	0.00483516	0.0378297	FALSE	TRUE
SRR1648450	PRJNA254534	hek293	199.441	176.468	2.81745	0.00484066	0.0378607	FALSE	TRUE
SRR2924169	PRJNA302647	glioblastoma	75.6424	78.623	2.81708	0.00484632	0.0378873	FALSE	TRUE
SRR2925691	PRJNA301337		-227.724	-173.7	2.8169	0.00484891	0.0378873	FALSE	TRUE
SRR616079	PRJNA179284	blood	-266.394	20.215	2.81432	0.00488805	0.0381981	FALSE	TRUE
SRR427097	PRJNA155821	hepg2	-96.3458	92.2899	2.81403	0.00489245	0.0382074	FALSE	TRUE
SRR1923083	PRJNA279024		263.725	-16.685	2.8137	0.00489748	0.0382548	FALSE	TRUE
ERR914337	PRJEB7388	ipsc	256.313	-28.944	2.81357	0.0048994	0.0382745	FALSE	TRUE
SRR521541	SRP014320		96.1713	239.484	2.81318	0.0049054	0.0382948	FALSE	TRUE
SRR514148	PRJNA168981		191.206	-54.7853	2.813	0.00490819	0.0382948	FALSE	TRUE
SRR1031031	PRJNA181354		-205.981	154.536	2.81277	0.00491172	0.0382948	FALSE	TRUE
SRR976761	PRJNA218926	blood	-228.101	-177.129	2.81266	0.00491339	0.0382948	FALSE	TRUE
SRR771554	PRJNA192838	kidney	190.428	169.637	2.8116	0.00492953	0.0383571	FALSE	TRUE
SRR2038472	PRJNA265099	hues45	255.319	-7.85469	2.8108	0.00494191	0.0384408	FALSE	TRUE
SRR2050925	PRJNA262128	lung	42.2949	87.8712	2.81067	0.00494392	0.0384408	FALSE	TRUE
SRR897445	PRJNA208369		34.6697	-11.391	2.81043	0.00494757	0.0384468	FALSE	TRUE
SRR3469416	PRJNA30709	hepg2	-102.236	94.2179	2.8087	0.00497425	0.0385671	FALSE	TRUE
SRR031870	PRJNA122271	lcl	-143.11	50.7375	2.80867	0.00497464	0.0385671	FALSE	TRUE
ERR832558	PRJEB8949		-234.682	-183.025	2.80864	0.00497515	0.0385671	FALSE	TRUE
ERR1338026	PRJEB13167		196.714	-45.7773	2.80835	0.00497953	0.0386008	FALSE	TRUE
SRR3053567	PRJNA306880	h1	176.527	-17.669	2.80817	0.0049824	0.0386125	FALSE	TRUE
ERR866150	PRJEB7955	h9	376.303	-13.0373	2.80644	0.00500918	0.0387965	FALSE	TRUE
SRR1028229	PRJNA227306	T-cells	-251.879	-62.9903	2.80643	0.00500942	0.0387965	FALSE	TRUE
SRR2922617	PRJNA302603	mda231	47.3951	135.818	2.80627	0.0050119	0.0387972	FALSE	TRUE
SRR897481	PRJNA208369		32.3925	-4.77775	2.80569	0.0050209	0.0388558	FALSE	TRUE
SRR1806654	PRJNA275667	hek293	197.917	170.931	2.80488	0.00503346	0.0389517	FALSE	TRUE
SRR031921	PRJNA122271	lcl	-142.404	52.3209	2.80457	0.0050383	0.0389634	FALSE	TRUE
SRR1274536	PRJNA246387	h1	237.278	-23.2829	2.80438	0.00504132	0.0389692	FALSE	TRUE
SRR3236032	PRJNA315611	blood	-219.262	-166.764	2.80346	0.00505567	0.0390622	FALSE	TRUE
SRR1648608	PRJNA266932	mcf7	-27.1808	6.42184	2.80268	0.00506801	0.0391633	FALSE	TRUE
SRR2049655	PRJNA285798	blood	-252.782	-180.438	2.80173	0.00508301	0.0392597	FALSE	TRUE
SRR1567912	PRJNA260186	hela	74.119	142.415	2.80166	0.00508401	0.0392597	FALSE	TRUE
SRR1036009	PRJNA229548	AML	-251.015	38.3545	2.80052	0.00510211	0.0393745	FALSE	TRUE
SRR1916986	PRJNA278477	Choriocarcinoma trophoblast	-93.2341	248.483	2.7998	0.0051134	0.0394319	FALSE	TRUE
SRR1639744	PRJNA266312	mdamb436	63.7603	89.6733	2.79976	0.00511413	0.0394319	FALSE	TRUE
SRR2443261	PRJNA294187	blood	-228.384	-194.179	2.79943	0.00511937	0.0394538	FALSE	TRUE
SRR1956824	PRJNA280568		196.21	-41.1705	2.7984	0.00513572	0.0395168	FALSE	TRUE
ERR476950	PRJEB6115	hek293	195.169	170.505	2.79732	0.0051528	0.0396473	FALSE	TRUE
SRR447183	PRJNA153783	brain	191.112	-49.7258	2.79724	0.00515407	0.0396473	FALSE	TRUE
SRR764958	PRJNA191069		249.231	-20.9058	2.79639	0.00516762	0.0397722	FALSE	TRUE
SRR1608861	PRJNA263397	AML	-254.628	62.7634	2.79542	0.0051832	0.039897	FALSE	TRUE
SRR2038477	PRJNA265099	hues64	255.674	-8.25738	2.79414	0.00520378	0.0400379	FALSE	TRUE
SRR1608880	PRJNA263397	AML	-268.316	40.5941	2.79198	0.0052387	0.0402353	FALSE	TRUE
SRR1734827	PRJNA271162	a549	33.0098	87.2431	2.79072	0.00525916	0.0403835	FALSE	TRUE
SRR1273709	PRJNA246355	human Neural Stem Cells (hNSCs)	210.475	-40.7173	2.79071	0.00525934	0.0403835	FALSE	TRUE
SRR1661554	PRJNA268365	hek293	196.712	172.313	2.79056	0.00526166	0.0403835	FALSE	TRUE
SRR1743976	PRJNA271704	T-cells	-233.631	-53.0381	2.79034	0.0052653	0.0404049	FALSE	TRUE
SRR1038636	PRJNA229959	hek293	198.997	178.585	2.79027	0.00526634	0.0404049	FALSE	TRUE
ERR342857	PRJEB4618		150.809	127.985	2.79001	0.00527072	0.0404479	FALSE	TRUE
SRR836527	PRJNA200967		198.533	-45.6859	2.78965	0.00527653	0.040461	FALSE	TRUE
SRR1915568	PRJNA278279	neutrophils	-258.274	-146.722	2.78923	0.00528329	0.0405013	FALSE	TRUE
SRR1528553	PRJNA256302	hcc1599	37.7542	74.5986	2.78811	0.00530162	0.0406302	FALSE	TRUE
SRR1664676	PRJNA268433		200.652	173.358	2.78751	0.00531155	0.0406568	FALSE	TRUE
SRR1949829	PRJNA280078	blood	-223.408	-166.078	2.78714	0.0053175	0.0406672	FALSE	TRUE
SRR1608878	PRJNA263397	AML	-267.804	41.1457	2.78688	0.00532174	0.0406803	FALSE	TRUE
SRR1232256	PRJNA244342	cem	-202.751	117.311	2.78609	0.00533478	0.0407283	FALSE	TRUE
SRR2000181	PRJNA282454		242.645	-2.64125	2.78608	0.00533491	0.0407283	FALSE	TRUE
ERR978175	PRJEB10204	pancreas	8.04945	68.8199	2.78473	0.00535718	0.0408454	FALSE	TRUE
SRR2443151	PRJNA294187	blood	-232.771	-195.746	2.78463	0.00535892	0.0408559	FALSE	TRUE
SRR1191345	PRJNA233943	MRC-5	86.8	46.5163	2.78326	0.00538162	0.0409595	FALSE	TRUE
SRR1608755	PRJNA263397	AML	-271.087	34.2755	2.78311	0.00538411	0.040962	FALSE	TRUE
SRR1918553	PRJNA278767	AML	-258.497	29.583	2.78206	0.00540146	0.0410064	FALSE	TRUE
SRR898264	PRJNA208369		39.3034	-26.0259	2.78085	0.00542172	0.0410773	FALSE	TRUE
SRR836181	PRJNA200696	ovary	-91.0193	-39.115	2.78038	0.00542956	0.0411277	FALSE	TRUE
SRR2049631	PRJNA285798	blood	-251.069	-196.028	2.77989	0.00543781	0.0411916	FALSE	TRUE
SRR896738	PRJNA208369		27.059	-13.934	2.7785	0.0054611	0.0413154	FALSE	TRUE
SRR1608808	PRJNA263397	AML	-252.391	54.4939	2.77797	0.00547002	0.0413493	FALSE	TRUE
SRR1192414	PRJNA233943	MRC-5	86.4861	46.6266	2.77698	0.00548657	0.0413955	FALSE	TRUE
SRR2937049	PRJNA302818	lcl_s4u_capturing	-121.661	7.55565	2.77645	0.00549568	0.0414423	FALSE	TRUE
SRR1377224	PRJNA252429	muscle	69.5577	-256.042	2.77632	0.00549788	0.0414552	FALSE	TRUE
SRR3540219	PRJNA322038	cumulus oophorus cells	-89.7443	-39.3808	2.77572	0.00550795	0.0415152	FALSE	TRUE
SRR901899	PRJNA208620	k562	-109.272	297.341	2.77516	0.00551749	0.0415852	FALSE	TRUE
SRR2983163	PRJNA305514	hsb-2	-202.825	113.94	2.77501	0.00551994	0.0415852	FALSE	TRUE
SRR1036108	PRJNA229548	AML	-255.66	32.33	2.77496	0.00552093	0.0415852	FALSE	TRUE
SRR1957711	PRJNA280474	blood	-224.951	-168.516	2.77433	0.00553147	0.0416079	FALSE	TRUE
SRR3576745	PRJNA322427		36.0047	61.4812	2.77422	0.00553346	0.0416101	FALSE	TRUE
SRR1957709	PRJNA280474	blood	-225.496	-168.238	2.77381	0.00554044	0.0416468	FALSE	TRUE
SRR2071377	PRJNA245228		196.451	-55.46	2.77297	0.00555477	0.0417621	FALSE	TRUE
SRR2443149	PRJNA294187	blood	-228.458	-195.095	2.7725	0.00556269	0.0417881	FALSE	TRUE
SRR3168486	PRJNA311990		123.258	152.448	2.77233	0.00556574	0.0418057	FALSE	TRUE
SRR3235892	PRJNA315611	blood	-221.672	-166.201	2.77228	0.00556646	0.0418057	FALSE	TRUE
SRR2049765	PRJNA285798	blood	-251.988	-189.901	2.77196	0.00557195	0.0418143	FALSE	TRUE
SRR1608553	PRJNA263397	AML	-255.841	40.6167	2.77186	0.00557374	0.0418143	FALSE	TRUE
SRR2016224	PRJNA283807	hek293	192.665	170.564	2.77149	0.00557998	0.0418588	FALSE	TRUE
SRR1049833	PRJNA231724	k562	-109.53	305.78	2.77094	0.00558941	0.0419059	FALSE	TRUE
SRR897416	PRJNA208369		34.9524	-9.88248	2.77061	0.00559513	0.0419229	FALSE	TRUE
SRR2072602	PRJNA287649	monocytes	-252.239	1.59051	2.77058	0.00559564	0.0419229	FALSE	TRUE
SRR2242945	PRJNA294738	hek293	193.148	169.743	2.77054	0.00559629	0.0419229	FALSE	TRUE
SRR2049704	PRJNA285798	blood	-249.449	-183.82	2.76944	0.0056153	0.0420412	FALSE	TRUE
SRR898250	PRJNA208369		42.4506	-32.5805	2.7692	0.00561935	0.0420644	FALSE	TRUE
SRR2148714	PRJNA292133	bone marrow	-250.794	31.3257	2.76878	0.00562669	0.0421029	FALSE	TRUE
SRR1813954	PRJNA276128	brain	196.338	-54.081	2.7687	0.00562801	0.0421029	FALSE	TRUE
SRR3469408	PRJNA30709	hepg2	-104.978	93.6425	2.76836	0.00563385	0.0421075	FALSE	TRUE
SRR896693	PRJNA208369		-61.2683	-17.2615	2.76828	0.00563534	0.0421075	FALSE	TRUE
SRR1273703	PRJNA246355	human Neural Stem Cells (hNSCs)	209.859	-39.9884	2.76818	0.00563709	0.0421075	FALSE	TRUE
ERR1243475	PRJEB7388	ipsc	259.752	-27.6502	2.76805	0.0056392	0.0421201	FALSE	TRUE
SRR2175389	PRJNA293352		196.2	-37.347	2.76783	0.00564301	0.0421459	FALSE	TRUE
SRR897452	PRJNA208369		35.0535	-12.3138	2.76752	0.00564853	0.0421789	FALSE	TRUE
SRR1812714	PRJNA276003	B-cells	-313.91	-45.4502	2.76747	0.00564934	0.0421789	FALSE	TRUE
SRR3053561	PRJNA306880	ipsc	92.0338	54.5382	2.76699	0.00565762	0.0422257	FALSE	TRUE
ERR658220	PRJEB7574		81.2622	67.821	2.76597	0.00567536	0.0423435	FALSE	TRUE
ERR204849	PRJEB3366	lcl	-229.479	175.777	2.76562	0.00568139	0.0423902	FALSE	TRUE
SRR1608922	PRJNA263397	AML	-271.619	39.2281	2.7653	0.00568697	0.0424159	FALSE	TRUE
SRR2148764	PRJNA292133	bone marrow	-252.794	29.3342	2.7651	0.00569045	0.0424226	FALSE	TRUE
SRR896711	PRJNA208369		12.5454	-22.7019	2.76506	0.00569131	0.0424226	FALSE	TRUE
SRR896709	PRJNA208369		12.6946	-21.3441	2.76484	0.00569508	0.0424226	FALSE	TRUE
SRR2049757	PRJNA285798	blood	-250.076	-191.145	2.76415	0.0057071	0.0424515	FALSE	TRUE
SRR3168483	PRJNA311990		122.731	153.165	2.76385	0.00571246	0.0424928	FALSE	TRUE
SRR846959	PRJNA201433	blood	-231.92	-168.638	2.76373	0.00571447	0.0425079	FALSE	TRUE
SRR1033460	PRJNA215685	hek293	192	172.087	2.76358	0.00571712	0.0425124	FALSE	TRUE
SRR2072606	PRJNA287649	monocytes	-251.934	1.08283	2.76309	0.00572563	0.0425478	FALSE	TRUE
SRR1608527	PRJNA263397	AML	-251.344	45.5434	2.76289	0.00572927	0.0425569	FALSE	TRUE
SRR1957713	PRJNA280474	blood	-225.073	-168.834	2.76261	0.00573414	0.0425601	FALSE	TRUE
SRR1274549	PRJNA246387	h1	228.115	-24.2838	2.762	0.00574489	0.0426064	FALSE	TRUE
SRR1551056	PRJNA258216	B-cells	-309.639	-55.3304	2.76181	0.00574811	0.0426064	FALSE	TRUE
SRR2488739	PRJNA296543		35.607	-29.5201	2.76048	0.0057717	0.0427145	FALSE	TRUE
SRR639225	PRJNA184402	stomach	44.0881	67.6451	2.76043	0.00577254	0.0427145	FALSE	TRUE
SRR1377181	PRJNA252429	muscle	66.8354	-254.882	2.76031	0.00577471	0.0427164	FALSE	TRUE
SRR1274539	PRJNA246387	h1	240.303	-19.7407	2.75965	0.00578626	0.0427734	FALSE	TRUE
SRR1663121	PRJNA268504	brain	195.411	-55.3117	2.75956	0.00578791	0.0427734	FALSE	TRUE
SRR1041712	PRJNA230454	llc12ph	259.252	-16.8324	2.75954	0.00578832	0.0427734	FALSE	TRUE
SRR949091	PRJNA214592	AML	-283.08	46.1858	2.75931	0.0057924	0.0428144	FALSE	TRUE
SRR3659182	PRJNA325456	sf188	72.138	82.9812	2.7587	0.00580326	0.0428824	FALSE	TRUE
SRR934632	PRJNA210428	breast	18.2213	48.2325	2.75861	0.00580486	0.0428824	FALSE	TRUE
SRR3469514	PRJNA30709	hepg2	-104.652	95.1907	2.75812	0.00581351	0.0429311	FALSE	TRUE
SRR1928000	PRJNA279312	mda231	46.9482	137.824	2.75724	0.00582917	0.0430164	FALSE	TRUE
ERR862955	PRJEB7955	h9	378.742	-14.2656	2.75709	0.00583185	0.0430286	FALSE	TRUE
SRR031890	PRJNA122271	lcl	-140.28	51.7992	2.75661	0.00584039	0.0430807	FALSE	TRUE
SRR896726	PRJNA208369		12.4982	-23.5894	2.75613	0.00584895	0.0431017	FALSE	TRUE
SRR2011607	PRJNA283220	AML	-265.658	33.0973	2.75572	0.00585634	0.043121	FALSE	TRUE
SRR1812723	PRJNA276003	B-cells	-314.859	-45.6555	2.7557	0.00585672	0.043121	FALSE	TRUE
SRR2032113	PRJNA284200		-265.077	61.3684	2.75561	0.00585831	0.043121	FALSE	TRUE
SRR2313096	PRJNA295064	nalm-6	-204.682	138.046	2.75541	0.0058619	0.0431331	FALSE	TRUE
SRR1232257	PRJNA244342	cem	-202.77	117.723	2.75484	0.00587202	0.0431737	FALSE	TRUE
SRR1608518	PRJNA263397	AML	-254.353	38.942	2.75354	0.00589547	0.0432928	FALSE	TRUE
SRR574822	PRJNA175529	h1	257.021	-19.7239	2.75333	0.00589919	0.0432928	FALSE	TRUE
SRR926658	PRJNA210531		-230.472	177.341	2.75323	0.00590112	0.0432928	FALSE	TRUE
SRR597895	PRJNA178020		259.758	-18.0528	2.75244	0.00591529	0.0433841	FALSE	TRUE
SRR1036106	PRJNA229548	AML	-255.635	32.6466	2.75227	0.00591836	0.0433866	FALSE	TRUE
SRR063981	SRP003276	brain	184.457	-218.489	2.75209	0.00592167	0.0433866	FALSE	TRUE
SRR039887	PRJNA119635	hMSC	58.3266	89.6155	2.75173	0.00592813	0.0433866	FALSE	TRUE
SRR2052792	PRJNA285953	blood	-249.954	-194.765	2.74993	0.00596075	0.0435979	FALSE	TRUE
SRR1304101	PRJNA249062	ipsc	109.161	43.2148	2.74986	0.00596203	0.0436047	FALSE	TRUE
SRR897116	PRJNA208369		30.0728	-6.72243	2.74973	0.00596448	0.0436132	FALSE	TRUE
SRR2049749	PRJNA285798	blood	-251.65	-194.96	2.74969	0.00596524	0.0436132	FALSE	TRUE
SRR897827	PRJNA208369		29.1041	-28.5077	2.74903	0.00597722	0.0436799	FALSE	TRUE
SRR1042897	PRJNA230612		115.957	34.9463	2.74742	0.00600663	0.0438647	FALSE	TRUE
SRR1956819	PRJNA280568		197.096	-40.362	2.74715	0.00601158	0.0438962	FALSE	TRUE
ERR342885	PRJEB4618	hepg2	-95.7897	93.8716	2.74709	0.00601261	0.0438962	FALSE	TRUE
SRR392866	PRJNA150409		102.948	38.8948	2.74696	0.00601513	0.043908	FALSE	TRUE
ERR862950	PRJEB7955	h9	377.455	-16.1686	2.74651	0.00602324	0.0439651	FALSE	TRUE
SRR3235957	PRJNA315611	blood	-221.97	-166.61	2.74624	0.00602818	0.0439923	FALSE	TRUE
SRR521526	SRP014320	mcf7	-19.0222	2.005	2.74554	0.00604123	0.0440991	FALSE	TRUE
SRR1192417	PRJNA233943	MRC-5	86.9769	46.3287	2.745	0.00605106	0.0441457	FALSE	TRUE
SRR898287	PRJNA208369		42.6917	-37.0293	2.74478	0.00605506	0.0441667	FALSE	TRUE
SRR1264501	PRJNA245475		258.054	-17.5292	2.7443	0.00606404	0.0442132	FALSE	TRUE
SRR897418	PRJNA208369		35.0225	-9.9472	2.74281	0.00609161	0.0444467	FALSE	TRUE
SRR873630	PRJNA206563	ESC	260.569	-12.6722	2.74242	0.00609877	0.0444649	FALSE	TRUE
SRR1038638	PRJNA229959	hek293	199.619	178.125	2.74226	0.00610173	0.0444657	FALSE	TRUE
SRR897456	PRJNA208369		32.609	-25.7769	2.74196	0.00610745	0.0444657	FALSE	TRUE
SRR032251	PRJNA117631	lcl	-139.557	51.0979	2.74167	0.00611285	0.0444657	FALSE	TRUE
SRR1608525	PRJNA263397	AML	-257.117	34.5839	2.74161	0.00611392	0.0444657	FALSE	TRUE
SRR1024157	PRJNA226648	gm12878	-138.983	35.4419	2.74154	0.00611516	0.0444657	FALSE	TRUE
SRR2049641	PRJNA285798	blood	-253.692	-182.985	2.74124	0.0061208	0.0444657	FALSE	TRUE
SRR1743981	PRJNA271704	T-cells	-232.946	-51.8675	2.74116	0.00612226	0.0444657	FALSE	TRUE
SRR1576875	PRJNA261297	ipsc	212.355	-46.3032	2.74115	0.00612246	0.0444657	FALSE	TRUE
SRR896690	PRJNA208369		-61.8185	-17.0835	2.74115	0.00612251	0.0444657	FALSE	TRUE
SRR2049700	PRJNA285798	blood	-253.222	-188.86	2.74079	0.00612916	0.0444991	FALSE	TRUE
SRR031927	PRJNA122271	lcl	-142.947	51.6369	2.74055	0.00613362	0.044526	FALSE	TRUE
SRR3184306	PRJNA312948	melanoma biopsies	-49.5004	-83.3983	2.74033	0.00613771	0.0445376	FALSE	TRUE
SRR073729	PRJNA153913		196.198	176.669	2.73987	0.00614639	0.0445811	FALSE	TRUE
SRR1633341	PRJNA265099		248.572	-1.3198	2.73888	0.00616486	0.0446743	FALSE	TRUE
SRR897837	PRJNA208369		29.567	-27.7106	2.73818	0.00617793	0.0447294	FALSE	TRUE
SRR2937129	PRJNA302818	lcl_s4u_capturing	-122.19	5.76606	2.73754	0.00618999	0.0447727	FALSE	TRUE
SRR1643328	PRJNA266526		286.054	16.4463	2.73641	0.00621129	0.0449023	FALSE	TRUE
SRR2501678	PRJNA296798		251.223	-12.0877	2.73616	0.00621613	0.0449391	FALSE	TRUE
ERR866152	PRJEB7955	h9	378.485	-14.4073	2.73581	0.00622269	0.0449861	FALSE	TRUE
SRR1216012	PRJNA208369		14.5028	-42.0305	2.73527	0.00623286	0.0450431	FALSE	TRUE
SRR2443200	PRJNA294187	blood	-232.912	-197.461	2.73295	0.00627702	0.0453025	FALSE	TRUE
ERR342856	PRJEB4618	hepg2	-95.7351	94.1285	2.73262	0.00628332	0.045306	FALSE	TRUE
ERR1274917	PRJEB7388	ipsc	258.237	-27.7677	2.73214	0.00629251	0.0453477	FALSE	TRUE
SRR1918459	PRJNA278767	AML	-272.611	34.0132	2.73054	0.00632297	0.0454807	FALSE	TRUE
SRR1639071	PRJNA266234		230.795	-26.0342	2.73021	0.00632946	0.0454981	FALSE	TRUE
SRR3469563	PRJNA30709	hepg2	-104.723	93.3296	2.72875	0.00635745	0.0456362	FALSE	TRUE
SRR1608811	PRJNA263397	AML	-252.065	53.7606	2.72836	0.00636511	0.045661	FALSE	TRUE
SRR3469562	PRJNA30709	hepg2	-105.381	93.6167	2.72672	0.00639678	0.0458275	FALSE	TRUE
ERR188065	PRJEB3366	lcl	-230.411	175.599	2.72564	0.0064177	0.0459527	FALSE	TRUE
ERR342897	PRJEB4618	hepg2	-95.249	94.011	2.72516	0.00642709	0.0460236	FALSE	TRUE
SRR897108	PRJNA208369		30.952	-5.16584	2.72493	0.0064315	0.0460236	FALSE	TRUE
SRR2937233	PRJNA302818	lcl_s4u_capturing	-129.291	6.96208	2.72397	0.00645029	0.0460877	FALSE	TRUE
SRR1608559	PRJNA263397	AML	-251.759	36.9025	2.72386	0.0064523	0.0460877	FALSE	TRUE
ERR978174	PRJEB10204	pancreas	8.73452	69.0034	2.72371	0.00645529	0.0460877	FALSE	TRUE
ERR878023	PRJEB7955	h9	377.655	-15.1732	2.72357	0.00645812	0.0460877	FALSE	TRUE
SRR2038487	PRJNA265099	hipsc18b	255.842	-8.89832	2.7234	0.00646136	0.0460987	FALSE	TRUE
SRR1917009	PRJNA278477	Choriocarcinoma trophoblast	-94.4963	247.447	2.72327	0.00646393	0.0461147	FALSE	TRUE
SRR836532	PRJNA200967		198.206	-43.9335	2.723	0.00646926	0.0461583	FALSE	TRUE
SRR1576484	PRJNA261255	ipsc	193.356	-40.5429	2.72185	0.00649167	0.0462781	FALSE	TRUE
SRR3146490	PRJNA310988	monocytes	-243.834	-6.82889	2.72184	0.00649186	0.0462781	FALSE	TRUE
SRR897810	PRJNA208369		30.7105	-29.9215	2.72139	0.00650084	0.0462853	FALSE	TRUE
SRR2925160	PRJNA302748		78.3998	71.8718	2.72126	0.00650339	0.0462853	FALSE	TRUE
SRR031829	PRJNA122271	lcl	-140.886	50.6901	2.72123	0.00650392	0.0462853	FALSE	TRUE
SRR823338	PRJNA196615		126.429	56.189	2.72111	0.00650633	0.0462853	FALSE	TRUE
SRR3235938	PRJNA315611	blood	-221.307	-167.109	2.72088	0.00651083	0.0463162	FALSE	TRUE
SRR2983164	PRJNA305514	hsb-2	-202.588	114.637	2.72064	0.00651562	0.0463296	FALSE	TRUE
SRR1917005	PRJNA278477	Choriocarcinoma trophoblast	-93.2759	247.508	2.72043	0.00651969	0.0463455	FALSE	TRUE
SRR2000183	PRJNA282454		242.339	-3.23645	2.71947	0.00653862	0.0464487	FALSE	TRUE
SRR1232274	PRJNA244340	cutll1	-204.196	119.547	2.71915	0.00654507	0.046477	FALSE	TRUE
SRR1385242	PRJNA252615		106.66	41.03	2.71901	0.00654768	0.0464829	FALSE	TRUE
SRR597912	PRJNA178020	h1	259.763	-18.4912	2.7184	0.00655976	0.0465436	FALSE	TRUE
SRR2937287	PRJNA302818	lcl_s4u_capturing	-129.479	11.9535	2.71802	0.00656735	0.0465744	FALSE	TRUE
SRR1917010	PRJNA278477	Choriocarcinoma trophoblast	-94.9605	248	2.7177	0.00657378	0.0466052	FALSE	TRUE
SRR031882	PRJNA122271	lcl	-140.447	50.9858	2.71755	0.00657681	0.0466135	FALSE	TRUE
SRR960470	PRJNA217781	hek293	199.365	170.108	2.71723	0.00658314	0.0466476	FALSE	TRUE
SRR897437	PRJNA208369		30.603	-23.6157	2.71707	0.0065863	0.0466658	FALSE	TRUE
ERR1377168	PRJEB13731	fibroblast	133.103	47.3625	2.71677	0.00659233	0.046675	FALSE	TRUE
SRR3235925	PRJNA315611	blood	-218.304	-167.064	2.71617	0.00660419	0.0467305	FALSE	TRUE
SRR1812749	PRJNA276003	B-cells	-315.282	-46.0169	2.7154	0.00661954	0.0467859	FALSE	TRUE
SRR1740035	PRJNA271578	B-cells	-312.149	-56.9522	2.7134	0.00665958	0.0469844	FALSE	TRUE
ERR315406	PRJEB4337	Bone marrow	-265.453	40.3363	2.7133	0.00666175	0.0469851	FALSE	TRUE
SRR897067	PRJNA208369		54.9272	-20.5977	2.71225	0.00668288	0.047123	FALSE	TRUE
SRR896674	PRJNA208369		-63.5113	-17.2021	2.71184	0.00669111	0.0471907	FALSE	TRUE
SRR2038473	PRJNA265099	hues48	255.218	-8.39474	2.71157	0.00669661	0.0472261	FALSE	TRUE
SRR1528559	PRJNA256302	hcc1599	38.0092	73.8269	2.71022	0.00672379	0.0473639	FALSE	TRUE
SRR1551110	PRJNA258216	B-cells	-309.235	-55.7391	2.70891	0.00675056	0.0474981	FALSE	TRUE
SRR3470658	PRJNA320221	h1	36.8512	70.4789	2.70843	0.00676024	0.0475148	FALSE	TRUE
SRR616152	PRJNA179305		120.657	47.455	2.7084	0.00676095	0.0475148	FALSE	TRUE
SRR1686364	PRJNA268951	brain	203.815	-42.238	2.70818	0.00676537	0.0475352	FALSE	TRUE
SRR2501679	PRJNA296798		250.824	-13.0882	2.70791	0.00677092	0.0475543	FALSE	TRUE
SRR1918685	PRJNA278767	AML	-260.334	37.9574	2.70783	0.00677244	0.0475543	FALSE	TRUE
SRR1633274	PRJNA265099	a549	245.963	-2.02575	2.70568	0.00681654	0.0477567	FALSE	TRUE
SRR2017561	PRJNA283827	mcf7	59.9378	90.5257	2.70419	0.00684701	0.0479695	FALSE	TRUE
SRR620031	PRJNA181310	Bone marrow	-251.754	41.7695	2.70379	0.00685539	0.0479931	FALSE	TRUE
SRR1812706	PRJNA276003	B-cells	-314.797	-45.989	2.70372	0.00685684	0.0479936	FALSE	TRUE
SRR960457	PRJNA217781	hek293	199.463	170.683	2.70337	0.00686407	0.0480137	FALSE	TRUE
SRR1139362	PRJNA236130	hgdp00854	-232.176	183.59	2.70335	0.0068645	0.0480137	FALSE	TRUE
SRR1576853	PRJNA261297	ipsc	212.225	-44.1308	2.70322	0.00686712	0.0480137	FALSE	TRUE
SRR031924	PRJNA122271	lcl	-141.251	52.5928	2.70295	0.00687262	0.0480137	FALSE	TRUE
SRR1608857	PRJNA263397	AML	-255.013	62.2329	2.7029	0.00687379	0.0480137	FALSE	TRUE
SRR896691	PRJNA208369		-60.8818	-17.1564	2.70227	0.00688682	0.0480712	FALSE	TRUE
SRR1259326	PRJNA245235	hek293	203.282	175.159	2.70145	0.00690389	0.0481894	FALSE	TRUE
SRR2049743	PRJNA285798	blood	-254.114	-187.521	2.70115	0.00691	0.0482161	FALSE	TRUE
SRR925690	PRJNA210428	breast	40.5707	77.0085	2.7009	0.00691515	0.0482161	FALSE	TRUE
SRR2541172	PRJNA297425		155.665	93.3685	2.70085	0.00691623	0.0482161	FALSE	TRUE
SRR897834	PRJNA208369		29.4681	-28.3431	2.70035	0.00692675	0.0482562	FALSE	TRUE
SRR897444	PRJNA208369		35.3035	-11.8447	2.70004	0.00693314	0.048308	FALSE	TRUE
SRR514142	PRJNA168981		191.497	-56.531	2.69972	0.00693972	0.0483354	FALSE	TRUE
SRR1918475	PRJNA278767	AML	-263.013	40.2422	2.69922	0.00695027	0.0484116	FALSE	TRUE
ERR266332	PRJEB1195		192.935	-39.1084	2.69848	0.00696566	0.0484465	FALSE	TRUE
SRR1918169	PRJNA278311		-307.321	-46.5992	2.69839	0.00696761	0.0484465	FALSE	TRUE
SRR2636905	PRJNA298568	hek293	191.246	178.062	2.69765	0.00698299	0.0485278	FALSE	TRUE
SRR2937294	PRJNA302818	lcl_s4u_capturing	-132.164	12.85	2.69718	0.00699303	0.0485589	FALSE	TRUE
SRR2937229	PRJNA302818	lcl_s4u_capturing	-122.735	6.87446	2.69717	0.00699317	0.0485589	FALSE	TRUE
SRR2049781	PRJNA285798	blood	-253.231	-190.776	2.69673	0.00700238	0.0485961	FALSE	TRUE
SRR1282064	PRJNA246532	reh-r	-202.714	108.592	2.69603	0.00701707	0.048665	FALSE	TRUE
SRR3235787	PRJNA315611	blood	-216.557	-171.289	2.69514	0.00703587	0.048768	FALSE	TRUE
SRR1918293	PRJNA278767	AML	-264.35	44.6828	2.69451	0.00704924	0.0488273	FALSE	TRUE
SRR1258218	PRJNA245078	lcl	-226.378	170.502	2.69443	0.00705095	0.0488373	FALSE	TRUE
ERR207980	PRJEB1195		200.834	-33.2233	2.69393	0.00706154	0.048884	FALSE	TRUE
SRR034164	PRJNA117631	lcl	-139.839	50.7924	2.69381	0.0070641	0.0488843	FALSE	TRUE
SRR1294107	PRJNA248289	ipsc	255.45	-11.7617	2.69354	0.0070697	0.0489167	FALSE	TRUE
SRR1918554	PRJNA278767	AML	-258.709	29.8027	2.69352	0.00707022	0.0489167	FALSE	TRUE
SRR1608805	PRJNA263397	AML	-252.101	54.4234	2.6935	0.00707055	0.0489167	FALSE	TRUE
SRR2937130	PRJNA302818	lcl_s4u_capturing	-122.252	5.98606	2.69317	0.00707762	0.0489461	FALSE	TRUE
SRR2937232	PRJNA302818	lcl_s4u_capturing	-129.074	6.25316	2.69253	0.00709111	0.0490243	FALSE	TRUE
ERR862971	PRJEB7955	h9	378.242	-13.748	2.69234	0.00709516	0.0490272	FALSE	TRUE
SRR927431	PRJNA210757	PBMC	-249.108	-74.2572	2.69197	0.00710321	0.0490761	FALSE	TRUE
ERR1338027	PRJEB13167		195.974	-45.5657	2.69097	0.00712457	0.0492123	FALSE	TRUE
SRR897831	PRJNA208369		29.2721	-27.9358	2.69074	0.00712934	0.0492198	FALSE	TRUE
SRR1608900	PRJNA263397	AML	-259.338	66.381	2.68942	0.00715761	0.0494092	FALSE	TRUE
SRR031871	PRJNA122271	lcl	-145.536	50.5687	2.68928	0.00716065	0.0494166	FALSE	TRUE
SRR1917013	PRJNA278477	Choriocarcinoma trophoblast	-94.4669	247.863	2.68901	0.00716645	0.0494603	FALSE	TRUE
SRR1918285	PRJNA278767	AML	-266.501	51.0289	2.68874	0.0071722	0.0494895	FALSE	TRUE
SRR2049706	PRJNA285798	blood	-250.508	-182.279	2.68867	0.00717373	0.0494993	FALSE	TRUE
SRR1916987	PRJNA278477	Choriocarcinoma trophoblast	-92.8296	248.569	2.68792	0.00718996	0.049601	FALSE	TRUE
SRR2937026	PRJNA302818	lcl_s4u_capturing	-121.594	8.43763	2.68728	0.00720373	0.0496954	FALSE	TRUE
SRR897065	PRJNA208369		54.6089	-20.1463	2.68699	0.00720988	0.0497124	FALSE	TRUE
SRR1232258	PRJNA244342	cem	-202.668	117.826	2.6864	0.00722263	0.0497561	FALSE	TRUE
SRR1232272	PRJNA244340	cutll1	-204.038	119.68	2.68631	0.00722466	0.0497586	FALSE	TRUE
SRR1518361	PRJNA255448		185.994	164.782	2.68602	0.00723081	0.0497708	FALSE	TRUE
ERR553460	PRJEB6651	hek293	196.792	173.699	2.68602	0.00723093	0.0497708	FALSE	TRUE
SRR927191	PRJNA210787	caco-2	29.5668	76.8955	2.68551	0.00724187	0.0498287	FALSE	TRUE
SRR1448790	PRJNA253315	imr90	117.741	69.0024	2.68533	0.00724579	0.0498384	FALSE	TRUE
SRR650200	PRJNA186504	bladder	-21.4067	-141.046	2.68517	0.00724937	0.0498529	FALSE	TRUE
SRR1918751	PRJNA278767	AML	-278.326	54.7	2.68463	0.00726111	0.0498964	FALSE	TRUE
ERR878011	PRJEB7955	h9	374.49	-13.8434	2.68416	0.00727115	0.0499494	FALSE	TRUE
ERR188343	PRJEB3366	lcl	-218.097	178.491	2.68342	0.00728739	0.0500385	FALSE	FALSE
SRR031920	PRJNA122271	lcl	-144.885	48.7386	2.68294	0.00729788	0.0500962	FALSE	FALSE
SRR031912	PRJNA122271	lcl	-142.569	51.6795	2.68269	0.00730318	0.0501155	FALSE	FALSE
SRR1918394	PRJNA278767	AML	-281.219	41.4414	2.68244	0.00730865	0.050125	FALSE	FALSE
SRR2050921	PRJNA262128	lung	35.7527	71.1442	2.68234	0.00731088	0.050125	FALSE	FALSE
SRR1274547	PRJNA246387	h1	245.377	-19.754	2.68223	0.00731334	0.0501394	FALSE	FALSE
SRR897829	PRJNA208369		29.8205	-28.5949	2.68206	0.00731708	0.0501585	FALSE	FALSE
SRR1812731	PRJNA276003	B-cells	-313.529	-45.8473	2.68098	0.00734071	0.0502686	FALSE	FALSE
SRR3168484	PRJNA311990		123.089	152.825	2.6809	0.0073425	0.0502686	FALSE	FALSE
SRR1554583	PRJNA258554	htert-rpe1	83.7497	68.8161	2.6809	0.00734252	0.0502686	FALSE	FALSE
SRR1918684	PRJNA278767	AML	-262.47	41.3879	2.6806	0.00734897	0.0503044	FALSE	FALSE
SRR031862	PRJNA122271	lcl	-146.465	47.5566	2.68016	0.00735867	0.0503307	FALSE	FALSE
SRR1348566	PRJNA196928	ipsc	243.42	-21.2448	2.67891	0.00738628	0.0504619	FALSE	FALSE
SRR1556218	PRJNA259212	low passage primary melanoma cultures	62.3915	29.0292	2.67888	0.00738691	0.0504619	FALSE	FALSE
ERR833255	PRJEB8960		-231.864	-179.764	2.6788	0.00738868	0.0504619	FALSE	FALSE
SRR1153279	PRJNA237119		-218.115	75.3963	2.67803	0.00740569	0.0505911	FALSE	FALSE
ERR866153	PRJEB7955	h9	379.104	-14.8304	2.67615	0.00744739	0.0508415	FALSE	FALSE
SRR2970559	PRJNA304716		194.689	175.314	2.67563	0.00745881	0.0508984	FALSE	FALSE
SRR2003933	SRP057855		182.129	-44.6463	2.67552	0.00746131	0.0509076	FALSE	FALSE
SRR1691646	PRJNA269142	bone marrow	-268.711	35.2596	2.67543	0.0074634	0.0509076	FALSE	FALSE
SRR3192546	PRJNA30709		75.1858	81.4836	2.67492	0.0074747	0.0509909	FALSE	FALSE
SRR3236047	PRJNA315611	blood	-216.789	-173.56	2.67478	0.00747779	0.0510026	FALSE	FALSE
SRR521538	SRP014320		94.2675	237.322	2.6736	0.00750426	0.0511954	FALSE	FALSE
ERR862946	PRJEB7955	h9	372.859	-14.7546	2.67348	0.00750683	0.0511954	FALSE	FALSE
SRR3469448	PRJNA30709	hepg2	-104.221	96.1208	2.67325	0.00751208	0.0512118	FALSE	FALSE
SRR1182104	PRJNA237340	pancreas	-31.6506	-150.592	2.67209	0.00753802	0.051371	FALSE	FALSE
SRR2001848	PRJNA282593		206.168	-37.2807	2.6718	0.00754447	0.051385	FALSE	FALSE
SRR1608551	PRJNA263397	AML	-256.887	41.2705	2.67168	0.00754721	0.0513918	FALSE	FALSE
SRR1274543	PRJNA246387	h1	243.698	-18.7443	2.67155	0.00755011	0.0514058	FALSE	FALSE
SRR032240	PRJNA117631	lcl	-144.068	56.7088	2.67068	0.00756971	0.0515119	FALSE	FALSE
SRR1608891	PRJNA263397	AML	-257.787	59.0073	2.67014	0.00758197	0.0515441	FALSE	FALSE
SRR962601	PRJNA217945	lymphoma	-58.4445	-81.3277	2.66926	0.00760179	0.0516453	FALSE	FALSE
SRR2038470	PRJNA265099	hues28	253.245	-12.2234	2.66859	0.00761713	0.0516904	FALSE	FALSE
ERR1203472	PRJEB7388	ipsc	259.981	-27.2295	2.66853	0.00761835	0.0516904	FALSE	FALSE
SRR427100	PRJNA155821	hepg2	-96.6208	92.4663	2.66845	0.00762017	0.0516904	FALSE	FALSE
SRR392892	PRJNA150409		106.652	39.5226	2.66813	0.00762754	0.0517097	FALSE	FALSE
SRR2925764	PRJNA301337		-226.182	-169.262	2.66806	0.007629	0.0517097	FALSE	FALSE
SRR1024156	PRJNA226648	gm12878	-138.646	34.4995	2.66797	0.00763101	0.0517097	FALSE	FALSE
SRR948491	PRJNA214428	ALL	-260.796	51.9973	2.66797	0.00763121	0.0517097	FALSE	FALSE
SRR032252	PRJNA117631	lcl	-139.935	54.3493	2.66776	0.00763591	0.0517496	FALSE	FALSE
SRR3090768	PRJNA290903	zr-75-30	118.334	149.305	2.66753	0.00764112	0.0517848	FALSE	FALSE
SRR1949822	PRJNA280078	blood	-243.077	-129.333	2.66605	0.00767482	0.0519787	FALSE	FALSE
SRR960469	PRJNA217781	hek293	199.374	171.076	2.66599	0.00767613	0.0519787	FALSE	FALSE
SRR1918310	PRJNA278767	AML	-264.324	41.7431	2.66494	0.00770031	0.0521173	FALSE	FALSE
SRR805877	PRJNA197199	mcf7	-22.4154	-0.696275	2.66421	0.00771694	0.0521768	FALSE	FALSE
SRR1191349	PRJNA233943	MRC-5	86.6256	46.0796	2.66415	0.00771841	0.0521768	FALSE	FALSE
SRR1107930	PRJNA234510	hepg2	-93.7359	93.6406	2.6635	0.00773317	0.052259	FALSE	FALSE
SRR1608876	PRJNA263397	AML	-259.128	68.6349	2.66339	0.00773567	0.0522655	FALSE	FALSE
SRR3576776	PRJNA322427		36.732	62.4084	2.66239	0.00775883	0.0523825	FALSE	FALSE
SRR1918460	PRJNA278767	AML	-273.095	34.0688	2.66214	0.0077645	0.0524056	FALSE	FALSE
ERR1338030	PRJEB13167		196.011	-44.9624	2.66134	0.00778311	0.0524599	FALSE	FALSE
SRR1958165	PRJNA192215		239.08	-21.5372	2.66063	0.00779939	0.0525772	FALSE	FALSE
SRR1918457	PRJNA278767	AML	-270.056	34.0842	2.66048	0.00780298	0.0525835	FALSE	FALSE
SRR1274565	PRJNA246387	h1	246.154	-17.2456	2.66023	0.00780867	0.0525835	FALSE	FALSE
SRR1232259	PRJNA244342	cem	-202.938	117.683	2.66009	0.00781189	0.0525835	FALSE	FALSE
SRR934645	PRJNA210428	breast	17.9657	48.8824	2.65993	0.00781578	0.0525835	FALSE	FALSE
SRR1916996	PRJNA278477	Choriocarcinoma trophoblast	-93.6731	247.17	2.65992	0.00781581	0.0525835	FALSE	FALSE
SRR1633338	PRJNA265099		251.898	-6.54214	2.65985	0.00781744	0.0525835	FALSE	FALSE
SRR1191346	PRJNA233943	MRC-5	86.4498	45.9647	2.65829	0.00785373	0.052837	FALSE	FALSE
SRR1273707	PRJNA246355	human Neural Stem Cells (hNSCs)	209.75	-40.8346	2.65788	0.00786347	0.0528773	FALSE	FALSE
SRR389025	PRJNA151489	a549	64.9548	108.23	2.6571	0.00788157	0.0529631	FALSE	FALSE
SRR896695	PRJNA208369		12.8915	-21.5131	2.65618	0.00790307	0.0530551	FALSE	FALSE
SRR3106368	PRJNA309166		258.161	12.1855	2.65616	0.00790372	0.0530551	FALSE	FALSE
SRR1554568	PRJNA245228		196.589	-56.5466	2.65595	0.00790862	0.0530551	FALSE	FALSE
SRR2000176	PRJNA282454		236.707	2.20477	2.65582	0.0079115	0.0530551	FALSE	FALSE
SRR3317031	PRJNA316990	jeg3	-90.93	243.509	2.65554	0.00791816	0.053056	FALSE	FALSE
SRR1686367	PRJNA268951	brain	204.403	-42.4133	2.65528	0.00792433	0.0530904	FALSE	FALSE
SRR1633276	PRJNA265099		246.455	-1.26346	2.65494	0.00793227	0.0531506	FALSE	FALSE
SRR2072604	PRJNA287649	blood	-269.604	28.6602	2.65476	0.00793649	0.0531616	FALSE	FALSE
SRR897823	PRJNA208369		29.4082	-27.7014	2.65469	0.00793818	0.0531632	FALSE	FALSE
SRR1664738	PRJNA268433		200.974	174.436	2.65443	0.00794423	0.0531643	FALSE	FALSE
SRR1268069	PRJNA246060	blood	-231.728	-195.239	2.65442	0.00794445	0.0531643	FALSE	FALSE
SRR1503203	PRJNA254050	ch-crpc	59.4265	92.416	2.65439	0.00794531	0.0531643	FALSE	FALSE
ERR208004	PRJEB1195		202.002	-33.864	2.65432	0.0079468	0.0531643	FALSE	FALSE
SRR1740034	PRJNA271578	B-cells	-312.154	-56.5079	2.65416	0.00795056	0.0531643	FALSE	FALSE
ERR866168	PRJEB7955	h9	376.575	-13.4675	2.65406	0.00795306	0.0531643	FALSE	FALSE
SRR1562745	PRJNA260053	iPSC	247.919	-24.0375	2.65254	0.00798895	0.0533723	FALSE	FALSE
SRR1576864	PRJNA261297	ipsc	211.59	-45.6563	2.65155	0.00801225	0.0534663	FALSE	FALSE
SRR1259324	PRJNA245235	hek293	202.622	174.771	2.65131	0.0080179	0.0534841	FALSE	FALSE
SRR3235924	PRJNA315611	blood	-220.935	-167.957	2.65088	0.00802817	0.053508	FALSE	FALSE
SRR1028347	PRJNA227902	ipsc	260.594	-15.696	2.65076	0.008031	0.053508	FALSE	FALSE
SRR3576742	PRJNA322427		36.4526	62.2715	2.65073	0.0080317	0.053508	FALSE	FALSE
SRR1608528	PRJNA263397	AML	-251.673	45.7864	2.65068	0.00803305	0.053508	FALSE	FALSE
SRR925734	PRJNA210428	breast	39.7237	76.7223	2.65017	0.00804524	0.0535583	FALSE	FALSE
SRR1576856	PRJNA261297	ipsc	212.062	-44.6426	2.64973	0.0080557	0.0536063	FALSE	FALSE
SRR2016979	PRJNA283838		74.9995	83.6309	2.64944	0.00806255	0.0536474	FALSE	FALSE
SRR1608754	PRJNA263397	AML	-270.818	34.4382	2.64814	0.00809367	0.0538095	FALSE	FALSE
SRR1640718	PRJNA266431		203.058	-32.2854	2.64752	0.00810848	0.0538695	FALSE	FALSE
SRR1304096	PRJNA249062	ipsc	109.63	41.7921	2.64744	0.00811035	0.0538779	FALSE	FALSE
SRR3236059	PRJNA315611	blood	-213.145	-169.36	2.64611	0.00814237	0.0540816	FALSE	FALSE
SRR1643205	PRJNA266526		261.792	-16.1417	2.64543	0.0081588	0.0541725	FALSE	FALSE
SRR1917002	PRJNA278477	Choriocarcinoma trophoblast	-92.9903	247.785	2.64434	0.00818497	0.0543072	FALSE	FALSE
SRR2049714	PRJNA285798	blood	-252.606	-192.854	2.6443	0.00818608	0.0543072	FALSE	FALSE
SRR1216018	PRJNA208369		14.774	-41.0516	2.64418	0.00818893	0.0543132	FALSE	FALSE
SRR869307	PRJNA205857	imr90	120.062	65.7748	2.64234	0.00823356	0.0546378	FALSE	FALSE
ERR866173	PRJEB7955	h9	377.236	-15.8985	2.6413	0.00825893	0.0547294	FALSE	FALSE
SRR896727	PRJNA208369		26.726	-14.1421	2.64083	0.00827035	0.0547827	FALSE	FALSE
ERR361242	PRJEB4879	h1	249.949	1.14655	2.64079	0.00827121	0.0547827	FALSE	FALSE
SRR034194	PRJNA117631	lcl	-144.328	55.9693	2.64019	0.00828607	0.0548579	FALSE	FALSE
SRR898244	PRJNA208369		42.5418	-32.8226	2.63986	0.0082941	0.0549099	FALSE	FALSE
SRR896717	PRJNA208369		12.2222	-22.9194	2.63873	0.00832178	0.0550438	FALSE	FALSE
SRR1554586	PRJNA258554	epithelial tissue	86.7072	65.5893	2.63851	0.00832709	0.0550773	FALSE	FALSE
SRR1195590	PRJNA241371	h9	267.269	30.1663	2.63821	0.0083344	0.0551199	FALSE	FALSE
SRR1917028	PRJNA278477	Choriocarcinoma trophoblast	-94.903	248.065	2.63789	0.00834232	0.0551349	FALSE	FALSE
SRR2052722	PRJNA285953	blood	-240.957	-189.556	2.63769	0.00834731	0.055144	FALSE	FALSE
SRR597902	PRJNA178020		258.641	-8.03976	2.6374	0.00835439	0.055182	FALSE	FALSE
ERR208908	PRJEB1200		32.1565	78.2618	2.63685	0.00836806	0.0552521	FALSE	FALSE
SRR805726	PRJNA196147	B-cells	-316.456	-55.1047	2.63641	0.0083789	0.0552865	FALSE	FALSE
SRR934755	PRJNA212047	brain	183.517	-131.487	2.63523	0.00840809	0.0554391	FALSE	FALSE
SRR1576839	PRJNA261297	ipsc	212.38	-44.9445	2.63509	0.00841152	0.0554631	FALSE	FALSE
SRR353528	PRJNA148039		-211.043	158.952	2.63419	0.00843375	0.055587	FALSE	FALSE
ERR862977	PRJEB7955	h9	378.994	-14.1818	2.63393	0.00844038	0.0556063	FALSE	FALSE
SRR1743978	PRJNA271704	T-cells	-234.002	-54.8136	2.63355	0.00844978	0.0556451	FALSE	FALSE
SRR1608807	PRJNA263397	AML	-251.869	54.0716	2.63353	0.00845013	0.0556451	FALSE	FALSE
ERR658223	PRJEB7574		61.8807	62.201	2.63266	0.00847179	0.0557297	FALSE	FALSE
SRR2636911	PRJNA298568	hek293	190.717	177.845	2.63241	0.00847807	0.0557628	FALSE	FALSE
SRR897485	PRJNA208369		32.1845	-4.01965	2.63232	0.00848035	0.0557638	FALSE	FALSE
SRR1616922	PRJNA264334	m410	66.0852	75.7746	2.63217	0.00848407	0.0557762	FALSE	FALSE
ERR866183	PRJEB7955	h9	375.874	-14.6973	2.63132	0.00850535	0.0559078	FALSE	FALSE
ERR342844	PRJEB4618		150.827	128.591	2.63104	0.00851236	0.0559212	FALSE	FALSE
SRR934237	PRJNA211925	cord blood	-224.371	26.2044	2.63042	0.00852801	0.0559652	FALSE	FALSE
SRR1580547	PRJNA261431	mel1.12	67.2679	36.6844	2.63038	0.00852905	0.0559652	FALSE	FALSE
SRR1633268	PRJNA265099		240.167	11.9685	2.62991	0.00854068	0.0559927	FALSE	FALSE
SRR1576836	PRJNA261297	h1	212.361	-46.3271	2.62958	0.00854915	0.056016	FALSE	FALSE
SRR2148721	PRJNA292133	bone marrow	-250.822	31.1409	2.62916	0.00855966	0.0560681	FALSE	FALSE
SRR2148716	PRJNA292133	bone marrow	-251.2	31.8039	2.62818	0.00858429	0.0561972	FALSE	FALSE
SRR3479243	PRJNA266072	hek293	190.487	175.801	2.62746	0.00860244	0.0562902	FALSE	FALSE
SRR836530	PRJNA200967		199.044	-45.5762	2.62727	0.00860735	0.0562956	FALSE	FALSE
SRR3191544	PRJNA313294		199.763	-44.6202	2.62702	0.0086136	0.0563164	FALSE	FALSE
SRR1783834	PRJNA274213	intestine	96.4652	70.3509	2.62696	0.00861514	0.0563164	FALSE	FALSE
DRR006477	PRJDB2573		-249.458	-173.438	2.62656	0.00862528	0.0563394	FALSE	FALSE
SRR2990330	PRJNA305762	cap mesenchyme,pretubular aggregate	171.525	-45.6541	2.62643	0.00862866	0.0563411	FALSE	FALSE
SRR897439	PRJNA208369		33.9573	-12.0257	2.62623	0.00863362	0.0563624	FALSE	FALSE
SRR2937202	PRJNA302818	lcl_s4u_capturing	-121.453	5.22674	2.62601	0.00863922	0.0563823	FALSE	FALSE
ERR188464	PRJEB3366	lcl	-220.711	177.144	2.62554	0.00865109	0.0564499	FALSE	FALSE
SRR1956816	PRJNA280568		197.276	-39.8521	2.62493	0.0086667	0.056506	FALSE	FALSE
SRR307927	PRJNA30709	hepg2	-102.894	94.0686	2.62458	0.00867547	0.0565485	FALSE	FALSE
SRR1744874	PRJNA271796	h9	184.105	-21.7653	2.62418	0.00868572	0.0565599	FALSE	FALSE
SRR1784145	PRJNA274258	T-cells	-251.418	-77.0021	2.62396	0.00869138	0.0565751	FALSE	FALSE
SRR393821	PRJNA151051	hct116	94.9886	236.901	2.62293	0.00871773	0.0566523	FALSE	FALSE
SRR1373463	PRJNA252189	PBMC	-261.213	-54.7291	2.62253	0.00872796	0.0566523	FALSE	FALSE
SRR447178	PRJNA153783	brain	190.157	-48.6662	2.62251	0.00872849	0.0566523	FALSE	FALSE
SRR846955	PRJNA201433	blood	-232.043	-168.902	2.62251	0.00872858	0.0566523	FALSE	FALSE
SRR2071726	PRJNA287562	neutrophils	-256.686	-148.857	2.62246	0.00872974	0.0566523	FALSE	FALSE
SRR1554587	PRJNA258554	htert-rpe1	86.4079	64.3203	2.62241	0.00873106	0.0566554	FALSE	FALSE
SRR447174	PRJNA153783	brain	190.467	-48.3733	2.62209	0.00873922	0.0566946	FALSE	FALSE
SRR3147774	PRJNA311008	huvec	-59.1948	145.7	2.62134	0.00875859	0.0568008	FALSE	FALSE
ERR204952	PRJEB3366	lcl	-223.174	174.11	2.62117	0.00876277	0.0568008	FALSE	FALSE
SRR1377182	PRJNA252429	muscle	66.6342	-254.358	2.62104	0.00876629	0.0568015	FALSE	FALSE
SRR1576874	PRJNA261297	ipsc	212.451	-45.9636	2.6207	0.00877491	0.0568475	FALSE	FALSE
SRR898266	PRJNA208369		39.2712	-25.8002	2.62044	0.00878158	0.056897	FALSE	FALSE
SRR863242	PRJNA203652	hek293	206.236	176.509	2.62035	0.00878405	0.056897	FALSE	FALSE
SRR1576885	PRJNA261297	ipsc	212.311	-45.4569	2.62004	0.00879204	0.0569481	FALSE	FALSE
SRR2056327	PRJNA286111		192.093	169.148	2.62003	0.00879216	0.0569481	FALSE	FALSE
SRR1153283	PRJNA237119		-218.61	75.3117	2.61953	0.00880516	0.0570255	FALSE	FALSE
SRR1028265	PRJNA227306	T-cells	-252.129	-60.8761	2.61939	0.00880874	0.0570375	FALSE	FALSE
SRR896714	PRJNA208369		11.602	-22.9818	2.61906	0.00881728	0.0570636	FALSE	FALSE
SRR3469390	PRJNA30709	hepg2	-103.996	94.2896	2.61836	0.00883543	0.0571242	FALSE	FALSE
ERR862945	PRJEB7955	h9	372.843	-14.1194	2.61797	0.0088455	0.0571721	FALSE	FALSE
SRR521543	SRP014320		94.2912	237.607	2.61719	0.00886565	0.0572429	FALSE	FALSE
SRR3235839	PRJNA315611	blood	-217.289	-168.567	2.61542	0.00891166	0.0574859	FALSE	FALSE
SRR2924172	PRJNA302647	neural stem cells	101.757	66.2632	2.6145	0.00893581	0.057555	FALSE	FALSE
SRR805747	PRJNA196147	B-cells	-314.803	-56.3877	2.61424	0.00894262	0.057555	FALSE	FALSE
SRR2925168	PRJNA302748		78.2227	86.7519	2.61385	0.00895291	0.0576055	FALSE	FALSE
SRR3469371	PRJNA30709	hepg2	-103.092	95.3564	2.61313	0.00897176	0.0577025	FALSE	FALSE
SRR1918645	PRJNA278767	AML	-278.245	43.5235	2.61298	0.00897575	0.0577075	FALSE	FALSE
SRR3146474	PRJNA310988	monocytes	-244.971	-5.77568	2.61262	0.00898515	0.057773	FALSE	FALSE
SRR1237988	PRJNA244582	h1	206.289	-41.0169	2.6122	0.00899612	0.057797	FALSE	FALSE
SRR387393	SRP009316		-205.33	155.865	2.61191	0.00900375	0.0578136	FALSE	FALSE
SRR398232	PRJNA156297	293t	200.216	176.961	2.61146	0.0090156	0.0578795	FALSE	FALSE
SRR1195597	PRJNA241371	ipsc	269.958	21.061	2.6108	0.00903313	0.0579897	FALSE	FALSE
SRR1061344	PRJNA232603	3-dimensional neuronal aggregates that resemble a first trimester telencephalon	197.438	-47.1931	2.60976	0.00906064	0.0581782	FALSE	FALSE
SRR1192415	PRJNA233943	MRC-5	87.2584	46.4896	2.60916	0.0090764	0.0582614	FALSE	FALSE
SRR1633289	PRJNA265099		248.749	-2.10714	2.60751	0.00912026	0.0585159	FALSE	FALSE
ERR862989	PRJEB7955	h9	375.878	-14.3243	2.60697	0.00913481	0.0585903	FALSE	FALSE
SRR3191545	PRJNA313294		200.242	-45.208	2.60653	0.00914655	0.058633	FALSE	FALSE
ERR188352	PRJEB3366	lcl	-213.563	181.123	2.60607	0.00915872	0.0586783	FALSE	FALSE
SRR3317028	PRJNA316990	jeg3	-90.7838	244.164	2.60598	0.00916116	0.0586875	FALSE	FALSE
SRR1191344	PRJNA233943	MRC-5	86.5202	46.4465	2.60543	0.00917591	0.0587681	FALSE	FALSE
SRR2443172	PRJNA294187	blood	-230.694	-198.259	2.60442	0.00920295	0.058934	FALSE	FALSE
SRR1576840	PRJNA261297	ipsc	211.938	-44.9505	2.6035	0.0092276	0.0590356	FALSE	FALSE
SRR3235827	PRJNA315611	blood	-217.163	-168.734	2.60348	0.00922818	0.0590356	FALSE	FALSE
SRR873621	PRJNA206563	iPSC	260.8	-11.3929	2.60318	0.00923644	0.0590848	FALSE	FALSE
SRR1917000	PRJNA278477	Choriocarcinoma trophoblast	-93.8755	247.568	2.60282	0.00924614	0.0591053	FALSE	FALSE
SRR2049661	PRJNA285798	blood	-255.153	-183.932	2.60275	0.00924784	0.0591053	FALSE	FALSE
SRR1643223	PRJNA266526		261.99	-15.4604	2.60216	0.00926398	0.0591746	FALSE	FALSE
SRR1424750	PRJNA253013	muscle	74.4139	-256.357	2.60194	0.00926993	0.0591995	FALSE	FALSE
ERR188476	PRJEB3366	lcl	-212.534	177.736	2.60192	0.00927031	0.0591995	FALSE	FALSE
SRR2997123	PRJNA305840	a549	66.4395	112.865	2.60168	0.00927673	0.0592374	FALSE	FALSE
SRR1608563	PRJNA263397	AML	-251.367	37.2626	2.60152	0.00928104	0.0592465	FALSE	FALSE
[truncated: 29,585 more rows]

## Sheet: Reactome
Reactome pathway	URL	Name	Enrichment Z-score	Enrichment P-value	Enrichment Q-value	Bonferroni significant	FDR 5% significant
[truncated: 1,494 more rows]

[truncated: 9 more sheets: GO_BP, GO_CC, GO_MF, KEGG, HPO, HPO_raw, MGI_MP, GtexV8, SingleCellAtlas]
