# Supplementary material for: Genetic insights into the age-specific biological mechanisms governing human ovarian aging
Source: Am J Hum Genet. 2023 Aug 4;110(9):1549–63. doi: 10.1016/j.ajhg.2023.07.006 (PMC10502738; doi:10.1016/j.ajhg.2023.07.006)
Supplement: Table S8. Pathway enrichment analysis for age 53 [file mmc8.xlsx]

## Sheet: Overview
Pathway enrichment analysis for: age51
Generated using Downstreamer 1.23-SNAPSHOT
Gene set database	Number of sets
GenePrioritization	19516
SampleEnrichment	31499
Reactome	1494
GO_BP	2818
GO_CC	563
GO_MF	764
KEGG	185
HPO	3726
HPO_raw	8853
MGI_MP	3422
GtexV8	54
SingleCellAtlas	172
Used settings
Number of permutations used for p-values: 10000
Number of permutations used for FDR: 100
Force normal pathway scores: false
Force normal GWAS gene z-scores: true
Regress out gene lengths from GWAS gene z-scores: true
Cis window definition: 250000

## Sheet: GenePrioritization
Gene ID	Gene symbol	Chromosome	Band	Start	End	Enrichment Z-score	Enrichment P-value	Enrichment Q-value	Bonferroni significant	FDR 5% significant	Distance to lead GWAS variant	GWAS variant ID	GWAS variant P-value	GWAS gene P-value
ENSG00000141867	BRD4	19	p13.12	15347647	15443356	6.78738	1.14187e-11	0	TRUE	TRUE	Trans (>250 kb)			0.808317
ENSG00000100393	EP300	22	q13.2	41487790	41576081	5.8647	4.49952e-09	0	TRUE	TRUE	Trans (>250 kb)			1.05435
ENSG00000100330	MTMR3	22	q12.2	30279144	30426855	5.46753	4.5634e-08	0	TRUE	TRUE	Trans (>250 kb)			4.35542
ENSG00000130749	ZC3H4	19	q13.32	47567444	47617009	5.34781	8.90253e-08	0	TRUE	TRUE	Trans (>250 kb)			0.573814
ENSG00000168137	SETD5	3	p25.3	9439299	9520924	5.30556	1.12327e-07	0	TRUE	TRUE	Trans (>250 kb)			0.263493
ENSG00000164080	RAD54L2	3	p21.2	51575160	51702683	5.2897	1.2252e-07	0	TRUE	TRUE	Trans (>250 kb)			7.13051
ENSG00000130723	PRRC2B	9	q34.13	134269480	134375584	5.24955	1.52473e-07	0	TRUE	TRUE	Trans (>250 kb)			2.01366
ENSG00000169925	BRD3	9	q34.2	136895427	136933657	5.20495	1.94049e-07	0	TRUE	TRUE	20967	rs9777357	5.67347e-09	6.95595
ENSG00000070444	MNT	17	p13.3	2287354	2304412	5.15782	2.49839e-07	0	TRUE	TRUE	Trans (>250 kb)			6.12694
ENSG00000127527	EPS15L1	19	p13.11	16466050	16582896	5.151	2.59102e-07	0	TRUE	TRUE	Trans (>250 kb)			0.119272
ENSG00000143376	SNX27	1	q21.3	151584541	151671567	5.08211	3.73269e-07	0	TRUE	TRUE	Trans (>250 kb)			3.65553
ENSG00000179912	R3HDM2	12	q13.3	57643392	57824788	5.04399	4.55927e-07	0	TRUE	TRUE	Trans (>250 kb)			7.13051
ENSG00000105323	HNRNPUL1	19	q13.2	41768401	41813503	4.94761	7.51302e-07	0	TRUE	TRUE	Trans (>250 kb)			2.92454
ENSG00000272333	KMT2B	19	q13.12	36208921	36229779	4.84764	1.24939e-06	0	TRUE	TRUE	Trans (>250 kb)			3.08292
ENSG00000188493	C19orf54	19	q13.2	41246761	41257458	4.80872	1.519e-06	0	TRUE	TRUE	Trans (>250 kb)			4.79981
ENSG00000107341	UBE2R2	9	p13.3	33817565	33920402	4.7871	1.69209e-06	0	TRUE	TRUE	Trans (>250 kb)			2.93368
ENSG00000100207	TCF20	22	q13.2	42556019	42739622	4.7741	1.80514e-06	0	TRUE	TRUE	Trans (>250 kb)			2.46901
ENSG00000101849	TBL1X	X	p22.31	9431335	9687780	4.76741	1.8661e-06	0	TRUE	TRUE	Trans (>250 kb)
ENSG00000132510	KDM6B	17	p13.1	7743222	7758114	4.74347	2.10084e-06	0.000645161	TRUE	TRUE	Trans (>250 kb)			2.89023
ENSG00000005339	CREBBP	16	p13.3	3775055	3930727	4.71192	2.45394e-06	0.000882353	TRUE	TRUE	Trans (>250 kb)			1.81879
ENSG00000183530	PRR14L	22	q12.2	32072242	32146126	4.68299	2.82726e-06	0.000882353	FALSE	TRUE	Trans (>250 kb)			7.13051
ENSG00000178287	SPAG11A	8	p23.1	7705398	7726389	4.63229	3.6164e-06	0.00125	FALSE	TRUE	Trans (>250 kb)
ENSG00000185219	ZNF445	3	p21.31	44481262	44519162	4.61847	3.86583e-06	0.00125	FALSE	TRUE	Trans (>250 kb)			2.15137
ENSG00000007047	MARK4	19	q13.32	45582546	45808541	4.60976	4.03135e-06	0.00125	FALSE	TRUE	Trans (>250 kb)			3.02948
ENSG00000108219	TSPAN14	10	q23.1	82213922	82292879	4.58556	4.52771e-06	0.00125	FALSE	TRUE	Trans (>250 kb)			2.28611
ENSG00000088888	MAVS	20	p13	3827487	3849280	4.57843	4.6848e-06	0.00125	FALSE	TRUE	Trans (>250 kb)			3.04205
ENSG00000167491	GATAD2A	19	p13.11	19496635	19619740	4.5688	4.90522e-06	0.00125	FALSE	TRUE	Trans (>250 kb)			1.14448
ENSG00000173262	SLC2A14	12	p13.31	7965108	8043744	4.5617	5.07418e-06	0.00146341	FALSE	TRUE	Trans (>250 kb)
ENSG00000172943	PHF8	X	p11.22	53963109	54075391	4.55656	5.19982e-06	0.00159091	FALSE	TRUE	Trans (>250 kb)
ENSG00000153487	ING1	13	q34	111365083	111373421	4.53938	5.64193e-06	0.00173913	FALSE	TRUE	Trans (>250 kb)			1.44153
ENSG00000197724	PHF2	9	q22.31	96338689	96441869	4.49332	7.01223e-06	0.002	FALSE	TRUE	Trans (>250 kb)			2.21519
ENSG00000126746	ZNF384	12	p13.31	6775643	6798738	4.47925	7.49063e-06	0.00211538	FALSE	TRUE	Trans (>250 kb)			4.1102
ENSG00000111058	ACSS3	12	q21.31	81331594	81650533	4.45911	8.23008e-06	0.00237288	FALSE	TRUE	Trans (>250 kb)			2.87427
ENSG00000142599	RERE	1	p36.23	8412457	8877702	4.44497	8.79058e-06	0.00237288	FALSE	TRUE	Trans (>250 kb)			4.06413
ENSG00000198373	WWP2	16	q22.1	69796209	69975644	4.44167	8.92622e-06	0.00237288	FALSE	TRUE	Trans (>250 kb)			2.69451
ENSG00000167548	KMT2D	12	q13.12	49412758	49453557	4.42532	9.63007e-06	0.00289157	FALSE	TRUE	Trans (>250 kb)			5.34054
ENSG00000137103	TMEM8B	9	p13.3	35814448	35854844	4.41062	1.03073e-05	0.00289157	FALSE	TRUE	Trans (>250 kb)			2.24377
ENSG00000108509	CAMTA2	17	p13.2	4871287	4890960	4.38849	1.1414e-05	0.00289157	FALSE	TRUE	98286	rs9910801	3.81227e-10	4.67407
ENSG00000065970	FOXJ2	12	p13.31	8185299	8208099	4.38163	1.17794e-05	0.00289157	FALSE	TRUE	Trans (>250 kb)
ENSG00000167595	C19orf55	19	q13.12	36249044	36261930	4.37764	1.1997e-05	0.00289157	FALSE	TRUE	Trans (>250 kb)			2.68059
ENSG00000063169	GLTSCR1	19	q13.33	48111453	48206533	4.36381	1.27816e-05	0.00289157	FALSE	TRUE	Trans (>250 kb)			0.769316
ENSG00000187605	TET3	2	p13.1	74229840	74335303	4.35031	1.35943e-05	0.00289157	FALSE	TRUE	Trans (>250 kb)			5.11556
ENSG00000059804	SLC2A3	12	p13.31	8071826	8088871	4.34999	1.36145e-05	0.00289157	FALSE	TRUE	Trans (>250 kb)
ENSG00000143847	PPFIA4	1	q32.1	202995626	203047868	4.34403	1.39892e-05	0.00289157	FALSE	TRUE	Trans (>250 kb)			3.04205
ENSG00000127511	SIN3B	19	p13.11	16940211	16991164	4.33115	1.48332e-05	0.00289157	FALSE	TRUE	Trans (>250 kb)			1.28147
ENSG00000147852	VLDLR	9	p24.2	2621834	2660053	4.32363	1.53484e-05	0.00289157	FALSE	TRUE	Trans (>250 kb)			2.38137
ENSG00000167470	MIDN	19	p13.3	1248552	1259142	4.31701	1.58158e-05	0.00289157	FALSE	TRUE	Trans (>250 kb)			2.01461
ENSG00000108349	CASC3	17	q21.1	38296571	38328436	4.31505	1.5957e-05	0.00289157	FALSE	TRUE	247338	rs12950743	6.3314e-10	2.60643
ENSG00000183864	TOB2	22	q13.2	41829496	41843027	4.31237	1.61516e-05	0.00289157	FALSE	TRUE	Trans (>250 kb)			1.9297
ENSG00000188895	MSL1	17	q21.1	38278551	38293042	4.30074	1.70232e-05	0.00305882	FALSE	TRUE	229318	rs12950743	6.3314e-10	3.18169
ENSG00000070371	CLTCL1	22	q11.21	19166986	19279239	4.27627	1.90053e-05	0.00313953	FALSE	TRUE	Trans (>250 kb)			5.76903
ENSG00000100106	TRIOBP	22	q13.1	38093011	38172563	4.24178	2.21752e-05	0.00395604	FALSE	TRUE	Trans (>250 kb)			4.93621
ENSG00000065526	SPEN	1	p36.21	16174359	16266955	4.24022	2.23297e-05	0.00395604	FALSE	TRUE	Trans (>250 kb)			2.90696
ENSG00000172939	OXSR1	3	p22.2	38206580	38296979	4.23969	2.23833e-05	0.00395604	FALSE	TRUE	Trans (>250 kb)			2.86656
ENSG00000172201	ID4	6	p22.3	19837617	19840915	4.23679	2.26742e-05	0.00413043	FALSE	TRUE	Trans (>250 kb)			2.44343
ENSG00000184634	MED12	X	q13.1	70338406	70362303	4.22978	2.33922e-05	0.0043299	FALSE	TRUE	Trans (>250 kb)
ENSG00000119596	YLPM1	14	q24.3	75230069	75322244	4.21082	2.54442e-05	0.0043299	FALSE	TRUE	Trans (>250 kb)			2.9835
ENSG00000123999	INHA	2	q35	220433884	220440435	4.20105	2.65676e-05	0.00464646	FALSE	TRUE	Trans (>250 kb)			2.42405
ENSG00000100888	CHD8	14	q11.2	21853353	21924285	4.18298	2.87712e-05	0.0051	FALSE	TRUE	Trans (>250 kb)			3.09708
ENSG00000189091	SF3B3	16	q22.1	70557691	70608820	4.17767	2.94512e-05	0.00533981	FALSE	TRUE	Trans (>250 kb)			5.59401
ENSG00000144711	IQSEC1	3	p25.2	12938719	13114617	4.17317	3.00397e-05	0.00533981	FALSE	TRUE	Trans (>250 kb)			2.68517
ENSG00000183779	ZNF703	8	p11.23	37553269	37557537	4.16274	3.14446e-05	0.00557692	FALSE	TRUE	129212	rs6468442	1.44654e-10	1.58161
ENSG00000183762	KREMEN1	22	q12.1	29469066	29564321	4.15675	3.22811e-05	0.00561905	FALSE	TRUE	Trans (>250 kb)			5.42905
ENSG00000148795	CYP17A1	10	q24.32	104590288	104597290	4.14793	3.35497e-05	0.00598214	FALSE	TRUE	50559	rs12768205	4.20108e-13	7.13051
ENSG00000141252	VPS53	17	p13.3	411908	624957	4.14265	3.43317e-05	0.00598214	FALSE	TRUE	Trans (>250 kb)			1.11041
ENSG00000174231	PRPF8	17	p13.3	1553923	1588176	4.12951	3.63543e-05	0.00598214	FALSE	TRUE	Trans (>250 kb)			2.63357
ENSG00000111859	NEDD9	6	p24.2	11183531	11382581	4.12766	3.66466e-05	0.00598214	FALSE	TRUE	94002	rs111676697	0	7.13051
ENSG00000099991	CABIN1	22	q11.23	24407642	24574596	4.12445	3.71617e-05	0.00614035	FALSE	TRUE	Trans (>250 kb)			5.82065
ENSG00000090615	GOLGA3	12	q24.33	133345495	133405444	4.12342	3.73291e-05	0.00614035	FALSE	TRUE	Trans (>250 kb)			1.84153
ENSG00000177051	FBXO46	19	q13.32	46213887	46234162	4.12134	3.76673e-05	0.00617391	FALSE	TRUE	Trans (>250 kb)			2.91564
ENSG00000056487	PHF21B	22	q13.31	45277042	45405880	4.11906	3.80421e-05	0.0062931	FALSE	TRUE	Trans (>250 kb)			3.04205
ENSG00000163932	PRKCD	3	p21.1	53190025	53226733	4.11353	3.89656e-05	0.00632479	FALSE	TRUE	Trans (>250 kb)			5.28306
ENSG00000187792	ZNF70	22	q11.23	24083769	24093279	4.10872	3.97862e-05	0.00635593	FALSE	TRUE	Trans (>250 kb)			0.669464
ENSG00000070476	ZXDC	3	q21.3	126156444	126194762	4.10505	4.04234e-05	0.00639344	FALSE	TRUE	Trans (>250 kb)			7.13051
ENSG00000172081	MOB3A	19	p13.3	2071037	2096672	4.10258	4.0856e-05	0.00639344	FALSE	TRUE	Trans (>250 kb)			3.09708
ENSG00000101493	ZNF516	18	q23	74069644	74207146	4.09904	4.14876e-05	0.00639344	FALSE	TRUE	Trans (>250 kb)			2.65422
ENSG00000166987	MBD6	12	q13.3	57914493	57923931	4.09815	4.16474e-05	0.00642276	FALSE	TRUE	Trans (>250 kb)			6.43896
ENSG00000112320	SOBP	6	q21	107811162	107981357	4.07685	4.56498e-05	0.00708661	FALSE	TRUE	Trans (>250 kb)			2.7852
ENSG00000205363	C15orf59	15	q24.1	74032141	74045088	4.06581	4.7865e-05	0.00723684	FALSE	TRUE	Trans (>250 kb)			2.02619
ENSG00000196588	MKL1	22	q13.2	40806285	41032706	4.05674	4.97619e-05	0.00723684	FALSE	TRUE	Trans (>250 kb)			2.08857
ENSG00000173366	TLR9	3	p21.2	52255097	52265206	4.05622	4.9873e-05	0.00723684	FALSE	TRUE	Trans (>250 kb)			3.46036
ENSG00000141298	SSH2	17	q11.2	27952956	28257294	4.04138	5.31383e-05	0.00723684	FALSE	TRUE	Trans (>250 kb)			0.572928
ENSG00000072062	PRKACA	19	p13.12	14202500	14228896	4.03733	5.40623e-05	0.00723684	FALSE	TRUE	188713	rs34492359	3.01939e-08	4.01058
ENSG00000090061	CCNK	14	q32.2	99947506	100001381	4.03385	5.48713e-05	0.00723684	FALSE	TRUE	Trans (>250 kb)			1.41751
ENSG00000127663	KDM4B	19	p13.3	4969125	5153606	4.03292	5.50886e-05	0.00723684	FALSE	TRUE	Trans (>250 kb)			2.25477
ENSG00000167528	ZNF641	12	q13.11	48733791	48745197	4.03277	5.51234e-05	0.00723684	FALSE	TRUE	Trans (>250 kb)			2.99441
ENSG00000138439	FAM117B	2	q33.2	203499901	203634480	4.02168	5.77856e-05	0.00723684	FALSE	TRUE	Trans (>250 kb)			7.13051
ENSG00000143126	CELSR2	1	p13.3	109792641	109818372	4.01405	5.96856e-05	0.00723684	FALSE	TRUE	Trans (>250 kb)			4.9573
ENSG00000143442	POGZ	1	q21.3	151375200	151431941	4.01149	6.03378e-05	0.00723684	FALSE	TRUE	Trans (>250 kb)			2.18557
ENSG00000161202	DVL3	3	q27.1	183873176	183891398	4.01143	6.03515e-05	0.00723684	FALSE	TRUE	123239	rs2014046	4.44089e-16	2.89849
ENSG00000170049	KCNAB3	17	p13.1	7825177	7833121	4.01075	6.0526e-05	0.00723684	FALSE	TRUE	Trans (>250 kb)			3.62671
ENSG00000166716	ZNF592	15	q25.3	85291866	85349659	4.00398	6.22848e-05	0.00723684	FALSE	TRUE	Trans (>250 kb)			3.13677
ENSG00000250091	DNAH10OS	12	q24.31	124410971	124419531	3.99704	6.4139e-05	0.00738562	FALSE	TRUE	Trans (>250 kb)			1.94194
ENSG00000125386	FAM193A	4	p16.3	2626988	2734292	3.98814	6.65925e-05	0.00746753	FALSE	TRUE	Trans (>250 kb)			2.21665
ENSG00000204842	ATXN2	12	q24.12	111890018	112037480	3.98413	6.77276e-05	0.00754839	FALSE	TRUE	Trans (>250 kb)			1.10693
ENSG00000142149	HUNK	21	q22.11	33245628	33416946	3.98057	6.87498e-05	0.00775641	FALSE	TRUE	Trans (>250 kb)			3.25377
ENSG00000173064	HECTD4	12	q24.13	112597992	112819896	3.97126	7.14921e-05	0.00796407	FALSE	TRUE	Trans (>250 kb)			1.35841
ENSG00000091542	ALKBH5	17	p11.2	18086392	18113268	3.96979	7.19365e-05	0.00796407	FALSE	TRUE	Trans (>250 kb)			2.05534
ENSG00000054965	FAM168A	11	q13.4	73111532	73309234	3.96883	7.22271e-05	0.00796407	FALSE	TRUE	Trans (>250 kb)			1.61395
ENSG00000125834	STK35	20	p13	2082257	2157684	3.96456	7.35308e-05	0.00796407	FALSE	TRUE	Trans (>250 kb)			2.02716
ENSG00000185591	SP1	12	q13.13	53773960	53810230	3.96325	7.39351e-05	0.00796407	FALSE	TRUE	Trans (>250 kb)			1.84496
ENSG00000099308	MAST3	19	p13.11	18208603	18262502	3.96266	7.4118e-05	0.00796407	FALSE	TRUE	Trans (>250 kb)			0.401868
ENSG00000086758	HUWE1	X	p11.22	53559057	53713673	3.96244	7.41872e-05	0.00796407	FALSE	TRUE	Trans (>250 kb)
ENSG00000100425	BRD1	22	q13.33	50166931	50221160	3.96181	7.43837e-05	0.00796407	FALSE	TRUE	Trans (>250 kb)			2.5776
ENSG00000129353	SLC44A2	19	p13.2	10713133	10755235	3.95333	7.70714e-05	0.00828402	FALSE	TRUE	Trans (>250 kb)			1.13321
ENSG00000172534	HCFC1	X	q28	153213004	153237258	3.94805	7.87894e-05	0.00842105	FALSE	TRUE	Trans (>250 kb)
ENSG00000117713	ARID1A	1	p36.11	27022524	27108595	3.94375	8.02187e-05	0.00861272	FALSE	TRUE	Trans (>250 kb)			0.813017
ENSG00000186566	GPATCH8	17	q21.31	42472652	42580798	3.94164	8.09268e-05	0.00861272	FALSE	TRUE	Trans (>250 kb)			2.24067
ENSG00000100417	PMM1	22	q13.2	41972898	41985894	3.93745	8.23507e-05	0.0087931	FALSE	TRUE	Trans (>250 kb)			1.19797
ENSG00000169221	TBC1D10B	16	p11.2	30368423	30381585	3.93201	8.42401e-05	0.00903409	FALSE	TRUE	Trans (>250 kb)			0.507807
ENSG00000135365	PHF21A	11	p11.2	45950871	46142985	3.91568	9.01482e-05	0.00939891	FALSE	TRUE	Trans (>250 kb)			2.11716
ENSG00000239732	TLR9	3	p21.2	52255096	52273183	3.9134	9.10067e-05	0.00939891	FALSE	TRUE	Trans (>250 kb)			3.297
ENSG00000010292	NCAPD2	12	p13.31	6602522	6641121	3.90647	9.36554e-05	0.00939891	FALSE	TRUE	Trans (>250 kb)			3.765
ENSG00000004534	RBM6	3	p21.31	49977440	50137478	3.9051	9.41847e-05	0.00939891	FALSE	TRUE	67837	rs60429865	1.17285e-08	4.80658
ENSG00000111696	NT5DC3	12	q23.3	104164231	104234975	3.90366	9.47499e-05	0.00939891	FALSE	TRUE	Trans (>250 kb)			3.29731
ENSG00000054118	THRAP3	1	p34.3	36690017	36770958	3.89895	9.66116e-05	0.00940541	FALSE	TRUE	Trans (>250 kb)			1.14207
ENSG00000135097	MSI1	12	q24.31	120779133	120806983	3.88186	0.00010366	0.00963158	FALSE	TRUE	Trans (>250 kb)			3.2375
ENSG00000126883	NUP214	9	q34.13	134000948	134110057	3.87384	0.000107134	0.00974359	FALSE	TRUE	Trans (>250 kb)			0.446295
ENSG00000197714	ZNF460	19	q13.43	57791419	57804937	3.87105	0.000108368	0.00979592	FALSE	TRUE	Trans (>250 kb)			1.33973
ENSG00000067141	NEO1	15	q24.1	73344051	73597547	3.86934	0.000109132	0.00979798	FALSE	TRUE	Trans (>250 kb)			0.0459455
ENSG00000100227	POLDIP3	22	q13.2	42979727	43010968	3.86091	0.000112967	0.0103	FALSE	TRUE	Trans (>250 kb)			2.46117
ENSG00000198625	MDM4	1	q32.1	204485511	204542871	3.85385	0.000116274	0.0103865	FALSE	TRUE	Trans (>250 kb)			3.24022
ENSG00000198646	NCOA6	20	q11.22	33284722	33413452	3.85283	0.000116758	0.0103865	FALSE	TRUE	Trans (>250 kb)			0.0441893
ENSG00000164916	FOXK1	7	p22.1	4683388	4811074	3.85122	0.000117531	0.0103865	FALSE	TRUE	Trans (>250 kb)			3.64704
ENSG00000120738	EGR1	5	q31.2	137801179	137805004	3.8505	0.000117879	0.0103865	FALSE	TRUE	Trans (>250 kb)			3.32278
ENSG00000136715	SAP130	2	q14.3	128698791	128785694	3.8392	0.000123435	0.0107109	FALSE	TRUE	Trans (>250 kb)			2.48244
ENSG00000187268	FAM9C	X	p22.2	13053737	13062801	3.83869	0.000123692	0.0107109	FALSE	TRUE	Trans (>250 kb)
ENSG00000124422	USP22	17	p11.2	20902910	20947073	3.83654	0.000124782	0.0108491	FALSE	TRUE	Trans (>250 kb)			2.77328
ENSG00000159399	HK2	2	p12	75061108	75120486	3.83361	0.000126277	0.0111268	FALSE	TRUE	Trans (>250 kb)			2.50489
ENSG00000084731	KIF3C	2	p23.3	26149471	26205618	3.82924	0.000128539	0.01125	FALSE	TRUE	Trans (>250 kb)			0.574701
ENSG00000183495	EP400	12	q24.33	132434508	132565005	3.81531	0.000136014	0.0114414	FALSE	TRUE	Trans (>250 kb)			2.25477
ENSG00000101638	ST8SIA5	18	q21.1	44259081	44339220	3.81494	0.000136216	0.0114414	FALSE	TRUE	Trans (>250 kb)			3.58579
ENSG00000175115	PACS1	11	q13.1	65837834	66012218	3.81489	0.000136244	0.0114414	FALSE	TRUE	Trans (>250 kb)			0.905098
ENSG00000100296	THOC5	22	q12.2	29901868	29951205	3.81486	0.00013626	0.0114414	FALSE	TRUE	Trans (>250 kb)			2.21958
ENSG00000139645	ANKRD52	12	q13.3	56631591	56652175	3.80008	0.00014465	0.0119027	FALSE	TRUE	Trans (>250 kb)			0.797247
ENSG00000140459	CYP11A1	15	q24.1	74630100	74660081	3.79651	0.000146749	0.0120259	FALSE	TRUE	Trans (>250 kb)			5.91557
ENSG00000099942	CRKL	22	q11.21	21271714	21308037	3.79075	0.000150191	0.0120259	FALSE	TRUE	Trans (>250 kb)			3.93733
ENSG00000169635	HIC2	22	q11.21	21771693	21805752	3.7872	0.000152353	0.012103	FALSE	TRUE	Trans (>250 kb)			2.72917
ENSG00000082701	GSK3B	3	q13.33	119540170	119813264	3.78047	0.000156534	0.0123077	FALSE	TRUE	Trans (>250 kb)			5.02417
ENSG00000074356	C17orf85	17	p13.2	3714460	3749545	3.76671	0.000165415	0.013038	FALSE	TRUE	Trans (>250 kb)			3.13677
ENSG00000077044	DGKD	2	q37.1	234263153	234380750	3.76433	0.000166993	0.0130672	FALSE	TRUE	Trans (>250 kb)			5.85051
ENSG00000104812	GYS1	19	q13.33	49471382	49496567	3.76112	0.000169151	0.0133068	FALSE	TRUE	Trans (>250 kb)			2.41701
ENSG00000141510	TP53	17	p13.1	7565097	7590856	3.75964	0.000170158	0.0133068	FALSE	TRUE	Trans (>250 kb)			4.83318
ENSG00000160888	IER2	19	p13.2	13261229	13265722	3.75728	0.000171767	0.0133068	FALSE	TRUE	Trans (>250 kb)			1.60207
ENSG00000169856	ONECUT1	15	q21.3	53049637	53083273	3.75525	0.000173171	0.0133068	FALSE	TRUE	Trans (>250 kb)			0.631984
ENSG00000267041	ZNF850	19	q13.12	37205285	37263727	3.75085	0.000176235	0.0133068	FALSE	TRUE	Trans (>250 kb)			0.810752
ENSG00000100593	ISM2	14	q24.3	77940740	77965210	3.74784	0.000178366	0.0133068	FALSE	TRUE	Trans (>250 kb)			1.67701
ENSG00000269846	RBL1	20	q11.23	35724188	35725581	3.73282	0.000189347	0.0139689	FALSE	TRUE	Trans (>250 kb)			1.71885
ENSG00000099995	SF3A1	22	q12.2	30727977	30752936	3.73165	0.000190229	0.0139689	FALSE	TRUE	Trans (>250 kb)			1.65987
ENSG00000187068	C3orf70	3	q27.2	184795838	184870802	3.71068	0.000206704	0.0148669	FALSE	TRUE	Trans (>250 kb)			2.07869
ENSG00000139718	SETD1B	12	q24.31	122242086	122270562	3.71012	0.000207161	0.0148669	FALSE	TRUE	Trans (>250 kb)			6.41761
ENSG00000165194	PCDH19	X	q22.1	99546642	99665271	3.70819	0.000208747	0.0149242	FALSE	TRUE	Trans (>250 kb)
ENSG00000085872	CHERP	19	p13.11	16628700	16653341	3.70738	0.000209411	0.0149811	FALSE	TRUE	Trans (>250 kb)			1.39262
ENSG00000006740	ARHGAP44	17	p12	12692856	12894960	3.70471	0.000211635	0.0150936	FALSE	TRUE	Trans (>250 kb)			1.63935
ENSG00000055609	KMT2C	7	q36.1	151832010	152133090	3.70168	0.000214179	0.0151481	FALSE	TRUE	Trans (>250 kb)			3.18787
ENSG00000133424	LARGE	22	q12.3	33558212	34318829	3.69243	0.000222121	0.015641	FALSE	TRUE	Trans (>250 kb)			4.42382
ENSG00000258830	RP11-123K3.4	12	q13.3	57643392	57690267	3.68207	0.000231347	0.0160219	FALSE	TRUE	Trans (>250 kb)			7.13051
ENSG00000105426	PTPRS	19	p13.3	5158506	5340814	3.66966	0.000242872	0.0161404	FALSE	TRUE	Trans (>250 kb)			2.70408
ENSG00000177302	TOP3A	17	p11.2	18174742	18218321	3.66756	0.000244879	0.0161404	FALSE	TRUE	Trans (>250 kb)			1.35778
ENSG00000132563	REEP2	5	q31.2	137774706	137782658	3.66604	0.000246338	0.0161404	FALSE	TRUE	Trans (>250 kb)			3.62882
ENSG00000114923	SLC4A3	2	q35	220492049	220506702	3.66339	0.000248901	0.0163415	FALSE	TRUE	Trans (>250 kb)			0.525422
ENSG00000135334	AKIRIN2	6	q15	88384790	88411927	3.65878	0.000253421	0.0164384	FALSE	TRUE	Trans (>250 kb)			2.2255
ENSG00000148396	SEC16A	9	q34.3	139334549	139372141	3.6586	0.000253596	0.0164384	FALSE	TRUE	Trans (>250 kb)			3.62989
ENSG00000140443	IGF1R	15	q26.3	99192200	99507759	3.65719	0.00025499	0.0164384	FALSE	TRUE	Trans (>250 kb)			2.79753
ENSG00000105220	GPI	19	q13.11	34850385	34893061	3.65719	0.000255	0.0164384	FALSE	TRUE	Trans (>250 kb)			4.19061
ENSG00000185453	C19orf68	19	q13.33	48673949	48700877	3.6548	0.000257384	0.016457	FALSE	TRUE	Trans (>250 kb)			2.45858
ENSG00000180815	MAP3K15	X	p22.12	19378174	19533379	3.65216	0.000260045	0.016457	FALSE	TRUE	Trans (>250 kb)
ENSG00000139613	SMARCC2	12	q13.2	56556767	56583351	3.65142	0.000260795	0.016457	FALSE	TRUE	Trans (>250 kb)			0.541604
ENSG00000113296	THBS4	5	q14.1	79287134	79379110	3.6495	0.00026275	0.016457	FALSE	TRUE	Trans (>250 kb)			4.09801
ENSG00000163155	LYSMD1	1	q21.3	151132224	151138424	3.64932	0.000262931	0.016457	FALSE	TRUE	Trans (>250 kb)			2.43121
ENSG00000085185	BCORL1	X	q26.1	129115083	129192058	3.64832	0.000263965	0.016457	FALSE	TRUE	Trans (>250 kb)
ENSG00000129355	CDKN2D	19	p13.2	10677138	10679735	3.64814	0.000264143	0.016457	FALSE	TRUE	Trans (>250 kb)			0.834659
ENSG00000092847	AGO1	1	p34.3	36335409	36395211	3.64414	0.000268291	0.0164821	FALSE	TRUE	Trans (>250 kb)			2.23302
ENSG00000175826	CTDNEP1	17	p13.1	7146910	7155810	3.64227	0.000270241	0.0164821	FALSE	TRUE	Trans (>250 kb)			5.41012
ENSG00000188158	NHS	X	p22.13	17393543	17754114	3.63651	0.000276354	0.0167638	FALSE	TRUE	Trans (>250 kb)
ENSG00000116035	VAX2	2	p13.3	71127720	71160576	3.63562	0.000277316	0.0167742	FALSE	TRUE	Trans (>250 kb)			4.34353
ENSG00000064999	ANKS1A	6	p21.31	34857042	35059179	3.63398	0.000279079	0.0168167	FALSE	TRUE	Trans (>250 kb)			2.25637
ENSG00000139445	FOXN4	12	q24.11	109715784	109747025	3.62165	0.000292733	0.0172063	FALSE	TRUE	Trans (>250 kb)			1.91147
ENSG00000256713	PGA5	11	q12.2	61008514	61018920	3.61859	0.000296209	0.0174051	FALSE	TRUE	Trans (>250 kb)			2.12548
ENSG00000164871	SPAG11B	8	p23.1	7300206	7321196	3.61385	0.000301678	0.0175232	FALSE	TRUE	Trans (>250 kb)
ENSG00000165868	HSPA12A	10	q25.3	118430703	118502085	3.61324	0.000302397	0.0175232	FALSE	TRUE	Trans (>250 kb)			3.95011
ENSG00000198129	DEFB107B	8	p23.1	7353368	7366833	3.61118	0.000304805	0.0175232	FALSE	TRUE	Trans (>250 kb)
ENSG00000186572	DEFB107A	8	p23.1	7669242	7673238	3.61118	0.000304809	0.0175232	FALSE	TRUE	Trans (>250 kb)
ENSG00000183044	ABAT	16	p13.2	8768422	8878432	3.60339	0.000314092	0.0180061	FALSE	TRUE	111807	rs11801	2.79449e-08	3.04205
ENSG00000044446	PHKA2	X	p22.13	18910418	19002716	3.59712	0.000321757	0.0182675	FALSE	TRUE	Trans (>250 kb)
ENSG00000072518	MARK2	11	q13.1	63606400	63678491	3.58827	0.000332881	0.0184615	FALSE	TRUE	10752	rs7946546	4.19822e-08	7.13051
ENSG00000236609	ZNF853	7	p22.1	6655248	6663921	3.58773	0.000333566	0.0184615	FALSE	TRUE	Trans (>250 kb)			0.870712
ENSG00000174498	IGDCC3	15	q22.31	65619465	65670378	3.58691	0.00033462	0.0184615	FALSE	TRUE	Trans (>250 kb)			2.65
ENSG00000074755	ZZEF1	17	p13.2	3907739	4046314	3.58485	0.000337271	0.0184615	FALSE	TRUE	Trans (>250 kb)			1.79759
ENSG00000204060	FOXO6	1	p34.2	41827594	41849262	3.58079	0.000342561	0.0186297	FALSE	TRUE	Trans (>250 kb)			4.13109
ENSG00000171467	ZNF318	6	p21.1	43274872	43337216	3.57926	0.000344573	0.0186297	FALSE	TRUE	Trans (>250 kb)			3.37726
ENSG00000181222	POLR2A	17	p13.1	7387685	7417933	3.57575	0.000349231	0.0187209	FALSE	TRUE	Trans (>250 kb)			4.64729
ENSG00000197111	PCBP2	12	q13.13	53835525	53874946	3.57505	0.000350159	0.0187246	FALSE	TRUE	Trans (>250 kb)			2.77919
ENSG00000120868	APAF1	12	q23.1	99038919	99129204	3.57111	0.000355478	0.0187679	FALSE	TRUE	Trans (>250 kb)			3.2556
ENSG00000112658	SRF	6	p21.1	43139037	43149243	3.55877	0.000372597	0.0193201	FALSE	TRUE	Trans (>250 kb)			3.88392
ENSG00000130985	UBA1	X	p11.23	47050260	47074527	3.55639	0.000375989	0.0193201	FALSE	TRUE	Trans (>250 kb)
ENSG00000185231	MC2R	18	p11.21	13882043	13915706	3.54881	0.000386983	0.0196078	FALSE	TRUE	Trans (>250 kb)			2.26443
ENSG00000162873	KLHDC8A	1	q32.1	205305220	205326218	3.54709	0.000389505	0.0196369	FALSE	TRUE	Trans (>250 kb)			4.86598
ENSG00000184009	ACTG1	17	q25.3	79476997	79490873	3.5398	0.000400433	0.0201653	FALSE	TRUE	149346	rs1137360	1.54748e-09	6.6631
ENSG00000204569	PPP1R10	6	p21.33	30568177	30586389	3.53638	0.000405645	0.0203261	FALSE	TRUE	0	rs1264423	6.82829e-09	7.13051
ENSG00000263264	CTB-133G6.1	19	p13.2	7413848	7448271	3.53613	0.000406041	0.0203261	FALSE	TRUE	Trans (>250 kb)			0.144429
ENSG00000165699	TSC1	9	q34.13	135766735	135820020	3.53543	0.00040711	0.0203261	FALSE	TRUE	Trans (>250 kb)			1.73669
ENSG00000141376	BCAS3	17	q23.2	58754814	59470199	3.53177	0.000412793	0.0206469	FALSE	TRUE	Trans (>250 kb)			1.91774
ENSG00000141068	KSR1	17	q11.1	25783670	25953461	3.53099	0.000414008	0.0206469	FALSE	TRUE	Trans (>250 kb)			1.85118
ENSG00000179363	TMEM31	X	q22.2	102965837	102968956	3.52024	0.00043116	0.0212	FALSE	TRUE	Trans (>250 kb)
ENSG00000102974	CTCF	16	q22.1	67596310	67673086	3.51641	0.000437425	0.0213528	FALSE	TRUE	Trans (>250 kb)			3.27014
ENSG00000157823	AP3S2	15	q26.1	90373831	90437574	3.51605	0.000438013	0.0213528	FALSE	TRUE	Trans (>250 kb)			2.0776
ENSG00000171105	INSR	19	p13.2	7112266	7294045	3.51227	0.000444295	0.0214698	FALSE	TRUE	Trans (>250 kb)			5.14979
ENSG00000100426	ZBED4	22	q13.33	50247490	50283726	3.50521	0.000456241	0.0218799	FALSE	TRUE	Trans (>250 kb)			1.38082
ENSG00000165863	C10orf82	10	q25.3	118423207	118429775	3.50232	0.000461228	0.0220573	FALSE	TRUE	Trans (>250 kb)			2.66281
ENSG00000074054	CLASP1	2	q14.3	122095352	122407163	3.50179	0.000462139	0.0220779	FALSE	TRUE	Trans (>250 kb)			1.95194
ENSG00000147140	NONO	X	q13.1	70503042	70521018	3.49814	0.000468514	0.0222564	FALSE	TRUE	Trans (>250 kb)
ENSG00000115318	LOXL3	2	p13.1	74759541	74782817	3.49761	0.000469448	0.0222564	FALSE	TRUE	Trans (>250 kb)			1.36825
ENSG00000155111	CDK19	6	q21	110931181	111137161	3.49712	0.000470314	0.0222564	FALSE	TRUE	Trans (>250 kb)			0.750581
ENSG00000135686	KLHL36	16	q24.1	84682131	84701292	3.4964	0.000471582	0.0222564	FALSE	TRUE	Trans (>250 kb)			2.12548
ENSG00000170345	FOS	14	q24.3	75745477	75748933	3.49322	0.000477233	0.0223664	FALSE	TRUE	Trans (>250 kb)			1.04241
ENSG00000075413	MARK3	14	q32.32	103851729	103970168	3.48951	0.000483899	0.0227919	FALSE	TRUE	Trans (>250 kb)			3.33463
ENSG00000068024	HDAC4	2	q37.3	239969864	240323348	3.48625	0.000489849	0.0229219	FALSE	TRUE	Trans (>250 kb)			3.2375
ENSG00000156304	SCAF4	21	q22.11	33043346	33104388	3.48435	0.000493327	0.0230075	FALSE	TRUE	Trans (>250 kb)			3.97724
ENSG00000080603	SRCAP	16	p11.2	30709530	30755602	3.48254	0.000496683	0.0230941	FALSE	TRUE	Trans (>250 kb)			0.16015
ENSG00000144909	OSBPL11	3	q21.2	125247702	125313934	3.48086	0.000499808	0.0230941	FALSE	TRUE	Trans (>250 kb)			2.05431
ENSG00000183955	SETD8	12	q24.31	123868320	123893905	3.48059	0.000500301	0.0230941	FALSE	TRUE	0	rs28690326	6.43929e-15	7.13051
ENSG00000140332	TLE3	15	q23	70340129	70390515	3.47513	0.000510608	0.0233088	FALSE	TRUE	Trans (>250 kb)			4.34133
ENSG00000166046	TCP11L2	12	q23.3	106695707	106740793	3.46471	0.000530796	0.0242439	FALSE	TRUE	Trans (>250 kb)			3.46036
ENSG00000166484	MAPK7	17	p11.2	19281034	19286857	3.46189	0.000536401	0.0243552	FALSE	TRUE	Trans (>250 kb)			3.04205
ENSG00000167182	SP2	17	q21.32	45973516	46006323	3.45603	0.000548201	0.0247458	FALSE	TRUE	Trans (>250 kb)			2.14134
ENSG00000167522	ANKRD11	16	q24.3	89334038	89556969	3.45439	0.000551533	0.0248193	FALSE	TRUE	228138	rs62068372	8.88178e-16	4.78273
ENSG00000177169	ULK1	12	q24.33	132379196	132407712	3.4524	0.000555624	0.0248687	FALSE	TRUE	Trans (>250 kb)			0.805194
ENSG00000174282	ZBTB4	17	p13.1	7362685	7387582	3.45169	0.000557095	0.0248687	FALSE	TRUE	Trans (>250 kb)			5.22223
ENSG00000166123	GPT2	16	q11.2	46918290	46965209	3.45095	0.000558623	0.0248687	FALSE	TRUE	Trans (>250 kb)			5.43756
ENSG00000141337	ARSG	17	q24.2	66255323	66418872	3.44595	0.000569049	0.0250948	FALSE	TRUE	Trans (>250 kb)			3.37726
ENSG00000102225	CDK16	X	p11.23	47077259	47089396	3.44529	0.000570445	0.0251064	FALSE	TRUE	Trans (>250 kb)
ENSG00000149679	CABLES2	20	q13.33	60963688	60982341	3.44142	0.000578664	0.0255035	FALSE	TRUE	Trans (>250 kb)			1.11576
ENSG00000111540	RAB5B	12	q13.2	56367697	56388490	3.44025	0.000581181	0.0255035	FALSE	TRUE	Trans (>250 kb)			1.199
ENSG00000131381	ZFYVE20	3	p25.1	15111580	15140670	3.42672	0.000610927	0.0265741	FALSE	TRUE	Trans (>250 kb)			2.15647
ENSG00000230510	PPP5D1	19	q13.32	46984053	47104457	3.41991	0.000626414	0.0269615	FALSE	TRUE	88306	rs2110577	4.18862e-10	1.06159
ENSG00000109118	PHF12	17	q11.2	27232268	27278789	3.41985	0.000626558	0.0269615	FALSE	TRUE	Trans (>250 kb)			4.00461
ENSG00000120733	KDM3B	5	q31.2	137688285	137772717	3.41953	0.000627302	0.0269615	FALSE	TRUE	Trans (>250 kb)			3.62882
ENSG00000196526	AFAP1	4	p16.1	7760441	7941653	3.41914	0.000628203	0.0269615	FALSE	TRUE	Trans (>250 kb)			4.82536
ENSG00000108306	FBXL20	17	q12	37415384	37558776	3.41841	0.000629879	0.0269615	FALSE	TRUE	211705	rs9915323	2.68012e-08	7.13051
ENSG00000103154	NECAB2	16	q23.3	84002237	84036381	3.41747	0.000632071	0.0270362	FALSE	TRUE	Trans (>250 kb)			3.89504
ENSG00000159958	TNFRSF13C	22	q13.2	42321045	42322822	3.40986	0.000649969	0.0274049	FALSE	TRUE	Trans (>250 kb)			2.07114
ENSG00000125740	FOSB	19	q13.32	45971253	45978437	3.40679	0.000657322	0.0276222	FALSE	TRUE	Trans (>250 kb)			1.96301
ENSG00000076108	BAZ2A	12	q13.3	56989380	57030600	3.40486	0.000661981	0.0276497	FALSE	TRUE	120729	rs2958137	2.16493e-14	7.13051
ENSG00000084112	SSH1	12	q24.11	109176466	109251366	3.39804	0.000678713	0.0282819	FALSE	TRUE	Trans (>250 kb)			2.89849
ENSG00000130699	TAF4	20	q13.33	60528525	60640866	3.39343	0.00069022	0.0288791	FALSE	TRUE	Trans (>250 kb)			1.53927
ENSG00000101098	RIMS4	20	q13.12	43380449	43438979	3.39132	0.00069557	0.028952	FALSE	TRUE	Trans (>250 kb)			1.34498
ENSG00000136485	DCAF7	17	q23.3	61627822	61671639	3.38983	0.000699354	0.0290414	FALSE	TRUE	Trans (>250 kb)			1.13655
ENSG00000167566	NCKAP5L	12	q13.12	50184929	50222533	3.3878	0.000704551	0.0290733	FALSE	TRUE	Trans (>250 kb)			3.88944
ENSG00000204314	PRRT1	6	p21.32	32116136	32122150	3.3863	0.000708413	0.0290733	FALSE	TRUE	7361	rs4433012	3.50893e-11	5.45131
ENSG00000103647	CORO2B	15	q23	68871308	69020145	3.38244	0.000718447	0.0294004	FALSE	TRUE	Trans (>250 kb)			2.1113
ENSG00000155893	ACPL2	3	q23	140947568	141013748	3.38026	0.000724174	0.0295726	FALSE	TRUE	Trans (>250 kb)			2.22402
ENSG00000163635	ATXN7	3	p14.1	63850233	63989138	3.3799	0.000725117	0.0295949	FALSE	TRUE	Trans (>250 kb)			0.763265
ENSG00000175220	ARHGAP1	11	p11.2	46698630	46722165	3.37465	0.000739105	0.0301277	FALSE	TRUE	Trans (>250 kb)			2.74509
ENSG00000177335	C8orf31	8	q24.3	144120626	144141359	3.37202	0.000746178	0.0301691	FALSE	TRUE	Trans (>250 kb)			0.00419819
ENSG00000034152	MAP2K3	17	p11.2	21187984	21218552	3.3718	0.000746785	0.0301691	FALSE	TRUE	Trans (>250 kb)			1.75921
ENSG00000176428	VPS37D	7	q11.23	73082155	73086442	3.36417	0.000767738	0.0306276	FALSE	TRUE	Trans (>250 kb)			2.44095
ENSG00000197081	IGF2R	6	q25.3	160390131	160534539	3.3638	0.000768782	0.0306276	FALSE	TRUE	Trans (>250 kb)			4.01767
ENSG00000267385	CTB-50L17.14	19	p13.3	4528439	4540079	3.3619	0.000774089	0.0307307	FALSE	TRUE	Trans (>250 kb)			1.1682
ENSG00000107518	ATRNL1	10	q25.3	116853124	117708503	3.35915	0.000781818	0.0309563	FALSE	TRUE	Trans (>250 kb)			0.395762
ENSG00000187082	DEFB106B	8	p23.1	7340026	7343922	3.35692	0.000788155	0.0311157	FALSE	TRUE	Trans (>250 kb)
ENSG00000156639	ZFAND3	6	p21.2	37787275	38122400	3.35585	0.000791202	0.0311157	FALSE	TRUE	Trans (>250 kb)			4.23354
ENSG00000198920	KIAA0753	17	p13.1	6481468	6544247	3.35519	0.000793104	0.031134	FALSE	TRUE	Trans (>250 kb)			0.534218
ENSG00000172765	TMCC1	3	q22.1	129366635	129612419	3.35418	0.000795997	0.031214	FALSE	TRUE	Trans (>250 kb)			0.0841254
ENSG00000149532	CPSF7	11	q12.2	61170121	61197503	3.35092	0.000805433	0.0314344	FALSE	TRUE	Trans (>250 kb)			1.51791
ENSG00000087365	SF3B2	11	q13.1	65818200	65836779	3.3459	0.000820173	0.0316904	FALSE	TRUE	Trans (>250 kb)			1.51435
ENSG00000110395	CBL	11	q23.3	119076752	119178859	3.34196	0.0008319	0.0321748	FALSE	TRUE	Trans (>250 kb)			2.76746
ENSG00000215193	PEX26	22	q11.21	18560689	18613905	3.34078	0.00083543	0.0322065	FALSE	TRUE	Trans (>250 kb)			1.68266
ENSG00000158555	GDPD5	11	q13.5	75145685	75236948	3.33995	0.000837923	0.032251	FALSE	TRUE	Trans (>250 kb)			1.43835
ENSG00000177663	IL17RA	22	q11.1	17565844	17596583	3.33698	0.000846927	0.032251	FALSE	TRUE	Trans (>250 kb)			1.83138
ENSG00000163083	INHBB	2	q14.2	121103719	121109384	3.33321	0.00085849	0.0323611	FALSE	TRUE	Trans (>250 kb)			3.32136
ENSG00000151148	UBE3B	12	q24.11	109915207	109974507	3.32542	0.000882841	0.0329594	FALSE	TRUE	Trans (>250 kb)			3.12278
ENSG00000178409	BEND3	6	q21	107386386	107436473	3.32438	0.000886162	0.0329594	FALSE	TRUE	Trans (>250 kb)			2.83731
ENSG00000141568	FOXK2	17	q25.3	80477589	80602538	3.32349	0.00088897	0.0329594	FALSE	TRUE	Trans (>250 kb)			2.8444
ENSG00000103449	SALL1	16	q12.1	51169886	51185278	3.32275	0.000891349	0.0329594	FALSE	TRUE	Trans (>250 kb)			0.13203
ENSG00000175175	PPM1E	17	q22	56833230	57058983	3.32243	0.00089238	0.0329594	FALSE	TRUE	Trans (>250 kb)			4.33746
ENSG00000218416	AC110619.2	2	q37.3	241388732	241396131	3.32241	0.000892446	0.0329594	FALSE	TRUE	Trans (>250 kb)			0.26479
ENSG00000133606	MKRN1	7	q34	140152840	140179369	3.32151	0.00089533	0.032973	FALSE	TRUE	Trans (>250 kb)			1.94111
ENSG00000173473	SMARCC1	3	p21.31	47626762	47823596	3.31666	0.00091099	0.0332122	FALSE	TRUE	Trans (>250 kb)			3.62521
ENSG00000161654	LSM12	17	q21.31	42112003	42144987	3.31566	0.000914269	0.0332122	FALSE	TRUE	Trans (>250 kb)			6.60196
ENSG00000155640	C10orf12	10	q24.1	98741041	98745582	3.31528	0.000915522	0.0332122	FALSE	TRUE	Trans (>250 kb)			5.0893
ENSG00000007237	GAS7	17	p13.1	9813926	10101868	3.31189	0.000926669	0.033365	FALSE	TRUE	Trans (>250 kb)			3.1747
ENSG00000100813	ACIN1	14	q11.2	23527773	23564823	3.31109	0.000929331	0.033365	FALSE	TRUE	Trans (>250 kb)			1.97344
ENSG00000141858	SAMD1	19	p13.12	14198652	14201848	3.30702	0.000942954	0.0337429	FALSE	TRUE	184865	rs34492359	3.01939e-08	4.92405
ENSG00000214021	TTLL3	3	p25.3	9849770	9896822	3.30025	0.000965971	0.0343152	FALSE	TRUE	Trans (>250 kb)			3.6092
ENSG00000106948	AKNA	9	q32	117096436	117156685	3.29398	0.000987798	0.0349351	FALSE	TRUE	Trans (>250 kb)			0.191715
ENSG00000153048	CARHSP1	16	p13.2	8946799	8962866	3.29331	0.000990163	0.0349444	FALSE	TRUE	27373	rs11801	2.79449e-08	6.03461
ENSG00000102886	GDPD3	16	p11.2	30116131	30125177	3.2876	0.00101045	0.0351743	FALSE	TRUE	Trans (>250 kb)			3.40515
ENSG00000101236	RNF24	20	p13	3907956	3996229	3.28272	0.00102811	0.035438	FALSE	TRUE	Trans (>250 kb)			4.4185
ENSG00000132005	RFX1	19	p13.12	14072350	14117851	3.27853	0.00104349	0.0359381	FALSE	TRUE	58563	rs34492359	3.01939e-08	7.03682
ENSG00000133985	TTC9	14	q24.2	71108504	71142077	3.27481	0.00105733	0.0361081	FALSE	TRUE	Trans (>250 kb)			2.25797
ENSG00000154359	LONRF1	8	p23.1	12579403	12613582	3.27474	0.00105759	0.0361081	FALSE	TRUE	Trans (>250 kb)			1.20339
ENSG00000226397	C12orf77	12	p12.1	25146358	25150453	3.27414	0.00105984	0.0361081	FALSE	TRUE	Trans (>250 kb)			1.56179
ENSG00000093000	NUP50	22	q13.31	45559722	45583896	3.27394	0.0010606	0.0361151	FALSE	TRUE	142324	rs7284990	0	1.19926
ENSG00000121297	TSHZ3	19	q12	31765851	31840453	3.27255	0.00106582	0.0361181	FALSE	TRUE	Trans (>250 kb)			3.32278
ENSG00000114739	ACVR2B	3	p22.2	38495342	38534633	3.27198	0.00106796	0.0361181	FALSE	TRUE	Trans (>250 kb)			4.86572
ENSG00000139990	DCAF5	14	q24.1	69517598	69619867	3.26796	0.00108324	0.0363879	FALSE	TRUE	Trans (>250 kb)			1.17317
ENSG00000038532	CLEC16A	16	p13.13	11038345	11276046	3.26667	0.0010882	0.0365542	FALSE	TRUE	Trans (>250 kb)			1.56904
ENSG00000132170	PPARG	3	p25.2	12328867	12475855	3.26533	0.00109338	0.0365785	FALSE	TRUE	0	rs35080475	5.784e-09	6.61853
ENSG00000006831	ADIPOR2	12	p13.33	1797740	1897844	3.26476	0.00109558	0.0365785	FALSE	TRUE	Trans (>250 kb)			1.19797
ENSG00000132604	TERF2	16	q22.1	69389464	69442474	3.26358	0.00110016	0.0366549	FALSE	TRUE	Trans (>250 kb)			3.05511
ENSG00000141034	GID4	17	p11.2	17942606	17971718	3.26242	0.00110465	0.0367311	FALSE	TRUE	Trans (>250 kb)			1.91459
ENSG00000131480	AOC2	17	q21.31	40996617	41002724	3.26178	0.00110716	0.0367426	FALSE	TRUE	178997	rs112874638	0	5.64086
ENSG00000124214	STAU1	20	q13.13	47729878	47804904	3.26055	0.00111196	0.0367714	FALSE	TRUE	Trans (>250 kb)			4.75756
ENSG00000139200	PIANP	12	p13.31	6802958	6809966	3.26031	0.00111292	0.0367714	FALSE	TRUE	Trans (>250 kb)			3.71076
ENSG00000115461	IGFBP5	2	q35	217536828	217560248	3.25428	0.00113682	0.0371848	FALSE	TRUE	Trans (>250 kb)			1.04133
ENSG00000070540	WIPI1	17	q24.2	66417089	66453654	3.2468	0.00116712	0.0377873	FALSE	TRUE	Trans (>250 kb)			3.04205
ENSG00000139832	RAB20	13	q34	111175417	111214080	3.24402	0.00117856	0.0380342	FALSE	TRUE	Trans (>250 kb)			1.48881
ENSG00000118816	CCNI	4	q21.1	77968311	77997158	3.24131	0.00118983	0.0383051	FALSE	TRUE	Trans (>250 kb)			1.58998
ENSG00000184863	RBM33	7	q36.3	155437145	155574179	3.24057	0.00119291	0.0383051	FALSE	TRUE	Trans (>250 kb)			3.71083
ENSG00000179335	CLK3	15	q24.1	74890841	74932057	3.23973	0.00119643	0.0383051	FALSE	TRUE	Trans (>250 kb)			6.17492
ENSG00000173706	HEG1	3	q21.2	124684554	124774802	3.23858	0.00120128	0.0383784	FALSE	TRUE	Trans (>250 kb)			0.0772104
ENSG00000136026	CKAP4	12	q23.3	106631655	106698057	3.23592	0.0012125	0.0387205	FALSE	TRUE	Trans (>250 kb)			5.36633
ENSG00000124253	PCK1	20	q13.31	56136136	56141513	3.2322	0.00122843	0.039196	FALSE	TRUE	Trans (>250 kb)			1.96301
ENSG00000140750	ARHGAP17	16	p12.1	24930706	25026987	3.23059	0.00123536	0.03925	FALSE	TRUE	Trans (>250 kb)			1.07177
ENSG00000248592	TMEM110-MUSTN1	3	p21.1	52867137	52931578	3.23013	0.00123735	0.0392679	FALSE	TRUE	Trans (>250 kb)			4.66916
ENSG00000084463	WBP11	12	p12.3	14939410	14956474	3.22867	0.00124368	0.0394196	FALSE	TRUE	Trans (>250 kb)			6.04271
ENSG00000105419	MEIS3	19	q13.32	47906381	47922780	3.227	0.00125094	0.0394876	FALSE	TRUE	Trans (>250 kb)			0.0317737
ENSG00000167978	SRRM2	16	p13.3	2802330	2822539	3.22505	0.00125949	0.039703	FALSE	TRUE	Trans (>250 kb)			0.638578
ENSG00000179388	EGR3	8	p21.3	22545172	22550815	3.22434	0.00126262	0.0397035	FALSE	TRUE	Trans (>250 kb)			1.21327
ENSG00000070770	CSNK2A2	16	q21	58191811	58231824	3.2237	0.00126548	0.0397368	FALSE	TRUE	Trans (>250 kb)			2.95274
ENSG00000064655	EYA2	20	q13.12	45523263	45817492	3.21373	0.00131021	0.0406159	FALSE	TRUE	Trans (>250 kb)			2.08196
ENSG00000164049	FBXW12	3	p21.31	48413709	48442666	3.21344	0.00131156	0.0406159	FALSE	TRUE	182600	rs1264194	9.06897e-12	5.52615
ENSG00000147548	WHSC1L1	8	p11.23	38127215	38239790	3.21234	0.0013166	0.0406159	FALSE	TRUE	30196	rs117993574	5.07749e-12	7.13051
ENSG00000105880	DLX5	7	q21.3	96649704	96654409	3.21205	0.00131789	0.0406159	FALSE	TRUE	Trans (>250 kb)			2.99441
ENSG00000186918	ZNF395	8	p21.1	28203102	28260218	3.20624	0.00134484	0.0413183	FALSE	TRUE	Trans (>250 kb)			0.46074
ENSG00000189114	BLOC1S3	19	q13.32	45682003	45685059	3.20351	0.00135763	0.041472	FALSE	TRUE	Trans (>250 kb)			2.38137
ENSG00000103196	CRISPLD2	16	q24.1	84853590	84954374	3.20336	0.00135834	0.041472	FALSE	TRUE	Trans (>250 kb)			2.04814
ENSG00000214456	PLIN5	19	p13.3	4522543	4535236	3.20269	0.00136151	0.0415176	FALSE	TRUE	Trans (>250 kb)			2.15519
ENSG00000147130	ZMYM3	X	q13.1	70459474	70474996	3.198	0.00138387	0.0422329	FALSE	TRUE	Trans (>250 kb)
ENSG00000185900	POMK	8	p11.21	42948658	42978577	3.19652	0.00139095	0.0422734	FALSE	TRUE	Trans (>250 kb)			2.92454
ENSG00000121289	CEP89	19	q13.11	33369902	33462897	3.1962	0.00139249	0.0422734	FALSE	TRUE	2491	rs7249357	5.53141e-09	7.13051
ENSG00000108244	KRT23	17	q21.2	39078948	39093886	3.18389	0.00145308	0.0437579	FALSE	TRUE	Trans (>250 kb)			1.08681
ENSG00000173757	STAT5B	17	q21.2	40351186	40428725	3.18292	0.00145796	0.0437774	FALSE	TRUE	Trans (>250 kb)			2.76174
ENSG00000140836	ZFHX3	16	q22.3	72816784	73093597	3.18285	0.00145831	0.0437774	FALSE	TRUE	Trans (>250 kb)			3.55386
ENSG00000184708	EIF4ENIF1	22	q12.2	31832963	31892094	3.18222	0.00146152	0.0438498	FALSE	TRUE	Trans (>250 kb)			5.87331
ENSG00000010810	FYN	6	q21	111981535	112194655	3.17799	0.00148301	0.0443614	FALSE	TRUE	Trans (>250 kb)			7.13051
ENSG00000169180	XPO6	16	p11.2	28109300	28223241	3.1776	0.001485	0.0443857	FALSE	TRUE	Trans (>250 kb)			1.25734
ENSG00000144031	ANKRD53	2	p13.3	71205510	71212626	3.17719	0.00148709	0.0444565	FALSE	TRUE	Trans (>250 kb)			3.20162
ENSG00000213199	ASIC3	7	q36.1	150745379	150749843	3.1753	0.00149682	0.044575	FALSE	TRUE	Trans (>250 kb)			3.37726
ENSG00000181555	SETD2	3	p21.31	47057919	47205457	3.1726	0.00151079	0.0446851	FALSE	TRUE	Trans (>250 kb)			5.92604
ENSG00000133422	MORC2	22	q12.2	31321117	31364284	3.17183	0.00151483	0.0446851	FALSE	TRUE	Trans (>250 kb)			0.67764
ENSG00000123358	NR4A1	12	q13.13	52416616	52453291	3.16586	0.00154623	0.0453776	FALSE	TRUE	Trans (>250 kb)			1.85747
ENSG00000168488	ATXN2L	16	p11.2	28834356	28848558	3.16457	0.00155315	0.0453776	FALSE	TRUE	Trans (>250 kb)			2.50489
ENSG00000054611	TBC1D22A	22	q13.31	47158518	47571336	3.16388	0.00155681	0.0453776	FALSE	TRUE	Trans (>250 kb)			2.09528
ENSG00000115977	AAK1	2	p13.3	69688532	69901481	3.15889	0.0015837	0.045822	FALSE	TRUE	Trans (>250 kb)			1.19875
ENSG00000172992	DCAKD	17	q21.31	43100708	43138473	3.15724	0.00159269	0.0459098	FALSE	TRUE	Trans (>250 kb)			1.65001
ENSG00000147133	TAF1	X	q13.1	70586114	70752224	3.15684	0.00159488	0.0459459	FALSE	TRUE	Trans (>250 kb)
ENSG00000146122	DAAM2	6	p21.2	39760142	39872648	3.15488	0.00160562	0.0459851	FALSE	TRUE	Trans (>250 kb)			2.76746
ENSG00000073050	XRCC1	19	q13.31	44047192	44084625	3.15258	0.00161833	0.0461664	FALSE	TRUE	Trans (>250 kb)			2.2376
ENSG00000048828	FAM120A	9	q22.31	96214004	96328397	3.14792	0.00164439	0.0465639	FALSE	TRUE	Trans (>250 kb)			0.270246
ENSG00000012232	EXTL3	8	p21.1	28457986	28613116	3.1468	0.00165066	0.0465639	FALSE	TRUE	Trans (>250 kb)			3.16787
ENSG00000261115	TMEM178B	7	q34	140774032	141180180	3.14632	0.00165337	0.0465639	FALSE	TRUE	Trans (>250 kb)			3.22016
ENSG00000224940	PRRT4	7	q32.1	127990379	128001739	3.14609	0.00165469	0.0465639	FALSE	TRUE	Trans (>250 kb)			2.39881
ENSG00000165527	ARF6	14	q21.3	50359810	50361490	3.14598	0.00165529	0.0465639	FALSE	TRUE	Trans (>250 kb)			4.76922
ENSG00000137460	FHDC1	4	q31.3	153857504	153900848	3.14506	0.00166052	0.0465982	FALSE	TRUE	Trans (>250 kb)			3.36725
ENSG00000146038	DCDC2	6	p22.3	24171984	24358280	3.14345	0.00166968	0.0467789	FALSE	TRUE	Trans (>250 kb)			2.16815
ENSG00000214946	TBC1D26	17	p12	15635561	15649476	3.14122	0.00168245	0.0470322	FALSE	TRUE	Trans (>250 kb)			0.796387
ENSG00000152767	FARP1	13	q32.2	98794816	99102027	3.13995	0.00168979	0.0471512	FALSE	TRUE	Trans (>250 kb)			5.45131
ENSG00000188827	SLX4	16	p13.3	3631182	3661599	3.13903	0.00169506	0.0471512	FALSE	TRUE	Trans (>250 kb)			0.368127
ENSG00000213079	SCAF8	6	q25.2	155054459	155155192	3.13899	0.00169532	0.0471512	FALSE	TRUE	Trans (>250 kb)			0.305252
ENSG00000123908	AGO2	8	q24.3	141541264	141645718	3.13258	0.00173275	0.0475887	FALSE	TRUE	Trans (>250 kb)			0.0377926
ENSG00000169564	PCBP1	2	p13.3	70314585	70316332	3.13204	0.00173594	0.0475887	FALSE	TRUE	Trans (>250 kb)			2.54115
ENSG00000188026	RILPL1	12	q24.31	123955925	124018265	3.13171	0.00173789	0.0475887	FALSE	TRUE	39828	rs35416759	2.57783e-09	6.65223
ENSG00000128594	LRRC4	7	q32.1	127667124	127672160	3.13126	0.00174056	0.0475887	FALSE	TRUE	Trans (>250 kb)			1.78082
ENSG00000163873	GRIK3	1	p34.3	37261128	37499730	3.13051	0.00174502	0.0475887	FALSE	TRUE	Trans (>250 kb)			1.85888
ENSG00000119772	DNMT3A	2	p23.3	25455845	25565459	3.12978	0.00174935	0.0475887	FALSE	TRUE	Trans (>250 kb)			1.39527
ENSG00000114956	DGUOK	2	p13.1	74153953	74186088	3.12974	0.00174962	0.0475887	FALSE	TRUE	Trans (>250 kb)			3.86783
ENSG00000104885	DOT1L	19	p13.3	2164148	2232577	3.1294	0.00175163	0.0475887	FALSE	TRUE	Trans (>250 kb)			1.22725
ENSG00000126464	PRR12	19	q13.33	50094900	50129696	3.12428	0.00178238	0.0483027	FALSE	TRUE	Trans (>250 kb)			2.68981
ENSG00000073067	CYP2W1	7	p22.3	1022835	1029276	3.12244	0.00179361	0.0483731	FALSE	TRUE	164998	rs57069348	7.06586e-10	1.29787
ENSG00000105429	MEGF8	19	q13.2	42829761	42882921	3.12161	0.00179866	0.0483731	FALSE	TRUE	Trans (>250 kb)			2.82355
ENSG00000165312	OTUD1	10	p12.2	23728198	23731308	3.12145	0.00179962	0.0483731	FALSE	TRUE	Trans (>250 kb)			0.534941
ENSG00000254585	MAGEL2	15	q11.2	23888691	23891175	3.1189	0.00181529	0.0487587	FALSE	TRUE	Trans (>250 kb)			0.995449
ENSG00000175093	SPSB4	3	q23	140770244	140867453	3.11462	0.00184184	0.049388	FALSE	TRUE	Trans (>250 kb)			1.45657
ENSG00000144028	SNRNP200	2	q11.2	96940074	96971297	3.11343	0.00184926	0.0495833	FALSE	TRUE	Trans (>250 kb)			5.38061
ENSG00000128482	RNF112	17	p11.2	19314438	19320589	3.10652	0.001893	0.0504959	FALSE	FALSE	Trans (>250 kb)			3.67739
ENSG00000105767	CADM4	19	q13.31	44126520	44143991	3.10542	0.00190006	0.0505769	FALSE	FALSE	Trans (>250 kb)			3.2691
ENSG00000132155	RAF1	3	p25.2	12625100	12705725	3.10046	0.00193218	0.0511869	FALSE	FALSE	Trans (>250 kb)			2.96268
ENSG00000186562	DEFB105A	8	p23.1	7679488	7681411	3.0978	0.00194963	0.0515082	FALSE	FALSE	Trans (>250 kb)
ENSG00000130703	OSBPL2	20	q13.33	60813580	60871268	3.09123	0.00199327	0.0524628	FALSE	FALSE	Trans (>250 kb)			1.03703
ENSG00000164638	SLC29A4	7	p22.1	5314000	5346501	3.0881	0.00201444	0.0527733	FALSE	FALSE	102912	rs11772953	0	2.44095
ENSG00000106144	CASP2	7	q34	142985308	143004789	3.08621	0.00202727	0.0527733	FALSE	FALSE	Trans (>250 kb)			1.84153
ENSG00000063587	ZNF275	X	q28	152599613	152625568	3.08619	0.00202736	0.0527733	FALSE	FALSE	Trans (>250 kb)
ENSG00000167748	KLK1	19	q13.33	51322404	51327043	3.08557	0.00203163	0.0527733	FALSE	FALSE	Trans (>250 kb)			3.45317
ENSG00000131471	AOC3	17	q21.31	41003201	41010147	3.08524	0.00203386	0.0527733	FALSE	FALSE	171574	rs112874638	0	5.64086
ENSG00000166439	RNF169	11	q13.4	74459913	74553458	3.08292	0.00204977	0.0529536	FALSE	FALSE	Trans (>250 kb)			1.00745
ENSG00000229859	PGA3	11	q12.2	60970779	60980570	3.08271	0.00205128	0.0529536	FALSE	FALSE	Trans (>250 kb)			0.379011
ENSG00000099954	CECR2	22	q11.1	17840837	18037850	3.08196	0.0020564	0.0529855	FALSE	FALSE	Trans (>250 kb)			3.69163
ENSG00000162419	GMEB1	1	p35.3	28995244	29045865	3.08106	0.00206267	0.0530092	FALSE	FALSE	Trans (>250 kb)			1.19567
ENSG00000100226	GTPBP1	22	q13.1	39101728	39134304	3.08048	0.00206669	0.0530092	FALSE	FALSE	2868	rs5757250	4.68181e-13	5.45131
ENSG00000130227	XPO7	8	p21.3	21777180	21864096	3.08015	0.00206897	0.0530092	FALSE	FALSE	Trans (>250 kb)			4.12923
ENSG00000179820	MYADM	19	q13.42	54369477	54379691	3.07951	0.00207342	0.0530236	FALSE	FALSE	Trans (>250 kb)			0.298432
ENSG00000100266	PACSIN2	22	q13.2	43231418	43411151	3.0747	0.00210717	0.0535019	FALSE	FALSE	Trans (>250 kb)			1.01812
ENSG00000107929	LARP4B	10	p15.3	855484	977564	3.07453	0.00210836	0.0535019	FALSE	FALSE	Trans (>250 kb)			4.12242
ENSG00000100345	MYH9	22	q12.3	36677327	36784063	3.07427	0.00211017	0.0535019	FALSE	FALSE	Trans (>250 kb)			2.61019
ENSG00000129351	ILF3	19	p13.2	10764937	10803093	3.07412	0.00211124	0.0535019	FALSE	FALSE	Trans (>250 kb)			2.02327
ENSG00000213923	CSNK1E	22	q13.1	38686697	38794527	3.07365	0.0021146	0.0535104	FALSE	FALSE	179627	rs1013338	0	2.76746
ENSG00000228804	RP11-211G3.3	3	q27.3	187420101	187451637	3.07114	0.0021324	0.0537838	FALSE	FALSE	Trans (>250 kb)			2.59902
ENSG00000178403	NEUROG2	4	q25	113434672	113437328	3.0679	0.00215567	0.0541229	FALSE	FALSE	Trans (>250 kb)			7.13049
ENSG00000134363	FST	5	q11.2	52776239	52782964	3.06728	0.00216015	0.0541816	FALSE	FALSE	Trans (>250 kb)			1.43133
ENSG00000182831	C16orf72	16	p13.2	9185505	9215497	3.06458	0.00217979	0.0545791	FALSE	FALSE	106383	rs12446106	1.10156e-12	5.98402
ENSG00000049089	COL9A2	1	p34.2	40766159	40783488	3.05975	0.00221522	0.0552284	FALSE	FALSE	Trans (>250 kb)			7.13051
ENSG00000125816	NKX2-4	20	p11.22	21376005	21378666	3.0586	0.00222373	0.0555006	FALSE	FALSE	Trans (>250 kb)			2.93368
ENSG00000132024	CC2D1A	19	p13.12	14017014	14041692	3.0581	0.00222744	0.0555063	FALSE	FALSE	3227	rs34492359	3.01939e-08	7.13051
ENSG00000188322	SBK1	16	p11.2	28303840	28335170	3.05763	0.00223098	0.0555303	FALSE	FALSE	Trans (>250 kb)			2.3505
ENSG00000137474	MYO7A	11	q13.5	76839310	76926284	3.05612	0.00224218	0.0556494	FALSE	FALSE	Trans (>250 kb)			2.93368
ENSG00000004139	SARM1	17	q11.2	26691378	26728065	3.05585	0.00224423	0.0556549	FALSE	FALSE	Trans (>250 kb)			1.31852
ENSG00000177875	C12orf68	12	q13.11	48577366	48579709	3.05525	0.00224871	0.055673	FALSE	FALSE	Trans (>250 kb)			4.53796
ENSG00000138622	HCN4	15	q24.1	73612200	73661605	3.05176	0.00227503	0.0561432	FALSE	FALSE	Trans (>250 kb)			0.618423
ENSG00000268635	DKFZP434E1119	11	q14.1	77184416	77188074	3.05067	0.00228334	0.0562375	FALSE	FALSE	Trans (>250 kb)			2.83036
ENSG00000148218	ALAD	9	q32	116148597	116163613	3.0489	0.00229683	0.056367	FALSE	FALSE	Trans (>250 kb)			2.26934
ENSG00000133136	GNG5P2	X	q23	109589700	109590201	3.04677	0.00231312	0.056675	FALSE	FALSE	Trans (>250 kb)
ENSG00000188167	TMPPE	3	p22.3	33131913	33138293	3.04181	0.00235162	0.0569742	FALSE	FALSE	Trans (>250 kb)			1.48578
ENSG00000196296	ATP2A1	16	p11.2	28889726	28915830	3.04139	0.00235491	0.0569742	FALSE	FALSE	Trans (>250 kb)			1.91459
ENSG00000136002	ARHGEF4	2	q21.1	131594489	131804836	3.04127	0.00235586	0.0569742	FALSE	FALSE	Trans (>250 kb)			4.15194
ENSG00000172346	CSDC2	22	q13.2	41956767	41973745	3.04114	0.00235688	0.0569742	FALSE	FALSE	Trans (>250 kb)			0.625875
ENSG00000141699	FAM134C	17	q21.2	40731531	40762641	3.03957	0.00236918	0.0571656	FALSE	FALSE	Trans (>250 kb)			4.54934
ENSG00000149639	SOGA1	20	q11.23	35405845	35492089	3.03523	0.00240356	0.0576	FALSE	FALSE	Trans (>250 kb)			0.710648
ENSG00000100014	SPECC1L	22	q11.23	24666786	24813708	3.03383	0.00241468	0.0576	FALSE	FALSE	Trans (>250 kb)			4.39215
ENSG00000229183	PGA4	11	q12.2	60989688	61018929	3.03329	0.00241899	0.057615	FALSE	FALSE	Trans (>250 kb)			1.97608
ENSG00000090863	GLG1	16	q23.1	74485856	74641012	3.03163	0.00243236	0.0577322	FALSE	FALSE	Trans (>250 kb)			0.724265
ENSG00000266953	RP11-618P17.4	19	q13.11	34887220	34900269	3.03153	0.00243317	0.0577322	FALSE	FALSE	Trans (>250 kb)			4.27881
ENSG00000163638	ADAMTS9	3	p14.1	64501333	64673676	3.0291	0.00245285	0.0581107	FALSE	FALSE	Trans (>250 kb)			3.69163
ENSG00000102226	USP11	X	p11.23	47092089	47107727	3.02545	0.00248267	0.0586228	FALSE	FALSE	Trans (>250 kb)
ENSG00000176887	SOX11	2	p25.2	5832799	5841516	3.02535	0.00248346	0.0586228	FALSE	FALSE	Trans (>250 kb)			2.05431
ENSG00000197386	HTT	4	p16.3	3076408	3245676	3.02533	0.0024836	0.0586228	FALSE	FALSE	Trans (>250 kb)			1.24392
ENSG00000101349	PAK7	20	p12.2	9518036	9819689	3.02347	0.0024989	0.0588067	FALSE	FALSE	Trans (>250 kb)			0.708069
ENSG00000111639	MRPL51	12	p13.31	6601150	6603007	3.02318	0.00250135	0.0588067	FALSE	FALSE	Trans (>250 kb)			4.34298
ENSG00000131351	HAUS8	19	p13.11	17160539	17186435	3.02315	0.00250155	0.0588067	FALSE	FALSE	Trans (>250 kb)			2.45347
ENSG00000136367	ZFHX2	14	q11.2	23990066	24025401	3.02099	0.00251949	0.0591439	FALSE	FALSE	Trans (>250 kb)			2.36668
ENSG00000170776	AKAP13	15	q25.3	85923802	86292586	3.01825	0.00254238	0.0594306	FALSE	FALSE	Trans (>250 kb)			5.45131
ENSG00000136931	NR5A1	9	q33.3	127243516	127269709	3.01542	0.00256626	0.0595868	FALSE	FALSE	Trans (>250 kb)			6.9039
ENSG00000188176	SMTNL2	17	p13.2	4487294	4511614	3.01313	0.00258571	0.0597647	FALSE	FALSE	Trans (>250 kb)			0.872727
ENSG00000171786	NHLH1	1	q23.2	160336857	160342638	3.01203	0.00259506	0.0597655	FALSE	FALSE	Trans (>250 kb)			3.97072
ENSG00000250254	PTTG2	4	p14	37962056	37962746	3.01179	0.00259716	0.0597655	FALSE	FALSE	Trans (>250 kb)			2.60271
ENSG00000197852	FAM212B	1	p13.2	112223252	112298446	3.01099	0.00260397	0.0597895	FALSE	FALSE	Trans (>250 kb)			3.55386
ENSG00000148842	CNNM2	10	q24.32	104678050	104849978	3.01046	0.00260852	0.0598248	FALSE	FALSE	0	rs11191527	3.46199e-08	7.13051
ENSG00000103742	IGDCC4	15	q22.31	65673802	65715410	3.00652	0.00264253	0.0604302	FALSE	FALSE	Trans (>250 kb)			5.19304
ENSG00000196663	TECPR2	14	q32.31	102829300	102968818	3.00445	0.00266061	0.0605075	FALSE	FALSE	Trans (>250 kb)			1.71557
ENSG00000170004	CHD3	17	p13.1	7788124	7816078	3.00438	0.00266126	0.0605075	FALSE	FALSE	Trans (>250 kb)			4.13948
ENSG00000171475	WIPF2	17	q21.1	38375556	38440388	3.00347	0.00266918	0.0605075	FALSE	FALSE	Trans (>250 kb)			2.20226
ENSG00000146083	RNF44	5	q35.2	175953698	175965026	3.00336	0.00267017	0.0605075	FALSE	FALSE	8671	rs11738973	0	7.13051
ENSG00000188559	RALGAPA2	20	p11.23	20370196	20693131	3.00301	0.0026732	0.0605184	FALSE	FALSE	Trans (>250 kb)			3.0057
ENSG00000268864	CTB-167G5.5	19	q13.42	54102882	54106751	3.00097	0.00269122	0.0606279	FALSE	FALSE	Trans (>250 kb)			1.03639
ENSG00000180357	ZNF609	15	q22.31	64752941	64978264	3.0008	0.00269269	0.0606279	FALSE	FALSE	Trans (>250 kb)			0.0257559
ENSG00000101680	LAMA1	18	p11.23	6941743	7117813	2.99954	0.00270392	0.0606279	FALSE	FALSE	Trans (>250 kb)			5.14851
ENSG00000158816	VWA5B1	1	p36.12	20617412	20681387	2.99951	0.00270414	0.0606279	FALSE	FALSE	Trans (>250 kb)			2.26119
ENSG00000182199	SHMT2	12	q13.3	57623110	57628718	2.99934	0.00270569	0.0606279	FALSE	FALSE	Trans (>250 kb)			4.61191
ENSG00000259522	RP11-468E2.2	14	q12	24649601	24659622	2.9987	0.00271136	0.0606842	FALSE	FALSE	Trans (>250 kb)			2.40104
ENSG00000100139	MICALL1	22	q13.1	38301664	38338829	2.99703	0.00272627	0.0609432	FALSE	FALSE	Trans (>250 kb)			3.56341
ENSG00000164970	FAM219A	9	p13.3	34398182	34458568	2.99515	0.00274314	0.0610658	FALSE	FALSE	Trans (>250 kb)			2.07007
ENSG00000204305	AGER	6	p21.32	32148745	32152101	2.99252	0.00276683	0.0613446	FALSE	FALSE	3480	rs204993	2.76902e-11	5.45131
ENSG00000146049	KAAG1	6	p22.3	24357131	24358512	2.99134	0.0027776	0.0614414	FALSE	FALSE	Trans (>250 kb)			2.23913
ENSG00000100335	MIEF1	22	q13.1	39895437	39914137	2.99047	0.00278551	0.0615523	FALSE	FALSE	Trans (>250 kb)			1.56818
ENSG00000154928	EPHB1	3	q22.2	134316643	134979309	2.98627	0.002824	0.0619754	FALSE	FALSE	Trans (>250 kb)			5.45131
ENSG00000188305	C19orf35	19	p13.3	2274631	2282181	2.98626	0.00282409	0.0619754	FALSE	FALSE	Trans (>250 kb)			1.75218
ENSG00000114268	PFKFB4	3	p21.31	48555117	48599448	2.98292	0.00285509	0.0623582	FALSE	FALSE	25818	rs1264194	9.06897e-12	7.13051
ENSG00000107736	CDH23	10	q22.1	73156691	73575702	2.98178	0.00286582	0.0625416	FALSE	FALSE	Trans (>250 kb)			3.4935
ENSG00000089693	MLF2	12	p13.31	6857170	6876641	2.98115	0.00287166	0.0625471	FALSE	FALSE	Trans (>250 kb)			2.11716
ENSG00000171533	MAP6	11	q13.5	75297963	75380165	2.97908	0.00289117	0.0627704	FALSE	FALSE	Trans (>250 kb)			1.3976
ENSG00000186599	DEFB105B	8	p23.1	7345191	7347115	2.97766	0.00290456	0.0628933	FALSE	FALSE	Trans (>250 kb)
ENSG00000110148	CCKBR	11	p15.4	6280966	6293357	2.97744	0.00290668	0.0628933	FALSE	FALSE	Trans (>250 kb)			3.44577
ENSG00000261609	GAN	16	q23.2	81348557	81424489	2.97437	0.0029359	0.0633919	FALSE	FALSE	Trans (>250 kb)			1.50223
ENSG00000105668	UPK1A	19	q13.12	36157715	36169367	2.97278	0.00295117	0.0636911	FALSE	FALSE	Trans (>250 kb)			4.68047
ENSG00000139044	B4GALNT3	12	p13.33	569530	672675	2.97276	0.00295133	0.0636911	FALSE	FALSE	217227	rs11064524	2.0195e-13	3.68885
ENSG00000197496	SLC2A10	20	q13.12	45338126	45364965	2.96722	0.00300503	0.0642982	FALSE	FALSE	Trans (>250 kb)			0.567915
ENSG00000166949	SMAD3	15	q22.33	67356101	67487533	2.9672	0.00300529	0.0642982	FALSE	FALSE	Trans (>250 kb)			2.86656
ENSG00000004776	HSPB6	19	q13.12	36245469	36248980	2.96576	0.00301935	0.0644674	FALSE	FALSE	Trans (>250 kb)			2.8444
ENSG00000168621	GDNF	5	p13.2	37812779	37839788	2.96424	0.00303427	0.0645238	FALSE	FALSE	Trans (>250 kb)			2.48518
ENSG00000161021	MAML1	5	q35.3	179159851	179223512	2.963	0.00304657	0.0646162	FALSE	FALSE	Trans (>250 kb)			3.74897
ENSG00000168175	MAPK1IP1L	14	q22.3	55518349	55536910	2.96242	0.00305235	0.06473	FALSE	FALSE	Trans (>250 kb)			2.53487
ENSG00000002016	RAD52	12	p13.33	1021243	1099219	2.96091	0.00306736	0.0649838	FALSE	FALSE	131341	rs11064524	2.0195e-13	7.13051
ENSG00000069188	SDK2	17	q25.1	71330523	71640228	2.95895	0.00308692	0.0653556	FALSE	FALSE	Trans (>250 kb)			3.16787
ENSG00000111707	SUDS3	12	q24.23	118814185	118855840	2.95761	0.00310032	0.0654818	FALSE	FALSE	Trans (>250 kb)			4.26679
ENSG00000127526	SLC35E1	19	p13.11	16660642	16683193	2.95746	0.00310186	0.0654818	FALSE	FALSE	Trans (>250 kb)			1.32211
ENSG00000198797	BRINP2	1	q25.2	177140633	177251558	2.95687	0.00310776	0.0654818	FALSE	FALSE	Trans (>250 kb)			0.944497
ENSG00000137076	TLN1	9	p13.3	35696945	35732392	2.95648	0.00311176	0.0654818	FALSE	FALSE	Trans (>250 kb)			1.67599
ENSG00000067842	ATP2B3	X	q28	152783134	152848397	2.95611	0.00311546	0.0654818	FALSE	FALSE	Trans (>250 kb)
ENSG00000100441	KHNYN	14	q12	24898492	24910540	2.95393	0.00313751	0.0658226	FALSE	FALSE	Trans (>250 kb)			2.69926
ENSG00000128346	C22orf23	22	q13.1	38339528	38349676	2.94794	0.003199	0.0664687	FALSE	FALSE	Trans (>250 kb)			2.88216
ENSG00000126217	MCF2L	13	q34	113548692	113754053	2.94753	0.00320319	0.0664687	FALSE	FALSE	Trans (>250 kb)			1.26205
ENSG00000262730	RP11-1099M24.7	17	p13.1	7829249	7833940	2.94698	0.00320892	0.0664936	FALSE	FALSE	Trans (>250 kb)			3.7325
ENSG00000080845	DLGAP4	20	q11.23	34894258	35157040	2.94489	0.00323067	0.0667687	FALSE	FALSE	Trans (>250 kb)			3.57708
ENSG00000156030	ELMSAN1	14	q24.3	74181825	74256988	2.94451	0.00323464	0.0668038	FALSE	FALSE	Trans (>250 kb)			4.45344
ENSG00000084676	NCOA1	2	p23.3	24714783	24993571	2.94341	0.00324618	0.0669295	FALSE	FALSE	Trans (>250 kb)			1.75452
ENSG00000056998	GYG2	X	p22.33	2746829	2800859	2.94305	0.00324998	0.0669295	FALSE	FALSE	Trans (>250 kb)
ENSG00000141965	FEM1A	19	p13.3	4791728	4795571	2.94036	0.00327829	0.0672699	FALSE	FALSE	Trans (>250 kb)			0.825815
ENSG00000107185	RGP1	9	p13.3	35749203	35758572	2.93979	0.00328437	0.0672813	FALSE	FALSE	Trans (>250 kb)			2.03605
ENSG00000165323	FAT3	11	q14.3	92085262	92629618	2.93924	0.00329023	0.0672813	FALSE	FALSE	Trans (>250 kb)			2.49633
ENSG00000205269	TMEM170B	6	p24.2	11537938	11583757	2.93158	0.00337242	0.0684592	FALSE	FALSE	Trans (>250 kb)			2.17079
ENSG00000166398	KIAA0355	19	q13.11	34745442	34846491	2.92916	0.00339882	0.0686921	FALSE	FALSE	Trans (>250 kb)			3.25377
ENSG00000008083	JARID2	6	p22.3	15246527	15522252	2.92914	0.00339898	0.0686921	FALSE	FALSE	Trans (>250 kb)			3.78168
ENSG00000084628	NKAIN1	1	p35.2	31652592	31712401	2.9275	0.00341698	0.0690442	FALSE	FALSE	Trans (>250 kb)			1.99315
ENSG00000196236	XPNPEP3	22	q13.2	41253081	41363838	2.92735	0.00341867	0.0690442	FALSE	FALSE	Trans (>250 kb)			1.46531
ENSG00000158470	B4GALT5	20	q13.13	48249482	48330415	2.92616	0.00343179	0.0691393	FALSE	FALSE	117865	rs6020073	1.34359e-12	2.35249
ENSG00000114650	SCAP	3	p21.31	47455203	47518616	2.92384	0.00345745	0.0693265	FALSE	FALSE	Trans (>250 kb)			5.595
ENSG00000168887	C2orf68	2	p11.2	85833777	85839189	2.92356	0.00346057	0.0693265	FALSE	FALSE	Trans (>250 kb)			2.69451
ENSG00000185800	DMWD	19	q13.32	46286205	46296060	2.92067	0.00349276	0.0698576	FALSE	FALSE	Trans (>250 kb)			2.66717
ENSG00000179151	EDC3	15	q24.1	74922899	74988633	2.9201	0.00349914	0.069868	FALSE	FALSE	Trans (>250 kb)			4.9454
ENSG00000176909	MAMSTR	19	q13.33	49215999	49222978	2.91986	0.00350192	0.0698884	FALSE	FALSE	Trans (>250 kb)			0.261936
ENSG00000164061	BSN	3	p21.31	49591922	49708978	2.91819	0.00352075	0.0700504	FALSE	FALSE	Trans (>250 kb)			7.13051
ENSG00000164900	GBX1	7	q36.1	150845676	150871832	2.91778	0.00352532	0.0700504	FALSE	FALSE	Trans (>250 kb)			1.42542
ENSG00000148730	EIF4EBP2	10	q22.1	72164135	72188374	2.91769	0.00352633	0.0700504	FALSE	FALSE	Trans (>250 kb)			2.56395
ENSG00000196498	NCOR2	12	q24.31	124808961	125052135	2.91747	0.00352888	0.0700504	FALSE	FALSE	Trans (>250 kb)			3.2691
ENSG00000196505	GDAP2	1	p12	118406107	118472253	2.91216	0.0035894	0.0707823	FALSE	FALSE	Trans (>250 kb)			1.68318
ENSG00000111642	CHD4	12	p13.31	6679249	6716642	2.91134	0.00359885	0.0708208	FALSE	FALSE	Trans (>250 kb)			3.67806
ENSG00000067560	RHOA	3	p21.31	49396578	49450431	2.90994	0.00361493	0.0710269	FALSE	FALSE	Trans (>250 kb)			7.13051
ENSG00000109685	WHSC1	4	p16.3	1873151	1983934	2.90946	0.00362059	0.0710269	FALSE	FALSE	Trans (>250 kb)			0.506239
ENSG00000182379	NXPH4	12	q13.3	57610578	57620232	2.90942	0.00362104	0.0710269	FALSE	FALSE	Trans (>250 kb)			3.88435
ENSG00000112139	MDGA1	6	p21.2	37600284	37667082	2.90801	0.00363741	0.0710968	FALSE	FALSE	Trans (>250 kb)			2.02619
ENSG00000182318	ZSCAN22	19	q13.43	58838385	58853698	2.90663	0.00365348	0.0710968	FALSE	FALSE	Trans (>250 kb)			0.790549
ENSG00000182606	TRAK1	3	p22.1	42055294	42267381	2.90656	0.00365428	0.0710968	FALSE	FALSE	Trans (>250 kb)			5.27781
ENSG00000169393	ELSPBP1	19	q13.33	48497908	48528410	2.90617	0.00365878	0.0710968	FALSE	FALSE	Trans (>250 kb)			1.67803
ENSG00000082014	SMARCD3	7	q36.1	150935850	150974982	2.90565	0.00366486	0.0710968	FALSE	FALSE	Trans (>250 kb)			4.10827
ENSG00000139197	PEX5	12	p13.31	7341281	7371170	2.90313	0.0036945	0.0714398	FALSE	FALSE	Trans (>250 kb)
ENSG00000169783	LINGO1	15	q24.3	77905369	78113242	2.90165	0.00371202	0.0717143	FALSE	FALSE	Trans (>250 kb)			1.80905
ENSG00000065000	AP3D1	19	p13.3	2100988	2164464	2.89867	0.00374751	0.0721709	FALSE	FALSE	Trans (>250 kb)			1.23689
ENSG00000102606	ARHGEF7	13	q34	111766906	111958084	2.89764	0.00375986	0.0722821	FALSE	FALSE	Trans (>250 kb)			2.92454
ENSG00000130522	JUND	19	p13.11	18390563	18392432	2.89723	0.00376475	0.0722821	FALSE	FALSE	Trans (>250 kb)			0.338646
ENSG00000170262	MRAP	21	q22.11	33664124	33687095	2.89639	0.00377485	0.0723535	FALSE	FALSE	Trans (>250 kb)			1.9886
ENSG00000147421	HMBOX1	8	p21.1	28747911	28922281	2.89601	0.00377936	0.0723535	FALSE	FALSE	Trans (>250 kb)			5.74582
ENSG00000167264	DUS2	16	q22.1	68021649	68113223	2.89396	0.00380419	0.0727193	FALSE	FALSE	Trans (>250 kb)			5.22758
ENSG00000184985	SORCS2	4	p16.1	7194265	7744554	2.89347	0.00381009	0.0727697	FALSE	FALSE	Trans (>250 kb)			5.45131
ENSG00000158258	CLSTN2	3	q23	139654027	140296239	2.89301	0.0038157	0.0727697	FALSE	FALSE	Trans (>250 kb)			4.19249
ENSG00000170043	TRAPPC1	17	p13.1	7833663	7835441	2.89043	0.00384716	0.073001	FALSE	FALSE	Trans (>250 kb)			3.90624
ENSG00000147439	BIN3	8	p21.3	22477931	22526661	2.88759	0.00388201	0.0734073	FALSE	FALSE	Trans (>250 kb)			2.20367
ENSG00000172350	ABCG4	11	q23.3	119019722	119033360	2.88663	0.00389389	0.0735356	FALSE	FALSE	Trans (>250 kb)			4.08419
ENSG00000163516	ANKZF1	2	q35	220094479	220101391	2.88354	0.00393236	0.0740613	FALSE	FALSE	Trans (>250 kb)			5.1942
ENSG00000196367	TRRAP	7	q22.1	98475556	98610866	2.88291	0.00394019	0.0740613	FALSE	FALSE	Trans (>250 kb)			1.05304
ENSG00000204681	GABBR1	6	p22.1	29523406	29601753	2.88072	0.00396771	0.0743786	FALSE	FALSE	65165	rs1233493	9.4369e-15	7.13051
ENSG00000163792	TCF23	2	p23.3	27371872	27376378	2.88054	0.00397	0.0743786	FALSE	FALSE	28468	rs934986	1.69864e-14	7.13051
ENSG00000067365	METTL22	16	p13.2	8715540	8740081	2.87438	0.00404826	0.0752607	FALSE	FALSE	Trans (>250 kb)			5.83447
ENSG00000119771	KLHL29	2	p24.1	23608088	23931481	2.87427	0.00404965	0.0752607	FALSE	FALSE	58938	rs2712071	1.73951e-08	5.02928
ENSG00000100580	TMED8	14	q24.3	77801364	77843452	2.87364	0.00405774	0.0753409	FALSE	FALSE	Trans (>250 kb)			2.13763
ENSG00000166924	NYAP1	7	q22.1	100081550	100092422	2.87079	0.00409443	0.0757815	FALSE	FALSE	230281	rs11771660	1.00514e-08	5.02285
ENSG00000084710	EFR3B	2	p23.3	25264999	25378243	2.87064	0.00409641	0.0757815	FALSE	FALSE	Trans (>250 kb)			2.83036
ENSG00000102445	KIAA0226L	13	q14.13	46916139	47012325	2.86495	0.00417069	0.0767978	FALSE	FALSE	Trans (>250 kb)			0.268686
ENSG00000137218	FRS3	6	p21.1	41737914	41754280	2.86474	0.00417354	0.0767978	FALSE	FALSE	Trans (>250 kb)			4.34289
ENSG00000144730	IL17RD	3	p14.3	57124010	57204334	2.86423	0.00418026	0.0769036	FALSE	FALSE	Trans (>250 kb)			0.993599
ENSG00000061337	LZTS1	8	p21.3	20103676	20161474	2.86157	0.00421551	0.077216	FALSE	FALSE	Trans (>250 kb)			3.73643
ENSG00000169122	FAM110B	8	q12.1	58907068	59116838	2.86125	0.00421978	0.077216	FALSE	FALSE	Trans (>250 kb)			3.16787
ENSG00000169375	SIN3A	15	q24.2	75661720	75748183	2.86048	0.00423004	0.0772398	FALSE	FALSE	Trans (>250 kb)			3.24022
ENSG00000075151	EIF4G3	1	p36.12	21132963	21503377	2.85717	0.00427431	0.077417	FALSE	FALSE	Trans (>250 kb)			4.7426
ENSG00000142197	DOPEY2	21	q22.12	37529080	37666572	2.85659	0.00428221	0.0775023	FALSE	FALSE	Trans (>250 kb)			3.8792
ENSG00000088832	FKBP1A	20	p13	1349622	1373806	2.85255	0.00433699	0.0780568	FALSE	FALSE	Trans (>250 kb)			0.786957
ENSG00000076201	PTPN23	3	p21.31	47422501	47454931	2.84998	0.00437221	0.078411	FALSE	FALSE	Trans (>250 kb)			5.82748
ENSG00000183396	TMEM89	3	p21.31	48658192	48659288	2.84983	0.00437425	0.078411	FALSE	FALSE	32926	rs1264194	9.06897e-12	6.50963
ENSG00000182885	GPR97	16	q21	57702099	57723975	2.84811	0.00439801	0.0786339	FALSE	FALSE	Trans (>250 kb)			1.13512
ENSG00000173812	EIF1	17	q21.2	39845137	39848920	2.84805	0.00439884	0.0786339	FALSE	FALSE	Trans (>250 kb)			0.834304
ENSG00000134086	VHL	3	p25.3	10182692	10193904	2.84584	0.0044294	0.0791538	FALSE	FALSE	Trans (>250 kb)			3.77961
ENSG00000175215	CTDSP2	12	q14.1	58213710	58240522	2.84292	0.00447025	0.0795023	FALSE	FALSE	Trans (>250 kb)			5.20375
ENSG00000181350	FAM211A	17	p11.2	16344891	16395467	2.84277	0.00447234	0.0795023	FALSE	FALSE	Trans (>250 kb)			2.37924
ENSG00000168807	SNTB2	16	q22.1	69221032	69342955	2.83952	0.00451817	0.0801625	FALSE	FALSE	Trans (>250 kb)			3.297
ENSG00000083168	KAT6A	8	p11.21	41786997	41909508	2.83858	0.00453141	0.0803607	FALSE	FALSE	Trans (>250 kb)			0.808317
ENSG00000101004	NINL	20	p11.21	25433341	25566153	2.83771	0.00454391	0.0804505	FALSE	FALSE	40736	rs117862510	5.276e-12	5.16167
ENSG00000153815	CMIP	16	q23.2	81478775	81745367	2.83334	0.00460642	0.0813669	FALSE	FALSE	Trans (>250 kb)			4.39185
ENSG00000134532	SOX5	12	p12.1	23682440	24103966	2.83249	0.00461873	0.0814401	FALSE	FALSE	Trans (>250 kb)			5.45131
ENSG00000141505	ASGR1	17	p13.1	7076750	7082883	2.83162	0.00463135	0.0814401	FALSE	FALSE	Trans (>250 kb)			3.77882
ENSG00000147324	MFHAS1	8	p23.1	8640864	8751155	2.83055	0.00464686	0.0815728	FALSE	FALSE	Trans (>250 kb)			0.617665
ENSG00000115568	ZNF142	2	q35	219502639	219524378	2.82942	0.0046633	0.0817673	FALSE	FALSE	Trans (>250 kb)			4.96428
ENSG00000067992	PDK3	X	p22.11	24483338	24557954	2.82876	0.00467283	0.0817673	FALSE	FALSE	Trans (>250 kb)
ENSG00000165495	PKNOX2	11	q24.2	125034583	125303285	2.82818	0.00468129	0.0817673	FALSE	FALSE	Trans (>250 kb)			6.69623
ENSG00000172554	SNTG2	2	p25.3	946554	1371385	2.82801	0.00468377	0.0817673	FALSE	FALSE	Trans (>250 kb)			0.337982
ENSG00000133226	SRRM1	1	p36.11	24958207	24999758	2.82501	0.00472797	0.0822723	FALSE	FALSE	Trans (>250 kb)			0.338248
ENSG00000119669	IRF2BPL	14	q24.3	77490888	77495034	2.82267	0.00476262	0.0828244	FALSE	FALSE	Trans (>250 kb)			2.77919
ENSG00000087460	GNAS	20	q13.32	57414773	57486247	2.82041	0.00479626	0.0829877	FALSE	FALSE	Trans (>250 kb)			4.26769
ENSG00000111640	GAPDH	12	p13.31	6643093	6647537	2.81889	0.00481902	0.083187	FALSE	FALSE	Trans (>250 kb)			3.83617
ENSG00000100156	SLC16A8	22	q13.1	38474141	38480100	2.81536	0.00487223	0.083979	FALSE	FALSE	Trans (>250 kb)			1.70959
ENSG00000170653	ATF7	12	q13.13	53901640	54020199	2.81406	0.00489204	0.0841493	FALSE	FALSE	Trans (>250 kb)			3.86207
ENSG00000108819	PPP1R9B	17	q21.33	48211104	48227991	2.81376	0.00489663	0.0841493	FALSE	FALSE	Trans (>250 kb)			2.66281
ENSG00000128311	TST	22	q12.3	37406900	37415681	2.81331	0.00490345	0.0841493	FALSE	FALSE	Trans (>250 kb)			3.25726
ENSG00000160145	KALRN	3	q21.1	123798870	124445172	2.81316	0.00490578	0.0841493	FALSE	FALSE	Trans (>250 kb)			4.04691
ENSG00000164068	RNF123	3	p21.31	49726932	49758962	2.81166	0.0049286	0.0842151	FALSE	FALSE	Trans (>250 kb)			7.13051
ENSG00000112033	PPARD	6	p21.31	35310335	35395968	2.80981	0.00495712	0.0845934	FALSE	FALSE	Trans (>250 kb)			3.65846
ENSG00000100344	PNPLA3	22	q13.31	44319619	44360368	2.80891	0.0049709	0.084771	FALSE	FALSE	Trans (>250 kb)			2.27264
ENSG00000135502	SLC26A10	12	q13.3	58013310	58019934	2.80417	0.00504463	0.0858053	FALSE	FALSE	Trans (>250 kb)			7.13051
ENSG00000049239	H6PD	1	p36.22	9294834	9331396	2.80233	0.00507351	0.0861717	FALSE	FALSE	Trans (>250 kb)			2.03804
ENSG00000168243	GNG4	1	q42.3	235710987	235814054	2.80158	0.00508529	0.0862821	FALSE	FALSE	207472	rs2789369	3.16716e-08	5.18971
ENSG00000196428	TSC22D2	3	q25.1	150126122	150184218	2.80086	0.0050967	0.0862821	FALSE	FALSE	0	rs6810143	2.22045e-14	7.13051
ENSG00000140577	CRTC3	15	q26.1	91073157	91188577	2.80078	0.00509791	0.0862821	FALSE	FALSE	Trans (>250 kb)			4.32086
ENSG00000114115	RBP1	3	q23	139236276	139258671	2.80074	0.00509855	0.0862821	FALSE	FALSE	Trans (>250 kb)			1.96646
ENSG00000155506	LARP1	5	q33.2	154092462	154197167	2.79938	0.00512012	0.0866268	FALSE	FALSE	0	rs816719	7.48039e-10	6.57154
ENSG00000160094	ZNF362	1	p35.1	33722146	33766320	2.79787	0.00514408	0.086695	FALSE	FALSE	Trans (>250 kb)			2.77919
ENSG00000109072	VTN	17	q11.2	26691290	26700110	2.7969	0.0051596	0.0868336	FALSE	FALSE	Trans (>250 kb)			1.52029
ENSG00000133874	RNF122	8	p12	33405273	33424643	2.79405	0.00520523	0.0874259	FALSE	FALSE	Trans (>250 kb)			1.12728
ENSG00000196557	CACNA1H	16	p13.3	1203241	1271771	2.79246	0.00523093	0.087652	FALSE	FALSE	Trans (>250 kb)			3.60629
ENSG00000148408	CACNA1B	9	q34.3	140772241	141019076	2.79125	0.00525056	0.0878481	FALSE	FALSE	Trans (>250 kb)
ENSG00000089351	GRAMD1A	19	q13.11	35485688	35517375	2.7889	0.00528874	0.0881008	FALSE	FALSE	Trans (>250 kb)			1.38933
ENSG00000173253	DMRT2	9	p24.3	1050354	1057552	2.78875	0.00529125	0.0881008	FALSE	FALSE	Trans (>250 kb)			3.22016
ENSG00000135144	DTX1	12	q24.13	113494514	113535833	2.78597	0.00533675	0.0887248	FALSE	FALSE	Trans (>250 kb)			3.57261
ENSG00000134698	AGO4	1	p34.3	36273773	36323491	2.78584	0.00533889	0.0887248	FALSE	FALSE	Trans (>250 kb)			1.66989
ENSG00000021645	NRXN3	14	q24.3	78708734	80330762	2.78473	0.00535727	0.0890277	FALSE	FALSE	Trans (>250 kb)			5.45131
ENSG00000108947	EFNB3	17	p13.1	7608520	7614696	2.78343	0.00537867	0.0892577	FALSE	FALSE	Trans (>250 kb)			2.7852
ENSG00000187498	COL4A1	13	q34	110801318	110959496	2.78262	0.00539219	0.0892577	FALSE	FALSE	Trans (>250 kb)			3.67444
ENSG00000173273	TNKS	8	p23.1	9413424	9639856	2.78247	0.0053946	0.0892577	FALSE	FALSE	Trans (>250 kb)			1.02319
ENSG00000169239	CA5B	X	p22.2	15706953	15805747	2.78063	0.00542537	0.089542	FALSE	FALSE	Trans (>250 kb)
ENSG00000168066	SF1	11	q13.1	64532078	64546258	2.77897	0.0054531	0.0899501	FALSE	FALSE	Trans (>250 kb)			0.18623
ENSG00000165626	BEND7	10	p13	13480484	13570974	2.7751	0.00551843	0.0906209	FALSE	FALSE	Trans (>250 kb)			0.998951
ENSG00000164742	ADCY1	7	p12.3	45613739	45762715	2.77492	0.00552151	0.0906209	FALSE	FALSE	137235	rs1826838	1.18794e-14	6.86018
ENSG00000163349	HIPK1	1	p13.2	114471814	114520426	2.77127	0.00558376	0.0911175	FALSE	FALSE	Trans (>250 kb)			0.895139
ENSG00000073614	KDM5A	12	p13.33	389295	498620	2.77075	0.00559268	0.0911175	FALSE	FALSE	Trans (>250 kb)			1.28118
ENSG00000078246	TULP3	12	p13.33	2986389	3050306	2.77048	0.0055974	0.0911175	FALSE	FALSE	Trans (>250 kb)			2.69451
ENSG00000079432	CIC	19	q13.2	42772689	42799949	2.77047	0.00559749	0.0911175	FALSE	FALSE	Trans (>250 kb)			2.27264
ENSG00000170485	NPAS2	2	q11.2	101436614	101613291	2.76806	0.00563912	0.0915315	FALSE	FALSE	Trans (>250 kb)			5.24756
ENSG00000103111	MON1B	16	q23.1	77224732	77236302	2.7662	0.00567132	0.0918286	FALSE	FALSE	Trans (>250 kb)			1.07
ENSG00000172932	ANKRD13D	11	q13.2	67056018	67069956	2.76618	0.00567179	0.0918286	FALSE	FALSE	Trans (>250 kb)			0.574258
ENSG00000141639	MAPK4	18	q21.1	48086448	48258194	2.76579	0.00567851	0.091876	FALSE	FALSE	Trans (>250 kb)			1.89839
ENSG00000071054	MAP4K4	2	q11.2	102313312	102511149	2.76329	0.00572214	0.092339	FALSE	FALSE	Trans (>250 kb)			3.57261
ENSG00000237847	FAM231A	1	p36.13	16999498	17000007	2.76282	0.00573047	0.0923841	FALSE	FALSE	Trans (>250 kb)			1.38931
ENSG00000133466	C1QTNF6	22	q12.3	37576207	37595425	2.76271	0.00573244	0.0923841	FALSE	FALSE	Trans (>250 kb)			4.47493
ENSG00000273274	ZBTB8B	1	p35.1	32930670	32962287	2.76167	0.00575065	0.0926585	FALSE	FALSE	Trans (>250 kb)			2.30892
ENSG00000111652	COPS7A	12	p13.31	6832907	6841041	2.76118	0.00575934	0.092762	FALSE	FALSE	Trans (>250 kb)			2.39
ENSG00000130304	SLC27A1	19	p13.11	17579578	17616977	2.7601	0.00577841	0.0929383	FALSE	FALSE	Trans (>250 kb)			1.78945
ENSG00000157766	ACAN	15	q26.1	89346674	89418585	2.75951	0.00578878	0.092966	FALSE	FALSE	Trans (>250 kb)			4.14604
ENSG00000130427	EPO	7	q22.1	100318423	100321323	2.75887	0.00580011	0.0931093	FALSE	FALSE	Trans (>250 kb)			3.19338
ENSG00000257704	PRR24	19	q13.32	47778142	47778979	2.75762	0.0058223	0.0933979	FALSE	FALSE	Trans (>250 kb)			2.25637
ENSG00000146555	SDK1	7	p22.2	3341080	4308632	2.75736	0.00582695	0.0933979	FALSE	FALSE	Trans (>250 kb)			5.45131
ENSG00000189332	RP11-113D6.10	11	p15.1	18230685	18236109	2.75621	0.00584762	0.0934461	FALSE	FALSE	Trans (>250 kb)			2.61783
ENSG00000171206	TRIM8	10	q24.32	104404253	104418164	2.75347	0.00589668	0.0939214	FALSE	FALSE	85420	rs3818708	2.82556e-08	7.13051
ENSG00000162430	SEPN1	1	p36.11	26126667	26144713	2.74973	0.00596447	0.0948763	FALSE	FALSE	Trans (>250 kb)			0.440349
ENSG00000204345	CD300LD	17	q25.1	72575504	72588422	2.74934	0.0059716	0.0948763	FALSE	FALSE	Trans (>250 kb)			2.48518
ENSG00000090020	SLC9A1	1	p36.11	27425306	27493472	2.74905	0.00597681	0.0948763	FALSE	FALSE	Trans (>250 kb)			4.39386
ENSG00000143624	INTS3	1	q21.3	153700543	153746555	2.74797	0.00599658	0.0949402	FALSE	FALSE	Trans (>250 kb)			3.8288
ENSG00000225399	RP11-3B7.1	3	p21.31	49297518	49298744	2.74767	0.00600207	0.0949402	FALSE	FALSE	Trans (>250 kb)			4.6197
ENSG00000103653	CSK	15	q24.1	75074398	75095539	2.74614	0.00603012	0.0952105	FALSE	FALSE	Trans (>250 kb)			2.99441
ENSG00000134222	PSRC1	1	p13.3	109822178	109825808	2.74567	0.00603873	0.0952105	FALSE	FALSE	Trans (>250 kb)			5.92143
ENSG00000157851	DPYSL5	2	p23.3	27070615	27173219	2.7453	0.00604554	0.0952105	FALSE	FALSE	231627	rs934986	1.69864e-14	3.74881
ENSG00000138336	TET1	10	q21.3	70320413	70454239	2.74416	0.00606653	0.0954048	FALSE	FALSE	81319	rs3945893	9.4369e-14	7.13051
ENSG00000167173	C15orf39	15	q24.2	75487984	75504510	2.74327	0.00608305	0.0954596	FALSE	FALSE	Trans (>250 kb)			3.0965
ENSG00000104884	ERCC2	19	q13.32	45853095	45874176	2.74216	0.00610371	0.0956329	FALSE	FALSE	Trans (>250 kb)			1.29352
ENSG00000131149	GSE1	16	q24.1	85645015	85709810	2.74051	0.0061343	0.0959591	FALSE	FALSE	Trans (>250 kb)			1.71775
ENSG00000087206	UIMC1	5	q35.2	176332006	176449634	2.74048	0.0061349	0.0959591	FALSE	FALSE	0	rs139238146	7.77156e-16	5.45131
ENSG00000102572	STK24	13	q32.2	99102455	99230194	2.73992	0.00614536	0.0959591	FALSE	FALSE	Trans (>250 kb)			1.44011
ENSG00000186579	DEFB106A	8	p23.1	7682694	7686575	2.73957	0.00615192	0.0959591	FALSE	FALSE	Trans (>250 kb)
ENSG00000116852	KIF21B	1	q32.1	200938520	200992828	2.73925	0.00615788	0.0959591	FALSE	FALSE	Trans (>250 kb)			1.61487
ENSG00000198133	TMEM229B	14	q24.1	67913801	68000456	2.73481	0.00624155	0.0965938	FALSE	FALSE	Trans (>250 kb)			2.68981
ENSG00000167257	RNF214	11	q23.3	117103341	117157161	2.73402	0.00625659	0.0967291	FALSE	FALSE	Trans (>250 kb)			1.1498
ENSG00000146966	DENND2A	7	q34	140218220	140373793	2.73208	0.0062935	0.0971841	FALSE	FALSE	Trans (>250 kb)			2.32358
ENSG00000130758	MAP3K10	19	q13.2	40697651	40721482	2.73128	0.00630882	0.0973988	FALSE	FALSE	Trans (>250 kb)			3.18081
ENSG00000182175	RGMA	15	q26.1	93586636	93632433	2.7295	0.00634308	0.097675	FALSE	FALSE	Trans (>250 kb)			3.05511
ENSG00000100325	ASCC2	22	q12.2	30184597	30234271	2.7277	0.00637777	0.0977554	FALSE	FALSE	Trans (>250 kb)			2.61783
ENSG00000057935	MTA3	2	p21	42721709	42984087	2.72728	0.00638593	0.0978207	FALSE	FALSE	Trans (>250 kb)			1.97344
ENSG00000147234	FRMPD3	X	q22.3	106765680	106848481	2.72602	0.00641023	0.0978874	FALSE	FALSE	Trans (>250 kb)
ENSG00000099331	MYO9B	19	p13.11	17186591	17325346	2.72501	0.00642987	0.0979631	FALSE	FALSE	Trans (>250 kb)			4.46893
ENSG00000171827	ZNF570	19	q13.12	37958487	37976260	2.72474	0.00643515	0.0979631	FALSE	FALSE	Trans (>250 kb)			4.12114
ENSG00000269506	AC110792.1	4	q12	54927213	54927377	2.72471	0.00643579	0.0979631	FALSE	FALSE	Trans (>250 kb)			1.91459
ENSG00000185666	SYN3	22	q12.3	32908539	33454358	2.72417	0.00644627	0.0980492	FALSE	FALSE	Trans (>250 kb)			3.73682
ENSG00000072501	SMC1A	X	p11.22	53401070	53449677	2.72262	0.00647672	0.0982669	FALSE	FALSE	Trans (>250 kb)
ENSG00000243978	RGAG1	X	q23	109602044	109699562	2.72012	0.00652586	0.0988523	FALSE	FALSE	Trans (>250 kb)
ENSG00000128272	ATF4	22	q13.1	39915700	39918691	2.7184	0.00655987	0.0991437	FALSE	FALSE	Trans (>250 kb)			0.814937
ENSG00000103375	AQP8	16	p12.1	25227052	25240261	2.71235	0.00668075	0.100516	FALSE	FALSE	Trans (>250 kb)			0.487523
ENSG00000124194	GDAP1L1	20	q13.12	42875887	42909013	2.71041	0.00671993	0.100802	FALSE	FALSE	Trans (>250 kb)			2.75611
ENSG00000261667	RP11-520P18.5	8	q24.3	144161874	144164418	2.70976	0.00673315	0.100937	FALSE	FALSE	Trans (>250 kb)			0.0458201
ENSG00000089902	RCOR1	14	q32.31	103058998	103196913	2.70924	0.00674376	0.101042	FALSE	FALSE	Trans (>250 kb)			2.72917
ENSG00000100867	DHRS2	14	q11.2	24099324	24114848	2.7084	0.00676084	0.101208	FALSE	FALSE	Trans (>250 kb)			2.08525
ENSG00000060237	WNK1	12	p13.33	861759	1020618	2.70712	0.00678705	0.101485	FALSE	FALSE	0	rs11064524	2.0195e-13	7.13051
ENSG00000128394	APOBEC3F	22	q13.1	39436609	39449915	2.70439	0.00684308	0.101961	FALSE	FALSE	Trans (>250 kb)			1.19797
ENSG00000189337	KAZN	1	p36.21	14925200	15444539	2.70328	0.00686593	0.102176	FALSE	FALSE	Trans (>250 kb)			3.69163
ENSG00000198873	GRK5	10	q26.11	120967101	121215131	2.70201	0.00689214	0.102637	FALSE	FALSE	Trans (>250 kb)			3.69978
ENSG00000126012	KDM5C	X	p11.22	53220503	53254604	2.70149	0.00690298	0.102725	FALSE	FALSE	Trans (>250 kb)
ENSG00000039523	FAM65A	16	q22.1	67552321	67580691	2.70101	0.00691292	0.10282	FALSE	FALSE	Trans (>250 kb)			1.95026
ENSG00000197977	ELOVL2	6	p24.2	10980992	11044547	2.70061	0.00692118	0.102855	FALSE	FALSE	0	rs2180725	0	7.13051
ENSG00000087074	PPP1R15A	19	q13.33	49375649	49379314	2.69979	0.00693842	0.103114	FALSE	FALSE	Trans (>250 kb)			0.763433
ENSG00000115282	TTC31	2	p13.1	74710200	74722013	2.6989	0.00695692	0.103159	FALSE	FALSE	Trans (>250 kb)			2.29474
ENSG00000111981	ULBP1	6	q25.1	150285143	150294846	2.69776	0.00698086	0.1034	FALSE	FALSE	Trans (>250 kb)			1.14786
ENSG00000099330	OCEL1	19	p13.11	17337013	17340028	2.69762	0.00698374	0.1034	FALSE	FALSE	Trans (>250 kb)			4.59107
ENSG00000137478	FCHSD2	11	q13.4	72547790	72853306	2.69613	0.00701506	0.103773	FALSE	FALSE	Trans (>250 kb)			2.11363
ENSG00000174460	ZCCHC12	X	q24	117957753	117960931	2.69593	0.0070193	0.103773	FALSE	FALSE	Trans (>250 kb)
ENSG00000100731	PCNX	14	q24.2	71374122	71582099	2.69578	0.00702235	0.103773	FALSE	FALSE	Trans (>250 kb)			0.73917
ENSG00000144597	EAF1	3	p25.1	15468862	15484120	2.69393	0.0070615	0.104204	FALSE	FALSE	Trans (>250 kb)			0.988684
ENSG00000181789	COPG1	3	q21.3	128968449	128996614	2.69295	0.00708226	0.104379	FALSE	FALSE	Trans (>250 kb)			1.76039
ENSG00000171148	TADA3	3	p25.3	9821544	9834695	2.69011	0.00714275	0.104809	FALSE	FALSE	Trans (>250 kb)			2.75611
ENSG00000100023	PPIL2	22	q11.21	22006559	22054304	2.68813	0.00718528	0.104901	FALSE	FALSE	236632	rs62234962	1.98508e-13	5.14973
ENSG00000174579	MSL2	3	q22.3	135867764	135916083	2.688	0.00718821	0.104901	FALSE	FALSE	Trans (>250 kb)			7.13051
ENSG00000166546	BEAN1	16	q21	66461200	66527432	2.688	0.00718823	0.104901	FALSE	FALSE	Trans (>250 kb)			1.20857
ENSG00000141485	SLC13A5	17	p13.1	6588032	6616886	2.68793	0.0071896	0.104901	FALSE	FALSE	Trans (>250 kb)			5.55832
ENSG00000005007	UPF1	19	p13.11	18942747	18979045	2.68764	0.00719591	0.104901	FALSE	FALSE	Trans (>250 kb)			3.58579
ENSG00000151892	GFRA1	10	q25.3	117816444	118032979	2.68758	0.0071971	0.104901	FALSE	FALSE	Trans (>250 kb)			3.32278
ENSG00000103495	MAZ	16	p11.2	29817427	29823649	2.68645	0.00722163	0.105007	FALSE	FALSE	Trans (>250 kb)			0.867969
ENSG00000212864	RNF208	9	q34.3	140114707	140116033	2.68401	0.00727439	0.105714	FALSE	FALSE	Trans (>250 kb)
ENSG00000185634	SHC4	15	q21.1	49115932	49255641	2.68281	0.00730064	0.105813	FALSE	FALSE	Trans (>250 kb)			3.65912
ENSG00000158874	APOA2	1	q23.3	161192082	161193421	2.68263	0.00730462	0.105813	FALSE	FALSE	Trans (>250 kb)			1.43238
ENSG00000031698	SARS	1	p13.3	109756540	109780791	2.68225	0.00731289	0.105813	FALSE	FALSE	Trans (>250 kb)			1.26456
ENSG00000147010	SH3KBP1	X	p22.12	19552093	19905719	2.67982	0.00736613	0.10589	FALSE	FALSE	Trans (>250 kb)
ENSG00000067596	DHX8	17	q21.31	41561233	41621831	2.67927	0.00737834	0.106016	FALSE	FALSE	74550	rs8066100	2.26863e-12	2.70897
ENSG00000070182	SPTB	14	q23.3	65213002	65346601	2.67723	0.00742347	0.10648	FALSE	FALSE	Trans (>250 kb)			2.04509
ENSG00000116128	BCL9	1	q21.2	147013182	147098017	2.67711	0.00742608	0.10648	FALSE	FALSE	Trans (>250 kb)			0.773366
ENSG00000065559	MAP2K4	17	p12	11924141	12047147	2.67703	0.00742785	0.10648	FALSE	FALSE	Trans (>250 kb)			2.02133
ENSG00000144724	PTPRG	3	p14.2	61547243	62283288	2.67415	0.00749188	0.107154	FALSE	FALSE	Trans (>250 kb)			3.62359
ENSG00000020256	ZFP64	20	q13.2	50668202	50820847	2.67397	0.00749597	0.107154	FALSE	FALSE	Trans (>250 kb)			7.13051
ENSG00000179456	ZBTB18	1	q44	244214585	244220778	2.67303	0.00751689	0.107252	FALSE	FALSE	Trans (>250 kb)			2.12071
ENSG00000184005	ST6GALNAC3	1	p31.1	76540404	77100286	2.67217	0.00753623	0.107252	FALSE	FALSE	Trans (>250 kb)			2.07114
ENSG00000100228	RAB36	22	q11.22	23487513	23506537	2.67203	0.00753934	0.107252	FALSE	FALSE	Trans (>250 kb)			0.94842
ENSG00000149926	FAM57B	16	p11.2	30035748	30064299	2.67145	0.00755248	0.10729	FALSE	FALSE	Trans (>250 kb)			5.65349
ENSG00000173868	PHOSPHO1	17	q21.32	47300724	47308128	2.66967	0.00759259	0.107553	FALSE	FALSE	Trans (>250 kb)			2.45347
ENSG00000213888	AC005003.1	22	q12.2	31742875	31744670	2.66963	0.00759352	0.107553	FALSE	FALSE	Trans (>250 kb)			2.71391
ENSG00000213699	SLC35F6	2	p23.3	26987152	27004099	2.66834	0.00762273	0.107791	FALSE	FALSE	Trans (>250 kb)			4.34715
ENSG00000101265	RASSF2	20	p13	4760669	4804291	2.66792	0.00763224	0.10785	FALSE	FALSE	Trans (>250 kb)			2.93368
ENSG00000115590	IL1R2	2	q11.2	102608306	102645006	2.66435	0.00771369	0.10884	FALSE	FALSE	Trans (>250 kb)			0.513947
ENSG00000173421	CCDC36	3	p21.31	49235861	49295537	2.66435	0.00771369	0.10884	FALSE	FALSE	Trans (>250 kb)			5.56998
ENSG00000198218	QRICH1	3	p21.31	49067140	49131796	2.66408	0.00771983	0.10884	FALSE	FALSE	Trans (>250 kb)			7.13051
ENSG00000198740	ZNF652	17	q21.33	47366568	47439835	2.66396	0.00772276	0.10884	FALSE	FALSE	Trans (>250 kb)			1.14063
ENSG00000185049	NELFA	4	p16.3	1984441	2043630	2.66356	0.00773195	0.10884	FALSE	FALSE	Trans (>250 kb)			1.62982
ENSG00000115073	ACTR1B	2	q11.2	98272431	98280570	2.66314	0.0077416	0.108892	FALSE	FALSE	Trans (>250 kb)			2.31073
ENSG00000171940	ZNF217	20	q13.2	52183604	52226446	2.6627	0.00775164	0.108892	FALSE	FALSE	Trans (>250 kb)			2.99441
ENSG00000116396	KCNC4	1	p13.3	110753965	110825722	2.66262	0.00775342	0.108892	FALSE	FALSE	Trans (>250 kb)			1.87535
ENSG00000162068	NTN3	16	p13.3	2521500	2524146	2.66174	0.00777389	0.109028	FALSE	FALSE	Trans (>250 kb)			0.287313
ENSG00000167971	CASKIN1	16	p13.3	2227184	2246526	2.66159	0.00777724	0.109028	FALSE	FALSE	Trans (>250 kb)			3.06872
ENSG00000262304	SHPK	17	p13.2	3468738	3539543	2.66139	0.0077818	0.109028	FALSE	FALSE	Trans (>250 kb)			1.91303
ENSG00000139055	ERP27	12	p12.3	15066969	15092016	2.66056	0.00780097	0.10924	FALSE	FALSE	Trans (>250 kb)			1.69098
ENSG00000131873	CHSY1	15	q26.3	101715928	101792137	2.6603	0.00780714	0.109269	FALSE	FALSE	Trans (>250 kb)			0.550769
ENSG00000070731	ST6GALNAC2	17	q25.1	74559792	74583038	2.65829	0.00785375	0.109831	FALSE	FALSE	Trans (>250 kb)			1.9886
ENSG00000092758	COL9A3	20	q13.33	61447596	61472511	2.65686	0.00788721	0.110267	FALSE	FALSE	41829	rs3746772	1.0062e-12	3.98362
ENSG00000265264	TIMM10B	11	p15.4	6502715	6530208	2.65563	0.00791596	0.11042	FALSE	FALSE	Trans (>250 kb)			4.03045
ENSG00000076716	GPC4	X	q26.2	132434131	132549518	2.65539	0.00792165	0.11042	FALSE	FALSE	Trans (>250 kb)
ENSG00000261514	RP11-527L4.2	17	q21.31	42015731	42016327	2.65475	0.00793677	0.11042	FALSE	FALSE	Trans (>250 kb)			6.96515
ENSG00000141456	PELP1	17	p13.2	4574679	4607632	2.65461	0.00793999	0.11042	FALSE	FALSE	Trans (>250 kb)			0.882489
ENSG00000185262	UBALD2	17	q25.1	74261283	74267375	2.65395	0.00795556	0.110552	FALSE	FALSE	Trans (>250 kb)			3.72243
ENSG00000155966	AFF2	X	q28	147582139	148082193	2.65358	0.00796433	0.110642	FALSE	FALSE	Trans (>250 kb)
ENSG00000228835	AC012123.1	18	q12.1	30349758	30354376	2.65327	0.00797153	0.110642	FALSE	FALSE	Trans (>250 kb)			3.74919
ENSG00000175727	MLXIP	12	q24.31	122516628	122631894	2.64958	0.00805916	0.111355	FALSE	FALSE	Trans (>250 kb)			4.8712
ENSG00000157782	CABP1	12	q24.31	121078355	121105127	2.64868	0.00808077	0.111355	FALSE	FALSE	Trans (>250 kb)			0.876217
ENSG00000174943	KCTD13	16	p11.2	29916333	29938356	2.64801	0.00809667	0.111355	FALSE	FALSE	Trans (>250 kb)			5.50014
ENSG00000105649	RAB3A	19	p13.11	18307594	18314884	2.64743	0.00811071	0.111355	FALSE	FALSE	Trans (>250 kb)			0.0862636
ENSG00000105647	PIK3R2	19	p13.11	18263928	18281350	2.64613	0.00814191	0.111469	FALSE	FALSE	Trans (>250 kb)			0.027511
ENSG00000269891	ARHGAP19-SLIT1	10	q24.1	98757795	99052413	2.64476	0.00817478	0.111693	FALSE	FALSE	Trans (>250 kb)			4.79707
ENSG00000223802	CERS1	19	p13.11	18979361	19007536	2.64274	0.00822376	0.111932	FALSE	FALSE	Trans (>250 kb)			3.04205
ENSG00000103034	NDRG4	16	q21	58496750	58547532	2.64249	0.00822981	0.111932	FALSE	FALSE	Trans (>250 kb)			3.52822
ENSG00000079739	PGM1	1	p31.3	64058947	64125916	2.64249	0.00823	0.111932	FALSE	FALSE	Trans (>250 kb)			1.98589
ENSG00000157625	TAB3	X	p21.2	30845559	30993201	2.64216	0.00823798	0.111932	FALSE	FALSE	Trans (>250 kb)
ENSG00000150893	FREM2	13	q13.3	39261266	39460074	2.64114	0.00826268	0.112093	FALSE	FALSE	Trans (>250 kb)			1.1949
ENSG00000160191	PDE9A	21	q22.3	44073746	44195619	2.63892	0.00831703	0.112561	FALSE	FALSE	Trans (>250 kb)			3.82963
ENSG00000213588	ZBTB9	6	p21.32	33422356	33425325	2.63529	0.00840642	0.113062	FALSE	FALSE	Trans (>250 kb)			4.8374
ENSG00000135116	HRK	12	q24.22	117293949	117319246	2.63523	0.00840802	0.113062	FALSE	FALSE	Trans (>250 kb)			1.73612
ENSG00000112787	FBRSL1	12	q24.33	133066137	133161774	2.63234	0.00848002	0.113965	FALSE	FALSE	Trans (>250 kb)			3.12278
ENSG00000134030	CTIF	18	q21.1	46065417	46389588	2.63203	0.00848761	0.11403	FALSE	FALSE	Trans (>250 kb)			3.6102
ENSG00000157014	TATDN2	3	p25.3	10289707	10322902	2.63128	0.00850638	0.114281	FALSE	FALSE	Trans (>250 kb)			1.66687
ENSG00000010295	IFFO1	12	p13.31	6647541	6665239	2.63108	0.00851136	0.114281	FALSE	FALSE	Trans (>250 kb)			3.27014
ENSG00000112039	FANCE	6	p21.31	35420138	35434880	2.62942	0.00855318	0.114432	FALSE	FALSE	Trans (>250 kb)			4.21006
ENSG00000177731	FLII	17	p11.2	18148150	18162230	2.62842	0.00857813	0.114432	FALSE	FALSE	Trans (>250 kb)			1.52911
ENSG00000188803	SHISA6	17	p12	11144580	11467380	2.62817	0.00858461	0.114432	FALSE	FALSE	Trans (>250 kb)			3.51718
ENSG00000135870	RC3H1	1	q25.1	173900352	173991435	2.62793	0.00859054	0.114432	FALSE	FALSE	Trans (>250 kb)			1.18726
ENSG00000112319	EYA4	6	q23.2	133561736	133853258	2.62726	0.00860765	0.114432	FALSE	FALSE	Trans (>250 kb)			2.60271
ENSG00000105723	GSK3A	19	q13.2	42734338	42746777	2.62699	0.00861429	0.114432	FALSE	FALSE	Trans (>250 kb)			3.0057
ENSG00000149925	ALDOA	16	p11.2	30064411	30081778	2.62688	0.0086171	0.114432	FALSE	FALSE	Trans (>250 kb)			4.89633
ENSG00000198453	ZNF568	19	q13.12	37407231	37489602	2.62633	0.00863117	0.114496	FALSE	FALSE	Trans (>250 kb)			1.12492
ENSG00000152092	ASTN1	1	q25.2	176826438	177134109	2.62545	0.00865349	0.114633	FALSE	FALSE	Trans (>250 kb)			3.65912
ENSG00000128011	LRFN1	19	q13.2	39797208	39805976	2.6248	0.00866995	0.114863	FALSE	FALSE	Trans (>250 kb)			1.95279
ENSG00000257950	P2RX5-TAX1BP3	17	p13.2	3566357	3599488	2.62427	0.00868361	0.114904	FALSE	FALSE	Trans (>250 kb)			1.60707
ENSG00000163273	NPPC	2	q37.1	232786530	232791113	2.62411	0.00868763	0.114904	FALSE	FALSE	Trans (>250 kb)			3.83702
ENSG00000137343	ATAT1	6	p21.33	30594619	30614600	2.62362	0.00869997	0.114904	FALSE	FALSE	23148	rs1264423	6.82829e-09	7.13051
ENSG00000182177	ASB18	2	q37.2	237102095	237173052	2.62351	0.00870287	0.114904	FALSE	FALSE	Trans (>250 kb)			5.23161
ENSG00000153179	RASSF3	12	q14.2	65004293	65091347	2.62335	0.00870695	0.114904	FALSE	FALSE	Trans (>250 kb)			5.54171
ENSG00000196961	AP2A1	19	q13.33	50270225	50310370	2.62175	0.00874786	0.115238	FALSE	FALSE	101847	rs1062798	1.31783e-13	5.58771
ENSG00000165714	LOH12CR1	12	p13.2	12510013	12619840	2.62148	0.0087549	0.115238	FALSE	FALSE	Trans (>250 kb)			2.09528
ENSG00000178764	ZHX2	8	q24.13	123793633	123986750	2.62126	0.00876066	0.115238	FALSE	FALSE	Trans (>250 kb)			3.84507
ENSG00000167619	TMEM145	19	q13.2	42817477	42829214	2.61847	0.00883259	0.115507	FALSE	FALSE	Trans (>250 kb)			5.6925
ENSG00000167771	RCOR2	11	q13.1	63678693	63684316	2.61545	0.00891089	0.115999	FALSE	FALSE	83045	rs7946546	4.19822e-08	6.82321
ENSG00000111052	LIN7A	12	q21.31	81186299	81331704	2.61515	0.0089189	0.115999	FALSE	FALSE	Trans (>250 kb)			1.77959
ENSG00000091536	MYO15A	17	p11.2	18012020	18083116	2.61374	0.00895566	0.116199	FALSE	FALSE	Trans (>250 kb)			2.65422
ENSG00000197321	SVIL	10	p11.23	29746267	30025710	2.61103	0.00902704	0.116486	FALSE	FALSE	Trans (>250 kb)			1.44295
ENSG00000078699	CBFA2T2	20	q11.21	32077881	32237842	2.61063	0.00903752	0.116486	FALSE	FALSE	Trans (>250 kb)			7.13051
ENSG00000054690	PLEKHH1	14	q24.1	68000018	68056329	2.61021	0.0090486	0.116486	FALSE	FALSE	Trans (>250 kb)			1.95532
ENSG00000178217	SH2D4B	10	q23.1	82297658	82406316	2.60992	0.00905632	0.116486	FALSE	FALSE	Trans (>250 kb)			1.03168
ENSG00000268509	AC026202.1	3	p26.1	5229227	5229982	2.60951	0.00906716	0.116486	FALSE	FALSE	Trans (>250 kb)			0.176675
ENSG00000127084	FGD3	9	q22.31	95709733	95798518	2.60886	0.00908442	0.116486	FALSE	FALSE	Trans (>250 kb)			1.73669
ENSG00000170370	EMX2	10	q26.11	119301955	119309056	2.60883	0.00908515	0.116486	FALSE	FALSE	Trans (>250 kb)			1.69624
ENSG00000110375	UPK2	11	q23.3	118795873	118829269	2.60735	0.00912448	0.116662	FALSE	FALSE	Trans (>250 kb)			4.77388
ENSG00000162396	PARS2	1	p32.3	55222571	55230187	2.60645	0.00914865	0.116662	FALSE	FALSE	Trans (>250 kb)			0.0237502
ENSG00000158636	C11orf30	11	q13.5	76155967	76264069	2.60617	0.00915614	0.116662	FALSE	FALSE	Trans (>250 kb)			1.18853
ENSG00000181192	DHTKD1	10	p14	12110971	12165224	2.60549	0.00917435	0.116662	FALSE	FALSE	Trans (>250 kb)			0.665862
ENSG00000092421	SEMA6A	5	q23.1	115779312	115910630	2.6054	0.00917683	0.116662	FALSE	FALSE	Trans (>250 kb)			2.61399
ENSG00000267114	CTB-129P6.11	19	q13.32	45453301	45457264	2.60532	0.00917888	0.116662	FALSE	FALSE	Trans (>250 kb)			0.947438
ENSG00000168280	KIF5C	2	q23.1	149632819	149883273	2.60516	0.00918303	0.116662	FALSE	FALSE	Trans (>250 kb)			0.587461
ENSG00000270033	RP11-51L5.7	17	q23.2	60349848	60360276	2.60511	0.00918445	0.116662	FALSE	FALSE	Trans (>250 kb)			0.186357
ENSG00000127616	SMARCA4	19	p13.2	11071598	11176071	2.60462	0.00919767	0.116662	FALSE	FALSE	Trans (>250 kb)			1.66637
ENSG00000196867	ZFP28	19	q13.43	57050317	57068169	2.60442	0.00920293	0.116662	FALSE	FALSE	Trans (>250 kb)			0.791063
ENSG00000103994	ZNF106	15	q15.1	42705021	42783321	2.60352	0.00922729	0.116792	FALSE	FALSE	Trans (>250 kb)			2.62958
ENSG00000075785	RAB7A	3	q21.3	128444965	128533639	2.60305	0.00923988	0.116792	FALSE	FALSE	Trans (>250 kb)			2.45093
ENSG00000143190	POU2F1	1	q24.1	167190066	167396582	2.60301	0.00924086	0.116792	FALSE	FALSE	Trans (>250 kb)			3.22723
ENSG00000154856	APCDD1	18	p11.22	10454625	10489945	2.60285	0.00924512	0.116792	FALSE	FALSE	Trans (>250 kb)			1.11646
ENSG00000185963	BICD2	9	q22.31	95473645	95527094	2.60268	0.00924992	0.116792	FALSE	FALSE	Trans (>250 kb)			1.08387
ENSG00000101958	GLRA2	X	p22.2	14547420	14749934	2.60239	0.00925754	0.116792	FALSE	FALSE	Trans (>250 kb)
ENSG00000175567	UCP2	11	q13.4	73685712	73694352	2.60096	0.00929623	0.117035	FALSE	FALSE	Trans (>250 kb)			2.18694
ENSG00000124151	NCOA3	20	q13.12	46130601	46285621	2.60064	0.00930491	0.117081	FALSE	FALSE	Trans (>250 kb)			2.85163
ENSG00000181090	EHMT1	9	q34.3	140513444	140764468	2.59982	0.00932717	0.117292	FALSE	FALSE	Trans (>250 kb)
ENSG00000134905	CARS2	13	q34	111293759	111365950	2.59697	0.00940515	0.118175	FALSE	FALSE	Trans (>250 kb)			1.97169
ENSG00000111676	ATN1	12	p13.31	7033626	7051484	2.59499	0.00945931	0.118671	FALSE	FALSE	Trans (>250 kb)
ENSG00000144535	DIS3L2	2	q37.1	232825955	233209060	2.5938	0.00949219	0.118882	FALSE	FALSE	Trans (>250 kb)			5.48967
ENSG00000159167	STC1	8	p21.2	23699428	23712320	2.59352	0.00949985	0.118891	FALSE	FALSE	Trans (>250 kb)			2.32921
ENSG00000102057	KCND1	X	p11.23	48818639	48827976	2.59324	0.00950766	0.118891	FALSE	FALSE	Trans (>250 kb)
ENSG00000143437	ARNT	1	q21.3	150782181	150849244	2.59309	0.00951191	0.118891	FALSE	FALSE	Trans (>250 kb)			2.73971
ENSG00000104936	DMPK	19	q13.32	46272975	46285810	2.59305	0.00951288	0.118891	FALSE	FALSE	Trans (>250 kb)			2.66717
ENSG00000178951	ZBTB7A	19	p13.3	4044362	4066943	2.59226	0.00953483	0.118997	FALSE	FALSE	82829	rs76315900	2.06737e-11	2.23454
ENSG00000267796	LIN37	19	q13.12	36239262	36245420	2.59184	0.00954631	0.118997	FALSE	FALSE	Trans (>250 kb)			2.92454
ENSG00000116574	RHOU	1	q42.13	228870824	228882416	2.59134	0.0095603	0.118997	FALSE	FALSE	Trans (>250 kb)			3.08292
ENSG00000198786	MT-ND5	MT		12337	14148	2.5909	0.00957264	0.118997	FALSE	FALSE	Trans (>250 kb)
ENSG00000147408	CSGALNACT1	8	p21.3	19261672	19615540	2.5897	0.00960606	0.119143	FALSE	FALSE	Trans (>250 kb)			5.45131
ENSG00000170832	USP32	17	q23.2	58256455	58499831	2.58885	0.00962959	0.1193	FALSE	FALSE	Trans (>250 kb)			1.09956
ENSG00000187555	USP7	16	p13.2	8985951	9058371	2.58682	0.0096865	0.119744	FALSE	FALSE	0	rs7189170	1.16975e-09	7.13051
ENSG00000066923	STAG3	7	q22.1	99775186	99819111	2.58664	0.00969158	0.119751	FALSE	FALSE	0	rs74774557	1.06164e-10	7.13051
ENSG00000154545	MAGED4	X	p11.22	51927919	51935364	2.58588	0.00971308	0.119944	FALSE	FALSE	Trans (>250 kb)
ENSG00000125741	OPA3	19	q13.32	46030685	46105470	2.58547	0.00972455	0.119944	FALSE	FALSE	Trans (>250 kb)			2.79131
ENSG00000162881	OXER1	2	p21	42989642	42991401	2.58373	0.00977369	0.120149	FALSE	FALSE	Trans (>250 kb)			1.55127
ENSG00000101280	ANGPT4	20	p13	853296	896977	2.58348	0.00978101	0.120149	FALSE	FALSE	Trans (>250 kb)			0.62969
ENSG00000186205	Mar-01	1	q41	220960101	220987735	2.58342	0.00978273	0.120149	FALSE	FALSE	Trans (>250 kb)			1.78759
ENSG00000166889	PATL1	11	q12.1	59404189	59436453	2.58297	0.00979532	0.120173	FALSE	FALSE	Trans (>250 kb)			5.01657
ENSG00000168924	LETM1	4	p16.3	1813206	1857974	2.5823	0.00981431	0.12021	FALSE	FALSE	Trans (>250 kb)			0.578993
ENSG00000086062	B4GALT1	9	p21.1	33104080	33167354	2.58229	0.00981482	0.12021	FALSE	FALSE	90137	rs10971314	1.19496e-08	7.13051
ENSG00000114904	NEK4	3	p21.1	52744800	52804965	2.58197	0.00982386	0.120265	FALSE	FALSE	Trans (>250 kb)			4.66526
ENSG00000172638	EFEMP2	11	q13.1	65633912	65641063	2.58162	0.0098338	0.120302	FALSE	FALSE	Trans (>250 kb)			4.01958
ENSG00000142700	DMRTA2	1	p32.3	50883222	50889172	2.58145	0.00983855	0.120302	FALSE	FALSE	Trans (>250 kb)			4.86539
ENSG00000177519	RPRM	2	q23.3	154333852	154335322	2.57908	0.00990643	0.12075	FALSE	FALSE	Trans (>250 kb)			1.45766
ENSG00000198837	DENND4B	1	q21.3	153901977	153919172	2.57815	0.00993315	0.120915	FALSE	FALSE	Trans (>250 kb)			1.82472
ENSG00000106038	EVX1	7	p15.2	27282164	27290112	2.57752	0.00995109	0.120949	FALSE	FALSE	Trans (>250 kb)			1.67957
ENSG00000176438	SYNE3	14	q32.13	95883831	95942173	2.57507	0.010022	0.12132	FALSE	FALSE	Trans (>250 kb)			4.25894
ENSG00000124164	VAPB	20	q13.32	56964178	57026157	2.5746	0.0100357	0.12132	FALSE	FALSE	Trans (>250 kb)			1.08162
ENSG00000176134	AL445665.1	9	q21.11	69650263	69660358	2.57447	0.0100395	0.12132	FALSE	FALSE	Trans (>250 kb)
ENSG00000149503	INCENP	11	q12.3	61891445	61920635	2.57444	0.0100402	0.12132	FALSE	FALSE	Trans (>250 kb)			3.6969
ENSG00000232671	RP11-126K1.2	1	q21.3	151252500	151254405	2.57412	0.0100496	0.12132	FALSE	FALSE	Trans (>250 kb)			2.79753
ENSG00000065989	PDE4A	19	p13.2	10527449	10580305	2.57407	0.0100511	0.12132	FALSE	FALSE	Trans (>250 kb)			3.65264
ENSG00000170145	SIK2	11	q23.1	111473115	111601577	2.57379	0.0100591	0.12132	FALSE	FALSE	Trans (>250 kb)			1.79132
ENSG00000198736	MSRB1	16	p13.3	1988211	1993327	2.57281	0.0100877	0.121574	FALSE	FALSE	Trans (>250 kb)			2.40329
ENSG00000164047	CAMP	3	p21.31	48264837	48266981	2.57021	0.0101636	0.122285	FALSE	FALSE	Trans (>250 kb)			5.67704
ENSG00000137285	TUBB2B	6	p25.2	3224495	3231964	2.57011	0.0101666	0.122285	FALSE	FALSE	Trans (>250 kb)			0.0401755
ENSG00000144589	STK11IP	2	q35	220462582	220481173	2.57001	0.0101695	0.122285	FALSE	FALSE	Trans (>250 kb)			0.45059
ENSG00000141622	RNF165	18	q21.1	43906772	44043103	2.56952	0.0101839	0.122318	FALSE	FALSE	Trans (>250 kb)			3.25377
ENSG00000135119	RNFT2	12	q24.22	117176096	117291436	2.56795	0.0102302	0.122766	FALSE	FALSE	Trans (>250 kb)			1.79507
ENSG00000196935	SRGAP1	12	q14.2	64238073	64541613	2.56758	0.0102411	0.122766	FALSE	FALSE	Trans (>250 kb)			4.34837
ENSG00000186868	MAPT	17	q21.31	43971748	44105700	2.56693	0.0102603	0.122879	FALSE	FALSE	Trans (>250 kb)			7.13051
ENSG00000124782	RREB1	6	p24.3	7107830	7252213	2.56596	0.0102891	0.123082	FALSE	FALSE	Trans (>250 kb)			6.1567
ENSG00000100150	DEPDC5	22	q12.2	32149944	32303012	2.56446	0.0103338	0.123532	FALSE	FALSE	Trans (>250 kb)			7.13051
ENSG00000112584	FAM120B	6	q27	170599791	170716153	2.56433	0.0103376	0.123532	FALSE	FALSE	Trans (>250 kb)			2.60643
ENSG00000119522	DENND1A	9	q33.3	126141933	126692431	2.56401	0.0103472	0.123532	FALSE	FALSE	0	rs12237146	0	7.13051
ENSG00000115317	HTRA2	2	p13.1	74756504	74760472	2.56235	0.0103967	0.124053	FALSE	FALSE	Trans (>250 kb)			1.68214
ENSG00000143028	SYPL2	1	p13.3	110009180	110024759	2.56215	0.0104028	0.124081	FALSE	FALSE	157646	rs546023	6.1019e-12	5.78492
ENSG00000107140	TESK1	9	p13.3	35605367	35610038	2.56197	0.0104081	0.124084	FALSE	FALSE	Trans (>250 kb)			2.15775
ENSG00000106780	MEGF9	9	q33.2	123363091	123476748	2.56166	0.0104174	0.124112	FALSE	FALSE	Trans (>250 kb)			1.05939
ENSG00000135679	MDM2	12	q15	69201956	69239214	2.56083	0.0104422	0.124263	FALSE	FALSE	Trans (>250 kb)			3.14626
ENSG00000167378	IRGQ	19	q13.31	44088521	44100287	2.56061	0.010449	0.124272	FALSE	FALSE	Trans (>250 kb)			2.87427
ENSG00000139636	LMBR1L	12	q13.12	49490919	49504683	2.55958	0.0104797	0.124518	FALSE	FALSE	Trans (>250 kb)			4.18737
ENSG00000241878	PISD	22	q12.2	32014477	32058418	2.55499	0.010619	0.125593	FALSE	FALSE	Trans (>250 kb)			7.13051
ENSG00000100321	SYNGR1	22	q13.1	39745930	39781593	2.55442	0.0106363	0.125726	FALSE	FALSE	Trans (>250 kb)			1.74467
ENSG00000187122	SLIT1	10	q24.1	98757795	98945677	2.55349	0.010665	0.125742	FALSE	FALSE	Trans (>250 kb)			3.94081
ENSG00000156858	PRR14	16	p11.2	30662038	30667761	2.55208	0.0107082	0.126111	FALSE	FALSE	Trans (>250 kb)			0.547418
ENSG00000174989	FBXW8	12	q24.22	117348761	117468953	2.55056	0.0107549	0.126538	FALSE	FALSE	Trans (>250 kb)			0.997508
ENSG00000157764	BRAF	7	q34	140419127	140624564	2.54935	0.0107922	0.126696	FALSE	FALSE	Trans (>250 kb)			2.05638
ENSG00000178307	TMEM11	17	p11.2	21100593	21117937	2.54856	0.010817	0.126832	FALSE	FALSE	Trans (>250 kb)			4.37925
ENSG00000177984	LCN15	9	q34.3	139654086	139660707	2.54589	0.0109	0.127362	FALSE	FALSE	Trans (>250 kb)			2.27099
ENSG00000130829	DUSP9	X	q28	152907946	152916781	2.54414	0.0109547	0.127746	FALSE	FALSE	Trans (>250 kb)
ENSG00000104879	CKM	19	q13.32	45809672	45826235	2.54413	0.010955	0.127746	FALSE	FALSE	Trans (>250 kb)			1.51199
ENSG00000129596	CDO1	5	q22.3	115140430	115152651	2.5432	0.0109842	0.127926	FALSE	FALSE	Trans (>250 kb)			3.16016
ENSG00000184271	POU6F1	12	q13.13	51580719	51611477	2.54277	0.0109978	0.127926	FALSE	FALSE	Trans (>250 kb)			0.365714
ENSG00000064547	LPAR2	19	p13.11	19734477	19739739	2.54185	0.0110268	0.128112	FALSE	FALSE	Trans (>250 kb)			2.0998
ENSG00000111752	PHC1	12	p13.31	9066492	9094063	2.54172	0.0110308	0.128112	FALSE	FALSE	Trans (>250 kb)
ENSG00000172432	GTPBP2	6	p21.1	43573053	43596899	2.54146	0.0110392	0.128112	FALSE	FALSE	Trans (>250 kb)			1.027
ENSG00000128203	ASPHD2	22	q12.1	26825239	26840981	2.54092	0.0110561	0.128112	FALSE	FALSE	Trans (>250 kb)			2.1401
ENSG00000186765	FSCN2	17	q25.3	79495422	79504156	2.54072	0.0110625	0.128112	FALSE	FALSE	136063	rs1137360	1.54748e-09	6.90605
ENSG00000108523	RNF167	17	p13.2	4843303	4848517	2.54005	0.0110835	0.128119	FALSE	FALSE	140729	rs9910801	3.81227e-10	4.28125
ENSG00000263020	CSNK2B-LY6G5B-1181	6	p21.33	31633879	31641323	2.53936	0.0111056	0.128329	FALSE	FALSE	0	rs1266076	0	7.13051
ENSG00000135424	ITGA7	12	q13.2	56078352	56109827	2.53871	0.0111262	0.128368	FALSE	FALSE	Trans (>250 kb)			1.32271
ENSG00000170956	CEACAM3	19	q13.2	42300369	42315591	2.53868	0.0111273	0.128368	FALSE	FALSE	Trans (>250 kb)			1.74181
ENSG00000166783	KIAA0430	16	p13.11	15688243	15737023	2.53862	0.0111292	0.128368	FALSE	FALSE	0	rs11649126	1.33267e-08	7.13051
ENSG00000144648	ACKR2	3	p22.1	42846244	42929466	2.53721	0.0111741	0.128764	FALSE	FALSE	Trans (>250 kb)			0.857423
ENSG00000178795	GDPD4	11	q13.5	76927603	77012732	2.536	0.0112126	0.128953	FALSE	FALSE	Trans (>250 kb)			2.69451
ENSG00000112062	MAPK14	6	p21.31	35995488	36079013	2.53585	0.0112175	0.128953	FALSE	FALSE	95605	rs661337	2.17158e-10	3.83062
ENSG00000175287	PHYHD1	9	q34.11	131683174	131704320	2.53566	0.0112234	0.128953	FALSE	FALSE	Trans (>250 kb)			1.7183
ENSG00000244687	UBE2V1	20	q13.13	48697661	48732496	2.53537	0.011233	0.128953	FALSE	FALSE	55376	rs6067323	1.76525e-13	1.26763
ENSG00000077157	PPP1R12B	1	q32.1	202317827	202561834	2.53535	0.0112334	0.128953	FALSE	FALSE	Trans (>250 kb)			2.79753
ENSG00000143878	RHOB	2	p24.1	20646835	20649200	2.5337	0.0112866	0.12933	FALSE	FALSE	Trans (>250 kb)			0.165484
ENSG00000062485	CS	12	q13.3	56665483	56694176	2.53369	0.0112869	0.12933	FALSE	FALSE	Trans (>250 kb)			0.857243
ENSG00000198876	DCAF12	9	p13.3	34086385	34127397	2.53299	0.0113094	0.129423	FALSE	FALSE	Trans (>250 kb)			3.10937
ENSG00000157884	CIB4	2	p23.3	26804070	26864236	2.5329	0.0113122	0.129423	FALSE	FALSE	Trans (>250 kb)			3.42219
ENSG00000170085	SIMC1	5	q35.2	175665365	175772994	2.53235	0.01133	0.129523	FALSE	FALSE	120948	rs2913730	2.43625e-10	6.60228
ENSG00000120318	ARAP3	5	q31.3	141032968	141061788	2.53233	0.0113306	0.129523	FALSE	FALSE	Trans (>250 kb)			0.508377
ENSG00000101040	ZMYND8	20	q13.12	45837859	45985567	2.53209	0.0113386	0.129523	FALSE	FALSE	Trans (>250 kb)			0.630302
ENSG00000064218	DMRT3	9	p24.3	976964	991731	2.53171	0.0113508	0.129529	FALSE	FALSE	Trans (>250 kb)			1.12115
ENSG00000185650	ZFP36L1	14	q24.1	69254377	69263190	2.53082	0.0113796	0.129753	FALSE	FALSE	Trans (>250 kb)			2.59175
ENSG00000100354	TNRC6B	22	q13.1	40440821	40731812	2.52942	0.0114252	0.129891	FALSE	FALSE	Trans (>250 kb)			5.34719
ENSG00000133937	GSC	14	q32.13	95234553	95236562	2.52942	0.0114252	0.129891	FALSE	FALSE	Trans (>250 kb)			1.45476
ENSG00000186951	PPARA	22	q13.31	46546424	46639653	2.52933	0.0114282	0.129891	FALSE	FALSE	Trans (>250 kb)			2.38783
ENSG00000188997	KCTD21	11	q14.1	77882295	77899868	2.52721	0.0114974	0.130526	FALSE	FALSE	107583	rs10899458	3.80357e-08	7.13051
ENSG00000116981	NT5C1A	1	p34.2	40124793	40137710	2.52623	0.0115296	0.130643	FALSE	FALSE	Trans (>250 kb)			1.97874
ENSG00000152518	ZFP36L2	2	p21	43449541	43453748	2.52573	0.0115458	0.130643	FALSE	FALSE	Trans (>250 kb)			4.09668
ENSG00000130822	PNCK	X	q28	152935185	152954465	2.52552	0.0115526	0.130643	FALSE	FALSE	Trans (>250 kb)
ENSG00000100982	PCIF1	20	q13.12	44563267	44576662	2.52535	0.0115584	0.130643	FALSE	FALSE	Trans (>250 kb)			2.32358
ENSG00000167244	IGF2	11	p15.5	2150342	2170833	2.52504	0.0115684	0.130643	FALSE	FALSE	Trans (>250 kb)			2.93368
ENSG00000142046	TMEM91	19	q13.2	41856816	41889988	2.52503	0.0115687	0.130643	FALSE	FALSE	Trans (>250 kb)			2.57071
ENSG00000160007	ARHGAP35	19	q13.32	47421933	47508334	2.52424	0.011595	0.130699	FALSE	FALSE	Trans (>250 kb)			0.0699222
ENSG00000124785	NRN1	6	p25.1	5998232	6007200	2.52422	0.0115956	0.130699	FALSE	FALSE	Trans (>250 kb)			0.929916
ENSG00000120685	PROSER1	13	q13.3	39584003	39612252	2.52278	0.0116431	0.130896	FALSE	FALSE	Trans (>250 kb)			1.73896
ENSG00000131759	RARA	17	q21.2	38465444	38513094	2.52233	0.0116581	0.131003	FALSE	FALSE	Trans (>250 kb)			2.25318
ENSG00000140350	ANP32A	15	q23	69070874	69113236	2.5218	0.0116756	0.131053	FALSE	FALSE	Trans (>250 kb)			1.89461
ENSG00000173175	ADCY5	3	q21.1	123001143	123168605	2.51984	0.011741	0.131553	FALSE	FALSE	Trans (>250 kb)			3.55386
ENSG00000101425	BPI	20	q11.23	36888551	36965907	2.51964	0.0117476	0.131553	FALSE	FALSE	Trans (>250 kb)			3.62903
ENSG00000180138	CSNK1A1L	13	q13.3	37677398	37679803	2.51874	0.0117775	0.131772	FALSE	FALSE	Trans (>250 kb)			1.03126
ENSG00000163636	PSMD6	3	p14.1	63996225	64009658	2.51626	0.0118607	0.132352	FALSE	FALSE	Trans (>250 kb)			0.658995
ENSG00000153574	RPIA	2	p11.2	88991162	89050452	2.51591	0.0118726	0.132418	FALSE	FALSE	Trans (>250 kb)			0.531041
ENSG00000256892	MTRNR2L7	10	p11.21	37890366	37891859	2.51527	0.0118943	0.132493	FALSE	FALSE	Trans (>250 kb)			1.29904
ENSG00000107882	SUFU	10	q24.32	104263744	104393292	2.51397	0.0119381	0.132691	FALSE	FALSE	110292	rs3818708	2.82556e-08	7.13051
ENSG00000269549	AL031663.2	20	q13.12	44074071	44077220	2.51136	0.0120265	0.133253	FALSE	FALSE	Trans (>250 kb)			2.77328
ENSG00000112144	ICK	6	p12.1	52866077	52926600	2.5087	0.0121178	0.133817	FALSE	FALSE	Trans (>250 kb)			1.59847
ENSG00000102924	CBLN1	16	q12.1	49311828	49315742	2.50765	0.0121536	0.134017	FALSE	FALSE	Trans (>250 kb)			0.44256
ENSG00000099992	TBC1D10A	22	q12.2	30687979	30723035	2.50742	0.0121616	0.134017	FALSE	FALSE	Trans (>250 kb)			2.16033
ENSG00000182264	IZUMO1	19	q13.33	49244109	49250166	2.50728	0.0121665	0.134017	FALSE	FALSE	Trans (>250 kb)			0.237887
ENSG00000157734	SNX22	15	q22.31	64443914	64449680	2.50672	0.0121856	0.13404	FALSE	FALSE	Trans (>250 kb)			1.77051
ENSG00000132359	RAP1GAP2	17	p13.3	2680350	2941033	2.5049	0.0122487	0.134659	FALSE	FALSE	Trans (>250 kb)			2.05431
ENSG00000100348	TXN2	22	q12.3	36863083	36878077	2.50349	0.0122974	0.134997	FALSE	FALSE	Trans (>250 kb)			2.89023
ENSG00000244509	APOBEC3C	22	q13.1	39410088	39416357	2.50278	0.0123223	0.135055	FALSE	FALSE	249971	rs5750678	1.05737e-09	1.88342
ENSG00000141404	GNAL	18	p11.21	11688955	11885684	2.50221	0.0123421	0.13519	FALSE	FALSE	Trans (>250 kb)			4.01774
ENSG00000171847	FAM90A1	12	p13.31	8373856	8380214	2.50171	0.0123594	0.135256	FALSE	FALSE	Trans (>250 kb)
ENSG00000137413	TAF8	6	p21.1	42018251	42055199	2.50102	0.0123837	0.135319	FALSE	FALSE	Trans (>250 kb)			2.93368
ENSG00000100201	DDX17	22	q13.1	38879445	38903665	2.49932	0.0124433	0.135865	FALSE	FALSE	70489	rs1013338	0	7.13051
ENSG00000105568	PPP2R1A	19	q13.41	52693292	52730687	2.49909	0.0124512	0.135865	FALSE	FALSE	Trans (>250 kb)			0.306303
ENSG00000185722	ANKFY1	17	p13.2	4067201	4167274	2.49828	0.0124799	0.135996	FALSE	FALSE	Trans (>250 kb)			1.9297
ENSG00000156466	GDF6	8	q22.1	97154562	97173020	2.49431	0.0126202	0.136945	FALSE	FALSE	Trans (>250 kb)			2.03109
ENSG00000162775	RBM15	1	p13.3	110881128	110889299	2.49374	0.0126407	0.136976	FALSE	FALSE	Trans (>250 kb)			5.0065
ENSG00000138764	CCNG2	4	q21.1	78078304	78354542	2.49311	0.012663	0.137077	FALSE	FALSE	Trans (>250 kb)			1.70314
ENSG00000123384	LRP1	12	q13.3	57522276	57607134	2.49196	0.012704	0.13736	FALSE	FALSE	Trans (>250 kb)			3.63322
ENSG00000130173	C19orf80	19	p13.2	11348178	11352619	2.49175	0.0127115	0.13736	FALSE	FALSE	Trans (>250 kb)			1.27494
ENSG00000135912	TTLL4	2	q35	219575568	219620139	2.49166	0.0127147	0.13736	FALSE	FALSE	Trans (>250 kb)			4.39919
ENSG00000102900	NUP93	16	q13	56764017	56878797	2.48902	0.0128097	0.138036	FALSE	FALSE	Trans (>250 kb)			0.117001
ENSG00000161533	ACOX1	17	q25.1	73937588	73975515	2.48799	0.0128469	0.138219	FALSE	FALSE	Trans (>250 kb)			1.48089
ENSG00000163884	KLF15	3	q21.3	126061478	126076285	2.48654	0.0128993	0.1385	FALSE	FALSE	Trans (>250 kb)			2.36463
ENSG00000162545	CAMK2N1	1	p36.12	20808884	20812713	2.48638	0.0129049	0.1385	FALSE	FALSE	Trans (>250 kb)			0.772352
ENSG00000185950	IRS2	13	q34	110406184	110438915	2.48608	0.012916	0.1385	FALSE	FALSE	Trans (>250 kb)			2.75056
ENSG00000137463	MGARP	4	q31.1	140187317	140201492	2.48351	0.0130093	0.13917	FALSE	FALSE	Trans (>250 kb)			3.11117
ENSG00000109047	RCVRN	17	p13.1	9799637	9808938	2.48262	0.0130419	0.139435	FALSE	FALSE	Trans (>250 kb)			0.231317
ENSG00000186297	GABRA5	15	q12	27111510	27194354	2.48233	0.0130526	0.139451	FALSE	FALSE	Trans (>250 kb)			3.51147
ENSG00000255038	RP11-1167A19.2	11	q13.1	65834748	65837090	2.48148	0.0130839	0.139699	FALSE	FALSE	Trans (>250 kb)			1.55294
ENSG00000219438	FAM19A5	22	q13.32	48885272	49246724	2.48096	0.0131028	0.139716	FALSE	FALSE	Trans (>250 kb)			3.55868
ENSG00000198028	ZNF560	19	p13.2	9577183	9609283	2.48083	0.0131076	0.139716	FALSE	FALSE	Trans (>250 kb)			0.068666
ENSG00000177108	ZDHHC22	14	q24.3	77597613	77609077	2.48064	0.0131146	0.139716	FALSE	FALSE	Trans (>250 kb)			4.21723
ENSG00000189269	C22orf43	22	q11.23	23950639	23974508	2.48018	0.0131316	0.139716	FALSE	FALSE	Trans (>250 kb)			1.91147
ENSG00000143614	GATAD2B	1	q21.3	153777201	153895451	2.47897	0.0131762	0.140118	FALSE	FALSE	Trans (>250 kb)			3.22016
ENSG00000163961	RNF168	3	q29	196195654	196230639	2.47821	0.0132042	0.140326	FALSE	FALSE	Trans (>250 kb)			0.656817
ENSG00000072135	PTPN18	2	q21.1	131113580	131132982	2.47785	0.0132175	0.140358	FALSE	FALSE	Trans (>250 kb)			3.66537
ENSG00000012779	ALOX5	10	q11.21	45869661	45941561	2.47769	0.0132238	0.140358	FALSE	FALSE	Trans (>250 kb)			0.840176
ENSG00000129244	ATP1B2	17	p13.1	7549945	7561086	2.47677	0.0132577	0.140395	FALSE	FALSE	Trans (>250 kb)			6.39292
ENSG00000169733	RFNG	17	q25.3	80005778	80009707	2.47628	0.0132759	0.140426	FALSE	FALSE	Trans (>250 kb)			0.181641
ENSG00000167434	CA4	17	q23.1	58227297	58248260	2.47548	0.0133059	0.140522	FALSE	FALSE	Trans (>250 kb)			3.57708
ENSG00000075624	ACTB	7	p22.1	5566782	5603415	2.47468	0.0133354	0.140825	FALSE	FALSE	113245	rs71531304	0	2.79131
ENSG00000173402	DAG1	3	p21.31	49506146	49573048	2.47402	0.0133601	0.140888	FALSE	FALSE	Trans (>250 kb)			7.13051
ENSG00000181852	RNF41	12	q13.3	56598285	56615717	2.47384	0.0133668	0.140888	FALSE	FALSE	Trans (>250 kb)			1.1822
ENSG00000145920	CPLX2	5	q35.2	175223313	175311023	2.47358	0.0133767	0.140888	FALSE	FALSE	Trans (>250 kb)			1.99866
ENSG00000137073	UBAP2	9	p13.3	33921691	34048947	2.47245	0.0134189	0.140888	FALSE	FALSE	Trans (>250 kb)			2.51071
ENSG00000176165	FOXG1	14	q12	29235050	29238870	2.47243	0.0134198	0.140888	FALSE	FALSE	Trans (>250 kb)			3.06872
ENSG00000096696	DSP	6	p24.3	7541808	7586950	2.47215	0.0134302	0.140888	FALSE	FALSE	Trans (>250 kb)			2.49351
ENSG00000108001	EBF3	10	q26.3	131633547	131762105	2.47214	0.0134307	0.140888	FALSE	FALSE	43247	rs728900	3.78086e-12	4.55356
ENSG00000104804	TULP2	19	q13.33	49384222	49401990	2.47209	0.0134325	0.140888	FALSE	FALSE	Trans (>250 kb)			0.908122
ENSG00000090372	STRN4	19	q13.32	47222764	47250251	2.47201	0.0134354	0.140888	FALSE	FALSE	Trans (>250 kb)			1.34684
ENSG00000173011	TADA2B	4	p16.1	7043626	7059679	2.47181	0.013443	0.140899	FALSE	FALSE	Trans (>250 kb)			1.32602
ENSG00000141570	CBX8	17	q25.3	77765931	77775482	2.47087	0.0134785	0.141132	FALSE	FALSE	Trans (>250 kb)			1.7802
ENSG00000124006	OBSL1	2	q35	220415451	220436581	2.47035	0.013498	0.141132	FALSE	FALSE	Trans (>250 kb)			2.28611
ENSG00000114948	ADAM23	2	q33.3	207308263	207485851	2.47035	0.0134982	0.141132	FALSE	FALSE	Trans (>250 kb)			2.21665
ENSG00000254667	AP000783.1	11	q24.1	123301058	123306427	2.4702	0.0135038	0.141132	FALSE	FALSE	Trans (>250 kb)			0.754907
ENSG00000189319	FAM53B	10	q26.13	126307861	126432838	2.47008	0.0135083	0.141132	FALSE	FALSE	225237	rs11245450	0	5.37179
ENSG00000183784	C9orf66	9	p24.3	213108	215893	2.46919	0.0135421	0.14142	FALSE	FALSE	Trans (>250 kb)			3.05511
ENSG00000092203	TOX4	14	q11.2	21944756	21967319	2.46902	0.0135483	0.14142	FALSE	FALSE	Trans (>250 kb)			2.52564
ENSG00000183873	SCN5A	3	p22.2	38589548	38691164	2.46769	0.0135988	0.141623	FALSE	FALSE	Trans (>250 kb)			5.93443
ENSG00000172482	AGXT	2	q37.3	241807896	241819919	2.46668	0.0136371	0.14199	FALSE	FALSE	Trans (>250 kb)			3.02948
ENSG00000125695	RP11-51F16.8	17	q23.3	61780205	61829457	2.46605	0.0136613	0.142172	FALSE	FALSE	Trans (>250 kb)			3.51147
ENSG00000149150	SLC43A1	11	q12.1	57252007	57283259	2.46556	0.0136799	0.142286	FALSE	FALSE	Trans (>250 kb)			0.760752
ENSG00000135597	REPS1	6	q24.1	139224630	139309398	2.46291	0.0137813	0.143009	FALSE	FALSE	Trans (>250 kb)			3.36725
ENSG00000127334	DYRK2	12	q15	68042118	68059186	2.46141	0.0138394	0.143076	FALSE	FALSE	Trans (>250 kb)			4.08278
ENSG00000170074	FAM153A	5	q35.3	177134982	177210399	2.46135	0.0138417	0.143076	FALSE	FALSE	Trans (>250 kb)			0.193247
ENSG00000172379	ARNT2	15	q25.1	80696692	80890278	2.46096	0.0138564	0.143194	FALSE	FALSE	Trans (>250 kb)			1.53356
ENSG00000159388	BTG2	1	q32.1	203274619	203278730	2.46041	0.0138779	0.143328	FALSE	FALSE	Trans (>250 kb)			3.75451
ENSG00000183307	CECR6	22	q11.1	17597189	17602257	2.45933	0.0139197	0.14359	FALSE	FALSE	Trans (>250 kb)			1.65888
ENSG00000159842	ABR	17	p13.3	906758	1132315	2.45873	0.0139429	0.14379	FALSE	FALSE	Trans (>250 kb)			4.92352
ENSG00000168264	IRF2BP2	1	q42.3	234740015	234745271	2.45865	0.0139461	0.14379	FALSE	FALSE	Trans (>250 kb)			2.57071
ENSG00000148600	CDHR1	10	q23.1	85954410	85979377	2.45805	0.0139695	0.143793	FALSE	FALSE	Trans (>250 kb)			2.45858
ENSG00000134109	EDEM1	3	p26.1	5229331	5261642	2.45755	0.0139886	0.143904	FALSE	FALSE	Trans (>250 kb)			0.481604
ENSG00000100802	C14orf93	14	q11.2	23456110	23479375	2.45742	0.0139939	0.143904	FALSE	FALSE	Trans (>250 kb)			0.99401
ENSG00000182816	KRTAP13-2	21	q22.11	31743709	31744557	2.45704	0.0140087	0.143956	FALSE	FALSE	Trans (>250 kb)			2.25637
ENSG00000155269	GPR78	4	p16.1	8560452	8621486	2.4562	0.0140414	0.144227	FALSE	FALSE	Trans (>250 kb)			4.04089
ENSG00000243696	RP5-966M1.6	3	p21.1	52847298	52869745	2.45599	0.0140496	0.144227	FALSE	FALSE	Trans (>250 kb)			4.41886
ENSG00000054654	SYNE2	14	q23.2	64319683	64693165	2.45491	0.0140919	0.144363	FALSE	FALSE	Trans (>250 kb)			6.8104
ENSG00000163009	C2orf48	2	p25.1	10281509	10351851	2.4549	0.0140922	0.144363	FALSE	FALSE	Trans (>250 kb)			0.240466
ENSG00000115596	WNT6	2	q35	219724544	219738955	2.45487	0.0140935	0.144363	FALSE	FALSE	Trans (>250 kb)			1.81683
ENSG00000110042	DTX4	11	q12.1	58938903	58976060	2.45484	0.0140948	0.144363	FALSE	FALSE	Trans (>250 kb)			2.20796
ENSG00000137075	RNF38	9	p13.2	36336393	36487545	2.45468	0.0141012	0.144363	FALSE	FALSE	Trans (>250 kb)			1.37629
ENSG00000142208	AKT1	14	q32.33	105235686	105262088	2.45349	0.0141478	0.144621	FALSE	FALSE	Trans (>250 kb)			0.812319
ENSG00000140398	NEIL1	15	q24.2	75639296	75647592	2.45344	0.0141497	0.144621	FALSE	FALSE	Trans (>250 kb)			3.5942
ENSG00000135414	GDF11	12	q13.2	56137064	56150911	2.45227	0.0141958	0.144897	FALSE	FALSE	Trans (>250 kb)			0.088528
ENSG00000144857	BOC	3	q13.2	112929850	113006303	2.45222	0.0141977	0.144897	FALSE	FALSE	Trans (>250 kb)			2.32545
ENSG00000165632	TAF3	10	p14	7860467	8058590	2.4519	0.0142102	0.144977	FALSE	FALSE	Trans (>250 kb)			3.62882
ENSG00000090238	YPEL3	16	p11.2	30103635	30108236	2.45168	0.0142193	0.145057	FALSE	FALSE	Trans (>250 kb)			3.87334
ENSG00000170382	LRRN2	1	q32.1	204586298	204654861	2.44961	0.0143012	0.145564	FALSE	FALSE	Trans (>250 kb)			3.29731
ENSG00000065491	TBC1D22B	6	p21.2	37225548	37300746	2.44911	0.0143208	0.145653	FALSE	FALSE	Trans (>250 kb)			2.15647
ENSG00000116350	SRSF4	1	p35.3	29474255	29508499	2.44893	0.0143282	0.145653	FALSE	FALSE	Trans (>250 kb)			2.9835
ENSG00000251184	RP11-101E3.5	9	q34.11	131703757	131719300	2.44829	0.0143537	0.145793	FALSE	FALSE	Trans (>250 kb)			0.349149
ENSG00000100350	FOXRED2	22	q12.3	36883237	36903148	2.44695	0.014407	0.145959	FALSE	FALSE	Trans (>250 kb)			3.32278
ENSG00000272325	NUDT3	6	p21.31	34247456	34360451	2.44592	0.0144484	0.14605	FALSE	FALSE	Trans (>250 kb)			0.0332783
ENSG00000212743	DKFZP667F0711	10	p15.1	6392278	6394723	2.44391	0.0145292	0.146401	FALSE	FALSE	Trans (>250 kb)			1.48616
ENSG00000152284	TCF7L1	2	p11.2	85360533	85537511	2.44206	0.0146036	0.146866	FALSE	FALSE	Trans (>250 kb)			6.0794
ENSG00000112079	STK38	6	p21.31	36461669	36515247	2.44136	0.014632	0.146866	FALSE	FALSE	Trans (>250 kb)			2.50489
ENSG00000187140	FOXD3	1	p31.3	63788730	63790797	2.44133	0.0146334	0.146866	FALSE	FALSE	Trans (>250 kb)			3.35682
ENSG00000101193	GID8	20	q13.33	61569471	61576996	2.43951	0.0147073	0.147476	FALSE	FALSE	0	rs13039291	0	7.13051
ENSG00000170889	RPS9	19	q13.42	54704610	54752862	2.43883	0.0147347	0.147595	FALSE	FALSE	Trans (>250 kb)			3.79616
ENSG00000005100	DHX33	17	p13.2	5344232	5372380	2.43848	0.0147493	0.147652	FALSE	FALSE	0	rs11869909	2.16738e-12	5.45131
ENSG00000132819	RBM38	20	q13.31	55966463	55984389	2.43746	0.0147908	0.147862	FALSE	FALSE	Trans (>250 kb)			2.40554
ENSG00000179833	SERTAD2	2	p14	64858755	64978139	2.43635	0.0148365	0.148102	FALSE	FALSE	Trans (>250 kb)			2.59175
ENSG00000165238	WNK2	9	q22.31	95947198	96082854	2.43633	0.0148371	0.148102	FALSE	FALSE	Trans (>250 kb)			1.47677
ENSG00000011451	WIZ	19	p13.12	15532319	15560762	2.435	0.0148917	0.148416	FALSE	FALSE	Trans (>250 kb)			2.0637
ENSG00000186184	POLR1D	13	q12.2	28194903	28241548	2.43499	0.0148924	0.148416	FALSE	FALSE	Trans (>250 kb)			0.922027
ENSG00000159164	SV2A	1	q21.2	149874870	149889434	2.4349	0.0148959	0.148416	FALSE	FALSE	21341	rs72692823	1.67194e-08	6.19528
ENSG00000143858	SYT2	1	q32.1	202559724	202679545	2.43317	0.0149675	0.148826	FALSE	FALSE	Trans (>250 kb)			2.65
ENSG00000135835	KIAA1614	1	q25.3	180882290	180920750	2.43277	0.0149838	0.148826	FALSE	FALSE	0	rs3820313	9.58931e-11	7.13051
ENSG00000153774	CFDP1	16	q23.1	75327596	75467383	2.43209	0.0150121	0.148963	FALSE	FALSE	Trans (>250 kb)			5.91987
ENSG00000112406	HECA	6	q24.1	139456249	139501939	2.43191	0.0150193	0.148978	FALSE	FALSE	Trans (>250 kb)			1.89992
ENSG00000159339	PADI4	1	p36.13	17634690	17690499	2.43058	0.0150748	0.149209	FALSE	FALSE	Trans (>250 kb)			2.31803
ENSG00000088038	CNOT3	19	q13.42	54641444	54659419	2.42973	0.01511	0.149209	FALSE	FALSE	Trans (>250 kb)			3.0057
ENSG00000139266	Mar-09	12	q14.1	58148881	58154190	2.42967	0.0151127	0.149209	FALSE	FALSE	Trans (>250 kb)			5.68285
ENSG00000143125	PROK1	1	p13.3	110993822	110999976	2.42935	0.015126	0.149209	FALSE	FALSE	Trans (>250 kb)			1.19413
ENSG00000188051	TMEM221	19	p13.11	17546318	17559376	2.42928	0.0151288	0.149209	FALSE	FALSE	Trans (>250 kb)			1.19926
ENSG00000033327	GAB2	11	q14.1	77926343	78129394	2.42883	0.0151476	0.149209	FALSE	FALSE	0	rs7119933	1.14997e-08	7.13051
ENSG00000172985	SH3RF3	2	q12.3	109745804	110262207	2.42809	0.0151784	0.149398	FALSE	FALSE	Trans (>250 kb)			3.62706
ENSG00000161939	RNASEK-C17orf49	17	p13.1	6915954	6920839	2.42782	0.0151897	0.149409	FALSE	FALSE	Trans (>250 kb)			2.12428
ENSG00000102910	LONP2	16	q12.1	48278207	48397033	2.42782	0.0151898	0.149409	FALSE	FALSE	Trans (>250 kb)			1.79822
ENSG00000198695	MT-ND6	MT		14149	14673	2.42622	0.0152571	0.149722	FALSE	FALSE	Trans (>250 kb)
ENSG00000180447	GAS1	9	q21.33	89559279	89562104	2.42605	0.0152642	0.149722	FALSE	FALSE	Trans (>250 kb)			0.792263
ENSG00000176533	GNG7	19	p13.3	2511217	2702707	2.42445	0.0153318	0.150253	FALSE	FALSE	Trans (>250 kb)			1.44829
ENSG00000177679	SRRM3	7	q11.23	75831216	75916605	2.42391	0.0153544	0.150327	FALSE	FALSE	Trans (>250 kb)			3.2375
ENSG00000257365	FNTB	14	q23.3	65381203	65529368	2.42387	0.0153562	0.150327	FALSE	FALSE	Trans (>250 kb)			0.0168562
ENSG00000126001	CEP250	20	q11.22	34042985	34099804	2.4229	0.0153971	0.150544	FALSE	FALSE	Trans (>250 kb)			1.71611
ENSG00000170921	TANC2	17	q23.2	61086917	61505060	2.42259	0.0154103	0.150618	FALSE	FALSE	Trans (>250 kb)			2.08636
ENSG00000173212	MAB21L3	1	p13.1	116654376	116677861	2.42221	0.0154265	0.150731	FALSE	FALSE	Trans (>250 kb)			1.1228
ENSG00000136720	HS6ST1	2	q14.3	128994290	129076151	2.42163	0.0154509	0.150938	FALSE	FALSE	Trans (>250 kb)			1.00267
ENSG00000169047	IRS1	2	q36.3	227596033	227664475	2.42112	0.0154728	0.15104	FALSE	FALSE	Trans (>250 kb)			4.15725
ENSG00000213995	CARKD	13	q34	111267881	111292340	2.42109	0.0154741	0.15104	FALSE	FALSE	Trans (>250 kb)			1.37596
ENSG00000105700	KXD1	19	p13.11	18668572	18680197	2.42057	0.0154961	0.151068	FALSE	FALSE	Trans (>250 kb)			1.5891
ENSG00000254470	AP5B1	11	q13.1	65543364	65548273	2.42023	0.0155108	0.151068	FALSE	FALSE	Trans (>250 kb)			5.18896
ENSG00000182685	BRICD5	16	p13.3	2259254	2261951	2.41764	0.0156216	0.151755	FALSE	FALSE	Trans (>250 kb)			2.92454
ENSG00000103005	USB1	16	q21	58033450	58055522	2.4175	0.0156276	0.151755	FALSE	FALSE	Trans (>250 kb)			3.5776
ENSG00000100908	EMC9	14	q12	24608174	24610797	2.41742	0.0156309	0.151755	FALSE	FALSE	Trans (>250 kb)			2.53177
ENSG00000156983	BRPF1	3	p25.3	9773413	9789702	2.41719	0.015641	0.151755	FALSE	FALSE	Trans (>250 kb)			2.13152
ENSG00000146215	CRIP3	6	p21.1	43267448	43276535	2.41679	0.0156579	0.151852	FALSE	FALSE	Trans (>250 kb)			2.89849
ENSG00000158571	PFKFB1	X	p11.21	54959394	55024967	2.41628	0.0156798	0.152047	FALSE	FALSE	Trans (>250 kb)
ENSG00000237649	KIFC1	6	p21.32	33359313	33377701	2.41407	0.0157755	0.152445	FALSE	FALSE	Trans (>250 kb)			4.67775
ENSG00000181467	RAP2B	3	q25.2	152880029	152886265	2.4139	0.0157828	0.152445	FALSE	FALSE	Trans (>250 kb)			1.2404
ENSG00000075975	MKRN2	3	p25.2	12598513	12625212	2.41308	0.0158185	0.152488	FALSE	FALSE	Trans (>250 kb)			2.52564
ENSG00000013588	GPRC5A	12	p13.1	13043716	13070871	2.41268	0.0158357	0.152564	FALSE	FALSE	Trans (>250 kb)			2.37083
ENSG00000131242	RAB11FIP4	17	q11.2	29718642	29865236	2.41163	0.0158815	0.152616	FALSE	FALSE	Trans (>250 kb)			1.77837
ENSG00000158545	ZC3H18	16	q24.2	88636789	88698374	2.41127	0.015897	0.152616	FALSE	FALSE	83417	rs1061247	1.42455e-08	7.13051
ENSG00000100505	TRIM9	14	q22.1	51441980	51562779	2.41103	0.0159074	0.152616	FALSE	FALSE	Trans (>250 kb)			3.4935
ENSG00000130066	SAT1	X	p22.11	23801290	23804343	2.41065	0.0159241	0.152616	FALSE	FALSE	Trans (>250 kb)
ENSG00000132970	WASF3	13	q12.13	27131840	27263085	2.40957	0.0159714	0.152768	FALSE	FALSE	Trans (>250 kb)			2.31254
ENSG00000079385	CEACAM1	19	q13.2	43011456	43065386	2.40762	0.0160571	0.153232	FALSE	FALSE	Trans (>250 kb)			1.34158
ENSG00000168824	NSG1	4	p16.3	4349867	4420785	2.4076	0.0160577	0.153232	FALSE	FALSE	Trans (>250 kb)			4.41165
ENSG00000161958	FGF11	17	p13.1	7341592	7348256	2.40757	0.016059	0.153232	FALSE	FALSE	Trans (>250 kb)			4.7988
ENSG00000196338	NLGN3	X	q13.1	70364681	70391051	2.40711	0.0160795	0.153295	FALSE	FALSE	Trans (>250 kb)
ENSG00000101126	ADNP	20	q13.13	49505585	49547958	2.40653	0.0161049	0.153295	FALSE	FALSE	Trans (>250 kb)			7.13051
ENSG00000204657	OR2H2	6	p22.1	29555683	29556745	2.40651	0.0161059	0.153295	FALSE	FALSE	97442	rs1233493	9.4369e-15	7.13051
ENSG00000143443	C1orf56	1	q21.3	151020216	151024462	2.40637	0.016112	0.153295	FALSE	FALSE	Trans (>250 kb)			2.57414
ENSG00000225190	PLEKHM1	17	q21.31	43513266	43568115	2.40635	0.016113	0.153295	FALSE	FALSE	Trans (>250 kb)			5.59648
ENSG00000174672	BRSK2	11	p15.5	1411129	1483919	2.40544	0.0161528	0.153541	FALSE	FALSE	Trans (>250 kb)			1.84222
ENSG00000134871	COL4A2	13	q34	110958159	111165374	2.40417	0.0162094	0.153792	FALSE	FALSE	Trans (>250 kb)			3.7458
ENSG00000054356	PTPRN	2	q35	220154345	220174370	2.40288	0.0162664	0.154053	FALSE	FALSE	Trans (>250 kb)			2.94308
ENSG00000205927	OLIG2	21	q22.11	34398153	34401504	2.40083	0.0163581	0.154919	FALSE	FALSE	Trans (>250 kb)			0.823174
ENSG00000175155	YPEL2	17	q22	57409050	57479090	2.40019	0.0163866	0.15505	FALSE	FALSE	Trans (>250 kb)			2.59902
ENSG00000136811	ODF2	9	q34.11	131217465	131263571	2.39885	0.0164466	0.155439	FALSE	FALSE	Trans (>250 kb)			3.56341
ENSG00000123243	ITIH5	10	p14	7601232	7708961	2.3986	0.0164581	0.155439	FALSE	FALSE	Trans (>250 kb)			1.93701
ENSG00000175931	UBE2O	17	q25.1	74385532	74449288	2.3973	0.0165165	0.155829	FALSE	FALSE	Trans (>250 kb)			3.57334
ENSG00000167011	NAT16	7	q22.1	100813774	100823557	2.39642	0.0165559	0.156059	FALSE	FALSE	Trans (>250 kb)			3.05511
ENSG00000204618	RNF39	6	p22.1	30038043	30043664	2.3962	0.016566	0.156123	FALSE	FALSE	8392	rs1150741	1.36568e-10	5.45131
ENSG00000104687	GSR	8	p12	30535583	30585443	2.39543	0.0166011	0.156228	FALSE	FALSE	Trans (>250 kb)			1.06601
ENSG00000105576	TNPO2	19	p13.2	12810008	12834825	2.39479	0.01663	0.156379	FALSE	FALSE	Trans (>250 kb)			4.90476
ENSG00000258311	RP11-644F5.10	12	q13.2	56109820	56118487	2.39474	0.0166321	0.156379	FALSE	FALSE	Trans (>250 kb)			0.616755
ENSG00000260851	RP11-403P17.5	16	q21	66503715	66551215	2.3932	0.016702	0.156758	FALSE	FALSE	Trans (>250 kb)			2.15904
ENSG00000160961	ZNF333	19	p13.12	14800613	14844558	2.39303	0.0167097	0.156758	FALSE	FALSE	Trans (>250 kb)			2.50202
ENSG00000138073	PREB	2	p23.3	27353624	27357543	2.39302	0.0167106	0.156758	FALSE	FALSE	47303	rs934986	1.69864e-14	5.46799
ENSG00000107372	ZFAND5	9	q21.13	74966341	74980163	2.393	0.0167112	0.156758	FALSE	FALSE	Trans (>250 kb)			2.0964
ENSG00000259495	RP11-210M15.2	15	q25.1	80637195	80695917	2.39137	0.0167854	0.157109	FALSE	FALSE	Trans (>250 kb)			4.61754
ENSG00000181274	FRAT2	10	q24.1	99092255	99094458	2.39014	0.0168421	0.157546	FALSE	FALSE	Trans (>250 kb)			4.69387
ENSG00000140986	RPL3L	16	p13.3	1993975	2007607	2.38968	0.0168629	0.157595	FALSE	FALSE	Trans (>250 kb)			1.90528
ENSG00000121440	PDZRN3	3	p13	73431584	73674091	2.38901	0.016894	0.157837	FALSE	FALSE	Trans (>250 kb)			1.58512
ENSG00000214338	SOGA3	6	q22.33	127759551	127840500	2.38861	0.0169121	0.157905	FALSE	FALSE	Trans (>250 kb)			1.34746
ENSG00000166206	GABRB3	15	q12	26788693	27184686	2.38861	0.0169124	0.157905	FALSE	FALSE	Trans (>250 kb)			3.02948
ENSG00000162129	CLPB	11	q13.4	72003469	72145692	2.38799	0.0169406	0.15804	FALSE	FALSE	Trans (>250 kb)			2.89849
ENSG00000212719	C17orf51	17	p11.2	21428051	21477722	2.38771	0.0169536	0.15804	FALSE	FALSE	Trans (>250 kb)			0.555296
ENSG00000239665	RP11-295P9.3	10	p13	13652047	13710299	2.3856	0.0170515	0.158826	FALSE	FALSE	Trans (>250 kb)			4.91671
ENSG00000244486	SCARF2	22	q11.21	20778874	20792146	2.38526	0.0170669	0.158892	FALSE	FALSE	Trans (>250 kb)			6.85256
ENSG00000187243	MAGED4B	X	p11.22	51804923	51812368	2.38378	0.0171358	0.159208	FALSE	FALSE	Trans (>250 kb)
ENSG00000115241	PPM1G	2	p23.3	27604061	27632554	2.38311	0.0171672	0.159349	FALSE	FALSE	0	rs76984581	2.87623e-11	7.13051
ENSG00000131370	SH3BP5	3	p25.1	15296360	15382875	2.38238	0.017201	0.159622	FALSE	FALSE	Trans (>250 kb)			2.61783
ENSG00000249459	ZNF286B	17	p11.2	18561742	18585575	2.38057	0.0172861	0.1598	FALSE	FALSE	Trans (>250 kb)			3.09708
ENSG00000171681	ATF7IP	12	p13.1	14518610	14651697	2.38015	0.0173056	0.1598	FALSE	FALSE	Trans (>250 kb)			1.28661
ENSG00000213999	MEF2B	19	p13.11	19256377	19303400	2.37974	0.017325	0.159916	FALSE	FALSE	Trans (>250 kb)			2.38783
ENSG00000085644	ZNF213	16	p13.3	3179778	3192806	2.37861	0.0173782	0.160433	FALSE	FALSE	Trans (>250 kb)			3.14626
ENSG00000124191	TOX2	20	q13.12	42543504	42698256	2.37835	0.0173903	0.160493	FALSE	FALSE	Trans (>250 kb)			3.53638
ENSG00000160182	TFF1	21	q22.3	43782391	43786703	2.37717	0.0174459	0.16079	FALSE	FALSE	Trans (>250 kb)			2.34069
ENSG00000175662	TOM1L2	17	p11.2	17746828	17875736	2.3768	0.0174634	0.160807	FALSE	FALSE	Trans (>250 kb)			1.05326
ENSG00000155876	RRAGA	9	p22.1	19049372	19051019	2.37642	0.0174815	0.160886	FALSE	FALSE	Trans (>250 kb)			1.91931
ENSG00000175264	CHST1	11	p11.2	45670427	45687172	2.37533	0.0175334	0.161117	FALSE	FALSE	Trans (>250 kb)			0.088528
ENSG00000142039	CCDC97	19	q13.2	41816094	41830788	2.37497	0.0175503	0.161134	FALSE	FALSE	Trans (>250 kb)			2.72402
ENSG00000132478	UNK	17	q25.1	73780681	73821886	2.37426	0.017584	0.161249	FALSE	FALSE	Trans (>250 kb)			0.999158
ENSG00000162923	WDR26	1	q42.12	224572845	224624735	2.37386	0.0176033	0.161322	FALSE	FALSE	Trans (>250 kb)			0.486536
ENSG00000206262	C3orf72	3	q22.3	138666076	138672293	2.37382	0.0176049	0.161322	FALSE	FALSE	Trans (>250 kb)			0.110316
ENSG00000180083	WFDC11	20	q13.12	44277202	44298909	2.37326	0.0176319	0.161362	FALSE	FALSE	Trans (>250 kb)			1.60707
ENSG00000180660	MAB21L1	13	q13.3	36047926	36050832	2.37269	0.0176591	0.161476	FALSE	FALSE	Trans (>250 kb)			1.9832
ENSG00000131831	RAI2	X	p22.13	17818169	17879457	2.3718	0.0177018	0.161801	FALSE	FALSE	Trans (>250 kb)
ENSG00000160410	SHKBP1	19	q13.2	41082757	41097305	2.3714	0.017721	0.161801	FALSE	FALSE	Trans (>250 kb)			1.02276
ENSG00000114316	USP4	3	p21.31	49315264	49378145	2.37098	0.0177411	0.161883	FALSE	FALSE	Trans (>250 kb)			5.43331
ENSG00000140044	JDP2	14	q24.3	75894419	75940814	2.36983	0.0177965	0.162132	FALSE	FALSE	Trans (>250 kb)			0.337717
ENSG00000103723	AP3B2	15	q25.2	83328033	83378666	2.36834	0.017868	0.162645	FALSE	FALSE	Trans (>250 kb)			4.52649
ENSG00000171401	KRT13	17	q21.2	39657233	39661957	2.3682	0.017875	0.162645	FALSE	FALSE	Trans (>250 kb)			1.61764
ENSG00000144130	NT5DC4	2	q13	113479063	113500456	2.36748	0.0179099	0.162645	FALSE	FALSE	Trans (>250 kb)			2.29649
ENSG00000174151	CYB561D1	1	p13.3	110036674	110045554	2.3673	0.0179182	0.162645	FALSE	FALSE	136851	rs546023	6.1019e-12	6.79507
ENSG00000140521	POLG	15	q26.1	89859534	89878092	2.36718	0.017924	0.162645	FALSE	FALSE	0	rs2238297	0	7.13051
ENSG00000131398	KCNC3	19	q13.33	50815194	50836772	2.36713	0.0179266	0.162645	FALSE	FALSE	Trans (>250 kb)			3.14626
ENSG00000139154	AEBP2	12	p12.3	19556979	19873735	2.36668	0.0179487	0.162711	FALSE	FALSE	Trans (>250 kb)			2.97293
ENSG00000157064	NMNAT2	1	q25.3	183217372	183387737	2.36613	0.017975	0.162815	FALSE	FALSE	Trans (>250 kb)			0.686178
ENSG00000179262	RAD23A	19	p13.2	13056669	13064456	2.36439	0.01806	0.163425	FALSE	FALSE	Trans (>250 kb)			2.95274
ENSG00000205560	CPT1B	22	q13.33	51007290	51017899	2.36435	0.0180618	0.163425	FALSE	FALSE	Trans (>250 kb)			6.29686
ENSG00000115226	FNDC4	2	p23.3	27714750	27718112	2.36248	0.0181533	0.164099	FALSE	FALSE	1116	rs10181100	0	7.13051
ENSG00000100105	PATZ1	22	q12.2	31721790	31742218	2.3618	0.0181865	0.16429	FALSE	FALSE	Trans (>250 kb)			2.76746
ENSG00000174521	TTC9B	19	q13.2	40721965	40724306	2.3617	0.0181912	0.16429	FALSE	FALSE	Trans (>250 kb)			3.24022
ENSG00000063127	SLC6A16	19	q13.33	49792895	49828482	2.3615	0.0182014	0.16429	FALSE	FALSE	Trans (>250 kb)			4.82827
ENSG00000115677	HDLBP	2	q37.3	242166679	242256476	2.36083	0.0182342	0.1645	FALSE	FALSE	Trans (>250 kb)			3.37726
ENSG00000103187	COTL1	16	q24.1	84599200	84651683	2.36072	0.0182394	0.1645	FALSE	FALSE	Trans (>250 kb)			3.11117
ENSG00000196943	NOP9	14	q12	24769068	24778330	2.36016	0.0182671	0.164543	FALSE	FALSE	Trans (>250 kb)			0.866691
ENSG00000011332	DPF1	19	q13.2	38701646	38720354	2.3594	0.0183043	0.164791	FALSE	FALSE	Trans (>250 kb)			3.08292
ENSG00000177614	PGBD5	1	q42.13	230457392	230561475	2.35813	0.0183671	0.164923	FALSE	FALSE	Trans (>250 kb)			0.280528
ENSG00000071282	LMCD1	3	p26.1	8543393	8609805	2.35799	0.0183743	0.164923	FALSE	FALSE	Trans (>250 kb)			2.52869
ENSG00000172137	CALB2	16	q22.2	71392616	71424341	2.35755	0.018396	0.165	FALSE	FALSE	Trans (>250 kb)			1.7802
ENSG00000141956	PRDM15	21	q22.3	43218385	43299591	2.35715	0.0184159	0.165161	FALSE	FALSE	Trans (>250 kb)			0.149877
ENSG00000116199	FAM20B	1	q25.2	178994939	179045697	2.35676	0.018435	0.165271	FALSE	FALSE	Trans (>250 kb)			3.46734
ENSG00000125875	TBC1D20	20	p13	416124	443197	2.35639	0.0184535	0.165285	FALSE	FALSE	Trans (>250 kb)			1.93946
ENSG00000130449	ZSWIM6	5	q12.1	60628100	60841997	2.3558	0.0184829	0.165406	FALSE	FALSE	Trans (>250 kb)			4.78705
ENSG00000185960	SHOX	X	p22.33	585079	620146	2.35548	0.0184986	0.165485	FALSE	FALSE	Trans (>250 kb)
ENSG00000122824	NUDT10	X	p11.22	51075083	51080377	2.35498	0.0185237	0.165554	FALSE	FALSE	Trans (>250 kb)
ENSG00000105327	BBC3	19	q13.32	47724081	47736023	2.3546	0.0185426	0.165554	FALSE	FALSE	Trans (>250 kb)			1.20857
ENSG00000127481	UBR4	1	p36.13	19401000	19536770	2.35391	0.0185773	0.165681	FALSE	FALSE	Trans (>250 kb)			2.11834
ENSG00000102302	FGD1	X	p11.22	54471887	54522599	2.35388	0.0185787	0.165681	FALSE	FALSE	Trans (>250 kb)
ENSG00000183741	CBX6	22	q13.1	39257455	39268319	2.35282	0.0186315	0.165919	FALSE	FALSE	97338	rs5750678	1.05737e-09	6.46132
ENSG00000100376	FAM118A	22	q13.31	45704849	45737836	2.35196	0.0186749	0.166195	FALSE	FALSE	0	rs1044758	0	7.13051
ENSG00000082293	COL19A1	6	q13	70576463	70919679	2.35081	0.0187327	0.166464	FALSE	FALSE	Trans (>250 kb)			3.66537
ENSG00000189127	ANKRD34B	5	q14.1	79852574	79866307	2.35067	0.0187394	0.166464	FALSE	FALSE	Trans (>250 kb)			2.95274
ENSG00000126003	PLAGL2	20	q11.21	30780306	30795594	2.35046	0.0187501	0.166464	FALSE	FALSE	Trans (>250 kb)			4.16451
ENSG00000161544	CYGB	17	q25.1	74523438	74547257	2.35042	0.0187521	0.166464	FALSE	FALSE	Trans (>250 kb)			1.70421
ENSG00000243244	STON1	2	p16.3	48756522	48826025	2.34773	0.018888	0.167111	FALSE	FALSE	22270	rs13035544	1.79087e-08	7.13051
ENSG00000132405	TBC1D14	4	p16.1	6910969	7034845	2.34721	0.0189147	0.167212	FALSE	FALSE	Trans (>250 kb)			1.64369
ENSG00000197024	ZNF398	7	q36.1	148823508	148880116	2.34717	0.0189165	0.167212	FALSE	FALSE	Trans (>250 kb)			2.79753
ENSG00000065308	TRAM2	6	p12.2	52362200	52441713	2.34478	0.0190385	0.167853	FALSE	FALSE	Trans (>250 kb)			0.325932
ENSG00000196208	GREB1	2	p25.1	11674242	11782914	2.34431	0.0190624	0.167988	FALSE	FALSE	Trans (>250 kb)			3.86329
ENSG00000203859	HSD3B2	1	p12	119957554	119965658	2.34379	0.019089	0.168127	FALSE	FALSE	Trans (>250 kb)			0.245887
ENSG00000099910	KLHL22	22	q11.21	20783528	20850170	2.34298	0.0191302	0.168395	FALSE	FALSE	Trans (>250 kb)			6.68422
ENSG00000105221	AKT2	19	q13.2	40736224	40791443	2.34285	0.019137	0.168395	FALSE	FALSE	Trans (>250 kb)			4.64473
ENSG00000184221	OLIG1	21	q22.11	34442450	34444726	2.34093	0.0192358	0.169128	FALSE	FALSE	Trans (>250 kb)			2.92454
ENSG00000115457	IGFBP2	2	q35	217497551	217529159	2.34091	0.0192366	0.169128	FALSE	FALSE	Trans (>250 kb)			7.00412
ENSG00000123560	PLP1	X	q22.2	103028647	103047548	2.33958	0.0193056	0.169673	FALSE	FALSE	Trans (>250 kb)
ENSG00000136802	LRRC8A	9	q34.11	131644391	131680318	2.33883	0.0193444	0.169889	FALSE	FALSE	Trans (>250 kb)			2.55401
ENSG00000100968	NFATC4	14	q12	24834879	24848810	2.3387	0.0193511	0.169898	FALSE	FALSE	Trans (>250 kb)			1.30079
ENSG00000105245	NUMBL	19	q13.2	41172596	41196877	2.33704	0.0194373	0.170459	FALSE	FALSE	Trans (>250 kb)			4.16546
ENSG00000166188	ZNF319	16	q21	58028572	58034357	2.33593	0.0194951	0.170683	FALSE	FALSE	Trans (>250 kb)			2.65849
ENSG00000166965	RCCD1	15	q26.1	91498100	91506349	2.33589	0.0194968	0.170683	FALSE	FALSE	Trans (>250 kb)			2.62958
ENSG00000149294	NCAM1	11	q23.2	112831997	113149158	2.33557	0.0195135	0.170691	FALSE	FALSE	Trans (>250 kb)			3.79101
ENSG00000205517	RGL3	19	p13.2	11495017	11530018	2.33438	0.0195759	0.171003	FALSE	FALSE	Trans (>250 kb)			3.46734
ENSG00000144524	COPS7B	2	q37.1	232646381	232673963	2.33384	0.0196042	0.171165	FALSE	FALSE	Trans (>250 kb)			2.45347
ENSG00000166819	PLIN1	15	q26.1	90207596	90222658	2.3338	0.0196063	0.171165	FALSE	FALSE	Trans (>250 kb)			7.13051
ENSG00000198863	RUNDC1	17	q21.31	41132582	41145707	2.33311	0.0196423	0.171462	FALSE	FALSE	36014	rs112874638	0	7.13051
ENSG00000135638	EMX1	2	p13.2	73143389	73162020	2.33274	0.0196617	0.171558	FALSE	FALSE	Trans (>250 kb)			3.13677
ENSG00000100281	HMGXB4	22	q12.3	35653445	35691800	2.33192	0.0197047	0.17158	FALSE	FALSE	Trans (>250 kb)			2.16293
ENSG00000110427	KIAA1549L	11	p13	33563618	33695648	2.33151	0.0197266	0.17158	FALSE	FALSE	Trans (>250 kb)			1.10902
ENSG00000160999	SH2B2	7	q22.1	101928405	101962178	2.33148	0.0197283	0.17158	FALSE	FALSE	Trans (>250 kb)			2.89023
ENSG00000115944	COX7A2L	2	p21	42560686	42652228	2.33125	0.0197404	0.171614	FALSE	FALSE	Trans (>250 kb)			3.27014
ENSG00000166148	AVPR1A	12	q14.2	63539014	63544722	2.33109	0.0197488	0.171675	FALSE	FALSE	Trans (>250 kb)			0.476264
ENSG00000124302	CHST8	19	q13.11	34112861	34264414	2.33076	0.0197659	0.171726	FALSE	FALSE	Trans (>250 kb)			2.23
ENSG00000223496	EXOSC6	16	q22.1	70284134	70285833	2.32854	0.0198835	0.17255	FALSE	FALSE	Trans (>250 kb)			4.83676
ENSG00000165458	INPPL1	11	q13.4	71934745	71950149	2.32718	0.0199558	0.172676	FALSE	FALSE	Trans (>250 kb)			1.16326
ENSG00000196376	SLC35F1	6	q22.1	118228689	118638839	2.32702	0.0199643	0.172676	FALSE	FALSE	Trans (>250 kb)			0.705495
ENSG00000214717	ZBED1	X	p22.33	2404455	2419008	2.327	0.0199654	0.172676	FALSE	FALSE	Trans (>250 kb)
ENSG00000116717	GADD45A	1	p31.3	68150744	68154021	2.32689	0.0199713	0.172676	FALSE	FALSE	Trans (>250 kb)			2.07007
ENSG00000129946	SHC2	19	p13.3	416583	460996	2.32593	0.0200225	0.172745	FALSE	FALSE	Trans (>250 kb)			1.53968
ENSG00000204574	ABCF1	6	p21.33	30539153	30564956	2.32511	0.0200663	0.173061	FALSE	FALSE	0	rs1264443	1.9984e-15	7.13051
ENSG00000105397	TYK2	19	p13.2	10461209	10491352	2.32482	0.0200813	0.173121	FALSE	FALSE	Trans (>250 kb)			2.94308
ENSG00000162378	ZYG11B	1	p32.3	53192126	53293014	2.32393	0.0201294	0.173413	FALSE	FALSE	Trans (>250 kb)			0.000187978
ENSG00000125931	CITED1	X	q13.1	71521488	71527037	2.32351	0.020152	0.173524	FALSE	FALSE	Trans (>250 kb)
ENSG00000263620	RP11-599B13.6	17	p13.1	8054134	8066293	2.32171	0.0202487	0.174113	FALSE	FALSE	Trans (>250 kb)			3.06872
ENSG00000204248	COL11A2	6	p21.32	33130458	33160276	2.32081	0.020297	0.174498	FALSE	FALSE	208390	rs150359	1.52706e-10	5.29102
ENSG00000130119	GNL3L	X	p11.22	54556644	54587504	2.32037	0.0203208	0.174547	FALSE	FALSE	Trans (>250 kb)
ENSG00000171316	CHD7	8	q12.1	61591337	61779465	2.32005	0.0203382	0.174547	FALSE	FALSE	0	rs58373491	1.87888e-09	7.13051
ENSG00000126243	LRFN3	19	q13.12	36426260	36436669	2.31979	0.0203521	0.174547	FALSE	FALSE	Trans (>250 kb)			1.66637
ENSG00000267303	CTD-2369P2.12	19	p13.2	10426147	10431354	2.31957	0.020364	0.174547	FALSE	FALSE	Trans (>250 kb)			2.38351
ENSG00000134595	SOX3	X	q27.1	139585152	139587225	2.31869	0.0204117	0.174903	FALSE	FALSE	Trans (>250 kb)
ENSG00000268173	PIK3R2	19	p13.11	18263968	18288927	2.31721	0.0204926	0.175028	FALSE	FALSE	Trans (>250 kb)			0.0207418
ENSG00000128266	GNAZ	22	q11.22	23412540	23467224	2.31658	0.0205265	0.175157	FALSE	FALSE	Trans (>250 kb)			1.25239
ENSG00000135048	TMEM2	9	q21.13	74298282	74431606	2.3162	0.0205472	0.175221	FALSE	FALSE	Trans (>250 kb)			2.27264
ENSG00000170837	GPR27	3	p13	71803201	71805647	2.31496	0.0206152	0.175312	FALSE	FALSE	Trans (>250 kb)			3.16206
ENSG00000141027	NCOR1	17	p11.2	15932471	16121499	2.31479	0.0206246	0.175312	FALSE	FALSE	Trans (>250 kb)			3.55267
ENSG00000118707	TGIF2	20	q11.23	35201891	35222353	2.31398	0.0206689	0.175373	FALSE	FALSE	Trans (>250 kb)			3.27014
ENSG00000268861	CTD-2207O23.3	19	p13.2	7445850	7535131	2.31392	0.0206722	0.175373	FALSE	FALSE	Trans (>250 kb)			5.9195
ENSG00000197702	PARVA	11	p15.3	12398732	12552348	2.31176	0.0207907	0.176123	FALSE	FALSE	Trans (>250 kb)			1.31345
ENSG00000114841	DNAH1	3	p21.1	52350335	52434507	2.31097	0.0208344	0.176244	FALSE	FALSE	Trans (>250 kb)			4.22674
ENSG00000142449	FBN3	19	p13.2	8130286	8214730	2.31089	0.0208389	0.176244	FALSE	FALSE	Trans (>250 kb)			4.04998
ENSG00000127452	FBXL12	19	p13.2	9920943	9938492	2.30987	0.0208954	0.176637	FALSE	FALSE	Trans (>250 kb)			3.19833
ENSG00000158863	FAM160B2	8	p21.3	21946670	21962409	2.30936	0.0209235	0.176706	FALSE	FALSE	Trans (>250 kb)			4.03699
ENSG00000162267	ITIH3	3	p21.1	52828784	52843025	2.30918	0.0209336	0.176706	FALSE	FALSE	Trans (>250 kb)			4.50355
ENSG00000065802	ASB1	2	q37.3	239335383	239360891	2.30894	0.0209467	0.176729	FALSE	FALSE	Trans (>250 kb)			1.6408
ENSG00000088247	KHSRP	19	p13.3	6413359	6424805	2.30823	0.0209864	0.176918	FALSE	FALSE	Trans (>250 kb)			1.54174
ENSG00000136859	ANGPTL2	9	q33.3	129849611	129885162	2.30798	0.0210003	0.176966	FALSE	FALSE	Trans (>250 kb)			1.06424
ENSG00000198886	MT-ND4	MT		10760	12137	2.30657	0.0210788	0.177348	FALSE	FALSE	Trans (>250 kb)
ENSG00000067445	TRO	X	p11.21	54946895	54957864	2.30601	0.0211103	0.177535	FALSE	FALSE	Trans (>250 kb)
ENSG00000173809	TDRD12	19	q13.11	33210659	33320483	2.30533	0.021148	0.177756	FALSE	FALSE	144905	rs7249357	5.53141e-09	2.46376
ENSG00000105650	PDE4C	19	p13.11	18318771	18366229	2.30395	0.0212253	0.178272	FALSE	FALSE	Trans (>250 kb)			0.211923
ENSG00000144229	THSD7B	2	q22.1	137523115	138435287	2.30351	0.02125	0.178361	FALSE	FALSE	Trans (>250 kb)			5.1577
ENSG00000198198	SZT2	1	p34.2	43855553	43918321	2.30308	0.0212742	0.178361	FALSE	FALSE	Trans (>250 kb)			1.1865
ENSG00000123144	C19orf43	19	p13.2	12841454	12845589	2.30307	0.0212747	0.178361	FALSE	FALSE	Trans (>250 kb)			4.81888
ENSG00000028277	POU2F2	19	q13.2	42590263	42700737	2.30069	0.0214092	0.17912	FALSE	FALSE	Trans (>250 kb)			5.30888
ENSG00000055955	ITIH4	3	p21.1	52846991	52865495	2.29821	0.02155	0.17992	FALSE	FALSE	Trans (>250 kb)			4.59249
ENSG00000171450	CDK5R2	2	q35	219824377	219826876	2.29757	0.0215865	0.17992	FALSE	FALSE	Trans (>250 kb)			3.25377
ENSG00000269699	ZIM2	19	q13.43	57285920	57352097	2.29603	0.0216742	0.180209	FALSE	FALSE	Trans (>250 kb)			2.93368
ENSG00000114626	ABTB1	3	q21.3	127391778	127399768	2.29511	0.0217269	0.180553	FALSE	FALSE	Trans (>250 kb)			2.62562
ENSG00000152127	MGAT5	2	q21.2	134877554	135212192	2.29475	0.0217476	0.180649	FALSE	FALSE	76548	rs638382	4.21641e-08	5.45131
ENSG00000154127	UBASH3B	11	q24.1	122526383	122685181	2.29421	0.0217783	0.180828	FALSE	FALSE	Trans (>250 kb)			3.93703
ENSG00000162063	CCNF	16	p13.3	2479395	2508855	2.29358	0.0218147	0.180969	FALSE	FALSE	Trans (>250 kb)			0.898511
ENSG00000119682	AREL1	14	q24.3	75120140	75179818	2.29177	0.0219192	0.181355	FALSE	FALSE	Trans (>250 kb)			4.03172
ENSG00000179840	C1orf200	1	p36.22	9712668	9714644	2.29099	0.0219642	0.181432	FALSE	FALSE	Trans (>250 kb)			2.52869
ENSG00000105675	ATP4A	19	q13.12	36040945	36054560	2.29043	0.0219963	0.181455	FALSE	FALSE	Trans (>250 kb)			1.62277
ENSG00000143379	SETDB1	1	q21.3	150898739	150937213	2.28873	0.0220948	0.181926	FALSE	FALSE	Trans (>250 kb)			3.51718
ENSG00000099960	SLC7A4	22	q11.21	21383007	21387129	2.2877	0.0221551	0.182214	FALSE	FALSE	Trans (>250 kb)			3.08292
ENSG00000181035	SLC25A42	19	p13.11	19174808	19223697	2.28695	0.0221985	0.182284	FALSE	FALSE	Trans (>250 kb)			1.80905
ENSG00000100836	PABPN1	14	q11.2	23790498	23795394	2.28689	0.0222022	0.182284	FALSE	FALSE	Trans (>250 kb)			3.34363
ENSG00000106459	NRF1	7	q32.2	129251555	129396922	2.28609	0.0222491	0.182385	FALSE	FALSE	Trans (>250 kb)			4.34742
ENSG00000162738	VANGL2	1	q23.2	160370376	160398468	2.28548	0.0222849	0.182609	FALSE	FALSE	Trans (>250 kb)			3.01737
ENSG00000166387	PPFIBP2	11	p15.4	7534529	7678358	2.28473	0.0223286	0.182727	FALSE	FALSE	Trans (>250 kb)			0.505812
ENSG00000214517	PPME1	11	q13.4	73882144	73965748	2.2841	0.0223654	0.182915	FALSE	FALSE	Trans (>250 kb)			0.584634
ENSG00000143632	ACTA1	1	q42.13	229566992	229569845	2.28146	0.0225212	0.1838	FALSE	FALSE	Trans (>250 kb)			1.06955
ENSG00000119283	TRIM67	1	q42.2	231297858	231357302	2.28106	0.0225446	0.183892	FALSE	FALSE	Trans (>250 kb)			3.66059
ENSG00000137124	ALDH1B1	9	p13.2	38392661	38398658	2.2806	0.022572	0.183892	FALSE	FALSE	Trans (>250 kb)			2.46117
ENSG00000117115	PADI2	1	p36.13	17393256	17445948	2.28046	0.0225803	0.183903	FALSE	FALSE	Trans (>250 kb)			2.83036
ENSG00000110925	CSRNP2	12	q13.12	51454990	51477447	2.27973	0.0226234	0.184105	FALSE	FALSE	Trans (>250 kb)			0.649062
ENSG00000040933	INPP4A	2	q11.2	99061317	99210853	2.27971	0.022625	0.184105	FALSE	FALSE	Trans (>250 kb)			5.63608
ENSG00000198265	HELZ	17	q24.2	65066554	65242105	2.2795	0.0226372	0.184124	FALSE	FALSE	0	rs9902312	3.35233e-09	7.13051
ENSG00000166233	ARIH1	15	q24.1	72766667	72879692	2.27898	0.0226683	0.184201	FALSE	FALSE	Trans (>250 kb)			1.04177
ENSG00000151474	FRMD4A	10	p13	13685706	14504141	2.27892	0.0226717	0.184201	FALSE	FALSE	Trans (>250 kb)			5.45131
ENSG00000155463	OXA1L	14	q11.2	23235731	23241007	2.27881	0.0226785	0.184201	FALSE	FALSE	Trans (>250 kb)			0.807101
ENSG00000163993	S100P	4	p16.1	6694796	6698897	2.27863	0.0226891	0.184228	FALSE	FALSE	Trans (>250 kb)			2.79131
ENSG00000119321	FKBP15	9	q32	115923286	115983641	2.27727	0.0227702	0.184573	FALSE	FALSE	Trans (>250 kb)			2.64583
ENSG00000171016	PYGO1	15	q21.3	55831088	55881145	2.27664	0.022808	0.184836	FALSE	FALSE	Trans (>250 kb)			5.25586
ENSG00000167995	BEST1	11	q12.3	61717293	61732987	2.27385	0.0229749	0.185857	FALSE	FALSE	Trans (>250 kb)			1.94525
ENSG00000154997	Sep-14	7	p11.2	55861237	55930482	2.27278	0.0230394	0.186196	FALSE	FALSE	0	rs10499759	2.85346e-08	7.13051
ENSG00000148386	LCN9	9	q34.3	138555168	138558268	2.27249	0.0230567	0.186196	FALSE	FALSE	Trans (>250 kb)			0.70421
ENSG00000108786	HSD17B1	17	q21.2	40701232	40707231	2.27244	0.0230599	0.186196	FALSE	FALSE	Trans (>250 kb)			2.76174
ENSG00000258130	RP11-347C12.3	16	p11.2	30215637	30220392	2.27209	0.0230812	0.186246	FALSE	FALSE	Trans (>250 kb)			2.70408
ENSG00000169605	GKN1	2	p13.3	69201705	69208106	2.27151	0.0231161	0.186351	FALSE	FALSE	Trans (>250 kb)			3.5983
ENSG00000176182	MYPOP	19	q13.32	46393278	46405862	2.27101	0.0231464	0.186462	FALSE	FALSE	Trans (>250 kb)			3.80398
ENSG00000205629	LCMT1	16	p12.1	25123050	25189552	2.26937	0.0232459	0.186924	FALSE	FALSE	Trans (>250 kb)			0.677009
ENSG00000135824	RGS8	1	q25.3	182615239	182653711	2.26904	0.0232661	0.186942	FALSE	FALSE	Trans (>250 kb)			2.37712
ENSG00000260230	FRRS1L	9	q31.3	111892573	111929571	2.26876	0.0232832	0.186942	FALSE	FALSE	Trans (>250 kb)			2.8103
ENSG00000058866	DGKG	3	q27.3	185823457	186080026	2.26874	0.023284	0.186942	FALSE	FALSE	Trans (>250 kb)			2.38137
ENSG00000165879	FRAT1	10	q24.1	99079022	99081672	2.26836	0.023307	0.186976	FALSE	FALSE	Trans (>250 kb)			4.73526
ENSG00000181220	ZNF746	7	q36.1	149169885	149194908	2.26775	0.0233445	0.18722	FALSE	FALSE	Trans (>250 kb)			3.60233
ENSG00000145016	KIAA0226	3	q29	197398264	197476598	2.26743	0.0233637	0.187257	FALSE	FALSE	Trans (>250 kb)			0.51166
ENSG00000100083	GGA1	22	q13.1	38004481	38029571	2.26609	0.0234456	0.187605	FALSE	FALSE	Trans (>250 kb)			2.66281
ENSG00000107282	APBA1	9	q21.12	72042446	72287222	2.26605	0.0234484	0.187605	FALSE	FALSE	Trans (>250 kb)			1.42716
ENSG00000267179	ZNF763	19	p13.2	12035890	12090105	2.26555	0.0234789	0.187651	FALSE	FALSE	Trans (>250 kb)			1.52629
ENSG00000105698	USF2	19	q13.12	35759881	35770724	2.26534	0.0234917	0.187651	FALSE	FALSE	Trans (>250 kb)			2.40329
ENSG00000144233	AMMECR1L	2	q14.3	128619204	128643496	2.26508	0.0235076	0.187651	FALSE	FALSE	Trans (>250 kb)			4.0196
ENSG00000231672	DIRC3	2	q35	218148742	218621316	2.26502	0.0235117	0.187651	FALSE	FALSE	Trans (>250 kb)			4.34423
ENSG00000060656	PTPRU	1	p35.3	29563028	29653325	2.26306	0.0236318	0.188246	FALSE	FALSE	Trans (>250 kb)			4.9038
ENSG00000075568	TMEM131	2	q11.2	98372799	98612388	2.2619	0.0237033	0.188432	FALSE	FALSE	Trans (>250 kb)			3.0057
ENSG00000270394	MTRNR2L13	4	q26	117220016	117221520	2.26182	0.0237085	0.188432	FALSE	FALSE	Trans (>250 kb)			0.552958
ENSG00000141905	NFIC	19	p13.3	3359561	3469215	2.26177	0.0237117	0.188432	FALSE	FALSE	Trans (>250 kb)			2.15647
ENSG00000205726	ITSN1	21	q22.11	35014706	35272165	2.26172	0.0237145	0.188432	FALSE	FALSE	Trans (>250 kb)			3.06872
ENSG00000101216	GMEB2	20	q13.33	62218955	62258394	2.26116	0.0237492	0.188581	FALSE	FALSE	Trans (>250 kb)			4.58512
ENSG00000122733	KIAA1045	9	p13.3	34957484	34982541	2.26029	0.0238035	0.188887	FALSE	FALSE	Trans (>250 kb)			2.79131
ENSG00000261052	SULT1A3	16	p11.2	30205754	30215631	2.25937	0.0238607	0.189092	FALSE	FALSE	Trans (>250 kb)			2.09303
ENSG00000125447	GGA3	17	q25.1	73232694	73258444	2.25563	0.0240938	0.19012	FALSE	FALSE	Trans (>250 kb)			0.501828
ENSG00000008226	DLEC1	3	p22.2	38080696	38165516	2.25521	0.0241204	0.190195	FALSE	FALSE	Trans (>250 kb)			4.34542
ENSG00000100142	POLR2F	22	q13.1	38348614	38437922	2.25516	0.0241231	0.190195	FALSE	FALSE	Trans (>250 kb)			2.70897
ENSG00000137193	PIM1	6	p21.2	37137979	37143202	2.25332	0.0242392	0.190903	FALSE	FALSE	Trans (>250 kb)			4.26102
ENSG00000142784	WDTC1	1	p36.11	27561007	27635110	2.25285	0.0242686	0.191053	FALSE	FALSE	Trans (>250 kb)			3.87736
ENSG00000236311	TLX1NB	10	q24.31	102849078	102890883	2.25261	0.0242839	0.191077	FALSE	FALSE	Trans (>250 kb)			4.13694
ENSG00000180370	PAK2	3	q29	196466728	196559518	2.25205	0.024319	0.191253	FALSE	FALSE	Trans (>250 kb)			1.80584
ENSG00000185551	NR2F2	15	q26.2	96869167	96883492	2.24887	0.0245206	0.192381	FALSE	FALSE	Trans (>250 kb)			2.77919
ENSG00000250067	YJEFN3	19	p13.11	19627036	19648390	2.24816	0.0245662	0.192733	FALSE	FALSE	Trans (>250 kb)			1.24446
ENSG00000169057	MECP2	X	q28	153287024	153363212	2.24757	0.0246035	0.192868	FALSE	FALSE	Trans (>250 kb)
ENSG00000170577	SIX2	2	p21	45232300	45236569	2.24726	0.0246235	0.19289	FALSE	FALSE	Trans (>250 kb)			1.45512
ENSG00000136731	UGGT1	2	q14.3	128848774	128953251	2.24682	0.0246514	0.193024	FALSE	FALSE	Trans (>250 kb)			2.25318
ENSG00000133026	MYH10	17	p13.1	8377523	8534079	2.24632	0.0246838	0.193128	FALSE	FALSE	Trans (>250 kb)			2.56395
ENSG00000130741	EIF2S3	X	p22.11	24072833	24096088	2.24595	0.0247072	0.193157	FALSE	FALSE	Trans (>250 kb)
ENSG00000204128	C2orf72	2	q37.1	231902205	231914434	2.24508	0.0247632	0.193503	FALSE	FALSE	Trans (>250 kb)			0.198868
ENSG00000105559	PLEKHA4	19	q13.33	49340354	49371889	2.24444	0.0248043	0.193549	FALSE	FALSE	Trans (>250 kb)			0.505385
ENSG00000204256	BRD2	6	p21.32	32936437	32949282	2.24402	0.024831	0.193601	FALSE	FALSE	14369	rs150359	1.52706e-10	7.13051
ENSG00000122390	NAA60	16	p13.3	3493611	3536963	2.24377	0.0248474	0.193601	FALSE	FALSE	Trans (>250 kb)			0.75624
ENSG00000170369	CST2	20	p11.21	23804406	23807368	2.24354	0.0248622	0.193601	FALSE	FALSE	Trans (>250 kb)			1.24937
ENSG00000249115	HAUS5	19	q13.12	36103646	36116251	2.24251	0.0249281	0.193887	FALSE	FALSE	Trans (>250 kb)			4.54334
ENSG00000139946	PELI2	14	q22.3	56584532	56768244	2.24202	0.0249601	0.194047	FALSE	FALSE	Trans (>250 kb)			4.51596
ENSG00000179361	ARID3B	15	q24.1	74833518	74890472	2.24186	0.0249707	0.194047	FALSE	FALSE	Trans (>250 kb)			5.94741
ENSG00000100124	ANKRD54	22	q13.1	38226862	38245334	2.24076	0.0250415	0.194332	FALSE	FALSE	Trans (>250 kb)			2.2844
ENSG00000160584	SIK3	11	q23.3	116714118	116969153	2.24001	0.0250903	0.194532	FALSE	FALSE	Trans (>250 kb)			2.227
ENSG00000140455	USP3	15	q22.31	63796793	63886839	2.23975	0.0251073	0.19457	FALSE	FALSE	Trans (>250 kb)			6.32231
ENSG00000146826	C7orf43	7	q22.1	99752043	99756338	2.23903	0.0251538	0.194702	FALSE	FALSE	36328	rs11762932	4.46675e-10	7.13051
ENSG00000198909	MAP3K3	17	q23.3	61699775	61773663	2.23813	0.0252127	0.194702	FALSE	FALSE	Trans (>250 kb)			3.70547
ENSG00000136938	ANP32B	9	q22.33	100745643	100778225	2.23813	0.0252129	0.194702	FALSE	FALSE	Trans (>250 kb)			2.58461
ENSG00000147166	ITGB1BP2	X	q13.1	70521584	70525221	2.23809	0.0252154	0.194702	FALSE	FALSE	Trans (>250 kb)
ENSG00000230657	PRB4	12	p13.2	11460017	11463369	2.23805	0.0252175	0.194702	FALSE	FALSE	Trans (>250 kb)			5.54703
ENSG00000183979	NPB	17	q25.3	79858621	79860781	2.23694	0.0252906	0.195175	FALSE	FALSE	181813	rs12946399	1.13746e-09	0.600917
ENSG00000120054	CPN1	10	q24.2	101801950	101841634	2.23498	0.025419	0.19587	FALSE	FALSE	44871	rs12416247	1.20401e-09	7.13051
ENSG00000163125	RPRD2	1	q21.3	150335567	150449042	2.23451	0.0254497	0.19595	FALSE	FALSE	Trans (>250 kb)			2.63357
ENSG00000196391	ZNF774	15	q26.1	90895477	90909324	2.23445	0.0254534	0.19595	FALSE	FALSE	Trans (>250 kb)			1.62652
ENSG00000159217	IGF2BP1	17	q21.32	47074774	47133012	2.23414	0.0254736	0.19595	FALSE	FALSE	Trans (>250 kb)			2.2677
ENSG00000111669	TPI1	12	p13.31	6976283	6980112	2.23318	0.0255373	0.196077	FALSE	FALSE	Trans (>250 kb)			0.00595268
ENSG00000158161	EYA3	1	p35.3	28296855	28415207	2.23267	0.0255708	0.196077	FALSE	FALSE	Trans (>250 kb)			4.27875
ENSG00000229314	ORM1	9	q32	117085336	117088755	2.23255	0.0255783	0.196077	FALSE	FALSE	Trans (>250 kb)			0.867603
ENSG00000068654	POLR1A	2	p11.2	86247339	86333278	2.23252	0.0255807	0.196077	FALSE	FALSE	Trans (>250 kb)			0.867238
ENSG00000260342	RP11-1035H13.3	16	p12.3	18799385	18812841	2.23237	0.0255905	0.196077	FALSE	FALSE	Trans (>250 kb)			1.25459
ENSG00000082805	ERC1	12	p13.33	1099675	1605099	2.2323	0.0255948	0.196077	FALSE	FALSE	209773	rs11064524	2.0195e-13	4.15079
ENSG00000270011	ZNF559-ZNF177	19	p13.2	9434850	9493293	2.23216	0.0256042	0.196077	FALSE	FALSE	Trans (>250 kb)			1.13512
ENSG00000100221	JOSD1	22	q13.1	39081548	39097561	2.23134	0.0256586	0.196337	FALSE	FALSE	1299	rs5757250	4.68181e-13	7.13051
ENSG00000163623	NKX6-1	4	q21.23	85413140	85419603	2.23122	0.0256669	0.196337	FALSE	FALSE	Trans (>250 kb)			0.372422
ENSG00000196876	SCN8A	12	q13.13	51984050	52206648	2.23074	0.025698	0.196488	FALSE	FALSE	Trans (>250 kb)			1.6505
ENSG00000111224	PARP11	12	p13.32	3900213	3982608	2.23049	0.0257147	0.196488	FALSE	FALSE	Trans (>250 kb)			1.53968
ENSG00000005156	LIG3	17	q12	33307513	33332083	2.2298	0.0257605	0.196681	FALSE	FALSE	Trans (>250 kb)			3.74372
ENSG00000142252	GEMIN7	19	q13.32	45582453	45594782	2.22937	0.0257892	0.196758	FALSE	FALSE	Trans (>250 kb)			1.57899
ENSG00000112592	TBP	6	q27	170863390	170881958	2.2292	0.0258003	0.196758	FALSE	FALSE	Trans (>250 kb)			2.32358
ENSG00000109625	CPZ	4	p16.1	8594387	8621488	2.22781	0.0258929	0.196812	FALSE	FALSE	Trans (>250 kb)			2.87427
ENSG00000183145	RIPPLY3	21	q22.13	38378450	38391959	2.2276	0.0259074	0.196812	FALSE	FALSE	Trans (>250 kb)			3.68502
ENSG00000021461	CYP3A43	7	q22.1	99425636	99463718	2.22753	0.0259119	0.196812	FALSE	FALSE	Trans (>250 kb)			6.01475
ENSG00000250151	ARPC4-TTLL3	3	p25.3	9834766	9877085	2.22749	0.0259146	0.196812	FALSE	FALSE	Trans (>250 kb)			3.35682
ENSG00000102710	SUPT20H	13	q13.3	37583449	37633850	2.2274	0.0259209	0.196812	FALSE	FALSE	Trans (>250 kb)			1.07088
ENSG00000258881	AC007040.11	2	p13.3	71166448	71222466	2.22715	0.0259375	0.196812	FALSE	FALSE	Trans (>250 kb)			4.50636
ENSG00000111199	TRPV4	12	q24.11	110220890	110271212	2.22581	0.0260267	0.197255	FALSE	FALSE	Trans (>250 kb)			3.02948
ENSG00000188582	PAQR9	3	q23	142668006	142682178	2.22573	0.0260324	0.197255	FALSE	FALSE	Trans (>250 kb)			4.53238
ENSG00000198216	CACNA1E	1	q25.3	181382238	181777219	2.22548	0.0260488	0.197255	FALSE	FALSE	Trans (>250 kb)			3.28359
ENSG00000228278	ORM2	9	q32	117092149	117095532	2.22501	0.0260809	0.197405	FALSE	FALSE	Trans (>250 kb)			0.123186
ENSG00000175387	SMAD2	18	q21.1	45357922	45457515	2.22407	0.0261435	0.197747	FALSE	FALSE	Trans (>250 kb)			3.22723
ENSG00000158296	SLC13A3	20	q13.12	45186463	45304714	2.2229	0.0262224	0.19829	FALSE	FALSE	Trans (>250 kb)			2.12788
ENSG00000130477	UNC13A	19	p13.11	17712137	17799401	2.22255	0.0262461	0.198378	FALSE	FALSE	Trans (>250 kb)			3.16016
ENSG00000253626	EIF5AL1	10	q22.3	81272357	81276188	2.22114	0.0263416	0.198565	FALSE	FALSE	Trans (>250 kb)			3.297
ENSG00000108953	YWHAE	17	p13.3	1247566	1303672	2.22077	0.0263668	0.198631	FALSE	FALSE	Trans (>250 kb)			6.46363
ENSG00000185652	NTF3	12	p13.31	5541278	5630702	2.22065	0.026375	0.198631	FALSE	FALSE	Trans (>250 kb)			4.87052
ENSG00000101266	CSNK2A1	20	p13	459116	524465	2.21981	0.0264319	0.198713	FALSE	FALSE	Trans (>250 kb)			2.52564
ENSG00000060138	YBX3	12	p13.2	10851683	10875911	2.21978	0.0264336	0.198713	FALSE	FALSE	0	rs4763578	2.03726e-13	7.13051
ENSG00000197106	SLC6A17	1	p13.3	110693108	110744824	2.21966	0.0264419	0.198713	FALSE	FALSE	Trans (>250 kb)			1.10716
ENSG00000198799	LRIG2	1	p13.2	113615831	113674882	2.21926	0.0264693	0.198775	FALSE	FALSE	Trans (>250 kb)			3.55868
ENSG00000125650	PSPN	19	p13.3	6375159	6379069	2.21772	0.0265738	0.199125	FALSE	FALSE	Trans (>250 kb)			1.43343
ENSG00000126822	PLEKHG3	14	q23.3	65170820	65213610	2.21741	0.026595	0.199175	FALSE	FALSE	Trans (>250 kb)			4.01047
ENSG00000128268	MGAT3	22	q13.1	39853349	39888199	2.217	0.0266229	0.199232	FALSE	FALSE	Trans (>250 kb)			1.67192
ENSG00000118263	KLF7	2	q33.3	207938861	208031991	2.21619	0.0266782	0.199527	FALSE	FALSE	Trans (>250 kb)			3.34597
ENSG00000089289	IGBP1	X	q13.1	69353299	69386174	2.21581	0.0267042	0.19963	FALSE	FALSE	Trans (>250 kb)
ENSG00000170500	LONRF2	2	q11.2	100889753	100939195	2.21457	0.0267894	0.199898	FALSE	FALSE	Trans (>250 kb)			1.97785
ENSG00000166025	AMOTL1	11	q21	94439597	94609918	2.21437	0.0268035	0.199898	FALSE	FALSE	Trans (>250 kb)			1.90605
ENSG00000145284	SCD5	4	q21.22	83550692	83720010	2.21386	0.0268384	0.199944	FALSE	FALSE	Trans (>250 kb)			1.65246
ENSG00000106410	NOBOX	7	q35	144094333	144107320	2.21321	0.0268831	0.200049	FALSE	FALSE	Trans (>250 kb)			6.13717
ENSG00000159556	ISL2	15	q24.3	76629065	76634817	2.21283	0.0269096	0.20006	FALSE	FALSE	Trans (>250 kb)			2.25002
ENSG00000177383	MAGEF1	3	q27.1	184428156	184429836	2.21246	0.0269352	0.200131	FALSE	FALSE	Trans (>250 kb)			5.15189
ENSG00000102882	MAPK3	16	p11.2	30125426	30134827	2.21186	0.0269761	0.200349	FALSE	FALSE	Trans (>250 kb)			3.21085
ENSG00000138942	RNF185	22	q12.2	31556168	31603005	2.21093	0.0270409	0.200641	FALSE	FALSE	Trans (>250 kb)			4.64733
ENSG00000177728	KIAA0195	17	q25.1	73437240	73496171	2.21071	0.0270558	0.200675	FALSE	FALSE	Trans (>250 kb)			1.71339
ENSG00000072786	STK10	5	q35.1	171469077	171615390	2.20987	0.0271142	0.200929	FALSE	FALSE	Trans (>250 kb)			1.83677
ENSG00000197653	DNAH10	12	q24.31	124247042	124420753	2.20844	0.0272135	0.201207	FALSE	FALSE	Trans (>250 kb)			2.34264
ENSG00000196778	OR52K1	11	p15.4	4510109	4511138	2.20838	0.027218	0.201207	FALSE	FALSE	Trans (>250 kb)			0.676221
ENSG00000176444	CLK2	1	q22	155232659	155248282	2.20835	0.0272201	0.201207	FALSE	FALSE	Trans (>250 kb)			1.72603
ENSG00000159692	CTBP1	4	p16.3	1205236	1243741	2.20825	0.0272269	0.201207	FALSE	FALSE	Trans (>250 kb)			1.66737
ENSG00000264364	DYNLL2	17	q22	56160776	56172897	2.20815	0.027234	0.201207	FALSE	FALSE	Trans (>250 kb)			3.76511
ENSG00000173714	WFIKKN2	17	q21.33	48912011	48919709	2.20794	0.0272488	0.201262	FALSE	FALSE	Trans (>250 kb)			4.80292
ENSG00000182512	GLRX5	14	q32.13	95999840	96011061	2.20546	0.0274219	0.202274	FALSE	FALSE	Trans (>250 kb)			2.1364
ENSG00000131355	EMR3	19	p13.12	14729929	14800839	2.20438	0.027498	0.202428	FALSE	FALSE	Trans (>250 kb)			2.17344
ENSG00000203879	GDI1	X	q28	153665266	153671814	2.20434	0.0275001	0.202428	FALSE	FALSE	Trans (>250 kb)
ENSG00000142528	ZNF473	19	q13.33	50528971	50556671	2.2041	0.027517	0.202475	FALSE	FALSE	116754	rs1062798	1.31783e-13	3.11117
ENSG00000268434	AC011530.4	19	q13.32	46282695	46289231	2.2034	0.0275664	0.202617	FALSE	FALSE	Trans (>250 kb)			2.66717
ENSG00000162946	DISC1	1	q42.2	231762561	232177018	2.20332	0.0275723	0.202617	FALSE	FALSE	Trans (>250 kb)			3.46036
ENSG00000114423	CBLB	3	q13.11	105374305	105588396	2.20293	0.0275996	0.202651	FALSE	FALSE	Trans (>250 kb)			0.507237
ENSG00000116731	PRDM2	1	p36.21	14026693	14151574	2.20287	0.0276036	0.202651	FALSE	FALSE	Trans (>250 kb)			0.405811
ENSG00000188760	TMEM198	2	q35	220408385	220415317	2.20196	0.0276682	0.20308	FALSE	FALSE	Trans (>250 kb)			2.56061
ENSG00000080503	SMARCA2	9	p24.3	2015342	2193624	2.2013	0.0277147	0.203296	FALSE	FALSE	Trans (>250 kb)			2.94308
ENSG00000182378	PLCXD1	X	p22.33	192989	220023	2.20081	0.0277498	0.203438	FALSE	FALSE	Trans (>250 kb)
ENSG00000160679	CHTOP	1	q21.3	153606525	153618782	2.19985	0.0278178	0.203822	FALSE	FALSE	Trans (>250 kb)			1.15492
ENSG00000172164	SNTB1	8	q24.12	121547985	121825513	2.19851	0.0279131	0.20444	FALSE	FALSE	Trans (>250 kb)			0.121671
ENSG00000261915	RP11-542C16.2	17	p13.1	7215980	7222493	2.1981	0.0279417	0.204474	FALSE	FALSE	Trans (>250 kb)			6.0895
ENSG00000116017	ARID3A	19	p13.3	925781	975939	2.19778	0.0279648	0.204474	FALSE	FALSE	0	rs2262962	7.44993e-09	7.13051
ENSG00000006377	DLX6	7	q21.3	96634860	96640351	2.19773	0.0279683	0.204474	FALSE	FALSE	Trans (>250 kb)			2.9835
ENSG00000007968	E2F2	1	p36.12	23832922	23857712	2.1973	0.0279993	0.204506	FALSE	FALSE	Trans (>250 kb)			0.610402
ENSG00000160233	LRRC3	21	q22.3	45875369	45878739	2.19683	0.0280328	0.204692	FALSE	FALSE	Trans (>250 kb)			1.66186
ENSG00000181963	OR52K2	11	p15.4	4470525	4471591	2.19578	0.0281077	0.205129	FALSE	FALSE	Trans (>250 kb)			1.3559
ENSG00000181234	TMEM132C	12	q24.32	128751948	129192460	2.19537	0.0281368	0.205131	FALSE	FALSE	Trans (>250 kb)			3.39619
ENSG00000140829	DHX38	16	q22.2	72127461	72146811	2.19394	0.0282398	0.205654	FALSE	FALSE	Trans (>250 kb)			1.60525
ENSG00000160877	NACC1	19	p13.2	13228917	13251955	2.19349	0.0282721	0.205654	FALSE	FALSE	Trans (>250 kb)			1.95958
ENSG00000181965	NEUROG1	5	q31.1	134869991	134871639	2.1927	0.0283288	0.205997	FALSE	FALSE	Trans (>250 kb)			0.95019
ENSG00000182459	TEX19	17	q25.3	80317123	80321652	2.19183	0.0283921	0.206212	FALSE	FALSE	Trans (>250 kb)			0.0592478
ENSG00000204961	PCDHA9	5	q31.3	140227048	140391929	2.19168	0.0284029	0.206212	FALSE	FALSE	Trans (>250 kb)			2.42169
ENSG00000129657	SEC14L1	17	q25.2	75082798	75213179	2.19088	0.0284602	0.206575	FALSE	FALSE	Trans (>250 kb)			3.20649
ENSG00000089639	GMIP	19	p13.11	19740285	19754476	2.19075	0.0284701	0.206575	FALSE	FALSE	Trans (>250 kb)			1.68266
ENSG00000123200	ZC3H13	13	q14.13	46528600	46626894	2.18992	0.0285301	0.206731	FALSE	FALSE	Trans (>250 kb)			0.675277
ENSG00000135540	NHSL1	6	q24.1	138743180	139013708	2.18938	0.028569	0.206762	FALSE	FALSE	Trans (>250 kb)			1.79319
ENSG00000173575	CHD2	15	q26.1	93426526	93571237	2.18931	0.0285742	0.206762	FALSE	FALSE	Trans (>250 kb)			1.14424
ENSG00000171914	TLN2	15	q22.2	62682725	63136830	2.18918	0.0285836	0.206762	FALSE	FALSE	Trans (>250 kb)			5.45131
ENSG00000196132	MYT1	20	q13.33	62783144	62873604	2.18862	0.0286245	0.206768	FALSE	FALSE	Trans (>250 kb)			3.54392
ENSG00000108825	PTGES3L-AARSD1	17	q21.31	41102543	41132545	2.18854	0.0286304	0.206768	FALSE	FALSE	49176	rs112874638	0	7.13051
ENSG00000228532	RP1-241P17.4	X	q23	114952650	114953669	2.18837	0.0286423	0.206768	FALSE	FALSE	Trans (>250 kb)
ENSG00000173930	SLCO4C1	5	q21.1	101569690	101632253	2.18808	0.0286637	0.206838	FALSE	FALSE	Trans (>250 kb)			1.09407
ENSG00000104960	PTOV1	19	q13.33	50353992	50364001	2.18763	0.0286967	0.206936	FALSE	FALSE	48216	rs1062798	1.31783e-13	7.13051
ENSG00000070366	SMG6	17	p13.3	1963133	2207065	2.18737	0.0287154	0.206936	FALSE	FALSE	Trans (>250 kb)			7.13051
ENSG00000188425	NANOS2	19	q13.32	46416475	46418036	2.18728	0.0287219	0.206936	FALSE	FALSE	Trans (>250 kb)			3.44577
ENSG00000149187	CELF1	11	p11.2	47487496	47587121	2.18703	0.0287406	0.206936	FALSE	FALSE	Trans (>250 kb)			0.791749
ENSG00000171853	TRAPPC12	2	p25.3	3383446	3488865	2.18702	0.0287411	0.206936	FALSE	FALSE	Trans (>250 kb)			2.93368
ENSG00000065882	TBC1D1	4	p14	37892708	38140796	2.18627	0.0287956	0.207116	FALSE	FALSE	Trans (>250 kb)			3.2691
ENSG00000160199	PKNOX1	21	q22.3	44394620	44453691	2.18562	0.0288438	0.207287	FALSE	FALSE	Trans (>250 kb)			6.00534
ENSG00000173334	TRIB1	8	q24.13	126442563	126450647	2.18549	0.0288527	0.207287	FALSE	FALSE	Trans (>250 kb)			1.18069
ENSG00000160460	SPTBN4	19	q13.2	40972148	41082370	2.18472	0.0289094	0.207507	FALSE	FALSE	Trans (>250 kb)			0.396168
ENSG00000183798	EMILIN3	20	q12	39988606	39995467	2.18469	0.0289119	0.207507	FALSE	FALSE	Trans (>250 kb)			2.40104
ENSG00000198055	GRK6	5	q35.3	176830205	176869902	2.18384	0.0289741	0.20761	FALSE	FALSE	15549	rs33921462	1.09841e-08	6.48785
ENSG00000084734	GCKR	2	p23.3	27719709	27746554	2.18377	0.0289794	0.20761	FALSE	FALSE	0	rs10169261	0	5.45131
ENSG00000125755	SYMPK	19	q13.32	46318668	46366548	2.18322	0.0290197	0.207713	FALSE	FALSE	Trans (>250 kb)			3.87223
ENSG00000129933	MAU2	19	p13.11	19431490	19469563	2.18296	0.0290389	0.207795	FALSE	FALSE	Trans (>250 kb)			2.44095
ENSG00000105656	ELL	19	p13.11	18553473	18632937	2.18266	0.0290608	0.207795	FALSE	FALSE	Trans (>250 kb)			3.70766
ENSG00000147257	GPC3	X	q26.2	132669773	133119922	2.18148	0.0291479	0.208241	FALSE	FALSE	Trans (>250 kb)
ENSG00000103404	USP31	16	p12.2	23072727	23160591	2.17927	0.0293117	0.209113	FALSE	FALSE	Trans (>250 kb)			0.946065
ENSG00000143093	STRIP1	1	p13.3	110574199	110617263	2.17852	0.0293673	0.209266	FALSE	FALSE	Trans (>250 kb)			2.55401
ENSG00000167874	TMEM88	17	p13.1	7758383	7759417	2.17741	0.0294502	0.209493	FALSE	FALSE	Trans (>250 kb)			2.55076
ENSG00000128564	VGF	7	q22.1	100805790	100808874	2.17682	0.0294939	0.209497	FALSE	FALSE	Trans (>250 kb)			3.41735
ENSG00000255330	SOGA3	6	q22.33	127759551	127840146	2.17677	0.0294976	0.209497	FALSE	FALSE	Trans (>250 kb)			1.34746
ENSG00000198727	MT-CYB	MT		14747	15887	2.17641	0.0295249	0.209512	FALSE	FALSE	Trans (>250 kb)
ENSG00000162490	DRAXIN	1	p36.22	11751786	11785914	2.17629	0.0295333	0.209512	FALSE	FALSE	Trans (>250 kb)			1.39461
ENSG00000134072	CAMK1	3	p25.3	9799026	9811676	2.17563	0.0295831	0.209785	FALSE	FALSE	Trans (>250 kb)			3.13294
ENSG00000108384	RAD51C	17	q22	56769934	56811703	2.1755	0.0295927	0.209785	FALSE	FALSE	Trans (>250 kb)			3.62521
ENSG00000145332	KLHL8	4	q22.1	88081255	88161466	2.17528	0.0296092	0.209857	FALSE	FALSE	Trans (>250 kb)			2.31987
ENSG00000143318	CASQ1	1	q23.2	160160285	160171676	2.17449	0.0296682	0.210086	FALSE	FALSE	Trans (>250 kb)			2.92454
ENSG00000105270	CLIP3	19	q13.12	36505562	36524245	2.17394	0.0297099	0.210369	FALSE	FALSE	Trans (>250 kb)			0.00469948
ENSG00000067208	EVI5	1	p22.1	92974253	93257961	2.17205	0.029852	0.2107	FALSE	FALSE	Trans (>250 kb)			1.66136
ENSG00000122986	HVCN1	12	q24.11	111065646	111142755	2.17202	0.0298541	0.2107	FALSE	FALSE	Trans (>250 kb)			3.59068
ENSG00000196814	MVB12B	9	q33.3	129089128	129269320	2.17158	0.0298874	0.210788	FALSE	FALSE	Trans (>250 kb)			1.64953
ENSG00000143669	LYST	1	q42.3	235824341	236046940	2.17157	0.0298881	0.210788	FALSE	FALSE	Trans (>250 kb)			5.74674
ENSG00000198910	L1CAM	X	q28	153126969	153174677	2.17131	0.0299077	0.210856	FALSE	FALSE	Trans (>250 kb)
ENSG00000169499	PLEKHA2	8	p11.22	38758753	38831428	2.17098	0.0299328	0.21099	FALSE	FALSE	Trans (>250 kb)			2.19663
ENSG00000243646	IL10RB	21	q22.11	34638663	34669539	2.16903	0.0300806	0.211658	FALSE	FALSE	Trans (>250 kb)			0.799315
ENSG00000168256	NKIRAS2	17	q21.2	40163400	40177659	2.16886	0.0300933	0.211668	FALSE	FALSE	Trans (>250 kb)			2.42169
ENSG00000162105	SHANK2	11	q13.4	70313961	70963623	2.16866	0.0301089	0.211731	FALSE	FALSE	Trans (>250 kb)			2.64583
ENSG00000169410	PTPN9	15	q24.2	75759462	75871630	2.16839	0.0301294	0.211809	FALSE	FALSE	Trans (>250 kb)			2.46901
ENSG00000243811	APOBEC3D	22	q13.1	39410368	39429281	2.16804	0.0301554	0.211943	FALSE	FALSE	Trans (>250 kb)			1.76692
ENSG00000103489	XYLT1	16	p12.3	17195626	17564738	2.16752	0.030195	0.212022	FALSE	FALSE	Trans (>250 kb)			3.93166
ENSG00000145990	GFOD1	6	p23	13358062	13487894	2.1674	0.0302046	0.212022	FALSE	FALSE	Trans (>250 kb)			1.58161
ENSG00000269469	CTD-3148I10.9	19	q13.33	49966009	49989488	2.16703	0.0302323	0.212049	FALSE	FALSE	Trans (>250 kb)			0.652004
ENSG00000153187	HNRNPU	1	q44	245014468	245027844	2.16588	0.0303205	0.212134	FALSE	FALSE	Trans (>250 kb)			1.51396
ENSG00000100211	CBY1	22	q13.1	39052641	39069859	2.16585	0.0303228	0.212134	FALSE	FALSE	0	rs13054866	3.1534e-08	7.13051
ENSG00000157087	ATP2B2	3	p25.3	10365707	10749716	2.16474	0.0304073	0.212284	FALSE	FALSE	Trans (>250 kb)			2.1364
ENSG00000164091	WDR82	3	p21.1	52288437	52322036	2.16453	0.0304238	0.212284	FALSE	FALSE	Trans (>250 kb)			3.18787
ENSG00000123453	SARDH	9	q34.2	136528682	136605077	2.16447	0.030428	0.212284	FALSE	FALSE	Trans (>250 kb)			2.56731
ENSG00000133639	BTG1	12	q21.33	92536286	92539673	2.1644	0.0304339	0.212284	FALSE	FALSE	Trans (>250 kb)			1.55294
ENSG00000091527	CDV3	3	q22.1	133292574	133309105	2.1642	0.0304492	0.212284	FALSE	FALSE	Trans (>250 kb)			3.0057
ENSG00000163995	ABLIM2	4	p16.1	7967039	8160559	2.16396	0.0304673	0.212284	FALSE	FALSE	Trans (>250 kb)			2.1364
ENSG00000204469	PRRC2A	6	p21.33	31588497	31605548	2.16366	0.0304907	0.212414	FALSE	FALSE	0	rs10885	0	7.13051
ENSG00000070915	SLC12A3	16	q13	56899119	56949762	2.16183	0.0306314	0.213181	FALSE	FALSE	Trans (>250 kb)			0.448649
ENSG00000185869	ZNF829	19	q13.12	37379026	37407193	2.16133	0.0306696	0.213305	FALSE	FALSE	Trans (>250 kb)			1.32031
ENSG00000077238	IL4R	16	p12.1	27324989	27376099	2.16099	0.0306961	0.213305	FALSE	FALSE	Trans (>250 kb)			1.03854
ENSG00000137331	IER3	6	p21.33	30710976	30712331	2.1609	0.0307034	0.213305	FALSE	FALSE	2148	rs2535319	6.66134e-16	5.45131
ENSG00000188033	ZNF490	19	p13.2	12688775	12750912	2.16003	0.0307703	0.213647	FALSE	FALSE	Trans (>250 kb)			4.81389
ENSG00000100304	TTLL12	22	q13.2	43562628	43583139	2.15967	0.0307983	0.213647	FALSE	FALSE	Trans (>250 kb)			1.07601
ENSG00000203804	ADAMTSL4-AS1	1	q21.3	150533480	150533969	2.15944	0.0308158	0.213647	FALSE	FALSE	Trans (>250 kb)			3.02948
ENSG00000143458	GABPB2	1	q21.3	151043054	151098018	2.15919	0.0308351	0.213647	FALSE	FALSE	Trans (>250 kb)			2.24532
ENSG00000183354	KIAA2026	9	p24.1	5881596	6007901	2.15918	0.0308366	0.213647	FALSE	FALSE	Trans (>250 kb)			0.484844
ENSG00000222009	BTBD19	1	p34.1	45274154	45281257	2.15914	0.0308392	0.213647	FALSE	FALSE	Trans (>250 kb)			6.48557
ENSG00000066136	NFYC	1	p34.2	41157320	41237275	2.15908	0.0308436	0.213647	FALSE	FALSE	Trans (>250 kb)			3.97813
ENSG00000123307	NEUROD4	12	q13.2	55413729	55423798	2.15897	0.0308528	0.213647	FALSE	FALSE	Trans (>250 kb)			2.34264
ENSG00000204576	PRR3	6	p21.33	30524663	30531500	2.15892	0.0308565	0.213647	FALSE	FALSE	17176	rs1264443	1.9984e-15	7.13051
ENSG00000116761	CTH	1	p31.1	70876901	70905534	2.15795	0.0309313	0.213872	FALSE	FALSE	Trans (>250 kb)			4.14554
ENSG00000149657	LSM14B	20	q13.33	60697517	60710434	2.15723	0.030988	0.214156	FALSE	FALSE	Trans (>250 kb)			1.70851
ENSG00000135766	EGLN1	1	q42.2	231499497	231560790	2.15703	0.0310031	0.214158	FALSE	FALSE	Trans (>250 kb)			4.41297
ENSG00000134256	CD101	1	p13.1	117544382	117579167	2.15672	0.0310274	0.214225	FALSE	FALSE	Trans (>250 kb)			4.34942
ENSG00000128714	HOXD13	2	q31.1	176957619	176960666	2.15668	0.0310303	0.214225	FALSE	FALSE	82539	rs6755766	2.14868e-08	3.02948
ENSG00000198911	SREBF2	22	q13.2	42229109	42303312	2.15649	0.0310451	0.214225	FALSE	FALSE	Trans (>250 kb)			0.994215
ENSG00000162512	SDC3	1	p35.2	31342314	31381608	2.15649	0.0310454	0.214225	FALSE	FALSE	Trans (>250 kb)			3.0057
ENSG00000095739	BAMBI	10	p12.1	28966271	28971868	2.15571	0.0311062	0.214525	FALSE	FALSE	Trans (>250 kb)			1.94276
ENSG00000135678	CPM	12	q15	69235977	69365350	2.15456	0.0311966	0.215035	FALSE	FALSE	Trans (>250 kb)			3.10937
ENSG00000082497	SERTAD4	1	q32.2	210406144	210419976	2.15405	0.0312362	0.215212	FALSE	FALSE	Trans (>250 kb)			1.30254
ENSG00000214753	HNRNPUL2	11	q12.3	62480102	62494821	2.15398	0.0312421	0.215212	FALSE	FALSE	Trans (>250 kb)			3.25377
ENSG00000196182	STK40	1	p34.3	36805225	36851497	2.15325	0.0312991	0.215459	FALSE	FALSE	Trans (>250 kb)			3.64944
ENSG00000186732	MPPED1	22	q13.2	43807202	43903728	2.15286	0.0313294	0.215589	FALSE	FALSE	Trans (>250 kb)			1.92328
ENSG00000140534	TICRR	15	q26.1	90118713	90174287	2.15264	0.031347	0.215618	FALSE	FALSE	176850	rs150296	4.63999e-11	7.13051
ENSG00000146950	SHROOM2	X	p22.2	9754496	9917483	2.15226	0.0313768	0.215692	FALSE	FALSE	Trans (>250 kb)
ENSG00000135903	PAX3	2	q36.1	223064607	223163715	2.15206	0.0313923	0.215692	FALSE	FALSE	Trans (>250 kb)			3.47414
ENSG00000108599	AKAP10	17	p11.2	19807615	19881656	2.15121	0.0314596	0.215891	FALSE	FALSE	Trans (>250 kb)			0.501544
ENSG00000157833	GAREML	2	p23.3	26395960	26412532	2.15118	0.0314617	0.215891	FALSE	FALSE	Trans (>250 kb)			2.13395
ENSG00000227268	KLLN	10	q23.31	89618918	89623194	2.15079	0.031493	0.215891	FALSE	FALSE	Trans (>250 kb)			1.22513
ENSG00000168874	ATOH8	2	p11.2	85978467	86015189	2.15061	0.0315069	0.215891	FALSE	FALSE	Trans (>250 kb)			0.903024
ENSG00000205882	DEFB134	8	p23.1	11850692	11853821	2.15011	0.0315462	0.215891	FALSE	FALSE	Trans (>250 kb)			3.66226
ENSG00000204291	COL15A1	9	q22.33	101705461	101833069	2.15008	0.031549	0.215891	FALSE	FALSE	Trans (>250 kb)			3.22389
ENSG00000172986	GXYLT2	3	p13	72937224	73047289	2.1497	0.0315789	0.215891	FALSE	FALSE	Trans (>250 kb)			3.28391
ENSG00000268218	AC137932.1	16	q24.3	89334512	89339452	2.14963	0.0315845	0.215891	FALSE	FALSE	Trans (>250 kb)			2.91564
ENSG00000156675	RAB11FIP1	8	p11.23	37716136	37756985	2.14851	0.0316735	0.216467	FALSE	FALSE	21903	rs6982155	4.21885e-15	7.13051
ENSG00000145113	MUC4	3	q29	195473636	195539148	2.14819	0.031699	0.216547	FALSE	FALSE	Trans (>250 kb)			3.67444
ENSG00000105287	PRKD2	19	q13.32	47177532	47220384	2.14628	0.0318509	0.217231	FALSE	FALSE	Trans (>250 kb)			2.25477
ENSG00000135439	AGAP2	12	q14.1	58118980	58135940	2.14614	0.0318616	0.217231	FALSE	FALSE	Trans (>250 kb)			6.6334
ENSG00000099381	SETD1A	16	p11.2	30968615	30996437	2.14566	0.0319001	0.217412	FALSE	FALSE	Trans (>250 kb)			0.279225
ENSG00000171223	JUNB	19	p13.2	12902310	12904124	2.1452	0.0319369	0.217503	FALSE	FALSE	Trans (>250 kb)			2.7344
ENSG00000137090	DMRT1	9	p24.3	841690	969090	2.14506	0.0319481	0.217539	FALSE	FALSE	Trans (>250 kb)			3.92196
ENSG00000175356	SCUBE2	11	p15.4	9041071	9159661	2.14453	0.0319903	0.217589	FALSE	FALSE	Trans (>250 kb)			2.94308
ENSG00000143869	GDF7	2	p24.1	20866424	20873418	2.14358	0.0320666	0.217806	FALSE	FALSE	Trans (>250 kb)			3.91842
ENSG00000213420	GPC2	7	q22.1	99767229	99774995	2.14357	0.0320676	0.217806	FALSE	FALSE	17671	rs11762932	4.46675e-10	7.13051
ENSG00000170906	NDUFA3	19	q13.42	54606036	54612564	2.14345	0.0320769	0.217806	FALSE	FALSE	Trans (>250 kb)			2.53487
ENSG00000173546	CSPG4	15	q24.2	75966663	76005189	2.14336	0.0320842	0.217806	FALSE	FALSE	Trans (>250 kb)			2.36054
ENSG00000205937	RNPS1	16	p13.3	2303117	2318413	2.14197	0.0321957	0.218288	FALSE	FALSE	Trans (>250 kb)			2.36463
ENSG00000089094	KDM2B	12	q24.31	121866900	122018920	2.14139	0.0322422	0.218583	FALSE	FALSE	Trans (>250 kb)			5.4087
ENSG00000081913	PHLPP1	18	q21.33	60382672	60647666	2.14081	0.0322898	0.218848	FALSE	FALSE	Trans (>250 kb)			1.45947
ENSG00000256229	ZNF486	19	p12	20278037	20311299	2.14051	0.0323138	0.218848	FALSE	FALSE	Trans (>250 kb)			1.43729
ENSG00000166272	WBP1L	10	q24.32	104503727	104576021	2.14014	0.0323431	0.218876	FALSE	FALSE	143	rs3818708	2.82556e-08	7.13051
ENSG00000248727	CTC-236F12.4	5	q11.2	55753622	55777773	2.13972	0.0323778	0.218973	FALSE	FALSE	Trans (>250 kb)			1.13679
ENSG00000115902	SLC1A4	2	p14	65215611	65250999	2.13965	0.0323833	0.218973	FALSE	FALSE	Trans (>250 kb)			3.36725
ENSG00000185482	STAC3	12	q13.3	57637236	57644976	2.13964	0.0323842	0.218973	FALSE	FALSE	Trans (>250 kb)			5.3991
ENSG00000125107	CNOT1	16	q21	58553855	58663790	2.13869	0.032461	0.2194	FALSE	FALSE	Trans (>250 kb)			2.8103
ENSG00000090539	CHRD	3	q27.1	184097861	184108524	2.13854	0.0324726	0.219403	FALSE	FALSE	Trans (>250 kb)			3.71278
ENSG00000112659	CUL9	6	p21.1	43149913	43192325	2.13818	0.0325018	0.219533	FALSE	FALSE	Trans (>250 kb)			4.02557
ENSG00000104059	FAM189A1	15	q13.1	29412457	29862927	2.13808	0.0325104	0.219533	FALSE	FALSE	Trans (>250 kb)			2.45858
ENSG00000060982	BCAT1	12	p12.1	24964295	25102393	2.13777	0.0325353	0.219629	FALSE	FALSE	Trans (>250 kb)			3.78938
ENSG00000164054	SHISA5	3	p21.31	48509197	48542259	2.13678	0.0326159	0.219912	FALSE	FALSE	83007	rs1264194	9.06897e-12	6.63254
ENSG00000145362	ANK2	4	q25	113739265	114304896	2.13675	0.0326179	0.219912	FALSE	FALSE	Trans (>250 kb)			4.06944
ENSG00000114784	EIF1B	3	p22.1	40351175	40353915	2.1361	0.0326711	0.220112	FALSE	FALSE	Trans (>250 kb)			1.74067
ENSG00000196781	TLE1	9	q21.32	84198598	84304220	2.13561	0.0327112	0.220255	FALSE	FALSE	Trans (>250 kb)			1.39229
ENSG00000114648	KLHL18	3	p21.31	47324407	47388306	2.13547	0.0327225	0.220255	FALSE	FALSE	Trans (>250 kb)			6.30369
ENSG00000061936	SFSWAP	12	q24.33	132195626	132284282	2.1349	0.0327689	0.220316	FALSE	FALSE	Trans (>250 kb)			0.656195
ENSG00000111837	MAK	6	p24.2	10762956	10838764	2.13457	0.0327959	0.220349	FALSE	FALSE	8129	rs9358911	0	7.13051
ENSG00000178974	FBXO34	14	q22.3	55738021	55828636	2.13439	0.0328108	0.220349	FALSE	FALSE	Trans (>250 kb)			2.87427
ENSG00000132938	MTUS2	13	q12.3	29598748	30077892	2.13282	0.0329394	0.221047	FALSE	FALSE	Trans (>250 kb)			1.55629
ENSG00000058668	ATP2B4	1	q32.1	203595689	203713209	2.13222	0.0329885	0.221092	FALSE	FALSE	Trans (>250 kb)			1.03126
ENSG00000144560	VGLL4	3	p25.3	11597544	11762220	2.13221	0.0329898	0.221092	FALSE	FALSE	Trans (>250 kb)			2.79753
ENSG00000157445	CACNA2D3	3	p21.1	54156574	55108584	2.13206	0.0330023	0.221092	FALSE	FALSE	Trans (>250 kb)			4.56065
ENSG00000073605	GSDMB	17	q12	38060848	38076107	2.13204	0.0330038	0.221092	FALSE	FALSE	11615	rs12950743	6.3314e-10	7.13051
ENSG00000151948	GLT1D1	12	q24.33	129337972	129469509	2.13174	0.0330278	0.22117	FALSE	FALSE	Trans (>250 kb)			2.63357
ENSG00000103355	PRSS33	16	p13.3	2833954	2837949	2.13154	0.0330446	0.221173	FALSE	FALSE	Trans (>250 kb)			0.770833
ENSG00000072864	NDE1	16	p13.11	15737124	15820210	2.13	0.0331716	0.221891	FALSE	FALSE	16877	rs11649126	1.33267e-08	7.13051
ENSG00000105281	SLC1A5	19	q13.32	47278140	47291851	2.12903	0.0332517	0.222036	FALSE	FALSE	Trans (>250 kb)			1.34405
ENSG00000219607	PPP1R3G	6	p25.1	5085720	5087455	2.12898	0.0332559	0.222036	FALSE	FALSE	Trans (>250 kb)			0.159643
ENSG00000203661	OR2T5	1	q44	248651885	248652898	2.12892	0.0332613	0.222036	FALSE	FALSE	Trans (>250 kb)			0.228744
ENSG00000152527	PLEKHH2	2	p21	43864412	43995126	2.12818	0.0333219	0.222131	FALSE	FALSE	Trans (>250 kb)			3.75764
ENSG00000117971	CHRNB4	15	q25.1	78916461	79020096	2.12803	0.0333343	0.222131	FALSE	FALSE	Trans (>250 kb)			5.45396
ENSG00000130881	LRP3	19	q13.11	33668509	33698694	2.12784	0.0333502	0.222131	FALSE	FALSE	203121	rs7249357	5.53141e-09	1.32754
ENSG00000128487	SPECC1	17	p11.2	19912657	20222339	2.12776	0.0333572	0.222131	FALSE	FALSE	Trans (>250 kb)			2.51662
ENSG00000118655	DCLRE1B	1	p13.2	114447763	114456708	2.12735	0.0333908	0.222181	FALSE	FALSE	Trans (>250 kb)			0.046071
ENSG00000143970	ASXL2	2	p23.3	25956622	26101385	2.12681	0.0334359	0.222252	FALSE	FALSE	Trans (>250 kb)			0.580179
ENSG00000160299	PCNT	21	q22.3	47744036	47865682	2.12677	0.0334389	0.222252	FALSE	FALSE	Trans (>250 kb)			1.62277
ENSG00000160014	CALM3	19	q13.32	47104331	47114050	2.12647	0.0334644	0.222328	FALSE	FALSE	208584	rs2110577	4.18862e-10	2.31436
ENSG00000154229	PRKCA	17	q24.2	64298754	64806861	2.12637	0.0334727	0.222328	FALSE	FALSE	Trans (>250 kb)			4.06181
ENSG00000169181	GSG1L	16	p12.1	27798850	28074830	2.12569	0.0335292	0.22253	FALSE	FALSE	Trans (>250 kb)			2.62562
ENSG00000149922	TBX6	16	p11.2	30097114	30103208	2.125	0.033587	0.22283	FALSE	FALSE	Trans (>250 kb)			4.10247
ENSG00000095777	MYO3A	10	p12.1	26223196	26501456	2.12446	0.0336314	0.222941	FALSE	FALSE	Trans (>250 kb)			1.62887
ENSG00000006459	KDM7A	7	q34	139784546	139876835	2.12431	0.0336443	0.222941	FALSE	FALSE	Trans (>250 kb)			3.12278
ENSG00000110203	FOLR3	11	q13.4	71825915	71850936	2.1222	0.0338208	0.223908	FALSE	FALSE	Trans (>250 kb)			0.496576
ENSG00000100290	BIK	22	q13.2	43506754	43525718	2.12199	0.0338385	0.22394	FALSE	FALSE	Trans (>250 kb)			0.964857
ENSG00000179979	CRIPAK	4	p16.3	1385340	1389780	2.12048	0.0339653	0.224395	FALSE	FALSE	Trans (>250 kb)			2.16163
ENSG00000180914	OXTR	3	p25.3	8792094	8811314	2.12032	0.033979	0.224395	FALSE	FALSE	Trans (>250 kb)			4.90843
ENSG00000079805	DNM2	19	p13.2	10828755	10944164	2.11976	0.0340263	0.224584	FALSE	FALSE	Trans (>250 kb)			1.39262
ENSG00000077235	GTF3C1	16	p12.1	27470876	27561234	2.1194	0.0340567	0.224649	FALSE	FALSE	Trans (>250 kb)			3.98603
ENSG00000110881	ASIC1	12	q13.12	50451331	50477394	2.11893	0.0340961	0.224759	FALSE	FALSE	Trans (>250 kb)			3.82034
ENSG00000130684	ZNF337	20	p11.1	25654851	25677477	2.11882	0.034106	0.224759	FALSE	FALSE	47962	rs117862510	5.276e-12	2.29127
ENSG00000204498	NFKBIL1	6	p21.33	31514647	31526606	2.1179	0.0341832	0.225184	FALSE	FALSE	4868	rs2239527	0	5.45131
ENSG00000188315	C3orf62	3	p21.31	49306035	49315342	2.11716	0.0342465	0.225413	FALSE	FALSE	Trans (>250 kb)			4.89167
ENSG00000023171	GRAMD1B	11	q24.1	123396344	123498482	2.11674	0.0342817	0.225413	FALSE	FALSE	Trans (>250 kb)			4.62642
ENSG00000100324	TAB1	22	q13.1	39795746	39833065	2.11648	0.0343037	0.225413	FALSE	FALSE	Trans (>250 kb)			0.708875
ENSG00000099917	MED15	22	q11.21	20850200	20941919	2.11646	0.0343056	0.225413	FALSE	FALSE	Trans (>250 kb)			4.62761
ENSG00000103197	TSC2	16	p13.3	2097466	2138716	2.11635	0.0343154	0.225413	FALSE	FALSE	Trans (>250 kb)			2.22253
ENSG00000256618	MTRNR2L1	17	p11.2	22022437	22023991	2.11568	0.0343718	0.22554	FALSE	FALSE	Trans (>250 kb)			1.23608
ENSG00000187231	SESTD1	2	q31.2	179966419	180129517	2.11403	0.034513	0.226048	FALSE	FALSE	Trans (>250 kb)			3.66843
ENSG00000141503	MINK1	17	p13.2	4736683	4801356	2.11265	0.0346308	0.226551	FALSE	FALSE	187890	rs9910801	3.81227e-10	3.89942
ENSG00000110046	ATG2A	11	q13.1	64662007	64684722	2.11168	0.0347135	0.226855	FALSE	FALSE	Trans (>250 kb)			1.11998
ENSG00000109111	SUPT6H	17	q11.2	26989109	27029697	2.11163	0.0347185	0.226855	FALSE	FALSE	Trans (>250 kb)			2.97293
ENSG00000048471	SNX29	16	p13.13	12070594	12668146	2.11095	0.0347764	0.22711	FALSE	FALSE	0	rs1641838	0	5.45131
ENSG00000109103	UNC119	17	q11.2	26873725	26879686	2.11076	0.0347928	0.227127	FALSE	FALSE	Trans (>250 kb)			2.27264
ENSG00000178904	DPY19L3	19	q13.11	32896449	32976801	2.11036	0.0348277	0.227263	FALSE	FALSE	Trans (>250 kb)			2.26934
ENSG00000075856	SART3	12	q23.3	108916357	108955176	2.10972	0.0348825	0.227577	FALSE	FALSE	Trans (>250 kb)			2.8444
ENSG00000174327	SLC16A13	17	p13.1	6939394	6943440	2.10927	0.0349213	0.227759	FALSE	FALSE	Trans (>250 kb)			1.59937
ENSG00000031823	RANBP3	19	p13.3	5916150	5978153	2.10798	0.0350325	0.228203	FALSE	FALSE	Trans (>250 kb)			3.31036
ENSG00000121210	KIAA0922	4	q31.3	154387498	154557863	2.10796	0.035034	0.228203	FALSE	FALSE	Trans (>250 kb)			1.32482
ENSG00000180871	CXCR2	2	q35	218990012	219001976	2.10676	0.0351381	0.228724	FALSE	FALSE	Trans (>250 kb)			0.710487
ENSG00000205238	SPDYE2	7	q22.1	102191679	102202755	2.10628	0.0351798	0.228918	FALSE	FALSE	Trans (>250 kb)
ENSG00000257017	HP	16	q22.2	72088491	72094954	2.1058	0.0352215	0.229088	FALSE	FALSE	Trans (>250 kb)			2.36258
ENSG00000171587	DSCAM	21	q22.2	41382926	42219065	2.1053	0.0352651	0.229088	FALSE	FALSE	Trans (>250 kb)			2.90696
ENSG00000189068	VSTM1	19	q13.42	54544079	54567207	2.1051	0.035283	0.229088	FALSE	FALSE	Trans (>250 kb)			3.51147
ENSG00000267168	RP11-318A15.7	17	q25.1	74729060	74734604	2.10505	0.035287	0.229088	FALSE	FALSE	Trans (>250 kb)			1.32512
ENSG00000115844	DLX2	2	q31.1	172964167	172967628	2.10327	0.0354425	0.229902	FALSE	FALSE	Trans (>250 kb)			1.40664
ENSG00000164808	SPIDR	8	q11.21	48173167	48648868	2.10266	0.0354954	0.229948	FALSE	FALSE	Trans (>250 kb)			2.04408
ENSG00000156860	FBRS	16	p11.2	30669752	30682135	2.10139	0.0356067	0.230513	FALSE	FALSE	Trans (>250 kb)			0.269726
ENSG00000144559	TAMM41	3	p25.2	11831916	11888393	2.09992	0.0357362	0.231025	FALSE	FALSE	Trans (>250 kb)			3.32136
ENSG00000183304	FAM9A	X	p22.31	8758836	8769424	2.09988	0.0357398	0.231025	FALSE	FALSE	Trans (>250 kb)
ENSG00000114638	UPK1B	3	q13.32	118892364	118924000	2.09966	0.0357588	0.231077	FALSE	FALSE	Trans (>250 kb)			2.87427
ENSG00000178229	ZNF543	19	q13.43	57831877	57842144	2.09932	0.0357884	0.231134	FALSE	FALSE	Trans (>250 kb)			2.23
ENSG00000149177	PTPRJ	11	p11.2	48002113	48189670	2.09906	0.0358112	0.231134	FALSE	FALSE	Trans (>250 kb)			0.641808
ENSG00000198734	F5	1	q24.2	169483404	169555826	2.099	0.0358171	0.231134	FALSE	FALSE	216459	rs76475485	4.25893e-08	2.07869
ENSG00000255104	ZNF286A	17	p12	15603006	15648092	2.0987	0.0358438	0.231215	FALSE	FALSE	Trans (>250 kb)			0.715496
ENSG00000148798	INA	10	q24.33	105036920	105050108	2.09847	0.0358639	0.231215	FALSE	FALSE	241786	rs11191527	3.46199e-08	4.52401
ENSG00000109063	MYH3	17	p13.1	10531843	10560626	2.09803	0.0359026	0.231333	FALSE	FALSE	Trans (>250 kb)			1.26931
ENSG00000174871	CNIH2	11	q13.2	66045661	66052772	2.09773	0.0359288	0.231333	FALSE	FALSE	Trans (>250 kb)			1.44153
ENSG00000079482	OPHN1	X	q12	67262186	67653755	2.09723	0.0359735	0.231444	FALSE	FALSE	Trans (>250 kb)
ENSG00000146267	FAXC	6	q16.2	99719045	99797938	2.09703	0.0359909	0.231444	FALSE	FALSE	Trans (>250 kb)			1.93619
ENSG00000176358	TAC4	17	q21.33	47915671	47925379	2.0967	0.0360199	0.231444	FALSE	FALSE	Trans (>250 kb)			0.408534
ENSG00000053254	FOXN3	14	q32.11	89591215	90085493	2.09655	0.0360331	0.231444	FALSE	FALSE	Trans (>250 kb)			2.65
ENSG00000170734	POLH	6	p21.1	43543887	43586701	2.09589	0.0360919	0.231742	FALSE	FALSE	Trans (>250 kb)			1.17168
ENSG00000146090	RASGEF1C	5	q35.3	179527795	179636153	2.09362	0.0362937	0.232931	FALSE	FALSE	Trans (>250 kb)			2.77919
ENSG00000176472	ZNF575	19	q13.31	44029649	44040282	2.09242	0.0364012	0.233443	FALSE	FALSE	Trans (>250 kb)			2.28782
ENSG00000114026	OGG1	3	p25.3	9791628	9829903	2.09164	0.0364705	0.233736	FALSE	FALSE	Trans (>250 kb)			2.76174
ENSG00000072954	TMEM38A	19	p13.11	16771938	16800840	2.08989	0.0366275	0.234428	FALSE	FALSE	Trans (>250 kb)			1.55043
ENSG00000148158	SNX30	9	q32	115513118	115643951	2.08825	0.0367749	0.234858	FALSE	FALSE	Trans (>250 kb)			3.05511
ENSG00000248235	AC037459.4	8	p21.3	22446787	22459597	2.08796	0.0368016	0.234858	FALSE	FALSE	Trans (>250 kb)			1.92408
ENSG00000162444	RBP7	1	p36.22	10057264	10076078	2.08729	0.0368621	0.234926	FALSE	FALSE	Trans (>250 kb)			2.88216
ENSG00000117394	SLC2A1	1	p34.2	43391052	43424530	2.08707	0.0368818	0.23495	FALSE	FALSE	Trans (>250 kb)			3.71052
ENSG00000176542	KIAA2018	3	q13.2	113367232	113415493	2.0864	0.0369421	0.235185	FALSE	FALSE	Trans (>250 kb)			2.53177
ENSG00000131080	EDA2R	X	q12	65815479	65859108	2.08567	0.0370089	0.235448	FALSE	FALSE	Trans (>250 kb)
ENSG00000140406	MESDC1	15	q25.1	81293295	81296342	2.08447	0.0371178	0.235672	FALSE	FALSE	Trans (>250 kb)			0.0392976
ENSG00000243156	MICAL3	22	q11.21	18270415	18507325	2.08393	0.0371662	0.235817	FALSE	FALSE	Trans (>250 kb)			3.06872
ENSG00000162878	PKDCC	2	p21	42275160	42285668	2.08387	0.0371723	0.235817	FALSE	FALSE	Trans (>250 kb)			1.16548
ENSG00000066044	ELAVL1	19	p13.2	8023463	8070543	2.08265	0.0372833	0.236239	FALSE	FALSE	Trans (>250 kb)			1.61395
ENSG00000185818	NAT8L	4	p16.3	2061239	2070816	2.08164	0.0373751	0.236528	FALSE	FALSE	Trans (>250 kb)			3.0057
ENSG00000136826	KLF4	9	q31.2	110247133	110252763	2.08153	0.0373853	0.236528	FALSE	FALSE	Trans (>250 kb)			2.538
ENSG00000081760	AACS	12	q24.31	125549925	125627873	2.08134	0.0374031	0.236528	FALSE	FALSE	Trans (>250 kb)			2.20367
ENSG00000125744	RTN2	19	q13.32	45988547	46000319	2.08129	0.037407	0.236528	FALSE	FALSE	Trans (>250 kb)			2.41935
ENSG00000070495	JMJD6	17	q25.1	74708919	74722866	2.08113	0.0374218	0.236536	FALSE	FALSE	Trans (>250 kb)			0.925676
ENSG00000121904	CSMD2	1	p34.3	33979609	34631443	2.07995	0.0375305	0.236691	FALSE	FALSE	Trans (>250 kb)			2.89849
ENSG00000165188	RNF183	9	q32	116059373	116065656	2.07984	0.0375402	0.236691	FALSE	FALSE	Trans (>250 kb)			2.10437
ENSG00000198300	PEG3	19	q13.43	57321445	57352096	2.07973	0.0375503	0.236691	FALSE	FALSE	Trans (>250 kb)			1.83813
ENSG00000136490	LIMD2	17	q23.3	61773262	61778532	2.07919	0.0376001	0.23696	FALSE	FALSE	Trans (>250 kb)			3.18169
ENSG00000196792	STRN3	14	q12	31363005	31495607	2.07814	0.0376961	0.237499	FALSE	FALSE	Trans (>250 kb)			2.00892
ENSG00000166407	LMO1	11	p15.4	8245851	8290263	2.07695	0.0378062	0.237883	FALSE	FALSE	Trans (>250 kb)			0.572485
ENSG00000168397	ATG4B	2	q37.3	242576628	242613272	2.07666	0.0378329	0.23803	FALSE	FALSE	Trans (>250 kb)			2.15391
ENSG00000134121	CHL1	3	p26.3	238279	451090	2.07613	0.0378823	0.23825	FALSE	FALSE	Trans (>250 kb)			4.08604
ENSG00000186825	C2orf27B	2	q21.2	132552534	132559234	2.07561	0.0379302	0.238362	FALSE	FALSE	Trans (>250 kb)			0.287966
ENSG00000130038	EFCAB4B	12	p13.32	3715799	3873985	2.07554	0.0379369	0.238362	FALSE	FALSE	Trans (>250 kb)			2.28954
ENSG00000101204	CHRNA4	20	q13.33	61975420	62009753	2.07493	0.0379926	0.238459	FALSE	FALSE	Trans (>250 kb)			1.10025
ENSG00000141279	NPEPPS	17	q21.32	45600308	45700642	2.07426	0.0380551	0.238739	FALSE	FALSE	Trans (>250 kb)			0.382514
ENSG00000100077	ADRBK2	22	q12.1	25960816	26125261	2.074	0.0380789	0.238809	FALSE	FALSE	Trans (>250 kb)			1.55672
ENSG00000078328	RBFOX1	16	p13.3	6069095	7763340	2.07317	0.0381564	0.239139	FALSE	FALSE	Trans (>250 kb)			5.77135
ENSG00000155592	ZKSCAN2	16	p12.1	25247322	25269252	2.07202	0.0382636	0.239671	FALSE	FALSE	Trans (>250 kb)			0.583445
ENSG00000175906	ARL4D	17	q21.31	41476327	41478505	2.07081	0.0383769	0.240117	FALSE	FALSE	1248	rs12450913	0	7.13051
ENSG00000178921	PFAS	17	p13.1	8150936	8173809	2.07073	0.0383842	0.240117	FALSE	FALSE	Trans (>250 kb)			2.34264
ENSG00000221823	PPP3R1	2	p14	68405989	68483369	2.0703	0.0384245	0.240148	FALSE	FALSE	Trans (>250 kb)			3.6819
ENSG00000087258	GNAO1	16	q12.2	56225302	56391356	2.06996	0.0384562	0.240183	FALSE	FALSE	Trans (>250 kb)			1.47157
ENSG00000134504	KCTD1	18	q11.2	24034874	24237365	2.06994	0.038458	0.240183	FALSE	FALSE	Trans (>250 kb)			3.46734
ENSG00000052749	RRP12	10	q24.1	99116115	99161127	2.06964	0.0384863	0.24023	FALSE	FALSE	Trans (>250 kb)			3.65848
ENSG00000077097	TOP2B	3	p24.2	25639475	25706398	2.06933	0.0385153	0.240306	FALSE	FALSE	Trans (>250 kb)			3.18169
ENSG00000157881	PANK4	1	p36.32	2439972	2458039	2.06918	0.0385292	0.240306	FALSE	FALSE	Trans (>250 kb)			0.638885
ENSG00000111641	NOP2	12	p13.31	6666029	6677857	2.06852	0.0385911	0.240582	FALSE	FALSE	Trans (>250 kb)			2.71391
ENSG00000134686	PHC2	1	p35.1	33789224	33896653	2.06793	0.0386468	0.24073	FALSE	FALSE	Trans (>250 kb)			3.33463
ENSG00000163960	UBXN7	3	q29	196074533	196159345	2.06727	0.0387084	0.240984	FALSE	FALSE	Trans (>250 kb)			1.01016
ENSG00000146067	FAM193B	5	q35.3	176946789	176981542	2.06614	0.038815	0.241407	FALSE	FALSE	132133	rs33921462	1.09841e-08	3.22389
ENSG00000025800	KPNA6	1	p35.1	32573639	32642169	2.06606	0.0388227	0.241407	FALSE	FALSE	Trans (>250 kb)			2.89023
ENSG00000119973	PRLHR	10	q26.11	120352916	120355160	2.06562	0.0388646	0.241409	FALSE	FALSE	Trans (>250 kb)			2.34069
ENSG00000135547	HEY2	6	q22.31	126068810	126082415	2.06484	0.0389377	0.241559	FALSE	FALSE	Trans (>250 kb)			0.152158
ENSG00000146197	SCUBE3	6	p21.31	35182190	35220856	2.06439	0.0389805	0.241559	FALSE	FALSE	Trans (>250 kb)			2.99441
ENSG00000203392	AC105020.1	15	q24.2	75970672	75973093	2.06438	0.0389821	0.241559	FALSE	FALSE	Trans (>250 kb)			2.55076
ENSG00000260456	C16orf95	16	q24.2	87117168	87351022	2.06322	0.0390913	0.241933	FALSE	FALSE	Trans (>250 kb)			2.5776
ENSG00000139574	NPFF	12	q13.13	53900474	53901422	2.06283	0.0391285	0.241958	FALSE	FALSE	Trans (>250 kb)			4.2468
ENSG00000134207	SYT6	1	p13.2	114631913	114696541	2.0625	0.0391605	0.241958	FALSE	FALSE	Trans (>250 kb)			1.49186
ENSG00000120029	C10orf76	10	q24.32	103605356	103815950	2.06179	0.0392282	0.24214	FALSE	FALSE	Trans (>250 kb)			3.14626
ENSG00000131061	ZNF341	20	q11.22	32319463	32380075	2.0609	0.0393126	0.242586	FALSE	FALSE	Trans (>250 kb)			7.13051
ENSG00000187959	CPSF4L	17	q25.1	71244588	71258491	2.06055	0.0393455	0.242675	FALSE	FALSE	Trans (>250 kb)			7.13051
ENSG00000139364	TMEM132B	12	q24.31	125671382	126146917	2.06023	0.0393762	0.242736	FALSE	FALSE	Trans (>250 kb)			1.65394
ENSG00000205683	DPF3	14	q24.2	73086004	73360809	2.06002	0.039397	0.242794	FALSE	FALSE	Trans (>250 kb)			3.80438
ENSG00000160741	CRTC2	1	q21.3	153920145	153931101	2.05987	0.0394114	0.242809	FALSE	FALSE	Trans (>250 kb)			1.68525
ENSG00000108468	CBX1	17	q21.32	46147414	46178883	2.05907	0.0394879	0.243058	FALSE	FALSE	Trans (>250 kb)			0.596869
ENSG00000160305	DIP2A	21	q22.3	47878812	47989926	2.059	0.0394943	0.243058	FALSE	FALSE	Trans (>250 kb)			3.04205
ENSG00000161298	ZNF382	19	q13.12	37095719	37119499	2.05774	0.0396152	0.243451	FALSE	FALSE	Trans (>250 kb)			1.00724
ENSG00000129158	SERGEF	11	p15.1	17809595	18034709	2.0574	0.0396475	0.243568	FALSE	FALSE	Trans (>250 kb)			2.14508
ENSG00000150556	LYPD6B	2	q23.1	149894621	150071776	2.05709	0.0396771	0.243628	FALSE	FALSE	Trans (>250 kb)			2.52564
ENSG00000121068	TBX2	17	q23.2	59477257	59486827	2.05659	0.0397256	0.243809	FALSE	FALSE	Trans (>250 kb)			0.000939892
ENSG00000144908	ALDH1L1	3	q21.3	125822412	125916837	2.05583	0.0397993	0.243856	FALSE	FALSE	Trans (>250 kb)			3.29731
ENSG00000188710	QRFP	9	q34.12	133768815	133769225	2.0556	0.0398208	0.243856	FALSE	FALSE	Trans (>250 kb)			3.22016
ENSG00000215397	SCRT2	20	p13	642240	656823	2.05559	0.0398216	0.243856	FALSE	FALSE	Trans (>250 kb)			1.44937
ENSG00000161640	SIGLEC11	19	q13.33	50452242	50464429	2.05553	0.0398277	0.243856	FALSE	FALSE	40025	rs1062798	1.31783e-13	7.13051
ENSG00000004777	ARHGAP33	19	q13.12	36265434	36279724	2.05531	0.0398494	0.243914	FALSE	FALSE	Trans (>250 kb)			2.42405
ENSG00000167676	PLIN4	19	p13.3	4502204	4517716	2.05478	0.0399005	0.244049	FALSE	FALSE	Trans (>250 kb)			2.41009
ENSG00000255394	C8orf49	8	p23.1	11618896	11620309	2.0544	0.0399372	0.244104	FALSE	FALSE	Trans (>250 kb)			6.56588
ENSG00000123576	ESX1	X	q22.2	103494719	103499614	2.05394	0.0399814	0.244133	FALSE	FALSE	Trans (>250 kb)
ENSG00000078898	BPIFB2	20	q11.21	31595406	31611515	2.05381	0.0399941	0.244133	FALSE	FALSE	Trans (>250 kb)			0.742632
ENSG00000135503	ACVR1B	12	q13.13	52345451	52390862	2.05365	0.0400092	0.244133	FALSE	FALSE	Trans (>250 kb)			2.72917
ENSG00000145198	VWA5B2	3	q27.1	183948217	183960117	2.05357	0.0400178	0.244133	FALSE	FALSE	198280	rs2014046	4.44089e-16	1.06291
ENSG00000120278	PLEKHG1	6	q25.1	150920999	151164799	2.05274	0.0400974	0.244421	FALSE	FALSE	Trans (>250 kb)			1.95279
ENSG00000160117	ANKLE1	19	p13.11	17392454	17398455	2.0515	0.0402186	0.244892	FALSE	FALSE	Trans (>250 kb)			4.02929
ENSG00000090447	TFAP4	16	p13.3	4307187	4323076	2.05061	0.0403049	0.2451	FALSE	FALSE	Trans (>250 kb)			1.30254
ENSG00000067840	PDZD4	X	q28	153067621	153096020	2.05004	0.0403609	0.245274	FALSE	FALSE	Trans (>250 kb)
ENSG00000106624	AEBP1	7	p13	44143960	44154161	2.04922	0.0404404	0.24542	FALSE	FALSE	Trans (>250 kb)			1.35057
ENSG00000144792	ZNF660	3	p21.31	44619715	44641186	2.04835	0.0405256	0.245667	FALSE	FALSE	Trans (>250 kb)			2.15775
ENSG00000185019	UBOX5	20	p13	3088219	3140842	2.04787	0.0405724	0.245704	FALSE	FALSE	Trans (>250 kb)			1.23152
ENSG00000068120	COASY	17	q21.2	40713485	40718295	2.04684	0.0406735	0.246135	FALSE	FALSE	Trans (>250 kb)			3.32278
ENSG00000186529	CYP4F3	19	p13.12	15751707	15773635	2.04678	0.0406796	0.246135	FALSE	FALSE	Trans (>250 kb)			3.55555
ENSG00000075240	GRAMD4	22	q13.31	46971909	47075688	2.04666	0.0406911	0.246135	FALSE	FALSE	Trans (>250 kb)			1.61073
ENSG00000146205	ANO7	2	q37.3	242127924	242164792	2.0466	0.0406969	0.246135	FALSE	FALSE	Trans (>250 kb)			5.8532
ENSG00000182872	RBM10	X	p11.23	47004268	47046212	2.04623	0.040734	0.246238	FALSE	FALSE	Trans (>250 kb)
ENSG00000170296	GABARAP	17	p13.1	7143333	7146089	2.04611	0.0407456	0.246238	FALSE	FALSE	Trans (>250 kb)			5.28923
ENSG00000184160	ADRA2C	4	p16.3	3768075	3770251	2.04501	0.0408537	0.246702	FALSE	FALSE	Trans (>250 kb)			1.73556
ENSG00000212907	MT-ND4L	MT		10470	10766	2.04412	0.0409416	0.247149	FALSE	FALSE	Trans (>250 kb)
ENSG00000015520	NPC1L1	7	p13	44552134	44580914	2.04385	0.0409686	0.247184	FALSE	FALSE	Trans (>250 kb)			1.19541
ENSG00000068383	INPP5A	10	q26.3	134351324	134596979	2.04246	0.0411062	0.2477	FALSE	FALSE	Trans (>250 kb)			1.23905
ENSG00000164104	HMGB2	4	q34.1	174252846	174256276	2.04099	0.0412521	0.247934	FALSE	FALSE	Trans (>250 kb)			1.72492
ENSG00000100626	GALNT16	14	q24.1	69725994	69821183	2.04088	0.0412631	0.247934	FALSE	FALSE	Trans (>250 kb)			1.04047
ENSG00000179029	TMEM107	17	p13.1	8076555	8079717	2.04081	0.0412694	0.247934	FALSE	FALSE	Trans (>250 kb)			2.7344
ENSG00000211445	GPX3	5	q33.1	150400124	150408554	2.04038	0.0413129	0.248044	FALSE	FALSE	Trans (>250 kb)			1.58117
ENSG00000159840	ZYX	7	q34	143078173	143088204	2.04001	0.0413489	0.248073	FALSE	FALSE	Trans (>250 kb)			0.11801
ENSG00000198142	SOWAHC	2	q13	110371911	110376563	2.03938	0.0414122	0.248456	FALSE	FALSE	Trans (>250 kb)			1.26651
ENSG00000167460	TPM4	19	p13.12	16177831	16213813	2.03884	0.0414659	0.248685	FALSE	FALSE	Trans (>250 kb)			2.70408
ENSG00000183943	PRKX	X	p22.33	3522411	3631649	2.03844	0.0415064	0.248685	FALSE	FALSE	Trans (>250 kb)
ENSG00000069345	DNAJA2	16	q12.1	46989299	47007699	2.0374	0.04161	0.24921	FALSE	FALSE	Trans (>250 kb)			5.70435
ENSG00000158615	PPP1R15B	1	q32.1	204372515	204380919	2.03696	0.0416538	0.249328	FALSE	FALSE	Trans (>250 kb)			1.82142
ENSG00000109758	HGFAC	4	p16.3	3443614	3451211	2.03631	0.041719	0.249519	FALSE	FALSE	Trans (>250 kb)			2.93368
ENSG00000229676	ZNF492	19	p12	22817126	22850472	2.0362	0.0417302	0.249519	FALSE	FALSE	149960	rs56104003	4.12058e-09	6.69336
ENSG00000149269	PAK1	11	q14.1	77032752	77185680	2.03526	0.0418245	0.249861	FALSE	FALSE	Trans (>250 kb)			3.2375
ENSG00000179817	MRGPRX4	11	p15.1	18194384	18195827	2.03449	0.0419025	0.250121	FALSE	FALSE	Trans (>250 kb)			0.93456
ENSG00000204160	ZDHHC18	1	p36.11	27153201	27184093	2.03387	0.0419642	0.250444	FALSE	FALSE	Trans (>250 kb)			0.00858445
ENSG00000102034	ELF4	X	q26.1	129198849	129244691	2.03325	0.0420274	0.250597	FALSE	FALSE	Trans (>250 kb)
ENSG00000130167	TSPAN16	19	p13.2	11406824	11437672	2.03246	0.0421067	0.251004	FALSE	FALSE	Trans (>250 kb)			2.18557
ENSG00000099957	P2RX6	22	q11.21	21364097	21383119	2.0321	0.0421434	0.251151	FALSE	FALSE	Trans (>250 kb)			3.35682
ENSG00000187867	PALM3	19	p13.12	14164177	14169971	2.03181	0.0421727	0.251226	FALSE	FALSE	150390	rs34492359	3.01939e-08	6.79517
ENSG00000198804	MT-CO1	MT		5904	7445	2.03157	0.0421969	0.251236	FALSE	FALSE	Trans (>250 kb)
ENSG00000125746	EML2	19	q13.32	46110252	46148887	2.03137	0.0422171	0.251236	FALSE	FALSE	Trans (>250 kb)			1.89839
ENSG00000162892	IL24	1	q32.1	207070788	207077484	2.03122	0.0422329	0.251236	FALSE	FALSE	Trans (>250 kb)			0.591039
ENSG00000100129	EIF3L	22	q13.1	38244875	38285414	2.02979	0.0423781	0.251604	FALSE	FALSE	Trans (>250 kb)			3.22389
ENSG00000164920	OSR2	8	q22.2	99956631	99964332	2.02834	0.0425257	0.252259	FALSE	FALSE	Trans (>250 kb)			0.00745654
ENSG00000256349	CTD-3074O7.11	11	q13.2	66276550	66301084	2.02721	0.0426408	0.252714	FALSE	FALSE	Trans (>250 kb)			0.713878
ENSG00000026559	KCNG1	20	q13.13	49620193	49639666	2.02698	0.0426647	0.252782	FALSE	FALSE	Trans (>250 kb)			3.05815
ENSG00000102858	MGRN1	16	p13.3	4666494	4740975	2.02649	0.0427149	0.25294	FALSE	FALSE	Trans (>250 kb)			1.99866
ENSG00000197136	PCNXL3	11	q13.1	65383244	65404910	2.02633	0.0427314	0.25294	FALSE	FALSE	Trans (>250 kb)			5.77624
ENSG00000178184	PARD6G	18	q23	77915115	78005429	2.02593	0.0427715	0.253104	FALSE	FALSE	86515	rs8093433	1.26732e-08	7.13051
ENSG00000114982	KANSL3	2	q11.2	97258907	97308524	2.02542	0.0428238	0.25317	FALSE	FALSE	Trans (>250 kb)			3.18169
ENSG00000141232	TOB1	17	q21.33	48939584	48945339	2.02513	0.0428538	0.25317	FALSE	FALSE	Trans (>250 kb)			4.95686
ENSG00000143373	ZNF687	1	q21.3	151254094	151264656	2.02449	0.04292	0.253375	FALSE	FALSE	Trans (>250 kb)			2.81686
ENSG00000112303	VNN2	6	q23.2	133065009	133084598	2.0243	0.0429397	0.253375	FALSE	FALSE	Trans (>250 kb)			2.18694
ENSG00000102935	ZNF423	16	q12.1	49521435	49891830	2.02361	0.0430103	0.253629	FALSE	FALSE	Trans (>250 kb)			2.54433
ENSG00000151692	RNF144A	2	p25.2	7057523	7208417	2.0235	0.0430214	0.253629	FALSE	FALSE	Trans (>250 kb)			1.65987
ENSG00000162065	TBC1D24	16	p13.3	2525147	2555735	2.02254	0.0431203	0.254116	FALSE	FALSE	Trans (>250 kb)			0.178839
ENSG00000013619	MAMLD1	X	q28	149529689	149682448	2.02225	0.0431504	0.254225	FALSE	FALSE	Trans (>250 kb)
ENSG00000213398	LCAT	16	q22.1	67973653	67978034	2.0218	0.0431966	0.254251	FALSE	FALSE	Trans (>250 kb)			4.74512
ENSG00000198899	MT-ATP6	MT		8527	9207	2.02099	0.0432808	0.254471	FALSE	FALSE	Trans (>250 kb)
ENSG00000126461	SCAF1	19	q13.33	50145382	50161899	2.01974	0.0434105	0.254802	FALSE	FALSE	Trans (>250 kb)			0.975087
ENSG00000196689	TRPV1	17	p13.2	3468738	3500392	2.01926	0.0434607	0.254861	FALSE	FALSE	Trans (>250 kb)			1.66436
ENSG00000133124	IRS4	X	q22.3	107975712	107979651	2.01804	0.0435875	0.255276	FALSE	FALSE	Trans (>250 kb)
ENSG00000037637	FBXO42	1	p36.13	16573334	16678949	2.01801	0.04359	0.255276	FALSE	FALSE	Trans (>250 kb)			0.299874
ENSG00000149735	GPHA2	11	q13.1	64701943	64703360	2.01798	0.0435935	0.255276	FALSE	FALSE	Trans (>250 kb)			1.2342
ENSG00000038382	TRIO	5	p15.2	14143811	14532235	2.01742	0.0436514	0.25555	FALSE	FALSE	Trans (>250 kb)			2.67606
ENSG00000163637	PRICKLE2	3	p14.1	64079543	64431152	2.01716	0.0436785	0.255628	FALSE	FALSE	Trans (>250 kb)			4.17895
ENSG00000135447	PPP1R1A	12	q13.2	54969171	54982443	2.01676	0.0437206	0.255725	FALSE	FALSE	Trans (>250 kb)			0.626942
ENSG00000166135	HIF1AN	10	q24.31	102288829	102319755	2.01653	0.0437441	0.255801	FALSE	FALSE	Trans (>250 kb)			3.97432
ENSG00000197705	KLHL14	18	q12.1	30252634	30353025	2.01588	0.0438124	0.256081	FALSE	FALSE	Trans (>250 kb)			2.91564
ENSG00000117643	MAN1C1	1	p36.11	25943959	26112698	2.01541	0.0438621	0.256219	FALSE	FALSE	Trans (>250 kb)			0.186612
ENSG00000132589	FLOT2	17	q11.2	27206353	27224697	2.01519	0.0438848	0.256271	FALSE	FALSE	Trans (>250 kb)			3.06872
ENSG00000186648	LRRC16B	14	q11.2	24521206	24538937	2.01369	0.0440417	0.25672	FALSE	FALSE	Trans (>250 kb)			2.68981
ENSG00000167281	RBFOX3	17	q25.3	77085427	77613550	2.0134	0.044073	0.256806	FALSE	FALSE	Trans (>250 kb)			5.45131
ENSG00000166831	RBPMS2	15	q22.31	65032091	65067786	2.01315	0.0440991	0.256884	FALSE	FALSE	Trans (>250 kb)			0.00783251
ENSG00000177125	ZBTB34	9	q33.3	129622944	129648157	2.01257	0.0441596	0.257022	FALSE	FALSE	Trans (>250 kb)			1.96733
ENSG00000167615	LENG8	19	q13.42	54960065	54973217	2.0124	0.0441773	0.257064	FALSE	FALSE	Trans (>250 kb)			0.324611
ENSG00000270099	RP11-248J23.7	10	q24.1	97620305	97684601	2.01206	0.0442131	0.2572	FALSE	FALSE	228941	rs3762091	1.66533e-14	3.34597
ENSG00000133317	LGALS12	11	q12.3	63273556	63284246	2.01152	0.0442703	0.257331	FALSE	FALSE	Trans (>250 kb)			2.65849
ENSG00000168010	ATG16L2	11	q13.4	72525353	72554719	2.0109	0.0443362	0.257331	FALSE	FALSE	Trans (>250 kb)			2.82355
ENSG00000051108	HERPUD1	16	q13	56965960	56977798	2.01064	0.0443638	0.257331	FALSE	FALSE	Trans (>250 kb)			1.59309
ENSG00000086015	MAST2	1	p34.1	46252659	46501796	2.01019	0.0444116	0.257462	FALSE	FALSE	217109	rs10789488	1.55431e-15	7.13051
ENSG00000147872	PLIN2	9	p22.1	19108373	19149288	2.00939	0.044496	0.257777	FALSE	FALSE	Trans (>250 kb)			1.6505
ENSG00000182950	ODF3L1	15	q24.2	76016318	76020029	2.00916	0.0445197	0.257795	FALSE	FALSE	Trans (>250 kb)			1.83273
ENSG00000249222	ATP5L2	22	q13.2	43035809	43036607	2.0083	0.0446115	0.258064	FALSE	FALSE	Trans (>250 kb)			2.79131
ENSG00000090565	RAB11FIP3	16	p13.3	475619	573011	2.0083	0.0446116	0.258064	FALSE	FALSE	Trans (>250 kb)			1.73556
ENSG00000144231	POLR2D	2	q14.3	128603840	128615731	2.00809	0.0446337	0.258126	FALSE	FALSE	Trans (>250 kb)			3.01737
ENSG00000108960	MMD	17	q22	53469974	53499353	2.00709	0.0447397	0.258506	FALSE	FALSE	Trans (>250 kb)			4.82018
ENSG00000213023	SYT3	19	q13.33	51124564	51171651	2.00704	0.0447449	0.258506	FALSE	FALSE	Trans (>250 kb)			4.31314
ENSG00000007314	SCN4A	17	q23.3	62015914	62050278	2.00695	0.0447552	0.258506	FALSE	FALSE	Trans (>250 kb)			2.15904
ENSG00000187266	EPOR	19	p13.2	11488236	11495018	2.00595	0.0448618	0.258963	FALSE	FALSE	Trans (>250 kb)			0.0702991
ENSG00000113916	BCL6	3	q27.3	187439165	187463515	2.00586	0.0448714	0.258963	FALSE	FALSE	Trans (>250 kb)			2.31073
ENSG00000161082	CELF5	19	p13.3	3224701	3297074	2.00517	0.0449445	0.259311	FALSE	FALSE	Trans (>250 kb)			3.65271
ENSG00000187013	C17orf82	17	q23.2	59489112	59490641	2.0042	0.0450485	0.259682	FALSE	FALSE	Trans (>250 kb)			0.00532608
ENSG00000152242	C18orf25	18	q21.1	43753519	43846949	2.00295	0.0451831	0.260082	FALSE	FALSE	Trans (>250 kb)			2.2255
ENSG00000165030	NFIL3	9	q22.31	94171327	94186144	2.00174	0.0453132	0.260562	FALSE	FALSE	Trans (>250 kb)			3.34597
ENSG00000161610	HCRT	17	q21.2	40336078	40337470	2.00018	0.0454808	0.261151	FALSE	FALSE	Trans (>250 kb)			2.82355
ENSG00000184828	ZBTB7C	18	q21.1	45553044	45937123	1.99953	0.0455514	0.261341	FALSE	FALSE	Trans (>250 kb)			4.24647
ENSG00000087274	ADD1	4	p16.3	2845584	2931803	1.99948	0.0455565	0.261341	FALSE	FALSE	Trans (>250 kb)			0.359825
ENSG00000140465	CYP1A1	15	q24.1	75011883	75017951	1.99879	0.0456312	0.261548	FALSE	FALSE	Trans (>250 kb)			5.84882
ENSG00000172733	PURG	8	p12	30853321	30891231	1.9985	0.0456625	0.261548	FALSE	FALSE	Trans (>250 kb)			0.0711785
ENSG00000104859	CLASRP	19	q13.32	45542298	45574214	1.99765	0.045755	0.261842	FALSE	FALSE	Trans (>250 kb)			1.3385
ENSG00000134775	FHOD3	18	q12.2	33877677	34360018	1.99762	0.0457577	0.261842	FALSE	FALSE	Trans (>250 kb)			2.18831
ENSG00000162825	NBPF8	1	q21.1	144146808	144224481	1.99743	0.0457782	0.26188	FALSE	FALSE	Trans (>250 kb)
ENSG00000163931	TKT	3	p21.1	53258723	53290068	1.99703	0.0458214	0.261965	FALSE	FALSE	Trans (>250 kb)			5.67256
ENSG00000240563	L1TD1	1	p31.3	62660503	62678000	1.99567	0.0459702	0.262322	FALSE	FALSE	Trans (>250 kb)			2.56731
ENSG00000152102	FAM168B	2	q21.1	131805449	131851033	1.99523	0.0460181	0.262335	FALSE	FALSE	Trans (>250 kb)			2.30712
ENSG00000171823	FBXL14	12	p13.33	1675159	1703331	1.99482	0.046062	0.262501	FALSE	FALSE	Trans (>250 kb)			3.28391
ENSG00000176749	CDK5R1	17	q11.2	30813637	30818274	1.99423	0.0461264	0.262725	FALSE	FALSE	Trans (>250 kb)			1.56349
ENSG00000180509	KCNE1	21	q22.12	35818988	35884573	1.99328	0.0462312	0.262735	FALSE	FALSE	Trans (>250 kb)			2.05846
ENSG00000076770	MBNL3	X	q26.2	131503345	131623996	1.99314	0.046246	0.262735	FALSE	FALSE	Trans (>250 kb)
ENSG00000184599	FAM19A3	1	p13.2	113263041	113269857	1.99297	0.0462648	0.262735	FALSE	FALSE	Trans (>250 kb)			1.43589
ENSG00000183439	TRIM61	4	q32.3	165875598	165898820	1.99112	0.0464675	0.262959	FALSE	FALSE	Trans (>250 kb)			2.31436
ENSG00000183668	PSG9	19	q13.31	43715943	43773682	1.99095	0.0464863	0.262959	FALSE	FALSE	Trans (>250 kb)			2.99441
ENSG00000107859	PITX3	10	q24.32	103989943	104001231	1.98897	0.0467047	0.263769	FALSE	FALSE	Trans (>250 kb)			2.95274
ENSG00000176171	BNIP3	10	q26.3	133781578	133795435	1.98752	0.0468645	0.264387	FALSE	FALSE	Trans (>250 kb)			3.8263
ENSG00000015592	STMN4	8	p21.2	27092840	27115937	1.98679	0.0469461	0.264782	FALSE	FALSE	Trans (>250 kb)			5.72321
ENSG00000198624	CCDC69	5	q33.1	150560613	150603706	1.98624	0.0470067	0.265049	FALSE	FALSE	Trans (>250 kb)			2.00516
ENSG00000124177	CHD6	20	q12	40030741	40247133	1.98525	0.0471165	0.265371	FALSE	FALSE	Trans (>250 kb)			2.32545
ENSG00000205978	NYNRIN	14	q12	24867992	24888494	1.98513	0.0471299	0.265378	FALSE	FALSE	Trans (>250 kb)			2.89849
ENSG00000075218	GTSE1	22	q13.31	46692638	46726707	1.98448	0.0472025	0.265659	FALSE	FALSE	Trans (>250 kb)			1.98499
ENSG00000138032	PPM1B	2	p21	44395108	44471523	1.98387	0.0472704	0.265909	FALSE	FALSE	Trans (>250 kb)			2.0776
ENSG00000079459	FDFT1	8	p23.1	11653082	11696818	1.9832	0.0473447	0.266047	FALSE	FALSE	Trans (>250 kb)			4.5987
ENSG00000142405	NLRP12	19	q13.42	54296857	54327648	1.98271	0.0473998	0.2662	FALSE	FALSE	Trans (>250 kb)			2.85163
ENSG00000180205	WFDC9	20	q13.12	44236578	44259907	1.98264	0.0474081	0.2662	FALSE	FALSE	Trans (>250 kb)			1.31971
ENSG00000205853	RFPL3S	22	q12.3	32755893	32778039	1.98167	0.0475164	0.266541	FALSE	FALSE	Trans (>250 kb)			0.544509
ENSG00000179409	GEMIN4	17	p13.3	647654	657239	1.98092	0.0476004	0.266848	FALSE	FALSE	Trans (>250 kb)			0.052721
ENSG00000197976	AKAP17A	X	p22.33	1710486	1721407	1.98061	0.0476349	0.266848	FALSE	FALSE	Trans (>250 kb)
ENSG00000112624	GLTSCR1L	6	p21.1	42749765	42836298	1.98037	0.0476617	0.266848	FALSE	FALSE	Trans (>250 kb)			3.06872
ENSG00000137868	STRA6	15	q24.1	74471807	74504608	1.98027	0.0476732	0.266848	FALSE	FALSE	Trans (>250 kb)			6.90739
ENSG00000122786	CALD1	7	q33	134429003	134655479	1.98014	0.0476878	0.266869	FALSE	FALSE	Trans (>250 kb)			1.16375
ENSG00000147526	TACC1	8	p11.22	38585704	38710546	1.97978	0.0477286	0.266917	FALSE	FALSE	Trans (>250 kb)			3.30865
ENSG00000008086	CDKL5	X	p22.13	18443703	18671749	1.97968	0.0477395	0.266917	FALSE	FALSE	Trans (>250 kb)
ENSG00000198597	ZNF536	19	q12	30719197	31204445	1.97848	0.0478749	0.267705	FALSE	FALSE	Trans (>250 kb)			3.67444
ENSG00000100234	TIMP3	22	q12.3	33197687	33259030	1.97827	0.047898	0.267753	FALSE	FALSE	Trans (>250 kb)			1.13823
ENSG00000147174	ACRC	X	q13.1	70798261	70833433	1.97775	0.0479567	0.267826	FALSE	FALSE	Trans (>250 kb)
ENSG00000124222	STX16	20	q13.32	57226328	57254582	1.97772	0.0479598	0.267826	FALSE	FALSE	Trans (>250 kb)			1.45404
ENSG00000255863	AC073610.5	12	q13.12	49315767	49333446	1.97772	0.0479608	0.267826	FALSE	FALSE	Trans (>250 kb)			5.56072
ENSG00000084110	HAL	12	q23.1	96366440	96390143	1.97757	0.0479774	0.267826	FALSE	FALSE	Trans (>250 kb)			1.95958
ENSG00000153561	RMND5A	2	p11.2	86947296	87005164	1.97693	0.0480501	0.268058	FALSE	FALSE	Trans (>250 kb)			2.23913
ENSG00000106031	HOXA13	7	p15.2	27233122	27239725	1.97599	0.0481557	0.268367	FALSE	FALSE	Trans (>250 kb)			2.44343
ENSG00000132681	ATP1A4	1	q23.2	160121360	160156767	1.97548	0.0482134	0.268632	FALSE	FALSE	Trans (>250 kb)			3.9437
ENSG00000115504	EHBP1	2	p15	62900986	63273622	1.975	0.0482686	0.268704	FALSE	FALSE	Trans (>250 kb)			2.1113
ENSG00000089154	GCN1L1	12	q24.23	120565007	120632513	1.97317	0.0484764	0.269792	FALSE	FALSE	Trans (>250 kb)			1.48995
ENSG00000115421	PAPOLG	2	p16.1	60983365	61029220	1.97076	0.0487519	0.271046	FALSE	FALSE	Trans (>250 kb)			3.3869
ENSG00000105088	OLFM2	19	p13.2	9964394	10047228	1.97033	0.0488	0.271257	FALSE	FALSE	Trans (>250 kb)			2.95274
ENSG00000204822	MRPL53	2	p13.1	74699085	74700449	1.97016	0.04882	0.271293	FALSE	FALSE	Trans (>250 kb)			1.22486
ENSG00000130309	COLGALT1	19	p13.11	17666403	17693971	1.96977	0.0488643	0.271402	FALSE	FALSE	Trans (>250 kb)			2.68059
ENSG00000198185	ZNF334	20	q13.12	45129701	45142198	1.96945	0.0489017	0.271525	FALSE	FALSE	Trans (>250 kb)			0.907176
ENSG00000160209	PDXK	21	q22.3	45138975	45182188	1.96891	0.0489638	0.271746	FALSE	FALSE	Trans (>250 kb)			1.10763
ENSG00000155858	LSM11	5	q33.3	157170703	157187717	1.96886	0.0489687	0.271746	FALSE	FALSE	Trans (>250 kb)			5.2089
ENSG00000105514	RAB3D	19	p13.2	11432722	11456946	1.96861	0.0489978	0.271846	FALSE	FALSE	Trans (>250 kb)			1.81618
ENSG00000258539	RP11-12J10.3	10	q26.13	126305649	126480296	1.96809	0.0490581	0.27196	FALSE	FALSE	177779	rs11245450	0	5.34215
ENSG00000113763	UNC5A	5	q35.2	176237478	176307897	1.96753	0.0491223	0.27204	FALSE	FALSE	0	rs80133044	2.37271e-10	7.13051
ENSG00000184640	Sep-09	17	q25.2	75276651	75496678	1.96721	0.0491589	0.27204	FALSE	FALSE	Trans (>250 kb)			2.01271
ENSG00000087510	TFAP2C	20	q13.31	55204358	55214339	1.96685	0.0492008	0.272202	FALSE	FALSE	Trans (>250 kb)			4.69375
ENSG00000073849	ST6GAL1	3	q27.3	186648274	186796341	1.96631	0.049263	0.272357	FALSE	FALSE	Trans (>250 kb)			1.47528
ENSG00000047662	FAM184B	4	p15.32	17630929	17783135	1.96621	0.0492744	0.272357	FALSE	FALSE	Trans (>250 kb)			0.45698
ENSG00000241553	ARPC4	3	p25.3	9834179	9849410	1.96461	0.0494597	0.272886	FALSE	FALSE	Trans (>250 kb)			3.0057
ENSG00000172954	LCLAT1	2	p23.1	30670092	30867091	1.96454	0.0494671	0.272886	FALSE	FALSE	Trans (>250 kb)			2.40554
ENSG00000114544	SLC41A3	3	q21.3	125725198	125820404	1.964	0.0495296	0.27311	FALSE	FALSE	Trans (>250 kb)			1.29584
ENSG00000167483	FAM129C	19	p13.11	17634110	17664648	1.96353	0.0495848	0.27311	FALSE	FALSE	Trans (>250 kb)			2.47166
ENSG00000168298	HIST1H1E	6	p22.2	26156559	26157343	1.96283	0.0496664	0.273314	FALSE	FALSE	Trans (>250 kb)			6.92011
ENSG00000161714	PLCD3	17	q21.31	43186335	43210721	1.96225	0.0497339	0.273425	FALSE	FALSE	Trans (>250 kb)			2.06581
ENSG00000064607	SUGP2	19	p13.11	19101697	19144832	1.96211	0.0497492	0.273425	FALSE	FALSE	Trans (>250 kb)			1.94942
ENSG00000076555	ACACB	12	q24.11	109554400	109706031	1.96184	0.0497805	0.273508	FALSE	FALSE	Trans (>250 kb)			2.94308
ENSG00000213626	LBH	2	p23.1	30454397	30546596	1.96169	0.0497989	0.273539	FALSE	FALSE	Trans (>250 kb)			4.88753
ENSG00000168081	PNOC	8	p21.1	28174503	28200872	1.96133	0.0498404	0.273618	FALSE	FALSE	Trans (>250 kb)			0.347285
ENSG00000232859	LYRM9	17	q11.2	26205340	26221778	1.96066	0.0499188	0.273759	FALSE	FALSE	Trans (>250 kb)			2.43121
ENSG00000154781	CCDC174	3	p25.1	14693271	14714166	1.95916	0.0500936	0.274381	FALSE	FALSE	Trans (>250 kb)			2.47433
ENSG00000173991	TCAP	17	q12	37820440	37822808	1.95855	0.0501657	0.274539	FALSE	FALSE	2958	rs2271308	1.57814e-09	7.13051
ENSG00000108799	EZH1	17	q21.2	40852293	40897071	1.95798	0.0502318	0.274583	FALSE	FALSE	Trans (>250 kb)			3.66224
ENSG00000088881	EBF4	20	p13	2673524	2740753	1.95745	0.0502944	0.274815	FALSE	FALSE	Trans (>250 kb)			4.35357
ENSG00000068971	PPP2R5B	11	q13.1	64685025	64701945	1.95744	0.050296	0.274815	FALSE	FALSE	Trans (>250 kb)			1.10878
ENSG00000115361	ACADL	2	q34	211052663	211090215	1.95722	0.0503212	0.274822	FALSE	FALSE	Trans (>250 kb)			1.91147
ENSG00000102230	PCYT1B	X	p22.11	24576204	24690794	1.95717	0.0503275	0.274822	FALSE	FALSE	Trans (>250 kb)
ENSG00000204084	INPP5B	1	p34.3	38326369	38412729	1.95711	0.0503347	0.274822	FALSE	FALSE	Trans (>250 kb)			4.29705
ENSG00000163683	SMIM14	4	p14	39547950	39640710	1.95643	0.0504151	0.275145	FALSE	FALSE	Trans (>250 kb)			4.46378
ENSG00000108557	RAI1	17	p11.2	17584787	17714767	1.95574	0.0504956	0.275266	FALSE	FALSE	Trans (>250 kb)			3.50562
ENSG00000206150	RNASE13	14	q11.2	21500979	21502944	1.95513	0.0505678	0.275527	FALSE	FALSE	Trans (>250 kb)			4.15383
ENSG00000121413	ZSCAN18	19	q13.43	58595205	58629794	1.95436	0.0506591	0.275556	FALSE	FALSE	Trans (>250 kb)			1.09316
ENSG00000239382	ALKBH6	19	q13.12	36500022	36505141	1.9542	0.0506775	0.275556	FALSE	FALSE	Trans (>250 kb)			0.00582736
ENSG00000184635	ZNF93	19	p12	20011722	20046384	1.95378	0.0507273	0.275556	FALSE	FALSE	Trans (>250 kb)			3.77777
ENSG00000120253	NUP43	6	q25.1	150045451	150070801	1.95363	0.0507446	0.275556	FALSE	FALSE	Trans (>250 kb)			1.04652
ENSG00000215021	PHB2	12	p13.31	7074490	7079988	1.95363	0.0507452	0.275556	FALSE	FALSE	Trans (>250 kb)
ENSG00000109814	UGDH	4	p14	39500375	39529931	1.95362	0.0507459	0.275556	FALSE	FALSE	Trans (>250 kb)			3.20162
ENSG00000149658	YTHDF1	20	q13.33	61826781	61847586	1.95353	0.050757	0.275556	FALSE	FALSE	Trans (>250 kb)			1.8334
ENSG00000144868	TMEM108	3	q22.1	132757235	133116636	1.95246	0.0508831	0.276166	FALSE	FALSE	Trans (>250 kb)			2.27765
ENSG00000178150	ZNF114	19	q13.33	48675575	48790865	1.95126	0.0510258	0.276594	FALSE	FALSE	Trans (>250 kb)			2.90696
ENSG00000105085	MED26	19	p13.11	16685718	16739873	1.95089	0.0510706	0.276594	FALSE	FALSE	Trans (>250 kb)			2.07977
ENSG00000197323	TRIM33	1	p13.2	114935399	115053781	1.95051	0.0511155	0.276683	FALSE	FALSE	Trans (>250 kb)			5.01524
ENSG00000137161	CNPY3	6	p21.1	42896938	42907025	1.95048	0.0511185	0.276683	FALSE	FALSE	Trans (>250 kb)			4.61965
ENSG00000119950	MXI1	10	q25.2	111967363	112047123	1.94976	0.0512048	0.276898	FALSE	FALSE	Trans (>250 kb)			3.33463
ENSG00000104953	TLE6	19	p13.3	2977444	2995177	1.94974	0.0512069	0.276898	FALSE	FALSE	Trans (>250 kb)			2.49071
ENSG00000179673	RPRML	17	q21.32	45055523	45056614	1.94935	0.0512535	0.276898	FALSE	FALSE	Trans (>250 kb)			2.76746
ENSG00000257923	CUX1	7	q22.1	101458959	101927249	1.94924	0.0512664	0.276898	FALSE	FALSE	Trans (>250 kb)			3.65271
ENSG00000146678	IGFBP1	7	p12.3	45927956	45933267	1.94781	0.0514373	0.277653	FALSE	FALSE	9291	rs12702180	1.36285e-08	7.13051
ENSG00000164850	GPER1	7	p22.3	1121844	1133451	1.94661	0.051582	0.278286	FALSE	FALSE	Trans (>250 kb)			1.33575
ENSG00000144645	OSBPL10	3	p22.3	31699382	32119072	1.94625	0.0516244	0.278286	FALSE	FALSE	Trans (>250 kb)			1.7194
ENSG00000126016	AMOT	X	q23	112017731	112084043	1.94563	0.0516992	0.278358	FALSE	FALSE	Trans (>250 kb)
ENSG00000132205	EMILIN2	18	p11.32	2847028	2915991	1.94562	0.0517008	0.278358	FALSE	FALSE	Trans (>250 kb)			4.5579
ENSG00000172020	GAP43	3	q13.31	115342171	115440337	1.94525	0.0517448	0.278541	FALSE	FALSE	Trans (>250 kb)			0.610704
ENSG00000111886	GABRR2	6	q15	89966927	90025018	1.94443	0.0518441	0.278725	FALSE	FALSE	Trans (>250 kb)			2.30355
ENSG00000114867	EIF4G1	3	q27.1	184032283	184053146	1.94401	0.0518943	0.278926	FALSE	FALSE	Trans (>250 kb)			1.65739
ENSG00000087250	MT3	16	q12.2	56622986	56625000	1.94369	0.0519332	0.278976	FALSE	FALSE	Trans (>250 kb)			1.76216
ENSG00000158796	DEDD	1	q23.3	161090764	161102478	1.94221	0.0521118	0.279401	FALSE	FALSE	Trans (>250 kb)			1.5034
ENSG00000109819	PPARGC1A	4	p15.2	23756664	23905712	1.9416	0.0521851	0.27947	FALSE	FALSE	Trans (>250 kb)			2.55076
ENSG00000100599	RIN3	14	q32.12	92980118	93155339	1.94119	0.0522351	0.27947	FALSE	FALSE	Trans (>250 kb)			3.71278
ENSG00000111674	ENO2	12	p13.31	7022909	7032861	1.94095	0.0522648	0.279486	FALSE	FALSE	Trans (>250 kb)
ENSG00000066382	MPPED2	11	p14.1	30406040	30608419	1.94089	0.0522722	0.279486	FALSE	FALSE	10169	rs12223987	1.36058e-12	6.32387
ENSG00000171703	TCEA2	20	q13.33	62681189	62703700	1.94	0.0523796	0.279808	FALSE	FALSE	Trans (>250 kb)			1.87535
ENSG00000256463	SALL3	18	q23	76740275	76762677	1.93958	0.0524305	0.280024	FALSE	FALSE	Trans (>250 kb)			4.18103
ENSG00000163958	ZDHHC19	3	q29	195924320	195938308	1.93908	0.0524915	0.280259	FALSE	FALSE	Trans (>250 kb)			1.65542
ENSG00000258713	C20orf141	20	p13	2795633	2796479	1.93891	0.0525122	0.280305	FALSE	FALSE	Trans (>250 kb)			2.05638
ENSG00000219492	RP11-1396O13.13	4	p16.1	9385743	9390709	1.93853	0.0525589	0.28054	FALSE	FALSE	Trans (>250 kb)			2.85902
ENSG00000182923	CEP63	3	q22.2	134204585	134293859	1.93841	0.0525727	0.28054	FALSE	FALSE	Trans (>250 kb)			1.55419
ENSG00000187840	EIF4EBP1	8	p11.23	37887859	37917883	1.93798	0.0526255	0.280585	FALSE	FALSE	0	rs13256052	0	5.45131
ENSG00000214435	AS3MT	10	q24.32	104629273	104661656	1.9377	0.0526599	0.280663	FALSE	FALSE	0	rs12219346	3.8336e-13	7.13051
ENSG00000103126	AXIN1	16	p13.3	337440	402673	1.93624	0.0528387	0.2811	FALSE	FALSE	Trans (>250 kb)			2.24688
ENSG00000198888	MT-ND1	MT		3307	4262	1.93605	0.0528611	0.2811	FALSE	FALSE	Trans (>250 kb)
ENSG00000173641	HSPB7	1	p36.13	16340523	16346089	1.93505	0.0529844	0.281523	FALSE	FALSE	Trans (>250 kb)			0.864686
ENSG00000116985	BMP8B	1	p34.2	40222854	40254533	1.93502	0.0529877	0.281523	FALSE	FALSE	Trans (>250 kb)			1.51042
ENSG00000176222	ZNF404	19	q13.31	44376515	44405537	1.93445	0.0530584	0.281775	FALSE	FALSE	Trans (>250 kb)			3.3869
ENSG00000099956	SMARCB1	22	q11.23	24129150	24176703	1.93416	0.0530934	0.281796	FALSE	FALSE	Trans (>250 kb)			0.715011
ENSG00000213015	ZNF580	19	q13.42	56146382	56154835	1.93196	0.0533644	0.2826	FALSE	FALSE	148126	rs17635546	1.16278e-09	4.57479
ENSG00000148841	ITPRIP	10	q25.1	106071894	106098162	1.93184	0.0533796	0.282629	FALSE	FALSE	Trans (>250 kb)			0.745277
ENSG00000123374	CDK2	12	q13.2	56360553	56366568	1.93134	0.053441	0.282808	FALSE	FALSE	Trans (>250 kb)			1.54421
ENSG00000132932	ATP8A2	13	q12.13	25946209	26599989	1.93126	0.0534507	0.282808	FALSE	FALSE	Trans (>250 kb)			3.82849
ENSG00000125124	BBS2	16	q12.2	56500748	56554195	1.93036	0.0535627	0.283283	FALSE	FALSE	Trans (>250 kb)			1.46348
ENSG00000142615	CELA2A	1	p36.21	15783223	15798586	1.93018	0.0535849	0.283289	FALSE	FALSE	Trans (>250 kb)			4.83353
ENSG00000131473	ACLY	17	q21.2	40023161	40086795	1.92994	0.0536139	0.283289	FALSE	FALSE	Trans (>250 kb)			1.92328
ENSG00000250641	MEGT1	6	p21.33	31674681	31685695	1.92942	0.0536783	0.283553	FALSE	FALSE	2522	rs805294	0	7.13051
ENSG00000141837	CACNA1A	19	p13.2	13317256	13734804	1.92873	0.0537646	0.283676	FALSE	FALSE	Trans (>250 kb)			3.46734
ENSG00000159674	SPON2	4	p16.3	1160720	1202750	1.92869	0.0537689	0.283676	FALSE	FALSE	Trans (>250 kb)			1.99041
ENSG00000266086	RP11-159D12.5	17	q22	56066399	56082614	1.92859	0.0537814	0.283676	FALSE	FALSE	Trans (>250 kb)			1.49799
ENSG00000187808	SOWAHD	X	q24	118892576	118894164	1.92835	0.0538119	0.283676	FALSE	FALSE	Trans (>250 kb)
ENSG00000100949	RABGGTA	14	q12	24734744	24740945	1.92816	0.0538349	0.283676	FALSE	FALSE	Trans (>250 kb)			1.0859
ENSG00000111664	GNB3	12	p13.31	6949118	6956557	1.92811	0.0538419	0.283676	FALSE	FALSE	Trans (>250 kb)			0.877137
ENSG00000137337	MDC1	6	p21.33	30667584	30685666	1.92705	0.0539731	0.284022	FALSE	FALSE	0	rs3094093	0	7.13051
ENSG00000103381	CPPED1	16	p13.12	12756919	12897874	1.9269	0.0539921	0.284022	FALSE	FALSE	Trans (>250 kb)			4.30935
ENSG00000183580	FBXL7	5	p15.1	15500305	15939900	1.92679	0.0540059	0.284031	FALSE	FALSE	Trans (>250 kb)			0.565119
ENSG00000103507	BCKDK	16	p11.2	31117428	31124110	1.92628	0.0540698	0.28428	FALSE	FALSE	Trans (>250 kb)			1.38115
ENSG00000112333	NR2E1	6	q21	108487262	108510013	1.92615	0.0540861	0.284295	FALSE	FALSE	Trans (>250 kb)			1.85677
ENSG00000149923	PPP4C	16	p11.2	30087299	30096698	1.92571	0.0541408	0.284346	FALSE	FALSE	Trans (>250 kb)			4.61412
ENSG00000133027	PEMT	17	p11.2	17408877	17495022	1.92543	0.0541761	0.284439	FALSE	FALSE	Trans (>250 kb)			4.17167
ENSG00000123191	ATP7B	13	q14.3	52506809	52585630	1.92504	0.0542241	0.284439	FALSE	FALSE	Trans (>250 kb)			0.119272
ENSG00000249967	PI4K2A	10	q24.2	99344131	99433667	1.92378	0.0543821	0.284842	FALSE	FALSE	Trans (>250 kb)			3.27108
ENSG00000234965	SHISA8	22	q13.2	42307297	42310570	1.92185	0.0546245	0.285656	FALSE	FALSE	Trans (>250 kb)			1.93293
ENSG00000116983	HPCAL4	1	p34.2	40144320	40157361	1.92164	0.0546516	0.285656	FALSE	FALSE	Trans (>250 kb)			2.76746
ENSG00000101198	NKAIN4	20	q13.33	61872136	61904046	1.92052	0.0547919	0.285962	FALSE	FALSE	Trans (>250 kb)			0.912104
ENSG00000145012	LPP	3	q27.3	187871072	188608460	1.91979	0.0548842	0.285962	FALSE	FALSE	Trans (>250 kb)			2.5196
ENSG00000198225	FKBP1C	6	q12	63921351	63922929	1.91967	0.0549002	0.285962	FALSE	FALSE	Trans (>250 kb)			0.543346
ENSG00000179715	PCED1B	12	q13.11	47473386	47630443	1.91957	0.0549128	0.285962	FALSE	FALSE	Trans (>250 kb)			1.67446
ENSG00000072958	AP1M1	19	p13.11	16308389	16346160	1.91916	0.0549637	0.285962	FALSE	FALSE	Trans (>250 kb)			1.50456
ENSG00000133083	DCLK1	13	q13.3	36345478	36705443	1.91896	0.0549889	0.285962	FALSE	FALSE	Trans (>250 kb)			2.41935
ENSG00000106330	MOSPD3	7	q22.1	100209725	100213007	1.91854	0.055043	0.286007	FALSE	FALSE	Trans (>250 kb)			3.68374
ENSG00000130559	CAMSAP1	9	q34.3	138700333	138799074	1.91757	0.0551659	0.286321	FALSE	FALSE	Trans (>250 kb)			1.67192
ENSG00000171540	OTP	5	q14.1	76924538	76935513	1.91695	0.0552443	0.286598	FALSE	FALSE	Trans (>250 kb)			3.05511
ENSG00000170915	PAQR8	6	p12.2	52226219	52272575	1.91677	0.0552671	0.286598	FALSE	FALSE	Trans (>250 kb)			0.000313297
ENSG00000135063	FAM189A2	9	q21.11	71939488	72007371	1.9166	0.0552886	0.286598	FALSE	FALSE	Trans (>250 kb)			2.07436
ENSG00000167395	ZNF646	16	p11.2	31085743	31095517	1.91531	0.0554527	0.287247	FALSE	FALSE	Trans (>250 kb)			1.40968
ENSG00000170624	SGCD	5	q33.2	155297354	156194799	1.91474	0.0555263	0.287437	FALSE	FALSE	Trans (>250 kb)			1.41443
ENSG00000188488	SERPINA5	14	q32.13	95027779	95059457	1.91399	0.0556213	0.287717	FALSE	FALSE	Trans (>250 kb)			0.821768
ENSG00000122692	SMU1	9	p21.1	33041762	33076665	1.9138	0.0556459	0.287732	FALSE	FALSE	27819	rs10971314	1.19496e-08	7.13051
ENSG00000114735	HEMK1	3	p21.2	50606583	50622366	1.91372	0.0556554	0.287732	FALSE	FALSE	Trans (>250 kb)			5.52922
ENSG00000132003	ZSWIM4	19	p13.13	13906274	13943044	1.9136	0.0556709	0.287732	FALSE	FALSE	70743	rs34492359	3.01939e-08	3.94302
ENSG00000142867	BCL10	1	p22.3	85731931	85742773	1.91353	0.0556806	0.287732	FALSE	FALSE	Trans (>250 kb)			0.0035716
ENSG00000184502	GAST	17	q21.2	39868578	39872221	1.91318	0.0557251	0.287864	FALSE	FALSE	Trans (>250 kb)			1.57986
ENSG00000100504	PYGL	14	q22.1	51324609	51411454	1.91264	0.0557936	0.288134	FALSE	FALSE	Trans (>250 kb)			1.37338
ENSG00000146830	GIGYF1	7	q22.1	100277130	100287071	1.91241	0.0558238	0.288211	FALSE	FALSE	Trans (>250 kb)			2.80386
ENSG00000139223	ANP32D	12	q13.11	48866448	48866843	1.91171	0.0559133	0.288476	FALSE	FALSE	Trans (>250 kb)			1.36348
ENSG00000124469	CEACAM8	19	q13.2	43084393	43099207	1.91157	0.0559315	0.288486	FALSE	FALSE	Trans (>250 kb)			0.426583
ENSG00000177098	SCN4B	11	q23.3	118004092	118023603	1.91124	0.0559734	0.288486	FALSE	FALSE	Trans (>250 kb)			1.79256
ENSG00000148053	NTRK2	9	q21.33	87283466	87638505	1.91108	0.055994	0.288486	FALSE	FALSE	Trans (>250 kb)			3.35682
ENSG00000160229	ZNF66	19	p12	20959110	20991922	1.91038	0.0560849	0.288756	FALSE	FALSE	Trans (>250 kb)			1.99958
ENSG00000159461	AMFR	16	q12.2	56395364	56459450	1.91029	0.0560958	0.288756	FALSE	FALSE	Trans (>250 kb)			0.968055
ENSG00000065809	FAM107B	10	p13	14560556	14816896	1.91002	0.0561313	0.288765	FALSE	FALSE	Trans (>250 kb)			1.17093
ENSG00000166582	CENPV	17	p11.2	16245848	16256970	1.9096	0.0561845	0.288942	FALSE	FALSE	Trans (>250 kb)			3.18169
ENSG00000108840	HDAC5	17	q21.31	42154114	42201070	1.90943	0.056207	0.288984	FALSE	FALSE	Trans (>250 kb)			5.19351
ENSG00000172000	ZNF556	19	p13.3	2867333	2878515	1.90808	0.0563809	0.289732	FALSE	FALSE	Trans (>250 kb)			2.01271
ENSG00000089057	SLC23A2	20	p13	4833002	4990939	1.9069	0.0565339	0.290338	FALSE	FALSE	Trans (>250 kb)			2.92454
ENSG00000088808	PPP1R13B	14	q32.33	104200089	104313927	1.90603	0.0566464	0.290629	FALSE	FALSE	Trans (>250 kb)			3.67444
ENSG00000147434	CHRNA6	8	p11.21	42607763	42651535	1.9043	0.0568715	0.291417	FALSE	FALSE	Trans (>250 kb)			1.82406
ENSG00000251655	PRB1	12	p13.2	11504757	11548500	1.90429	0.0568723	0.291417	FALSE	FALSE	Trans (>250 kb)			1.99315
ENSG00000115207	GTF3C2	2	p23.3	27548716	27579868	1.90419	0.0568856	0.29142	FALSE	FALSE	0	rs11126975	0	7.13051
ENSG00000136014	USP44	12	q22	95910336	95945266	1.90396	0.0569149	0.291422	FALSE	FALSE	Trans (>250 kb)			2.39438
ENSG00000268170	AC073342.1	7	q34	142919163	142919360	1.90291	0.0570517	0.291572	FALSE	FALSE	Trans (>250 kb)			1.57725
ENSG00000130382	MLLT1	19	p13.3	6212966	6279959	1.90284	0.0570614	0.291572	FALSE	FALSE	Trans (>250 kb)			1.79007
ENSG00000163930	BAP1	3	p21.1	52435029	52444366	1.90212	0.0571554	0.29188	FALSE	FALSE	Trans (>250 kb)			4.08939
ENSG00000179933	C14orf119	14	q11.2	23563974	23569665	1.90208	0.0571607	0.29188	FALSE	FALSE	Trans (>250 kb)			1.53886
ENSG00000136928	GABBR2	9	q22.33	101050391	101471479	1.90193	0.0571808	0.29188	FALSE	FALSE	Trans (>250 kb)			4.39551
ENSG00000168612	ZSWIM1	20	q13.12	44509866	44513905	1.90181	0.0571962	0.29188	FALSE	FALSE	Trans (>250 kb)			3.63238
ENSG00000153060	TEKT5	16	p13.13	10721358	10788802	1.90159	0.0572246	0.291963	FALSE	FALSE	Trans (>250 kb)			4.30292
ENSG00000215218	UBE2QL1	5	p15.31	6448736	6495022	1.90142	0.0572469	0.291963	FALSE	FALSE	234863	rs175594	0	1.28948
ENSG00000160097	FNDC5	1	p35.1	33327869	33338083	1.90141	0.0572484	0.291963	FALSE	FALSE	Trans (>250 kb)			1.71502
ENSG00000177943	MAMDC4	9	q34.3	139745395	139755249	1.90122	0.0572735	0.291963	FALSE	FALSE	Trans (>250 kb)			3.06872
ENSG00000204131	NHSL2	X	q13.1	71130938	71363424	1.90119	0.0572772	0.291963	FALSE	FALSE	Trans (>250 kb)
ENSG00000107862	GBF1	10	q24.32	104005289	104142656	1.90098	0.0573045	0.292033	FALSE	FALSE	Trans (>250 kb)			2.47433
ENSG00000125398	SOX9	17	q24.3	70117161	70122561	1.90039	0.0573814	0.292068	FALSE	FALSE	Trans (>250 kb)			2.39
ENSG00000011243	AKAP8L	19	p13.12	15490859	15529952	1.90013	0.0574159	0.292068	FALSE	FALSE	Trans (>250 kb)			0.708875
ENSG00000082684	SEMA5B	3	q21.1	122628041	122747452	1.89985	0.0574532	0.292068	FALSE	FALSE	Trans (>250 kb)			2.00798
ENSG00000136275	C7orf69	7	p12.3	47834889	47859445	1.89978	0.0574619	0.292068	FALSE	FALSE	Trans (>250 kb)			2.70408
ENSG00000125753	VASP	19	q13.32	46009837	46030241	1.89969	0.0574744	0.292068	FALSE	FALSE	Trans (>250 kb)			2.2255
ENSG00000169116	PARM1	4	q13.3	75858305	75975325	1.89951	0.0574975	0.292068	FALSE	FALSE	Trans (>250 kb)			4.95939
ENSG00000087266	SH3BP2	4	p16.3	2794750	2842825	1.89941	0.0575105	0.292068	FALSE	FALSE	Trans (>250 kb)			3.84752
ENSG00000103365	GGA2	16	p12.2	23474863	23533316	1.89888	0.0575796	0.292068	FALSE	FALSE	Trans (>250 kb)			5.85863
ENSG00000197405	C5AR1	19	q13.32	47793280	47825323	1.89857	0.0576208	0.292068	FALSE	FALSE	Trans (>250 kb)			1.79381
ENSG00000155816	FMN2	1	q43	240177648	240638489	1.89852	0.0576273	0.292068	FALSE	FALSE	Trans (>250 kb)			3.20649
ENSG00000101144	BMP7	20	q13.31	55743804	55841685	1.89649	0.0578947	0.292712	FALSE	FALSE	Trans (>250 kb)			1.07423
ENSG00000163156	SCNM1	1	q21.3	151129140	151142773	1.89589	0.0579746	0.292714	FALSE	FALSE	Trans (>250 kb)			2.42169
ENSG00000187688	TRPV2	17	p11.2	16318856	16340317	1.8957	0.0580001	0.292714	FALSE	FALSE	Trans (>250 kb)			2.83731
ENSG00000022840	RNF10	12	q24.31	120971283	121015397	1.89568	0.058002	0.292714	FALSE	FALSE	Trans (>250 kb)			5.52689
ENSG00000002586	CD99	X	p22.33	2609220	2659350	1.89562	0.05801	0.292714	FALSE	FALSE	Trans (>250 kb)
ENSG00000119042	SATB2	2	q33.1	200134223	200335989	1.89525	0.0580596	0.2929	FALSE	FALSE	Trans (>250 kb)			0.698441
ENSG00000103091	WDR59	16	q23.1	74907468	75034071	1.89507	0.0580829	0.29291	FALSE	FALSE	Trans (>250 kb)			1.81293
ENSG00000168646	AXIN2	17	q24.1	63524681	63557765	1.8932	0.0583307	0.293641	FALSE	FALSE	Trans (>250 kb)			0.829345
ENSG00000068781	STON1-GTF2A1L	2	p16.3	48757064	49003654	1.89316	0.0583367	0.293641	FALSE	FALSE	0	rs11694191	1.37194e-08	7.13051
ENSG00000264187	RP11-45M22.4	17	p11.2	17105963	17140499	1.89261	0.0584095	0.293901	FALSE	FALSE	Trans (>250 kb)			2.92454
ENSG00000105072	C19orf44	19	p13.11	16607122	16632163	1.89244	0.0584319	0.293909	FALSE	FALSE	Trans (>250 kb)			0.983386
ENSG00000090621	PABPC4	1	p34.3	40026488	40042462	1.89225	0.0584575	0.293909	FALSE	FALSE	Trans (>250 kb)			1.59757
ENSG00000181788	SIAH2	3	q25.1	150458914	150481264	1.89222	0.0584612	0.293909	FALSE	FALSE	Trans (>250 kb)			3.87212
ENSG00000087111	PIGS	17	q11.2	26880401	26898890	1.89215	0.0584704	0.293909	FALSE	FALSE	Trans (>250 kb)			2.17211
ENSG00000183072	NKX2-5	5	q35.1	172659112	172662360	1.89171	0.0585294	0.294163	FALSE	FALSE	Trans (>250 kb)			1.62558
ENSG00000143171	RXRG	1	q23.3	165370159	165414433	1.89155	0.0585504	0.294165	FALSE	FALSE	Trans (>250 kb)			1.80777
ENSG00000178999	AURKB	17	p13.1	8108056	8113918	1.89092	0.0586353	0.294437	FALSE	FALSE	Trans (>250 kb)			2.62562
ENSG00000197892	KIF13B	8	p12	28924796	29120641	1.88999	0.0587591	0.294836	FALSE	FALSE	Trans (>250 kb)			6.1581
ENSG00000198934	MAGEE1	X	q13.3	75648046	75651744	1.88937	0.0588417	0.294836	FALSE	FALSE	Trans (>250 kb)
ENSG00000177733	HNRNPA0	5	q31.2	137087075	137090039	1.88927	0.0588559	0.294836	FALSE	FALSE	Trans (>250 kb)			4.13873
ENSG00000137142	IGFBPL1	9	p13.1	38408991	38424444	1.88875	0.0589247	0.294836	FALSE	FALSE	Trans (>250 kb)			2.41469
ENSG00000099875	MKNK2	19	p13.3	2037470	2051243	1.88869	0.0589335	0.294836	FALSE	FALSE	Trans (>250 kb)			4.49439
ENSG00000151240	DIP2C	10	p15.3	320130	735683	1.88772	0.0590637	0.295162	FALSE	FALSE	Trans (>250 kb)			3.27014
ENSG00000167674	HDGFRP2	19	p13.3	4472284	4502223	1.8875	0.0590936	0.295162	FALSE	FALSE	Trans (>250 kb)			3.01737
ENSG00000168477	TNXB	6	p21.33	32008931	32083111	1.88718	0.059136	0.295223	FALSE	FALSE	0	rs1269852	0	5.45131
ENSG00000183114	FAM43B	1	p36.12	20878932	20881512	1.88713	0.0591422	0.295223	FALSE	FALSE	Trans (>250 kb)			1.91225
ENSG00000196993	NPIPB9	16	p11.2	28763108	28784128	1.88686	0.0591794	0.295239	FALSE	FALSE	Trans (>250 kb)
ENSG00000070159	PTPN3	9	q31.3	112137746	112260590	1.88674	0.0591951	0.295239	FALSE	FALSE	Trans (>250 kb)			0.607988
[truncated: 17,517 more rows]

## Sheet: SampleEnrichment
Sample	Study	Source	UMAP1	UMAP2	Enrichment Z-score	Enrichment P-value	Enrichment Q-value	Bonferroni significant	FDR 5% significant
SRR1182062	PRJNA237340	muscle	-8.80725	-146.828	5.89276	3.79789e-09	0	TRUE	TRUE
SRR1575099	PRJNA261017	blood	-236.096	-196.217	5.89036	3.85356e-09	0	TRUE	TRUE
SRR1004286	PRJNA222268	brain	186.619	-128.772	5.78156	7.40089e-09	0	TRUE	TRUE
ERR658226	PRJEB7574		71.9547	63.3799	5.77997	7.47148e-09	0	TRUE	TRUE
SRR1182074	PRJNA237340	muscle	70.2669	-257.273	5.71191	1.11712e-08	0	TRUE	TRUE
SRR1781545	PRJNA274020	hek293	186.202	171.098	5.64924	1.61162e-08	0	TRUE	TRUE
SRR1806649	PRJNA275667	hek293	200.904	171.579	5.63007	1.80133e-08	0	TRUE	TRUE
SRR534299	PRJNA30709	imr90	81.2199	54.1797	5.60372	2.09796e-08	0	TRUE	TRUE
SRR1060798	PRJNA232593	blood	-214.706	-186.482	5.53307	3.1467e-08	0	TRUE	TRUE
SRR1222685	PRJNA244070	brain	194.824	-68.2387	5.51972	3.3954e-08	0	TRUE	TRUE
SRR1781539	PRJNA274020	hek293	194.307	173.238	5.46841	4.54094e-08	0	TRUE	TRUE
SRR1656507	PRJNA267697	blood	-238.731	-190.979	5.40107	6.62464e-08	0	TRUE	TRUE
SRR3540228	PRJNA322038	cumulus oophorus cells	-88.7853	-38.3923	5.38676	7.17409e-08	0	TRUE	TRUE
SRR1951718	PRJNA280230	blood	-238.365	-191.104	5.38109	7.4036e-08	0	TRUE	TRUE
SRR3540217	PRJNA322038	cumulus oophorus cells	-88.5817	-38.6891	5.36421	8.13065e-08	0	TRUE	TRUE
SRR1747967	PRJNA252962	t TFH	-243.246	-68.2332	5.35052	8.77017e-08	0	TRUE	TRUE
SRR1781551	PRJNA274020	hek293	190.295	172.247	5.28075	1.28658e-07	0	TRUE	TRUE
SRR1060797	PRJNA232593	blood	-214.272	-185.984	5.19528	2.04412e-07	0.00025	TRUE	TRUE
SRR1182054	PRJNA237340	brain	206.054	-212.907	5.17298	2.30387e-07	0.00025	TRUE	TRUE
SRR1060787	PRJNA232593	blood	-214.533	-186.132	5.16058	2.46186e-07	0.00025	TRUE	TRUE
SRR1656544	PRJNA267697	blood	-237.7	-195.852	5.13577	2.80995e-07	0.00025	TRUE	TRUE
SRR1060786	PRJNA232593	blood	-214.426	-186.536	5.12551	2.9673e-07	0.00025	TRUE	TRUE
SRR1656501	PRJNA267697	blood	-238.568	-199.376	5.10592	3.29192e-07	0.00025	TRUE	TRUE
SRR1806655	PRJNA275667	hek293	200.606	171.887	5.10027	3.39163e-07	0.00025	TRUE	TRUE
SRR1781550	PRJNA274020	hek293	193.891	173.134	5.09091	3.56348e-07	0.00025	TRUE	TRUE
SRR1839793	PRJNA277352	blood	-227.799	-178.304	5.08729	3.63213e-07	0.00025	TRUE	TRUE
SRR976764	PRJNA218926	blood	-225.458	-180.224	5.08284	3.71824e-07	0.00025	TRUE	TRUE
SRR1060795	PRJNA232593	blood	-214.07	-186.134	5.08052	3.76398e-07	0.00025	TRUE	TRUE
SRR1806651	PRJNA275667	hek293	200.669	170.624	5.06276	4.13228e-07	0.000454545	TRUE	TRUE
SRR1656550	PRJNA267697	blood	-237.419	-197.495	5.04247	4.59556e-07	0.000454545	TRUE	TRUE
SRR976767	PRJNA218926	blood	-225.419	-180.166	4.99255	5.95868e-07	0.000877193	TRUE	TRUE
SRR1182067	PRJNA237340	brain	208.498	-211.634	4.97503	6.52369e-07	0.000877193	TRUE	TRUE
SRR1656484	PRJNA267697	blood	-238.356	-200.52	4.96968	6.70618e-07	0.000877193	TRUE	TRUE
SRR1060785	PRJNA232593	blood	-214.271	-186.417	4.96734	6.78782e-07	0.000877193	TRUE	TRUE
SRR976768	PRJNA218926	blood	-225.201	-180.183	4.964	6.90548e-07	0.000877193	TRUE	TRUE
SRR3540227	PRJNA322038	cumulus oophorus cells	-89.1227	-38.1981	4.95665	7.17174e-07	0.000877193	TRUE	TRUE
SRR350279	PRJNA147251	imr90	100.164	58.6631	4.92715	8.34375e-07	0.000877193	TRUE	TRUE
SRR976769	PRJNA218926	blood	-225.838	-180.299	4.92223	8.55615e-07	0.000877193	TRUE	TRUE
SRR1182245	PRJNA239814		102.807	64.0355	4.88429	1.03801e-06	0.00114754	TRUE	TRUE
SRR1839792	PRJNA277352	blood	-227.35	-175.715	4.87538	1.08599e-06	0.00114754	TRUE	TRUE
SRR1806650	PRJNA275667	hek293	200.804	171.332	4.86523	1.14322e-06	0.00126984	TRUE	TRUE
SRR1274556	PRJNA246387	h1	223.972	-22.1295	4.8652	1.14343e-06	0.00126984	TRUE	TRUE
SRR1806656	PRJNA275667	hek293	200.615	170.799	4.86169	1.16389e-06	0.00134328	TRUE	TRUE
SRR534292	PRJNA30709	imr90	103.598	64.5845	4.85731	1.18992e-06	0.00134328	TRUE	TRUE
SRR1951705	PRJNA280230	blood	-238.903	-196.769	4.82474	1.40186e-06	0.00141414	TRUE	TRUE
SRR976762	PRJNA218926	blood	-225.523	-180.423	4.81784	1.45122e-06	0.00141414	TRUE	TRUE
ERR1102013	PRJEB11541	hek293	200.956	166.573	4.79894	1.59504e-06	0.00141414	FALSE	TRUE
SRR1182107	PRJNA237340	muscle	69.8609	-256.901	4.79841	1.59927e-06	0.00141414	FALSE	TRUE
SRR1806643	PRJNA275667	hek293	200.688	171.962	4.78746	1.68903e-06	0.00141414	FALSE	TRUE
SRR392876	PRJNA150409		94.4618	45.9551	4.78378	1.72032e-06	0.00141414	FALSE	TRUE
SRR1839800	PRJNA277352	blood	-220.311	-173.407	4.77126	1.83073e-06	0.00141414	FALSE	TRUE
SRR1951702	PRJNA280230	blood	-237.771	-200.678	4.77002	1.8421e-06	0.00141414	FALSE	TRUE
SRR1951636	PRJNA280230	blood	-237.339	-199.145	4.76016	1.9344e-06	0.00141414	FALSE	TRUE
SRR1313288	PRJNA251404	blood	-217.889	-183.407	4.75246	2.00961e-06	0.00141414	FALSE	TRUE
SRR1060789	PRJNA232593	blood	-215.169	-184.874	4.74928	2.04146e-06	0.00141414	FALSE	TRUE
SRR1656536	PRJNA267697	blood	-237.148	-199.465	4.74898	2.04441e-06	0.00141414	FALSE	TRUE
SRR976766	PRJNA218926	blood	-225.384	-180.503	4.74461	2.08904e-06	0.00141414	FALSE	TRUE
SRR1656584	PRJNA267697	blood	-238.8	-196.198	4.73794	2.15898e-06	0.00141414	FALSE	TRUE
SRR976763	PRJNA218926	blood	-224.915	-180.486	4.73462	2.19463e-06	0.00141414	FALSE	TRUE
SRR1656499	PRJNA267697	blood	-237.479	-195.682	4.7328	2.21444e-06	0.00141414	FALSE	TRUE
SRR976773	PRJNA218926	blood	-225.454	-180.37	4.73114	2.23263e-06	0.00141414	FALSE	TRUE
SRR1060769	PRJNA232593	blood	-222.449	-173.04	4.71609	2.40418e-06	0.00141414	FALSE	TRUE
SRR392877	PRJNA150409		98.2643	42.781	4.71239	2.44828e-06	0.00142857	FALSE	TRUE
SRR1060783	PRJNA232593	blood	-214.178	-186.518	4.70977	2.47996e-06	0.00142857	FALSE	TRUE
SRR1313292	PRJNA251404	blood	-218.245	-182.626	4.70486	2.54035e-06	0.00142857	FALSE	TRUE
SRR1656580	PRJNA267697	blood	-237.919	-200.762	4.70267	2.56778e-06	0.00142857	FALSE	TRUE
SRR059131	PRJNA128275	h9	253.548	-17.7108	4.69444	2.67332e-06	0.00142857	FALSE	TRUE
SRR869302	PRJNA205857	imr90	113.968	64.8409	4.68624	2.78265e-06	0.00150538	FALSE	TRUE
SRR1806652	PRJNA275667	hek293	200.898	170.739	4.68511	2.79816e-06	0.00150538	FALSE	TRUE
SRR191362	PRJNA153965	h9	200.741	-38.9992	4.6755	2.9324e-06	0.00150538	FALSE	TRUE
SRR828797	PRJNA197326		213.486	-16.7635	4.66933	3.02177e-06	0.00150538	FALSE	TRUE
ERR1102009	PRJEB11541	hek293	201.588	167.241	4.66021	3.15892e-06	0.00150538	FALSE	TRUE
SRR1182072	PRJNA237340	lung	-34.5485	-152.358	4.65857	3.18407e-06	0.00150538	FALSE	TRUE
SRR1806657	PRJNA275667	hek293	200.053	171.076	4.65737	3.20276e-06	0.00150538	FALSE	TRUE
SRR1060759	PRJNA232593	blood	-222.877	-171.61	4.65355	3.26267e-06	0.00150538	FALSE	TRUE
SRR3479143	PRJNA266072	hek293	195.319	177.544	4.65156	3.2944e-06	0.00150538	FALSE	TRUE
SRR1656542	PRJNA267697	blood	-238.316	-196.337	4.64786	3.3539e-06	0.00150538	FALSE	TRUE
SRR1060757	PRJNA232593	blood	-221.776	-173.373	4.64684	3.37051e-06	0.00150538	FALSE	TRUE
SRR307912	PRJNA30709	h1	255.397	-20.8527	4.64103	3.46683e-06	0.00150538	FALSE	TRUE
SRR1747966	PRJNA252962	t TFH	-240.031	-64.4101	4.6353	3.56426e-06	0.00150538	FALSE	TRUE
SRR1182060	PRJNA237340	lung	-30.7186	-148.741	4.63368	3.59231e-06	0.00150538	FALSE	TRUE
ERR1102002	PRJEB11541	hek293	201.182	167.267	4.63135	3.6329e-06	0.00150538	FALSE	TRUE
SRR1656514	PRJNA267697	blood	-238.508	-192.584	4.62133	3.81284e-06	0.00150538	FALSE	TRUE
SRR1182114	PRJNA237340	stomach	-34.197	-151.693	4.61346	3.96014e-06	0.00150538	FALSE	TRUE
SRR1060799	PRJNA232593	blood	-214.987	-185.977	4.61292	3.97043e-06	0.00150538	FALSE	TRUE
SRR1656478	PRJNA267697	blood	-238.18	-198.75	4.60981	4.03038e-06	0.00150538	FALSE	TRUE
SRR2000469	PRJNA282486	hek293	205.149	175.299	4.60559	4.11297e-06	0.00150538	FALSE	TRUE
SRR1839797	PRJNA277352	blood	-221.389	-173.243	4.59383	4.35187e-06	0.00150538	FALSE	TRUE
SRR1523349	PRJNA255989		195.295	-48.6271	4.58434	4.5542e-06	0.00150538	FALSE	TRUE
SRR976765	PRJNA218926	blood	-225.23	-180.516	4.58311	4.58103e-06	0.00150538	FALSE	TRUE
SRR1060794	PRJNA232593	blood	-214.815	-185.609	4.57539	4.75339e-06	0.00150538	FALSE	TRUE
SRR1951651	PRJNA280230	blood	-237.832	-196.522	4.56253	5.05417e-06	0.00150538	FALSE	TRUE
SRR534297	PRJNA30709	a549	64.782	104.377	4.54761	5.42588e-06	0.00150538	FALSE	TRUE
SRR350280	PRJNA147251	imr90	100.496	62.046	4.5357	5.74118e-06	0.00150538	FALSE	TRUE
SRR1656500	PRJNA267697	blood	-237.465	-196.501	4.52749	5.96873e-06	0.00150538	FALSE	TRUE
SRR2051036	PRJNA285874	hepg2	-89.9078	90.8551	4.51618	6.29654e-06	0.00150538	FALSE	TRUE
SRR392873	PRJNA150409		99.9594	40.8834	4.5145	6.34662e-06	0.00150538	FALSE	TRUE
SRR066474	PRJNA133719		26.6993	-33.0063	4.51092	6.4548e-06	0.00150538	FALSE	TRUE
SRR1182070	PRJNA237340	liver	-59.0043	-235.294	4.50843	6.53102e-06	0.00150538	FALSE	TRUE
ERR789403	PRJEB8740	granulocyte	-258.491	-150.752	4.49251	7.03882e-06	0.00150538	FALSE	TRUE
ERR1102015	PRJEB11541	hek293	201.262	166.793	4.48869	7.16638e-06	0.00150538	FALSE	TRUE
SRR934755	PRJNA212047	brain	183.517	-131.487	4.48298	7.36079e-06	0.00150538	FALSE	TRUE
ERR1102005	PRJEB11541	hek293	201.341	166.437	4.48222	7.38708e-06	0.00150538	FALSE	TRUE
SRR392867	PRJNA150409		100.969	39.006	4.47918	7.49306e-06	0.00150538	FALSE	TRUE
SRR1060784	PRJNA232593	blood	-214.821	-186.597	4.47806	7.53243e-06	0.00150538	FALSE	TRUE
SRR1060782	PRJNA232593	blood	-214.958	-185.526	4.46743	7.9164e-06	0.00150538	FALSE	TRUE
SRR2146049	PRJNA291993		60.2011	11.7565	4.45279	8.47612e-06	0.00151042	FALSE	TRUE
SRR3488637	PRJNA321048	bj	84.4203	58.2924	4.44802	8.66654e-06	0.00151042	FALSE	TRUE
SRR770720	PRJNA192951		-231.215	-50.2035	4.44802	8.66662e-06	0.00151042	FALSE	TRUE
SRR1768045	PRJNA273277		102.505	59.6045	4.44538	8.77354e-06	0.00156566	FALSE	TRUE
SRR836178	PRJNA200696	ovary	-90.6205	-38.7757	4.44514	8.78329e-06	0.00156566	FALSE	TRUE
SRR1656566	PRJNA267697	blood	-238.91	-198.485	4.44035	8.9814e-06	0.00156566	FALSE	TRUE
SRR649551	PRJNA186683		110.71	62.399	4.43521	9.19841e-06	0.00156566	FALSE	TRUE
SRR521514	SRP014320	h1	252.825	-15.8066	4.43414	9.24401e-06	0.00156566	FALSE	TRUE
SRR976757	PRJNA218926	blood	-227.941	-177.527	4.4294	9.44957e-06	0.00158576	FALSE	TRUE
SRR1249341	PRJNA244882	hek293	60.298	67.3295	4.42735	9.53957e-06	0.00158576	FALSE	TRUE
SRR831697	PRJNA198440	hela	74.3149	137.717	4.41792	9.96537e-06	0.00158576	FALSE	TRUE
ERR1102011	PRJEB11541	hek293	201.746	166.876	4.41016	1.03292e-05	0.00158576	FALSE	TRUE
ERR1102004	PRJEB11541	hek293	200.568	168.139	4.4015	1.07506e-05	0.00158576	FALSE	TRUE
SRR1249342	PRJNA244882	hek293	57.5326	66.8719	4.39048	1.13101e-05	0.00158576	FALSE	TRUE
SRR597907	PRJNA178020		257.566	-9.17419	4.38179	1.17708e-05	0.00158576	FALSE	TRUE
SRR1519070	PRJNA255514	mcf7	-10.1286	15.0514	4.38155	1.1784e-05	0.00158576	FALSE	TRUE
SRR649550	PRJNA186683		110.262	62.2026	4.3709	1.23733e-05	0.00158576	FALSE	TRUE
SRR976756	PRJNA218926	blood	-228.096	-177.321	4.3699	1.24303e-05	0.00158576	FALSE	TRUE
SRR1656565	PRJNA267697	blood	-238.327	-200.188	4.3698	1.24358e-05	0.00158576	FALSE	TRUE
ERR1102014	PRJEB11541	hek293	201.424	166.477	4.36571	1.26713e-05	0.00158576	FALSE	TRUE
SRR392875	PRJNA150409		100.004	41.2063	4.3641	1.27645e-05	0.00158576	FALSE	TRUE
SRR1656530	PRJNA267697	blood	-238.019	-199.048	4.36312	1.28223e-05	0.00158576	FALSE	TRUE
SRR1182058	PRJNA237340	a549	-36.6286	-156.695	4.36018	1.29954e-05	0.00158576	FALSE	TRUE
SRR2051031	PRJNA285874	hepg2	-90.8694	90.3976	4.35512	1.32995e-05	0.00158576	FALSE	TRUE
SRR1839794	PRJNA277352	blood	-219.313	-171.826	4.35016	1.36039e-05	0.00158576	FALSE	TRUE
SRR597901	PRJNA178020		258.05	-9.13737	4.34769	1.37579e-05	0.00158576	FALSE	TRUE
DRR006377	PRJDB2573		-244.913	-171.764	4.34417	1.39802e-05	0.00158576	FALSE	TRUE
SRR831698	PRJNA198440	hela	74.0869	137.761	4.34071	1.42025e-05	0.00158576	FALSE	TRUE
SRR1656574	PRJNA267697	blood	-238.778	-199.694	4.33589	1.45169e-05	0.00158576	FALSE	TRUE
SRR392881	PRJNA150409		100.988	39.1216	4.3334	1.46822e-05	0.00158576	FALSE	TRUE
SRR925701	PRJNA210428	breast	17.6387	46.933	4.32041	1.55736e-05	0.00158576	FALSE	TRUE
SRR2096448	PRJNA289483	Cranial neural crest cells (CNCCs)	211.787	-28.7274	4.31956	1.5634e-05	0.00158576	FALSE	TRUE
SRR1806658	PRJNA275667	hek293	200.979	170.928	4.31407	1.60274e-05	0.00158576	FALSE	TRUE
SRR976772	PRJNA218926	blood	-228.332	-177.501	4.30131	1.69794e-05	0.00158576	FALSE	TRUE
SRR3540218	PRJNA322038		-89.7357	-38.7165	4.29886	1.71679e-05	0.00158576	FALSE	TRUE
SRR542392	PRJNA172761	breast	-5.85491	-138.152	4.28994	1.78725e-05	0.00158576	FALSE	TRUE
SRR836533	PRJNA200967		198.985	-46.2038	4.28927	1.79263e-05	0.00158576	FALSE	TRUE
SRR1956815	PRJNA280568		195.654	-40.7824	4.28723	1.80918e-05	0.00158576	FALSE	TRUE
ERR266340	PRJEB1195		193.159	-39.2853	4.28454	1.83119e-05	0.00158576	FALSE	TRUE
SRR976754	PRJNA218926	blood	-227.928	-177.242	4.27168	1.94006e-05	0.00158576	FALSE	TRUE
ERR832540	PRJEB8949		-236.696	-185.457	4.26968	1.95754e-05	0.00158576	FALSE	TRUE
SRR896673	PRJNA208369		-63.1759	-16.5867	4.26908	1.96277e-05	0.00158576	FALSE	TRUE
SRR037210	PRJNA125337		198.192	-29.8486	4.2625	2.02157e-05	0.00158576	FALSE	TRUE
SRR1656498	PRJNA267697	blood	-238.5	-195.029	4.25463	2.09392e-05	0.00158576	FALSE	TRUE
SRR2925766	PRJNA301337		-226.479	-171.527	4.25009	2.13682e-05	0.00158576	FALSE	TRUE
SRR066472	PRJNA133719		26.103	-33.4026	4.24935	2.1439e-05	0.00158576	FALSE	TRUE
SRR1313300	PRJNA251404	blood	-218.441	-181.691	4.24535	2.18252e-05	0.00158576	FALSE	TRUE
SRR828796	PRJNA197326		213.662	-17.8867	4.24533	2.18267e-05	0.00158576	FALSE	TRUE
SRR976760	PRJNA218926	blood	-227.814	-177.313	4.24447	2.19114e-05	0.00158576	FALSE	TRUE
SRR037208	PRJNA125337		198.567	-34.7351	4.24421	2.19361e-05	0.00158576	FALSE	TRUE
SRR976755	PRJNA218926	blood	-227.941	-177.116	4.24261	2.20936e-05	0.00158576	FALSE	TRUE
ERR789402	PRJEB8740	granulocyte	-258.5	-149.775	4.24028	2.23239e-05	0.00158576	FALSE	TRUE
SRR2051043	PRJNA285874	hepg2	-91.106	90.3619	4.24007	2.2345e-05	0.00158576	FALSE	TRUE
ERR658218	PRJEB7574		64.033	59.4065	4.23926	2.24261e-05	0.00158576	FALSE	TRUE
SRR1656588	PRJNA267697	blood	-235.819	-191.691	4.23702	2.2651e-05	0.00158576	FALSE	TRUE
SRR521515	SRP014320	h1	253.268	-15.2433	4.23671	2.2682e-05	0.00158576	FALSE	TRUE
SRR545700	PRJNA30709	monocytes	-247.633	-3.32113	4.23482	2.28732e-05	0.00158576	FALSE	TRUE
SRR3488636	PRJNA321048	bj	84.8562	57.9338	4.23244	2.31167e-05	0.00158576	FALSE	TRUE
SRR1984289	PRJNA280103		-10.2454	-132.292	4.23123	2.32417e-05	0.00160256	FALSE	TRUE
SRR3540232	PRJNA322038	cumulus oophorus cells	-89.3283	-39.2785	4.23113	2.32519e-05	0.00160256	FALSE	TRUE
ERR832541	PRJEB8949		-236.282	-185.291	4.22422	2.39773e-05	0.00164596	FALSE	TRUE
SRR976759	PRJNA218926	blood	-228.018	-177.087	4.22398	2.40023e-05	0.00164596	FALSE	TRUE
SRR976758	PRJNA218926	blood	-227.753	-176.962	4.21882	2.45581e-05	0.00164596	FALSE	TRUE
ERR1102003	PRJEB11541	hek293	48.1222	63.1868	4.2174	2.47139e-05	0.00164596	FALSE	TRUE
SRR828798	PRJNA197326		213.094	-16.9702	4.21661	2.47999e-05	0.00164596	FALSE	TRUE
ERR1102016	PRJEB11541	hek293	200.873	166.29	4.21065	2.54641e-05	0.00169753	FALSE	TRUE
SRR037207	PRJNA125337		193.542	-18.8857	4.20792	2.57736e-05	0.00171512	FALSE	TRUE
ERR266337	PRJEB1195		215.592	-28.8061	4.20779	2.57876e-05	0.00171512	FALSE	TRUE
SRR836179	PRJNA200696	ovary	-90.5216	-38.3297	4.20246	2.64025e-05	0.00171512	FALSE	TRUE
ERR789397	PRJEB8740	granulocyte	-260.377	-149.344	4.20068	2.66113e-05	0.00171512	FALSE	TRUE
SRR2029840	PRJNA284252	jurkat	-196.797	122.749	4.19523	2.7259e-05	0.00171512	FALSE	TRUE
SRR1385246	PRJNA252615		103.27	39.8068	4.19365	2.74501e-05	0.00171512	FALSE	TRUE
SRR073754	PRJNA153913		41.785	71.7177	4.1879	2.81548e-05	0.00171512	FALSE	TRUE
SRR398216	PRJNA156297	293t	196.864	178.229	4.18372	2.86778e-05	0.00171512	FALSE	TRUE
SRR1747970	PRJNA252962	t TEFF	-245.588	-70.251	4.18352	2.87025e-05	0.00171512	FALSE	TRUE
SRR1747971	PRJNA252962	t TEFF	-247.276	-73.1265	4.18223	2.88661e-05	0.00173913	FALSE	TRUE
SRR836180	PRJNA200696	ovary	-90.6678	-38.7023	4.18174	2.89283e-05	0.00176301	FALSE	TRUE
SRR1768044	PRJNA273277		102.312	58.8454	4.17432	2.98871e-05	0.00176638	FALSE	TRUE
SRR063981	SRP003276	brain	184.457	-218.489	4.17129	3.02874e-05	0.00176638	FALSE	TRUE
SRR3540226	PRJNA322038	cumulus oophorus cells	-89.9679	-39.1734	4.16678	3.08927e-05	0.00180282	FALSE	TRUE
SRR828795	PRJNA197326		213.49	-18.1589	4.1654	3.10812e-05	0.00180282	FALSE	TRUE
SRR2051038	PRJNA285874	hepg2	-92.3998	90.1985	4.15958	3.18829e-05	0.00181058	FALSE	TRUE
SRR073730	PRJNA153913		202.081	176.577	4.15541	3.24706e-05	0.00182825	FALSE	TRUE
SRR2443228	PRJNA294187	blood	-231.929	-197.577	4.1523	3.29153e-05	0.00190083	FALSE	TRUE
ERR789398	PRJEB8740	granulocyte	-259.623	-149.354	4.13376	3.56878e-05	0.00215054	FALSE	TRUE
ERR832543	PRJEB8949		-235.84	-185.723	4.13261	3.58665e-05	0.00215054	FALSE	TRUE
SRR545698	PRJNA30709	monocytes	-248.146	-2.88126	4.12914	3.64126e-05	0.00218667	FALSE	TRUE
SRR542380	PRJNA172761	breast	-7.93704	-138.611	4.1259	3.69291e-05	0.00218667	FALSE	TRUE
SRR1656517	PRJNA267697	blood	-239.81	-193.502	4.11373	3.89309e-05	0.00221053	FALSE	TRUE
SRR1839798	PRJNA277352	blood	-221.625	-172.758	4.10674	4.01274e-05	0.00227979	FALSE	TRUE
ERR832542	PRJEB8949		-236.429	-185.112	4.10085	4.11637e-05	0.00229064	FALSE	TRUE
SRR2558764	PRJNA297795	u2os	149.903	124.703	4.09367	4.24607e-05	0.00229064	FALSE	TRUE
ERR789401	PRJEB8740	granulocyte	-258.484	-150.408	4.09197	4.2772e-05	0.00229064	FALSE	TRUE
SRR2443164	PRJNA294187	blood	-233.509	-194.841	4.09195	4.2777e-05	0.00229064	FALSE	TRUE
ERR789399	PRJEB8740	granulocyte	-259.063	-149.713	4.0898	4.31742e-05	0.00229064	FALSE	TRUE
SRR534291	PRJNA30709	imr90	106.787	68.8157	4.07998	4.50405e-05	0.00229064	FALSE	TRUE
SRR063982	SRP003276	brain	184.192	-218.193	4.0763	4.57585e-05	0.00229064	FALSE	TRUE
SRR649552	PRJNA186683		110.618	62.6688	4.07135	4.67411e-05	0.00232843	FALSE	TRUE
ERR789395	PRJEB8740	granulocyte	-258.95	-150.061	4.06936	4.71431e-05	0.00234719	FALSE	TRUE
SRR597889	PRJNA178020		255.165	-19.1702	4.06863	4.72902e-05	0.0023601	FALSE	TRUE
SRR1550992	PRJNA258216	neutrophils	-260.387	-148.988	4.05598	4.99245e-05	0.0023913	FALSE	TRUE
SRR1523353	PRJNA255989		195.44	-49.5987	4.0521	5.07595e-05	0.0024	FALSE	TRUE
SRR1422908	PRJNA252962	t Na?»ve	-248.36	-75.0131	4.04944	5.13393e-05	0.0024	FALSE	TRUE
ERR789385	PRJEB8740	granulocyte	-260.583	-147.935	4.04734	5.1802e-05	0.0024	FALSE	TRUE
SRR545699	PRJNA30709	monocytes	-248.037	-3.08344	4.04468	5.23954e-05	0.0024	FALSE	TRUE
ERR789396	PRJEB8740	granulocyte	-258.879	-149.942	4.04404	5.2538e-05	0.0024	FALSE	TRUE
SRR345217	PRJNA154623	h9	245.064	-16.557	4.03568	5.44438e-05	0.0024356	FALSE	TRUE
SRR2029841	PRJNA284252	jurkat	-197.21	123.045	4.03152	5.5417e-05	0.00254079	FALSE	TRUE
SRR345216	PRJNA154623	h9	244.768	-16.8168	4.03134	5.54593e-05	0.00255814	FALSE	TRUE
DRR006379	PRJDB2573		-247.977	-172.183	4.02971	5.58453e-05	0.00256351	FALSE	TRUE
SRR1313303	PRJNA251404	blood	-217.55	-183.606	4.02694	5.65065e-05	0.00257471	FALSE	TRUE
SRR067389	PRJNA132893	h9	252.819	-20.2106	4.0256	5.68301e-05	0.00257471	FALSE	TRUE
SRR542378	PRJNA172761	breast	-7.51129	-139.366	4.02256	5.75682e-05	0.00263158	FALSE	TRUE
SRR925718	PRJNA210428	breast	-6.52824	18.9226	4.01638	5.90978e-05	0.00265169	FALSE	TRUE
SRR1313297	PRJNA251404	blood	-217.4	-182.872	4.01632	5.91133e-05	0.00265169	FALSE	TRUE
SRR922452	PRJNA209572		-241.156	-101.043	4.0157	5.92692e-05	0.00265169	FALSE	TRUE
SRR1222585	PRJNA244070	brain	204.679	-196.027	4.01453	5.95637e-05	0.00265169	FALSE	TRUE
SRR922451	PRJNA209572		-239.907	-104.7	4.01378	5.97539e-05	0.00265169	FALSE	TRUE
SRR392874	PRJNA150409		99.3409	41.6019	4.01244	6.00935e-05	0.00265625	FALSE	TRUE
SRR1839796	PRJNA277352	blood	-220.907	-171.173	4.00774	6.13032e-05	0.00269912	FALSE	TRUE
SRR542397	PRJNA172761	breast	-5.79375	-139.033	4.00772	6.13076e-05	0.00269912	FALSE	TRUE
ERR266338	PRJEB1195		202.503	-32.3268	3.99895	6.36244e-05	0.00276688	FALSE	TRUE
SRR066475	PRJNA133719		26.352	-34.0026	3.99141	6.56805e-05	0.00282328	FALSE	TRUE
SRR1060796	PRJNA232593	blood	-214.331	-186.649	3.9876	6.67459e-05	0.00282655	FALSE	TRUE
SRR3540222	PRJNA322038	cumulus oophorus cells	-89.5996	-39.4739	3.98664	6.70152e-05	0.00282655	FALSE	TRUE
SRR1060777	PRJNA232593	blood	-215.026	-184.623	3.98471	6.75632e-05	0.0028481	FALSE	TRUE
SRR2925691	PRJNA301337		-227.724	-173.7	3.98417	6.77164e-05	0.0028481	FALSE	TRUE
SRR2051034	PRJNA285874	hepg2	-91.1409	89.8688	3.98285	6.80924e-05	0.0028481	FALSE	TRUE
ERR789383	PRJEB8740	granulocyte	-259.141	-148.544	3.98254	6.81831e-05	0.0028481	FALSE	TRUE
SRR1272187	PRJNA246308	heart	82.214	-389.785	3.97335	7.08686e-05	0.00293139	FALSE	TRUE
SRR345218	PRJNA154623	h9	244.954	-16.5991	3.97301	7.09715e-05	0.00293139	FALSE	TRUE
SRR3235815	PRJNA315611	blood	-215.519	-171.467	3.97157	7.13997e-05	0.00293139	FALSE	TRUE
SRR066471	PRJNA133719		26.218	-33.7318	3.97135	7.14667e-05	0.00293139	FALSE	TRUE
SRR1656590	PRJNA267697	blood	-238.345	-198.011	3.96866	7.22767e-05	0.00298755	FALSE	TRUE
SRR1313302	PRJNA251404	blood	-219.343	-182.812	3.96469	7.349e-05	0.00308008	FALSE	TRUE
ERR1102010	PRJEB11541	hek293	201.375	167.797	3.96337	7.39006e-05	0.00308008	FALSE	TRUE
SRR597903	PRJNA178020		257.414	-10.0234	3.95671	7.599e-05	0.00314	FALSE	TRUE
SRR1586374	PRJNA262146	Neural stem cell	209.001	-34.8525	3.95534	7.64246e-05	0.00314	FALSE	TRUE
SRR3353329	PRJNA317919	breast	-1.0829	-140.398	3.95339	7.70501e-05	0.00314	FALSE	TRUE
ERR789400	PRJEB8740	granulocyte	-259.214	-149.157	3.95255	7.73242e-05	0.00314	FALSE	TRUE
SRR534298	PRJNA30709	a549	65.1774	105.252	3.95073	7.79129e-05	0.00314	FALSE	TRUE
SRR1057975	PRJNA223168		194.562	-62.442	3.9461	7.9436e-05	0.0032008	FALSE	TRUE
SRR447182	PRJNA153783	brain	191.74	-50.2172	3.94494	7.98194e-05	0.00320792	FALSE	TRUE
SRR1656513	PRJNA267697	blood	-238.742	-197.815	3.93808	8.21366e-05	0.00328094	FALSE	TRUE
SRR1956817	PRJNA280568		196.343	-40.8855	3.93098	8.46004e-05	0.00335283	FALSE	TRUE
SRR1422906	PRJNA252962	t Na?»ve	-245.501	-71.6295	3.93051	8.47648e-05	0.00335283	FALSE	TRUE
SRR3235938	PRJNA315611	blood	-221.307	-167.109	3.92716	8.59531e-05	0.00335907	FALSE	TRUE
SRR536815	PRJNA172723	hepg2	-92.9513	91.1053	3.92633	8.62523e-05	0.00335907	FALSE	TRUE
SRR1523352	PRJNA255989		195.347	-48.9542	3.91779	8.9365e-05	0.00345283	FALSE	TRUE
ERR789384	PRJEB8740	granulocyte	-259.787	-147.918	3.91273	9.12596e-05	0.00345283	FALSE	TRUE
SRR1182064	PRJNA237340	intestine	-34.1831	-152.758	3.91185	9.15904e-05	0.00345283	FALSE	TRUE
SRR896666	PRJNA208369		-63.8378	-16.793	3.90948	9.24968e-05	0.00345283	FALSE	TRUE
SRR1060790	PRJNA232593	blood	-215.493	-184.386	3.90725	9.33535e-05	0.00345865	FALSE	TRUE
SRR3353332	PRJNA317919	breast	-1.12037	-136.296	3.90678	9.35357e-05	0.00348968	FALSE	TRUE
SRR1951688	PRJNA280230	blood	-239.036	-197.672	3.90086	9.58513e-05	0.00358879	FALSE	TRUE
ERR789391	PRJEB8740	granulocyte	-259.407	-149.477	3.89673	9.75003e-05	0.00365138	FALSE	TRUE
SRR1118400	PRJNA235198	ipsc	200.655	-45.6636	3.89579	9.78773e-05	0.00365138	FALSE	TRUE
SRR3353328	PRJNA317919	breast	-1.03042	-140.85	3.89204	9.94037e-05	0.00368132	FALSE	TRUE
SRR1576474	PRJNA261255	ipsc	199.799	-38.7042	3.89146	9.96427e-05	0.00369287	FALSE	TRUE
SRR3082437	PRJNA307630	Human embryonic kidney	198.938	167.729	3.88896	0.000100674	0.00369565	FALSE	TRUE
SRR1576477	PRJNA261255	ipsc	197.513	-45.4504	3.88776	0.000101174	0.00369565	FALSE	TRUE
SRR542381	PRJNA172761	breast	-7.28102	-139.799	3.88706	0.000101467	0.00370036	FALSE	TRUE
SRR1576479	PRJNA261255	ipsc	197.612	-43.4534	3.88698	0.000101501	0.00370036	FALSE	TRUE
SRR1839791	PRJNA277352	blood	-218.895	-170.572	3.88591	0.000101949	0.0037276	FALSE	TRUE
SRR2051042	PRJNA285874	hepg2	-91.2699	90.1816	3.88485	0.000102395	0.0037276	FALSE	TRUE
SRR2051039	PRJNA285874	hepg2	-90.3301	90.6966	3.88447	0.000102552	0.0037276	FALSE	TRUE
SRR1313290	PRJNA251404	blood	-217.214	-183.419	3.88241	0.000103427	0.00373665	FALSE	TRUE
DRR006427	PRJDB2573		-243.411	-171.528	3.88215	0.000103536	0.00373665	FALSE	TRUE
SRR521525	SRP014320	mcf7	-19.1242	2.5625	3.8803	0.000104329	0.00376554	FALSE	TRUE
SRR2443167	PRJNA294187	blood	-233.935	-190.928	3.87616	0.000106118	0.00380952	FALSE	TRUE
SRR1656567	PRJNA267697	blood	-237.669	-199.96	3.87352	0.000107273	0.00384211	FALSE	TRUE
SRR1551061	PRJNA258216	neutrophils	-260.475	-149.311	3.87198	0.000107956	0.00384348	FALSE	TRUE
SRR2990328	PRJNA305762	renal cortex,nephrogenic interstitium,renal cortical interstitium	-46.3453	-91.3904	3.86962	0.000109007	0.00384348	FALSE	TRUE
SRR545695	PRJNA30709	monocytes	-247.771	-4.78214	3.86921	0.000109189	0.00384348	FALSE	TRUE
SRR922454	PRJNA209572		-241.425	-100.338	3.86737	0.000110016	0.00384749	FALSE	TRUE
SRR542386	PRJNA172761	breast	-6.30611	-139.64	3.86529	0.000110959	0.00386207	FALSE	TRUE
SRR1586373	PRJNA262146	Neural stem cell	208.903	-34.7402	3.86383	0.000111624	0.00388699	FALSE	TRUE
SRR542379	PRJNA172761	breast	-7.30471	-138.632	3.86331	0.000111863	0.00388699	FALSE	TRUE
SRR1956818	PRJNA280568		196.358	-40.5202	3.86226	0.000112344	0.00391525	FALSE	TRUE
SRR1656477	PRJNA267697	blood	-236.888	-198.642	3.85987	0.000113445	0.00391525	FALSE	TRUE
ERR789393	PRJEB8740	granulocyte	-259.518	-149.545	3.85883	0.000113929	0.00391525	FALSE	TRUE
SRR1806644	PRJNA275667	hek293	200.109	171.581	3.85554	0.000115477	0.00400673	FALSE	TRUE
SRR1951661	PRJNA280230	blood	-236.976	-198.565	3.85542	0.00011553	0.00400673	FALSE	TRUE
SRR1839802	PRJNA277352	blood	-220.857	-170.855	3.85516	0.000115656	0.00400673	FALSE	TRUE
SRR1576498	PRJNA261255	ipsc	200.807	-35.6844	3.84963	0.000118298	0.00411371	FALSE	TRUE
SRR976761	PRJNA218926	blood	-228.101	-177.129	3.84943	0.000118393	0.00414023	FALSE	TRUE
SRR1038629	PRJNA229959	hek293	199.693	179.549	3.84851	0.000118839	0.00414876	FALSE	TRUE
SRR1806645	PRJNA275667	hek293	200.096	171.528	3.84672	0.000119708	0.00416804	FALSE	TRUE
SRR934643	PRJNA210428	breast	16.8778	46.4811	3.84408	0.000121007	0.00420361	FALSE	TRUE
SRR1613937	PRJNA264020	granulocyte	-259.429	-147.672	3.84366	0.000121211	0.00421311	FALSE	TRUE
SRR1726360	PRJNA270845	hmc-l	97.7779	53.7122	3.84212	0.000121976	0.00429739	FALSE	TRUE
SRR066470	PRJNA133719		26.2623	-33.3074	3.84079	0.000122637	0.00434572	FALSE	TRUE
SRR1784139	PRJNA274258	T-cells	-250.635	-78.1577	3.84076	0.000122654	0.00434572	FALSE	TRUE
ERR789390	PRJEB8740	granulocyte	-259.472	-149.679	3.83889	0.000123594	0.00434572	FALSE	TRUE
SRR2001846	PRJNA282593		205.784	-39.7826	3.83887	0.000123604	0.00434572	FALSE	TRUE
SRR066469	PRJNA133719		26.0692	-33.7579	3.83859	0.000123744	0.00434572	FALSE	TRUE
SRR869303	PRJNA205857	imr90	111.741	62.3539	3.83596	0.000125074	0.00434572	FALSE	TRUE
SRR1726361	PRJNA270845	hmc-lt	98.945	55.2281	3.83468	0.000125729	0.00437299	FALSE	TRUE
ERR789394	PRJEB8740	granulocyte	-259.485	-149.52	3.83442	0.000125862	0.004375	FALSE	TRUE
SRR392889	PRJNA150409		99.0015	41.8205	3.82573	0.000130386	0.0044691	FALSE	TRUE
SRR925707	PRJNA210428	breast	29.4806	64.9784	3.82394	0.000131338	0.00451817	FALSE	TRUE
SRR896834	PRJNA208369		89.8616	-106.064	3.8213	0.000132749	0.00457547	FALSE	TRUE
SRR1274557	PRJNA246387	h1	232.838	-21.0657	3.81678	0.000135203	0.0046395	FALSE	TRUE
ERR978173	PRJEB10204	pancreas	9.24675	68.7355	3.81453	0.000136444	0.00467188	FALSE	TRUE
SRR1746961	PRJNA271873		-239.962	50.2242	3.81431	0.000136562	0.00468019	FALSE	TRUE
ERR789392	PRJEB8740	granulocyte	-259.701	-149.895	3.81096	0.000138429	0.00475078	FALSE	TRUE
SRR1768949	PRJNA273359	melanoma	61.5228	16.0412	3.80885	0.000139615	0.00478261	FALSE	TRUE
SRR2124172	PRJNA290616	huvec	58.8058	62.8683	3.80763	0.000140307	0.00482226	FALSE	TRUE
SRR925699	PRJNA210428	breast	17.5351	47.5929	3.80549	0.000141525	0.00488479	FALSE	TRUE
SRR950427	PRJNA184717	neuron	199.141	-46.5411	3.80479	0.000141922	0.00488479	FALSE	TRUE
SRR1551033	PRJNA258216	neutrophils	-260.075	-149.599	3.80444	0.000142128	0.00489264	FALSE	TRUE
SRR3353331	PRJNA317919	breast	-1.85171	-140.981	3.79961	0.000144924	0.00499237	FALSE	TRUE
SRR1576485	PRJNA261255	ipsc	195.124	-44.8358	3.79908	0.000145236	0.00499239	FALSE	TRUE
SRR3235931	PRJNA315611	blood	-217.921	-170.091	3.79574	0.000147206	0.00499241	FALSE	TRUE
SRR1027604	PRJNA227155	ipsc	194.818	-47.5113	3.79573	0.000147207	0.00499241	FALSE	TRUE
SRR1060793	PRJNA232593	blood	-215.363	-185.422	3.79234	0.000149233	0.00506061	FALSE	TRUE
SRR3235924	PRJNA315611	blood	-220.935	-167.957	3.78674	0.000152635	0.00513514	FALSE	TRUE
SRR1656562	PRJNA267697	blood	-237.845	-200.318	3.78292	0.000155001	0.00530735	FALSE	TRUE
SRR545696	PRJNA30709	monocytes	-247.645	-4.92628	3.7807	0.00015639	0.00531437	FALSE	TRUE
SRR1313298	PRJNA251404	blood	-217.364	-183.071	3.77738	0.000158489	0.00540179	FALSE	TRUE
SRR836534	PRJNA200967		198.424	-46.0657	3.77735	0.000158506	0.00540179	FALSE	TRUE
ERR789213	PRJEB8740	granulocyte	-260.433	-148.314	3.77713	0.000158644	0.00540179	FALSE	TRUE
SRR1660336	PRJNA268222	NCCIT cells, hECC	244.892	-22.219	3.77447	0.000160346	0.00547198	FALSE	TRUE
SRR1951644	PRJNA280230	blood	-238.697	-196.217	3.77391	0.000160708	0.00547198	FALSE	TRUE
SRR3540223	PRJNA322038	cumulus oophorus cells	-89.1651	-39.4677	3.77238	0.000161699	0.00547198	FALSE	TRUE
SRR1004288	PRJNA222268	brain	213.507	-208.678	3.77152	0.000162258	0.00553756	FALSE	TRUE
SRR1182099	PRJNA237340	lung	-30.9187	-146.741	3.77037	0.000163006	0.00554412	FALSE	TRUE
SRR2767817	PRJNA299534	blood	-233.629	-170.106	3.7644	0.000166946	0.00564516	FALSE	TRUE
SRR3236047	PRJNA315611	blood	-216.789	-173.56	3.76041	0.000169635	0.00570803	FALSE	TRUE
SRR1656518	PRJNA267697	blood	-238.545	-196.334	3.76035	0.000169674	0.00570803	FALSE	TRUE
SRR392897	PRJNA150409		101.957	37.9807	3.75857	0.000170885	0.00575802	FALSE	TRUE
SRR1957710	PRJNA280474	blood	-225.893	-168.834	3.75465	0.000173584	0.00582003	FALSE	TRUE
SRR392878	PRJNA150409		99.5918	41.3872	3.7543	0.000173824	0.00582609	FALSE	TRUE
SRR392888	PRJNA150409		100.345	39.5936	3.75244	0.000175121	0.00585714	FALSE	TRUE
SRR3082427	PRJNA307630	Human embryonic kidney	198.318	168.185	3.75243	0.000175127	0.00585714	FALSE	TRUE
SRR2051029	PRJNA285874	hepg2	-91.8496	90.0836	3.74996	0.00017686	0.00585714	FALSE	TRUE
SRR3235809	PRJNA315611	blood	-222.474	-167.649	3.74806	0.000178204	0.00585714	FALSE	TRUE
SRR1839795	PRJNA277352	blood	-221.075	-172.019	3.74761	0.000178525	0.00585714	FALSE	TRUE
DRR006403	PRJDB2573		-248.95	-171.542	3.74241	0.000182267	0.0060114	FALSE	TRUE
SRR3235787	PRJNA315611	blood	-216.557	-171.289	3.7405	0.000183653	0.00608819	FALSE	TRUE
SRR1593955	PRJNA262733	liver	209.954	-29.5493	3.73915	0.00018464	0.00609375	FALSE	TRUE
SRR1060781	PRJNA232593	blood	-215.265	-185.684	3.73674	0.000186423	0.00613314	FALSE	TRUE
ERR789389	PRJEB8740	granulocyte	-258.77	-148.256	3.73618	0.000186838	0.00614641	FALSE	TRUE
ERR266336	PRJEB1195		192.541	-38.9907	3.73502	0.000187698	0.00614641	FALSE	TRUE
SRR037172	PRJNA125337		248.547	-14.2449	3.73373	0.000188665	0.00614641	FALSE	TRUE
SRR1576481	PRJNA261255	ipsc	195.98	-46.831	3.73224	0.000189787	0.00614641	FALSE	TRUE
SRR1551002	PRJNA258216	neutrophils	-260.222	-148.919	3.732	0.000189963	0.00614641	FALSE	TRUE
SRR1060779	PRJNA232593	blood	-214.906	-185.003	3.73191	0.000190034	0.00614641	FALSE	TRUE
SRR1027603	PRJNA227155	ipsc	194.76	-47.2458	3.73177	0.000190139	0.00614641	FALSE	TRUE
SRR3235892	PRJNA315611	blood	-221.672	-166.201	3.73165	0.000190229	0.00614641	FALSE	TRUE
SRR2124174	PRJNA290616	huvec	58.0528	63.0903	3.73103	0.000190701	0.00614641	FALSE	TRUE
ERR978169	PRJEB10204	pancreas	9.00946	68.7938	3.73089	0.000190804	0.00614641	FALSE	TRUE
SRR542376	PRJNA172761	breast	-6.89262	-137.763	3.72943	0.000191915	0.00617931	FALSE	TRUE
SRR1576475	PRJNA261255	ipsc	198.751	-40.8958	3.72692	0.000193837	0.0062259	FALSE	TRUE
SRR2051030	PRJNA285874	hepg2	-91.7982	90.3128	3.72591	0.000194611	0.00624143	FALSE	TRUE
SRR1038628	PRJNA229959	hek293	200.276	179.543	3.72498	0.000195331	0.00627907	FALSE	TRUE
SRR640257	PRJNA184717		196.339	-44.2024	3.72497	0.000195342	0.00627907	FALSE	TRUE
SRR553463	PRJNA174350	neutrophils	-257.687	-149.641	3.72218	0.000197509	0.00628223	FALSE	TRUE
ERR1102006	PRJEB11541	hek293	200.538	167.911	3.72202	0.000197637	0.00628223	FALSE	TRUE
SRR392869	PRJNA150409		103.072	38.3913	3.71829	0.000200572	0.0062938	FALSE	TRUE
SRR3236093	PRJNA315611	blood	-217.651	-173.406	3.70536	0.000211088	0.00645119	FALSE	TRUE
SRR1156252	PRJNA236636		46.1426	77.3867	3.7047	0.000211643	0.00645119	FALSE	TRUE
SRR574821	PRJNA175529	h1	259.051	-18.9324	3.69772	0.000217545	0.00661438	FALSE	TRUE
SRR2049765	PRJNA285798	blood	-251.988	-189.901	3.69402	0.000220739	0.0066884	FALSE	TRUE
ERR789388	PRJEB8740	granulocyte	-260.293	-148.334	3.69311	0.000221524	0.00673177	FALSE	TRUE
SRR1550982	PRJNA258216	blood	-226.665	-170.618	3.69155	0.000222888	0.00682705	FALSE	TRUE
SRR2096451	PRJNA289483	Cranial neural crest cells (CNCCs)	212.17	-27.7073	3.69083	0.000223527	0.00683528	FALSE	TRUE
SRR447184	PRJNA153783	brain	191.086	-49.5136	3.69043	0.000223872	0.00685233	FALSE	TRUE
SRR2052799	PRJNA285953	blood	-251.769	-183.318	3.6894	0.000224782	0.00686047	FALSE	TRUE
SRR3082434	PRJNA307630	Human embryonic kidney	198.717	167.523	3.68263	0.000230843	0.00692802	FALSE	TRUE
SRR2443187	PRJNA294187	blood	-231.085	-198.474	3.68211	0.000231316	0.0069448	FALSE	TRUE
SRR1576512	PRJNA261255	ipsc	197.15	-40.5391	3.67134	0.00024128	0.00709068	FALSE	TRUE
DRR006421	PRJDB2573		-248.063	-173.395	3.67089	0.000241707	0.00709068	FALSE	TRUE
SRR1060791	PRJNA232593	blood	-215.004	-185.132	3.66911	0.000243397	0.00713568	FALSE	TRUE
SRR2443199	PRJNA294187	blood	-231.839	-196.409	3.66853	0.000243949	0.00713568	FALSE	TRUE
SRR2443151	PRJNA294187	blood	-232.771	-195.746	3.6679	0.000244548	0.00715356	FALSE	TRUE
ERR658224	PRJEB7574		67.9309	68.058	3.66436	0.000247959	0.00720698	FALSE	TRUE
SRR934636	PRJNA210428	breast	46.6562	70.1135	3.663	0.00024928	0.00724566	FALSE	TRUE
SRR3235785	PRJNA315611	blood	-222.122	-167.435	3.6626	0.000249669	0.00724566	FALSE	TRUE
SRR1181606	PRJNA239776	calcified tricuspid aortic valve	8.86309	-226.015	3.66256	0.000249707	0.00724566	FALSE	TRUE
SRR3082432	PRJNA307630	Human embryonic kidney	198.585	167.885	3.66234	0.000249924	0.00724907	FALSE	TRUE
SRR1839799	PRJNA277352	blood	-221.138	-174.25	3.65993	0.000252283	0.00731436	FALSE	TRUE
SRR398223	PRJNA156297	h1	199.225	177.136	3.6566	0.000255581	0.00736453	FALSE	TRUE
SRR521481	SRP014320	h1	257.428	-16.0947	3.65293	0.000259261	0.00748775	FALSE	TRUE
SRR2038492	PRJNA265099	hipsc29e	251.921	-9.20847	3.65225	0.000259949	0.0075	FALSE	TRUE
SRR448110	PRJNA156781	heart	82.2637	-390.769	3.65182	0.000260387	0.0075	FALSE	TRUE
SRR1551068	PRJNA258216	neutrophils	-259.777	-148.602	3.65163	0.000260586	0.0075	FALSE	TRUE
SRR1656479	PRJNA267697	blood	-238.071	-200.687	3.65084	0.000261386	0.0075	FALSE	TRUE
ERR789214	PRJEB8740	granulocyte	-259.968	-148.165	3.65001	0.000262232	0.00752741	FALSE	TRUE
SRR1523347	PRJNA255989		195.296	-49.9169	3.64493	0.000267465	0.00764208	FALSE	TRUE
SRR1957708	PRJNA280474	blood	-225.753	-168.979	3.64489	0.000267506	0.00764493	FALSE	TRUE
SRR1576478	PRJNA261255	ipsc	197.861	-43.7515	3.6407	0.000271901	0.00780576	FALSE	TRUE
SRR3540231	PRJNA322038	cumulus oophorus cells	-89.188	-39.5816	3.64051	0.000272095	0.00780576	FALSE	TRUE
SRR1313295	PRJNA251404	blood	-217.674	-181.404	3.63948	0.000273188	0.00783234	FALSE	TRUE
SRR1593956	PRJNA262733	liver	210.104	-29.3015	3.637	0.000275833	0.00785969	FALSE	TRUE
SRR3082436	PRJNA307630	Human embryonic kidney	199.49	167.917	3.63695	0.000275881	0.00785969	FALSE	TRUE
DRR006425	PRJDB2573		-248.344	-174.012	3.63687	0.000275975	0.00785969	FALSE	TRUE
SRR616078	PRJNA179284	blood	-257.302	-145.975	3.6343	0.000278731	0.00793594	FALSE	TRUE
SRR1118401	PRJNA235198	ipsc	200.262	-45.8745	3.63275	0.00028042	0.00805687	FALSE	TRUE
SRR2050923	PRJNA262128	lung	60.9141	73.1994	3.63234	0.000280862	0.00807101	FALSE	TRUE
SRR1238550	PRJNA182153	hela	75.7935	141.615	3.6317	0.000281563	0.00808962	FALSE	TRUE
SRR1118403	PRJNA235198		196.693	-51.5007	3.63156	0.00028171	0.00808962	FALSE	TRUE
SRR896686	PRJNA208369		-62.2636	-17.257	3.62511	0.000288836	0.00828638	FALSE	TRUE
SRR2049607	PRJNA285798	blood	-252.725	-187.155	3.62081	0.000293681	0.00842657	FALSE	TRUE
SRR1181617	PRJNA239776	non-calcified tricuspid valve	9.06662	-225.975	3.62002	0.000294584	0.00845169	FALSE	TRUE
SRR2124173	PRJNA290616	huvec	58.5428	62.6006	3.61881	0.000295966	0.00848028	FALSE	TRUE
SRR3236059	PRJNA315611	blood	-213.145	-169.36	3.6162	0.000298955	0.00859122	FALSE	TRUE
SRR1957703	PRJNA280474	blood	-226.016	-168.397	3.61618	0.000298979	0.00859122	FALSE	TRUE
SRR1144542	PRJNA236397	monocytes	-248.199	-6.7964	3.61435	0.000301104	0.00861751	FALSE	TRUE
SRR3470654	PRJNA320221	h1	36.3452	69.6246	3.60841	0.000308078	0.00877574	FALSE	TRUE
SRR1768048	PRJNA273277		107.752	56.5726	3.60566	0.000311357	0.00886986	FALSE	TRUE
SRR1551054	PRJNA258216	neutrophils	-259.858	-148.994	3.60475	0.000312459	0.00889396	FALSE	TRUE
SRR1067055	PRJNA34535		248.046	-10.7874	3.59592	0.000323244	0.00907762	FALSE	TRUE
SRR3235957	PRJNA315611	blood	-221.97	-166.61	3.59177	0.000328442	0.00912027	FALSE	TRUE
ERR832536	PRJEB8949		-239.177	-182.09	3.59001	0.00033066	0.00917778	FALSE	TRUE
SRR1648604	PRJNA266932	mcf7	-25.7914	7.55614	3.5884	0.000332716	0.00920177	FALSE	TRUE
SRR2049629	PRJNA285798	blood	-253.582	-188.312	3.58729	0.000334135	0.00920442	FALSE	TRUE
SRR2443200	PRJNA294187	blood	-232.912	-197.461	3.58572	0.000336155	0.00920705	FALSE	TRUE
SRR896669	PRJNA208369		-63.6145	-16.906	3.57928	0.000344537	0.00941176	FALSE	TRUE
SRR1664733	PRJNA268433		200.939	174.295	3.57922	0.000344624	0.00941176	FALSE	TRUE
SRR3235835	PRJNA315611	blood	-217.105	-164.564	3.57895	0.000344979	0.00941176	FALSE	TRUE
SRR3082429	PRJNA307630	Human embryonic kidney	198.056	168.339	3.57813	0.000346057	0.00941176	FALSE	TRUE
SRR3235839	PRJNA315611	blood	-217.289	-168.567	3.57615	0.000348687	0.00944565	FALSE	TRUE
SRR066473	PRJNA133719		26.5671	-33.7204	3.57422	0.000351272	0.00950163	FALSE	TRUE
ERR789215	PRJEB8740	granulocyte	-260.203	-147.566	3.57156	0.000354864	0.00956943	FALSE	TRUE
SRR1055983	PRJNA232305	mcf7	-26.04	-1.71857	3.57132	0.000355186	0.00956943	FALSE	TRUE
SRR2001842	PRJNA282593		213.049	-34.3288	3.57075	0.00035596	0.00956943	FALSE	TRUE
SRR1839803	PRJNA277352	blood	-219.936	-168.577	3.57045	0.000356365	0.00956989	FALSE	TRUE
SRR1576484	PRJNA261255	ipsc	193.356	-40.5429	3.56999	0.000356999	0.00957035	FALSE	TRUE
SRR2017859	PRJNA282597		28.5649	-121.059	3.56859	0.000358903	0.00963558	FALSE	TRUE
SRR897065	PRJNA208369		54.6089	-20.1463	3.56718	0.00036084	0.00963714	FALSE	TRUE
SRR805877	PRJNA197199	mcf7	-22.4154	-0.696275	3.56661	0.000361626	0.00964819	FALSE	TRUE
SRR521483	SRP014320	h1	257.734	-15.014	3.56566	0.000362935	0.00966351	FALSE	TRUE
ERR789216	PRJEB8740	granulocyte	-259.889	-147.854	3.56422	0.000364942	0.00966351	FALSE	TRUE
SRR2443216	PRJNA294187	blood	-228.639	-193.591	3.56374	0.000365602	0.00966351	FALSE	TRUE
SRR3353330	PRJNA317919	breast	-1.96992	-140.95	3.56363	0.00036576	0.00966351	FALSE	TRUE
SRR1274531	PRJNA246387	h1	240.132	-20.9646	3.56337	0.000366118	0.00966351	FALSE	TRUE
SRR398217	PRJNA156297	293t	196.901	177.71	3.5632	0.000366354	0.00966351	FALSE	TRUE
SRR896667	PRJNA208369		-63.7187	-16.9464	3.56188	0.00036821	0.00966351	FALSE	TRUE
SRR1768047	PRJNA273277		107.972	54.9195	3.55958	0.000371444	0.00967437	FALSE	TRUE
SRR3235846	PRJNA315611	blood	-222.233	-165.537	3.55809	0.00037356	0.00972832	FALSE	TRUE
SRR934642	PRJNA210428	breast	18.2275	46.9406	3.55479	0.000378275	0.00976215	FALSE	TRUE
SRR1947738	PRJNA279975	hek293	190.735	167.022	3.55396	0.000379479	0.00976215	FALSE	TRUE
SRR1949819	PRJNA280078	blood	-243.65	-130.648	3.55365	0.000379929	0.00976215	FALSE	TRUE
SRR2052792	PRJNA285953	blood	-249.954	-194.765	3.55206	0.000382224	0.00977296	FALSE	TRUE
SRR3235967	PRJNA315611	blood	-223.004	-168.368	3.54642	0.00039051	0.00988764	FALSE	TRUE
SRR1656581	PRJNA267697	blood	-237.896	-200.085	3.54639	0.000390555	0.00988764	FALSE	TRUE
SRR2049704	PRJNA285798	blood	-249.449	-183.82	3.54448	0.000393394	0.00992879	FALSE	TRUE
ERR1102012	PRJEB11541	hek293	200.478	168.644	3.54419	0.000393815	0.00992879	FALSE	TRUE
SRR389025	PRJNA151489	a549	64.9548	108.23	3.54393	0.000394212	0.00992879	FALSE	TRUE
SRR1839801	PRJNA277352	blood	-221.111	-172.898	3.54322	0.000395267	0.00993902	FALSE	TRUE
SRR3235848	PRJNA315611	blood	-219.028	-163.155	3.54011	0.000399963	0.0100607	FALSE	TRUE
SRR307929	PRJNA30709	hepg2	-98.5592	93.5048	3.53787	0.000403375	0.0101312	FALSE	TRUE
SRR1004317	PRJNA222268	brain	207.849	-205.643	3.53728	0.000404273	0.0101408	FALSE	TRUE
SRR2443250	PRJNA294187	blood	-228.087	-195.666	3.53701	0.000404689	0.0101408	FALSE	TRUE
SRR1550981	PRJNA258216	blood	-224.194	-171.485	3.5351	0.000407618	0.0101804	FALSE	TRUE
DRR006477	PRJDB2573		-249.458	-173.438	3.53478	0.000408113	0.0101804	FALSE	TRUE
SRR3236032	PRJNA315611	blood	-219.262	-166.764	3.53349	0.000410117	0.01025	FALSE	TRUE
SRR3540225	PRJNA322038	cumulus oophorus cells	-89.2426	-38.7211	3.53006	0.000415471	0.0104084	FALSE	TRUE
SRR2443261	PRJNA294187	blood	-228.384	-194.179	3.52916	0.000416877	0.0104577	FALSE	TRUE
SRR1951669	PRJNA280230	blood	-239.178	-195.457	3.5266	0.000420939	0.010506	FALSE	TRUE
SRR1957706	PRJNA280474	blood	-225.515	-168.628	3.52156	0.000429011	0.0106883	FALSE	TRUE
SRR3540229	PRJNA322038	cumulus oophorus cells	-89.5374	-39.2153	3.52124	0.00042953	0.0106883	FALSE	TRUE
SRR1768046	PRJNA273277		107.222	54.635	3.51935	0.000432609	0.0107753	FALSE	TRUE
SRR3540233	PRJNA322038	cumulus oophorus cells	-89.0511	-39.5881	3.51712	0.000436258	0.0108415	FALSE	TRUE
ERR832556	PRJEB8949		-234.573	-183.547	3.51512	0.000439561	0.0109064	FALSE	TRUE
SRR2443149	PRJNA294187	blood	-228.458	-195.095	3.51465	0.000440326	0.0109064	FALSE	TRUE
SRR1656578	PRJNA267697	blood	-239.082	-195.439	3.51463	0.000440364	0.0109064	FALSE	TRUE
SRR1951623	PRJNA280230	blood	-236.638	-192.324	3.51361	0.000442065	0.0109533	FALSE	TRUE
SRR3236056	PRJNA315611	blood	-214.379	-172.755	3.51219	0.000444435	0.0109584	FALSE	TRUE
SRR1027593	PRJNA227155	ipsc	195.181	-46.6093	3.51039	0.000447453	0.0110155	FALSE	TRUE
SRR2184521	PRJNA293987	hepg2	-100.829	93.1544	3.5063	0.000454375	0.0111827	FALSE	TRUE
SRR3184293	PRJNA312948	melanoma biopsies	60.6365	15.5381	3.50485	0.000456856	0.0112356	FALSE	TRUE
SRR1027594	PRJNA227155	ipsc	195.074	-46.5217	3.50312	0.000459845	0.0112571	FALSE	TRUE
ERR789386	PRJEB8740	granulocyte	-260.273	-148.303	3.50226	0.000461332	0.0112571	FALSE	TRUE
SRR3540224	PRJNA322038	cumulus oophorus cells	-89.465	-38.8689	3.50034	0.000464658	0.0112925	FALSE	TRUE
SRR950429	PRJNA184717	NPC	205.212	-40.4727	3.49966	0.000465849	0.0112925	FALSE	TRUE
SRR1586371	PRJNA262146	Neural stem cell	208.359	-35.3994	3.4976	0.000469472	0.0112925	FALSE	TRUE
ERR978170	PRJEB10204	pancreas	9.1248	68.7625	3.49757	0.000469522	0.0112925	FALSE	TRUE
SRR922449	PRJNA209572		-242.331	-98.7406	3.49736	0.00046989	0.0112925	FALSE	TRUE
SRR067390	PRJNA132893	h9	253.718	-18.4474	3.49693	0.000470642	0.0112925	FALSE	TRUE
SRR1648445	PRJNA254534		199.911	176.125	3.49478	0.000474458	0.0113252	FALSE	TRUE
ERR266351	PRJEB1195		204.137	-31.8836	3.49077	0.000481631	0.0114006	FALSE	TRUE
SRR2049660	PRJNA285798	blood	-256.147	-183.486	3.48979	0.0004834	0.0114339	FALSE	TRUE
SRR2925764	PRJNA301337		-226.182	-169.262	3.48967	0.000483615	0.0114339	FALSE	TRUE
SRR1656556	PRJNA267697	blood	-236.792	-192.06	3.489	0.000484825	0.0114605	FALSE	TRUE
SRR2124171	PRJNA290616	huvec	58.3263	62.8558	3.48744	0.00048766	0.0114842	FALSE	TRUE
SRR299025	PRJNA143717		26.4441	-34.0512	3.4866	0.0004892	0.0115477	FALSE	TRUE
SRR3082433	PRJNA307630	Human embryonic kidney	199.256	167.835	3.48465	0.000492779	0.0116159	FALSE	TRUE
SRR2443172	PRJNA294187	blood	-230.694	-198.259	3.48315	0.000495559	0.0116176	FALSE	TRUE
SRR2049777	PRJNA285798	blood	-249.942	-192.37	3.48301	0.000495802	0.0116176	FALSE	TRUE
SRR2050920	PRJNA262128	lung	189.115	159.824	3.48255	0.000496671	0.0116176	FALSE	TRUE
DRR006404	PRJDB2573		-247.396	-171.209	3.48184	0.00049798	0.0116176	FALSE	TRUE
SRR553460	PRJNA174350	neutrophils	-257.924	-149.283	3.48039	0.000500681	0.011708	FALSE	TRUE
SRR534300	PRJNA30709	imr90	105.42	44.7542	3.47988	0.000501638	0.0117324	FALSE	TRUE
SRR3102616	PRJNA273802	hepg2	-96.6917	94.2194	3.4784	0.000504412	0.0117493	FALSE	TRUE
SRR897120	PRJNA208369		30.4502	-5.83307	3.47798	0.000505203	0.0117493	FALSE	TRUE
SRR545697	PRJNA30709	monocytes	-248.09	-5.43789	3.476	0.000508953	0.0117493	FALSE	TRUE
SRR2443166	PRJNA294187	blood	-227.722	-191.922	3.47591	0.000509124	0.0117493	FALSE	TRUE
SRR3082428	PRJNA307630	Human embryonic kidney	198.561	168.567	3.47554	0.00050983	0.0117493	FALSE	TRUE
SRR2443249	PRJNA294187	blood	-228.026	-194.943	3.47534	0.000510214	0.0117493	FALSE	TRUE
SRR1957711	PRJNA280474	blood	-224.951	-168.516	3.47509	0.000510681	0.0117493	FALSE	TRUE
SRR2184520	PRJNA293987	hepg2	-100.757	92.652	3.47483	0.000511179	0.0117493	FALSE	TRUE
SRR1274577	PRJNA246387	h1	241.42	-20.2302	3.47306	0.000514556	0.0118182	FALSE	TRUE
ERR833257	PRJEB8960		-232.076	-180.146	3.46881	0.000522776	0.0119893	FALSE	TRUE
SRR771550	PRJNA192838	kidney	192.878	169.924	3.46742	0.000525488	0.0119893	FALSE	TRUE
ERR1338030	PRJEB13167		196.011	-44.9624	3.46511	0.000530008	0.0120463	FALSE	TRUE
SRR1957713	PRJNA280474	blood	-225.073	-168.834	3.4626	0.000534981	0.0122202	FALSE	TRUE
SRR1551019	PRJNA258216	blood	-233.547	-173.938	3.46052	0.000539139	0.0122961	FALSE	TRUE
SRR1182104	PRJNA237340	pancreas	-31.6506	-150.592	3.45878	0.000542634	0.0123274	FALSE	TRUE
SRR1957709	PRJNA280474	blood	-225.496	-168.238	3.45832	0.000543553	0.0123301	FALSE	TRUE
SRR2049641	PRJNA285798	blood	-253.692	-182.985	3.45826	0.000543679	0.0123301	FALSE	TRUE
SRR2443218	PRJNA294187	blood	-235.072	-194.579	3.45473	0.000550854	0.0124429	FALSE	TRUE
SRR3540234	PRJNA322038	cumulus oophorus cells	-89.2032	-39.1106	3.45218	0.000556084	0.0125547	FALSE	TRUE
SRR066745	PRJNA130043	lcl	-143.922	46.8937	3.45199	0.000556466	0.0125547	FALSE	TRUE
SRR3488638	PRJNA321048	bj	84.5341	58.1793	3.44967	0.000561265	0.012644	FALSE	TRUE
SRR345215	PRJNA154623	h9	245.704	-16.074	3.44768	0.000565416	0.0127637	FALSE	TRUE
ERR1338026	PRJEB13167		196.714	-45.7773	3.44635	0.000568212	0.0127763	FALSE	TRUE
SRR032262	PRJNA117631	lcl	-142.425	55.1559	3.44633	0.000568257	0.0127763	FALSE	TRUE
SRR3235856	PRJNA315611	blood	-216.717	-167.578	3.44157	0.000578346	0.0129732	FALSE	TRUE
SRR345212	PRJNA154623	h9	246.955	-12.7204	3.44091	0.000579765	0.0130138	FALSE	TRUE
SRR3235908	PRJNA315611	blood	-220.687	-169.017	3.43784	0.000586385	0.0130684	FALSE	TRUE
SRR427102	PRJNA155821	hepg2	-95.8668	92.2225	3.43737	0.000587402	0.0130684	FALSE	TRUE
SRR1313301	PRJNA251404	blood	-218.293	-182.861	3.4365	0.000589277	0.0130684	FALSE	TRUE
SRR846959	PRJNA201433	blood	-231.92	-168.638	3.43607	0.000590223	0.0130684	FALSE	TRUE
SRR1181607	PRJNA239776	calcified tricuspid aortic valve	9.03235	-226.379	3.43403	0.000594674	0.0131229	FALSE	TRUE
ERR832544	PRJEB8949		-237.141	-181.043	3.43055	0.000602361	0.0133447	FALSE	TRUE
SRR2049756	PRJNA285798	blood	-254.18	-180.231	3.43013	0.000603299	0.0133447	FALSE	TRUE
SRR2749735	PRJNA299587	mcf7	-12.6007	11.8087	3.43011	0.000603347	0.0133447	FALSE	TRUE
SRR1038627	PRJNA229959	hek293	199.948	179.829	3.42995	0.000603693	0.0133447	FALSE	TRUE
SRR2148778	PRJNA292133	bone marrow	-252.46	42.4486	3.42992	0.000603766	0.0133447	FALSE	TRUE
SRR1038630	PRJNA229959	hek293	199.822	179.186	3.42958	0.000604505	0.0133503	FALSE	TRUE
SRR578639	PRJNA34535	ovary	10.3083	-120.18	3.42875	0.000606373	0.0133613	FALSE	TRUE
SRR922453	PRJNA209572		-241.714	-99.5154	3.42609	0.000612328	0.0133613	FALSE	TRUE
SRR1537733	PRJNA257661	h9	211.413	-31.3772	3.42421	0.000616594	0.0133613	FALSE	TRUE
SRR542401	PRJNA172761	breast	22.2751	-162.995	3.42329	0.000618689	0.0133751	FALSE	TRUE
SRR1038625	PRJNA229959	hek293	199.722	179.267	3.42283	0.000619723	0.0133751	FALSE	TRUE
SRR934632	PRJNA210428	breast	18.2213	48.2325	3.42258	0.00062029	0.0133751	FALSE	TRUE
SRR1313291	PRJNA251404	blood	-218.129	-181.604	3.42069	0.000624617	0.0134721	FALSE	TRUE
SRR1033458	PRJNA215685	hek293	196.865	170.84	3.42034	0.000625431	0.0134801	FALSE	TRUE
SRR1038637	PRJNA229959	hek293	199.332	178.632	3.42026	0.00062561	0.0134801	FALSE	TRUE
SRR398213	PRJNA156297	293t	201.102	176.599	3.41995	0.000626337	0.0134801	FALSE	TRUE
SRR3236034	PRJNA315611	blood	-220.48	-167.152	3.4174	0.000632229	0.0135484	FALSE	TRUE
SRR073780	PRJNA153913		41.3135	74.4191	3.41581	0.000635931	0.0135632	FALSE	TRUE
SRR1567906	PRJNA260186	hela	74.2361	141.312	3.41548	0.000636689	0.0135632	FALSE	TRUE
SRR2052802	PRJNA285953	blood	-250.228	-186.249	3.4134	0.000641577	0.0135971	FALSE	TRUE
SRR640259	PRJNA184717		200.29	-41.9622	3.41338	0.000641613	0.0135971	FALSE	TRUE
SRR3082430	PRJNA307630	Human embryonic kidney	198.584	167.474	3.41273	0.000643168	0.0135971	FALSE	TRUE
SRR896830	PRJNA208369		89.2149	-106.006	3.40882	0.000652453	0.013753	FALSE	TRUE
SRR896724	PRJNA208369		12.5024	-23.3902	3.40541	0.000660655	0.014	FALSE	TRUE
SRR1654908	PRJNA269043	h1	220.431	-7.53178	3.40474	0.00066226	0.0140049	FALSE	TRUE
SRR398212	PRJNA156297	293t	201.468	177.02	3.40258	0.00066753	0.0140549	FALSE	TRUE
SRR037166	PRJNA125337		259.432	-8.33252	3.40254	0.00066763	0.0140549	FALSE	TRUE
SRR1784138	PRJNA274258	T-cells	-250.527	-77.6985	3.40226	0.000668313	0.0140645	FALSE	TRUE
SRR846955	PRJNA201433	blood	-232.043	-168.902	3.40147	0.000670242	0.0140756	FALSE	TRUE
SRR896670	PRJNA208369		-63.5796	-16.6064	3.40135	0.000670531	0.0140756	FALSE	TRUE
SRR521526	SRP014320	mcf7	-19.0222	2.005	3.39809	0.000678571	0.0141954	FALSE	TRUE
SRR427099	PRJNA155821	hepg2	-95.7077	91.9587	3.39784	0.000679205	0.0141954	FALSE	TRUE
SRR2001845	PRJNA282593		205.305	-38.6541	3.39713	0.000680967	0.014248	FALSE	TRUE
SRR1038623	PRJNA229959	hek293	199.343	179.727	3.39646	0.000682639	0.0142606	FALSE	TRUE
SRR1422907	PRJNA252962	t Na?»ve	-246.106	-70.9893	3.39279	0.000691846	0.01451	FALSE	TRUE
SRR553464	PRJNA174350	neutrophils	-257.052	-149.115	3.39234	0.000692988	0.01451	FALSE	TRUE
SRR2443159	PRJNA294187	blood	-229.74	-193.385	3.39095	0.000696515	0.0145563	FALSE	TRUE
SRR1576466	PRJNA261255	ipsc	197.596	-40.7442	3.38946	0.000700304	0.0145563	FALSE	TRUE
SRR392882	PRJNA150409		103.358	37.4941	3.38945	0.000700328	0.0145563	FALSE	TRUE
SRR1548719	PRJNA258165		194.605	171.417	3.38752	0.000705288	0.0146142	FALSE	TRUE
SRR1038624	PRJNA229959	hek293	199.577	179.015	3.38743	0.000705502	0.0146142	FALSE	TRUE
SRR2443221	PRJNA294187	blood	-232.166	-198.002	3.38606	0.000709031	0.0146782	FALSE	TRUE
SRR896837	PRJNA208369		89.6897	-105.794	3.3813	0.000721439	0.0148281	FALSE	TRUE
ERR978175	PRJEB10204	pancreas	8.04945	68.8199	3.38124	0.000721588	0.0148281	FALSE	TRUE
SRR898284	PRJNA208369		39.6792	-21.7449	3.37895	0.00072762	0.0149493	FALSE	TRUE
SRR2443259	PRJNA294187	blood	-228.438	-192.965	3.3769	0.000733087	0.015035	FALSE	TRUE
DRR006374	PRJDB2573		-248.218	-171.442	3.37589	0.00073577	0.0150582	FALSE	TRUE
SRR896716	PRJNA208369		12.2222	-23.0919	3.37553	0.000736747	0.0150697	FALSE	TRUE
SRR836532	PRJNA200967		198.206	-43.9335	3.37495	0.000738291	0.0150697	FALSE	TRUE
SRR1118397	PRJNA235198	ipsc	199.567	-46.5249	3.37441	0.000739737	0.0150964	FALSE	TRUE
SRR897479	PRJNA208369		32.7249	-4.16786	3.37366	0.000741754	0.0150964	FALSE	TRUE
SRR1299758	PRJNA248665	h1	252.705	-20.5408	3.37166	0.000747173	0.0151767	FALSE	TRUE
SRR3146491	PRJNA310988	monocytes	-244.042	-6.6017	3.37127	0.000748214	0.0151767	FALSE	TRUE
SRR1648608	PRJNA266932	mcf7	-27.1808	6.42184	3.3702	0.000751139	0.0152111	FALSE	TRUE
SRR031953	PRJNA122271	lcl	-144.722	47.7045	3.3689	0.000754683	0.0152865	FALSE	TRUE
SRR898296	PRJNA208369		42.7454	-36.5201	3.36817	0.000756693	0.0152973	FALSE	TRUE
SRR3235827	PRJNA315611	blood	-217.163	-168.734	3.36813	0.000756794	0.0152973	FALSE	TRUE
SRR1060778	PRJNA232593	blood	-215.082	-184.589	3.3676	0.000758265	0.0153338	FALSE	TRUE
SRR1636957	PRJNA266045	heart	82.0295	-391.134	3.36749	0.000758552	0.0153338	FALSE	TRUE
SRR1656509	PRJNA267697	blood	-238.081	-199.819	3.36712	0.000759569	0.0153338	FALSE	TRUE
SRR542383	PRJNA172761	breast	-7.89166	-139.212	3.36621	0.000762095	0.0153485	FALSE	TRUE
SRR1268069	PRJNA246060	blood	-231.728	-195.239	3.36591	0.000762926	0.0153596	FALSE	TRUE
SRR896833	PRJNA208369		89.5392	-106.416	3.36528	0.00076467	0.0153741	FALSE	TRUE
SRR1648602	PRJNA266932	mcf7	-25.9543	7.57059	3.36137	0.000775581	0.0155079	FALSE	TRUE
SRR1662327	PRJNA268434	mda231	67.2122	84.6947	3.36126	0.000775874	0.0155338	FALSE	TRUE
SRR2038469	PRJNA265099	hues13	252.193	-11.3067	3.35987	0.000779792	0.0155856	FALSE	TRUE
SRR1663121	PRJNA268504	brain	195.411	-55.3117	3.35862	0.00078333	0.0156447	FALSE	TRUE
SRR2938945	PRJNA302893	hct116	94.9875	238.589	3.3566	0.000789068	0.0157313	FALSE	TRUE
SRR069060	PRJNA79791		-211.998	156.215	3.35658	0.000789138	0.0157313	FALSE	TRUE
SRR1662330	PRJNA268434	mda231	67.5304	85.3472	3.35503	0.000793564	0.015777	FALSE	TRUE
SRR1551032	PRJNA258216	blood	-236.616	-176.338	3.35462	0.000794728	0.015777	FALSE	TRUE
SRR925689	PRJNA210428	breast	39.7701	74.3508	3.35436	0.000795491	0.0157801	FALSE	TRUE
SRR934964	PRJNA212047	brain	183.096	-134.406	3.3521	0.000802015	0.0158902	FALSE	TRUE
SRR1726359	PRJNA270845	hmc-p6	101.604	56.0439	3.35099	0.000805246	0.0159556	FALSE	TRUE
SRR3235903	PRJNA315611	blood	-218.572	-161.407	3.34985	0.000808562	0.0160237	FALSE	TRUE
SRR1274539	PRJNA246387	h1	240.303	-19.7407	3.34898	0.0008111	0.0160517	FALSE	TRUE
SRR536816	PRJNA172723	hepg2	-91.8091	91.3644	3.34845	0.000812656	0.0160619	FALSE	TRUE
DRR006376	PRJDB2573		-247.597	-172.528	3.34752	0.000815378	0.0160972	FALSE	TRUE
SRR2038480	PRJNA265099	hues66	251.042	-9.84443	3.34674	0.00081769	0.016116	FALSE	TRUE
SRR1662326	PRJNA268434	mda231	67.3539	84.3786	3.34653	0.000818295	0.016116	FALSE	TRUE
SRR521479	SRP014320	h1	256.857	-16.7896	3.34537	0.00082173	0.0161184	FALSE	TRUE
ERR832552	PRJEB8949		-236.551	-183.212	3.34457	0.000824093	0.0161184	FALSE	TRUE
ERR832537	PRJEB8949		-238.333	-182.475	3.34428	0.000824972	0.0161286	FALSE	TRUE
SRR1377224	PRJNA252429	muscle	69.5577	-256.042	3.34367	0.000826778	0.0161606	FALSE	TRUE
SRR2925700	PRJNA301337		-226.334	-170.161	3.3426	0.000829983	0.016179	FALSE	TRUE
SRR896680	PRJNA208369		-61.3668	-16.789	3.34235	0.000830731	0.016179	FALSE	TRUE
SRR597897	PRJNA178020		257.533	-20.0258	3.33753	0.000845273	0.0163512	FALSE	TRUE
SRR1556222	PRJNA259212	low passage primary melanoma cultures	62.3859	27.7956	3.33646	0.000848521	0.0163512	FALSE	TRUE
SRR345211	PRJNA154623	h9	247.341	-12.0317	3.33496	0.000853113	0.0163833	FALSE	TRUE
SRR1656464	PRJNA267697	blood	-236.386	-194.166	3.33447	0.000854618	0.0163885	FALSE	TRUE
SRR2071723	PRJNA287562	neutrophils	-257.099	-149.416	3.33389	0.000856414	0.0163885	FALSE	TRUE
SRR2049677	PRJNA285798	blood	-251.199	-195.401	3.33277	0.000859853	0.0164183	FALSE	TRUE
SRR1956814	PRJNA280568		195.813	-40.6103	3.33248	0.00086075	0.0164183	FALSE	TRUE
SRR1038626	PRJNA229959	hek293	199.474	179.845	3.33241	0.000860983	0.0164183	FALSE	TRUE
SRR1784137	PRJNA274258	T-cells	-250.648	-77.9022	3.33087	0.000865746	0.0164975	FALSE	TRUE
SRR1947742	PRJNA279975	hek293	190.243	166.839	3.33032	0.00086747	0.0165	FALSE	TRUE
SRR2049783	PRJNA285798	blood	-253.03	-189.112	3.32986	0.000868905	0.0165004	FALSE	TRUE
SRR1839804	PRJNA277352	blood	-219.125	-169.747	3.32983	0.000868995	0.0165004	FALSE	TRUE
SRR1947740	PRJNA279975	hek293	190.6	167.229	3.32544	0.000882786	0.0168582	FALSE	TRUE
SRR2038464	PRJNA265099	h9	252.382	-12.0609	3.32453	0.000885676	0.0168861	FALSE	TRUE
SRR2038486	PRJNA265099	hipsc18	252.766	-10.0112	3.32414	0.000886906	0.0168861	FALSE	TRUE
SRR3235810	PRJNA315611	blood	-218.531	-169.451	3.32086	0.000897394	0.0170148	FALSE	TRUE
SRR3235925	PRJNA315611	blood	-218.304	-167.064	3.32066	0.000898047	0.0170169	FALSE	TRUE
SRR922450	PRJNA209572		-242.712	-97.8391	3.31925	0.000902586	0.0170443	FALSE	TRUE
SRR2443185	PRJNA294187	blood	-228.785	-195.286	3.31883	0.000903941	0.0170625	FALSE	TRUE
SRR896832	PRJNA208369		90.6568	-106.696	3.3178	0.000907287	0.0170737	FALSE	TRUE
ERR338416	PRJEB4204	keratinocyte	25.3468	79.0204	3.31776	0.000907419	0.0170737	FALSE	TRUE
SRR031962	PRJNA122271	lcl	-142.213	49.5018	3.31719	0.00090929	0.0171128	FALSE	TRUE
ERR862940	PRJEB7955	h9	375.234	-15.0369	3.31714	0.000909444	0.0171128	FALSE	TRUE
SRR2049757	PRJNA285798	blood	-250.076	-191.145	3.31657	0.00091129	0.0171239	FALSE	TRUE
SRR828799	PRJNA197326		102.756	56.3613	3.31587	0.000913589	0.0171439	FALSE	TRUE
SRR3235963	PRJNA315611	blood	-217.064	-172.021	3.31437	0.000918504	0.0172156	FALSE	TRUE
SRR191644	PRJNA140583	breast	4.29624	-135.799	3.31292	0.00092328	0.0172981	FALSE	TRUE
SRR896863	PRJNA208369		99.9591	-98.8513	3.31153	0.000927879	0.0173574	FALSE	TRUE
SRR2443173	PRJNA294187	blood	-231.194	-198.814	3.31057	0.000931056	0.0173889	FALSE	TRUE
SRR2148780	PRJNA292133	bone marrow	-252.369	42.4078	3.30993	0.00093319	0.0174012	FALSE	TRUE
SRR925700	PRJNA210428	breast	18.8107	47.9676	3.3099	0.000933281	0.0174012	FALSE	TRUE
SRR597905	PRJNA178020		256.699	-10.0977	3.30958	0.000934364	0.0174118	FALSE	TRUE
SRR2049749	PRJNA285798	blood	-251.65	-194.96	3.30863	0.000937535	0.0174292	FALSE	TRUE
SRR447185	PRJNA153783	brain	191.479	-49.4812	3.30859	0.000937669	0.0174292	FALSE	TRUE
SRR1551025	PRJNA258216	blood	-238.974	-178.623	3.30754	0.000941182	0.0174828	FALSE	TRUE
SRR1747972	PRJNA252962	t TEFF	-248.216	-74.6112	3.30658	0.000944423	0.0174966	FALSE	TRUE
ERR792542	PRJEB8893	h1	189.834	-35.3925	3.30651	0.000944672	0.0174966	FALSE	TRUE
SRR897067	PRJNA208369		54.9272	-20.5977	3.30615	0.00094589	0.0175	FALSE	TRUE
SRR1038632	PRJNA229959	hek293	199.45	178.104	3.30491	0.000950061	0.0175496	FALSE	TRUE
ERR1102007	PRJEB11541	hek293	200.826	167.227	3.30486	0.000950251	0.0175496	FALSE	TRUE
SRR387429	SRP009316	blood	-206.409	161.285	3.30462	0.000951042	0.0175496	FALSE	TRUE
SRR3235823	PRJNA315611	blood	-218.844	-163.585	3.30307	0.000956331	0.0175768	FALSE	TRUE
SRR1949836	PRJNA280078	blood	-235.533	-140.71	3.30302	0.000956493	0.0175768	FALSE	TRUE
SRR2001841	PRJNA282593		221.839	-29.9448	3.30281	0.000957206	0.0175853	FALSE	TRUE
SRR2148779	PRJNA292133	bone marrow	-252.395	42.2352	3.30056	0.000964926	0.0177279	FALSE	TRUE
SRR3470655	PRJNA320221		37.8317	68.5332	3.29993	0.000967103	0.0177582	FALSE	TRUE
SRR1743975	PRJNA271704	T-cells	-233.721	-54.7579	3.29987	0.000967303	0.0177582	FALSE	TRUE
SRR2443160	PRJNA294187	blood	-232.697	-189.93	3.29799	0.000973804	0.0178281	FALSE	TRUE
ERR791950	PRJEB8872	h1	216.123	-23.3646	3.29702	0.000977178	0.0178514	FALSE	TRUE
SRR896725	PRJNA208369		12.5079	-23.6663	3.29555	0.000982303	0.0178908	FALSE	TRUE
SRR3236040	PRJNA315611	blood	-220.736	-165.635	3.29475	0.000985089	0.0179259	FALSE	TRUE
SRR1593516	PRJNA262675	mcf7	193.512	177.987	3.2944	0.000986304	0.0179341	FALSE	TRUE
SRR578641	PRJNA34535	ovary	10.6938	-119.67	3.29388	0.000988151	0.0179382	FALSE	TRUE
SRR2049611	PRJNA285798	blood	-256.704	-180.532	3.29278	0.00099203	0.0180416	FALSE	TRUE
SRR2214068	PRJNA294025		74.0692	82.267	3.29051	0.00100005	0.0181459	FALSE	TRUE
SRR534296	PRJNA30709	a549	64.7618	110.154	3.28988	0.00100231	0.0181806	FALSE	TRUE
SRR633588	PRJNA183925		5.16661	-136.218	3.2895	0.00100365	0.0182043	FALSE	TRUE
SRR2443210	PRJNA294187	blood	-231.837	-197.962	3.2889	0.00100581	0.0182133	FALSE	TRUE
SRR2049781	PRJNA285798	blood	-253.231	-190.776	3.28779	0.00100976	0.0183078	FALSE	TRUE
SRR1660341	PRJNA268222	NCCIT cells, hECC	245.99	-21.9567	3.28729	0.00101155	0.0183167	FALSE	TRUE
SRR1272186	PRJNA246308	heart	82.0718	-390.128	3.28675	0.00101351	0.0183444	FALSE	TRUE
ERR832545	PRJEB8949		-236.49	-181.418	3.28632	0.00101505	0.0183654	FALSE	TRUE
SRR2501687	PRJNA296798		249.232	-14.0805	3.28548	0.00101809	0.0184019	FALSE	TRUE
SRR2443147	PRJNA294187	blood	-229.915	-196.651	3.28304	0.00102692	0.0184763	FALSE	TRUE
SRR2443150	PRJNA294187	blood	-230.22	-198.574	3.28289	0.00102747	0.0184763	FALSE	TRUE
SRR1806646	PRJNA275667	hek293	200.581	171.232	3.28284	0.00102766	0.0184763	FALSE	TRUE
SRR1947743	PRJNA279975	hek293	189.681	167.931	3.28282	0.00102775	0.0184763	FALSE	TRUE
SRR2557132	PRJNA297763	hek293	193.863	179.173	3.28269	0.00102823	0.0184763	FALSE	TRUE
SRR1747968	PRJNA252962	t TFH	-247.535	-74.3295	3.28197	0.00103085	0.0184924	FALSE	TRUE
SRR574820	PRJNA175529	h1	258.676	-19.3756	3.28171	0.00103178	0.0184924	FALSE	TRUE
SRR836531	PRJNA200967		198.022	-45.952	3.28096	0.00103456	0.0185151	FALSE	TRUE
ERR266332	PRJEB1195		192.935	-39.1084	3.2799	0.00103842	0.0185508	FALSE	TRUE
SRR039633	PRJNA120729	brain	188.401	-220.802	3.27936	0.00104042	0.0185508	FALSE	TRUE
SRR1743982	PRJNA271704	T-cells	-232.207	-51.3986	3.27802	0.0010454	0.0185881	FALSE	TRUE
SRR392896	PRJNA150409		102.547	38.1746	3.27738	0.00104774	0.0185881	FALSE	TRUE
ERR832557	PRJEB8949		-233.825	-183.019	3.27726	0.00104818	0.0185881	FALSE	TRUE
SRR1640717	PRJNA266431		202.446	-31.8246	3.2771	0.0010488	0.0185881	FALSE	TRUE
SRR1274567	PRJNA246387	h1	240.514	-21.9693	3.27644	0.00105123	0.0185881	FALSE	TRUE
SRR896848	PRJNA208369		91.877	-105.749	3.27578	0.00105371	0.0185881	FALSE	TRUE
SRR3235891	PRJNA315611	blood	-220.429	-167.562	3.27459	0.00105817	0.0185881	FALSE	TRUE
SRR2051037	PRJNA285874	hepg2	-92.3028	90.5022	3.27423	0.00105949	0.0185881	FALSE	TRUE
SRR3235914	PRJNA315611	blood	-217.763	-166.914	3.274	0.00106036	0.0185881	FALSE	TRUE
SRR3235930	PRJNA315611	blood	-218.269	-168.588	3.27212	0.00106746	0.018646	FALSE	TRUE
ERR832558	PRJEB8949		-234.682	-183.025	3.27112	0.00107121	0.0187444	FALSE	TRUE
SRR828802	PRJNA197326		102.347	55.2651	3.26981	0.0010762	0.0188095	FALSE	TRUE
SRR2096447	PRJNA289483	Cranial neural crest cells (CNCCs)	213.121	-27.2626	3.26885	0.00107984	0.0188682	FALSE	TRUE
SRR896676	PRJNA208369		-64.3302	-16.5888	3.2682	0.00108236	0.0189274	FALSE	TRUE
SRR2644789	PRJNA298669		77.5952	78.3913	3.26465	0.00109599	0.0190805	FALSE	TRUE
SRR805878	PRJNA197199	mcf7	-22.4929	-0.45855	3.26458	0.00109626	0.0190805	FALSE	TRUE
SRR1182137	PRJNA237340	intestine	-38.9516	-154.571	3.26398	0.0010986	0.0191071	FALSE	TRUE
SRR031956	PRJNA122271	lcl	-143.842	48.2939	3.26292	0.00110269	0.0191285	FALSE	TRUE
SRR896665	PRJNA208369		-63.3459	-16.7431	3.26234	0.00110497	0.0191354	FALSE	TRUE
SRR896700	PRJNA208369		12.8614	-21.4712	3.26151	0.00110821	0.0191995	FALSE	TRUE
DRR006466	PRJDB2573		-247.621	-176.151	3.26141	0.00110858	0.0192	FALSE	TRUE
SRR2052672	PRJNA285953	blood	-241.818	-189.805	3.26016	0.00111351	0.019208	FALSE	TRUE
SRR1661555	PRJNA268365	hek293	196.571	172.018	3.25972	0.0011152	0.019208	FALSE	TRUE
SRR1385245	PRJNA252615		104.126	39.0892	3.25955	0.0011159	0.019208	FALSE	TRUE
SRR1656564	PRJNA267697	blood	-239.028	-198.331	3.25914	0.0011175	0.019208	FALSE	TRUE
SRR536813	PRJNA172723	hepg2	-95.6613	91.0519	3.25824	0.00112106	0.019208	FALSE	TRUE
SRR1648605	PRJNA266932	mcf7	-26.3461	8.32701	3.25823	0.00112111	0.019208	FALSE	TRUE
SRR2557133	PRJNA297763	hek293	193.576	179.838	3.25693	0.00112625	0.0192351	FALSE	TRUE
SRR1274543	PRJNA246387	h1	243.698	-18.7443	3.25688	0.00112646	0.0192351	FALSE	TRUE
SRR1586372	PRJNA262146	Neural stem cell	208.569	-35.8818	3.25447	0.00113605	0.0193684	FALSE	TRUE
SRR057654	PRJNA128733	prostate	5.99131	-114.058	3.25439	0.00113635	0.0193684	FALSE	TRUE
SRR3235978	PRJNA315611	blood	-214.039	-170.848	3.25437	0.00113642	0.0193684	FALSE	TRUE
SRR578642	PRJNA34535	ovary	10.4023	-120.282	3.25407	0.00113765	0.0194	FALSE	TRUE
SRR1038636	PRJNA229959	hek293	198.997	178.585	3.25368	0.0011392	0.0194077	FALSE	TRUE
SRR828801	PRJNA197326	a549	102.492	55.3174	3.24953	0.00115597	0.0195831	FALSE	TRUE
SRR3353334	PRJNA317919	breast	-0.750013	-141.507	3.24891	0.00115846	0.0196144	FALSE	TRUE
SRR1181604	PRJNA239776	calcified tricuspid aortic valve	8.98281	-226.439	3.24749	0.00116429	0.0197155	FALSE	TRUE
SRR1518362	PRJNA255448		186.334	165.543	3.24685	0.00116689	0.0197155	FALSE	TRUE
ERR1338031	PRJEB13167	a549	196.407	-45.0745	3.24683	0.00116696	0.0197155	FALSE	TRUE
SRR2175390	PRJNA293352		196.006	-37.9632	3.24632	0.00116909	0.0197155	FALSE	TRUE
SRR1947744	PRJNA279975	hek293	190.777	167.469	3.24453	0.00117644	0.0198084	FALSE	TRUE
SRR1424750	PRJNA253013	muscle	74.4139	-256.357	3.24431	0.00117734	0.0198147	FALSE	TRUE
ERR1377121	PRJEB13731	fibroblast	114.792	41.1987	3.24258	0.00118454	0.0199261	FALSE	TRUE
SRR1947745	PRJNA279975	hek293	189.958	167.294	3.24257	0.00118458	0.0199261	FALSE	TRUE
SRR2443196	PRJNA294187	blood	-231.112	-193.737	3.24166	0.00118835	0.0199815	FALSE	TRUE
SRR1984165	PRJNA280103		3.54074	-137.6	3.23997	0.0011954	0.0200738	FALSE	TRUE
SRR576926	PRJNA176097	huvec	-52.2931	144.88	3.23968	0.00119666	0.0201046	FALSE	TRUE
SRR514143	PRJNA168981		192.167	-56.1417	3.23892	0.00119982	0.0201412	FALSE	TRUE
ERR266345	PRJEB1195		199.961	-32.8607	3.23831	0.0012024	0.0201471	FALSE	TRUE
SRR3146489	PRJNA310988	monocytes	-243.553	-6.38378	3.23668	0.0012093	0.0202206	FALSE	TRUE
SRR896715	PRJNA208369		12.8125	-23.5966	3.23623	0.00121121	0.0202572	FALSE	TRUE
SRR2038467	PRJNA265099		254.499	-8.52829	3.23599	0.00121223	0.0202693	FALSE	TRUE
SRR031876	PRJNA122271	lcl	-142.908	47.4259	3.23498	0.00121652	0.0202807	FALSE	TRUE
SRR2049771	PRJNA285798	blood	-254.357	-187.054	3.23454	0.00121837	0.0202807	FALSE	TRUE
SRR1662325	PRJNA268434	mda231	66.5587	84.4738	3.23378	0.00122165	0.0203476	FALSE	TRUE
SRR3236013	PRJNA315611	blood	-220.708	-163.966	3.2332	0.00122413	0.0203593	FALSE	TRUE
SRR653028	PRJNA187388	pancreas	121.974	48.8575	3.23171	0.0012305	0.0204192	FALSE	TRUE
ERR833255	PRJEB8960		-231.864	-179.764	3.23132	0.0012322	0.020425	FALSE	TRUE
SRR897407	PRJNA208369		33.236	-8.14218	3.22962	0.00123954	0.0204537	FALSE	TRUE
SRR2049655	PRJNA285798	blood	-252.782	-180.438	3.22961	0.00123958	0.0204537	FALSE	TRUE
SRR1020625	PRJNA225616	h1	257.897	-18.5429	3.22961	0.00123959	0.0204537	FALSE	TRUE
SRR2038463	PRJNA265099	h1	253.978	-7.49108	3.22932	0.00124084	0.0204537	FALSE	TRUE
SRR1656482	PRJNA267697	blood	-238.074	-200.163	3.22691	0.00125137	0.0207358	FALSE	TRUE
ERR338423	PRJEB4204	keratinocyte	24.2242	79.5153	3.22687	0.00125151	0.0207358	FALSE	TRUE
SRR542402	PRJNA172761	breast	21.8268	-162.713	3.22475	0.00126085	0.0207903	FALSE	TRUE
SRR553461	PRJNA174350	neutrophils	-257.406	-149.533	3.22411	0.00126363	0.0207903	FALSE	TRUE
SRR2049743	PRJNA285798	blood	-254.114	-187.521	3.22313	0.00126797	0.0207903	FALSE	TRUE
ERR832559	PRJEB8949		-233.605	-183.404	3.22201	0.00127293	0.0207903	FALSE	TRUE
SRR2052684	PRJNA285953	blood	-243.904	-192.323	3.22179	0.00127391	0.0207903	FALSE	TRUE
SRR791065	PRJNA193673	breast	46.841	65.1559	3.2215	0.0012752	0.0207903	FALSE	TRUE
SRR1949829	PRJNA280078	blood	-223.408	-166.078	3.22135	0.00127589	0.0207903	FALSE	TRUE
SRR1956821	PRJNA280568		196.483	-40.8942	3.22088	0.00127796	0.0207903	FALSE	TRUE
ERR266342	PRJEB1195		254.695	-21.3498	3.21881	0.00128725	0.020866	FALSE	TRUE
SRR521480	SRP014320	h1	257.239	-16.2892	3.21706	0.00129513	0.0209112	FALSE	TRUE
SRR2488739	PRJNA296543		35.607	-29.5201	3.21564	0.00130155	0.0209735	FALSE	TRUE
ERR207985	PRJEB1195		253.135	-20.8903	3.21562	0.00130161	0.0209735	FALSE	TRUE
SRR2052722	PRJNA285953	blood	-240.957	-189.556	3.21518	0.00130361	0.0209735	FALSE	TRUE
SRR2148767	PRJNA292133	bone marrow	-253.371	29.8147	3.21426	0.00130782	0.0209735	FALSE	TRUE
SRR3235882	PRJNA315611	blood	-213.465	-169.932	3.21277	0.00131461	0.02103	FALSE	TRUE
SRR3236028	PRJNA315611	blood	-221.005	-165.961	3.21273	0.00131479	0.02103	FALSE	TRUE
SRR031628	PRJNA259585	h1	254.373	-19.7043	3.21202	0.00131806	0.0210582	FALSE	TRUE
SRR073729	PRJNA153913		196.198	176.669	3.21114	0.00132209	0.0211105	FALSE	TRUE
SRR1222587	PRJNA244070	brain	210.837	-216.154	3.2102	0.00132644	0.0211254	FALSE	TRUE
SRR1648448	PRJNA254534	hek293	199.986	176.689	3.20975	0.00132849	0.0211482	FALSE	TRUE
SRR1313293	PRJNA251404	blood	-217.91	-182.302	3.20873	0.00133321	0.0212178	FALSE	TRUE
SRR898247	PRJNA208369		42.0644	-32.5049	3.20665	0.00134289	0.0213551	FALSE	TRUE
SRR2049774	PRJNA285798	blood	-252.262	-187.064	3.20643	0.00134392	0.0213551	FALSE	TRUE
SRR1067060	PRJNA34535		248.063	-10.5515	3.20434	0.0013537	0.0214402	FALSE	TRUE
SRR2443220	PRJNA294187	blood	-228.248	-195.978	3.20407	0.00135501	0.0214543	FALSE	TRUE
ERR1338027	PRJEB13167		195.974	-45.5657	3.20388	0.00135588	0.0214543	FALSE	TRUE
SRR1616922	PRJNA264334	m410	66.0852	75.7746	3.20009	0.00137387	0.0216252	FALSE	TRUE
SRR2049632	PRJNA285798	blood	-252.515	-189.571	3.19986	0.00137493	0.0216252	FALSE	TRUE
SRR1181618	PRJNA239776	non-calcified tricuspid valve	8.60482	-226.137	3.19776	0.00138498	0.0217735	FALSE	TRUE
SRR898264	PRJNA208369		39.3034	-26.0259	3.19601	0.00139344	0.0218354	FALSE	TRUE
SRR1768049	PRJNA273277		108.552	56.7687	3.19566	0.00139509	0.0218354	FALSE	TRUE
SRR2493706	PRJNA296543		35.1567	-29.4383	3.19561	0.00139538	0.0218354	FALSE	TRUE
SRR3144573	PRJNA306804	hela	72.7562	133.815	3.19495	0.00139855	0.0218621	FALSE	TRUE
SRR2038482	PRJNA265099	hipsc11c	254.814	-8.00575	3.19327	0.00140672	0.0219392	FALSE	TRUE
SRR3236050	PRJNA315611	blood	-224.939	-177.092	3.19165	0.0014146	0.0219954	FALSE	TRUE
SRR897121	PRJNA208369		30.2614	-6.18363	3.1886	0.00142961	0.0221861	FALSE	TRUE
SRR3236066	PRJNA315611	blood	-214.896	-166.04	3.18722	0.00143647	0.0222766	FALSE	TRUE
SRR578640	PRJNA34535	ovary	10.6967	-119.918	3.18679	0.00143862	0.0222915	FALSE	TRUE
SRR1662324	PRJNA268434	mda231	66.2367	84.8678	3.18575	0.00144381	0.0222915	FALSE	TRUE
ERR978172	PRJEB10204	pancreas	8.77194	69.1039	3.18498	0.00144764	0.0223286	FALSE	TRUE
SRR1693618	PRJNA264090	h1	223.316	-12.3223	3.18417	0.00145171	0.022333	FALSE	TRUE
SRR031892	PRJNA122271	lcl	-141.11	51.6331	3.18374	0.00145384	0.0223559	FALSE	TRUE
SRR1567909	PRJNA260186	hela	74.1255	142.958	3.18372	0.00145393	0.0223559	FALSE	TRUE
SRR3235966	PRJNA315611	blood	-220.328	-165.467	3.18351	0.001455	0.0223559	FALSE	TRUE
SRR1548720	PRJNA258165		195.267	171.645	3.18267	0.00145926	0.0224224	FALSE	TRUE
SRR846936	PRJNA201433	blood	-230.78	-166.465	3.18214	0.0014619	0.0224309	FALSE	TRUE
SRR3236007	PRJNA315611	blood	-218.641	-161.987	3.17909	0.00147737	0.0226126	FALSE	TRUE
SRR3576744	PRJNA322427		36.4051	61.7955	3.17827	0.00148154	0.0226787	FALSE	TRUE
SRR896703	PRJNA208369		13.3661	-21.6174	3.17729	0.00148661	0.0227022	FALSE	TRUE
SRR1038631	PRJNA229959	hek293	199.939	178.79	3.177	0.00148807	0.022712	FALSE	TRUE
SRR393829	SRP009840	blood	-250.832	59.2566	3.17606	0.00149289	0.0227594	FALSE	TRUE
SRR926259	PRJNA209481		39.3463	81.9621	3.17597	0.00149338	0.0227635	FALSE	TRUE
ERR832546	PRJEB8949		-237.688	-181.244	3.17503	0.00149819	0.0227868	FALSE	TRUE
ERR862958	PRJEB7955	h9	375.577	-15.5281	3.17395	0.00150378	0.0228268	FALSE	TRUE
SRR1201252	PRJNA242346		28.9173	-118.371	3.17353	0.00150595	0.0228643	FALSE	TRUE
SRR898248	PRJNA208369		42.8284	-33.1516	3.17345	0.00150639	0.0228667	FALSE	TRUE
SRR1182132	PRJNA237340	brain	212.344	-219.226	3.17225	0.00151261	0.0229304	FALSE	TRUE
SRR897463	PRJNA208369		31.7753	-26.5638	3.17128	0.0015177	0.0229661	FALSE	TRUE
SRR3235911	PRJNA315611	blood	-218.461	-166.877	3.16977	0.00152562	0.0229817	FALSE	TRUE
SRR3235783	PRJNA315611	blood	-219.923	-168.751	3.16955	0.00152674	0.0229817	FALSE	TRUE
SRR1182138	PRJNA237340	stomach	-36.9806	-152.018	3.16891	0.00153012	0.0229861	FALSE	TRUE
SRR2142326	PRJNA291824	cord blood	-252.795	-83.4798	3.16878	0.00153081	0.0229861	FALSE	TRUE
SRR2142327	PRJNA291824	cord blood	-252.706	-87.0588	3.16625	0.00154418	0.0231471	FALSE	TRUE
SRR2049604	PRJNA285798	blood	-249.699	-188.884	3.16624	0.00154422	0.0231471	FALSE	TRUE
ERR266330	PRJEB1195		200.338	-32.7636	3.16375	0.00155753	0.0233186	FALSE	TRUE
SRR3235900	PRJNA315611	blood	-216.868	-165.141	3.16315	0.00156074	0.0233407	FALSE	TRUE
SRR1957705	PRJNA280474	blood	-226.232	-168.219	3.1624	0.00156477	0.0233535	FALSE	TRUE
DRR006412	PRJDB2573		-248.647	-173.861	3.16235	0.001565	0.0233535	FALSE	TRUE
SRR3147779	PRJNA311008	huvec	-59.1363	145.428	3.16217	0.00156601	0.0233535	FALSE	TRUE
SRR031945	PRJNA122271	lcl	-141.585	49.3251	3.16138	0.00157022	0.0234066	FALSE	TRUE
SRR1027597	PRJNA227155	ipsc	191.911	-43.0843	3.16109	0.00157178	0.023412	FALSE	TRUE
SRR3353257	PRJNA317919	breast	-2.25903	-137.355	3.16096	0.00157248	0.023412	FALSE	TRUE
SRR927191	PRJNA210787	caco-2	29.5668	76.8955	3.16071	0.00157384	0.0234356	FALSE	TRUE
SRR1167725	PRJNA237955	NGN3-eGFP Positive cells	197.64	-35.2765	3.15885	0.00158395	0.0234992	FALSE	TRUE
SRR1662321	PRJNA268434	mda231	66.4497	84.5165	3.15814	0.00158778	0.023541	FALSE	TRUE
SRR1915568	PRJNA278279	neutrophils	-258.274	-146.722	3.15619	0.00159844	0.0236547	FALSE	TRUE
SRR836528	PRJNA200967		199.558	-44.4107	3.15605	0.00159922	0.0236547	FALSE	TRUE
SRR315116	PRJNA138597		-191.068	231.713	3.15422	0.0016093	0.0237419	FALSE	TRUE
SRR2049714	PRJNA285798	blood	-252.606	-192.854	3.15273	0.00161751	0.0238324	FALSE	TRUE
SRR898418	PRJNA208369		112.203	-105.078	3.15249	0.00161887	0.0238324	FALSE	TRUE
SRR1268070	PRJNA246060	blood	-233.248	-187.423	3.15241	0.00161928	0.0238324	FALSE	TRUE
ERR832547	PRJEB8949		-236.856	-181.644	3.15231	0.00161982	0.0238324	FALSE	TRUE
SRR1313289	PRJNA251404	blood	-218.249	-178.391	3.15215	0.00162071	0.0238324	FALSE	TRUE
SRR1956824	PRJNA280568		196.21	-41.1705	3.15138	0.001625	0.023879	FALSE	TRUE
SRR521475	SRP014320	hepg2	-98.2449	92.8256	3.15	0.00163272	0.0239557	FALSE	TRUE
SRR2443242	PRJNA294187	blood	-228.733	-195.899	3.14521	0.00165968	0.0242911	FALSE	TRUE
DRR006451	PRJDB2573		-249.003	-173.001	3.14468	0.00166271	0.0242911	FALSE	TRUE
SRR3235858	PRJNA315611	blood	-211.651	-168.216	3.14281	0.00167333	0.0244081	FALSE	TRUE
SRR1025676	PRJNA227025	jeko-1	-211.043	155.325	3.14271	0.0016739	0.0244081	FALSE	TRUE
SRR2214039	PRJNA294025		74.6277	81.1911	3.14213	0.00167724	0.0244468	FALSE	TRUE
SRR1640718	PRJNA266431		203.058	-32.2854	3.14152	0.00168072	0.024448	FALSE	TRUE
ERR338431	PRJEB4204	keratinocyte	22.9658	80.0785	3.13784	0.00170197	0.0246592	FALSE	TRUE
SRR896831	PRJNA208369		89.5858	-106.037	3.13756	0.00170361	0.0246596	FALSE	TRUE
ERR833258	PRJEB8960		-231.318	-179.636	3.1373	0.0017051	0.0246652	FALSE	TRUE
SRR1181605	PRJNA239776	calcified tricuspid aortic valve	8.37626	-226.232	3.1368	0.00170804	0.0246741	FALSE	TRUE
SRR1580548	PRJNA261431	m016x1	66.2367	29.6646	3.13655	0.00170947	0.0246741	FALSE	TRUE
SRR1554444	PRJNA258522	ipsc	213.772	-29.4637	3.1361	0.00171213	0.0246741	FALSE	TRUE
SRR1813960	PRJNA276128	brain	196.575	-54.6125	3.13591	0.0017132	0.0246822	FALSE	TRUE
SRR1562284	PRJNA231896	hek293	192.969	177.375	3.13496	0.00171878	0.0247382	FALSE	TRUE
ERR832554	PRJEB8949		-236.261	-182.782	3.13395	0.00172471	0.0247888	FALSE	TRUE
SRR606890	PRJNA178224	imr90	115.13	63.6122	3.13319	0.00172916	0.0248654	FALSE	TRUE
SRR031952	PRJNA122271	lcl	-143.746	47.4785	3.13189	0.00173683	0.0249105	FALSE	TRUE
SRR2071722	PRJNA287562	neutrophils	-256.977	-149.273	3.13127	0.00174055	0.0249342	FALSE	TRUE
SRR2443189	PRJNA294187	blood	-228.799	-193.856	3.13048	0.00174518	0.0249842	FALSE	TRUE
SRR896692	PRJNA208369		-62.0414	-17.9523	3.13043	0.0017455	0.0249842	FALSE	TRUE
SRR2056325	PRJNA286111		193.071	168.618	3.12764	0.00176214	0.0251176	FALSE	TRUE
SRR896845	PRJNA208369		91.0924	-105.052	3.12679	0.00176724	0.0251436	FALSE	TRUE
SRR1812744	PRJNA276003	B-cells	-312.938	-46.7568	3.12623	0.00177062	0.0251721	FALSE	TRUE
SRR1554445	PRJNA258522	ipsc	205.836	-35.2989	3.12619	0.00177086	0.0251721	FALSE	TRUE
SRR3353293	PRJNA317919	breast	-1.74703	-140.479	3.12598	0.00177216	0.0251746	FALSE	TRUE
SRR1004298	PRJNA222268	brain	215.023	-209.673	3.12384	0.00178506	0.0252883	FALSE	TRUE
SRR3146474	PRJNA310988	monocytes	-244.971	-5.77568	3.12375	0.00178564	0.0252883	FALSE	TRUE
SRR3235887	PRJNA315611	blood	-220.623	-162.629	3.12372	0.0017858	0.0252883	FALSE	TRUE
SRR1485144	PRJNA253866	primary astrocytes	121.946	18.1448	3.12306	0.00178982	0.0252905	FALSE	TRUE
SRR897412	PRJNA208369		34.9689	-10.289	3.12175	0.00179782	0.0253282	FALSE	TRUE
SRR1105567	PRJNA234026		92.1119	-61.9604	3.12091	0.0018029	0.0253536	FALSE	TRUE
SRR1181616	PRJNA239776	non-calcified tricuspid valve	9.14619	-225.681	3.11892	0.00181518	0.0254817	FALSE	TRUE
DRR006441	PRJDB2573		-248.608	-172.716	3.11773	0.0018225	0.0256041	FALSE	TRUE
SRR2049661	PRJNA285798	blood	-255.153	-183.932	3.11759	0.00182335	0.0256166	FALSE	TRUE
DRR006460	PRJDB2573		-248.137	-174.968	3.11634	0.00183114	0.0257524	FALSE	TRUE
SRR3235829	PRJNA315611	blood	-214.047	-167.655	3.11488	0.00184017	0.0258778	FALSE	TRUE
SRR3144583	PRJNA306804	hela	73.2315	135.664	3.11198	0.00185834	0.0260338	FALSE	TRUE
SRR2184526	PRJNA293987	hepg2	-101.112	93.0444	3.11053	0.00186753	0.0261574	FALSE	TRUE
SRR3540235	PRJNA322038	cumulus oophorus cells	-89.6832	-38.9062	3.11049	0.00186774	0.0261574	FALSE	TRUE
SRR2052788	PRJNA285953	blood	-240.221	-190.85	3.10932	0.00187519	0.026243	FALSE	TRUE
SRR1576480	PRJNA261255	ipsc	196.967	-45.8279	3.10909	0.00187662	0.02625	FALSE	TRUE
SRR1385248	PRJNA252615		102.481	40.2995	3.10855	0.00188007	0.0262742	FALSE	TRUE
SRR2443168	PRJNA294187	blood	-229.491	-195.9	3.108	0.00188361	0.0263021	FALSE	TRUE
SRR1057976	PRJNA223168		194.105	-61.3674	3.10578	0.00189777	0.026482	FALSE	TRUE
SRR521482	SRP014320	h1	257.158	-15.8876	3.10565	0.0018986	0.0264837	FALSE	TRUE
SRR031960	PRJNA122271	lcl	-146.189	48.7024	3.1047	0.00190475	0.0265416	FALSE	TRUE
SRR898243	PRJNA208369		42.5599	-32.5257	3.10465	0.00190504	0.0265416	FALSE	TRUE
ERR1338028	PRJEB13167		196.283	-45.2864	3.10318	0.00191451	0.0266109	FALSE	TRUE
SRR032246	PRJNA117631	lcl	-142.786	54.3857	3.1019	0.00192284	0.0266667	FALSE	TRUE
SRR073738	PRJNA153913		29.7504	52.5452	3.10188	0.00192299	0.0266667	FALSE	TRUE
SRR764960	PRJNA191069		215.944	-30.9396	3.10184	0.0019232	0.0266667	FALSE	TRUE
SRR1067051	PRJNA34535		247.815	-10.5075	3.1013	0.00192674	0.0266667	FALSE	TRUE
ERR305393	PRJEB4208	hepg2	-98.3786	92.3798	3.10116	0.00192766	0.0266667	FALSE	TRUE
SRR037173	PRJNA125337		248.64	-15.2378	3.10104	0.0019284	0.0266667	FALSE	TRUE
ERR789387	PRJEB8740	granulocyte	-259.602	-147.942	3.10092	0.00192921	0.0266667	FALSE	TRUE
SRR427101	PRJNA155821	hepg2	-96.7741	92.128	3.1008	0.00193001	0.0266667	FALSE	TRUE
SRR345213	PRJNA154623	h9	246.131	-13.3949	3.10068	0.00193076	0.0266667	FALSE	TRUE
SRR2062198	PRJNA285906		-199.413	119.161	3.09996	0.00193548	0.0266952	FALSE	TRUE
SRR3235819	PRJNA315611	blood	-215.232	-171.18	3.09912	0.00194094	0.0267387	FALSE	TRUE
SRR3540221	PRJNA322038	cumulus oophorus cells	-90.1493	-38.8715	3.09615	0.00196051	0.026989	FALSE	TRUE
SRR3235832	PRJNA315611	blood	-219.11	-161.98	3.09539	0.00196557	0.0270406	FALSE	TRUE
SRR896678	PRJNA208369		-64.0247	-16.7914	3.09528	0.00196628	0.027042	FALSE	TRUE
SRR2148770	PRJNA292133	bone marrow	-252.732	29.6199	3.0945	0.00197148	0.027125	FALSE	TRUE
SRR1385249	PRJNA252615		101.885	40.7222	3.0942	0.00197342	0.027125	FALSE	TRUE
SRR2050927	PRJNA262128	lung	69.1601	114.541	3.09375	0.00197645	0.0271643	FALSE	TRUE
SRR2250384	PRJNA294808	PBMC	-248.35	-179.921	3.09334	0.0019792	0.0271643	FALSE	TRUE
SRR1274578	PRJNA246387	h1	240.674	-23.1857	3.09253	0.0019846	0.0271998	FALSE	TRUE
SRR542404	PRJNA172761	breast	19.8867	-161.177	3.09112	0.00199406	0.02734	FALSE	TRUE
SRR2038485	PRJNA265099	hipsc17b	254.745	-8.06297	3.09092	0.00199539	0.02734	FALSE	TRUE
SRR1004293	PRJNA222268	brain	213.109	-209.706	3.09084	0.00199592	0.02734	FALSE	TRUE
SRR1567910	PRJNA260186	hela	73.7791	142.135	3.09071	0.00199682	0.02734	FALSE	TRUE
SRR521470	SRP014320	hepg2	-98.8273	92.8281	3.08846	0.00201196	0.0274963	FALSE	TRUE
SRR3576775	PRJNA322427		37.0412	62.5781	3.08839	0.00201245	0.0274963	FALSE	TRUE
SRR2184524	PRJNA293987	hepg2	-102.203	91.874	3.08774	0.00201683	0.0274963	FALSE	TRUE
SRR3540236	PRJNA322038	cumulus oophorus cells	-89.1078	-39.3771	3.08771	0.00201702	0.0274963	FALSE	TRUE
SRR1274568	PRJNA246387	h1	240.634	-20.8588	3.08747	0.00201865	0.0274963	FALSE	TRUE
SRR2003927	SRP057855	brain	178.91	-40.5261	3.08746	0.00201874	0.0274963	FALSE	TRUE
SRR3146476	PRJNA310988	monocytes	-245.189	-6.20707	3.08692	0.00202241	0.0275123	FALSE	TRUE
SRR863381	PRJNA203662		4.9064	-135.731	3.08641	0.00202591	0.0275382	FALSE	TRUE
SRR897595	PRJNA208369		117.994	-83.3327	3.0857	0.00203075	0.0276059	FALSE	TRUE
SRR597894	PRJNA178020		259.276	-18.1352	3.08529	0.00203353	0.0276427	FALSE	TRUE
ERR832553	PRJEB8949		-235.919	-183.466	3.08497	0.00203575	0.0276636	FALSE	TRUE
SRR039629	PRJNA120729	brain	187.918	-220.863	3.08456	0.00203852	0.0276696	FALSE	TRUE
SRR2038476	PRJNA265099	hues62	251.572	-9.93289	3.08415	0.00204137	0.0276904	FALSE	TRUE
SRR1118399	PRJNA235198		196.993	-53.1707	3.08356	0.00204538	0.027713	FALSE	TRUE
SRR2049656	PRJNA285798	blood	-249.327	-180.501	3.08319	0.00204792	0.027713	FALSE	TRUE
SRR542394	PRJNA172761	breast	-6.46428	-139.309	3.08267	0.00205152	0.027713	FALSE	TRUE
SRR897415	PRJNA208369		33.8855	-8.28587	3.08096	0.00206332	0.0277864	FALSE	TRUE
SRR1664676	PRJNA268433		200.652	173.358	3.08073	0.00206492	0.0277864	FALSE	TRUE
SRR2049786	PRJNA285798	blood	-253.334	-184.417	3.08027	0.00206813	0.0277994	FALSE	TRUE
SRR1947739	PRJNA279975	hek293	191.031	167.56	3.07981	0.00207132	0.0278005	FALSE	TRUE
SRR896698	PRJNA208369		12.6711	-21.6954	3.07858	0.00207989	0.0278728	FALSE	TRUE
SRR846945	PRJNA201433	blood	-231.364	-168.54	3.07601	0.0020979	0.0280106	FALSE	TRUE
SRR447183	PRJNA153783	brain	191.112	-49.7258	3.07518	0.00210375	0.0280522	FALSE	TRUE
SRR3236061	PRJNA315611	blood	-213.089	-171.645	3.07429	0.00211006	0.0280945	FALSE	TRUE
SRR3235849	PRJNA315611	blood	-217.251	-173.28	3.07369	0.00211428	0.0281012	FALSE	TRUE
SRR3235805	PRJNA315611	blood	-218.188	-171.417	3.07288	0.00212	0.0281744	FALSE	TRUE
SRR639225	PRJNA184402	stomach	44.0881	67.6451	3.07229	0.00212427	0.0281779	FALSE	TRUE
SRR2443208	PRJNA294187	blood	-230.422	-197.109	3.07201	0.00212623	0.0281779	FALSE	TRUE
SRR1951726	PRJNA280230	blood	-237.479	-198.141	3.07075	0.00213524	0.0282997	FALSE	TRUE
DRR006476	PRJDB2573		-249.445	-173.781	3.07059	0.00213637	0.0283053	FALSE	TRUE
SRR896685	PRJNA208369		-61.7075	-17.408	3.06862	0.00215048	0.028494	FALSE	TRUE
SRR1537732	PRJNA257661	h9	242.998	-22.0546	3.06719	0.0021608	0.0285639	FALSE	TRUE
SRR1562283	PRJNA231896	hek293	193.406	177.372	3.06418	0.00218266	0.0287882	FALSE	TRUE
SRR922202	PRJNA209629	granulocyte	-253.802	-148.307	3.06347	0.00218783	0.0288048	FALSE	TRUE
SRR2038491	PRJNA265099		254.818	-9.08781	3.06342	0.00218821	0.0288048	FALSE	TRUE
SRR1182255	PRJNA239814		104.526	64.6779	3.06303	0.00219107	0.0288386	FALSE	TRUE
SRR1182119	PRJNA237340	adrenal gland	-26.5314	-148.24	3.06267	0.00219372	0.0288546	FALSE	TRUE
SRR896699	PRJNA208369		13.2661	-21.0394	3.06259	0.00219429	0.0288546	FALSE	TRUE
SRR039630	PRJNA120729	brain	187.989	-220.758	3.06255	0.00219457	0.0288546	FALSE	TRUE
SRR3236053	PRJNA315611	blood	-213.598	-171.154	3.06177	0.0022003	0.0288651	FALSE	TRUE
SRR948492	PRJNA214428	ALL	-207.707	111.292	3.06051	0.00220959	0.0289513	FALSE	TRUE
SRR846947	PRJNA201433	blood	-231.643	-167.119	3.06032	0.00221101	0.0289513	FALSE	TRUE
SRR896856	PRJNA208369		100.515	-98.5579	3.05877	0.00222247	0.029009	FALSE	TRUE
SRR3576741	PRJNA322427		36.2786	62.4871	3.05767	0.00223069	0.0290662	FALSE	TRUE
SRR2052777	PRJNA285953	blood	-240.18	-186.853	3.05716	0.00223447	0.0290662	FALSE	TRUE
SRR1038638	PRJNA229959	hek293	199.619	178.125	3.05693	0.00223616	0.0290662	FALSE	TRUE
SRR1554442	PRJNA258522	ipsc	212.002	-30.777	3.05661	0.00223854	0.0290662	FALSE	TRUE
SRR1656587	PRJNA267697	blood	-237.634	-198.213	3.05504	0.00225034	0.0291071	FALSE	TRUE
SRR2443152	PRJNA294187	blood	-229.827	-198.867	3.05434	0.00225553	0.0291312	FALSE	TRUE
SRR542382	PRJNA172761	breast	-8.18501	-139.839	3.05434	0.0022556	0.0291312	FALSE	TRUE
SRR1027598	PRJNA227155	ipsc	191.544	-43.4604	3.05164	0.00227598	0.02932	FALSE	TRUE
SRR1567907	PRJNA260186	hela	74.3476	142.024	3.05097	0.00228107	0.0293296	FALSE	TRUE
ERR792540	PRJEB8893	h1	190.715	-37.814	3.05006	0.00228796	0.029391	FALSE	TRUE
SRR898288	PRJNA208369		42.3045	-36.253	3.04964	0.00229117	0.0294008	FALSE	TRUE
ERR266329	PRJEB1195		201.503	-31.2613	3.04882	0.00229745	0.029494	FALSE	TRUE
SRR553465	PRJNA174350	neutrophils	-256.784	-149.774	3.04719	0.00230988	0.0295743	FALSE	TRUE
SRR2049706	PRJNA285798	blood	-250.508	-182.279	3.04719	0.00230994	0.0295743	FALSE	TRUE
SRR1662329	PRJNA268434	mda231	67.9837	86.0448	3.04657	0.00231469	0.0295933	FALSE	TRUE
SRR1661554	PRJNA268365	hek293	196.712	172.313	3.0463	0.00231679	0.0296028	FALSE	TRUE
SRR934879	PRJNA212047	brain	184.407	-135.624	3.04581	0.00232055	0.0296262	FALSE	TRUE
SRR3235975	PRJNA315611	blood	-219.502	-164.442	3.04174	0.00235212	0.0298623	FALSE	TRUE
SRR2049693	PRJNA285798	blood	-251.556	-193.172	3.04033	0.0023632	0.029945	FALSE	TRUE
SRR897055	PRJNA208369		57.4685	-28.76	3.03967	0.00236836	0.0299497	FALSE	TRUE
SRR934631	PRJNA210428	breast	17.9101	47.8066	3.03858	0.00237699	0.0300274	FALSE	TRUE
SRR1182244	PRJNA239814		109.334	66.6118	3.03819	0.00238004	0.0300274	FALSE	TRUE
SRR836183	PRJNA200696	ovary	-91.2378	-38.9065	3.03711	0.00238856	0.0300684	FALSE	TRUE
SRR534303	PRJNA30709	sknsh	79.0174	55.3785	3.03702	0.00238928	0.0300684	FALSE	TRUE
SRR3236080	PRJNA315611	blood	-212.969	-172.313	3.03655	0.00239305	0.0300863	FALSE	TRUE
SRR597909	PRJNA178020		258.113	-8.72886	3.0365	0.00239339	0.0300863	FALSE	TRUE
SRR896681	PRJNA208369		-61.8272	-17.1556	3.03587	0.00239841	0.0300863	FALSE	TRUE
SRR389027	PRJNA151489	a549	66.0493	109.138	3.03546	0.00240172	0.0300863	FALSE	TRUE
SRR897846	PRJNA208369		31.9072	-31.4977	3.03445	0.00240971	0.030168	FALSE	TRUE
ERR1338032	PRJEB13167		196.37	-45.77	3.03324	0.0024194	0.0302404	FALSE	TRUE
SRR2166265	PRJNA284254	epithelial tissue	170.307	-47.1182	3.03287	0.00242237	0.0302992	FALSE	TRUE
SRR1518361	PRJNA255448		185.994	164.782	3.03207	0.00242884	0.0303848	FALSE	TRUE
SRR956940	PRJNA216966	ovary	-89.3962	-39.9725	3.0316	0.00243261	0.0304163	FALSE	TRUE
SRR1743980	PRJNA271704	T-cells	-233.283	-54.0457	3.03099	0.00243753	0.0304605	FALSE	TRUE
SRR896675	PRJNA208369		-63.7808	-17.188	3.02962	0.00244864	0.0305551	FALSE	TRUE
SRR896860	PRJNA208369		100.52	-99.0009	3.02888	0.00245465	0.0305999	FALSE	TRUE
SRR1707913	PRJNA270181	Immortalized prostate cancer cell line	47.0522	114.108	3.02839	0.00245863	0.0306219	FALSE	TRUE
SRR1608520	PRJNA263397	AML	-254.876	38.329	3.02652	0.00247384	0.0307831	FALSE	TRUE
SRR1004312	PRJNA222268	brain	213.36	-208.321	3.02584	0.00247941	0.0308584	FALSE	TRUE
SRR2049666	PRJNA285798	blood	-251.591	-189.622	3.02516	0.00248502	0.0308715	FALSE	TRUE
SRR2049697	PRJNA285798	blood	-252.214	-195.177	3.02337	0.00249979	0.030969	FALSE	TRUE
SRR315114	PRJNA138597		-190.842	232.243	3.02181	0.00251268	0.0310938	FALSE	TRUE
SRR2049631	PRJNA285798	blood	-251.069	-196.028	3.02137	0.00251637	0.0310938	FALSE	TRUE
SRR032258	PRJNA117631	lcl	-143.556	55.2718	3.02125	0.00251736	0.0310938	FALSE	TRUE
SRR897836	PRJNA208369		29.9339	-27.8737	3.02076	0.00252143	0.03112	FALSE	TRUE
SRR1004310	PRJNA222268	brain	209.842	-204.453	3.02031	0.00252516	0.0311592	FALSE	TRUE
SRR896682	PRJNA208369		-61.999	-17.806	3.02003	0.00252753	0.0311665	FALSE	TRUE
SRR1274566	PRJNA246387	h1	244.116	-20.1398	3.01992	0.00252841	0.0311665	FALSE	TRUE
SRR1640716	PRJNA266431		203.342	-31.3008	3.01853	0.00254003	0.0311796	FALSE	TRUE
SRR1028343	PRJNA227902	ipsc	243.784	-23.2393	3.01763	0.00254759	0.0312843	FALSE	TRUE
SRR2443258	PRJNA294187	blood	-228.324	-191.914	3.01726	0.00255073	0.0312843	FALSE	TRUE
SRR1385244	PRJNA252615		104.174	39.0318	3.01554	0.00256523	0.0314241	FALSE	TRUE
SRR2049700	PRJNA285798	blood	-253.222	-188.86	3.01503	0.00256951	0.0314361	FALSE	TRUE
SRR896847	PRJNA208369		90.6714	-106.082	3.01342	0.00258317	0.0315476	FALSE	TRUE
SRR898287	PRJNA208369		42.6917	-37.0293	3.01324	0.00258477	0.0315734	FALSE	TRUE
SRR897085	PRJNA208369		134.457	133.05	3.01249	0.00259117	0.0316336	FALSE	TRUE
SRR896690	PRJNA208369		-61.8185	-17.0835	3.01201	0.00259521	0.0316447	FALSE	TRUE
ERR832539	PRJEB8949		-238.038	-182.633	3.01158	0.00259894	0.0316645	FALSE	TRUE
SRR2052678	PRJNA285953	blood	-240.509	-189.48	3.01033	0.00260965	0.0317075	FALSE	TRUE
DRR006390	PRJDB2573		-248.271	-174.447	3.01031	0.00260983	0.0317075	FALSE	TRUE
ERR833256	PRJEB8960		-231.036	-179.475	3.00985	0.00261375	0.0317075	FALSE	TRUE
ERR579149	PRJEB6971	muscle	76.9733	-256.525	3.00844	0.0026259	0.0318504	FALSE	TRUE
ERR833251	PRJEB8960		-232.724	-180.186	3.00749	0.00263415	0.0319179	FALSE	TRUE
SRR1004297	PRJNA222268	brain	210.741	-205.629	3.00656	0.0026422	0.0319564	FALSE	TRUE
SRR898249	PRJNA208369		41.893	-33.0367	3.00654	0.00264237	0.0319564	FALSE	TRUE
SRR534323	PRJNA30709		-307.245	-55.7161	3.00641	0.00264351	0.0319564	FALSE	TRUE
SRR3235870	PRJNA315611	blood	-219.736	-165.416	3.00594	0.00264762	0.0319564	FALSE	TRUE
SRR1927020	PRJNA279249	brain	205.118	-193.99	3.00538	0.00265247	0.0320166	FALSE	TRUE
ERR103432	PRJEB2939	brain	212.518	-210.728	3.00492	0.00265653	0.0320366	FALSE	TRUE
SRR597898	PRJNA178020		258.169	-19.4038	3.00396	0.00266488	0.032086	FALSE	TRUE
SRR1949822	PRJNA280078	blood	-243.077	-129.333	3.00366	0.00266751	0.0321069	FALSE	TRUE
SRR1422909	PRJNA252962	t Na?»ve	-248.655	-75.8529	3.00323	0.0026713	0.0321181	FALSE	TRUE
SRR2049695	PRJNA285798	blood	-251.607	-195.765	3.00274	0.00267558	0.0321367	FALSE	TRUE
SRR1292696	PRJNA248196	ipsc	251.756	-20.7316	3.00269	0.00267606	0.0321367	FALSE	TRUE
SRR2001844	PRJNA282593		207.106	-37.5719	3.00256	0.00267721	0.0321367	FALSE	TRUE
SRR628229	PRJNA173367	spleen	-0.451873	-125.951	3.00248	0.00267793	0.0321367	FALSE	TRUE
SRR1576470	PRJNA261255	ipsc	209.013	-35.3118	3.00216	0.00268071	0.0321367	FALSE	TRUE
SRR616079	PRJNA179284	blood	-266.394	20.215	3.00216	0.00268073	0.0321367	FALSE	TRUE
SRR1033457	PRJNA215685	hek293	196.83	171.209	2.9999	0.00270069	0.0323379	FALSE	TRUE
SRR3235789	PRJNA315611	blood	-221.868	-165.993	2.997	0.00272652	0.0324291	FALSE	TRUE
SRR2443224	PRJNA294187	blood	-229.654	-198.884	2.99676	0.00272868	0.0324399	FALSE	TRUE
SRR898272	PRJNA208369		39.4353	-22.4639	2.99662	0.00272991	0.0324401	FALSE	TRUE
SRR2056330	PRJNA286111		192.668	168.901	2.99646	0.00273138	0.0324401	FALSE	TRUE
SRR1173998	PRJNA238897	lung	70.566	82.7806	2.99636	0.00273222	0.0324401	FALSE	TRUE
SRR039628	PRJNA120729	brain	188.059	-221.077	2.99602	0.00273524	0.0324401	FALSE	TRUE
SRR1038635	PRJNA229959	hek293	199.707	178.401	2.99595	0.00273591	0.0324401	FALSE	TRUE
SRR2443222	PRJNA294187	blood	-233.16	-197.282	2.99585	0.00273682	0.0324401	FALSE	TRUE
SRR1648446	PRJNA254534	hek293	200.211	176.017	2.99537	0.0027411	0.0324829	FALSE	TRUE
SRR1768844	PRJNA273359	melanoma	59.899	14.9761	2.99533	0.00274145	0.0324829	FALSE	TRUE
SRR1696034	PRJNA269573	h1	192.758	-47.7296	2.99487	0.00274564	0.0324829	FALSE	TRUE
SRR3235933	PRJNA315611	blood	-215.904	-172.206	2.99436	0.00275024	0.0324829	FALSE	TRUE
SRR1560167	PRJNA259642	muscle	73.311	-256.328	2.99424	0.00275133	0.0324829	FALSE	TRUE
SRR427100	PRJNA155821	hepg2	-96.6208	92.4663	2.99384	0.00275493	0.0325075	FALSE	TRUE
SRR2443260	PRJNA294187	blood	-227.296	-195.044	2.99346	0.00275829	0.0325245	FALSE	TRUE
SRR3236031	PRJNA315611	blood	-219.16	-167.316	2.99316	0.00276109	0.0325245	FALSE	TRUE
SRR574822	PRJNA175529	h1	257.021	-19.7239	2.99259	0.0027662	0.0325574	FALSE	TRUE
SRR3576771	PRJNA322427		37.0371	62.8057	2.99207	0.00277088	0.032585	FALSE	TRUE
SRR2049640	PRJNA285798	blood	-254.823	-183.973	2.99002	0.00278957	0.0328602	FALSE	TRUE
SRR934760	PRJNA212047	brain	171.306	-127.008	2.98913	0.00279777	0.0329329	FALSE	TRUE
ERR978174	PRJEB10204	pancreas	8.73452	69.0034	2.9876	0.00281181	0.0330216	FALSE	TRUE
SRR1648609	PRJNA266932	mcf7	-27.1727	5.93942	2.98718	0.00281567	0.0330584	FALSE	TRUE
SRR897076	PRJNA208369		54.0414	-19.8555	2.98654	0.00282155	0.0331276	FALSE	TRUE
ERR978179	PRJEB10204	pancreas	7.83445	69.8531	2.98639	0.00282293	0.0331305	FALSE	TRUE
SRR031954	PRJNA122271	lcl	-145.754	48.1308	2.98623	0.00282438	0.0331334	FALSE	TRUE
SRR2443184	PRJNA294187	blood	-229.782	-193.932	2.98474	0.00283817	0.0333024	FALSE	TRUE
SRR307911	PRJNA30709	h1	255.543	-20.2652	2.9845	0.0028404	0.0333024	FALSE	TRUE
SRR1182094	PRJNA237340	liver	-59.6119	-246.395	2.98383	0.00284669	0.0333361	FALSE	TRUE
SRR1608596	PRJNA263397	AML	-253.661	34.5841	2.98341	0.00285056	0.0333361	FALSE	TRUE
SRR901228	PRJNA208430	skin	33.4671	-77.5176	2.98229	0.002861	0.0334187	FALSE	TRUE
SRR1956822	PRJNA280568		196.983	-40.9292	2.9808	0.00287494	0.0335765	FALSE	TRUE
SRR2443207	PRJNA294187	blood	-230.478	-197.323	2.98005	0.00288204	0.0336238	FALSE	TRUE
SRR896850	PRJNA208369		91.5864	-106.069	2.97971	0.00288524	0.0336375	FALSE	TRUE
SRR3236115	PRJNA315611	blood	-210.791	-169.926	2.97873	0.00289449	0.0337071	FALSE	TRUE
ERR103422	PRJEB2939	brain	211.677	-211.402	2.97837	0.00289783	0.0337307	FALSE	TRUE
SRR836530	PRJNA200967		199.044	-45.5762	2.978	0.00290134	0.0337333	FALSE	TRUE
ERR365984	PRJEB4931	mcf7	-23.5818	-3.29803	2.97772	0.00290399	0.0337651	FALSE	TRUE
SRR345214	PRJNA154623	h9	246.354	-15.6383	2.97741	0.00290695	0.033773	FALSE	TRUE
SRR2148768	PRJNA292133	bone marrow	-253.477	29.7576	2.97679	0.0029128	0.0337948	FALSE	TRUE
ERR792545	PRJEB8893	h1	189.813	-38.0731	2.97619	0.00291859	0.0337978	FALSE	TRUE
ERR878017	PRJEB7955	h9	377.296	-16.773	2.9739	0.00294046	0.0339735	FALSE	TRUE
SRR2049773	PRJNA285798	blood	-252.251	-191.466	2.97288	0.00295015	0.0340663	FALSE	TRUE
SRR2052733	PRJNA285953	blood	-240.333	-178.352	2.97204	0.00295827	0.0341225	FALSE	TRUE
SRR1567911	PRJNA260186	hela	74.5081	143.106	2.97138	0.00296461	0.0341787	FALSE	TRUE
SRR3235840	PRJNA315611	blood	-217.72	-163.665	2.97118	0.0029666	0.0341853	FALSE	TRUE
SRR616153	PRJNA179305		119.333	48.6647	2.97096	0.00296871	0.0342055	FALSE	TRUE
SRR3235847	PRJNA315611	blood	-218.447	-161.318	2.97077	0.00297059	0.0342055	FALSE	TRUE
ERR833229	PRJEB8960		-222.72	-175.938	2.97058	0.00297235	0.0342055	FALSE	TRUE
SRR057658	PRJNA128733	prostate	6.00583	-114.997	2.97041	0.00297404	0.0342055	FALSE	TRUE
ERR974048	PRJEB10060	mcf7	-8.37715	19.1065	2.97025	0.0029756	0.0342368	FALSE	TRUE
SRR401816	PRJNA151601	pancreas	91.1364	-61.6576	2.96936	0.00298417	0.0342816	FALSE	TRUE
SRR2049784	PRJNA285798	blood	-254.948	-183.159	2.96884	0.00298924	0.034311	FALSE	TRUE
SRR2056326	PRJNA286111		192.522	168.386	2.96735	0.00300375	0.034423	FALSE	TRUE
SRR1028345	PRJNA227902	ipsc	243.571	-24.671	2.96707	0.00300656	0.0344235	FALSE	TRUE
SRR3235857	PRJNA315611	blood	-215.381	-170.484	2.96687	0.00300851	0.0344258	FALSE	TRUE
SRR897459	PRJNA208369		32.3009	-26.532	2.96649	0.00301224	0.0344567	FALSE	TRUE
SRR387392	SRP009316		-205.213	157.592	2.96515	0.00302536	0.0345499	FALSE	TRUE
SRR387406	SRP009316	blood	-205.712	161.89	2.96489	0.0030279	0.0345503	FALSE	TRUE
SRR836182	PRJNA200696	ovary	-90.6711	-39.3341	2.96459	0.00303085	0.0345811	FALSE	TRUE
SRR3236033	PRJNA315611	blood	-221.532	-166.511	2.96424	0.0030343	0.0346201	FALSE	TRUE
ERR266333	PRJEB1195	a549	245.352	-24.2915	2.96362	0.00304046	0.0346531	FALSE	TRUE
SRR3540220	PRJNA322038	cumulus oophorus cells	-88.8118	-38.8316	2.96358	0.00304084	0.0346531	FALSE	TRUE
SRR1813957	PRJNA276128	brain	196.476	-54.4234	2.96197	0.00305675	0.0348023	FALSE	TRUE
SRR1947737	PRJNA279975	hek293	190.667	166.614	2.96158	0.00306061	0.0348166	FALSE	TRUE
ERR792541	PRJEB8893		189.516	-38.7922	2.96123	0.00306415	0.0348189	FALSE	TRUE
SRR1562731	PRJNA260053	iPSC	246.94	-26.1676	2.95938	0.00308259	0.035	FALSE	TRUE
ERR338418	PRJEB4204	keratinocyte	22.4903	81.0929	2.95779	0.00309856	0.0351217	FALSE	TRUE
SRR3235838	PRJNA315611	blood	-218.991	-160.907	2.9574	0.00310249	0.0351337	FALSE	TRUE
SRR1055984	PRJNA232305	mcf7	-26.4486	-1.91783	2.95678	0.00310867	0.0352126	FALSE	TRUE
SRR653022	PRJNA187388	pancreas	121.378	46.215	2.9558	0.00311863	0.0352689	FALSE	TRUE
SRR521477	SRP014320	h1	257.213	-15.9402	2.95415	0.0031353	0.0354057	FALSE	TRUE
SRR896824	PRJNA208369		90.1496	-106.199	2.95359	0.00314104	0.0354131	FALSE	TRUE
SRR031944	PRJNA122271	lcl	-141.818	49.1445	2.95196	0.00315768	0.0355596	FALSE	TRUE
SRR896671	PRJNA208369		-62.9915	-16.978	2.95169	0.00316038	0.0355734	FALSE	TRUE
SRR1949821	PRJNA280078	blood	-242.591	-128.705	2.95106	0.00316686	0.0355859	FALSE	TRUE
SRR2052775	PRJNA285953	blood	-240.913	-189.807	2.95103	0.00316717	0.0355859	FALSE	TRUE
SRR2148763	PRJNA292133	bone marrow	-253.128	28.8034	2.95086	0.00316894	0.0355859	FALSE	TRUE
SRR1182254	PRJNA239814		104.456	64.8486	2.95024	0.00317529	0.0356478	FALSE	TRUE
SRR1662320	PRJNA268434	mda231	66.5678	85.0202	2.94969	0.00318088	0.0356771	FALSE	TRUE
SRR542398	PRJNA172761	breast	-7.35808	-140.144	2.94881	0.00318997	0.03572	FALSE	TRUE
ERR338428	PRJEB4204	keratinocyte	23.6424	80.6083	2.94874	0.00319077	0.03572	FALSE	TRUE
SRR3129899	PRJNA310012		-68.9344	-244.282	2.94736	0.00320501	0.035825	FALSE	TRUE
SRR2049733	PRJNA285798	blood	-254.712	-186.059	2.94465	0.00323321	0.0360821	FALSE	TRUE
SRR897249	PRJNA208369		150.279	-77.2985	2.9425	0.0032557	0.0363455	FALSE	TRUE
SRR1191991	PRJNA233943	MRC-5	112.448	72.8534	2.94184	0.00326269	0.0364161	FALSE	TRUE
SRR2049699	PRJNA285798	blood	-252.005	-187.208	2.94106	0.00327094	0.0365169	FALSE	TRUE
SRR896696	PRJNA208369		13.4051	-22.4136	2.94013	0.00328069	0.0365647	FALSE	TRUE
SRR3235921	PRJNA315611	blood	-216.304	-163.653	2.93929	0.00328961	0.0366006	FALSE	TRUE
SRR896679	PRJNA208369		-61.8558	-16.6456	2.93886	0.00329426	0.0366336	FALSE	TRUE
SRR2052801	PRJNA285953	blood	-253.618	-186.508	2.93796	0.0033038	0.0366851	FALSE	TRUE
SRR2052715	PRJNA285953	blood	-242.739	-188.345	2.93769	0.00330669	0.0367023	FALSE	TRUE
SRR2071727	PRJNA287562	neutrophils	-256.742	-149.133	2.93585	0.00332632	0.0368496	FALSE	TRUE
SRR897834	PRJNA208369		29.4681	-28.3431	2.93585	0.00332638	0.0368496	FALSE	TRUE
SRR2071725	PRJNA287562	neutrophils	-256.32	-149.125	2.9354	0.0033312	0.0368506	FALSE	TRUE
SRR897822	PRJNA208369		29.9743	-30.0573	2.93539	0.00333133	0.0368506	FALSE	TRUE
SRR846939	PRJNA201433	blood	-229.849	-166.672	2.93538	0.0033314	0.0368506	FALSE	TRUE
SRR1664770	PRJNA268433		199.93	174.748	2.93514	0.00333402	0.0368755	FALSE	TRUE
SRR3147781	PRJNA311008	huvec	-59.4174	145.336	2.9346	0.00333974	0.0368765	FALSE	TRUE
SRR2636912	PRJNA298568	hek293	190.784	177.771	2.9345	0.00334081	0.0368765	FALSE	TRUE
SRR927190	PRJNA210787	caco-2	53.9862	-9.04509	2.93446	0.00334125	0.0368765	FALSE	TRUE
SRR3235874	PRJNA315611	blood	-212.54	-167.014	2.93391	0.00334716	0.0369222	FALSE	TRUE
SRR896835	PRJNA208369		88.934	-106.006	2.93367	0.00334985	0.0369587	FALSE	TRUE
SRR896663	PRJNA208369		-63.7959	-17.3155	2.93141	0.00337429	0.0370356	FALSE	TRUE
SRR090590	PRJNA79905		41.1241	70.4818	2.93132	0.00337526	0.0370356	FALSE	TRUE
SRR2443163	PRJNA294187	blood	-228.4	-194.824	2.93128	0.00337573	0.0370356	FALSE	TRUE
SRR846957	PRJNA201433	blood	-230.008	-167.366	2.93094	0.00337939	0.0370758	FALSE	TRUE
SRR934821	PRJNA212047	brain	183.195	-136.603	2.92877	0.0034031	0.0373274	FALSE	TRUE
SRR896854	PRJNA208369		91.3064	-105.878	2.92845	0.0034066	0.0373323	FALSE	TRUE
SRR1181612	PRJNA239776	non-calcified tricuspid valve	8.81884	-226.606	2.92737	0.00341838	0.0374016	FALSE	TRUE
SRR1377223	PRJNA252429	muscle	69.942	-256.184	2.92691	0.00342351	0.037462	FALSE	TRUE
SRR2052740	PRJNA285953	blood	-239.996	-186.085	2.92606	0.00343289	0.0375613	FALSE	TRUE
SRR1958165	PRJNA192215		239.08	-21.5372	2.92548	0.00343924	0.0376194	FALSE	TRUE
SRR2052785	PRJNA285953	blood	-242.507	-187.545	2.92521	0.00344218	0.0376194	FALSE	TRUE
SRR2049711	PRJNA285798	blood	-252.26	-195.198	2.92514	0.00344307	0.0376194	FALSE	TRUE
SRR3236077	PRJNA315611	blood	-215.697	-169.59	2.92506	0.00344385	0.0376194	FALSE	TRUE
SRR542395	PRJNA172761	breast	-6.75279	-138.638	2.92431	0.00345216	0.0376452	FALSE	TRUE
SRR2001847	PRJNA282593		204.306	-40.9462	2.92418	0.00345366	0.0376452	FALSE	TRUE
SRR2049665	PRJNA285798	blood	-255.457	-183.927	2.92413	0.00345416	0.0376452	FALSE	TRUE
SRR1550983	PRJNA258216	blood	-227.863	-170.902	2.92368	0.00345918	0.0377042	FALSE	TRUE
SRR2049708	PRJNA285798	blood	-254.384	-180.164	2.92346	0.00346167	0.0377253	FALSE	TRUE
SRR1182316	PRJNA239825	melanocyte	71.8862	22.9146	2.92331	0.00346333	0.0377253	FALSE	TRUE
SRR1567905	PRJNA260186	hela	75.1101	142.882	2.92252	0.00347209	0.0377782	FALSE	TRUE
SRR3470658	PRJNA320221	h1	36.8512	70.4789	2.92185	0.00347964	0.0378331	FALSE	TRUE
SRR2990330	PRJNA305762	cap mesenchyme,pretubular aggregate	171.525	-45.6541	2.92154	0.00348302	0.0378425	FALSE	TRUE
SRR427097	PRJNA155821	hepg2	-96.3458	92.2899	2.92102	0.00348885	0.0378866	FALSE	TRUE
SRR2049770	PRJNA285798	blood	-255.153	-184.828	2.91951	0.0035058	0.0379885	FALSE	TRUE
ERR266346	PRJEB1195		201.845	-33.2062	2.91887	0.00351299	0.0380237	FALSE	TRUE
DRR006378	PRJDB2573		-247.945	-171.765	2.91846	0.0035177	0.0380237	FALSE	TRUE
SRR2443251	PRJNA294187	blood	-228.215	-194.416	2.91842	0.00351812	0.0380237	FALSE	TRUE
SRR3235906	PRJNA315611	blood	-220.052	-166.074	2.91816	0.00352099	0.0380237	FALSE	TRUE
SRR2049680	PRJNA285798	blood	-249.905	-192.959	2.91812	0.00352147	0.0380237	FALSE	TRUE
SRR873620	PRJNA206563	iPSC	259.756	-13.0112	2.91791	0.00352386	0.0380237	FALSE	TRUE
SRR2015776	PRJNA283498	brain	188.79	-165.804	2.91777	0.00352549	0.0380237	FALSE	TRUE
SRR896919	PRJNA208369		134.737	-182.315	2.91752	0.00352832	0.0380406	FALSE	TRUE
SRR3353239	PRJNA317919	breast	-0.794581	-139.164	2.91745	0.00352909	0.0380406	FALSE	TRUE
ERR978171	PRJEB10204	pancreas	8.38946	69.051	2.9171	0.00353307	0.0380719	FALSE	TRUE
SRR031917	PRJNA122271	lcl	-144.276	46.5883	2.91671	0.00353746	0.0380956	FALSE	TRUE
SRR1648607	PRJNA266932	mcf7	-27.5959	6.09081	2.91554	0.00355075	0.0381818	FALSE	TRUE
SRR896909	PRJNA208369		135.365	-183.176	2.91517	0.00355492	0.0381915	FALSE	TRUE
SRR2049688	PRJNA285798	blood	-250.737	-187.694	2.9151	0.00355574	0.0381915	FALSE	TRUE
SRR3146490	PRJNA310988	monocytes	-243.834	-6.82889	2.91447	0.00356289	0.0382571	FALSE	TRUE
SRR922201	PRJNA209629	granulocyte	-253.504	-148.138	2.91381	0.00357043	0.0382971	FALSE	TRUE
SRR2049780	PRJNA285798	blood	-252.917	-189.545	2.91358	0.00357314	0.0383244	FALSE	TRUE
SRR1028346	PRJNA227902	ipsc	244.242	-25.0371	2.91248	0.00358569	0.0383485	FALSE	TRUE
SRR2049718	PRJNA285798	blood	-255.529	-181.859	2.90988	0.00361572	0.0385563	FALSE	TRUE
SRR846944	PRJNA201433	blood	-232.144	-167.499	2.90906	0.00362516	0.0385779	FALSE	TRUE
SRR542387	PRJNA172761	breast	-6.33545	-138.186	2.90871	0.00362925	0.0385936	FALSE	TRUE
SRR3235972	PRJNA315611	blood	-213.784	-165.395	2.90851	0.00363152	0.038613	FALSE	TRUE
SRR2003933	SRP057855		182.129	-44.6463	2.90797	0.00363782	0.0386367	FALSE	TRUE
SRR3053561	PRJNA306880	ipsc	92.0338	54.5382	2.90712	0.00364773	0.0386925	FALSE	TRUE
SRR896940	PRJNA208369		137.459	-179.274	2.90698	0.00364933	0.0386925	FALSE	TRUE
SRR307928	PRJNA30709	hepg2	-100.074	94.4767	2.90697	0.00364943	0.0386925	FALSE	TRUE
SRR1191990	PRJNA233943	MRC-5	112.639	72.6208	2.90679	0.00365158	0.0386925	FALSE	TRUE
SRR389026	PRJNA151489	a549	65.5804	108.742	2.90647	0.00365527	0.0387345	FALSE	TRUE
ERR862987	PRJEB7955	h9	379.462	-15.053	2.905	0.00367249	0.0388688	FALSE	TRUE
SRR965361	PRJNA217982	293t	195.438	178.894	2.90469	0.00367621	0.0388851	FALSE	TRUE
SRR3235828	PRJNA315611	blood	-212.455	-166.738	2.90419	0.0036821	0.0389272	FALSE	TRUE
ERR476948	PRJEB6115	hek293	195.389	170.378	2.90409	0.00368319	0.0389276	FALSE	TRUE
SRR534324	PRJNA30709		-307.522	-55.8978	2.90374	0.00368729	0.0389693	FALSE	TRUE
SRR896723	PRJNA208369		12.189	-23.5134	2.90288	0.00369751	0.0390453	FALSE	TRUE
SRR3082438	PRJNA307630	Human embryonic kidney	199.009	167.932	2.9027	0.00369959	0.0390453	FALSE	TRUE
ERR1338025	PRJEB13167		196.455	-45.4165	2.89988	0.00373309	0.039298	FALSE	TRUE
SRR896683	PRJNA208369		-61.4228	-17.5871	2.8992	0.00374119	0.039358	FALSE	TRUE
SRR3235982	PRJNA315611	blood	-217.608	-169.4	2.8988	0.00374589	0.0393918	FALSE	TRUE
ERR103430	PRJEB2939	brain	210.821	-211.181	2.8974	0.00376275	0.0394898	FALSE	TRUE
SRR1181613	PRJNA239776	non-calcified tricuspid valve	8.8082	-226.187	2.89715	0.00376574	0.0394898	FALSE	TRUE
SRR1551046	PRJNA258216	blood	-229.587	-171.028	2.89686	0.00376921	0.0394976	FALSE	TRUE
SRR3236076	PRJNA315611	blood	-211.505	-168.39	2.89671	0.00377102	0.0394978	FALSE	TRUE
SRR1373446	PRJNA252189	PBMC	-252.133	-124.342	2.89579	0.00378209	0.0395909	FALSE	TRUE
SRR031948	PRJNA122271	lcl	-145.208	48.3668	2.89538	0.003787	0.0396172	FALSE	TRUE
SRR1743979	PRJNA271704	T-cells	-234.423	-56.4423	2.89488	0.00379299	0.0396327	FALSE	TRUE
SRR897631	PRJNA208369		113.622	-78.8875	2.8947	0.00379523	0.0396327	FALSE	TRUE
SRR896849	PRJNA208369		90.6557	-105.745	2.89384	0.00380566	0.039733	FALSE	TRUE
SRR1220421	PRJNA34535	adrenal gland	37.9542	-140.9	2.89357	0.00380885	0.0397332	FALSE	TRUE
ERR862957	PRJEB7955	h9	374.951	-15.3638	2.89338	0.00381116	0.0397444	FALSE	TRUE
SRR1385247	PRJNA252615		103.053	39.5248	2.89256	0.0038212	0.0397967	FALSE	TRUE
SRR1274533	PRJNA246387	h1	239.908	-20.0392	2.89138	0.00383554	0.0398671	FALSE	TRUE
SRR2062194	PRJNA285906		-199.074	120.032	2.89112	0.00383873	0.0398709	FALSE	TRUE
SRR353642	PRJNA154385	PBMC	-241.053	-93.6089	2.8892	0.00386224	0.0400552	FALSE	TRUE
SRR897063	PRJNA208369		54.444	-20.5686	2.88919	0.0038624	0.0400552	FALSE	TRUE
SRR2049696	PRJNA285798	blood	-256.347	-181.308	2.88736	0.00388491	0.0402205	FALSE	TRUE
SRR3235818	PRJNA315611	blood	-216.438	-169.479	2.88581	0.00390413	0.0403708	FALSE	TRUE
SRR2049671	PRJNA285798	blood	-252.059	-196.34	2.88576	0.00390472	0.0403708	FALSE	TRUE
ERR832548	PRJEB8949		-234.138	-182.009	2.88469	0.00391804	0.0404732	FALSE	TRUE
SRR354040	PRJNA149345	melanocyte	68.2594	29.1559	2.88436	0.00392205	0.0404839	FALSE	TRUE
SRR032244	PRJNA117631	lcl	-140.227	54.5269	2.88378	0.00392935	0.0405016	FALSE	TRUE
ERR833230	PRJEB8960		-221.825	-175.189	2.88223	0.00394876	0.0406881	FALSE	TRUE
SRR897408	PRJNA208369		34.2947	-9.86075	2.88204	0.00395112	0.0406947	FALSE	TRUE
ERR878008	PRJEB7955	h9	374.921	-14.9206	2.88186	0.00395339	0.0406947	FALSE	TRUE
SRR2049652	PRJNA285798	blood	-254.273	-181.331	2.88143	0.00395874	0.0407198	FALSE	TRUE
SRR3353311	PRJNA317919	breast	-1.20704	-137.797	2.87976	0.00397979	0.0408683	FALSE	TRUE
SRR1061344	PRJNA232603	3-dimensional neuronal aggregates that resemble a first trimester telencephalon	197.438	-47.1931	2.87955	0.00398238	0.0408789	FALSE	TRUE
SRR3235782	PRJNA315611	blood	-212.717	-171.616	2.87918	0.00398716	0.0409223	FALSE	TRUE
SRR897072	PRJNA208369		53.8934	-20.5909	2.87891	0.00399052	0.0409475	FALSE	TRUE
SRR597896	PRJNA178020		117.264	27.9243	2.87844	0.00399646	0.0409534	FALSE	TRUE
SRR896912	PRJNA208369		135.436	-183.472	2.87829	0.00399839	0.0409534	FALSE	TRUE
SRR447178	PRJNA153783	brain	190.157	-48.6662	2.87797	0.00400249	0.0409858	FALSE	TRUE
ERR1203465	PRJEB7388	ipsc	257.089	-25.0493	2.8778	0.00400459	0.040996	FALSE	TRUE
SRR389021	PRJNA151489	a549	65.9849	109.085	2.87702	0.00401445	0.0410756	FALSE	TRUE
SRR3090769	PRJNA290903	zr-75-30	121.129	151.678	2.87608	0.00402653	0.0411357	FALSE	TRUE
SRR031947	PRJNA122271	lcl	-141.23	49.8045	2.87446	0.0040472	0.0412862	FALSE	TRUE
ERR1102008	PRJEB11541	hek293	199.584	169.328	2.87381	0.00405557	0.0413437	FALSE	TRUE
SRR934967	PRJNA212047	brain	182.715	-135.339	2.87333	0.00406167	0.0413784	FALSE	TRUE
SRR1662322	PRJNA268434	mda231	66.8689	83.9869	2.8726	0.00407111	0.0414425	FALSE	TRUE
SRR3236054	PRJNA315611	blood	-214.844	-171.737	2.8712	0.00408912	0.041544	FALSE	TRUE
SRR1576476	PRJNA261255	ipsc	197.779	-44.0118	2.87101	0.00409159	0.041544	FALSE	TRUE
SRR3235797	PRJNA315611	blood	-217.135	-170.413	2.87071	0.00409552	0.0415504	FALSE	TRUE
SRR3469417	PRJNA30709	hepg2	-101.887	94.457	2.87043	0.00409913	0.0415504	FALSE	TRUE
SRR897212	PRJNA208369		146.453	-82.6977	2.86981	0.00410719	0.0415606	FALSE	TRUE
SRR393015	SRP010041		-38.0477	-130.771	2.86972	0.00410837	0.041578	FALSE	TRUE
SRR1696040	PRJNA269573	h1	192.313	-48.7974	2.86931	0.00411364	0.0416062	FALSE	TRUE
SRR1173996	PRJNA238897	lung	73.5955	83.6547	2.86828	0.00412708	0.0417235	FALSE	TRUE
SRR1274554	PRJNA246387	h1	240.306	-19.4721	2.8674	0.00413859	0.041873	FALSE	TRUE
SRR1567908	PRJNA260186	hela	73.8675	141.689	2.86657	0.00414944	0.0419158	FALSE	TRUE
SRR3235807	PRJNA315611	blood	-219.829	-161.775	2.86621	0.00415423	0.0419158	FALSE	TRUE
SRR2003929	SRP057855	BT-50	183.62	-45.7228	2.86597	0.00415731	0.0419158	FALSE	TRUE
SRR897263	PRJNA208369		114.468	-81.3008	2.86587	0.00415869	0.0419158	FALSE	TRUE
SRR542400	PRJNA172761	breast	14.7832	-155.779	2.86567	0.00416127	0.0419158	FALSE	TRUE
SRR3235826	PRJNA315611	blood	-220.889	-166.705	2.86547	0.00416393	0.0419158	FALSE	TRUE
SRR1818661	PRJNA276465	monocytes	-243.417	-12.2577	2.86533	0.00416574	0.0419158	FALSE	TRUE
SRR925694	PRJNA210428	breast	18.681	49.489	2.86529	0.0041663	0.0419158	FALSE	TRUE
SRR897837	PRJNA208369		29.567	-27.7106	2.86489	0.00417152	0.0419223	FALSE	TRUE
SRR1576487	PRJNA261255	ipsc	206.439	-37.5193	2.86475	0.00417332	0.0419251	FALSE	TRUE
SRR1272188	PRJNA246308	heart	82.8666	-390.106	2.86428	0.00417961	0.0419387	FALSE	TRUE
SRR3236107	PRJNA315611	blood	-212.017	-167.815	2.86298	0.00419672	0.0421047	FALSE	TRUE
SRR3470656	PRJNA320221		37.3108	69.1465	2.86269	0.00420055	0.0421127	FALSE	TRUE
SRR1818647	PRJNA276465	monocytes	-243.764	-13.7237	2.86262	0.00420159	0.0421127	FALSE	TRUE
SRR2038489	PRJNA265099	hipsc20b	253.625	-8.97742	2.86203	0.00420935	0.0421127	FALSE	TRUE
SRR3235806	PRJNA315611	blood	-217.812	-173.564	2.86197	0.00421013	0.0421127	FALSE	TRUE
SRR968078	PRJNA218059		11.3891	-120.044	2.86194	0.00421056	0.0421127	FALSE	TRUE
SRR1107930	PRJNA234510	hepg2	-93.7359	93.6406	2.86153	0.00421596	0.0421127	FALSE	TRUE
SRR2049692	PRJNA285798	blood	-254.336	-185.08	2.86051	0.00422955	0.0422497	FALSE	TRUE
SRR934644	PRJNA210428	breast	18.6773	48.7644	2.86023	0.0042334	0.0422497	FALSE	TRUE
SRR2443219	PRJNA294187	blood	-228.954	-197.364	2.86008	0.00423534	0.0422497	FALSE	TRUE
SRR1551060	PRJNA258216	blood	-214.312	-163.16	2.85911	0.00424837	0.0423074	FALSE	TRUE
SRR3235970	PRJNA315611	blood	-218.563	-163.337	2.85886	0.00425172	0.0423313	FALSE	TRUE
ERR342844	PRJEB4618		150.827	128.591	2.85534	0.00429905	0.0426342	FALSE	TRUE
SRR1663124	PRJNA268504	heart	79.2395	-386.43	2.85524	0.00430046	0.0426342	FALSE	TRUE
SRR066467	PRJNA133719	brain	187.59	-221.404	2.85482	0.00430614	0.0426342	FALSE	TRUE
ERR208004	PRJEB1195		202.002	-33.864	2.85465	0.00430843	0.0426342	FALSE	TRUE
SRR897245	PRJNA208369		149.535	-77.4337	2.85454	0.00430995	0.0426342	FALSE	TRUE
SRR3353333	PRJNA317919	breast	-0.855128	-141.921	2.8545	0.00431046	0.0426342	FALSE	TRUE
SRR2049673	PRJNA285798	blood	-252.389	-184.748	2.85433	0.0043128	0.0426342	FALSE	TRUE
SRR3235991	PRJNA315611	blood	-215.132	-169.862	2.85432	0.00431288	0.0426342	FALSE	TRUE
SRR896729	PRJNA208369		26.8928	-14.8642	2.85429	0.00431337	0.0426342	FALSE	TRUE
SRR1551039	PRJNA258216	blood	-230.54	-169.263	2.854	0.00431719	0.0426508	FALSE	TRUE
SRR1576492	PRJNA261255	ipsc	194.884	-41.1717	2.85308	0.00432981	0.0427365	FALSE	TRUE
SRR363756	PRJNA148519	skin	30.7406	-72.9536	2.85222	0.00434146	0.0428676	FALSE	TRUE
SRR896688	PRJNA208369		-61.949	-17.0869	2.85121	0.00435533	0.0429315	FALSE	TRUE
SRR1550984	PRJNA258216	blood	-216.675	-167.095	2.85112	0.00435649	0.0429315	FALSE	TRUE
SRR2049626	PRJNA285798	blood	-254.922	-183.098	2.85052	0.00436479	0.0429784	FALSE	TRUE
SRR2049713	PRJNA285798	blood	-253.964	-184.527	2.84983	0.00437424	0.043096	FALSE	TRUE
SRR2443180	PRJNA294187	blood	-231.413	-197.643	2.84892	0.00438673	0.0431568	FALSE	TRUE
SRR1057993	PRJNA223168		195.322	-63.8538	2.84873	0.00438947	0.0431627	FALSE	TRUE
SRR1425070	PRJNA253038	mcf7	-24.1537	0.400304	2.84844	0.00439342	0.0431744	FALSE	TRUE
SRR3146475	PRJNA310988	monocytes	-244.765	-5.87925	2.84803	0.00439903	0.0432081	FALSE	TRUE
SRR846941	PRJNA201433	blood	-230.024	-166.114	2.84774	0.00440309	0.0432417	FALSE	TRUE
SRR3147777	PRJNA311008	huvec	-59.3476	145.918	2.8454	0.00443553	0.0434918	FALSE	TRUE
SRR1825941	PRJNA277177	h1	241.182	-20.6321	2.84421	0.00445215	0.0436512	FALSE	TRUE
SRR898141	PRJNA208369		44.3343	-42.082	2.84269	0.00447352	0.0437578	FALSE	TRUE
SRR2052738	PRJNA285953	blood	-241.511	-190.921	2.84216	0.00448092	0.0437919	FALSE	TRUE
SRR2970560	PRJNA304716		195.003	175.235	2.84199	0.00448324	0.0437919	FALSE	TRUE
SRR896687	PRJNA208369		-61.7229	-17.6598	2.84197	0.00448361	0.0437919	FALSE	TRUE
SRR1686373	PRJNA268951	brain	205.207	-39.283	2.84088	0.00449889	0.0438791	FALSE	TRUE
SRR2148771	PRJNA292133	bone marrow	-252.999	30.1395	2.8408	0.0045001	0.0438847	FALSE	TRUE
SRR2001843	PRJNA282593		207.449	-37.5717	2.84015	0.00450917	0.0439531	FALSE	TRUE
SRR846937	PRJNA201433	blood	-231.023	-167.059	2.83938	0.0045202	0.044009	FALSE	TRUE
SRR3184304	PRJNA312948	melanoma biopsies	65.3024	22.5088	2.83839	0.00453418	0.0441268	FALSE	TRUE
SRR787328	PRJNA193492	mcf7	-29.4241	-2.35973	2.83839	0.00453419	0.0441268	FALSE	TRUE
SRR2071379	PRJNA245228		196.601	-56.5025	2.83746	0.00454747	0.0442547	FALSE	TRUE
SRR032251	PRJNA117631	lcl	-139.557	51.0979	2.83594	0.00456909	0.0444399	FALSE	TRUE
ERR1203469	PRJEB7388	ipsc	259.566	-28.2454	2.83582	0.00457087	0.0444399	FALSE	TRUE
SRR2049595	PRJNA285798	blood	-250.549	-187.434	2.83551	0.00457525	0.0444399	FALSE	TRUE
SRR1662331	PRJNA268434	mda231	67.1746	84.9836	2.83549	0.00457549	0.0444399	FALSE	TRUE
SRR2443204	PRJNA294187	blood	-228.921	-189.572	2.83501	0.00458247	0.0444955	FALSE	TRUE
SRR447179	PRJNA153783	brain	189.693	-48.2749	2.83479	0.00458565	0.0444955	FALSE	TRUE
SRR896859	PRJNA208369		100.165	-98.2279	2.8335	0.00460411	0.0446212	FALSE	TRUE
SRR3235784	PRJNA315611	blood	-212.887	-165.32	2.83248	0.00461891	0.0447551	FALSE	TRUE
SRR031835	PRJNA122271	lcl	-140.704	51.354	2.83181	0.0046285	0.0448305	FALSE	TRUE
SRR925692	PRJNA210428	breast	40.1945	76.0383	2.83099	0.00464035	0.0449196	FALSE	TRUE
SRR1268071	PRJNA246060	blood	-233.886	-184.471	2.83051	0.00464739	0.0449522	FALSE	TRUE
SRR896841	PRJNA208369		91.5488	-106.121	2.83029	0.00465058	0.0449642	FALSE	TRUE
SRR031964	PRJNA122271	lcl	-141.156	49.6352	2.82922	0.00466617	0.0450631	FALSE	TRUE
ERR208908	PRJEB1200		32.1565	78.2618	2.82895	0.00467005	0.0450699	FALSE	TRUE
SRR2049599	PRJNA285798	blood	-253.716	-178.71	2.8288	0.00467231	0.045075	FALSE	TRUE
SRR3235873	PRJNA315611	blood	-212.775	-169.073	2.82792	0.00468515	0.0451634	FALSE	TRUE
SRR896691	PRJNA208369		-60.8818	-17.1564	2.82791	0.00468529	0.0451634	FALSE	TRUE
SRR934906	PRJNA212047	brain	185.099	-141.996	2.82697	0.00469903	0.0452739	FALSE	TRUE
SRR066747	PRJNA130043	lcl	-142.79	47.7558	2.82597	0.0047138	0.0454014	FALSE	TRUE
SRR1027591	PRJNA227155	ipsc	193.38	-45.0589	2.82515	0.00472591	0.0454688	FALSE	TRUE
SRR1220428	PRJNA34535	adrenal gland	37.6781	-140.872	2.82423	0.00473945	0.0455552	FALSE	TRUE
SRR2052704	PRJNA285953	blood	-239.891	-177.244	2.82388	0.00474459	0.0455786	FALSE	TRUE
SRR066463	PRJNA133719	brain	187.309	-221.342	2.82326	0.00475379	0.0456595	FALSE	TRUE
SRR650130	PRJNA186504	bladder	-21.3844	-140.243	2.82315	0.00475537	0.0456595	FALSE	TRUE
SRR3540219	PRJNA322038	cumulus oophorus cells	-89.7443	-39.3808	2.82307	0.00475658	0.0456644	FALSE	TRUE
SRR898299	PRJNA208369		42.8589	-36.458	2.82242	0.00476633	0.0456703	FALSE	TRUE
SRR1639071	PRJNA266234		230.795	-26.0342	2.82219	0.00476966	0.045692	FALSE	TRUE
ERR862968	PRJEB7955	h9	377.016	-16.1757	2.82181	0.00477533	0.0457235	FALSE	TRUE
SRR2049750	PRJNA285798	blood	-255.743	-181.972	2.82168	0.0047773	0.0457235	FALSE	TRUE
SRR2636911	PRJNA298568	hek293	190.717	177.845	2.8203	0.00479794	0.0458744	FALSE	TRUE
SRR039632	PRJNA120729	brain	188.109	-220.688	2.82027	0.00479833	0.0458744	FALSE	TRUE
SRR896674	PRJNA208369		-63.5113	-17.2021	2.81966	0.00480751	0.0459002	FALSE	TRUE
SRR1660340	PRJNA268222	NCCIT cells, hECC	245.268	-22.2947	2.81774	0.00483635	0.046122	FALSE	TRUE
SRR1216012	PRJNA208369		14.5028	-42.0305	2.81721	0.00484422	0.0461818	FALSE	TRUE
DRR006454	PRJDB2573		-249.771	-173.277	2.8168	0.00485049	0.0461932	FALSE	TRUE
SRR2541172	PRJNA297425		155.665	93.3685	2.81668	0.00485229	0.0461978	FALSE	TRUE
SRR836527	PRJNA200967		198.533	-45.6859	2.81373	0.00489708	0.0465872	FALSE	TRUE
SRR1269754	PRJNA246157	293t	197.269	179.31	2.81211	0.00492173	0.0467762	FALSE	TRUE
SRR534302	PRJNA30709	imr90	111.567	68.1182	2.81158	0.00492984	0.0468086	FALSE	TRUE
SRR1660338	PRJNA268222	NCCIT cells, hECC	245.274	-22.9384	2.81141	0.00493252	0.0468164	FALSE	TRUE
SRR1640715	PRJNA266431		202.988	-31.9006	2.8099	0.00495569	0.0469107	FALSE	TRUE
SRR896711	PRJNA208369		12.5454	-22.7019	2.80985	0.00495641	0.0469107	FALSE	TRUE
SRR1662328	PRJNA268434	mda231	67.5506	85.8901	2.80982	0.00495695	0.0469107	FALSE	TRUE
SRR1567912	PRJNA260186	hela	74.119	142.415	2.80978	0.0049576	0.0469107	FALSE	TRUE
SRR073725	PRJNA153913		215.105	92.6241	2.80797	0.00498549	0.0470838	FALSE	TRUE
SRR897832	PRJNA208369		29.2059	-28.2235	2.80787	0.00498704	0.0470847	FALSE	TRUE
SRR1192399	PRJNA233943	MRC-5	114.095	68.3685	2.80757	0.00499162	0.0471357	FALSE	TRUE
SRR1373452	PRJNA252189	PBMC	-253.594	-125.062	2.80725	0.0049967	0.04717	FALSE	TRUE
SRR897437	PRJNA208369		30.603	-23.6157	2.80655	0.00500748	0.0472061	FALSE	TRUE
SRR1313104	PRJNA251383	breast	-3.13077	-173.419	2.80603	0.00501562	0.0472736	FALSE	TRUE
SRR1660339	PRJNA268222	NCCIT cells, hECC	244.975	-22.2614	2.80541	0.00502532	0.0473471	FALSE	TRUE
SRR2028010	PRJNA284119	blood	-175.607	-71.7003	2.8045	0.00503944	0.0473989	FALSE	TRUE
DRR006394	PRJDB2573		-249.139	-172.985	2.80445	0.00504025	0.0473989	FALSE	TRUE
SRR896903	PRJNA208369		134.66	-183.164	2.80401	0.00504717	0.0473989	FALSE	TRUE
SRR542399	PRJNA172761	breast	20.7232	-161.463	2.80346	0.00505582	0.047447	FALSE	TRUE
SRR896708	PRJNA208369		13.3126	-21.3678	2.80279	0.0050663	0.0474785	FALSE	TRUE
SRR1726362	PRJNA270845	hmc-ltr	100.474	54.3585	2.80275	0.00506683	0.0474785	FALSE	TRUE
SRR896880	PRJNA208369		92.6871	-103.599	2.8017	0.00508339	0.0476098	FALSE	TRUE
SRR3236006	PRJNA315611	blood	-219.629	-165.972	2.80162	0.00508475	0.0476106	FALSE	TRUE
SRR2052758	PRJNA285953	blood	-241.086	-190.471	2.80141	0.00508797	0.0476245	FALSE	TRUE
SRR542377	PRJNA172761	breast	-5.51658	-136.727	2.80078	0.00509788	0.0476986	FALSE	TRUE
ERR862962	PRJEB7955	h9	374.806	-14.1844	2.79972	0.00511462	0.0477675	FALSE	TRUE
SRR2148760	PRJNA292133	bone marrow	-253.303	29.1227	2.79941	0.00511963	0.0477789	FALSE	TRUE
SRR1949820	PRJNA280078	blood	-244.286	-129.263	2.79924	0.00512225	0.0477928	FALSE	TRUE
SRR392868	PRJNA150409		104.508	37.891	2.79881	0.00512909	0.0478081	FALSE	TRUE
SRR897198	PRJNA208369		147.856	-84.4015	2.7984	0.0051356	0.0478252	FALSE	TRUE
SRR2175389	PRJNA293352		196.2	-37.347	2.79832	0.00513694	0.0478292	FALSE	TRUE
SRR3437090	PRJNA319489	hek293	191.888	182.977	2.79678	0.0051614	0.0480473	FALSE	TRUE
SRR897433	PRJNA208369		31.3381	-23.3315	2.79666	0.00516337	0.0480545	FALSE	TRUE
SRR1047312	PRJNA230906	blood	-228.196	-165.931	2.79638	0.00516785	0.0480945	FALSE	TRUE
SRR896882	PRJNA208369		92.9069	-103.059	2.79599	0.0051741	0.0481475	FALSE	TRUE
SRR353647	PRJNA154385	PBMC	-240.168	-93.429	2.79588	0.0051758	0.0481514	FALSE	TRUE
SRR1608519	PRJNA263397	AML	-255.002	38.7395	2.79439	0.00519977	0.0483066	FALSE	TRUE
SRR2049648	PRJNA285798	blood	-256.101	-180.783	2.7938	0.00520924	0.0483469	FALSE	TRUE
ERR833247	PRJEB8960		-232.471	-178.528	2.79301	0.00522199	0.0484422	FALSE	TRUE
SRR031961	PRJNA122271	lcl	-142.503	50.6835	2.79277	0.00522591	0.0484432	FALSE	TRUE
ERR1338029	PRJEB13167		196.609	-44.7015	2.79146	0.00524702	0.048551	FALSE	TRUE
SRR1192398	PRJNA233943	MRC-5	114.218	68.1539	2.79138	0.00524841	0.048551	FALSE	TRUE
SRR3236095	PRJNA315611	blood	-213.585	-171.628	2.79084	0.00525709	0.0486267	FALSE	TRUE
SRR2443252	PRJNA294187	blood	-228.014	-194.244	2.79039	0.00526447	0.0486569	FALSE	TRUE
SRR1220423	PRJNA34535	adrenal gland	37.5829	-141.278	2.78987	0.00527295	0.0487394	FALSE	TRUE
SRR771240	PRJNA192693		-205.719	157.72	2.78861	0.0052935	0.0488579	FALSE	TRUE
SRR1425077	PRJNA253038	mcf7	-23.9499	0.0381732	2.78838	0.00529728	0.0488702	FALSE	TRUE
SRR1274538	PRJNA246387	h1	243.284	-19.8377	2.78824	0.00529948	0.0488702	FALSE	TRUE
SRR2049682	PRJNA285798	blood	-251.83	-188.372	2.78803	0.00530289	0.0488702	FALSE	TRUE
SRR066462	PRJNA133719	brain	186.67	-220.695	2.78798	0.00530383	0.0488702	FALSE	TRUE
SRR1608521	PRJNA263397	AML	-254.399	38.5667	2.78746	0.00531225	0.048881	FALSE	TRUE
SRR2049612	PRJNA285798	blood	-252.142	-183.307	2.78724	0.00531592	0.048881	FALSE	TRUE
SRR1576486	PRJNA261255	ipsc	206.794	-35.7183	2.78713	0.00531768	0.048881	FALSE	TRUE
SRR897456	PRJNA208369		32.609	-25.7769	2.78547	0.00534501	0.0490158	FALSE	TRUE
SRR1038634	PRJNA229959	hek293	199.313	178.566	2.78535	0.00534704	0.0490158	FALSE	TRUE
SRR398215	PRJNA156297	293t	201.553	177.229	2.78488	0.00535478	0.0490742	FALSE	TRUE
SRR3540230	PRJNA322038	cumulus oophorus cells	-89.3338	-39.8099	2.78457	0.00535994	0.0490883	FALSE	TRUE
SRR1274534	PRJNA246387	h1	241.99	-18.9872	2.78445	0.00536186	0.0490883	FALSE	TRUE
SRR1042896	PRJNA230612		115.247	34.9959	2.78436	0.00536335	0.0490883	FALSE	TRUE
SRR353639	PRJNA154385	PBMC	-240.813	-95.4547	2.7832	0.00538249	0.0492018	FALSE	TRUE
ERR1243468	PRJEB7388	ipsc	257.231	-25.8587	2.7831	0.00538428	0.0492018	FALSE	TRUE
SRR1806659	PRJNA275667	hek293	198.396	172.078	2.78181	0.00540563	0.0492703	FALSE	TRUE
SRR2049736	PRJNA285798	blood	-252.611	-188.245	2.77945	0.00544516	0.0494108	FALSE	TRUE
SRR3235820	PRJNA315611	blood	-215.532	-172.434	2.77941	0.00544581	0.0494108	FALSE	TRUE
SRR897971	PRJNA208369		122.522	-88.0148	2.77889	0.00545458	0.0494528	FALSE	TRUE
SRR1768860	PRJNA273359	melanoma	59.5564	14.3248	2.77785	0.0054719	0.0496001	FALSE	TRUE
SRR1027592	PRJNA227155	ipsc	193.512	-45.5742	2.77746	0.00547855	0.0496228	FALSE	TRUE
DRR006485	PRJDB2573		-245.883	-175.119	2.77731	0.00548113	0.0496326	FALSE	TRUE
SRR514135	PRJNA168981		191.079	-56.834	2.77721	0.00548277	0.0496326	FALSE	TRUE
SRR863232	PRJNA203652	hek293	205.508	175.955	2.77576	0.00550735	0.0498341	FALSE	TRUE
SRR2501685	PRJNA296798		249.677	-13.2032	2.77537	0.00551397	0.0498915	FALSE	TRUE
SRR898121	PRJNA208369		43.2086	-42.0936	2.77506	0.0055191	0.0499012	FALSE	TRUE
SRR1554446	PRJNA258522	ipsc	206.048	-35.6037	2.77473	0.0055248	0.0499267	FALSE	TRUE
SRR1640720	PRJNA266431		202.672	-31.7025	2.77376	0.0055412	0.0500318	FALSE	FALSE
SRR1554447	PRJNA258522	ipsc	204.903	-36.0505	2.77338	0.00554775	0.0500732	FALSE	FALSE
SRR3235898	PRJNA315611	blood	-217.155	-162.707	2.77326	0.00554975	0.0500762	FALSE	FALSE
SRR031812	PRJNA122271	lcl	-144.816	47.8619	2.77311	0.00555229	0.0500762	FALSE	FALSE
SRR1576508	PRJNA261255	ipsc	195.479	-42.3846	2.77311	0.00555239	0.0500762	FALSE	FALSE
SRR597906	PRJNA178020		257.521	-9.80191	2.77294	0.00555532	0.0500762	FALSE	FALSE
SRR447174	PRJNA153783	brain	190.467	-48.3733	2.77121	0.00558492	0.0501992	FALSE	FALSE
SRR897930	PRJNA208369		120.898	-92.5195	2.77104	0.0055877	0.0501992	FALSE	FALSE
SRR1693622	PRJNA264090	h1	223.644	-11.7042	2.77104	0.00558781	0.0501992	FALSE	FALSE
SRR2184523	PRJNA293987	hepg2	-102.665	92.2211	2.77077	0.00559247	0.0501992	FALSE	FALSE
SRR1268057	PRJNA246060	blood	-248.952	-187.38	2.77058	0.00559559	0.0501992	FALSE	FALSE
SRR2443161	PRJNA294187	blood	-226.96	-194.902	2.77039	0.005599	0.0501992	FALSE	FALSE
SRR3236022	PRJNA315611	blood	-214.238	-165.676	2.77031	0.00560037	0.0501992	FALSE	FALSE
SRR1038633	PRJNA229959	hek293	199.554	178.575	2.7703	0.00560043	0.0501992	FALSE	FALSE
SRR073728	PRJNA153913		196.015	176.152	2.76822	0.0056363	0.0504292	FALSE	FALSE
SRR1377204	PRJNA252429	muscle	68.8804	-256.368	2.76802	0.00563976	0.0504543	FALSE	FALSE
SRR896668	PRJNA208369		-63.1621	-16.4048	2.76761	0.00564696	0.0504789	FALSE	FALSE
SRR1554443	PRJNA258522	ipsc	212.859	-30.3416	2.76736	0.0056512	0.0504913	FALSE	FALSE
SRR2049645	PRJNA285798	blood	-255.936	-180.914	2.76567	0.00568067	0.0507525	FALSE	FALSE
SRR1663122	PRJNA268504	brain	195.661	-54.993	2.76473	0.00569694	0.0508737	FALSE	FALSE
SRR3235960	PRJNA315611	blood	-217.823	-164.557	2.7644	0.00570269	0.0508737	FALSE	FALSE
SRR3236044	PRJNA315611	blood	-215.985	-169.262	2.7643	0.00570454	0.0508737	FALSE	FALSE
SRR1518958	PRJNA255504	neutrophils	-256.998	-147.783	2.76402	0.00570932	0.0509017	FALSE	FALSE
SRR2749737	PRJNA299587	mcf7	-17.9036	5.71251	2.76343	0.00571972	0.0509639	FALSE	FALSE
SRR1917525	PRJNA278733		202.742	-33.0942	2.7628	0.00573085	0.0510417	FALSE	FALSE
SRR1216018	PRJNA208369		14.774	-41.0516	2.76261	0.00573409	0.0510508	FALSE	FALSE
SRR2038471	PRJNA265099	hues44	254.991	-8.39639	2.76233	0.00573906	0.0510655	FALSE	FALSE
SRR3235798	PRJNA315611	blood	-219.519	-163.325	2.76216	0.00574206	0.0510655	FALSE	FALSE
SRR066746	PRJNA130043	lcl	-143.679	46.9776	2.76216	0.00574211	0.0510655	FALSE	FALSE
SRR3235936	PRJNA315611	blood	-220.124	-165.725	2.76134	0.00575639	0.05118	FALSE	FALSE
SRR2049766	PRJNA285798	blood	-255.075	-183.346	2.76122	0.00575867	0.05118	FALSE	FALSE
SRR1743983	PRJNA271704	T-cells	-233.263	-54.7443	2.75994	0.00578114	0.0512465	FALSE	FALSE
SRR2501674	PRJNA296798		249.927	-12.0367	2.75992	0.00578155	0.0512465	FALSE	FALSE
SRR965362	PRJNA217982	293t	194.343	179.265	2.75959	0.00578742	0.0512804	FALSE	FALSE
SRR2443193	PRJNA294187	blood	-227.052	-194.216	2.75935	0.0057916	0.0513144	FALSE	FALSE
SRR2919179	PRJNA302340	mcf7	-18.9425	4.05502	2.7592	0.00579431	0.0513452	FALSE	FALSE
ERR698042	PRJEB6662		254.208	-29.0024	2.75855	0.00580592	0.051413	FALSE	FALSE
SRR2443248	PRJNA294187	blood	-227.838	-195.488	2.75842	0.00580806	0.051413	FALSE	FALSE
SRR3626530	PRJNA322318	brain	196.2	-58.239	2.75806	0.00581448	0.051413	FALSE	FALSE
SRR034164	PRJNA117631	lcl	-139.839	50.7924	2.758	0.0058157	0.051413	FALSE	FALSE
SRR2180196	PRJNA293697	jurkat	-198.241	122.23	2.75794	0.00581678	0.051413	FALSE	FALSE
SRR897073	PRJNA208369		54.5678	-20.515	2.75789	0.00581759	0.051413	FALSE	FALSE
SRR534295	PRJNA30709	a549	64.5133	109.789	2.75763	0.00582213	0.0514166	FALSE	FALSE
SRR1377188	PRJNA252429	muscle	65.4271	-256.107	2.75738	0.00582663	0.0514166	FALSE	FALSE
SRR896722	PRJNA208369		12.445	-23.9901	2.75735	0.00582714	0.0514166	FALSE	FALSE
SRR2052717	PRJNA285953	blood	-241.337	-186.599	2.75639	0.00584438	0.0515678	FALSE	FALSE
SRR2049643	PRJNA285798	blood	-256.475	-183.299	2.75602	0.00585088	0.0515726	FALSE	FALSE
SRR3235983	PRJNA315611	blood	-215.448	-168.275	2.75553	0.00585975	0.0516336	FALSE	FALSE
SRR897439	PRJNA208369		33.9573	-12.0257	2.75545	0.00586122	0.0516336	FALSE	FALSE
SRR553462	PRJNA174350	neutrophils	-257.331	-149.219	2.75464	0.00587572	0.0516878	FALSE	FALSE
SRR771552	PRJNA192838	kidney	190.819	171.111	2.75424	0.00588277	0.0517208	FALSE	FALSE
SRR2443239	PRJNA294187	blood	-229.529	-197.026	2.75414	0.00588461	0.0517213	FALSE	FALSE
SRR1818662	PRJNA276465	monocytes	-243.75	-12.3516	2.75388	0.0058893	0.0517213	FALSE	FALSE
SRR3146471	PRJNA310988	monocytes	-244.536	-6.36278	2.7536	0.00589435	0.0517213	FALSE	FALSE
SRR896705	PRJNA208369		13.5066	-21.7765	2.75253	0.00591375	0.0518721	FALSE	FALSE
SRR1576497	PRJNA261255	ipsc	194.579	-43.477	2.75211	0.0059212	0.0518926	FALSE	FALSE
SRR597895	PRJNA178020		259.758	-18.0528	2.75096	0.00594217	0.0520148	FALSE	FALSE
SRR3235950	PRJNA315611	blood	-216.515	-166.109	2.75078	0.00594543	0.0520265	FALSE	FALSE
ERR342864	PRJEB4618		150.51	128.499	2.75047	0.00595092	0.0520629	FALSE	FALSE
SRR1576507	PRJNA261255	ipsc	193.987	-42.1414	2.74989	0.0059616	0.0520936	FALSE	FALSE
ERR266341	PRJEB1195		218.285	-28.2617	2.7497	0.00596499	0.0521077	FALSE	FALSE
SRR353650	PRJNA154385	PBMC	-239.725	-94.3345	2.74968	0.00596526	0.0521077	FALSE	FALSE
SRR3192475	PRJNA30709	muscle	108.876	59.5129	2.74956	0.00596746	0.0521163	FALSE	FALSE
SRR897269	PRJNA208369		113.874	-81.3917	2.74749	0.00600538	0.0524001	FALSE	FALSE
SRR1608525	PRJNA263397	AML	-257.117	34.5839	2.74674	0.006019	0.0524785	FALSE	FALSE
SRR3353399	PRJNA317919	mcf7	-28.9927	-2.73678	2.74667	0.0060204	0.0524785	FALSE	FALSE
SRR1768883	PRJNA273359	melanoma	60.0971	13.5222	2.74628	0.00602746	0.0525291	FALSE	FALSE
SRR387444	SRP009316	blood	-207.465	160.786	2.74625	0.00602814	0.0525291	FALSE	FALSE
SRR1274576	PRJNA246387	h1	244.462	-19.4251	2.74608	0.00603116	0.0525375	FALSE	FALSE
SRR1947746	PRJNA279975	hek293	190.028	167.809	2.74595	0.00603364	0.0525628	FALSE	FALSE
SRR898291	PRJNA208369		42.5943	-37.0499	2.74584	0.0060356	0.0525628	FALSE	FALSE
SRR863244	PRJNA203652	hek293	205.884	176.13	2.74538	0.00604415	0.0526079	FALSE	FALSE
SRR846953	PRJNA201433	blood	-227.718	-165.359	2.74509	0.00604949	0.0526277	FALSE	FALSE
SRR2443197	PRJNA294187	blood	-229.208	-193.643	2.74504	0.0060503	0.0526277	FALSE	FALSE
SRR066466	PRJNA133719	brain	187.129	-220.457	2.74411	0.00606757	0.0528012	FALSE	FALSE
SRR896672	PRJNA208369		-63.9055	-16.6527	2.74391	0.00607129	0.0528279	FALSE	FALSE
SRR897107	PRJNA208369		30.498	-5.6996	2.74341	0.00608054	0.0528279	FALSE	FALSE
SRR1274552	PRJNA246387	h1	233.172	-22.0253	2.74311	0.00608594	0.0528667	FALSE	FALSE
ERR862961	PRJEB7955	h9	374.739	-14.5527	2.74226	0.00610181	0.0529523	FALSE	FALSE
SRR3236114	PRJNA315611	blood	-215.393	-167.771	2.7417	0.00611221	0.0529523	FALSE	FALSE
SRR1181603	PRJNA239776	calcified tricuspid aortic valve	8.50116	-225.618	2.7416	0.00611407	0.0529523	FALSE	FALSE
SRR2443215	PRJNA294187	blood	-230.338	-194.516	2.74149	0.00611612	0.0529523	FALSE	FALSE
SRR896917	PRJNA208369		134.672	-183.223	2.74081	0.00612884	0.0529976	FALSE	FALSE
SRR2049625	PRJNA285798	blood	-249.867	-187.888	2.74076	0.0061297	0.0529976	FALSE	FALSE
SRR2049654	PRJNA285798	blood	-251.041	-183.773	2.74061	0.00613248	0.0529976	FALSE	FALSE
SRR965364	PRJNA217982	293t	195.069	179.043	2.74024	0.00613948	0.0530361	FALSE	FALSE
SRR897064	PRJNA208369		54.4102	-20.142	2.74008	0.00614242	0.0530534	FALSE	FALSE
SRR1274575	PRJNA246387	h1	244.156	-21.1115	2.73925	0.00615796	0.0531515	FALSE	FALSE
SRR542388	PRJNA172761	breast	-5.18151	-138.191	2.73869	0.00616843	0.0532102	FALSE	FALSE
SRR3437099	PRJNA319489	hek293	192.593	182.937	2.73742	0.00619227	0.0533394	FALSE	FALSE
SRR1660337	PRJNA268222	NCCIT cells, hECC	245.394	-22.3813	2.73687	0.00620274	0.053417	FALSE	FALSE
SRR1825942	PRJNA277177	h1	241.65	-20.9124	2.73641	0.00621136	0.0534784	FALSE	FALSE
SRR965360	PRJNA217982	293t	194.936	178.86	2.73513	0.00623548	0.0536836	FALSE	FALSE
DRR006423	PRJDB2573		-249.061	-172.341	2.73371	0.00626261	0.0538084	FALSE	FALSE
SRR897074	PRJNA208369		54.3012	-20.9267	2.73258	0.00628408	0.0539091	FALSE	FALSE
SRR898289	PRJNA208369		42.0798	-36.7491	2.73218	0.00629165	0.0539531	FALSE	FALSE
SRR1274536	PRJNA246387	h1	237.278	-23.2829	2.73013	0.00633084	0.0541892	FALSE	FALSE
ERR1243469	PRJEB7388	ipsc	258.793	-25.6454	2.72843	0.00636369	0.0544044	FALSE	FALSE
SRR1648447	PRJNA254534	hek293	199.84	176.17	2.72826	0.00636697	0.0544044	FALSE	FALSE
SRR1818676	PRJNA276465	monocytes	-243.489	-13.6149	2.7281	0.00637008	0.0544138	FALSE	FALSE
SRR897604	PRJNA208369		126.402	-75.0753	2.72771	0.0063776	0.0544441	FALSE	FALSE
SRR3236128	PRJNA315611	blood	-216.084	-171.749	2.72704	0.00639045	0.0545297	FALSE	FALSE
SRR771558	PRJNA192838	kidney	191.739	170.265	2.72693	0.00639261	0.0545373	FALSE	FALSE
SRR2148761	PRJNA292133	bone marrow	-252.607	28.4634	2.72663	0.00639848	0.0545659	FALSE	FALSE
SRR2049748	PRJNA285798	blood	-254.573	-187.275	2.72586	0.00641345	0.0546306	FALSE	FALSE
SRR897446	PRJNA208369		35.1678	-12.0393	2.72578	0.00641503	0.0546322	FALSE	FALSE
SRR934645	PRJNA210428	breast	17.9657	48.8824	2.72442	0.00644149	0.0548282	FALSE	FALSE
SRR896709	PRJNA208369		12.6946	-21.3441	2.72355	0.00645849	0.0548583	FALSE	FALSE
SRR3184302	PRJNA312948	melanoma biopsies	63.0469	20.815	2.72324	0.00646455	0.0548763	FALSE	FALSE
SRR1313144	PRJNA251383	triple negative breast cancer primary tumor	-3.54332	-168.391	2.72278	0.00647358	0.0549419	FALSE	FALSE
SRR1057977	PRJNA223168		194.932	-61.8502	2.72161	0.00649652	0.0550923	FALSE	FALSE
SRR846938	PRJNA201433	blood	-230.201	-167.005	2.7211	0.00650658	0.0551101	FALSE	FALSE
SRR3235795	PRJNA315611	blood	-220.024	-167.818	2.72068	0.00651472	0.0551576	FALSE	FALSE
SRR3236078	PRJNA315611	blood	-214.373	-168.661	2.72008	0.00652653	0.0552064	FALSE	FALSE
SRR1956823	PRJNA280568		196.524	-41.2318	2.72004	0.00652747	0.0552064	FALSE	FALSE
SRR898416	PRJNA208369		112.124	-104.903	2.71922	0.00654365	0.0553029	FALSE	FALSE
SRR2184525	PRJNA293987	hepg2	-100.877	92.8182	2.71858	0.00655624	0.0553276	FALSE	FALSE
SRR896884	PRJNA208369		93.8506	-102.966	2.71856	0.00655669	0.0553276	FALSE	FALSE
SRR534322	PRJNA30709		-307.809	-55.7047	2.71853	0.00655731	0.0553276	FALSE	FALSE
SRR1956820	PRJNA280568		196.971	-41.1872	2.71845	0.00655885	0.0553276	FALSE	FALSE
SRR1181601	PRJNA239776	calcified tricuspid aortic valve	8.33356	-226.094	2.71742	0.00657937	0.0554502	FALSE	FALSE
SRR620035	PRJNA181310	Bone marrow	-247.914	42.2993	2.71688	0.00658997	0.055465	FALSE	FALSE
SRR1947741	PRJNA279975	hek293	190.348	167.341	2.71639	0.00659991	0.055465	FALSE	FALSE
ERR674425	PRJEB7732	pancreas	183.915	-37.8411	2.71626	0.00660234	0.055465	FALSE	FALSE
SRR1949823	PRJNA280078	blood	-242.567	-127.905	2.71591	0.00660939	0.0554661	FALSE	FALSE
SRR2443223	PRJNA294187	blood	-228.309	-196.829	2.71382	0.00665131	0.0557261	FALSE	FALSE
SRR315115	PRJNA138597		-190.227	232.592	2.71358	0.00665595	0.0557261	FALSE	FALSE
SRR1425073	PRJNA253038	mcf7	-24.5763	0.322554	2.71354	0.0066568	0.0557261	FALSE	FALSE
SRR2997123	PRJNA305840	a549	66.4395	112.865	2.71344	0.00665889	0.0557391	FALSE	FALSE
SRR031919	PRJNA122271	lcl	-145.435	47.141	2.71319	0.00666396	0.0557475	FALSE	FALSE
SRR1812748	PRJNA276003	B-cells	-311.922	-47.424	2.71254	0.00667695	0.0558547	FALSE	FALSE
SRR1740042	PRJNA271578	monocytes	-246.865	-11.9489	2.71196	0.00668867	0.0558784	FALSE	FALSE
SRR031942	PRJNA122271	lcl	-140.143	51.4191	2.71196	0.00668867	0.0558784	FALSE	FALSE
SRR923929	PRJNA209978	prostate	-19.2972	-147.898	2.71173	0.00669336	0.0559207	FALSE	FALSE
ERR576281	PRJEB6912		179.928	7.41128	2.71109	0.00670625	0.0559918	FALSE	FALSE
SRR398218	PRJNA156297	293t	200.645	177.191	2.71062	0.00671581	0.0560663	FALSE	FALSE
SRR542403	PRJNA172761	breast	6.19491	-147.262	2.70893	0.00675012	0.0562635	FALSE	FALSE
SRR2071348	PRJNA245228		196.007	-57.3882	2.70885	0.00675164	0.0562635	FALSE	FALSE
SRR1539244	PRJNA257777	monocytes	-194.095	-46.0186	2.7082	0.00676502	0.0563107	FALSE	FALSE
ERR833249	PRJEB8960		-232.612	-178.887	2.70757	0.00677781	0.0563541	FALSE	FALSE
SRR3236041	PRJNA315611	blood	-221.196	-167.004	2.70751	0.00677894	0.0563541	FALSE	FALSE
SRR1377158	PRJNA252429	muscle	64.7081	-256.385	2.70743	0.00678071	0.0563541	FALSE	FALSE
SRR2049746	PRJNA285798	blood	-255.522	-182.171	2.70741	0.00678107	0.0563541	FALSE	FALSE
SRR897934	PRJNA208369		120.681	-92.992	2.70724	0.00678454	0.056362	FALSE	FALSE
SRR1593514	PRJNA262675	mcf7	197.4	167.625	2.70713	0.00678682	0.0563777	FALSE	FALSE
SRR616080	PRJNA179284	blood	-266.495	22.1691	2.70651	0.00679953	0.0564577	FALSE	FALSE
SRR1639069	PRJNA266234		231.11	-25.519	2.70627	0.00680437	0.0564577	FALSE	FALSE
SRR2443206	PRJNA294187	blood	-231.607	-197.7	2.70478	0.00683488	0.0566424	FALSE	FALSE
SRR1027595	PRJNA227155	ipsc	192.968	-45.3393	2.70359	0.0068595	0.0567451	FALSE	FALSE
SRR2038483	PRJNA265099	hipsc15b	255.054	-8.57324	2.70318	0.00686787	0.0567761	FALSE	FALSE
SRR2071377	PRJNA245228		196.451	-55.46	2.70271	0.00687762	0.0567905	FALSE	FALSE
SRR1313067	PRJNA251383	mcf7	-4.24786	-166.435	2.70221	0.00688802	0.0568096	FALSE	FALSE
SRR896925	PRJNA208369		134.422	-182.066	2.70205	0.00689134	0.0568096	FALSE	FALSE
SRR1812732	PRJNA276003	B-cells	-313.584	-46.1549	2.70201	0.00689211	0.0568096	FALSE	FALSE
SRR2049779	PRJNA285798	blood	-252.547	-190.255	2.7016	0.00690065	0.0568491	FALSE	FALSE
SRR828800	PRJNA197326		102.967	56.2833	2.70128	0.00690739	0.0568683	FALSE	FALSE
SRR1576471	PRJNA261255	ipsc	207.781	-35.8916	2.70103	0.00691243	0.0569068	FALSE	FALSE
SRR1608576	PRJNA263397	AML	-251.612	36.4316	2.70038	0.00692598	0.0569451	FALSE	FALSE
SRR898261	PRJNA208369		39.3241	-25.4627	2.69823	0.00697087	0.0572418	FALSE	FALSE
SRR1274564	PRJNA246387	h1	240.938	-21.7188	2.69815	0.00697259	0.0572418	FALSE	FALSE
SRR2049598	PRJNA285798	blood	-253.05	-182.06	2.6978	0.00697998	0.0573262	FALSE	FALSE
ERR833225	PRJEB8960		-223.069	-174.03	2.69662	0.00700472	0.0574381	FALSE	FALSE
SRR2443229	PRJNA294187	blood	-228.794	-196.248	2.69627	0.00701202	0.0574403	FALSE	FALSE
SRR066468	PRJNA133719	brain	186.92	-220.635	2.69615	0.00701454	0.0574403	FALSE	FALSE
SRR1656495	PRJNA267697	blood	-239.118	-195.492	2.69588	0.00702036	0.057459	FALSE	FALSE
SRR949098	PRJNA214592	AML	-253.564	17.2853	2.69584	0.00702113	0.057459	FALSE	FALSE
SRR1216006	PRJNA208369		16.2214	-39.2436	2.69473	0.00704467	0.0575608	FALSE	FALSE
DRR006375	PRJDB2573		-248.609	-170.977	2.69467	0.00704576	0.0575608	FALSE	FALSE
SRR898253	PRJNA208369		42.3872	-32.184	2.69448	0.00704991	0.0575608	FALSE	FALSE
SRR1312353	PRJNA251350	mcf7	-21.6267	0.633393	2.69437	0.00705221	0.0575608	FALSE	FALSE
SRR896918	PRJNA208369		134.601	-182.767	2.69435	0.00705258	0.0575608	FALSE	FALSE
SRR1220425	PRJNA34535	adrenal gland	37.6574	-141.244	2.69431	0.00705342	0.0575608	FALSE	FALSE
SRR896844	PRJNA208369		91.6551	-105.434	2.69413	0.00705726	0.0575608	FALSE	FALSE
SRR1662323	PRJNA268434	mda231	66.5721	84.2908	2.6941	0.00705782	0.0575608	FALSE	FALSE
SRR846948	PRJNA201433	blood	-230.907	-168.777	2.69405	0.00705903	0.0575608	FALSE	FALSE
SRR897827	PRJNA208369		29.1041	-28.5077	2.69374	0.00706557	0.0575673	FALSE	FALSE
ERR862950	PRJEB7955	h9	377.455	-16.1686	2.69354	0.00706979	0.0575994	FALSE	FALSE
SRR1518959	PRJNA255504	neutrophils	-257.086	-147.907	2.6927	0.00708767	0.0577015	FALSE	FALSE
DRR006448	PRJDB2573		-248.431	-173.109	2.69252	0.0070915	0.0577121	FALSE	FALSE
SRR896855	PRJNA208369		99.8956	-98.7651	2.6917	0.00710894	0.0578082	FALSE	FALSE
SRR392872	PRJNA150409		105.91	36.7709	2.69119	0.00711986	0.0579058	FALSE	FALSE
SRR3235904	PRJNA315611	blood	-216.733	-162.86	2.69065	0.0071313	0.0579606	FALSE	FALSE
SRR353652	PRJNA154385	PBMC	-239.854	-95.1947	2.69021	0.00714068	0.0579983	FALSE	FALSE
SRR073779	PRJNA153913		41.3931	75.0166	2.69002	0.00714476	0.0579983	FALSE	FALSE
SRR1554582	PRJNA258554	htert-rpe1	84.082	68.1486	2.68955	0.00715491	0.058045	FALSE	FALSE
SRR3236134	PRJNA315611	blood	-211.855	-166.226	2.68895	0.00716761	0.0581371	FALSE	FALSE
SRR2052766	PRJNA285953	blood	-245.977	-189.676	2.68862	0.00717486	0.0581699	FALSE	FALSE
SRR846951	PRJNA201433	blood	-230.706	-168.313	2.68859	0.00717546	0.0581699	FALSE	FALSE
ERR866161	PRJEB7955	h9	376.461	-13.9807	2.68798	0.00718846	0.0582118	FALSE	FALSE
SRR1776526	PRJNA273756	aortic vascular smooth muscle cells	102.137	60.6231	2.68771	0.00719439	0.0582463	FALSE	FALSE
SRR896827	PRJNA208369		88.9832	-106.101	2.68677	0.00721477	0.0583513	FALSE	FALSE
SRR1664773	PRJNA268433		199.622	174.854	2.68652	0.00722006	0.0583513	FALSE	FALSE
SRR897418	PRJNA208369		35.0225	-9.9472	2.68649	0.00722081	0.0583513	FALSE	FALSE
SRR897629	PRJNA208369		119.443	-87.6332	2.68614	0.00722835	0.0583753	FALSE	FALSE
SRR3235929	PRJNA315611	blood	-218.009	-161.637	2.68594	0.00723257	0.0583786	FALSE	FALSE
SRR897621	PRJNA208369		119.386	-87.6194	2.68554	0.00724132	0.0584243	FALSE	FALSE
SRR1181611	PRJNA239776	non-calcified tricuspid valve	8.58988	-226.704	2.68538	0.00724473	0.0584304	FALSE	FALSE
SRR3235804	PRJNA315611	blood	-213.974	-164.103	2.68457	0.00726242	0.0585	FALSE	FALSE
SRR2443158	PRJNA294187	blood	-227.337	-193.502	2.68428	0.00726859	0.0585206	FALSE	FALSE
SRR1643227	PRJNA266526		261.469	-15.4629	2.68385	0.00727793	0.0585751	FALSE	FALSE
ERR658225	PRJEB7574		82.4769	71.3751	2.6836	0.00728336	0.0585871	FALSE	FALSE
SRR1041715	PRJNA230454	llc12ph	209	-40.6468	2.68328	0.00729029	0.0586105	FALSE	FALSE
SRR1743984	PRJNA271704	T-cells	-233.007	-53.7871	2.68307	0.00729492	0.0586391	FALSE	FALSE
SRR1639279	PRJNA264090	h1	254.392	-12.4932	2.68151	0.00732908	0.0587999	FALSE	FALSE
SRR542391	PRJNA172761	breast	-5.78325	-138.462	2.68142	0.00733098	0.058803	FALSE	FALSE
SRR1576472	PRJNA261255	ipsc	208.193	-35.5465	2.68106	0.00733887	0.0588131	FALSE	FALSE
SRR863230	PRJNA203652	hek293	205.579	175.773	2.68071	0.00734664	0.0588303	FALSE	FALSE
SRR896736	PRJNA208369		26.279	-14.0947	2.6801	0.00735997	0.0588982	FALSE	FALSE
SRR057640	PRJNA128733	prostate	6.26304	-113.454	2.67975	0.00736776	0.0589449	FALSE	FALSE
SRR896826	PRJNA208369		89.8929	-106.604	2.6792	0.00737974	0.0589449	FALSE	FALSE
ERR266335	PRJEB1195		255.281	-17.9809	2.67762	0.00741483	0.0591974	FALSE	FALSE
SRR3235850	PRJNA315611	blood	-219.449	-165.481	2.67715	0.00742524	0.0592538	FALSE	FALSE
SRR2636906	PRJNA298568	hek293	190.281	177.843	2.67663	0.00743675	0.059313	FALSE	FALSE
SRR897455	PRJNA208369		32.6545	-26.8183	2.67659	0.00743749	0.059313	FALSE	FALSE
DRR006426	PRJDB2573		-247.145	-174.335	2.67653	0.00743898	0.059313	FALSE	FALSE
SRR2454062	PRJNA296380	T-cells	-211.075	144.488	2.67639	0.007442	0.0593216	FALSE	FALSE
SRR826661	PRJNA196491	pancreas	92.316	-63.6802	2.67609	0.00744871	0.0593539	FALSE	FALSE
ERR862946	PRJEB7955	h9	372.859	-14.7546	2.67576	0.00745601	0.0593539	FALSE	FALSE
SRR2501681	PRJNA296798		250.696	-12.697	2.67552	0.00746129	0.0593539	FALSE	FALSE
SRR1999744	PRJNA282167		259.632	-17.2633	2.67547	0.00746249	0.0593539	FALSE	FALSE
SRR1551020	PRJNA258216	neutrophils	-259.009	-148.543	2.6748	0.00747728	0.0594242	FALSE	FALSE
SRR3235934	PRJNA315611	blood	-215.991	-172.547	2.67381	0.00749945	0.0595748	FALSE	FALSE
SRR897799	PRJNA208369		30.1357	-32.3898	2.67369	0.00750228	0.0595833	FALSE	FALSE
ERR862978	PRJEB7955	h9	379.099	-14.0322	2.67361	0.00750398	0.0595833	FALSE	FALSE
SRR515084	PRJNA168984		36.0549	-29.6797	2.67274	0.00752349	0.0596669	FALSE	FALSE
SRR1915570	PRJNA278279	neutrophils	-253.042	-129.288	2.67217	0.00753624	0.0597309	FALSE	FALSE
ERR862949	PRJEB7955	h9	377.403	-16.4618	2.67181	0.00754432	0.0597616	FALSE	FALSE
SRR2049619	PRJNA285798	blood	-250.241	-183.43	2.67089	0.00756515	0.0598781	FALSE	FALSE
SRR640258	PRJNA184717		256.025	-19.1328	2.67082	0.00756671	0.0598809	FALSE	FALSE
SRR393011	SRP010041	lung	-42.3707	-130.055	2.67054	0.00757297	0.0599197	FALSE	FALSE
SRR1049832	PRJNA231724	k562	80.0073	155.332	2.66986	0.00758839	0.0600111	FALSE	FALSE
ERR832538	PRJEB8949		-239.524	-181.858	2.66908	0.00760587	0.0601189	FALSE	FALSE
SRR3236070	PRJNA315611	blood	-212.75	-170.653	2.66851	0.0076188	0.0601714	FALSE	FALSE
SRR1274579	PRJNA246387	h1	240.722	-23.887	2.66824	0.00762492	0.0601906	FALSE	FALSE
SRR1294106	PRJNA248289	CD34+	250.215	-4.04262	2.66801	0.00763018	0.060196	FALSE	FALSE
ERR476950	PRJEB6115	hek293	195.169	170.505	2.66757	0.00764021	0.060287	FALSE	FALSE
SRR2003936	SRP057855		181.063	-43.5359	2.6674	0.00764409	0.0603004	FALSE	FALSE
ERR862971	PRJEB7955	h9	378.242	-13.748	2.6672	0.00764861	0.0603004	FALSE	FALSE
SRR3235942	PRJNA315611	blood	-218.21	-168.57	2.66641	0.00766669	0.060391	FALSE	FALSE
SRR1696042	PRJNA269573	h1	192.476	-47.7755	2.66558	0.00768545	0.0604897	FALSE	FALSE
SRR514134	PRJNA168981		191.087	-56.6773	2.66493	0.00770044	0.0605968	FALSE	FALSE
SRR1664778	PRJNA268433		200.33	174.302	2.66421	0.0077169	0.0606789	FALSE	FALSE
SRR836181	PRJNA200696	ovary	-91.0193	-39.115	2.66416	0.00771816	0.0606789	FALSE	FALSE
SRR2925659	PRJNA301337		-228.472	-168.652	2.66372	0.00772822	0.0607057	FALSE	FALSE
SRR1551094	PRJNA258216	blood	-228.205	-169.838	2.66369	0.0077288	0.0607057	FALSE	FALSE
ERR342857	PRJEB4618		150.809	127.985	2.66361	0.00773067	0.0607057	FALSE	FALSE
ERR833227	PRJEB8960		-222.566	-176.315	2.66278	0.00774989	0.0607789	FALSE	FALSE
ERR833226	PRJEB8960		-222.583	-173.986	2.66101	0.00779059	0.0609997	FALSE	FALSE
ERR833252	PRJEB8960		-232.571	-179.845	2.66096	0.00779181	0.0609997	FALSE	FALSE
SRR2148769	PRJNA292133	bone marrow	-253.035	30.0839	2.66057	0.00780089	0.0610397	FALSE	FALSE
SRR3235802	PRJNA315611	blood	-220.476	-164.257	2.66002	0.00781362	0.0610856	FALSE	FALSE
SRR1548715	PRJNA258165		196.223	171.558	2.65976	0.00781952	0.0611208	FALSE	FALSE
SRR2038477	PRJNA265099	hues64	255.674	-8.25738	2.65967	0.00782174	0.0611287	FALSE	FALSE
SRR896738	PRJNA208369		27.059	-13.934	2.65931	0.00783019	0.0611718	FALSE	FALSE
SRR897596	PRJNA208369		118.975	-83.7547	2.65866	0.00784513	0.0612585	FALSE	FALSE
ERR522180	PRJEB6423		105.348	54.3141	2.6558	0.00791213	0.0616426	FALSE	FALSE
SRR1648450	PRJNA254534	hek293	199.441	176.468	2.65513	0.00792784	0.0617148	FALSE	FALSE
SRR1812736	PRJNA276003	B-cells	-313.105	-46.6785	2.65506	0.00792952	0.0617197	FALSE	FALSE
SRR2049614	PRJNA285798	blood	-248.472	-181.501	2.6536	0.0079639	0.0619158	FALSE	FALSE
SRR2768453	PRJNA299534	blood	-249.95	-93.8161	2.65332	0.00797046	0.0619288	FALSE	FALSE
SRR2911306	PRJNA301527		-242.624	-125.922	2.65247	0.00799061	0.0620184	FALSE	FALSE
SRR1818645	PRJNA276465	monocytes	-244.839	-14.028	2.65244	0.00799113	0.0620184	FALSE	FALSE
SRR616151	PRJNA179305		120.234	51.5421	2.65205	0.00800056	0.0620803	FALSE	FALSE
ERR866173	PRJEB7955	h9	377.236	-15.8985	2.65157	0.00801186	0.0621469	FALSE	FALSE
SRR1818615	PRJNA276465	monocytes	-244.166	-15.1197	2.65071	0.00803221	0.062227	FALSE	FALSE
SRR653019	PRJNA187388	pancreas	122.532	39.2048	2.64959	0.00805885	0.0623533	FALSE	FALSE
ERR862975	PRJEB7955	h9	376.709	-12.8766	2.6483	0.00808976	0.0625203	FALSE	FALSE
SRR2049752	PRJNA285798	blood	-254.727	-184.628	2.64791	0.00809912	0.0625506	FALSE	FALSE
SRR521540	SRP014320		95.713	238.762	2.64694	0.0081224	0.0626961	FALSE	FALSE
SRR309138	PRJNA143369	brain	210.879	-210.326	2.64488	0.00817193	0.0630407	FALSE	FALSE
SRR2049617	PRJNA285798	blood	-252.352	-191.62	2.64432	0.00818558	0.0631072	FALSE	FALSE
SRR1560169	PRJNA259642	muscle	74.2769	-255.988	2.64412	0.00819033	0.0631127	FALSE	FALSE
SRR2049764	PRJNA285798	blood	-252.781	-184.162	2.64407	0.00819159	0.0631127	FALSE	FALSE
SRR896878	PRJNA208369		93.2152	-103.747	2.64367	0.00820127	0.0631747	FALSE	FALSE
SRR3235955	PRJNA315611	blood	-217.903	-169.208	2.64276	0.0082233	0.0632698	FALSE	FALSE
SRR2049613	PRJNA285798	blood	-247.942	-176.945	2.64206	0.00824042	0.0634093	FALSE	FALSE
SRR1552725	PRJNA258364	h9	255.212	-16.5309	2.64179	0.00824701	0.0634093	FALSE	FALSE
SRR2049778	PRJNA285798	blood	-255.624	-182.892	2.64126	0.00825993	0.0634701	FALSE	FALSE
SRR032269	PRJNA117631	lcl	-140.011	54.2649	2.63977	0.00829623	0.0637075	FALSE	FALSE
SRR898252	PRJNA208369		42.5903	-33.2055	2.63969	0.00829811	0.0637118	FALSE	FALSE
ERR833228	PRJEB8960		-222.284	-175.311	2.63858	0.00832552	0.0638945	FALSE	FALSE
SRR1220424	PRJNA34535	adrenal gland	37.8101	-141.169	2.63856	0.00832582	0.0638945	FALSE	FALSE
SRR427098	PRJNA155821	hepg2	-96.6672	92.225	2.63798	0.00834017	0.0639845	FALSE	FALSE
SRR898244	PRJNA208369		42.5418	-32.8226	2.63757	0.00835034	0.0639856	FALSE	FALSE
SRR1216022	PRJNA208369		14.6267	-40.9705	2.63752	0.00835149	0.0639856	FALSE	FALSE
SRR896701	PRJNA208369		13.4563	-21.1137	2.63742	0.00835402	0.0640005	FALSE	FALSE
SRR1274549	PRJNA246387	h1	228.115	-24.2838	2.63638	0.00837951	0.0641495	FALSE	FALSE
SRR2049624	PRJNA285798	blood	-254.604	-182.991	2.63501	0.00841358	0.064397	FALSE	FALSE
SRR1268056	PRJNA246060	blood	-235.281	-183.638	2.63313	0.0084603	0.0646365	FALSE	FALSE
SRR956938	PRJNA216966	ovary	-90.4396	-39.1837	2.63291	0.00846571	0.0646365	FALSE	FALSE
SRR448115	PRJNA156781	heart	83.0637	-391.379	2.63187	0.00849158	0.0647898	FALSE	FALSE
SRR1639278	PRJNA264090	h1	253.961	-12.8634	2.63166	0.00849693	0.0647965	FALSE	FALSE
SRR2443257	PRJNA294187	blood	-228.904	-194.657	2.63137	0.00850423	0.0648312	FALSE	FALSE
SRR869307	PRJNA205857	imr90	120.062	65.7748	2.63033	0.00853023	0.0649362	FALSE	FALSE
SRR398232	PRJNA156297	293t	200.216	176.961	2.63002	0.0085381	0.064988	FALSE	FALSE
SRR392866	PRJNA150409		102.948	38.8948	2.62975	0.00854483	0.0650332	FALSE	FALSE
SRR2558765	PRJNA297795	u2os	152.225	127.527	2.62928	0.00855648	0.0650915	FALSE	FALSE
ERR266339	PRJEB1195		216.989	-28.3936	2.62858	0.00857415	0.0651245	FALSE	FALSE
SRR897484	PRJNA208369		31.6853	-5.13958	2.62722	0.00860858	0.0652723	FALSE	FALSE
SRR1181602	PRJNA239776	calcified tricuspid aortic valve	9.00736	-225.467	2.62633	0.0086312	0.0653671	FALSE	FALSE
SRR398219	PRJNA156297	293t	201.572	175.786	2.62586	0.00864302	0.0654301	FALSE	FALSE
SRR3576773	PRJNA322427		36.6728	62.6027	2.62556	0.00865069	0.0654301	FALSE	FALSE
SRR392865	PRJNA150409		101.511	39.5085	2.62539	0.008655	0.0654301	FALSE	FALSE
SRR897254	PRJNA208369		150.12	-77.0875	2.6251	0.00866241	0.0654301	FALSE	FALSE
SRR1686364	PRJNA268951	brain	203.815	-42.238	2.62486	0.00866839	0.0654301	FALSE	FALSE
SRR3353335	PRJNA317919	breast	-0.314457	-142.622	2.62434	0.00868165	0.0654945	FALSE	FALSE
SRR1215998	PRJNA208369		14.2398	-41.2799	2.62385	0.00869413	0.0655468	FALSE	FALSE
SRR897118	PRJNA208369		30.7799	-6.61858	2.62319	0.00871096	0.0656107	FALSE	FALSE
SRR1561107	PRJNA259771	h9	196.6	-47.0439	2.62092	0.00876939	0.0658674	FALSE	FALSE
SRR597912	PRJNA178020	h1	259.763	-18.4912	2.62019	0.00878801	0.0660173	FALSE	FALSE
SRR897921	PRJNA208369		121.687	-91.6253	2.61998	0.00879344	0.0660178	FALSE	FALSE
SRR896693	PRJNA208369		-61.2683	-17.2615	2.61998	0.00879351	0.0660178	FALSE	FALSE
SRR2049760	PRJNA285798	blood	-256.109	-180.042	2.6188	0.00882397	0.0661918	FALSE	FALSE
SRR896737	PRJNA208369		26.3038	-13.943	2.61826	0.00883786	0.0662471	FALSE	FALSE
SRR771548	PRJNA192838	kidney	191.094	169.878	2.61718	0.00886589	0.0663727	FALSE	FALSE
SRR2017563	PRJNA283827	mcf7	63.8998	90.5759	2.61639	0.00888652	0.0664548	FALSE	FALSE
SRR307919	PRJNA30709	h1	255.891	-20.9683	2.61635	0.00888745	0.0664548	FALSE	FALSE
SRR1220426	PRJNA34535	adrenal gland	38.0794	-141.41	2.61635	0.00888765	0.0664548	FALSE	FALSE
SRR497705	PRJNA167037	T-cells	-202.071	118.892	2.6163	0.00888883	0.0664548	FALSE	FALSE
SRR898118	PRJNA208369		44.0985	-42.7103	2.61612	0.00889361	0.0664548	FALSE	FALSE
SRR898391	PRJNA208369		111.907	-102.547	2.61573	0.00890367	0.0664931	FALSE	FALSE
SRR1696033	PRJNA269573	h1	193.111	-47.95	2.61545	0.00891104	0.0665157	FALSE	FALSE
ERR862945	PRJEB7955	h9	372.843	-14.1194	2.61456	0.00893426	0.0666259	FALSE	FALSE
SRR1233907	PRJNA244434	hek293	196.857	170.065	2.61446	0.00893692	0.0666259	FALSE	FALSE
SRR896885	PRJNA208369		92.9653	-103.873	2.61246	0.00898933	0.0669089	FALSE	FALSE
SRR897829	PRJNA208369		29.8205	-28.5949	2.61239	0.00899106	0.0669089	FALSE	FALSE
SRR3236018	PRJNA315611	blood	-210.688	-169.161	2.61122	0.00902205	0.0670321	FALSE	FALSE
SRR2636905	PRJNA298568	hek293	191.246	178.062	2.6107	0.00903569	0.0671373	FALSE	FALSE
SRR2443181	PRJNA294187	blood	-229.416	-198.698	2.61054	0.00903999	0.0671665	FALSE	FALSE
SRR2052759	PRJNA285953	blood	-241.709	-191.356	2.61022	0.0090483	0.0672061	FALSE	FALSE
SRR1348566	PRJNA196928	ipsc	243.42	-21.2448	2.60988	0.00905742	0.0672534	FALSE	FALSE
SRR934951	PRJNA212047	brain	186.61	-141.337	2.60968	0.00906264	0.0672814	FALSE	FALSE
SRR1377170	PRJNA252429	muscle	65.1817	-255.781	2.60951	0.0090671	0.0672814	FALSE	FALSE
SRR896694	PRJNA208369		-61.5646	-17.1214	2.60917	0.00907629	0.0673139	FALSE	FALSE
SRR3469416	PRJNA30709	hepg2	-102.236	94.2179	2.60895	0.00908212	0.0673418	FALSE	FALSE
SRR896871	PRJNA208369		93.5269	-102.82	2.60883	0.0090853	0.0673418	FALSE	FALSE
SRR1580547	PRJNA261431	mel1.12	67.2679	36.6844	2.60742	0.00912269	0.0675877	FALSE	FALSE
SRR1554440	PRJNA258522	ipsc	251.758	-12.1129	2.60727	0.00912663	0.0675877	FALSE	FALSE
SRR1041717	PRJNA230454	llc12ph	207.58	-41.976	2.60683	0.00913844	0.067658	FALSE	FALSE
SRR1562725	PRJNA260053	iPSC	246.576	-24.5214	2.60647	0.00914819	0.0676798	FALSE	FALSE
SRR031951	PRJNA122271	lcl	-144.081	47.4436	2.60483	0.00919201	0.0678123	FALSE	FALSE
SRR1813956	PRJNA276128	brain	195.907	-53.3299	2.60477	0.00919365	0.0678129	FALSE	FALSE
SRR2052772	PRJNA285953	blood	-241.193	-189.48	2.60389	0.00921711	0.0680247	FALSE	FALSE
SRR897116	PRJNA208369		30.0728	-6.72243	2.60325	0.00923449	0.0681104	FALSE	FALSE
SRR1686370	PRJNA268951	brain	203.677	-42.4493	2.60309	0.00923877	0.0681263	FALSE	FALSE
SRR896904	PRJNA208369		135.326	-183.081	2.60253	0.00925396	0.0681559	FALSE	FALSE
SRR540249	PRJNA172892	monocytes	-186.622	-56.2963	2.60204	0.00926703	0.0682107	FALSE	FALSE
ERR862982	PRJEB7955	h9	377.775	-12.4043	2.60139	0.00928469	0.0683069	FALSE	FALSE
SRR897449	PRJNA208369		34.4656	-12.1209	2.60136	0.00928555	0.0683069	FALSE	FALSE
SRR1551034	PRJNA258216	monocytes	-250.654	-4.30803	2.60118	0.0092905	0.0683252	FALSE	FALSE
SRR896707	PRJNA208369		13.6108	-21.9469	2.60073	0.00930243	0.06837	FALSE	FALSE
SRR2584801	PRJNA298216		80.1388	72.7481	2.60046	0.00930991	0.0684015	FALSE	FALSE
SRR934977	PRJNA212047	brain	187.438	-144.663	2.60016	0.00931798	0.0684326	FALSE	FALSE
SRR3168483	PRJNA311990		122.731	153.165	2.60008	0.00932027	0.0684356	FALSE	FALSE
SRR896956	PRJNA208369		137.171	-177.327	2.59912	0.00934627	0.0685171	FALSE	FALSE
SRR1556226	PRJNA259212	low passage primary melanoma cultures	62.6447	28.2158	2.59874	0.00935664	0.068551	FALSE	FALSE
SRR3340807	PRJNA317535	PBMC	-252.763	-84.4302	2.59827	0.00936936	0.068598	FALSE	FALSE
ERR266349	PRJEB1195		246.608	-23.1215	2.59781	0.00938195	0.0686548	FALSE	FALSE
SRR2052748	PRJNA285953	blood	-240.774	-180	2.59737	0.00939402	0.0687064	FALSE	FALSE
SRR1373451	PRJNA252189	PBMC	-253.351	-124.144	2.59697	0.00940509	0.0687401	FALSE	FALSE
SRR1274546	PRJNA246387	h1	244.701	-18.8464	2.59609	0.00942927	0.0689367	FALSE	FALSE
SRR353643	PRJNA154385	PBMC	-240.458	-94.2213	2.59555	0.00944396	0.0690033	FALSE	FALSE
SRR896920	PRJNA208369		133.748	-181.769	2.59523	0.00945279	0.0690295	FALSE	FALSE
SRR897977	PRJNA208369		123.13	-88.7759	2.59504	0.00945802	0.0690348	FALSE	FALSE
SRR2443186	PRJNA294187	blood	-231.244	-197.828	2.59436	0.00947685	0.0691648	FALSE	FALSE
SRR1768845	PRJNA273359	melanoma	59.31	14.5884	2.59435	0.0094771	0.0691648	FALSE	FALSE
SRR3236072	PRJNA315611	blood	-212.567	-169.473	2.59325	0.00950732	0.0693129	FALSE	FALSE
SRR1182257	PRJNA239814		96.6805	73.2054	2.59316	0.00950991	0.0693129	FALSE	FALSE
SRR1377192	PRJNA252429	muscle	66.746	-255.949	2.59311	0.00951114	0.0693129	FALSE	FALSE
SRR2443226	PRJNA294187	blood	-229.636	-191.611	2.59259	0.00952553	0.06935	FALSE	FALSE
SRR1639077	PRJNA266234		194.415	-43.8772	2.59215	0.00953782	0.06935	FALSE	FALSE
SRR057655	PRJNA128733	prostate	4.56551	-116.36	2.59197	0.00954282	0.06935	FALSE	FALSE
SRR2052681	PRJNA285953	blood	-245.296	-183.954	2.59196	0.00954306	0.06935	FALSE	FALSE
SRR1004285	PRJNA222268	brain	216.766	-207.023	2.59011	0.0095944	0.0695839	FALSE	FALSE
SRR309137	PRJNA143369	brain	210.391	-210.734	2.59002	0.00959704	0.0695839	FALSE	FALSE
SRR2049772	PRJNA285798	blood	-251.63	-185.572	2.58927	0.00961788	0.0696777	FALSE	FALSE
SRR521539	SRP014320		93.9057	236.908	2.58906	0.00962385	0.0696853	FALSE	FALSE
SRR1041718	PRJNA230454	llc12ph	207.643	-42.2848	2.58889	0.00962856	0.069693	FALSE	FALSE
SRR2049623	PRJNA285798	blood	-253.189	-188.006	2.58848	0.00963992	0.069761	FALSE	FALSE
SRR1555191	PRJNA258599	muscle	77.0621	-256.896	2.5878	0.00965907	0.0698041	FALSE	FALSE
DRR014114	PRJDB2457		-259.401	55.0246	2.58775	0.0096606	0.0698041	FALSE	FALSE
SRR896839	PRJNA208369		90.8929	-106.397	2.58748	0.00966813	0.0698543	FALSE	FALSE
ERR103433	PRJEB2939	brain	211.499	-210.867	2.58688	0.00968505	0.0699699	FALSE	FALSE
SRR039631	PRJNA120729	brain	188.027	-221.133	2.58594	0.00971126	0.0700752	FALSE	FALSE
SRR514140	PRJNA168981		191.163	-56.2864	2.58528	0.00973009	0.0701804	FALSE	FALSE
SRR2052668	PRJNA285953	blood	-241.444	-188.15	2.5851	0.00973499	0.0701929	FALSE	FALSE
SRR2015500	PRJNA282597		24.2528	-121.46	2.5848	0.00974365	0.0702429	FALSE	FALSE
SRR897823	PRJNA208369		29.4082	-27.7014	2.58379	0.00977223	0.0703903	FALSE	FALSE
SRR1027596	PRJNA227155	ipsc	192.636	-45.2562	2.58338	0.00978385	0.0704402	FALSE	FALSE
SRR1004300	PRJNA222268	brain	214.674	-208.895	2.58311	0.00979135	0.0704675	FALSE	FALSE
SRR1743976	PRJNA271704	T-cells	-233.631	-53.0381	2.58292	0.00979694	0.070487	FALSE	FALSE
SRR597910	PRJNA178020		258.755	-8.56257	2.5828	0.00980025	0.070487	FALSE	FALSE
SRR1181609	PRJNA239776	calcified tricuspid aortic valve	8.49399	-226.381	2.58265	0.00980441	0.070487	FALSE	FALSE
SRR353644	PRJNA154385	PBMC	-241.046	-94.0375	2.58215	0.00981858	0.070549	FALSE	FALSE
SRR934719	PRJNA212047	brain	184.922	-136.657	2.58206	0.00982114	0.070549	FALSE	FALSE
ERR455337	PRJEB4775		-240.696	-121.021	2.58136	0.00984124	0.070616	FALSE	FALSE
SRR2038474	PRJNA265099	hues49	256.057	-8.59915	2.58124	0.00984469	0.0706358	FALSE	FALSE
SRR1818632	PRJNA276465	monocytes	-243.5	-12.7601	2.58058	0.00986335	0.0706896	FALSE	FALSE
ERR1274917	PRJEB7388	ipsc	258.237	-27.7677	2.58052	0.00986522	0.0706896	FALSE	FALSE
SRR1648603	PRJNA266932	mcf7	-26.2113	7.2697	2.58042	0.00986816	0.0706896	FALSE	FALSE
ERR878013	PRJEB7955	h9	373.301	-14.5242	2.5802	0.00987418	0.0707043	FALSE	FALSE
SRR897646	PRJNA208369		113.595	-79.3971	2.57984	0.00988461	0.0707863	FALSE	FALSE
SRR2056323	PRJNA286111		192.682	168.461	2.57922	0.00990248	0.0709055	FALSE	FALSE
SRR3235932	PRJNA315611	blood	-216.917	-162.453	2.57821	0.00993148	0.0710515	FALSE	FALSE
SRR1216003	PRJNA208369		16.6967	-39.5061	2.57703	0.00996527	0.0712267	FALSE	FALSE
SRR1818670	PRJNA276465	monocytes	-242.321	-14.5726	2.57649	0.0099809	0.0712922	FALSE	FALSE
ERR668334	PRJEB7674		144.732	19.2809	2.57644	0.00998237	0.0712922	FALSE	FALSE
SRR868866	PRJNA205694	breast	4.51456	-136.218	2.57636	0.00998454	0.0712922	FALSE	FALSE
SRR1200497	PRJNA242307		66.2077	79.263	2.57506	0.0100222	0.0714788	FALSE	FALSE
SRR896853	PRJNA208369		90.9952	-105.731	2.57442	0.0100408	0.071559	FALSE	FALSE
SRR427095	PRJNA155821	hepg2	-96.3013	91.5729	2.5744	0.0100415	0.071559	FALSE	FALSE
SRR597893	PRJNA178020		259.564	-17.8502	2.57396	0.0100542	0.0716246	FALSE	FALSE
SRR898383	PRJNA208369		111.586	-101.955	2.57369	0.010062	0.0716836	FALSE	FALSE
SRR514139	PRJNA168981		190.93	-56.928	2.5734	0.0100705	0.0717149	FALSE	FALSE
SRR2056329	PRJNA286111		192.325	168.739	2.57149	0.0101262	0.0719438	FALSE	FALSE
SRR2052770	PRJNA285953	blood	-242.683	-188.319	2.5714	0.0101288	0.0719438	FALSE	FALSE
SRR3353238	PRJNA317919	breast	-0.401149	-139.509	2.5698	0.0101757	0.0721766	FALSE	FALSE
ERR590839	PRJEB6168		186.902	-45.224	2.5689	0.0102023	0.0723629	FALSE	FALSE
SRR1312335	PRJNA251350	mcf7	-22.0995	0.408587	2.56787	0.0102326	0.072551	FALSE	FALSE
SRR1025672	PRJNA227025	granta-519	-219.914	167.591	2.5669	0.0102612	0.0726909	FALSE	FALSE
SRR897237	PRJNA208369		145.939	-84.5375	2.56584	0.0102928	0.0728372	FALSE	FALSE
SRR896911	PRJNA208369		135.295	-183.554	2.56512	0.010314	0.0729194	FALSE	FALSE
SRR3235962	PRJNA315611	blood	-217.981	-165.585	2.56509	0.010315	0.0729194	FALSE	FALSE
SRR031937	PRJNA122271	lcl	-141.916	48.5137	2.56474	0.0103252	0.0729873	FALSE	FALSE
SRR3235791	PRJNA315611	blood	-217.87	-165.987	2.56453	0.0103316	0.0730054	FALSE	FALSE
SRR3353296	PRJNA317919	breast	-2.13893	-138.842	2.56448	0.0103332	0.0730054	FALSE	FALSE
SRR2049741	PRJNA285798	blood	-251.624	-186.697	2.56424	0.0103401	0.0730259	FALSE	FALSE
SRR1664648	PRJNA268433		201.466	173.031	2.56392	0.0103497	0.0730604	FALSE	FALSE
SRR897471	PRJNA208369		32.847	-4.11215	2.56367	0.0103573	0.0731053	FALSE	FALSE
SRR3146477	PRJNA310988	monocytes	-243.234	-6.30589	2.56322	0.0103707	0.0731551	FALSE	FALSE
SRR3236023	PRJNA315611	blood	-222.52	-166.096	2.5616	0.010419	0.0733691	FALSE	FALSE
SRR447186	PRJNA153783	brain	191.856	-49.2626	2.56153	0.0104213	0.0733748	FALSE	FALSE
SRR1025675	PRJNA227025	jeko-1	-209.107	154.819	2.56147	0.010423	0.0733748	FALSE	FALSE
SRR1004314	PRJNA222268	brain	216.284	-208.799	2.56126	0.0104292	0.0734008	FALSE	FALSE
SRR3236111	PRJNA315611	blood	-212.727	-166.678	2.56094	0.010439	0.0734487	FALSE	FALSE
SRR2052809	PRJNA285953	blood	-240.657	-185.633	2.56057	0.0104502	0.0734909	FALSE	FALSE
SRR032274	PRJNA117631	lcl	-141.539	54.3336	2.56054	0.0104508	0.0734909	FALSE	FALSE
SRR389023	PRJNA151489	a549	66.017	108.515	2.56016	0.0104623	0.0735297	FALSE	FALSE
SRR3353291	PRJNA317919	breast	-1.24968	-141.436	2.55995	0.0104686	0.073558	FALSE	FALSE
SRR1554537	PRJNA245228		196.805	-57.2704	2.55944	0.0104841	0.073622	FALSE	FALSE
SRR3235926	PRJNA315611	blood	-216.114	-167.464	2.55883	0.0105026	0.0736841	FALSE	FALSE
SRR943358	PRJNA186646	brain	208.734	-210.464	2.5582	0.0105217	0.0737664	FALSE	FALSE
SRR3236068	PRJNA315611	blood	-211.882	-171.224	2.55782	0.010533	0.073818	FALSE	FALSE
SRR1518957	PRJNA255504	neutrophils	-256.843	-146.845	2.55757	0.0105407	0.0738488	FALSE	FALSE
SRR863233	PRJNA203652	hek293	205.732	175.744	2.55715	0.0105534	0.0738488	FALSE	FALSE
ERR361242	PRJEB4879	h1	249.949	1.14655	2.55714	0.0105538	0.0738488	FALSE	FALSE
SRR1639070	PRJNA266234		232.048	-25.5867	2.55681	0.0105637	0.0738832	FALSE	FALSE
SRR2049637	PRJNA285798	blood	-251.724	-192.549	2.55545	0.0106052	0.0741471	FALSE	FALSE
SRR896695	PRJNA208369		12.8915	-21.5131	2.55537	0.0106076	0.0741471	FALSE	FALSE
SRR031906	PRJNA122271	lcl	-140.577	52.2937	2.55469	0.0106282	0.0742025	FALSE	FALSE
SRR2038473	PRJNA265099	hues48	255.218	-8.39474	2.55469	0.0106283	0.0742025	FALSE	FALSE
SRR897240	PRJNA208369		146.074	-84.1882	2.55407	0.0106471	0.0743033	FALSE	FALSE
SRR897248	PRJNA208369		149.911	-76.7934	2.55269	0.0106895	0.0745345	FALSE	FALSE
SRR3235937	PRJNA315611	blood	-219.167	-163.763	2.55174	0.0107188	0.0747277	FALSE	FALSE
SRR1576496	PRJNA261255	ipsc	195.181	-42.8132	2.55173	0.010719	0.0747277	FALSE	FALSE
SRR448099	PRJNA156781	heart	81.5852	-391.333	2.55126	0.0107333	0.0747988	FALSE	FALSE
SRR896857	PRJNA208369		100.163	-98.5865	2.55094	0.0107431	0.0748268	FALSE	FALSE
SRR898406	PRJNA208369		119.387	-103.092	2.55077	0.0107484	0.0748268	FALSE	FALSE
SRR1274569	PRJNA246387	h1	236.57	-22.1624	2.55063	0.0107528	0.0748268	FALSE	FALSE
SRR1806660	PRJNA275667	hek293	198.32	171.575	2.55054	0.0107557	0.0748268	FALSE	FALSE
SRR2049587	PRJNA285798	blood	-253.762	-184.146	2.55035	0.0107616	0.0748512	FALSE	FALSE
SRR1696041	PRJNA269573	h1	192.879	-48.4255	2.54992	0.0107749	0.0748512	FALSE	FALSE
SRR1312339	PRJNA251350	mcf7	-24.3943	-1.66718	2.54983	0.0107774	0.0748512	FALSE	FALSE
SRR398214	PRJNA156297	293t	200.722	176.78	2.54976	0.0107796	0.0748512	FALSE	FALSE
SRR2049767	PRJNA285798	blood	-251.458	-189.628	2.54973	0.0107807	0.0748512	FALSE	FALSE
SRR1192354	PRJNA233943	MRC-5	115.021	68.1292	2.54972	0.0107809	0.0748512	FALSE	FALSE
SRR2049698	PRJNA285798	blood	-256.173	-181.394	2.54962	0.010784	0.0748524	FALSE	FALSE
SRR1274540	PRJNA246387	h1	244.744	-18.2295	2.54889	0.0108066	0.0749916	FALSE	FALSE
SRR3146473	PRJNA310988	monocytes	-244.308	-6.11936	2.54882	0.0108087	0.0750072	FALSE	FALSE
SRR2049597	PRJNA285798	blood	-253.621	-181.878	2.54859	0.0108159	0.0750348	FALSE	FALSE
SRR307932	PRJNA30709		108.664	57.7016	2.54828	0.0108255	0.0750839	FALSE	FALSE
SRR897271	PRJNA208369		113.904	-81.779	2.54809	0.0108315	0.0751114	FALSE	FALSE
SRR2052791	PRJNA285953	blood	-248.258	-189.972	2.54737	0.0108538	0.0751976	FALSE	FALSE
SRR2049670	PRJNA285798	blood	-250.956	-196.009	2.54696	0.0108666	0.0752574	FALSE	FALSE
SRR2052739	PRJNA285953	blood	-242.661	-183.295	2.54634	0.0108858	0.0752726	FALSE	FALSE
ERR866180	PRJEB7955	h9	378.464	-15.703	2.54632	0.0108866	0.0752726	FALSE	FALSE
SRR2501682	PRJNA296798		249.981	-13.2849	2.54607	0.0108945	0.0752795	FALSE	FALSE
SRR2768455	PRJNA299534	blood	-250.206	-94.5227	2.54597	0.0108973	0.0752795	FALSE	FALSE
SRR896712	PRJNA208369		12.2348	-23.1499	2.54447	0.0109444	0.0755895	FALSE	FALSE
SRR2049747	PRJNA285798	blood	-254.58	-180.814	2.54444	0.0109454	0.0755895	FALSE	FALSE
SRR1233909	PRJNA244434	hek293	196.71	170.275	2.54417	0.0109536	0.0755974	FALSE	FALSE
SRR2049618	PRJNA285798	blood	-251	-191.881	2.54407	0.010957	0.0755974	FALSE	FALSE
SRR2072606	PRJNA287649	monocytes	-251.934	1.08283	2.54379	0.0109657	0.0756366	FALSE	FALSE
ERR978178	PRJEB10204	pancreas	8.53796	69.9635	2.54363	0.0109708	0.0756567	FALSE	FALSE
SRR2049635	PRJNA285798	blood	-255.006	-180.922	2.54331	0.0109808	0.0757173	FALSE	FALSE
ERR862967	PRJEB7955	h9	378.076	-16.593	2.54266	0.0110011	0.0757837	FALSE	FALSE
SRR1608597	PRJNA263397	AML	-253.824	34.8277	2.5422	0.0110158	0.0758139	FALSE	FALSE
SRR896740	PRJNA208369		26.9231	-14.5798	2.54215	0.0110171	0.075822	FALSE	FALSE
SRR898389	PRJNA208369		111.55	-101.699	2.54196	0.0110233	0.0758254	FALSE	FALSE
SRR1027599	PRJNA227155	ipsc	192.443	-46.0496	2.54167	0.0110324	0.0758882	FALSE	FALSE
SRR846958	PRJNA201433	blood	-230.381	-166.234	2.54158	0.0110351	0.0759011	FALSE	FALSE
SRR896923	PRJNA208369		134.535	-182.171	2.54075	0.0110614	0.0760584	FALSE	FALSE
SRR1613935	PRJNA264020	T-cells	-243.15	-70.073	2.54075	0.0110614	0.0760584	FALSE	FALSE
SRR896914	PRJNA208369		134.334	-182.988	2.54041	0.0110723	0.0760764	FALSE	FALSE
SRR934765	PRJNA212047	brain	187.304	-139.975	2.54026	0.0110769	0.0760764	FALSE	FALSE
SRR898396	PRJNA208369		112.475	-102.274	2.53962	0.0110972	0.0762017	FALSE	FALSE
SRR2443262	PRJNA294187	blood	-227.714	-195.915	2.53901	0.0111167	0.0762716	FALSE	FALSE
SRR616071	PRJNA179284	blood	-250.803	-92.3839	2.53845	0.0111345	0.0763886	FALSE	FALSE
SRR3236035	PRJNA315611	blood	-216.904	-172.073	2.53829	0.0111396	0.076399	FALSE	FALSE
SRR2305538	PRJNA295101	bone	-151.86	-309.529	2.53797	0.0111497	0.0764181	FALSE	FALSE
SRR032273	PRJNA117631	lcl	-140.713	53.98	2.53763	0.0111605	0.0764544	FALSE	FALSE
SRR896706	PRJNA208369		13.0507	-22.5052	2.53717	0.0111753	0.0765318	FALSE	FALSE
ERR658220	PRJEB7574		81.2622	67.821	2.53656	0.0111946	0.0766982	FALSE	FALSE
SRR3146483	PRJNA310988	monocytes	-244.057	-7.00775	2.53623	0.0112054	0.0767415	FALSE	FALSE
SRR2049691	PRJNA285798	blood	-256.06	-181.863	2.53579	0.0112194	0.0768085	FALSE	FALSE
SRR1910404	PRJNA277945	undifferentiated hESCs	254.856	-13.5922	2.53358	0.0112905	0.0771307	FALSE	FALSE
SRR1131929	PRJNA235930	brain	218.223	-211.426	2.5335	0.0112928	0.0771385	FALSE	FALSE
SRR897087	PRJNA208369		134.736	133.641	2.53209	0.0113385	0.0773728	FALSE	FALSE
SRR398231	PRJNA156297	293t	200.097	177.364	2.53204	0.01134	0.0773728	FALSE	FALSE
ERR862960	PRJEB7955	h9	377.833	-16.1271	2.53203	0.0113404	0.0773728	FALSE	FALSE
SRR353637	PRJNA154385	PBMC	-239.701	-88.1288	2.53069	0.011384	0.0775529	FALSE	FALSE
SRR034202	PRJNA117631	lcl	-141.503	54.9206	2.53055	0.0113885	0.0775529	FALSE	FALSE
SRR898246	PRJNA208369		42.1079	-33.4805	2.53043	0.0113922	0.0775529	FALSE	FALSE
SRR427096	PRJNA155821	hepg2	-95.8634	92.1473	2.53023	0.0113987	0.0775605	FALSE	FALSE
SRR934893	PRJNA212047	brain	182.604	-131.432	2.53009	0.0114034	0.0775605	FALSE	FALSE
SRR897207	PRJNA208369		147.275	-84.3301	2.53002	0.0114055	0.0775605	FALSE	FALSE
SRR2443179	PRJNA294187	blood	-235.817	-190.518	2.52997	0.0114071	0.0775605	FALSE	FALSE
SRR1971629	PRJNA280990	left ventricle	80.0678	-388.737	2.52933	0.0114279	0.0776591	FALSE	FALSE
SRR2049628	PRJNA285798	blood	-255.08	-185.587	2.52915	0.011434	0.0776854	FALSE	FALSE
SRR3353336	PRJNA317919	breast	-0.342154	-141.829	2.52897	0.0114397	0.0777212	FALSE	FALSE
SRR3626528	PRJNA322318	brain	195.426	-59.3077	2.5287	0.0114485	0.077741	FALSE	FALSE
SRR653013	PRJNA187388	pancreas	123.678	40.0135	2.52756	0.0114857	0.0779358	FALSE	FALSE
SRR898266	PRJNA208369		39.2712	-25.8002	2.52734	0.0114931	0.0779625	FALSE	FALSE
SRR057639	PRJNA128733	prostate	5.92348	-114.606	2.52727	0.0114952	0.0779625	FALSE	FALSE
SRR2148766	PRJNA292133	bone marrow	-253.041	29.6527	2.52699	0.0115045	0.0779944	FALSE	FALSE
SRR497707	PRJNA167037	T-cells	-202.319	117.989	2.5269	0.0115073	0.0779944	FALSE	FALSE
[truncated: 29,561 more rows]

## Sheet: Reactome
Reactome pathway	URL	Name	Enrichment Z-score	Enrichment P-value	Enrichment Q-value	Bonferroni significant	FDR 5% significant
[truncated: 1,494 more rows]

[truncated: 9 more sheets: GO_BP, GO_CC, GO_MF, KEGG, HPO, HPO_raw, MGI_MP, GtexV8, SingleCellAtlas]
