# Supplementary material for: Genetic insights into the age-specific biological mechanisms governing human ovarian aging
Source: Am J Hum Genet. 2023 Aug 4;110(9):1549–63. doi: 10.1016/j.ajhg.2023.07.006 (PMC10502738; doi:10.1016/j.ajhg.2023.07.006)
Supplement: Table S9. Pathway enrichment analysis for age 55 [file mmc9.xlsx]

## Sheet: Overview
Pathway enrichment analysis for: age53
Generated using Downstreamer 1.23-SNAPSHOT
Gene set database	Number of sets
GenePrioritization	19516
SampleEnrichment	31499
Reactome	1494
GO_BP	2818
GO_CC	563
GO_MF	764
KEGG	185
HPO	3726
HPO_raw	8853
MGI_MP	3422
GtexV8	54
SingleCellAtlas	172
Used settings
Number of permutations used for p-values: 10000
Number of permutations used for FDR: 100
Force normal pathway scores: false
Force normal GWAS gene z-scores: true
Regress out gene lengths from GWAS gene z-scores: true
Cis window definition: 250000

## Sheet: GenePrioritization
Gene ID	Gene symbol	Chromosome	Band	Start	End	Enrichment Z-score	Enrichment P-value	Enrichment Q-value	Bonferroni significant	FDR 5% significant	Distance to lead GWAS variant	GWAS variant ID	GWAS variant P-value	GWAS gene P-value
ENSG00000172201	ID4	6	p22.3	19837617	19840915	5.43513	5.47553e-08	0	TRUE	TRUE	Trans (>250 kb)			1.41478
ENSG00000205363	C15orf59	15	q24.1	74032141	74045088	5.16887	2.35508e-07	0	TRUE	TRUE	Trans (>250 kb)			0.522403
ENSG00000143376	SNX27	1	q21.3	151584541	151671567	5.14973	2.60858e-07	0	TRUE	TRUE	Trans (>250 kb)			3.5776
ENSG00000111058	ACSS3	12	q21.31	81331594	81650533	5.03816	4.70036e-07	0	TRUE	TRUE	Trans (>250 kb)			1.89915
ENSG00000100330	MTMR3	22	q12.2	30279144	30426855	5.03334	4.8202e-07	0	TRUE	TRUE	Trans (>250 kb)			2.70408
ENSG00000187068	C3orf70	3	q27.2	184795838	184870802	4.88773	1.02006e-06	0	TRUE	TRUE	Trans (>250 kb)			2.46638
ENSG00000198373	WWP2	16	q22.1	69796209	69975644	4.86206	1.1617e-06	0	TRUE	TRUE	Trans (>250 kb)			1.53356
ENSG00000163873	GRIK3	1	p34.3	37261128	37499730	4.79276	1.64498e-06	0	TRUE	TRUE	Trans (>250 kb)			0.622982
ENSG00000142149	HUNK	21	q22.11	33245628	33416946	4.72151	2.34104e-06	0.000571429	TRUE	TRUE	Trans (>250 kb)			3.66417
ENSG00000141867	BRD4	19	p13.12	15347647	15443356	4.70174	2.57948e-06	0.000681818	FALSE	TRUE	Trans (>250 kb)			1.24256
ENSG00000108349	CASC3	17	q21.1	38296571	38328436	4.69425	2.67585e-06	0.000681818	FALSE	TRUE	Trans (>250 kb)			1.68163
ENSG00000101098	RIMS4	20	q13.12	43380449	43438979	4.66353	3.10835e-06	0.000681818	FALSE	TRUE	Trans (>250 kb)			1.19439
ENSG00000186868	MAPT	17	q21.31	43971748	44105700	4.62937	3.66777e-06	0.000925926	FALSE	TRUE	Trans (>250 kb)			4.85069
ENSG00000111859	NEDD9	6	p24.2	11183531	11382581	4.61097	4.00788e-06	0.000925926	FALSE	TRUE	140622	rs9393903	2.23475e-11	7.13051
ENSG00000007237	GAS7	17	p13.1	9813926	10101868	4.49673	6.90076e-06	0.00166667	FALSE	TRUE	Trans (>250 kb)			3.6102
ENSG00000064655	EYA2	20	q13.12	45523263	45817492	4.47512	7.63672e-06	0.00196721	FALSE	TRUE	Trans (>250 kb)			2.21519
ENSG00000127527	EPS15L1	19	p13.11	16466050	16582896	4.45453	8.40757e-06	0.00205882	FALSE	TRUE	Trans (>250 kb)			1.30754
ENSG00000254585	MAGEL2	15	q11.2	23888691	23891175	4.45447	8.41012e-06	0.00205882	FALSE	TRUE	Trans (>250 kb)			0.761087
ENSG00000188803	SHISA6	17	p12	11144580	11467380	4.44107	8.95134e-06	0.00205882	FALSE	TRUE	Trans (>250 kb)			3.28391
ENSG00000183779	ZNF703	8	p11.23	37553269	37557537	4.37202	1.23101e-05	0.00264368	FALSE	TRUE	140369	rs10102577	3.36933e-10	0.527437
ENSG00000169856	ONECUT1	15	q21.3	53049637	53083273	4.36353	1.27983e-05	0.00264368	FALSE	TRUE	Trans (>250 kb)			0.333475
ENSG00000103196	CRISPLD2	16	q24.1	84853590	84954374	4.34439	1.3966e-05	0.00264368	FALSE	TRUE	Trans (>250 kb)			2.54433
ENSG00000158816	VWA5B1	1	p36.12	20617412	20681387	4.34146	1.41541e-05	0.00264368	FALSE	TRUE	Trans (>250 kb)			1.74697
ENSG00000056998	GYG2	X	p22.33	2746829	2800859	4.29752	1.72722e-05	0.00270833	FALSE	TRUE	Trans (>250 kb)
ENSG00000165868	HSPA12A	10	q25.3	118430703	118502085	4.28842	1.7995e-05	0.00270833	FALSE	TRUE	Trans (>250 kb)			3.7494
ENSG00000184221	OLIG1	21	q22.11	34442450	34444726	4.27846	1.88187e-05	0.00270833	FALSE	TRUE	Trans (>250 kb)			2.36875
ENSG00000143847	PPFIA4	1	q32.1	202995626	203047868	4.25575	2.08354e-05	0.00336538	FALSE	TRUE	Trans (>250 kb)			2.68981
ENSG00000189091	SF3B3	16	q22.1	70557691	70608820	4.25304	2.10884e-05	0.00336538	FALSE	TRUE	Trans (>250 kb)			4.35481
ENSG00000170049	KCNAB3	17	p13.1	7825177	7833121	4.25237	2.11524e-05	0.00336538	FALSE	TRUE	Trans (>250 kb)			1.96994
ENSG00000004534	RBM6	3	p21.31	49977440	50137478	4.24446	2.19124e-05	0.00339623	FALSE	TRUE	Trans (>250 kb)			3.52276
ENSG00000147234	FRMPD3	X	q22.3	106765680	106848481	4.23992	2.23598e-05	0.00339623	FALSE	TRUE	Trans (>250 kb)
ENSG00000115461	IGFBP5	2	q35	217536828	217560248	4.22859	2.35162e-05	0.00371681	FALSE	TRUE	Trans (>250 kb)			1.44829
ENSG00000146122	DAAM2	6	p21.2	39760142	39872648	4.21975	2.44569e-05	0.00371681	FALSE	TRUE	Trans (>250 kb)			2.66717
ENSG00000103647	CORO2B	15	q23	68871308	69020145	4.20696	2.58828e-05	0.00393162	FALSE	TRUE	Trans (>250 kb)			2.86656
ENSG00000157087	ATP2B2	3	p25.3	10365707	10749716	4.20207	2.64484e-05	0.00393162	FALSE	TRUE	Trans (>250 kb)			1.76572
ENSG00000185666	SYN3	22	q12.3	32908539	33454358	4.18099	2.90245e-05	0.00434426	FALSE	TRUE	Trans (>250 kb)			3.37381
ENSG00000144711	IQSEC1	3	p25.2	12938719	13114617	4.17533	2.97554e-05	0.00443548	FALSE	TRUE	Trans (>250 kb)			2.37924
ENSG00000105426	PTPRS	19	p13.3	5158506	5340814	4.16478	3.11659e-05	0.00456	FALSE	TRUE	Trans (>250 kb)			2.49351
ENSG00000168137	SETD5	3	p25.3	9439299	9520924	4.15768	3.215e-05	0.00464567	FALSE	TRUE	Trans (>250 kb)			0.281702
ENSG00000184985	SORCS2	4	p16.1	7194265	7744554	4.15331	3.27706e-05	0.00465116	FALSE	TRUE	Trans (>250 kb)			5.45131
ENSG00000099308	MAST3	19	p13.11	18208603	18262502	4.1459	3.38487e-05	0.00477612	FALSE	TRUE	Trans (>250 kb)			0.30696
ENSG00000135097	MSI1	12	q24.31	120779133	120806983	4.14023	3.46957e-05	0.00485294	FALSE	TRUE	Trans (>250 kb)			2.38351
ENSG00000103154	NECAB2	16	q23.3	84002237	84036381	4.11208	3.92115e-05	0.00539568	FALSE	TRUE	Trans (>250 kb)			3.69978
ENSG00000205927	OLIG2	21	q22.11	34398153	34401504	4.10545	4.03523e-05	0.00557143	FALSE	TRUE	Trans (>250 kb)			0.902459
ENSG00000169122	FAM110B	8	q12.1	58907068	59116838	4.0899	4.31554e-05	0.00569444	FALSE	TRUE	Trans (>250 kb)			2.71391
ENSG00000123243	ITIH5	10	p14	7601232	7708961	4.0784	4.53475e-05	0.00601351	FALSE	TRUE	Trans (>250 kb)			1.99498
ENSG00000170382	LRRN2	1	q32.1	204586298	204654861	4.04364	5.26283e-05	0.0061875	FALSE	TRUE	Trans (>250 kb)			3.37965
ENSG00000128482	RNF112	17	p11.2	19314438	19320589	4.03836	5.38259e-05	0.0061875	FALSE	TRUE	Trans (>250 kb)			3.61404
ENSG00000140090	SLC24A4	14	q32.12	92788925	92962596	4.03402	5.48296e-05	0.00623457	FALSE	TRUE	Trans (>250 kb)			5.36903
ENSG00000183762	KREMEN1	22	q12.1	29469066	29564321	4.03312	5.50418e-05	0.00623457	FALSE	TRUE	Trans (>250 kb)			4.29529
ENSG00000137103	TMEM8B	9	p13.3	35814448	35854844	4.01592	5.92142e-05	0.00641176	FALSE	TRUE	Trans (>250 kb)			0.968456
ENSG00000158258	CLSTN2	3	q23	139654027	140296239	4.01562	5.92898e-05	0.00641176	FALSE	TRUE	Trans (>250 kb)			4.50406
ENSG00000141337	ARSG	17	q24.2	66255323	66418872	4.00122	6.30178e-05	0.00645714	FALSE	TRUE	Trans (>250 kb)			3.34597
ENSG00000154856	APCDD1	18	p11.22	10454625	10489945	3.99646	6.42954e-05	0.00645714	FALSE	TRUE	Trans (>250 kb)			1.27128
ENSG00000163083	INHBB	2	q14.2	121103719	121109384	3.98877	6.64176e-05	0.00653409	FALSE	TRUE	Trans (>250 kb)			2.2376
ENSG00000170345	FOS	14	q24.3	75745477	75748933	3.98191	6.83642e-05	0.00661111	FALSE	TRUE	Trans (>250 kb)			1.56947
ENSG00000148795	CYP17A1	10	q24.32	104590288	104597290	3.96918	7.21202e-05	0.00697297	FALSE	TRUE	77068	rs7924072	2.10627e-08	5.41627
ENSG00000067842	ATP2B3	X	q28	152783134	152848397	3.94048	8.13184e-05	0.00784211	FALSE	TRUE	Trans (>250 kb)
ENSG00000089169	RPH3A	12	q24.13	113008184	113336686	3.93559	8.29914e-05	0.00803109	FALSE	TRUE	Trans (>250 kb)			3.18169
ENSG00000184905	TCEAL2	X	q22.1	101380660	101382683	3.92733	8.58956e-05	0.00830769	FALSE	TRUE	Trans (>250 kb)
ENSG00000181234	TMEM132C	12	q24.32	128751948	129192460	3.91343	9.09937e-05	0.00849246	FALSE	TRUE	Trans (>250 kb)			3.55555
ENSG00000078053	AMPH	7	p14.1	38423305	38671167	3.91292	9.11852e-05	0.0085	FALSE	TRUE	Trans (>250 kb)			0.372422
ENSG00000182175	RGMA	15	q26.1	93586636	93632433	3.90511	9.4182e-05	0.00851485	FALSE	TRUE	Trans (>250 kb)			3.39213
ENSG00000173175	ADCY5	3	q21.1	123001143	123168605	3.9033	9.48902e-05	0.00852217	FALSE	TRUE	Trans (>250 kb)			2.07652
ENSG00000070371	CLTCL1	22	q11.21	19166986	19279239	3.89973	9.63002e-05	0.00852941	FALSE	TRUE	Trans (>250 kb)			5.54612
ENSG00000082014	SMARCD3	7	q36.1	150935850	150974982	3.88898	0.000100668	0.00864734	FALSE	TRUE	Trans (>250 kb)			3.94067
ENSG00000131831	RAI2	X	p22.13	17818169	17879457	3.88695	0.00010151	0.00867925	FALSE	TRUE	Trans (>250 kb)
ENSG00000260230	FRRS1L	9	q31.3	111892573	111929571	3.88044	0.000104266	0.00867925	FALSE	TRUE	Trans (>250 kb)			1.82871
ENSG00000172461	FUT9	6	q16.1	96463860	96663488	3.8733	0.000107374	0.00892019	FALSE	TRUE	Trans (>250 kb)			0.82335
ENSG00000143502	SUSD4	1	q41	223394161	223537544	3.86871	0.000109413	0.00902326	FALSE	TRUE	Trans (>250 kb)			1.56264
ENSG00000151892	GFRA1	10	q25.3	117816444	118032979	3.86685	0.000110252	0.00908257	FALSE	TRUE	Trans (>250 kb)			2.96268
ENSG00000183044	ABAT	16	p13.2	8768422	8878432	3.8668	0.000110271	0.00908257	FALSE	TRUE	Trans (>250 kb)			3.71023
ENSG00000109846	CRYAB	11	q23.1	111779289	111794446	3.86011	0.000113335	0.00932127	FALSE	TRUE	Trans (>250 kb)			0.128744
ENSG00000229859	PGA3	11	q12.2	60970779	60980570	3.85261	0.000116864	0.00939394	FALSE	TRUE	Trans (>250 kb)			0.973073
ENSG00000100227	POLDIP3	22	q13.2	42979727	43010968	3.84821	0.000118984	0.00939394	FALSE	TRUE	Trans (>250 kb)			2.76174
ENSG00000173262	SLC2A14	12	p13.31	7965108	8043744	3.84726	0.000119445	0.00939394	FALSE	TRUE	Trans (>250 kb)
ENSG00000128266	GNAZ	22	q11.22	23412540	23467224	3.84384	0.000121122	0.00948936	FALSE	TRUE	Trans (>250 kb)			1.24175
ENSG00000143171	RXRG	1	q23.3	165370159	165414433	3.83634	0.00012488	0.00978814	FALSE	TRUE	Trans (>250 kb)			0.701323
ENSG00000256713	PGA5	11	q12.2	61008514	61018920	3.83305	0.000126564	0.009875	FALSE	TRUE	Trans (>250 kb)			1.30284
ENSG00000131381	ZFYVE20	3	p25.1	15111580	15140670	3.82908	0.000128625	0.01	FALSE	TRUE	Trans (>250 kb)			2.44095
ENSG00000141639	MAPK4	18	q21.1	48086448	48258194	3.82468	0.000130943	0.0100816	FALSE	TRUE	Trans (>250 kb)			1.78759
ENSG00000101958	GLRA2	X	p22.2	14547420	14749934	3.82273	0.000131984	0.0100816	FALSE	TRUE	Trans (>250 kb)
ENSG00000170075	GPR37L1	1	q32.1	202091986	202102720	3.8195	0.000133722	0.0100816	FALSE	TRUE	Trans (>250 kb)			2.9835
ENSG00000177108	ZDHHC22	14	q24.3	77597613	77609077	3.8127	0.000137455	0.0101167	FALSE	TRUE	Trans (>250 kb)			2.91564
ENSG00000165323	FAT3	11	q14.3	92085262	92629618	3.81223	0.000137717	0.0101167	FALSE	TRUE	Trans (>250 kb)			3.78443
ENSG00000021645	NRXN3	14	q24.3	78708734	80330762	3.81145	0.000138153	0.0101167	FALSE	TRUE	Trans (>250 kb)			5.45131
ENSG00000163932	PRKCD	3	p21.1	53190025	53226733	3.81087	0.00013848	0.0101167	FALSE	TRUE	Trans (>250 kb)			4.33098
ENSG00000185219	ZNF445	3	p21.31	44481262	44519162	3.80892	0.000139573	0.0101167	FALSE	TRUE	Trans (>250 kb)			0.135318
ENSG00000164080	RAD54L2	3	p21.2	51575160	51702683	3.80516	0.000141714	0.0101167	FALSE	TRUE	Trans (>250 kb)			6.30986
ENSG00000178287	SPAG11A	8	p23.1	7705398	7726389	3.80501	0.000141796	0.0101167	FALSE	TRUE	Trans (>250 kb)
ENSG00000108219	TSPAN14	10	q23.1	82213922	82292879	3.80296	0.000142978	0.0102326	FALSE	TRUE	Trans (>250 kb)			2.41009
ENSG00000172379	ARNT2	15	q25.1	80696692	80890278	3.7998	0.000144812	0.0103475	FALSE	TRUE	Trans (>250 kb)			1.61533
ENSG00000126217	MCF2L	13	q34	113548692	113754053	3.79248	0.000149151	0.0105224	FALSE	TRUE	Trans (>250 kb)			1.83004
ENSG00000198797	BRINP2	1	q25.2	177140633	177251558	3.7898	0.000150766	0.0105224	FALSE	TRUE	Trans (>250 kb)			0.791235
ENSG00000188895	MSL1	17	q21.1	38278551	38293042	3.78922	0.000151118	0.0105224	FALSE	TRUE	Trans (>250 kb)			2.91564
ENSG00000123560	PLP1	X	q22.2	103028647	103047548	3.78838	0.000151632	0.0105224	FALSE	TRUE	Trans (>250 kb)
ENSG00000174498	IGDCC3	15	q22.31	65619465	65670378	3.77945	0.000157177	0.0106618	FALSE	TRUE	Trans (>250 kb)			3.62642
ENSG00000129244	ATP1B2	17	p13.1	7549945	7561086	3.77432	0.000160447	0.0109091	FALSE	TRUE	Trans (>250 kb)			3.78928
ENSG00000182103	FAM181B	11	q14.1	82443053	82444906	3.76717	0.000165105	0.0111957	FALSE	TRUE	Trans (>250 kb)			0.991958
ENSG00000165495	PKNOX2	11	q24.2	125034583	125303285	3.76044	0.000169612	0.0114134	FALSE	TRUE	Trans (>250 kb)			5.84525
ENSG00000151948	GLT1D1	12	q24.33	129337972	129469509	3.75908	0.00017054	0.0114134	FALSE	TRUE	Trans (>250 kb)			2.75611
ENSG00000018625	ATP1A2	1	q23.2	160085549	160113381	3.73751	0.000185849	0.0120906	FALSE	TRUE	Trans (>250 kb)			3.47414
ENSG00000152092	ASTN1	1	q25.2	176826438	177134109	3.73714	0.000186122	0.0120906	FALSE	TRUE	Trans (>250 kb)			3.49963
ENSG00000006740	ARHGAP44	17	p12	12692856	12894960	3.73566	0.000187225	0.0121528	FALSE	TRUE	Trans (>250 kb)			2.01176
ENSG00000087365	SF3B2	11	q13.1	65818200	65836779	3.73343	0.000188893	0.0123183	FALSE	TRUE	Trans (>250 kb)			1.3976
ENSG00000168329	CX3CR1	3	p22.2	39304985	39323226	3.73047	0.00019112	0.0123368	FALSE	TRUE	Trans (>250 kb)			2.29127
ENSG00000130749	ZC3H4	19	q13.32	47567444	47617009	3.72272	0.000197089	0.0125676	FALSE	TRUE	Trans (>250 kb)			0.701643
ENSG00000173706	HEG1	3	q21.2	124684554	124774802	3.72065	0.000198711	0.0125676	FALSE	TRUE	Trans (>250 kb)			1.18346
ENSG00000130558	OLFM1	9	q34.3	137967268	138013025	3.71857	0.000200352	0.0125676	FALSE	TRUE	Trans (>250 kb)			3.84233
ENSG00000100393	EP300	22	q13.2	41487790	41576081	3.71158	0.000205973	0.0130435	FALSE	TRUE	Trans (>250 kb)			1.62887
ENSG00000168280	KIF5C	2	q23.1	149632819	149883273	3.71051	0.000206838	0.0130435	FALSE	TRUE	Trans (>250 kb)			2.05327
ENSG00000177663	IL17RA	22	q11.1	17565844	17596583	3.7037	0.000212476	0.0134768	FALSE	TRUE	Trans (>250 kb)			1.89763
ENSG00000187773	FAM69C	18	q22.3	72102963	72125179	3.7003	0.000215345	0.0135197	FALSE	TRUE	Trans (>250 kb)			1.70421
ENSG00000122733	KIAA1045	9	p13.3	34957484	34982541	3.69459	0.000220241	0.0137217	FALSE	TRUE	Trans (>250 kb)			1.81618
ENSG00000054965	FAM168A	11	q13.4	73111532	73309234	3.69359	0.000221106	0.0137217	FALSE	TRUE	Trans (>250 kb)			1.72603
ENSG00000124194	GDAP1L1	20	q13.12	42875887	42909013	3.68588	0.000227912	0.0138924	FALSE	TRUE	Trans (>250 kb)			3.92704
ENSG00000139200	PIANP	12	p13.31	6802958	6809966	3.68521	0.000228513	0.0138924	FALSE	TRUE	Trans (>250 kb)			2.52564
ENSG00000168874	ATOH8	2	p11.2	85978467	86015189	3.68004	0.000233197	0.0138924	FALSE	TRUE	Trans (>250 kb)			0.656972
ENSG00000196778	OR52K1	11	p15.4	4510109	4511138	3.67467	0.000238155	0.0140123	FALSE	TRUE	Trans (>250 kb)			2.24377
ENSG00000141376	BCAS3	17	q23.2	58754814	59470199	3.67432	0.000238482	0.0140123	FALSE	TRUE	Trans (>250 kb)			1.11927
ENSG00000167434	CA4	17	q23.1	58227297	58248260	3.67429	0.000238509	0.0140123	FALSE	TRUE	Trans (>250 kb)			2.34852
ENSG00000154118	JPH3	16	q24.2	87635441	87731762	3.67353	0.000239226	0.0140123	FALSE	TRUE	Trans (>250 kb)			2.38566
ENSG00000162873	KLHDC8A	1	q32.1	205305220	205326218	3.66942	0.000243105	0.0140123	FALSE	TRUE	Trans (>250 kb)			3.8907
ENSG00000177614	PGBD5	1	q42.13	230457392	230561475	3.66266	0.000249614	0.0142857	FALSE	TRUE	Trans (>250 kb)			0.737359
ENSG00000144857	BOC	3	q13.2	112929850	113006303	3.6624	0.000249868	0.0142857	FALSE	TRUE	Trans (>250 kb)			3.70506
ENSG00000121904	CSMD2	1	p34.3	33979609	34631443	3.65908	0.000253119	0.014488	FALSE	TRUE	Trans (>250 kb)			3.0057
ENSG00000111052	LIN7A	12	q21.31	81186299	81331704	3.65649	0.000255696	0.014488	FALSE	TRUE	Trans (>250 kb)			0.941956
ENSG00000101349	PAK7	20	p12.2	9518036	9819689	3.65545	0.000256736	0.014488	FALSE	TRUE	Trans (>250 kb)			1.79444
ENSG00000066382	MPPED2	11	p14.1	30406040	30608419	3.65136	0.000260858	0.0146154	FALSE	TRUE	10592	rs80268871	7.07213e-09	4.32782
ENSG00000139613	SMARCC2	12	q13.2	56556767	56583351	3.65106	0.000261155	0.0146154	FALSE	TRUE	Trans (>250 kb)			0.340637
ENSG00000168243	GNG4	1	q42.3	235710987	235814054	3.64411	0.000268315	0.0146921	FALSE	TRUE	Trans (>250 kb)			3.2691
ENSG00000261115	TMEM178B	7	q34	140774032	141180180	3.64074	0.000271859	0.0146957	FALSE	TRUE	Trans (>250 kb)			2.8103
ENSG00000128594	LRRC4	7	q32.1	127667124	127672160	3.64041	0.000272203	0.0146957	FALSE	TRUE	Trans (>250 kb)			1.42785
ENSG00000165863	C10orf82	10	q25.3	118423207	118429775	3.6385	0.000274233	0.0147564	FALSE	TRUE	Trans (>250 kb)			3.5388
ENSG00000078328	RBFOX1	16	p13.3	6069095	7763340	3.63847	0.000274266	0.0147564	FALSE	TRUE	Trans (>250 kb)			6.04036
ENSG00000125462	C1orf61	1	q22	156374042	156400493	3.63767	0.000275116	0.0147564	FALSE	TRUE	Trans (>250 kb)			0.672603
ENSG00000133424	LARGE	22	q12.3	33558212	34318829	3.6364	0.000276472	0.0148	FALSE	TRUE	Trans (>250 kb)			5.45131
ENSG00000164061	BSN	3	p21.31	49591922	49708978	3.63481	0.00027819	0.0148011	FALSE	TRUE	Trans (>250 kb)			4.93544
ENSG00000186732	MPPED1	22	q13.2	43807202	43903728	3.63132	0.000281978	0.0148442	FALSE	TRUE	Trans (>250 kb)			2.28954
ENSG00000198133	TMEM229B	14	q24.1	67913801	68000456	3.62983	0.000283608	0.0149153	FALSE	TRUE	Trans (>250 kb)			2.54753
ENSG00000067560	RHOA	3	p21.31	49396578	49450431	3.62037	0.000294179	0.0152368	FALSE	TRUE	Trans (>250 kb)			4.8701
ENSG00000184708	EIF4ENIF1	22	q12.2	31832963	31892094	3.61475	0.00030064	0.015522	FALSE	TRUE	Trans (>250 kb)			4.41571
ENSG00000015592	STMN4	8	p21.2	27092840	27115937	3.61209	0.000303742	0.015522	FALSE	TRUE	Trans (>250 kb)			4.89668
ENSG00000171385	KCND3	1	p13.2	112313284	112531777	3.6118	0.000304078	0.015522	FALSE	TRUE	Trans (>250 kb)			2.40554
ENSG00000119596	YLPM1	14	q24.3	75230069	75322244	3.61173	0.000304163	0.015522	FALSE	TRUE	Trans (>250 kb)			2.37083
ENSG00000188176	SMTNL2	17	p13.2	4487294	4511614	3.61034	0.000305798	0.0155342	FALSE	TRUE	Trans (>250 kb)			1.70959
ENSG00000204291	COL15A1	9	q22.33	101705461	101833069	3.60678	0.000310021	0.0158266	FALSE	TRUE	Trans (>250 kb)			3.34597
ENSG00000204345	CD300LD	17	q25.1	72575504	72588422	3.60611	0.000310823	0.0158266	FALSE	TRUE	Trans (>250 kb)			2.18014
ENSG00000136297	MMD2	7	p22.1	4945620	4998844	3.6018	0.000316023	0.0158871	FALSE	TRUE	Trans (>250 kb)			1.93701
ENSG00000109047	RCVRN	17	p13.1	9799637	9808938	3.59829	0.000320313	0.016	FALSE	TRUE	Trans (>250 kb)			0.403363
ENSG00000250254	PTTG2	4	p14	37962056	37962746	3.58975	0.000330993	0.0163032	FALSE	TRUE	Trans (>250 kb)			2.04814
ENSG00000229183	PGA4	11	q12.2	60989688	61018929	3.58817	0.000333004	0.016366	FALSE	TRUE	Trans (>250 kb)			1.22885
ENSG00000141252	VPS53	17	p13.3	411908	624957	3.58508	0.000336973	0.0164304	FALSE	TRUE	Trans (>250 kb)			1.92249
ENSG00000196376	SLC35F1	6	q22.1	118228689	118638839	3.58418	0.000338141	0.0164304	FALSE	TRUE	Trans (>250 kb)			0.713393
ENSG00000166257	SCN3B	11	q24.1	123499895	123525952	3.57544	0.000349637	0.0167532	FALSE	TRUE	Trans (>250 kb)			4.0877
ENSG00000078549	ADCYAP1R1	7	p14.3	31092076	31151089	3.573	0.000352913	0.0168653	FALSE	TRUE	Trans (>250 kb)			5.35952
ENSG00000129353	SLC44A2	19	p13.2	10713133	10755235	3.5703	0.000356574	0.0168814	FALSE	TRUE	Trans (>250 kb)			0.0812332
ENSG00000184009	ACTG1	17	q25.3	79476997	79490873	3.56491	0.000363977	0.0171173	FALSE	TRUE	Trans (>250 kb)			5.26077
ENSG00000136002	ARHGEF4	2	q21.1	131594489	131804836	3.56397	0.000365292	0.0171173	FALSE	TRUE	Trans (>250 kb)			3.95837
ENSG00000047662	FAM184B	4	p15.32	17630929	17783135	3.55933	0.000371801	0.0172589	FALSE	TRUE	Trans (>250 kb)			0.145316
ENSG00000219438	FAM19A5	22	q13.32	48885272	49246724	3.54549	0.000391882	0.0176309	FALSE	TRUE	Trans (>250 kb)			3.68031
ENSG00000169181	GSG1L	16	p12.1	27798850	28074830	3.53638	0.000405656	0.0181907	FALSE	TRUE	Trans (>250 kb)			3.65408
ENSG00000250091	DNAH10OS	12	q24.31	124410971	124419531	3.53518	0.000407501	0.0182683	FALSE	TRUE	Trans (>250 kb)			2.29825
ENSG00000197106	SLC6A17	1	p13.3	110693108	110744824	3.53304	0.000410808	0.0183981	FALSE	TRUE	Trans (>250 kb)			0.850026
ENSG00000101265	RASSF2	20	p13	4760669	4804291	3.5326	0.000411494	0.0183981	FALSE	TRUE	Trans (>250 kb)			3.43288
ENSG00000163637	PRICKLE2	3	p14.1	64079543	64431152	3.5292	0.000416824	0.0184928	FALSE	TRUE	Trans (>250 kb)			4.86406
ENSG00000163638	ADAMTS9	3	p14.1	64501333	64673676	3.52555	0.00042261	0.0185071	FALSE	TRUE	Trans (>250 kb)			3.69163
ENSG00000147408	CSGALNACT1	8	p21.3	19261672	19615540	3.52496	0.000423541	0.0185343	FALSE	TRUE	Trans (>250 kb)			5.45131
ENSG00000145920	CPLX2	5	q35.2	175223313	175311023	3.5199	0.000431704	0.0186449	FALSE	TRUE	Trans (>250 kb)			2.50202
ENSG00000108244	KRT23	17	q21.2	39078948	39093886	3.51919	0.000432874	0.0186449	FALSE	TRUE	Trans (>250 kb)			2.08968
ENSG00000067840	PDZD4	X	q28	153067621	153096020	3.5156	0.00043877	0.0187646	FALSE	TRUE	Trans (>250 kb)
ENSG00000074317	SNCB	5	q35.2	176047085	176057530	3.51325	0.000442661	0.0188863	FALSE	TRUE	100141	rs11740771	1.19578e-08	1.22592
ENSG00000198216	CACNA1E	1	q25.3	181382238	181777219	3.5087	0.000450305	0.0190115	FALSE	TRUE	Trans (>250 kb)			2.9835
ENSG00000084710	EFR3B	2	p23.3	25264999	25378243	3.50255	0.000460833	0.01925	FALSE	TRUE	Trans (>250 kb)			1.98951
ENSG00000166573	GALR1	18	q23	74962505	74980858	3.49834	0.00046816	0.0195465	FALSE	TRUE	Trans (>250 kb)			2.74509
ENSG00000136026	CKAP4	12	q23.3	106631655	106698057	3.49689	0.000470717	0.0195937	FALSE	TRUE	Trans (>250 kb)			4.54239
ENSG00000117115	PADI2	1	p36.13	17393256	17445948	3.49184	0.000479704	0.0198658	FALSE	TRUE	Trans (>250 kb)			2.62562
ENSG00000115318	LOXL3	2	p13.1	74759541	74782817	3.48989	0.00048321	0.0200223	FALSE	TRUE	Trans (>250 kb)			1.51396
ENSG00000204314	PRRT1	6	p21.32	32116136	32122150	3.47591	0.000509132	0.0207659	FALSE	TRUE	9822	rs3132941	2.88658e-14	7.13051
ENSG00000214456	PLIN5	19	p13.3	4522543	4535236	3.47524	0.000510402	0.0207659	FALSE	TRUE	Trans (>250 kb)			1.44047
ENSG00000101638	ST8SIA5	18	q21.1	44259081	44339220	3.47337	0.000513969	0.020917	FALSE	TRUE	Trans (>250 kb)			3.20162
ENSG00000167995	BEST1	11	q12.3	61717293	61732987	3.46854	0.000523298	0.0213015	FALSE	TRUE	Trans (>250 kb)			1.95194
ENSG00000090539	CHRD	3	q27.1	184097861	184108524	3.46617	0.000527935	0.0213793	FALSE	TRUE	Trans (>250 kb)			3.13677
ENSG00000124253	PCK1	20	q13.31	56136136	56141513	3.46562	0.00052901	0.0213793	FALSE	TRUE	Trans (>250 kb)			2.33683
ENSG00000100626	GALNT16	14	q24.1	69725994	69821183	3.46551	0.000529235	0.0213793	FALSE	TRUE	Trans (>250 kb)			1.28632
ENSG00000147852	VLDLR	9	p24.2	2621834	2660053	3.45989	0.000540396	0.0214744	FALSE	TRUE	Trans (>250 kb)			2.22402
ENSG00000152137	HSPB8	12	q24.23	119616447	119658936	3.45782	0.000544574	0.0215074	FALSE	TRUE	Trans (>250 kb)			3.73824
ENSG00000103723	AP3B2	15	q25.2	83328033	83378666	3.45147	0.000557535	0.0220085	FALSE	TRUE	Trans (>250 kb)			4.04405
ENSG00000131370	SH3BP5	3	p25.1	15296360	15382875	3.44268	0.000575975	0.0225157	FALSE	TRUE	Trans (>250 kb)			4.15142
ENSG00000056487	PHF21B	22	q13.31	45277042	45405880	3.43992	0.00058188	0.022582	FALSE	TRUE	Trans (>250 kb)			2.63761
ENSG00000171587	DSCAM	21	q22.2	41382926	42219065	3.43708	0.000588018	0.022582	FALSE	TRUE	Trans (>250 kb)			3.62154
ENSG00000230510	PPP5D1	19	q13.32	46984053	47104457	3.436	0.000590376	0.022582	FALSE	TRUE	Trans (>250 kb)			0.0607544
ENSG00000196588	MKL1	22	q13.2	40806285	41032706	3.43367	0.000595467	0.0227607	FALSE	TRUE	Trans (>250 kb)			1.45296
ENSG00000010810	FYN	6	q21	111981535	112194655	3.43137	0.000600534	0.0229124	FALSE	TRUE	Trans (>250 kb)			6.90504
ENSG00000157851	DPYSL5	2	p23.3	27070615	27173219	3.4279	0.000608263	0.0231643	FALSE	TRUE	231627	rs934986	1.71828e-08	1.61904
ENSG00000163792	TCF23	2	p23.3	27371872	27376378	3.42699	0.000610321	0.0231781	FALSE	TRUE	28468	rs934986	1.71828e-08	5.43259
ENSG00000107518	ATRNL1	10	q25.3	116853124	117708503	3.42566	0.00061331	0.0232863	FALSE	TRUE	Trans (>250 kb)			0.162943
ENSG00000197724	PHF2	9	q22.31	96338689	96441869	3.42246	0.000620575	0.02338	FALSE	TRUE	Trans (>250 kb)			1.39031
ENSG00000143858	SYT2	1	q32.1	202559724	202679545	3.42238	0.000620753	0.02338	FALSE	TRUE	Trans (>250 kb)			3.2556
ENSG00000109625	CPZ	4	p16.1	8594387	8621488	3.42205	0.000621515	0.02338	FALSE	TRUE	Trans (>250 kb)			2.04206
ENSG00000158555	GDPD5	11	q13.5	75145685	75236948	3.42097	0.000623971	0.0234387	FALSE	TRUE	Trans (>250 kb)			1.76216
ENSG00000187135	VSTM2B	19	q12	30017406	30055386	3.41945	0.000627479	0.0234387	FALSE	TRUE	Trans (>250 kb)			3.56805
ENSG00000099995	SF3A1	22	q12.2	30727977	30752936	3.41939	0.000627625	0.0234387	FALSE	TRUE	Trans (>250 kb)			0.699081
ENSG00000004776	HSPB6	19	q13.12	36245469	36248980	3.41594	0.000635622	0.0236417	FALSE	TRUE	Trans (>250 kb)			2.76174
ENSG00000111452	GPR133	12	q24.33	131438452	131626014	3.41164	0.00064573	0.0237891	FALSE	TRUE	Trans (>250 kb)			3.87401
ENSG00000152954	NRSN1	6	p22.3	24126350	24155128	3.40725	0.000656212	0.0240504	FALSE	TRUE	Trans (>250 kb)			2.68517
ENSG00000005339	CREBBP	16	p13.3	3775055	3930727	3.40281	0.000666977	0.02425	FALSE	TRUE	Trans (>250 kb)			1.68993
ENSG00000175356	SCUBE2	11	p15.4	9041071	9159661	3.4015	0.00067016	0.02425	FALSE	TRUE	Trans (>250 kb)			1.77594
ENSG00000163995	ABLIM2	4	p16.1	7967039	8160559	3.40037	0.000672938	0.0243186	FALSE	TRUE	Trans (>250 kb)			2.07436
ENSG00000157823	AP3S2	15	q26.1	90373831	90437574	3.39509	0.000686073	0.024678	FALSE	TRUE	Trans (>250 kb)			2.43121
ENSG00000121440	PDZRN3	3	p13	73431584	73674091	3.39387	0.00068913	0.0247092	FALSE	TRUE	Trans (>250 kb)			1.99958
ENSG00000065970	FOXJ2	12	p13.31	8185299	8208099	3.38981	0.000699416	0.0249625	FALSE	TRUE	Trans (>250 kb)
ENSG00000140443	IGF1R	15	q26.3	99192200	99507759	3.38888	0.000701789	0.0249627	FALSE	TRUE	Trans (>250 kb)			2.31987
ENSG00000172346	CSDC2	22	q13.2	41956767	41973745	3.38784	0.00070446	0.0250466	FALSE	TRUE	Trans (>250 kb)			1.16919
ENSG00000165795	NDRG2	14	q11.2	21484922	21539031	3.38639	0.000708189	0.0250558	FALSE	TRUE	Trans (>250 kb)			5.62824
ENSG00000169918	OTUD7A	15	q13.3	31775329	32162992	3.38353	0.000715615	0.0254174	FALSE	TRUE	Trans (>250 kb)			2.11363
ENSG00000228804	RP11-211G3.3	3	q27.3	187420101	187451637	3.37966	0.000725751	0.0256273	FALSE	TRUE	Trans (>250 kb)			2.47166
ENSG00000101849	TBL1X	X	p22.31	9431335	9687780	3.37359	0.000741935	0.0259528	FALSE	TRUE	Trans (>250 kb)
ENSG00000185231	MC2R	18	p11.21	13882043	13915706	3.37344	0.000742341	0.0259528	FALSE	TRUE	Trans (>250 kb)			3.18169
ENSG00000107341	UBE2R2	9	p13.3	33817565	33920402	3.37049	0.000750341	0.0259528	FALSE	TRUE	Trans (>250 kb)			2.50489
ENSG00000177519	RPRM	2	q23.3	154333852	154335322	3.36999	0.000751701	0.0259528	FALSE	TRUE	Trans (>250 kb)			1.86242
ENSG00000105767	CADM4	19	q13.31	44126520	44143991	3.36842	0.000755991	0.026087	FALSE	TRUE	Trans (>250 kb)			2.65
ENSG00000213023	SYT3	19	q13.33	51124564	51171651	3.36687	0.000760261	0.0261664	FALSE	TRUE	Trans (>250 kb)			3.71023
ENSG00000139055	ERP27	12	p12.3	15066969	15092016	3.36315	0.000770599	0.0264621	FALSE	TRUE	Trans (>250 kb)			2.227
ENSG00000169393	ELSPBP1	19	q13.33	48497908	48528410	3.36032	0.000778529	0.026595	FALSE	TRUE	Trans (>250 kb)			1.74353
ENSG00000171450	CDK5R2	2	q35	219824377	219826876	3.35977	0.000780087	0.026595	FALSE	TRUE	Trans (>250 kb)			3.71248
ENSG00000167281	RBFOX3	17	q25.3	77085427	77613550	3.35974	0.000780146	0.026595	FALSE	TRUE	Trans (>250 kb)			5.45131
ENSG00000262730	RP11-1099M24.7	17	p13.1	7829249	7833940	3.35834	0.000784107	0.0266845	FALSE	TRUE	Trans (>250 kb)			2.04611
ENSG00000143126	CELSR2	1	p13.3	109792641	109818372	3.35524	0.000792955	0.0267238	FALSE	TRUE	Trans (>250 kb)			4.5114
ENSG00000229314	ORM1	9	q32	117085336	117088755	3.35431	0.000795644	0.0267238	FALSE	TRUE	Trans (>250 kb)			0.952752
ENSG00000147257	GPC3	X	q26.2	132669773	133119922	3.35333	0.000798465	0.0267238	FALSE	TRUE	Trans (>250 kb)
ENSG00000100095	SEZ6L	22	q12.1	26565440	26779562	3.35254	0.000800749	0.0267238	FALSE	TRUE	Trans (>250 kb)			4.0457
ENSG00000135709	KIAA0513	16	q24.1	85061375	85127836	3.35188	0.000802652	0.0267238	FALSE	TRUE	Trans (>250 kb)			2.52564
ENSG00000102886	GDPD3	16	p11.2	30116131	30125177	3.35013	0.000807747	0.0267238	FALSE	TRUE	Trans (>250 kb)			1.72215
ENSG00000141505	ASGR1	17	p13.1	7076750	7082883	3.34967	0.000809085	0.0267238	FALSE	TRUE	Trans (>250 kb)			3.13677
ENSG00000182771	GRID1	10	q23.2	87359312	88126250	3.34863	0.000812112	0.0267238	FALSE	TRUE	Trans (>250 kb)			1.98679
ENSG00000108947	EFNB3	17	p13.1	7608520	7614696	3.34691	0.000817175	0.0267238	FALSE	TRUE	Trans (>250 kb)			1.07624
ENSG00000178764	ZHX2	8	q24.13	123793633	123986750	3.3467	0.000817804	0.0267238	FALSE	TRUE	Trans (>250 kb)			3.49963
ENSG00000147588	PMP2	8	q21.13	82352561	82359758	3.3457	0.000820764	0.0267238	FALSE	TRUE	Trans (>250 kb)			1.56434
ENSG00000182885	GPR97	16	q21	57702099	57723975	3.34523	0.000822153	0.0267238	FALSE	TRUE	Trans (>250 kb)			1.73106
ENSG00000067141	NEO1	15	q24.1	73344051	73597547	3.34053	0.000836192	0.027265	FALSE	TRUE	Trans (>250 kb)			0.0617588
ENSG00000149294	NCAM1	11	q23.2	112831997	113149158	3.33387	0.000856452	0.027674	FALSE	TRUE	Trans (>250 kb)			2.91564
ENSG00000110786	PTPN5	11	p15.1	18749475	18814268	3.33027	0.000867621	0.0278475	FALSE	TRUE	Trans (>250 kb)			2.37712
ENSG00000137726	FXYD6	11	q23.3	117707693	117748201	3.32884	0.000872078	0.0280203	FALSE	TRUE	Trans (>250 kb)			1.77051
ENSG00000157766	ACAN	15	q26.1	89346674	89418585	3.3243	0.000886412	0.0284823	FALSE	TRUE	Trans (>250 kb)			3.08292
ENSG00000157064	NMNAT2	1	q25.3	183217372	183387737	3.32047	0.000898675	0.0287102	FALSE	TRUE	Trans (>250 kb)			1.31553
ENSG00000158874	APOA2	1	q23.3	161192082	161193421	3.31993	0.00090039	0.0287102	FALSE	TRUE	Trans (>250 kb)			0.648907
ENSG00000133083	DCLK1	13	q13.3	36345478	36705443	3.31673	0.00091077	0.0288519	FALSE	TRUE	Trans (>250 kb)			2.34264
ENSG00000144290	SLC4A10	2	q24.2	162280843	162841792	3.31203	0.000926216	0.0290713	FALSE	TRUE	Trans (>250 kb)			0.666018
ENSG00000228278	ORM2	9	q32	117092149	117095532	3.31051	0.000931248	0.0291391	FALSE	TRUE	Trans (>250 kb)			0.218978
ENSG00000267385	CTB-50L17.14	19	p13.3	4528439	4540079	3.30845	0.000938136	0.0293069	FALSE	TRUE	Trans (>250 kb)			1.09704
ENSG00000204060	FOXO6	1	p34.2	41827594	41849262	3.30724	0.000942211	0.0293421	FALSE	TRUE	Trans (>250 kb)			3.8131
ENSG00000156395	SORCS3	10	q25.1	106400859	107024993	3.30393	0.000953394	0.0294617	FALSE	TRUE	Trans (>250 kb)			4.03624
ENSG00000169783	LINGO1	15	q24.3	77905369	78113242	3.30361	0.000954496	0.0294617	FALSE	TRUE	Trans (>250 kb)			1.3096
ENSG00000148053	NTRK2	9	q21.33	87283466	87638505	3.30044	0.000965349	0.0296591	FALSE	TRUE	Trans (>250 kb)			3.16787
ENSG00000165194	PCDH19	X	q22.1	99546642	99665271	3.29953	0.000968471	0.0297249	FALSE	TRUE	Trans (>250 kb)
ENSG00000130703	OSBPL2	20	q13.33	60813580	60871268	3.29718	0.000976621	0.0297795	FALSE	TRUE	Trans (>250 kb)			0.304858
ENSG00000105088	OLFM2	19	p13.2	9964394	10047228	3.29673	0.000978163	0.0297795	FALSE	TRUE	Trans (>250 kb)			2.65422
ENSG00000148604	RGR	10	q23.1	86004809	86019716	3.29574	0.000981634	0.0297795	FALSE	TRUE	Trans (>250 kb)			2.0616
ENSG00000100321	SYNGR1	22	q13.1	39745930	39781593	3.29518	0.000983579	0.0297795	FALSE	TRUE	Trans (>250 kb)			1.85888
ENSG00000155052	CNTNAP5	2	q14.3	124782864	125672864	3.29505	0.000984046	0.0297795	FALSE	TRUE	Trans (>250 kb)			4.14978
ENSG00000112584	FAM120B	6	q27	170599791	170716153	3.29467	0.000985386	0.0297795	FALSE	TRUE	Trans (>250 kb)			2.53487
ENSG00000072952	MRVI1	11	p15.3	10594638	10715535	3.29265	0.000992488	0.0297795	FALSE	TRUE	Trans (>250 kb)			1.63504
ENSG00000103449	SALL1	16	q12.1	51169886	51185278	3.29258	0.000992741	0.0297795	FALSE	TRUE	Trans (>250 kb)			0.195674
ENSG00000185052	SLC24A3	20	p11.23	19193290	19703581	3.29179	0.000995527	0.0297795	FALSE	TRUE	Trans (>250 kb)			2.08087
ENSG00000130723	PRRC2B	9	q34.13	134269480	134375584	3.29067	0.000999509	0.0298428	FALSE	TRUE	Trans (>250 kb)			1.8234
ENSG00000181963	OR52K2	11	p15.4	4470525	4471591	3.28353	0.00102516	0.0301869	FALSE	TRUE	Trans (>250 kb)			1.9511
ENSG00000197852	FAM212B	1	p13.2	112223252	112298446	3.28241	0.00102925	0.0302022	FALSE	TRUE	Trans (>250 kb)			3.29731
ENSG00000206579	XKR4	8	q12.1	56014949	56454613	3.27848	0.00104368	0.030463	FALSE	TRUE	Trans (>250 kb)			1.14908
ENSG00000099954	CECR2	22	q11.1	17840837	18037850	3.27789	0.00104584	0.0305085	FALSE	TRUE	Trans (>250 kb)			3.69163
ENSG00000135824	RGS8	1	q25.3	182615239	182653711	3.27602	0.00105281	0.0306585	FALSE	TRUE	Trans (>250 kb)			2.75056
ENSG00000078295	ADCY2	5	p15.31	7396321	7830194	3.27456	0.00105828	0.0306585	FALSE	TRUE	Trans (>250 kb)			4.00136
ENSG00000133985	TTC9	14	q24.2	71108504	71142077	3.27236	0.00106654	0.0307132	FALSE	TRUE	Trans (>250 kb)			1.47194
ENSG00000154545	MAGED4	X	p11.22	51927919	51935364	3.27216	0.00106731	0.0307132	FALSE	TRUE	Trans (>250 kb)
ENSG00000102445	KIAA0226L	13	q14.13	46916139	47012325	3.26722	0.00108608	0.0309517	FALSE	TRUE	Trans (>250 kb)			0.00181712
ENSG00000170370	EMX2	10	q26.11	119301955	119309056	3.26587	0.00109129	0.0311312	FALSE	TRUE	Trans (>250 kb)			1.8201
ENSG00000169862	CTNND2	5	p15.2	10971952	11904155	3.26461	0.00109616	0.0311579	FALSE	TRUE	Trans (>250 kb)			2.49071
ENSG00000102924	CBLN1	16	q12.1	49311828	49315742	3.26168	0.00110754	0.0314243	FALSE	TRUE	Trans (>250 kb)			0.1847
ENSG00000188305	C19orf35	19	p13.3	2274631	2282181	3.25899	0.0011181	0.0316418	FALSE	TRUE	Trans (>250 kb)			1.36094
ENSG00000167528	ZNF641	12	q13.11	48733791	48745197	3.25806	0.00112176	0.0316542	FALSE	TRUE	Trans (>250 kb)			0.88101
ENSG00000084676	NCOA1	2	p23.3	24714783	24993571	3.25498	0.00113399	0.0319345	FALSE	TRUE	Trans (>250 kb)			1.56349
ENSG00000196090	PTPRT	20	q13.11	40701392	41818610	3.2542	0.00113712	0.0320059	FALSE	TRUE	Trans (>250 kb)			4.38921
ENSG00000120251	GRIA2	4	q32.1	158125334	158287227	3.2503	0.00115283	0.0322815	FALSE	TRUE	Trans (>250 kb)			2.91564
ENSG00000107736	CDH23	10	q22.1	73156691	73575702	3.24703	0.00116618	0.0324153	FALSE	TRUE	Trans (>250 kb)			3.68225
ENSG00000183864	TOB2	22	q13.2	41829496	41843027	3.24692	0.00116663	0.0324153	FALSE	TRUE	Trans (>250 kb)			2.89023
ENSG00000184634	MED12	X	q13.1	70338406	70362303	3.24535	0.00117307	0.0325588	FALSE	TRUE	Trans (>250 kb)
ENSG00000204071	TCEAL6	X	q22.1	101395448	101397942	3.24311	0.00118231	0.0328047	FALSE	TRUE	Trans (>250 kb)
ENSG00000156925	ZIC3	X	q26.3	136648301	136659850	3.24235	0.00118549	0.0328446	FALSE	TRUE	Trans (>250 kb)
ENSG00000169925	BRD3	9	q34.2	136895427	136933657	3.24102	0.00119102	0.0329173	FALSE	TRUE	Trans (>250 kb)			3.16016
ENSG00000134532	SOX5	12	p12.1	23682440	24103966	3.23939	0.00119786	0.0329173	FALSE	TRUE	Trans (>250 kb)			5.45131
ENSG00000164742	ADCY1	7	p12.3	45613739	45762715	3.23664	0.00120947	0.0331114	FALSE	TRUE	135867	rs2331387	1.9776e-09	5.26757
ENSG00000189127	ANKRD34B	5	q14.1	79852574	79866307	3.23467	0.00121783	0.0333911	FALSE	TRUE	Trans (>250 kb)			3.46036
ENSG00000100350	FOXRED2	22	q12.3	36883237	36903148	3.23178	0.0012302	0.0336351	FALSE	TRUE	Trans (>250 kb)			3.20162
ENSG00000189337	KAZN	1	p36.21	14925200	15444539	3.23132	0.0012322	0.0336676	FALSE	TRUE	Trans (>250 kb)			2.8103
ENSG00000149926	FAM57B	16	p11.2	30035748	30064299	3.231	0.00123357	0.0336676	FALSE	TRUE	Trans (>250 kb)			3.53357
ENSG00000197177	GPR123	10	q26.3	134884433	134945179	3.22956	0.00123982	0.0337341	FALSE	TRUE	Trans (>250 kb)			2.88216
ENSG00000139197	PEX5	12	p13.31	7341281	7371170	3.22907	0.00124193	0.0337341	FALSE	TRUE	Trans (>250 kb)
ENSG00000167619	TMEM145	19	q13.2	42817477	42829214	3.22892	0.00124259	0.0337341	FALSE	TRUE	Trans (>250 kb)			5.75196
ENSG00000101236	RNF24	20	p13	3907956	3996229	3.22768	0.001248	0.0337341	FALSE	TRUE	Trans (>250 kb)			3.37726
ENSG00000113296	THBS4	5	q14.1	79287134	79379110	3.22749	0.00124883	0.0337341	FALSE	TRUE	Trans (>250 kb)			3.4935
ENSG00000236609	ZNF853	7	p22.1	6655248	6663921	3.22422	0.00126318	0.0339915	FALSE	TRUE	Trans (>250 kb)			1.27919
ENSG00000116035	VAX2	2	p13.3	71127720	71160576	3.22101	0.00127742	0.0341515	FALSE	TRUE	Trans (>250 kb)			4.46878
ENSG00000164970	FAM219A	9	p13.3	34398182	34458568	3.21745	0.00129337	0.0343236	FALSE	TRUE	Trans (>250 kb)			2.21519
ENSG00000179796	LRRC3B	3	p24.1	26664297	26752267	3.2166	0.00129718	0.0343733	FALSE	TRUE	Trans (>250 kb)			0.721661
ENSG00000162728	KCNJ9	1	q23.2	160051360	160060353	3.21552	0.0013021	0.0344645	FALSE	TRUE	Trans (>250 kb)			1.59802
ENSG00000129159	KCNC1	11	p15.1	17756359	17804602	3.21311	0.00131307	0.0346473	FALSE	TRUE	Trans (>250 kb)			3.36725
ENSG00000170074	FAM153A	5	q35.3	177134982	177210399	3.21211	0.00131762	0.0346473	FALSE	TRUE	Trans (>250 kb)			0.509518
ENSG00000136485	DCAF7	17	q23.3	61627822	61671639	3.21046	0.00132521	0.0348343	FALSE	TRUE	Trans (>250 kb)			1.05348
ENSG00000135447	PPP1R1A	12	q13.2	54969171	54982443	3.20878	0.00133302	0.0350069	FALSE	TRUE	Trans (>250 kb)			1.17317
ENSG00000149532	CPSF7	11	q12.2	61170121	61197503	3.20815	0.0013359	0.0350481	FALSE	TRUE	Trans (>250 kb)			1.33514
ENSG00000161944	ASGR2	17	p13.1	7004641	7019019	3.20279	0.00136104	0.035589	FALSE	TRUE	Trans (>250 kb)			0.875666
ENSG00000144229	THSD7B	2	q22.1	137523115	138435287	3.19804	0.00138363	0.0359783	FALSE	TRUE	Trans (>250 kb)			4.84754
ENSG00000105323	HNRNPUL1	19	q13.2	41768401	41813503	3.19693	0.001389	0.0360109	FALSE	TRUE	Trans (>250 kb)			1.5803
ENSG00000137474	MYO7A	11	q13.5	76839310	76926284	3.19618	0.00139261	0.0360298	FALSE	TRUE	Trans (>250 kb)			2.76746
ENSG00000151952	TMEM132D	12	q24.33	129556270	130388211	3.19579	0.00139451	0.0360352	FALSE	TRUE	Trans (>250 kb)			4.01442
ENSG00000141068	KSR1	17	q11.1	25783670	25953461	3.19501	0.00139826	0.0360946	FALSE	TRUE	Trans (>250 kb)			2.2255
ENSG00000167654	ATCAY	19	p13.3	3879862	3928077	3.1878	0.00143358	0.0368859	FALSE	TRUE	Trans (>250 kb)			4.18951
ENSG00000070182	SPTB	14	q23.3	65213002	65346601	3.18777	0.00143376	0.0368859	FALSE	TRUE	Trans (>250 kb)			1.43518
ENSG00000119283	TRIM67	1	q42.2	231297858	231357302	3.18749	0.00143511	0.0368901	FALSE	TRUE	Trans (>250 kb)			3.13294
ENSG00000114923	SLC4A3	2	q35	220492049	220506702	3.18408	0.00145217	0.0372059	FALSE	TRUE	Trans (>250 kb)			0.378742
ENSG00000084628	NKAIN1	1	p35.2	31652592	31712401	3.18093	0.00146802	0.0373572	FALSE	TRUE	Trans (>250 kb)			1.74467
ENSG00000204131	NHSL2	X	q13.1	71130938	71363424	3.17831	0.00148137	0.0376455	FALSE	TRUE	Trans (>250 kb)
ENSG00000183530	PRR14L	22	q12.2	32072242	32146126	3.17281	0.00150974	0.0380315	FALSE	TRUE	Trans (>250 kb)			6.57109
ENSG00000164871	SPAG11B	8	p23.1	7300206	7321196	3.17249	0.00151136	0.0380341	FALSE	TRUE	Trans (>250 kb)
ENSG00000102226	USP11	X	p11.23	47092089	47107727	3.16767	0.00153667	0.0385007	FALSE	TRUE	Trans (>250 kb)
ENSG00000186205	Mar-01	1	q41	220960101	220987735	3.16504	0.00155061	0.0387259	FALSE	TRUE	Trans (>250 kb)			2.08087
ENSG00000215397	SCRT2	20	p13	642240	656823	3.16111	0.00157168	0.0387259	FALSE	TRUE	Trans (>250 kb)			0.594026
ENSG00000180871	CXCR2	2	q35	218990012	219001976	3.16098	0.00157237	0.0387259	FALSE	TRUE	Trans (>250 kb)			0.995449
ENSG00000183036	PCP4	21	q22.2	41239243	41301322	3.16065	0.00157415	0.0387532	FALSE	TRUE	Trans (>250 kb)			0.211667
ENSG00000108387	Sep-04	17	q22	56597611	56618179	3.15657	0.00159637	0.0391688	FALSE	TRUE	Trans (>250 kb)			4.37507
ENSG00000227051	C14orf132	14	q32.2	96505661	96560417	3.1557	0.00160115	0.0392209	FALSE	TRUE	Trans (>250 kb)			2.71893
ENSG00000171105	INSR	19	p13.2	7112266	7294045	3.15334	0.00161412	0.0392794	FALSE	TRUE	Trans (>250 kb)			3.67739
ENSG00000196557	CACNA1H	16	p13.3	1203241	1271771	3.152	0.00162154	0.0392794	FALSE	TRUE	Trans (>250 kb)			4.83215
ENSG00000012232	EXTL3	8	p21.1	28457986	28613116	3.14558	0.0016576	0.0400126	FALSE	TRUE	Trans (>250 kb)			2.79753
ENSG00000112320	SOBP	6	q21	107811162	107981357	3.14478	0.00166215	0.040063	FALSE	TRUE	Trans (>250 kb)			2.93368
ENSG00000175220	ARHGAP1	11	p11.2	46698630	46722165	3.14316	0.00167136	0.0402516	FALSE	TRUE	Trans (>250 kb)			3.83507
ENSG00000166546	BEAN1	16	q21	66461200	66527432	3.1377	0.00170277	0.0406866	FALSE	TRUE	Trans (>250 kb)			0.211026
ENSG00000157445	CACNA2D3	3	p21.1	54156574	55108584	3.13543	0.00171602	0.0408685	FALSE	TRUE	Trans (>250 kb)			4.18313
ENSG00000178171	AMER3	2	q21.1	131513008	131525707	3.13508	0.00171809	0.0408685	FALSE	TRUE	Trans (>250 kb)			1.83677
ENSG00000205221	VIT	2	p22.2	36923833	37041935	3.13339	0.00172801	0.0409406	FALSE	TRUE	Trans (>250 kb)			2.63357
ENSG00000148123	LPPR1	9	q31.1	103790991	104087417	3.13043	0.0017455	0.0412911	FALSE	TRUE	Trans (>250 kb)			3.19833
ENSG00000162267	ITIH3	3	p21.1	52828784	52843025	3.13011	0.00174741	0.0412911	FALSE	TRUE	Trans (>250 kb)			3.04205
ENSG00000146966	DENND2A	7	q34	140218220	140373793	3.12808	0.00175954	0.0412911	FALSE	TRUE	Trans (>250 kb)			3.1747
ENSG00000144847	IGSF11	3	q13.32	118619404	118864915	3.12779	0.00176124	0.0412911	FALSE	TRUE	Trans (>250 kb)			1.51356
ENSG00000181789	COPG1	3	q21.3	128968449	128996614	3.12741	0.00176353	0.0412911	FALSE	TRUE	Trans (>250 kb)			2.81686
ENSG00000185742	C11orf87	11	q22.3	109292846	109299840	3.12683	0.00176699	0.0412911	FALSE	TRUE	Trans (>250 kb)			0.45865
ENSG00000126883	NUP214	9	q34.13	134000948	134110057	3.12385	0.00178503	0.0415534	FALSE	TRUE	Trans (>250 kb)			1.65099
ENSG00000166402	TUB	11	p15.4	8040791	8127659	3.12147	0.0017995	0.0416787	FALSE	TRUE	Trans (>250 kb)			4.59717
ENSG00000205269	TMEM170B	6	p24.2	11537938	11583757	3.12134	0.00180028	0.0416787	FALSE	TRUE	Trans (>250 kb)			1.82871
ENSG00000163636	PSMD6	3	p14.1	63996225	64009658	3.11917	0.00181359	0.042	FALSE	TRUE	Trans (>250 kb)			0.937862
ENSG00000083067	TRPM3	9	q21.13	73143979	74061820	3.11854	0.00181748	0.0420553	FALSE	TRUE	Trans (>250 kb)			2.99441
ENSG00000215193	PEX26	22	q11.21	18560689	18613905	3.11839	0.00181845	0.0420553	FALSE	TRUE	Trans (>250 kb)			1.64272
ENSG00000090863	GLG1	16	q23.1	74485856	74641012	3.11626	0.00183161	0.0422754	FALSE	TRUE	Trans (>250 kb)			0.749751
ENSG00000161202	DVL3	3	q27.1	183873176	183891398	3.11594	0.0018336	0.0422754	FALSE	TRUE	118123	rs7628618	8.02274e-11	2.2255
ENSG00000186297	GABRA5	15	q12	27111510	27194354	3.11457	0.00184212	0.0423866	FALSE	TRUE	Trans (>250 kb)			3.51147
ENSG00000123358	NR4A1	12	q13.13	52416616	52453291	3.11448	0.00184272	0.0423866	FALSE	TRUE	Trans (>250 kb)			2.16684
ENSG00000169605	GKN1	2	p13.3	69201705	69208106	3.11162	0.00186063	0.0427467	FALSE	TRUE	Trans (>250 kb)			3.71231
ENSG00000130037	KCNA5	12	p13.32	5153085	5155949	3.10976	0.00187242	0.042891	FALSE	TRUE	Trans (>250 kb)			2.59536
ENSG00000127511	SIN3B	19	p13.11	16940211	16991164	3.10963	0.00187324	0.042891	FALSE	TRUE	Trans (>250 kb)			1.49683
ENSG00000186648	LRRC16B	14	q11.2	24521206	24538937	3.10671	0.0018918	0.043192	FALSE	TRUE	Trans (>250 kb)			2.97293
ENSG00000167191	GPRC5B	16	p12.3	19868616	19897489	3.10639	0.00189385	0.043192	FALSE	TRUE	Trans (>250 kb)			3.22016
ENSG00000196338	NLGN3	X	q13.1	70364681	70391051	3.10562	0.00189882	0.0432319	FALSE	TRUE	Trans (>250 kb)
ENSG00000143624	INTS3	1	q21.3	153700543	153746555	3.10527	0.00190107	0.0432319	FALSE	TRUE	Trans (>250 kb)			2.538
ENSG00000182901	RGS7	1	q43	240931554	241520530	3.10509	0.00190223	0.0432319	FALSE	TRUE	Trans (>250 kb)			4.57685
ENSG00000147140	NONO	X	q13.1	70503042	70521018	3.10327	0.00191397	0.043248	FALSE	TRUE	Trans (>250 kb)
ENSG00000186487	MYT1L	2	p25.3	1792885	2335032	3.10233	0.00192005	0.0432907	FALSE	TRUE	Trans (>250 kb)			3.85481
ENSG00000099942	CRKL	22	q11.21	21271714	21308037	3.09871	0.00194365	0.0437935	FALSE	TRUE	Trans (>250 kb)			2.08636
ENSG00000182732	RGS6	14	q24.2	72399156	73030654	3.0984	0.00194571	0.0438007	FALSE	TRUE	Trans (>250 kb)			2.37501
ENSG00000213694	S1PR3	9	q22.1	91606362	91619925	3.09636	0.0019591	0.0439562	FALSE	TRUE	Trans (>250 kb)			1.31404
ENSG00000273274	ZBTB8B	1	p35.1	32930670	32962287	3.09623	0.00195998	0.0439562	FALSE	TRUE	Trans (>250 kb)			2.5776
ENSG00000172765	TMCC1	3	q22.1	129366635	129612419	3.095	0.00196814	0.0439931	FALSE	TRUE	Trans (>250 kb)			0.398474
ENSG00000133937	GSC	14	q32.13	95234553	95236562	3.09438	0.00197226	0.0440367	FALSE	TRUE	Trans (>250 kb)			1.39428
ENSG00000163618	CADPS	3	p14.2	62384022	62861054	3.09422	0.00197329	0.0440367	FALSE	TRUE	Trans (>250 kb)			2.88216
ENSG00000174231	PRPF8	17	p13.3	1553923	1588176	3.09228	0.00198628	0.0441486	FALSE	TRUE	Trans (>250 kb)			2.16947
ENSG00000135144	DTX1	12	q24.13	113494514	113535833	3.09224	0.00198651	0.0441486	FALSE	TRUE	Trans (>250 kb)			3.77632
ENSG00000054356	PTPRN	2	q35	220154345	220174370	3.09155	0.00199115	0.0441619	FALSE	TRUE	Trans (>250 kb)			3.2691
ENSG00000031698	SARS	1	p13.3	109756540	109780791	3.08807	0.00201461	0.0444898	FALSE	TRUE	Trans (>250 kb)			1.3333
ENSG00000100417	PMM1	22	q13.2	41972898	41985894	3.08739	0.00201919	0.0445187	FALSE	TRUE	Trans (>250 kb)			1.49722
ENSG00000121297	TSHZ3	19	q12	31765851	31840453	3.08183	0.00205734	0.0451181	FALSE	TRUE	Trans (>250 kb)			3.32278
ENSG00000075624	ACTB	7	p22.1	5566782	5603415	3.08098	0.0020632	0.045174	FALSE	TRUE	113245	rs71531304	5.70115e-11	2.6417
ENSG00000170004	CHD3	17	p13.1	7788124	7816078	3.08083	0.00206426	0.045174	FALSE	TRUE	Trans (>250 kb)			2.25002
ENSG00000131095	GFAP	17	q21.31	42982376	42994305	3.07895	0.00207734	0.0453468	FALSE	TRUE	Trans (>250 kb)			3.75187
ENSG00000128383	APOBEC3A	22	q13.1	39348746	39359188	3.07864	0.00207951	0.0453468	FALSE	TRUE	217775	rs9835	2.33147e-15	0.355416
ENSG00000180447	GAS1	9	q21.33	89559279	89562104	3.07647	0.00209466	0.0456872	FALSE	TRUE	Trans (>250 kb)			1.20055
ENSG00000154928	EPHB1	3	q22.2	134316643	134979309	3.0746	0.00210784	0.0459197	FALSE	TRUE	Trans (>250 kb)			5.1577
ENSG00000099991	CABIN1	22	q11.23	24407642	24574596	3.06984	0.00214173	0.0466185	FALSE	TRUE	Trans (>250 kb)			4.87811
ENSG00000223802	CERS1	19	p13.11	18979361	19007536	3.06863	0.00215045	0.0466851	FALSE	TRUE	Trans (>250 kb)			2.41009
ENSG00000175175	PPM1E	17	q22	56833230	57058983	3.06781	0.00215633	0.0466961	FALSE	TRUE	Trans (>250 kb)			3.70244
ENSG00000106780	MEGF9	9	q33.2	123363091	123476748	3.0564	0.00224011	0.0481373	FALSE	TRUE	Trans (>250 kb)			0.942542
ENSG00000187554	TLR5	1	q41	223282748	223316624	3.05492	0.00225119	0.0482046	FALSE	TRUE	Trans (>250 kb)			1.7802
ENSG00000153902	LGI4	19	q13.12	35615417	35633355	3.05371	0.00226027	0.0482251	FALSE	TRUE	Trans (>250 kb)			2.93368
ENSG00000154553	PDLIM3	4	q35.1	186422851	186456766	3.05265	0.00226829	0.0482251	FALSE	TRUE	Trans (>250 kb)			1.33422
ENSG00000221890	NPTXR	22	q13.1	39214457	39239987	3.05209	0.00227251	0.0482378	FALSE	TRUE	83486	rs9835	2.33147e-15	3.92088
ENSG00000243244	STON1	2	p16.3	48756522	48826025	3.05136	0.00227807	0.0483082	FALSE	TRUE	Trans (>250 kb)			5.45386
ENSG00000181908	AP003774.4	11	q13.1	64216546	64219126	3.05095	0.00228118	0.0483082	FALSE	TRUE	Trans (>250 kb)			1.81488
ENSG00000100593	ISM2	14	q24.3	77940740	77965210	3.04964	0.00229114	0.0483996	FALSE	TRUE	Trans (>250 kb)			1.15418
ENSG00000187792	ZNF70	22	q11.23	24083769	24093279	3.04729	0.00230912	0.0486645	FALSE	TRUE	Trans (>250 kb)			0.394407
ENSG00000179363	TMEM31	X	q22.2	102965837	102968956	3.04683	0.00231272	0.0486645	FALSE	TRUE	Trans (>250 kb)
ENSG00000090615	GOLGA3	12	q24.33	133345495	133405444	3.04635	0.00231635	0.0486645	FALSE	TRUE	Trans (>250 kb)			2.69926
ENSG00000100888	CHD8	14	q11.2	21853353	21924285	3.044	0.00233454	0.0488806	FALSE	TRUE	Trans (>250 kb)			3.72551
ENSG00000150893	FREM2	13	q13.3	39261266	39460074	3.04322	0.00234061	0.049	FALSE	TRUE	Trans (>250 kb)			1.3913
ENSG00000138622	HCN4	15	q24.1	73612200	73661605	3.04062	0.00236088	0.0492153	FALSE	TRUE	Trans (>250 kb)			0.733746
ENSG00000117643	MAN1C1	1	p36.11	25943959	26112698	3.03519	0.00240382	0.0500423	FALSE	FALSE	Trans (>250 kb)			0.000313297
ENSG00000260903	XKR7	20	q11.21	30555805	30591190	3.03343	0.0024179	0.0502004	FALSE	FALSE	Trans (>250 kb)			1.52109
ENSG00000196526	AFAP1	4	p16.1	7760441	7941653	3.03338	0.00241834	0.0502004	FALSE	FALSE	Trans (>250 kb)			3.57708
ENSG00000166862	CACNG2	22	q12.3	36959968	37099603	3.03096	0.00243777	0.0504732	FALSE	FALSE	Trans (>250 kb)			4.22478
ENSG00000177302	TOP3A	17	p11.2	18174742	18218321	3.03036	0.00244266	0.0505352	FALSE	FALSE	Trans (>250 kb)			0.155963
ENSG00000130477	UNC13A	19	p13.11	17712137	17799401	3.02995	0.00244596	0.0505352	FALSE	FALSE	Trans (>250 kb)			2.05224
ENSG00000172939	OXSR1	3	p22.2	38206580	38296979	3.02941	0.00245033	0.050566	FALSE	FALSE	Trans (>250 kb)			0.797075
ENSG00000100296	THOC5	22	q12.2	29901868	29951205	3.02904	0.00245332	0.0505864	FALSE	FALSE	Trans (>250 kb)			2.85163
ENSG00000257950	P2RX5-TAX1BP3	17	p13.2	3566357	3599488	3.02755	0.00246543	0.0506792	FALSE	FALSE	Trans (>250 kb)			1.4387
ENSG00000100505	TRIM9	14	q22.1	51441980	51562779	3.02542	0.00248287	0.0509129	FALSE	FALSE	Trans (>250 kb)			4.26476
ENSG00000196136	SERPINA3	14	q32.13	95078714	95090392	3.02485	0.00248756	0.0509129	FALSE	FALSE	Trans (>250 kb)			2.57414
ENSG00000146005	PSD2	5	q31.2	139175406	139224051	3.0248	0.00248794	0.0509129	FALSE	FALSE	Trans (>250 kb)			2.86656
ENSG00000068976	PYGM	11	q13.1	64513861	64527769	3.02469	0.00248887	0.0509129	FALSE	FALSE	Trans (>250 kb)			0.812319
ENSG00000185985	SLITRK2	X	q27.3	144899350	144907360	3.02432	0.00249192	0.0509129	FALSE	FALSE	Trans (>250 kb)
ENSG00000204681	GABBR1	6	p22.1	29523406	29601753	3.02048	0.00252374	0.0513697	FALSE	FALSE	0	rs404240	2.69909e-11	7.13051
ENSG00000134121	CHL1	3	p26.3	238279	451090	3.0199	0.00252856	0.0513697	FALSE	FALSE	Trans (>250 kb)			4.03978
ENSG00000197496	SLC2A10	20	q13.12	45338126	45364965	3.01974	0.00252992	0.0513697	FALSE	FALSE	Trans (>250 kb)			0.512946
ENSG00000155816	FMN2	1	q43	240177648	240638489	3.01895	0.00253651	0.0513977	FALSE	FALSE	Trans (>250 kb)			1.89085
ENSG00000158445	KCNB1	20	q13.13	47980414	48099184	3.01893	0.00253671	0.0513977	FALSE	FALSE	Trans (>250 kb)			4.1368
ENSG00000157782	CABP1	12	q24.31	121078355	121105127	3.0177	0.002547	0.0514974	FALSE	FALSE	Trans (>250 kb)			0.475983
ENSG00000136099	PCDH8	13	q14.3	53418109	53422775	3.01701	0.00255278	0.0515164	FALSE	FALSE	Trans (>250 kb)			0.949206
ENSG00000259495	RP11-210M15.2	15	q25.1	80637195	80695917	3.01376	0.00258028	0.0517125	FALSE	FALSE	Trans (>250 kb)			4.32214
ENSG00000109832	DDX25	11	q24.2	125773271	125793158	3.0129	0.00258768	0.0517396	FALSE	FALSE	Trans (>250 kb)			3.90441
ENSG00000248727	CTC-236F12.4	5	q11.2	55753622	55777773	3.01022	0.00261057	0.0519394	FALSE	FALSE	Trans (>250 kb)			1.08455
ENSG00000157734	SNX22	15	q22.31	64443914	64449680	3.01022	0.00261061	0.0519394	FALSE	FALSE	Trans (>250 kb)			2.65
ENSG00000185565	LSAMP	3	q13.32	115521235	117716095	3.0101	0.00261158	0.0519394	FALSE	FALSE	Trans (>250 kb)			5.45131
ENSG00000119973	PRLHR	10	q26.11	120352916	120355160	3.00935	0.00261809	0.0519394	FALSE	FALSE	Trans (>250 kb)			3.55555
ENSG00000266964	FXYD1	19	q13.12	35629712	35634013	3.00931	0.00261842	0.0519394	FALSE	FALSE	Trans (>250 kb)			2.59536
ENSG00000087258	GNAO1	16	q12.2	56225302	56391356	3.00899	0.00262115	0.0519394	FALSE	FALSE	Trans (>250 kb)			2.26119
ENSG00000125740	FOSB	19	q13.32	45971253	45978437	3.00849	0.00262552	0.0519677	FALSE	FALSE	Trans (>250 kb)			1.78512
ENSG00000143318	CASQ1	1	q23.2	160160285	160171676	3.00656	0.00264222	0.0522133	FALSE	FALSE	Trans (>250 kb)			3.95341
ENSG00000132938	MTUS2	13	q12.3	29598748	30077892	3.00459	0.00265938	0.0525226	FALSE	FALSE	Trans (>250 kb)			2.70408
ENSG00000103742	IGDCC4	15	q22.31	65673802	65715410	3.00245	0.00267817	0.0528715	FALSE	FALSE	Trans (>250 kb)			5.347
ENSG00000159167	STC1	8	p21.2	23699428	23712320	3.00035	0.00269666	0.05299	FALSE	FALSE	Trans (>250 kb)			2.72402
ENSG00000161082	CELF5	19	p13.3	3224701	3297074	2.99743	0.00272269	0.0534166	FALSE	FALSE	Trans (>250 kb)			4.59757
ENSG00000105419	MEIS3	19	q13.32	47906381	47922780	2.99424	0.00275132	0.0537117	FALSE	FALSE	Trans (>250 kb)			0.390482
ENSG00000149654	CDH22	20	q13.12	44802372	44937137	2.99318	0.00276083	0.0537117	FALSE	FALSE	Trans (>250 kb)			2.42405
ENSG00000179912	R3HDM2	12	q13.3	57643392	57824788	2.99232	0.00276865	0.0537117	FALSE	FALSE	Trans (>250 kb)			4.70923
ENSG00000160145	KALRN	3	q21.1	123798870	124445172	2.99212	0.00277046	0.0537117	FALSE	FALSE	Trans (>250 kb)			3.71278
ENSG00000183741	CBX6	22	q13.1	39257455	39268319	2.99182	0.00277315	0.0537117	FALSE	FALSE	126484	rs9835	2.33147e-15	3.31036
ENSG00000159339	PADI4	1	p36.13	17634690	17690499	2.99028	0.00278718	0.0539744	FALSE	FALSE	Trans (>250 kb)			1.84496
ENSG00000105649	RAB3A	19	p13.11	18307594	18314884	2.98894	0.00279948	0.0540945	FALSE	FALSE	Trans (>250 kb)			0.100109
ENSG00000174521	TTC9B	19	q13.2	40721965	40724306	2.98807	0.00280749	0.0541888	FALSE	FALSE	Trans (>250 kb)			3.69542
ENSG00000141622	RNF165	18	q21.1	43906772	44043103	2.98764	0.00281137	0.0542436	FALSE	FALSE	Trans (>250 kb)			3.24022
ENSG00000241973	PI4KA	22	q11.21	21061979	21213705	2.98715	0.00281593	0.0542647	FALSE	FALSE	Trans (>250 kb)			1.43941
ENSG00000166407	LMO1	11	p15.4	8245851	8290263	2.98642	0.00282267	0.0542815	FALSE	FALSE	Trans (>250 kb)			1.63648
ENSG00000160182	TFF1	21	q22.3	43782391	43786703	2.98617	0.00282497	0.0542815	FALSE	FALSE	Trans (>250 kb)			1.99041
ENSG00000173253	DMRT2	9	p24.3	1050354	1057552	2.98436	0.00284171	0.0544195	FALSE	FALSE	Trans (>250 kb)			2.94308
ENSG00000157014	TATDN2	3	p25.3	10289707	10322902	2.98206	0.00286317	0.0546377	FALSE	FALSE	Trans (>250 kb)			1.72994
ENSG00000130167	TSPAN16	19	p13.2	11406824	11437672	2.98187	0.00286496	0.0546377	FALSE	FALSE	Trans (>250 kb)			2.25958
ENSG00000134256	CD101	1	p13.1	117544382	117579167	2.98185	0.00286512	0.0546377	FALSE	FALSE	Trans (>250 kb)			3.20162
ENSG00000103528	SYT17	16	p12.3	19179293	19279652	2.98175	0.00286602	0.0546377	FALSE	FALSE	Trans (>250 kb)			2.00237
ENSG00000141404	GNAL	18	p11.21	11688955	11885684	2.98097	0.00287334	0.0546377	FALSE	FALSE	Trans (>250 kb)			3.69978
ENSG00000173452	TMEM196	7	p21.1	19758933	19813221	2.97852	0.0028964	0.0549373	FALSE	FALSE	Trans (>250 kb)			1.34995
ENSG00000124302	CHST8	19	q13.11	34112861	34264414	2.97747	0.00290636	0.0550241	FALSE	FALSE	Trans (>250 kb)			2.74509
ENSG00000146038	DCDC2	6	p22.3	24171984	24358280	2.97739	0.00290709	0.0550241	FALSE	FALSE	Trans (>250 kb)			1.11203
ENSG00000171798	KNDC1	10	q26.3	134973951	135039916	2.97624	0.00291811	0.0550479	FALSE	FALSE	Trans (>250 kb)			3.02948
ENSG00000163431	LMOD1	1	q32.1	201865580	201915715	2.97582	0.00292206	0.0550479	FALSE	FALSE	Trans (>250 kb)			3.11117
ENSG00000140092	FBLN5	14	q32.12	92335756	92414331	2.97574	0.00292278	0.0550479	FALSE	FALSE	Trans (>250 kb)			1.92488
ENSG00000107282	APBA1	9	q21.12	72042446	72287222	2.97539	0.00292621	0.0550526	FALSE	FALSE	Trans (>250 kb)			1.88936
ENSG00000139767	SRRM4	12	q24.23	119419300	119600856	2.97148	0.00296366	0.0557293	FALSE	FALSE	Trans (>250 kb)			2.59536
ENSG00000155269	GPR78	4	p16.1	8560452	8621486	2.97122	0.0029662	0.0557293	FALSE	FALSE	Trans (>250 kb)			3.85455
ENSG00000127084	FGD3	9	q22.31	95709733	95798518	2.9684	0.00299351	0.0559981	FALSE	FALSE	Trans (>250 kb)			2.46638
ENSG00000101493	ZNF516	18	q23	74069644	74207146	2.96625	0.00301452	0.0561896	FALSE	FALSE	Trans (>250 kb)			1.69782
ENSG00000111540	RAB5B	12	q13.2	56367697	56388490	2.96605	0.00301653	0.0561896	FALSE	FALSE	Trans (>250 kb)			1.57943
ENSG00000114948	ADAM23	2	q33.3	207308263	207485851	2.96587	0.00301831	0.0561896	FALSE	FALSE	Trans (>250 kb)			2.41009
ENSG00000171533	MAP6	11	q13.5	75297963	75380165	2.96451	0.00303161	0.0562335	FALSE	FALSE	Trans (>250 kb)			1.54545
ENSG00000130427	EPO	7	q22.1	100318423	100321323	2.96442	0.00303251	0.0562335	FALSE	FALSE	Trans (>250 kb)			3.0057
ENSG00000088888	MAVS	20	p13	3827487	3849280	2.96373	0.00303938	0.0562335	FALSE	FALSE	Trans (>250 kb)			1.87245
ENSG00000149633	KIAA1755	20	q11.23	36838890	36889174	2.96371	0.00303951	0.0562335	FALSE	FALSE	Trans (>250 kb)			0.155455
ENSG00000109819	PPARGC1A	4	p15.2	23756664	23905712	2.96223	0.0030542	0.0564158	FALSE	FALSE	Trans (>250 kb)			2.97293
ENSG00000241878	PISD	22	q12.2	32014477	32058418	2.95718	0.00310464	0.0571589	FALSE	FALSE	Trans (>250 kb)			6.733
ENSG00000157103	SLC6A1	3	p25.3	11034410	11080933	2.95679	0.00310856	0.0571589	FALSE	FALSE	Trans (>250 kb)			2.03804
ENSG00000136859	ANGPTL2	9	q33.3	129849611	129885162	2.95634	0.00311311	0.0571589	FALSE	FALSE	Trans (>250 kb)			0.588653
ENSG00000100433	KCNK10	14	q31.3	88649113	88793251	2.95621	0.00311449	0.0571589	FALSE	FALSE	Trans (>250 kb)			3.09708
ENSG00000159409	CELF3	1	q21.3	151674880	151689290	2.95479	0.00312885	0.0573557	FALSE	FALSE	Trans (>250 kb)			3.7175
ENSG00000134769	DTNA	18	q12.1	32073254	32471808	2.95446	0.00313219	0.0573557	FALSE	FALSE	Trans (>250 kb)			4.31249
ENSG00000092421	SEMA6A	5	q23.1	115779312	115910630	2.95408	0.00313604	0.0573557	FALSE	FALSE	Trans (>250 kb)			2.42881
ENSG00000170956	CEACAM3	19	q13.2	42300369	42315591	2.95337	0.00314325	0.0574233	FALSE	FALSE	Trans (>250 kb)			1.07022
ENSG00000273079	GRIN2B	12	p13.1	13693165	14133053	2.95122	0.00316524	0.0577087	FALSE	FALSE	Trans (>250 kb)			3.27014
ENSG00000167244	IGF2	11	p15.5	2150342	2170833	2.94718	0.00320689	0.0580666	FALSE	FALSE	Trans (>250 kb)			1.73612
ENSG00000087250	MT3	16	q12.2	56622986	56625000	2.947	0.00320868	0.0580666	FALSE	FALSE	Trans (>250 kb)			1.9209
ENSG00000177679	SRRM3	7	q11.23	75831216	75916605	2.94558	0.00322352	0.0582348	FALSE	FALSE	Trans (>250 kb)			1.88121
ENSG00000112079	STK38	6	p21.31	36461669	36515247	2.94504	0.00322916	0.0583657	FALSE	FALSE	Trans (>250 kb)			2.28101
ENSG00000243444	PALM2	9	q31.3	112403068	112713755	2.94185	0.00326257	0.0588132	FALSE	FALSE	Trans (>250 kb)			1.60753
ENSG00000173757	STAT5B	17	q21.2	40351186	40428725	2.94172	0.00326398	0.0588132	FALSE	FALSE	Trans (>250 kb)			3.12278
ENSG00000101198	NKAIN4	20	q13.33	61872136	61904046	2.94028	0.0032792	0.0591093	FALSE	FALSE	Trans (>250 kb)			1.45657
ENSG00000197977	ELOVL2	6	p24.2	10980992	11044547	2.93935	0.00328902	0.0592294	FALSE	FALSE	0	rs9393903	2.23475e-11	7.13051
ENSG00000198129	DEFB107B	8	p23.1	7353368	7366833	2.93806	0.00330269	0.0593169	FALSE	FALSE	Trans (>250 kb)
ENSG00000186572	DEFB107A	8	p23.1	7669242	7673238	2.93806	0.00330272	0.0593169	FALSE	FALSE	Trans (>250 kb)
ENSG00000137460	FHDC1	4	q31.3	153857504	153900848	2.93657	0.00331866	0.0593169	FALSE	FALSE	Trans (>250 kb)			2.83731
ENSG00000134595	SOX3	X	q27.1	139585152	139587225	2.93655	0.00331883	0.0593169	FALSE	FALSE	Trans (>250 kb)
ENSG00000168081	PNOC	8	p21.1	28174503	28200872	2.93547	0.00333045	0.0595177	FALSE	FALSE	Trans (>250 kb)			0.134053
ENSG00000168887	C2orf68	2	p11.2	85833777	85839189	2.93451	0.00334072	0.0595277	FALSE	FALSE	Trans (>250 kb)			1.92169
ENSG00000197702	PARVA	11	p15.3	12398732	12552348	2.93283	0.00335884	0.059728	FALSE	FALSE	Trans (>250 kb)			2.21083
ENSG00000170419	VSTM2A	7	p11.2	54610018	54638773	2.93075	0.00338142	0.0601086	FALSE	FALSE	Trans (>250 kb)			2.91564
ENSG00000165566	AMER2	13	q12.13	25735822	25746426	2.92787	0.00341289	0.0605235	FALSE	FALSE	Trans (>250 kb)			2.7852
ENSG00000130173	C19orf80	19	p13.2	11348178	11352619	2.92658	0.00342715	0.0606571	FALSE	FALSE	Trans (>250 kb)			0.376992
ENSG00000164638	SLC29A4	7	p22.1	5314000	5346501	2.92611	0.00343228	0.0606571	FALSE	FALSE	101586	rs7778113	4.65444e-11	1.90528
ENSG00000101680	LAMA1	18	p11.23	6941743	7117813	2.92412	0.00345431	0.0608961	FALSE	FALSE	Trans (>250 kb)			5.07352
ENSG00000172348	RCAN2	6	p12.3	46188475	46459709	2.92338	0.00346257	0.0608961	FALSE	FALSE	Trans (>250 kb)			2.96268
ENSG00000119771	KLHL29	2	p24.1	23608088	23931481	2.92024	0.00349757	0.0611922	FALSE	FALSE	Trans (>250 kb)			3.49963
ENSG00000188322	SBK1	16	p11.2	28303840	28335170	2.91906	0.00351084	0.0612677	FALSE	FALSE	Trans (>250 kb)			1.44047
ENSG00000138942	RNF185	22	q12.2	31556168	31603005	2.91723	0.00353155	0.0615752	FALSE	FALSE	Trans (>250 kb)			4.36884
ENSG00000108878	CACNG1	17	q24.2	65040706	65052909	2.91423	0.00356564	0.0619788	FALSE	FALSE	Trans (>250 kb)			4.06114
ENSG00000070444	MNT	17	p13.3	2287354	2304412	2.91337	0.00357547	0.0620176	FALSE	FALSE	Trans (>250 kb)			4.14917
ENSG00000221870	TMEM257	X	q27.3	144908928	144911368	2.91337	0.0035755	0.0620176	FALSE	FALSE	Trans (>250 kb)
ENSG00000173714	WFIKKN2	17	q21.33	48912011	48919709	2.91151	0.00359681	0.0622339	FALSE	FALSE	Trans (>250 kb)			3.05511
ENSG00000204248	COL11A2	6	p21.32	33130458	33160276	2.91127	0.00359958	0.0622339	FALSE	FALSE	201474	rs9276931	1.54987e-08	3.55868
ENSG00000159399	HK2	2	p12	75061108	75120486	2.90846	0.00363214	0.062638	FALSE	FALSE	Trans (>250 kb)			3.33463
ENSG00000112139	MDGA1	6	p21.2	37600284	37667082	2.90829	0.00363408	0.062638	FALSE	FALSE	Trans (>250 kb)			2.17745
ENSG00000139910	NOVA1	14	q12	26912299	27066960	2.90743	0.00364416	0.0626394	FALSE	FALSE	Trans (>250 kb)			0.324611
ENSG00000077044	DGKD	2	q37.1	234263153	234380750	2.90609	0.00365974	0.0626394	FALSE	FALSE	Trans (>250 kb)			4.10815
ENSG00000160716	CHRNB2	1	q21.3	154540257	154552502	2.90605	0.0036602	0.0626394	FALSE	FALSE	Trans (>250 kb)			1.83138
ENSG00000172020	GAP43	3	q13.31	115342171	115440337	2.90604	0.00366036	0.0626394	FALSE	FALSE	Trans (>250 kb)			0.626332
ENSG00000173868	PHOSPHO1	17	q21.32	47300724	47308128	2.90544	0.0036674	0.0626719	FALSE	FALSE	Trans (>250 kb)			2.18968
ENSG00000162105	SHANK2	11	q13.4	70313961	70963623	2.90358	0.00368924	0.0629478	FALSE	FALSE	Trans (>250 kb)			3.51147
ENSG00000092051	JPH4	14	q11.2	24037244	24048009	2.90256	0.0037013	0.0629488	FALSE	FALSE	Trans (>250 kb)			0.364642
ENSG00000177301	KCNA2	1	p13.3	111136202	111174096	2.90133	0.00371585	0.0630086	FALSE	FALSE	Trans (>250 kb)			0.980139
ENSG00000059804	SLC2A3	12	p13.31	8071826	8088871	2.90097	0.00372005	0.0630086	FALSE	FALSE	Trans (>250 kb)
ENSG00000165186	PTCHD1	X	p22.11	23352133	23422489	2.90042	0.00372664	0.0630086	FALSE	FALSE	Trans (>250 kb)
ENSG00000108309	RUNDC3A	17	q21.31	42385781	42396039	2.89899	0.00374371	0.0632127	FALSE	FALSE	Trans (>250 kb)			1.76871
ENSG00000144730	IL17RD	3	p14.3	57124010	57204334	2.89739	0.00376287	0.0633677	FALSE	FALSE	Trans (>250 kb)			0.170822
ENSG00000175215	CTDSP2	12	q14.1	58213710	58240522	2.89449	0.0037978	0.0636116	FALSE	FALSE	Trans (>250 kb)			3.66384
ENSG00000144908	ALDH1L1	3	q21.3	125822412	125916837	2.89426	0.00380054	0.0636116	FALSE	FALSE	Trans (>250 kb)			3.42219
ENSG00000139445	FOXN4	12	q24.11	109715784	109747025	2.89401	0.00380361	0.0636116	FALSE	FALSE	Trans (>250 kb)			1.39328
ENSG00000172554	SNTG2	2	p25.3	946554	1371385	2.8938	0.00380608	0.0636116	FALSE	FALSE	Trans (>250 kb)			1.39395
ENSG00000162188	GNG3	11	q12.3	62475130	62476673	2.89279	0.00381832	0.0637106	FALSE	FALSE	Trans (>250 kb)			4.26534
ENSG00000134014	ELP3	8	p21.1	27947190	28048673	2.88785	0.0038788	0.0645246	FALSE	FALSE	Trans (>250 kb)			2.89849
ENSG00000144749	LRIG1	3	p14.1	66429221	66551687	2.88568	0.00390567	0.0648729	FALSE	FALSE	Trans (>250 kb)			3.71709
ENSG00000132604	TERF2	16	q22.1	69389464	69442474	2.88182	0.0039538	0.0654392	FALSE	FALSE	Trans (>250 kb)			1.02467
ENSG00000073067	CYP2W1	7	p22.3	1022835	1029276	2.88161	0.00395648	0.0654599	FALSE	FALSE	Trans (>250 kb)			1.42163
ENSG00000077279	DCX	X	q23	110537007	110655603	2.88043	0.00397137	0.0654882	FALSE	FALSE	Trans (>250 kb)
ENSG00000173421	CCDC36	3	p21.31	49235861	49295537	2.88042	0.00397149	0.0654882	FALSE	FALSE	Trans (>250 kb)			2.97293
ENSG00000167614	TTYH1	19	q13.42	54926393	54948080	2.87984	0.00397883	0.0655537	FALSE	FALSE	Trans (>250 kb)			2.61019
ENSG00000110148	CCKBR	11	p15.4	6280966	6293357	2.87945	0.00398372	0.0655537	FALSE	FALSE	Trans (>250 kb)			4.71927
ENSG00000144648	ACKR2	3	p22.1	42846244	42929466	2.87943	0.003984	0.0655537	FALSE	FALSE	Trans (>250 kb)			0.4666
ENSG00000103034	NDRG4	16	q21	58496750	58547532	2.8777	0.00400581	0.0657238	FALSE	FALSE	Trans (>250 kb)			2.85163
ENSG00000179388	EGR3	8	p21.3	22545172	22550815	2.87572	0.0040311	0.0659216	FALSE	FALSE	Trans (>250 kb)			2.61783
ENSG00000143878	RHOB	2	p24.1	20646835	20649200	2.87524	0.0040372	0.06595	FALSE	FALSE	Trans (>250 kb)			0.303546
ENSG00000131355	EMR3	19	p13.12	14729929	14800839	2.87411	0.00405173	0.0661065	FALSE	FALSE	Trans (>250 kb)			2.97293
ENSG00000167778	SPRYD3	12	q13.13	53458388	53473204	2.87232	0.00407466	0.0664505	FALSE	FALSE	Trans (>250 kb)			0.71081
ENSG00000134222	PSRC1	1	p13.3	109822178	109825808	2.87056	0.00409746	0.0667109	FALSE	FALSE	Trans (>250 kb)			5.40621
ENSG00000120738	EGR1	5	q31.2	137801179	137805004	2.86933	0.0041134	0.0667577	FALSE	FALSE	Trans (>250 kb)			3.59585
ENSG00000131042	LILRB2	19	q13.42	54777675	54785039	2.8675	0.00413732	0.0670496	FALSE	FALSE	Trans (>250 kb)			3.60472
ENSG00000187122	SLIT1	10	q24.1	98757795	98945677	2.86627	0.0041534	0.0672675	FALSE	FALSE	Trans (>250 kb)			3.13677
ENSG00000154330	PGM5	9	q21.11	70943224	71145977	2.86468	0.00417429	0.0673563	FALSE	FALSE	Trans (>250 kb)			1.82938
ENSG00000167011	NAT16	7	q22.1	100813774	100823557	2.8642	0.0041807	0.0674487	FALSE	FALSE	Trans (>250 kb)			3.08292
ENSG00000168267	PTF1A	10	p12.2	23481256	23483181	2.86318	0.00419416	0.0675676	FALSE	FALSE	Trans (>250 kb)			2.12668
ENSG00000170837	GPR27	3	p13	71803201	71805647	2.86302	0.00419622	0.0675676	FALSE	FALSE	Trans (>250 kb)			1.61904
ENSG00000185942	NKAIN3	8	q12.3	63161150	63912211	2.85773	0.00426682	0.0680049	FALSE	FALSE	Trans (>250 kb)			2.36668
ENSG00000082397	EPB41L3	18	p11.31	5392383	5630699	2.8577	0.00426721	0.0680049	FALSE	FALSE	Trans (>250 kb)			1.63504
ENSG00000257365	FNTB	14	q23.3	65381203	65529368	2.85766	0.00426776	0.0680049	FALSE	FALSE	Trans (>250 kb)			0.0295169
ENSG00000146090	RASGEF1C	5	q35.3	179527795	179636153	2.85751	0.00426973	0.0680049	FALSE	FALSE	Trans (>250 kb)			1.68629
ENSG00000128011	LRFN1	19	q13.2	39797208	39805976	2.85744	0.00427067	0.0680049	FALSE	FALSE	Trans (>250 kb)			1.35999
ENSG00000183307	CECR6	22	q11.1	17597189	17602257	2.85734	0.00427206	0.0680049	FALSE	FALSE	Trans (>250 kb)			1.62746
ENSG00000104974	LILRA1	19	q13.42	55105047	55113555	2.85731	0.00427244	0.0680049	FALSE	FALSE	Trans (>250 kb)			2.17211
ENSG00000255330	SOGA3	6	q22.33	127759551	127840146	2.85707	0.0042757	0.0680308	FALSE	FALSE	Trans (>250 kb)			0.266868
ENSG00000105668	UPK1A	19	q13.12	36157715	36169367	2.85621	0.00428731	0.0681068	FALSE	FALSE	Trans (>250 kb)			4.00519
ENSG00000167748	KLK1	19	q13.33	51322404	51327043	2.8546	0.00430908	0.0682836	FALSE	FALSE	Trans (>250 kb)			3.94384
ENSG00000069188	SDK2	17	q25.1	71330523	71640228	2.85453	0.00431009	0.0682836	FALSE	FALSE	Trans (>250 kb)			3.16016
ENSG00000164049	FBXW12	3	p21.31	48413709	48442666	2.85439	0.0043119	0.0682836	FALSE	FALSE	Trans (>250 kb)			2.44842
ENSG00000187243	MAGED4B	X	p11.22	51804923	51812368	2.85263	0.00433594	0.0685427	FALSE	FALSE	Trans (>250 kb)
ENSG00000131398	KCNC3	19	q13.33	50815194	50836772	2.84688	0.00441494	0.0694151	FALSE	FALSE	Trans (>250 kb)			2.76746
ENSG00000143442	POGZ	1	q21.3	151375200	151431941	2.84635	0.00442235	0.0694413	FALSE	FALSE	Trans (>250 kb)			2.48518
ENSG00000204851	PNMAL2	19	q13.32	46990163	46999755	2.8458	0.00442996	0.0694413	FALSE	FALSE	Trans (>250 kb)			0.112586
ENSG00000139364	TMEM132B	12	q24.31	125671382	126146917	2.84465	0.00444601	0.0695541	FALSE	FALSE	Trans (>250 kb)			3.34597
ENSG00000118160	SLC8A2	19	q13.32	47931274	47975425	2.84271	0.00447317	0.0696907	FALSE	FALSE	Trans (>250 kb)			0.411806
ENSG00000124493	GRM4	6	p21.31	33989628	34123399	2.83829	0.00453558	0.0702196	FALSE	FALSE	Trans (>250 kb)			1.85888
ENSG00000136842	TMOD1	9	q22.33	100263462	100364030	2.83716	0.00455166	0.0702196	FALSE	FALSE	Trans (>250 kb)			2.66281
ENSG00000172943	PHF8	X	p11.22	53963109	54075391	2.83711	0.00455238	0.0702196	FALSE	FALSE	Trans (>250 kb)
ENSG00000164619	BMPER	7	p14.3	33944523	34195484	2.83705	0.00455326	0.0702196	FALSE	FALSE	Trans (>250 kb)			0.18521
ENSG00000100014	SPECC1L	22	q11.23	24666786	24813708	2.83683	0.00455635	0.0702196	FALSE	FALSE	Trans (>250 kb)			3.22723
ENSG00000177807	KCNJ10	1	q23.2	160007257	160040038	2.8359	0.00456974	0.0703759	FALSE	FALSE	Trans (>250 kb)			2.25318
ENSG00000204618	RNF39	6	p22.1	30038043	30043664	2.834	0.00459692	0.0705859	FALSE	FALSE	12812	rs1264709	1.2127e-11	7.13051
ENSG00000132155	RAF1	3	p25.2	12625100	12705725	2.83272	0.00461539	0.0707488	FALSE	FALSE	Trans (>250 kb)			4.21334
ENSG00000188493	C19orf54	19	q13.2	41246761	41257458	2.83179	0.00462876	0.07081	FALSE	FALSE	Trans (>250 kb)			3.35409
ENSG00000162551	ALPL	1	p36.12	21835858	21904905	2.83179	0.00462879	0.07081	FALSE	FALSE	Trans (>250 kb)			2.29649
ENSG00000065609	SNAP91	6	q14.2	84262599	84419410	2.83118	0.00463771	0.0709105	FALSE	FALSE	Trans (>250 kb)			2.73971
ENSG00000137343	ATAT1	6	p21.33	30594619	30614600	2.82903	0.00466899	0.0712626	FALSE	FALSE	42415	rs3094092	6.66134e-16	7.13051
ENSG00000203618	GP1BB	22	q11.21	19710468	19712294	2.82844	0.00467761	0.0712626	FALSE	FALSE	Trans (>250 kb)			2.74509
ENSG00000168621	GDNF	5	p13.2	37812779	37839788	2.82753	0.00469081	0.0713292	FALSE	FALSE	Trans (>250 kb)			1.80202
ENSG00000167470	MIDN	19	p13.3	1248552	1259142	2.82741	0.00469258	0.0713292	FALSE	FALSE	Trans (>250 kb)			1.57292
ENSG00000109956	B3GAT1	11	q25	134248398	134281812	2.82699	0.00469879	0.0713349	FALSE	FALSE	Trans (>250 kb)			1.98499
ENSG00000054690	PLEKHH1	14	q24.1	68000018	68056329	2.82589	0.00471492	0.0715343	FALSE	FALSE	Trans (>250 kb)			1.63361
ENSG00000212743	DKFZP667F0711	10	p15.1	6392278	6394723	2.82517	0.00472556	0.0716333	FALSE	FALSE	Trans (>250 kb)			2.46117
ENSG00000196132	MYT1	20	q13.33	62783144	62873604	2.82428	0.00473867	0.0717294	FALSE	FALSE	Trans (>250 kb)			3.20649
ENSG00000140538	NTRK3	15	q25.3	88418230	88799999	2.82428	0.00473877	0.0717294	FALSE	FALSE	Trans (>250 kb)			1.37693
ENSG00000143379	SETDB1	1	q21.3	150898739	150937213	2.82308	0.00475645	0.0718216	FALSE	FALSE	Trans (>250 kb)			3.94384
ENSG00000091513	TF	3	q22.1	133464800	133497850	2.82308	0.0047565	0.0718216	FALSE	FALSE	Trans (>250 kb)			2.39881
ENSG00000072062	PRKACA	19	p13.12	14202500	14228896	2.82176	0.00477612	0.0718216	FALSE	FALSE	Trans (>250 kb)			4.02369
ENSG00000196943	NOP9	14	q12	24769068	24778330	2.8217	0.004777	0.0718216	FALSE	FALSE	Trans (>250 kb)			1.13703
ENSG00000113721	PDGFRB	5	q32	149493400	149535435	2.8214	0.00478139	0.0718216	FALSE	FALSE	Trans (>250 kb)			0.350615
ENSG00000141837	CACNA1A	19	p13.2	13317256	13734804	2.82089	0.00478902	0.0718216	FALSE	FALSE	Trans (>250 kb)			3.87467
ENSG00000176533	GNG7	19	p13.3	2511217	2702707	2.82048	0.00479512	0.0718583	FALSE	FALSE	Trans (>250 kb)			1.84702
ENSG00000182674	KCNB2	8	q13.3	73449626	73850584	2.82006	0.00480146	0.0719163	FALSE	FALSE	Trans (>250 kb)			2.32732
ENSG00000092203	TOX4	14	q11.2	21944756	21967319	2.81857	0.00482386	0.0719167	FALSE	FALSE	Trans (>250 kb)			3.04205
ENSG00000168824	NSG1	4	p16.3	4349867	4420785	2.81852	0.0048246	0.0719167	FALSE	FALSE	Trans (>250 kb)			3.75809
ENSG00000177875	C12orf68	12	q13.11	48577366	48579709	2.81825	0.00482861	0.0719167	FALSE	FALSE	Trans (>250 kb)			1.96043
ENSG00000198740	ZNF652	17	q21.33	47366568	47439835	2.81798	0.00483269	0.0719455	FALSE	FALSE	Trans (>250 kb)			1.47789
ENSG00000221866	PLXNA4	7	q32.3	131808091	132333447	2.81652	0.00485463	0.0720105	FALSE	FALSE	Trans (>250 kb)			1.24937
ENSG00000175084	DES	2	q35	220283099	220291461	2.81632	0.00485774	0.0720105	FALSE	FALSE	Trans (>250 kb)			3.41381
ENSG00000142599	RERE	1	p36.23	8412457	8877702	2.81554	0.00486955	0.072015	FALSE	FALSE	Trans (>250 kb)			4.01083
ENSG00000116147	TNR	1	q25.1	175284330	175712906	2.81456	0.0048844	0.0720749	FALSE	FALSE	Trans (>250 kb)			5.45131
ENSG00000188997	KCTD21	11	q14.1	77882295	77899868	2.8125	0.00491585	0.0725056	FALSE	FALSE	Trans (>250 kb)			6.51076
ENSG00000175093	SPSB4	3	q23	140770244	140867453	2.81142	0.00493228	0.072584	FALSE	FALSE	Trans (>250 kb)			1.02044
ENSG00000172482	AGXT	2	q37.3	241807896	241819919	2.8109	0.00494035	0.0725931	FALSE	FALSE	Trans (>250 kb)			2.44591
ENSG00000225399	RP11-3B7.1	3	p21.31	49297518	49298744	2.81086	0.00494094	0.0725931	FALSE	FALSE	Trans (>250 kb)			1.80011
ENSG00000187498	COL4A1	13	q34	110801318	110959496	2.81083	0.00494133	0.0725931	FALSE	FALSE	Trans (>250 kb)			3.01737
ENSG00000128596	CCDC136	7	q32.1	128430811	128462186	2.80871	0.00497408	0.0729346	FALSE	FALSE	Trans (>250 kb)			1.48995
ENSG00000185722	ANKFY1	17	p13.2	4067201	4167274	2.80807	0.004984	0.0729696	FALSE	FALSE	Trans (>250 kb)			1.72271
ENSG00000124422	USP22	17	p11.2	20902910	20947073	2.80569	0.00502087	0.0734618	FALSE	FALSE	Trans (>250 kb)			2.2844
ENSG00000170624	SGCD	5	q33.2	155297354	156194799	2.80497	0.0050322	0.0734837	FALSE	FALSE	Trans (>250 kb)			2.52564
ENSG00000130287	NCAN	19	p13.11	19322782	19363042	2.80177	0.00508226	0.0742435	FALSE	FALSE	Trans (>250 kb)			4.42142
ENSG00000143093	STRIP1	1	p13.3	110574199	110617263	2.80052	0.00510207	0.0744289	FALSE	FALSE	Trans (>250 kb)			2.56061
ENSG00000160961	ZNF333	19	p13.12	14800613	14844558	2.79907	0.00512493	0.0746182	FALSE	FALSE	Trans (>250 kb)			2.1303
ENSG00000124164	VAPB	20	q13.32	56964178	57026157	2.79704	0.00515737	0.074978	FALSE	FALSE	Trans (>250 kb)			0.898699
ENSG00000224940	PRRT4	7	q32.1	127990379	128001739	2.79545	0.0051828	0.0752085	FALSE	FALSE	Trans (>250 kb)			2.67159
ENSG00000101144	BMP7	20	q13.31	55743804	55841685	2.79533	0.00518464	0.0752085	FALSE	FALSE	Trans (>250 kb)			1.84017
ENSG00000164398	ACSL6	5	q31.1	131142683	131347936	2.7953	0.00518514	0.0752085	FALSE	FALSE	Trans (>250 kb)			0.965855
ENSG00000123999	INHA	2	q35	220433884	220440435	2.79418	0.00520313	0.0753504	FALSE	FALSE	Trans (>250 kb)			1.06137
ENSG00000139990	DCAF5	14	q24.1	69517598	69619867	2.79415	0.00520365	0.0753504	FALSE	FALSE	Trans (>250 kb)			1.11157
ENSG00000172350	ABCG4	11	q23.3	119019722	119033360	2.79309	0.00522072	0.0754294	FALSE	FALSE	Trans (>250 kb)			2.97293
ENSG00000203685	C1orf95	1	q42.12	226736501	226796915	2.79272	0.00522674	0.0754294	FALSE	FALSE	Trans (>250 kb)			3.62154
ENSG00000116983	HPCAL4	1	p34.2	40144320	40157361	2.79217	0.00523563	0.0754651	FALSE	FALSE	Trans (>250 kb)			1.76931
ENSG00000105270	CLIP3	19	q13.12	36505562	36524245	2.79141	0.00524783	0.075537	FALSE	FALSE	Trans (>250 kb)			0.631372
ENSG00000242419	PCDHGC4	5	q31.3	140864741	140892546	2.78969	0.00527589	0.0756368	FALSE	FALSE	Trans (>250 kb)			1.10071
ENSG00000141298	SSH2	17	q11.2	27952956	28257294	2.78758	0.00531027	0.0759682	FALSE	FALSE	Trans (>250 kb)			0.122555
ENSG00000134207	SYT6	1	p13.2	114631913	114696541	2.78713	0.00531768	0.0760029	FALSE	FALSE	Trans (>250 kb)			1.93212
ENSG00000105696	TMEM59L	19	p13.11	18718240	18731849	2.78712	0.00531795	0.0760029	FALSE	FALSE	Trans (>250 kb)			0.282354
ENSG00000158296	SLC13A3	20	q13.12	45186463	45304714	2.78344	0.00537856	0.0766188	FALSE	FALSE	Trans (>250 kb)			1.12445
ENSG00000125695	RP11-51F16.8	17	q23.3	61780205	61829457	2.77938	0.00544633	0.0772051	FALSE	FALSE	Trans (>250 kb)			3.60424
ENSG00000184144	CNTN2	1	q32.1	205012325	205047627	2.7786	0.00545941	0.0772202	FALSE	FALSE	Trans (>250 kb)			2.20939
ENSG00000185652	NTF3	12	p13.31	5541278	5630702	2.77842	0.00546234	0.0772202	FALSE	FALSE	Trans (>250 kb)			2.6217
ENSG00000112902	SEMA5A	5	p15.31	9035138	9546187	2.77733	0.00548076	0.077386	FALSE	FALSE	Trans (>250 kb)			5.45131
ENSG00000143437	ARNT	1	q21.3	150782181	150849244	2.77617	0.0055003	0.0774205	FALSE	FALSE	Trans (>250 kb)			2.49633
ENSG00000127241	MASP1	3	q27.3	186935942	187009810	2.77533	0.00551465	0.0774205	FALSE	FALSE	Trans (>250 kb)			2.77919
ENSG00000166046	TCP11L2	12	q23.3	106695707	106740793	2.77477	0.00552402	0.0774205	FALSE	FALSE	Trans (>250 kb)			3.22723
ENSG00000049089	COL9A2	1	p34.2	40766159	40783488	2.77466	0.00552594	0.0774205	FALSE	FALSE	Trans (>250 kb)			7.13051
ENSG00000168702	LRP1B	2	q22.2	140988992	142889270	2.77451	0.00552858	0.0774205	FALSE	FALSE	Trans (>250 kb)			4.4478
ENSG00000104059	FAM189A1	15	q13.1	29412457	29862927	2.77285	0.00555685	0.0777895	FALSE	FALSE	Trans (>250 kb)			2.19245
ENSG00000100207	TCF20	22	q13.2	42556019	42739622	2.77198	0.00557165	0.0779887	FALSE	FALSE	Trans (>250 kb)			1.91852
ENSG00000112562	SMOC2	6	q27	168841831	169073984	2.77053	0.00559655	0.0781876	FALSE	FALSE	Trans (>250 kb)			3.65271
ENSG00000167491	GATAD2A	19	p13.11	19496635	19619740	2.77019	0.0056023	0.0782241	FALSE	FALSE	Trans (>250 kb)			1.20313
ENSG00000125355	TMEM255A	X	q24	119392505	119445411	2.76933	0.00561718	0.0783732	FALSE	FALSE	Trans (>250 kb)
ENSG00000188000	OR7D2	19	p13.2	9296279	9299493	2.76865	0.00562894	0.0784177	FALSE	FALSE	Trans (>250 kb)			0.339841
ENSG00000135424	ITGA7	12	q13.2	56078352	56109827	2.76692	0.00565894	0.0787027	FALSE	FALSE	Trans (>250 kb)			0.682535
ENSG00000176887	SOX11	2	p25.2	5832799	5841516	2.7659	0.00567652	0.0788112	FALSE	FALSE	Trans (>250 kb)			2.10552
ENSG00000175264	CHST1	11	p11.2	45670427	45687172	2.76567	0.00568052	0.0788112	FALSE	FALSE	Trans (>250 kb)			0.841782
ENSG00000114026	OGG1	3	p25.3	9791628	9829903	2.76479	0.00569596	0.0788268	FALSE	FALSE	Trans (>250 kb)			2.83731
ENSG00000152767	FARP1	13	q32.2	98794816	99102027	2.76416	0.0057069	0.0788448	FALSE	FALSE	Trans (>250 kb)			5.45131
ENSG00000146049	KAAG1	6	p22.3	24357131	24358512	2.76247	0.0057366	0.0789715	FALSE	FALSE	Trans (>250 kb)			1.57638
ENSG00000163155	LYSMD1	1	q21.3	151132224	151138424	2.76117	0.00575951	0.0791407	FALSE	FALSE	Trans (>250 kb)			2.7852
ENSG00000105695	MAG	19	q13.12	35783028	35804707	2.76111	0.00576059	0.0791407	FALSE	FALSE	Trans (>250 kb)			3.18081
ENSG00000013293	SLC7A14	3	q26.2	170177372	170303863	2.7595	0.00578906	0.0792557	FALSE	FALSE	Trans (>250 kb)			0.712908
ENSG00000204961	PCDHA9	5	q31.3	140227048	140391929	2.75768	0.00582131	0.0794563	FALSE	FALSE	Trans (>250 kb)			1.9752
ENSG00000100028	SNRPD3	22	q11.23	24951471	25005947	2.75711	0.0058314	0.0794914	FALSE	FALSE	Trans (>250 kb)			4.45896
ENSG00000050030	KIAA2022	X	q13.3	73952684	74145282	2.75648	0.00584265	0.0794925	FALSE	FALSE	Trans (>250 kb)
ENSG00000257017	HP	16	q22.2	72088491	72094954	2.75492	0.0058706	0.079822	FALSE	FALSE	Trans (>250 kb)			2.2255
ENSG00000071282	LMCD1	3	p26.1	8543393	8609805	2.75487	0.00587148	0.079822	FALSE	FALSE	Trans (>250 kb)			2.87427
ENSG00000174151	CYB561D1	1	p13.3	110036674	110045554	2.75359	0.00589459	0.0800205	FALSE	FALSE	Trans (>250 kb)			5.11442
ENSG00000187398	LUZP2	11	p14.3	24518516	25104150	2.75332	0.00589939	0.0800205	FALSE	FALSE	Trans (>250 kb)			3.90437
ENSG00000054118	THRAP3	1	p34.3	36690017	36770958	2.75297	0.00590582	0.0800751	FALSE	FALSE	Trans (>250 kb)			0.12003
ENSG00000140807	NKD1	16	q12.1	50582241	50670647	2.75152	0.00593195	0.0801973	FALSE	FALSE	Trans (>250 kb)			3.06872
ENSG00000196208	GREB1	2	p25.1	11674242	11782914	2.75147	0.00593289	0.0801973	FALSE	FALSE	Trans (>250 kb)			2.64583
ENSG00000166716	ZNF592	15	q25.3	85291866	85349659	2.75112	0.00593914	0.0802039	FALSE	FALSE	Trans (>250 kb)			2.49916
ENSG00000149679	CABLES2	20	q13.33	60963688	60982341	2.74972	0.00596459	0.0804549	FALSE	FALSE	Trans (>250 kb)			0.683168
ENSG00000173366	TLR9	3	p21.2	52255097	52265206	2.74902	0.0059774	0.0805902	FALSE	FALSE	Trans (>250 kb)			1.89612
ENSG00000137727	ARHGAP20	11	q23.1	110447766	110583912	2.74666	0.00602063	0.0809146	FALSE	FALSE	Trans (>250 kb)			2.56731
ENSG00000111652	COPS7A	12	p13.31	6832907	6841041	2.74542	0.00604333	0.0810487	FALSE	FALSE	Trans (>250 kb)			1.85467
ENSG00000108231	LGI1	10	q23.33	95517566	95557916	2.74507	0.00604974	0.0810615	FALSE	FALSE	Trans (>250 kb)			2.12071
ENSG00000163221	S100A12	1	q21.3	153346184	153348125	2.73966	0.00615026	0.0820592	FALSE	FALSE	Trans (>250 kb)			1.69995
ENSG00000141699	FAM134C	17	q21.2	40731531	40762641	2.7384	0.00617396	0.0821342	FALSE	FALSE	Trans (>250 kb)			3.88259
ENSG00000180616	SSTR2	17	q25.1	71161151	71167185	2.73745	0.00619171	0.0823005	FALSE	FALSE	Trans (>250 kb)			4.06155
ENSG00000220205	VAMP2	17	p13.1	8062467	8066864	2.73558	0.00622704	0.0825921	FALSE	FALSE	Trans (>250 kb)			1.31315
ENSG00000173641	HSPB7	1	p36.13	16340523	16346089	2.73386	0.00625962	0.0829078	FALSE	FALSE	Trans (>250 kb)			0.931075
ENSG00000187116	LILRA5	19	q13.42	54818353	54824409	2.73351	0.00626634	0.0829078	FALSE	FALSE	Trans (>250 kb)			2.35249
ENSG00000175489	LRRC25	19	p13.11	18501954	18508427	2.73287	0.00627851	0.0829927	FALSE	FALSE	Trans (>250 kb)			4.06271
ENSG00000074964	ARHGEF10L	1	p36.13	17866330	18024369	2.73263	0.00628311	0.0830641	FALSE	FALSE	Trans (>250 kb)			3.34597
ENSG00000117154	IGSF21	1	p36.13	18434240	18704977	2.73191	0.00629691	0.0831688	FALSE	FALSE	Trans (>250 kb)			4.0151
ENSG00000185274	WBSCR17	7	q11.22	70597155	71178585	2.73123	0.00630989	0.0832535	FALSE	FALSE	Trans (>250 kb)			3.86954
ENSG00000110076	NRXN2	11	q13.1	64373646	64490660	2.73119	0.00631058	0.0832535	FALSE	FALSE	Trans (>250 kb)			1.13488
ENSG00000263264	CTB-133G6.1	19	p13.2	7413848	7448271	2.73104	0.00631353	0.0832535	FALSE	FALSE	Trans (>250 kb)			0.28405
ENSG00000114853	ZBTB47	3	p22.1	42695176	42709072	2.7289	0.00635451	0.0836424	FALSE	FALSE	Trans (>250 kb)			1.55002
ENSG00000112303	VNN2	6	q23.2	133065009	133084598	2.72816	0.00636883	0.0836424	FALSE	FALSE	Trans (>250 kb)			2.23607
ENSG00000064787	BCAS1	20	q13.2	52553316	52687304	2.72766	0.00637849	0.0836424	FALSE	FALSE	Trans (>250 kb)			1.68473
ENSG00000186354	C9orf47	9	q22.1	91605778	91611055	2.72707	0.00638989	0.0837037	FALSE	FALSE	Trans (>250 kb)			1.50846
ENSG00000177984	LCN15	9	q34.3	139654086	139660707	2.72701	0.00639112	0.0837037	FALSE	FALSE	Trans (>250 kb)			2.41469
ENSG00000146267	FAXC	6	q16.2	99719045	99797938	2.7264	0.006403	0.0837583	FALSE	FALSE	Trans (>250 kb)			2.03011
ENSG00000181350	FAM211A	17	p11.2	16344891	16395467	2.72555	0.00641946	0.083872	FALSE	FALSE	Trans (>250 kb)			2.27597
ENSG00000124357	NAGK	2	p13.3	71291474	71306935	2.72341	0.00646115	0.084021	FALSE	FALSE	Trans (>250 kb)			2.07114
ENSG00000122824	NUDT10	X	p11.22	51075083	51080377	2.72197	0.00648942	0.0842717	FALSE	FALSE	Trans (>250 kb)
ENSG00000165621	OXGR1	13	q32.1	97637973	97646984	2.71941	0.00653984	0.0847641	FALSE	FALSE	Trans (>250 kb)			0.965656
ENSG00000135547	HEY2	6	q22.31	126068810	126082415	2.71786	0.00657065	0.0849674	FALSE	FALSE	Trans (>250 kb)			0.0303945
ENSG00000188488	SERPINA5	14	q32.13	95027779	95059457	2.71774	0.00657291	0.0849674	FALSE	FALSE	Trans (>250 kb)			1.40765
ENSG00000100234	TIMP3	22	q12.3	33197687	33259030	2.71687	0.00659025	0.0849674	FALSE	FALSE	Trans (>250 kb)			1.66637
ENSG00000131386	GALNT15	3	p25.1	16216156	16273499	2.71599	0.00660778	0.0849837	FALSE	FALSE	Trans (>250 kb)			1.31078
ENSG00000239732	TLR9	3	p21.2	52255096	52273183	2.7152	0.00662354	0.0849968	FALSE	FALSE	Trans (>250 kb)			1.85467
ENSG00000129355	CDKN2D	19	p13.2	10677138	10679735	2.715	0.00662767	0.0850097	FALSE	FALSE	Trans (>250 kb)			0.0177336
ENSG00000198736	MSRB1	16	p13.3	1988211	1993327	2.71462	0.0066351	0.0850809	FALSE	FALSE	Trans (>250 kb)			2.81686
ENSG00000221869	CEBPD	8	q11.21	48649471	48651648	2.71444	0.00663876	0.0850809	FALSE	FALSE	Trans (>250 kb)			0.205519
ENSG00000171914	TLN2	15	q22.2	62682725	63136830	2.71418	0.00664407	0.0850841	FALSE	FALSE	Trans (>250 kb)			4.90172
ENSG00000183715	OPCML	11	q25	132284871	133402414	2.71322	0.00666335	0.0853329	FALSE	FALSE	Trans (>250 kb)			3.0965
ENSG00000123360	PDE1B	12	q13.2	54943134	54973023	2.71262	0.00667537	0.0854264	FALSE	FALSE	Trans (>250 kb)			1.26679
ENSG00000108509	CAMTA2	17	p13.2	4871287	4890960	2.71166	0.00669469	0.0856294	FALSE	FALSE	Trans (>250 kb)			4.74437
ENSG00000165023	DIRAS2	9	q22.2	93372114	93405386	2.71081	0.006712	0.0857603	FALSE	FALSE	Trans (>250 kb)			3.97634
ENSG00000115468	EFHD1	2	q37.1	233470767	233547491	2.70974	0.00673359	0.0859948	FALSE	FALSE	Trans (>250 kb)			1.14376
ENSG00000115361	ACADL	2	q34	211052663	211090215	2.70933	0.00674184	0.0860618	FALSE	FALSE	Trans (>250 kb)			2.79753
ENSG00000116299	KIAA1324	1	p13.3	109656301	109749401	2.70886	0.00675148	0.0860965	FALSE	FALSE	Trans (>250 kb)			2.90696
ENSG00000168309	FAM107A	3	p14.2	58549844	58613337	2.70711	0.00678712	0.0864015	FALSE	FALSE	Trans (>250 kb)			2.26119
ENSG00000013619	MAMLD1	X	q28	149529689	149682448	2.70595	0.00681083	0.0864661	FALSE	FALSE	Trans (>250 kb)
ENSG00000100129	EIF3L	22	q13.1	38244875	38285414	2.70551	0.00681989	0.086492	FALSE	FALSE	Trans (>250 kb)			3.05815
ENSG00000072135	PTPN18	2	q21.1	131113580	131132982	2.70542	0.00682172	0.086492	FALSE	FALSE	Trans (>250 kb)			3.20649
ENSG00000135116	HRK	12	q24.22	117293949	117319246	2.70453	0.00684018	0.0865838	FALSE	FALSE	Trans (>250 kb)			2.50779
ENSG00000012779	ALOX5	10	q11.21	45869661	45941561	2.70442	0.00684244	0.0865838	FALSE	FALSE	Trans (>250 kb)			0.970461
ENSG00000112333	NR2E1	6	q21	108487262	108510013	2.70407	0.00684958	0.0865838	FALSE	FALSE	Trans (>250 kb)			1.53927
ENSG00000100335	MIEF1	22	q13.1	39895437	39914137	2.70359	0.00685944	0.0866518	FALSE	FALSE	Trans (>250 kb)			1.43308
ENSG00000197594	ENPP1	6	q23.2	132129156	132216295	2.70209	0.00689053	0.0869949	FALSE	FALSE	Trans (>250 kb)			2.75611
ENSG00000163888	CAMK2N2	3	q27.1	183977001	183979251	2.70148	0.00690306	0.0871429	FALSE	FALSE	221948	rs7628618	8.02274e-11	0.484703
ENSG00000160307	S100B	21	q22.3	48018875	48025121	2.69944	0.00694558	0.0875364	FALSE	FALSE	Trans (>250 kb)			3.32278
ENSG00000116194	ANGPTL1	1	q25.2	178818840	178840187	2.69833	0.00696875	0.087601	FALSE	FALSE	Trans (>250 kb)			4.30962
ENSG00000095777	MYO3A	10	p12.1	26223196	26501456	2.69592	0.00701946	0.0881246	FALSE	FALSE	Trans (>250 kb)			1.44366
ENSG00000181291	TMEM132E	17	q12	32907768	32966337	2.69558	0.00702665	0.0881246	FALSE	FALSE	Trans (>250 kb)			2.51365
ENSG00000165699	TSC1	9	q34.13	135766735	135820020	2.69411	0.00705772	0.0883365	FALSE	FALSE	Trans (>250 kb)			2.18014
ENSG00000115486	GGCX	2	p11.2	85771846	85788670	2.69279	0.00708577	0.0883677	FALSE	FALSE	Trans (>250 kb)			3.02948
ENSG00000198597	ZNF536	19	q12	30719197	31204445	2.69277	0.00708622	0.0883677	FALSE	FALSE	Trans (>250 kb)			3.67444
ENSG00000162545	CAMK2N1	1	p36.12	20808884	20812713	2.69159	0.00711131	0.0884582	FALSE	FALSE	Trans (>250 kb)			0.531762
ENSG00000004139	SARM1	17	q11.2	26691378	26728065	2.69045	0.00713567	0.0886962	FALSE	FALSE	Trans (>250 kb)			0.537401
ENSG00000108551	RASD1	17	p11.2	17397751	17399709	2.68761	0.00719649	0.0893458	FALSE	FALSE	Trans (>250 kb)			2.9835
ENSG00000061337	LZTS1	8	p21.3	20103676	20161474	2.68456	0.0072625	0.0899068	FALSE	FALSE	Trans (>250 kb)			2.9835
ENSG00000244687	UBE2V1	20	q13.13	48697661	48732496	2.68342	0.00728726	0.090031	FALSE	FALSE	55376	rs6067323	3.20454e-10	1.3512
ENSG00000092330	TINF2	14	q12	24708849	24711880	2.68264	0.00730442	0.0901237	FALSE	FALSE	Trans (>250 kb)			0.460321
ENSG00000176723	ZNF843	16	p11.2	31445569	31454346	2.67867	0.00739149	0.0907759	FALSE	FALSE	Trans (>250 kb)			2.85902
ENSG00000130226	DPP6	7	q36.2	153584182	154685995	2.67738	0.00741998	0.0910517	FALSE	FALSE	Trans (>250 kb)			4.49874
ENSG00000150551	LYPD1	2	q21.2	133402426	133429152	2.67634	0.00744313	0.0910546	FALSE	FALSE	Trans (>250 kb)			0.655107
ENSG00000084110	HAL	12	q23.1	96366440	96390143	2.67603	0.00744995	0.0911152	FALSE	FALSE	Trans (>250 kb)			1.48352
ENSG00000152518	ZFP36L2	2	p21	43449541	43453748	2.6734	0.0075086	0.091446	FALSE	FALSE	Trans (>250 kb)			3.92028
ENSG00000108370	RGS9	17	q24.1	63133549	63223821	2.67301	0.0075173	0.091446	FALSE	FALSE	Trans (>250 kb)			1.30137
ENSG00000161381	PLXDC1	17	q12	37219556	37310647	2.67143	0.00755297	0.0916636	FALSE	FALSE	Trans (>250 kb)			3.13294
ENSG00000070540	WIPI1	17	q24.2	66417089	66453654	2.67052	0.00757328	0.0917955	FALSE	FALSE	Trans (>250 kb)			2.87427
ENSG00000165626	BEND7	10	p13	13480484	13570974	2.67003	0.00758436	0.0918083	FALSE	FALSE	Trans (>250 kb)			2.46638
ENSG00000130985	UBA1	X	p11.23	47050260	47074527	2.66972	0.0075915	0.0918083	FALSE	FALSE	Trans (>250 kb)
ENSG00000163485	ADORA1	1	q32.1	203059782	203136533	2.6697	0.00759188	0.0918083	FALSE	FALSE	Trans (>250 kb)			1.63743
ENSG00000211445	GPX3	5	q33.1	150400124	150408554	2.66961	0.00759398	0.0918083	FALSE	FALSE	Trans (>250 kb)			1.45947
ENSG00000136160	EDNRB	13	q22.3	78469616	78493903	2.6691	0.00760553	0.0918314	FALSE	FALSE	Trans (>250 kb)			1.18472
ENSG00000174871	CNIH2	11	q13.2	66045661	66052772	2.66756	0.00764041	0.0921005	FALSE	FALSE	Trans (>250 kb)			0.514662
ENSG00000164808	SPIDR	8	q11.21	48173167	48648868	2.66334	0.00773698	0.0927661	FALSE	FALSE	Trans (>250 kb)			1.36985
ENSG00000235478	AC006946.15	22	q11.1	17602476	17612994	2.66271	0.00775152	0.0927661	FALSE	FALSE	Trans (>250 kb)			1.36538
ENSG00000140577	CRTC3	15	q26.1	91073157	91188577	2.66268	0.00775212	0.0927661	FALSE	FALSE	Trans (>250 kb)			4.37742
ENSG00000256463	SALL3	18	q23	76740275	76762677	2.66222	0.00776273	0.0927928	FALSE	FALSE	Trans (>250 kb)			5.13114
ENSG00000170091	NSG2	5	q35.2	173472607	173670504	2.66088	0.00779357	0.0929994	FALSE	FALSE	Trans (>250 kb)			5.97694
ENSG00000168710	AHCYL1	1	p13.3	110527308	110566357	2.66038	0.00780522	0.0930977	FALSE	FALSE	Trans (>250 kb)			2.59902
ENSG00000258986	TMEM179	14	q32.33	104941015	105071984	2.66029	0.00780732	0.0930977	FALSE	FALSE	Trans (>250 kb)			0.833772
ENSG00000183114	FAM43B	1	p36.12	20878932	20881512	2.65806	0.00785913	0.0933791	FALSE	FALSE	Trans (>250 kb)			0.767464
ENSG00000175785	PRIMA1	14	q32.12	94184644	94254827	2.6576	0.00786988	0.0934726	FALSE	FALSE	Trans (>250 kb)			3.49239
ENSG00000166448	TMEM130	7	q22.1	98444111	98468394	2.65653	0.00789499	0.0936272	FALSE	FALSE	Trans (>250 kb)			1.55336
ENSG00000136750	GAD2	10	p12.1	26505236	26593487	2.65638	0.00789841	0.0936272	FALSE	FALSE	Trans (>250 kb)			0.860867
ENSG00000149131	SERPING1	11	q12.1	57364860	57382326	2.65637	0.00789874	0.0936272	FALSE	FALSE	Trans (>250 kb)			0.397524
ENSG00000006071	ABCC8	11	p15.1	17414432	17498449	2.65229	0.00799467	0.094539	FALSE	FALSE	Trans (>250 kb)			2.85902
ENSG00000135678	CPM	12	q15	69235977	69365350	2.65154	0.00801252	0.0946465	FALSE	FALSE	Trans (>250 kb)			3.89566
ENSG00000185721	DRG1	22	q12.2	31795509	31924726	2.65145	0.00801465	0.0946465	FALSE	FALSE	Trans (>250 kb)			4.66305
ENSG00000068615	REEP1	2	p11.2	86441116	86565206	2.65004	0.00804819	0.0948043	FALSE	FALSE	Trans (>250 kb)			2.05846
ENSG00000178235	SLITRK1	13	q31.1	84451344	84456528	2.64903	0.00807243	0.0948905	FALSE	FALSE	Trans (>250 kb)			1.28977
ENSG00000129596	CDO1	5	q22.3	115140430	115152651	2.649	0.00807304	0.0948905	FALSE	FALSE	Trans (>250 kb)			3.34363
ENSG00000067992	PDK3	X	p22.11	24483338	24557954	2.64553	0.00815631	0.0955844	FALSE	FALSE	Trans (>250 kb)
ENSG00000156564	LRFN2	6	p21.1	40359325	40555204	2.64409	0.00819112	0.0956723	FALSE	FALSE	Trans (>250 kb)			2.37924
ENSG00000170296	GABARAP	17	p13.1	7143333	7146089	2.644	0.00819335	0.0956723	FALSE	FALSE	Trans (>250 kb)			3.76474
ENSG00000188770	OPTC	1	q32.1	203463271	203477992	2.64348	0.00820589	0.0956723	FALSE	FALSE	Trans (>250 kb)			0.606782
ENSG00000151655	ITIH2	10	p14	7745232	7791483	2.64327	0.00821091	0.0956723	FALSE	FALSE	Trans (>250 kb)			4.12362
ENSG00000137285	TUBB2B	6	p25.2	3224495	3231964	2.64318	0.00821307	0.0956723	FALSE	FALSE	Trans (>250 kb)			0.171331
ENSG00000164082	GRM2	3	p21.2	51741086	51752629	2.64309	0.00821526	0.0956723	FALSE	FALSE	Trans (>250 kb)			2.20367
ENSG00000081248	CACNA1S	1	q32.1	201008642	201081694	2.64251	0.00822941	0.0957713	FALSE	FALSE	Trans (>250 kb)			3.35682
ENSG00000101204	CHRNA4	20	q13.33	61975420	62009753	2.6415	0.0082539	0.0959051	FALSE	FALSE	Trans (>250 kb)			1.53927
ENSG00000177383	MAGEF1	3	q27.1	184428156	184429836	2.64118	0.00826184	0.0959157	FALSE	FALSE	Trans (>250 kb)			4.2928
ENSG00000176749	CDK5R1	17	q11.2	30813637	30818274	2.63909	0.00831278	0.0960839	FALSE	FALSE	Trans (>250 kb)			1.35841
ENSG00000134072	CAMK1	3	p25.3	9799026	9811676	2.63829	0.00833259	0.096178	FALSE	FALSE	Trans (>250 kb)			3.22016
ENSG00000198663	C6orf89	6	p21.2	36839646	36896740	2.63704	0.00836336	0.0965581	FALSE	FALSE	Trans (>250 kb)			2.63761
ENSG00000163349	HIPK1	1	p13.2	114471814	114520426	2.63649	0.00837692	0.0966124	FALSE	FALSE	Trans (>250 kb)			1.116
ENSG00000173212	MAB21L3	1	p13.1	116654376	116677861	2.63499	0.00841387	0.0968677	FALSE	FALSE	Trans (>250 kb)			2.10782
ENSG00000109072	VTN	17	q11.2	26691290	26700110	2.63469	0.00842136	0.0969333	FALSE	FALSE	Trans (>250 kb)			0.771845
ENSG00000215218	UBE2QL1	5	p15.31	6448736	6495022	2.6338	0.00844358	0.0970486	FALSE	FALSE	Trans (>250 kb)			0.132789
ENSG00000101203	COL20A1	20	q13.33	61924538	61966203	2.63297	0.0084643	0.0971594	FALSE	FALSE	Trans (>250 kb)			1.28403
ENSG00000188158	NHS	X	p22.13	17393543	17754114	2.6327	0.00847096	0.0971594	FALSE	FALSE	Trans (>250 kb)
ENSG00000160460	SPTBN4	19	q13.2	40972148	41082370	2.63144	0.00850246	0.0974251	FALSE	FALSE	Trans (>250 kb)			0.79587
ENSG00000128487	SPECC1	17	p11.2	19912657	20222339	2.63131	0.00850572	0.0974251	FALSE	FALSE	Trans (>250 kb)			1.03618
ENSG00000172081	MOB3A	19	p13.3	2071037	2096672	2.63115	0.00850965	0.0974281	FALSE	FALSE	Trans (>250 kb)			2.39219
ENSG00000254999	BRK1	3	p25.3	10157276	10168874	2.62936	0.00855459	0.0977011	FALSE	FALSE	Trans (>250 kb)			4.02412
ENSG00000116852	KIF21B	1	q32.1	200938520	200992828	2.62857	0.00857452	0.0977797	FALSE	FALSE	Trans (>250 kb)			1.83542
ENSG00000158813	EDA	X	q13.1	68835911	69259319	2.62799	0.00858899	0.0978649	FALSE	FALSE	Trans (>250 kb)
ENSG00000196542	SPTSSB	3	q26.1	161062580	161090668	2.62778	0.0085945	0.0978649	FALSE	FALSE	Trans (>250 kb)			2.15264
ENSG00000162444	RBP7	1	p36.22	10057264	10076078	2.62695	0.00861542	0.0978776	FALSE	FALSE	Trans (>250 kb)			2.92454
ENSG00000198934	MAGEE1	X	q13.3	75648046	75651744	2.6259	0.00864204	0.0980903	FALSE	FALSE	Trans (>250 kb)
ENSG00000144031	ANKRD53	2	p13.3	71205510	71212626	2.62396	0.00869141	0.0985576	FALSE	FALSE	Trans (>250 kb)			4.72505
ENSG00000103313	MEFV	16	p13.3	3292028	3306627	2.62271	0.00872345	0.0987536	FALSE	FALSE	Trans (>250 kb)			1.79194
ENSG00000110693	SOX6	11	p15.1	15987995	16761138	2.62161	0.0087515	0.098971	FALSE	FALSE	Trans (>250 kb)			7.13051
ENSG00000072071	LPHN1	19	p13.12	14260750	14316999	2.62047	0.00878076	0.0991989	FALSE	FALSE	Trans (>250 kb)			2.83036
ENSG00000079482	OPHN1	X	q12	67262186	67653755	2.61915	0.00881486	0.0994776	FALSE	FALSE	Trans (>250 kb)
ENSG00000142449	FBN3	19	p13.2	8130286	8214730	2.61774	0.00885139	0.0997618	FALSE	FALSE	Trans (>250 kb)			4.71651
ENSG00000101134	DOK5	20	q13.2	53092136	53267710	2.61748	0.00885828	0.0997789	FALSE	FALSE	Trans (>250 kb)			1.45044
ENSG00000129990	SYT5	19	q13.42	55682567	55691809	2.61662	0.00888041	0.099966	FALSE	FALSE	111271	rs10403600	0	1.92408
ENSG00000073910	FRY	13	q13.1	32605437	32870794	2.61576	0.00890303	0.100068	FALSE	FALSE	Trans (>250 kb)			2.89023
ENSG00000168079	SCARA5	8	p21.1	27727399	27850244	2.61551	0.0089094	0.10009	FALSE	FALSE	Trans (>250 kb)			3.08292
ENSG00000170577	SIX2	2	p21	45232300	45236569	2.61465	0.00893197	0.100243	FALSE	FALSE	Trans (>250 kb)			1.54794
ENSG00000116574	RHOU	1	q42.13	228870824	228882416	2.61433	0.00894039	0.10026	FALSE	FALSE	Trans (>250 kb)			2.6217
ENSG00000248592	TMEM110-MUSTN1	3	p21.1	52867137	52931578	2.61406	0.00894724	0.100271	FALSE	FALSE	Trans (>250 kb)			3.57261
ENSG00000129673	AANAT	17	q25.1	74449433	74466199	2.61329	0.00896741	0.100468	FALSE	FALSE	Trans (>250 kb)			2.85902
ENSG00000198910	L1CAM	X	q28	153126969	153174677	2.61197	0.0090023	0.100614	FALSE	FALSE	Trans (>250 kb)
ENSG00000135835	KIAA1614	1	q25.3	180882290	180920750	2.61067	0.00903661	0.100917	FALSE	FALSE	30119	rs2331903	1.52189e-12	7.13051
ENSG00000180138	CSNK1A1L	13	q13.3	37677398	37679803	2.60957	0.00906548	0.101071	FALSE	FALSE	Trans (>250 kb)			0.562034
ENSG00000155980	KIF5A	12	q13.3	57943781	57980415	2.60919	0.00907567	0.101071	FALSE	FALSE	Trans (>250 kb)			4.35823
ENSG00000102195	GPR50	X	q28	150345125	150349937	2.60831	0.00909902	0.101176	FALSE	FALSE	Trans (>250 kb)
ENSG00000180083	WFDC11	20	q13.12	44277202	44298909	2.60802	0.00910677	0.101226	FALSE	FALSE	Trans (>250 kb)			0.935336
ENSG00000155886	SLC24A2	9	p22.1	19507450	19786926	2.60745	0.00912186	0.101264	FALSE	FALSE	Trans (>250 kb)			2.95274
ENSG00000146755	TRIM50	7	q11.23	72726535	72742085	2.60744	0.00912209	0.101264	FALSE	FALSE	Trans (>250 kb)			0.876769
ENSG00000196091	MYBPC1	12	q23.2	101962131	102079796	2.60547	0.00917487	0.101614	FALSE	FALSE	Trans (>250 kb)			1.55629
ENSG00000119321	FKBP15	9	q32	115923286	115983641	2.60424	0.00920777	0.101824	FALSE	FALSE	Trans (>250 kb)			2.56061
ENSG00000203804	ADAMTSL4-AS1	1	q21.3	150533480	150533969	2.60275	0.00924784	0.102026	FALSE	FALSE	Trans (>250 kb)			4.07512
ENSG00000103888	KIAA1199	15	q25.1	81071684	81244117	2.6025	0.00925473	0.10203	FALSE	FALSE	Trans (>250 kb)			2.83731
ENSG00000068024	HDAC4	2	q37.3	239969864	240323348	2.60155	0.00928031	0.102148	FALSE	FALSE	Trans (>250 kb)			3.87844
ENSG00000197296	FITM2	20	q13.12	42931478	42939809	2.60015	0.00931824	0.102324	FALSE	FALSE	Trans (>250 kb)			3.92766
ENSG00000269699	ZIM2	19	q13.43	57285920	57352097	2.59723	0.00939789	0.102971	FALSE	FALSE	Trans (>250 kb)			3.32278
ENSG00000132563	REEP2	5	q31.2	137774706	137782658	2.59702	0.00940376	0.102971	FALSE	FALSE	Trans (>250 kb)			3.71278
ENSG00000155893	ACPL2	3	q23	140947568	141013748	2.59696	0.00940542	0.102971	FALSE	FALSE	Trans (>250 kb)			1.45332
ENSG00000179151	EDC3	15	q24.1	74922899	74988633	2.59492	0.00946139	0.103282	FALSE	FALSE	Trans (>250 kb)			3.2375
ENSG00000134202	GSTM3	1	p13.3	110276554	110284384	2.59367	0.00949581	0.103524	FALSE	FALSE	Trans (>250 kb)			1.33117
ENSG00000008735	MAPK8IP2	22	q13.33	51039114	51052409	2.59313	0.00951063	0.103586	FALSE	FALSE	Trans (>250 kb)			3.31036
ENSG00000080166	DCT	13	q32.1	95089558	95131936	2.59245	0.00952957	0.103697	FALSE	FALSE	Trans (>250 kb)			2.38783
ENSG00000135912	TTLL4	2	q35	219575568	219620139	2.59121	0.00956395	0.103912	FALSE	FALSE	Trans (>250 kb)			3.66102
ENSG00000120693	SMAD9	13	q13.3	37418968	37494902	2.59085	0.0095739	0.103924	FALSE	FALSE	Trans (>250 kb)			2.50489
ENSG00000101280	ANGPT4	20	p13	853296	896977	2.59077	0.00957613	0.103924	FALSE	FALSE	Trans (>250 kb)			0.821768
ENSG00000135063	FAM189A2	9	q21.11	71939488	72007371	2.59027	0.00959009	0.103975	FALSE	FALSE	Trans (>250 kb)			1.95532
ENSG00000055955	ITIH4	3	p21.1	52846991	52865495	2.59005	0.00959612	0.103975	FALSE	FALSE	Trans (>250 kb)			3.2375
ENSG00000011677	GABRA3	X	q28	151334706	151619830	2.58954	0.00961041	0.104066	FALSE	FALSE	Trans (>250 kb)
ENSG00000160097	FNDC5	1	p35.1	33327869	33338083	2.5881	0.00965076	0.104469	FALSE	FALSE	Trans (>250 kb)			2.2677
ENSG00000259522	RP11-468E2.2	14	q12	24649601	24659622	2.5878	0.00965902	0.104469	FALSE	FALSE	Trans (>250 kb)			2.41469
ENSG00000268864	CTB-167G5.5	19	q13.42	54102882	54106751	2.58757	0.00966561	0.104469	FALSE	FALSE	Trans (>250 kb)			1.25156
ENSG00000149177	PTPRJ	11	p11.2	48002113	48189670	2.58574	0.00971706	0.10475	FALSE	FALSE	Trans (>250 kb)			0.932235
ENSG00000179840	C1orf200	1	p36.22	9712668	9714644	2.58501	0.00973757	0.104919	FALSE	FALSE	Trans (>250 kb)			1.22725
ENSG00000167037	SGSM1	22	q11.23	25202236	25323545	2.58292	0.00979672	0.105205	FALSE	FALSE	Trans (>250 kb)			4.53911
ENSG00000111262	KCNA1	12	p13.32	5019071	5040527	2.58235	0.00981309	0.105205	FALSE	FALSE	Trans (>250 kb)			3.69554
ENSG00000128203	ASPHD2	22	q12.1	26825239	26840981	2.58226	0.00981563	0.105205	FALSE	FALSE	Trans (>250 kb)			2.25637
ENSG00000105520	DKFZP761J1410	19	p13.2	11466062	11476374	2.58198	0.00982357	0.105205	FALSE	FALSE	Trans (>250 kb)			0.860686
ENSG00000108018	SORCS1	10	q25.1	108333421	108924292	2.58193	0.00982507	0.105205	FALSE	FALSE	Trans (>250 kb)			2.24067
ENSG00000166949	SMAD3	15	q22.33	67356101	67487533	2.58105	0.00985004	0.105337	FALSE	FALSE	Trans (>250 kb)			2.92454
ENSG00000145864	GABRB2	5	q34	160715436	160976050	2.58102	0.0098508	0.105337	FALSE	FALSE	Trans (>250 kb)			1.1356
ENSG00000105880	DLX5	7	q21.3	96649704	96654409	2.58007	0.0098781	0.105379	FALSE	FALSE	Trans (>250 kb)			2.45093
ENSG00000100302	RASD2	22	q12.3	35936915	35950048	2.57943	0.00989649	0.105527	FALSE	FALSE	Trans (>250 kb)			1.68525
ENSG00000181195	PENK	8	q12.1	57349233	57359293	2.57826	0.00993005	0.105573	FALSE	FALSE	Trans (>250 kb)			3.11117
ENSG00000142405	NLRP12	19	q13.42	54296857	54327648	2.57804	0.00993632	0.105573	FALSE	FALSE	Trans (>250 kb)			1.56647
ENSG00000170262	MRAP	21	q22.11	33664124	33687095	2.57779	0.0099433	0.105613	FALSE	FALSE	Trans (>250 kb)			2.2516
ENSG00000171564	FGB	4	q31.3	155484108	155492238	2.57704	0.00996496	0.105709	FALSE	FALSE	Trans (>250 kb)			1.16622
ENSG00000158473	CD1D	1	q23.1	158149737	158154686	2.57638	0.00998403	0.105861	FALSE	FALSE	Trans (>250 kb)			1.96215
ENSG00000036530	CYP46A1	14	q32.2	100150641	100193638	2.57529	0.0100156	0.106162	FALSE	FALSE	Trans (>250 kb)			1.84085
ENSG00000147526	TACC1	8	p11.22	38585704	38710546	2.57119	0.010135	0.106935	FALSE	FALSE	Trans (>250 kb)			3.30865
ENSG00000085265	FCN1	9	q34.3	137801431	137809809	2.57101	0.0101401	0.106935	FALSE	FALSE	Trans (>250 kb)			1.99223
ENSG00000159958	TNFRSF13C	22	q13.2	42321045	42322822	2.56971	0.0101784	0.106935	FALSE	FALSE	Trans (>250 kb)			1.23366
ENSG00000166159	LRTM2	12	p13.33	1929433	1945918	2.5691	0.0101964	0.106935	FALSE	FALSE	Trans (>250 kb)			2.44095
ENSG00000143028	SYPL2	1	p13.3	110009180	110024759	2.5689	0.0102021	0.106935	FALSE	FALSE	Trans (>250 kb)			4.3077
ENSG00000177234	C10orf85	10	q26.12	122357721	122359629	2.56785	0.0102333	0.106935	FALSE	FALSE	Trans (>250 kb)			0.545963
ENSG00000186153	WWOX	16	q23.1	78133310	79246564	2.56784	0.0102333	0.106935	FALSE	FALSE	Trans (>250 kb)			5.45131
ENSG00000183570	PCBP3	21	q22.3	47063608	47362368	2.56761	0.0102402	0.106935	FALSE	FALSE	Trans (>250 kb)			0.626028
ENSG00000108823	SGCA	17	q21.33	48241575	48253292	2.5673	0.0102495	0.106935	FALSE	FALSE	Trans (>250 kb)			2.21083
ENSG00000187605	TET3	2	p13.1	74229840	74335303	2.56672	0.0102666	0.107036	FALSE	FALSE	Trans (>250 kb)			4.98131
ENSG00000174145	KIAA1239	4	p14	37245842	37451087	2.56535	0.0103073	0.107411	FALSE	FALSE	Trans (>250 kb)			2.60271
ENSG00000070476	ZXDC	3	q21.3	126156444	126194762	2.56294	0.0103789	0.107951	FALSE	FALSE	Trans (>250 kb)			3.6949
ENSG00000116544	DLGAP3	1	p34.3	35331037	35395186	2.56211	0.0104038	0.108054	FALSE	FALSE	Trans (>250 kb)			1.29758
ENSG00000111046	MYF6	12	q21.31	81101277	81103253	2.56195	0.0104086	0.108054	FALSE	FALSE	Trans (>250 kb)			1.98499
ENSG00000173064	HECTD4	12	q24.13	112597992	112819896	2.56194	0.010409	0.108054	FALSE	FALSE	Trans (>250 kb)			2.61399
ENSG00000137124	ALDH1B1	9	p13.2	38392661	38398658	2.56108	0.0104346	0.10828	FALSE	FALSE	Trans (>250 kb)			3.71023
ENSG00000113916	BCL6	3	q27.3	187439165	187463515	2.55856	0.0105106	0.108832	FALSE	FALSE	Trans (>250 kb)			2.0637
ENSG00000123384	LRP1	12	q13.3	57522276	57607134	2.55796	0.0105288	0.108994	FALSE	FALSE	Trans (>250 kb)			2.45093
ENSG00000115590	IL1R2	2	q11.2	102608306	102645006	2.55759	0.0105399	0.109098	FALSE	FALSE	Trans (>250 kb)			1.79695
ENSG00000123307	NEUROD4	12	q13.2	55413729	55423798	2.55688	0.0105615	0.109209	FALSE	FALSE	Trans (>250 kb)			1.58205
ENSG00000135930	EIF4E2	2	q37.1	233414762	233448354	2.55572	0.0105968	0.109454	FALSE	FALSE	Trans (>250 kb)			3.02948
ENSG00000105220	GPI	19	q13.11	34850385	34893061	2.55392	0.0106518	0.109938	FALSE	FALSE	Trans (>250 kb)			2.63761
ENSG00000161640	SIGLEC11	19	q13.33	50452242	50464429	2.5534	0.0106676	0.110016	FALSE	FALSE	13094	rs57048293	5.77533e-09	7.13051
ENSG00000186562	DEFB105A	8	p23.1	7679488	7681411	2.55316	0.0106749	0.110016	FALSE	FALSE	Trans (>250 kb)
ENSG00000174672	BRSK2	11	p15.5	1411129	1483919	2.55289	0.0106832	0.110036	FALSE	FALSE	Trans (>250 kb)			1.93537
ENSG00000100023	PPIL2	22	q11.21	22006559	22054304	2.55244	0.0106971	0.110161	FALSE	FALSE	212504	rs240055	7.13925e-09	3.04205
ENSG00000111799	COL12A1	6	q14.1	75794042	75915767	2.54999	0.0107727	0.11061	FALSE	FALSE	Trans (>250 kb)			0.871627
ENSG00000213588	ZBTB9	6	p21.32	33422356	33425325	2.54943	0.01079	0.110624	FALSE	FALSE	Trans (>250 kb)			2.9835
ENSG00000146555	SDK1	7	p22.2	3341080	4308632	2.5494	0.0107909	0.110624	FALSE	FALSE	Trans (>250 kb)			5.45131
ENSG00000132970	WASF3	13	q12.13	27131840	27263085	2.54931	0.0107937	0.110624	FALSE	FALSE	Trans (>250 kb)			2.5776
ENSG00000135744	AGT	1	q42.2	230838269	230850043	2.54905	0.0108018	0.110649	FALSE	FALSE	Trans (>250 kb)			2.26119
ENSG00000185739	SRL	16	p13.3	4239375	4292081	2.54713	0.0108614	0.111071	FALSE	FALSE	Trans (>250 kb)			2.45858
ENSG00000189367	KIAA0408	6	q22.33	127761488	127780536	2.54664	0.0108765	0.111178	FALSE	FALSE	Trans (>250 kb)			0.086641
ENSG00000129946	SHC2	19	p13.3	416583	460996	2.54591	0.0108993	0.111335	FALSE	FALSE	Trans (>250 kb)			1.47864
ENSG00000186288	PABPC1L2A	X	q13.2	72297115	72299351	2.54371	0.0109682	0.111679	FALSE	FALSE	Trans (>250 kb)
ENSG00000101542	CDH20	18	q21.33	59000815	59223006	2.54259	0.0110034	0.111679	FALSE	FALSE	Trans (>250 kb)			3.55868
ENSG00000092847	AGO1	1	p34.3	36335409	36395211	2.54257	0.0110042	0.111679	FALSE	FALSE	Trans (>250 kb)			2.26443
ENSG00000182379	NXPH4	12	q13.3	57610578	57620232	2.54238	0.01101	0.111679	FALSE	FALSE	Trans (>250 kb)			2.40554
ENSG00000164330	EBF1	5	q33.3	158122928	158526769	2.54213	0.011018	0.111679	FALSE	FALSE	Trans (>250 kb)			2.36463
ENSG00000100373	UPK3A	22	q13.31	45680863	45691755	2.54203	0.011021	0.111679	FALSE	FALSE	4984	rs78211444	7.41296e-13	6.65454
ENSG00000204842	ATXN2	12	q24.12	111890018	112037480	2.5406	0.0110662	0.111947	FALSE	FALSE	Trans (>250 kb)			2.069
ENSG00000261609	GAN	16	q23.2	81348557	81424489	2.53821	0.0111421	0.112599	FALSE	FALSE	Trans (>250 kb)			1.13871
ENSG00000169169	CPT1C	19	q13.33	50194155	50216988	2.53802	0.0111481	0.112599	FALSE	FALSE	187951	rs1290754	1.74862e-10	2.33683
ENSG00000165633	VSTM4	10	q11.23	50222290	50323554	2.53745	0.0111664	0.112642	FALSE	FALSE	Trans (>250 kb)			0.992368
ENSG00000132932	ATP8A2	13	q12.13	25946209	26599989	2.53743	0.0111669	0.112642	FALSE	FALSE	Trans (>250 kb)			4.3928
ENSG00000250021	C15orf38-AP3S2	15	q26.1	90377540	90456114	2.53695	0.0111824	0.112758	FALSE	FALSE	Trans (>250 kb)			2.61783
ENSG00000100353	EIF3D	22	q12.3	36906897	36925483	2.53634	0.0112016	0.112838	FALSE	FALSE	Trans (>250 kb)			2.75611
ENSG00000136928	GABBR2	9	q22.33	101050391	101471479	2.53565	0.0112238	0.113007	FALSE	FALSE	Trans (>250 kb)			4.39876
ENSG00000171236	LRG1	19	p13.3	4536421	4540486	2.53509	0.011242	0.113082	FALSE	FALSE	Trans (>250 kb)			1.2654
ENSG00000118271	TTR	18	q12.1	29171689	29178974	2.53471	0.0112539	0.113121	FALSE	FALSE	Trans (>250 kb)			1.08613
ENSG00000138073	PREB	2	p23.3	27353624	27357543	2.53288	0.0113129	0.113588	FALSE	FALSE	47303	rs934986	1.71828e-08	2.35249
ENSG00000102935	ZNF423	16	q12.1	49521435	49891830	2.53265	0.0113204	0.113652	FALSE	FALSE	Trans (>250 kb)			2.89849
ENSG00000148386	LCN9	9	q34.3	138555168	138558268	2.53171	0.0113509	0.113886	FALSE	FALSE	Trans (>250 kb)			0.498704
ENSG00000162512	SDC3	1	p35.2	31342314	31381608	2.53132	0.0113633	0.113929	FALSE	FALSE	Trans (>250 kb)			2.18968
ENSG00000070601	FRMPD1	9	p13.2	37650997	37746901	2.53001	0.0114059	0.114256	FALSE	FALSE	Trans (>250 kb)			1.66486
ENSG00000102003	SYP	X	p11.23	49044269	49056718	2.5299	0.0114096	0.114256	FALSE	FALSE	Trans (>250 kb)
ENSG00000273259	RP11-986E7.7	14	q32.13	95058395	95090983	2.52887	0.011443	0.114531	FALSE	FALSE	Trans (>250 kb)			2.34069
ENSG00000102974	CTCF	16	q22.1	67596310	67673086	2.52795	0.011473	0.114696	FALSE	FALSE	Trans (>250 kb)			3.2691
ENSG00000197081	IGF2R	6	q25.3	160390131	160534539	2.52791	0.0114745	0.114696	FALSE	FALSE	Trans (>250 kb)			3.09708
ENSG00000241553	ARPC4	3	p25.3	9834179	9849410	2.52671	0.0115136	0.114887	FALSE	FALSE	Trans (>250 kb)			3.08292
ENSG00000100346	CACNA1I	22	q13.1	39966758	40085742	2.52612	0.011533	0.11497	FALSE	FALSE	Trans (>250 kb)			1.84017
ENSG00000152208	GRID2	4	q22.1	93225550	94695707	2.52589	0.0115406	0.114987	FALSE	FALSE	Trans (>250 kb)			3.06872
ENSG00000130227	XPO7	8	p21.3	21777180	21864096	2.52518	0.0115641	0.114987	FALSE	FALSE	Trans (>250 kb)			3.60629
ENSG00000100106	TRIOBP	22	q13.1	38093011	38172563	2.52465	0.0115814	0.115043	FALSE	FALSE	Trans (>250 kb)			3.81356
ENSG00000147255	IGSF1	X	q26.2	130407480	130533677	2.52341	0.0116223	0.115117	FALSE	FALSE	Trans (>250 kb)
ENSG00000143412	ANXA9	1	q21.3	150954493	150968110	2.52317	0.0116301	0.11516	FALSE	FALSE	Trans (>250 kb)			4.01041
ENSG00000113763	UNC5A	5	q35.2	176237478	176307897	2.52206	0.0116669	0.115352	FALSE	FALSE	6562	rs2278492	0	7.13051
ENSG00000126733	DACH2	X	q21.2	85403462	86087607	2.52182	0.0116749	0.115369	FALSE	FALSE	Trans (>250 kb)
ENSG00000175287	PHYHD1	9	q34.11	131683174	131704320	2.52024	0.0117274	0.115781	FALSE	FALSE	Trans (>250 kb)			1.20055
ENSG00000018280	SLC11A1	2	q35	219246752	219261617	2.52004	0.0117341	0.115781	FALSE	FALSE	Trans (>250 kb)			2.81686
ENSG00000104213	PDGFRL	8	p22	17433942	17501580	2.52	0.0117355	0.115781	FALSE	FALSE	Trans (>250 kb)			2.52564
ENSG00000166484	MAPK7	17	p11.2	19281034	19286857	2.51814	0.0117975	0.116187	FALSE	FALSE	Trans (>250 kb)			2.62562
ENSG00000134363	FST	5	q11.2	52776239	52782964	2.51807	0.0118001	0.116187	FALSE	FALSE	Trans (>250 kb)			0.265829
ENSG00000087116	ADAMTS2	5	q35.3	178537852	178772431	2.51602	0.0118689	0.116738	FALSE	FALSE	Trans (>250 kb)			3.57261
ENSG00000171475	WIPF2	17	q21.1	38375556	38440388	2.51589	0.0118732	0.116738	FALSE	FALSE	Trans (>250 kb)			2.08196
ENSG00000077274	CAPN6	X	q23	110488331	110513751	2.51518	0.011897	0.116766	FALSE	FALSE	Trans (>250 kb)
ENSG00000180269	GPR139	16	p12.3	20042807	20085239	2.51487	0.0119075	0.116766	FALSE	FALSE	Trans (>250 kb)			2.90696
ENSG00000164106	SCRG1	4	q34.1	174305852	174327531	2.51485	0.0119082	0.116766	FALSE	FALSE	Trans (>250 kb)			1.86242
ENSG00000103111	MON1B	16	q23.1	77224732	77236302	2.51383	0.0119429	0.116889	FALSE	FALSE	Trans (>250 kb)			0.992778
ENSG00000164916	FOXK1	7	p22.1	4683388	4811074	2.51217	0.0119992	0.117316	FALSE	FALSE	Trans (>250 kb)			4.20074
ENSG00000183783	KCTD8	4	p13	44175926	44450824	2.5109	0.0120425	0.117766	FALSE	FALSE	Trans (>250 kb)			2.02716
ENSG00000167264	DUS2	16	q22.1	68021649	68113223	2.51054	0.0120545	0.117805	FALSE	FALSE	Trans (>250 kb)			4.87962
ENSG00000169564	PCBP1	2	p13.3	70314585	70316332	2.50899	0.0121076	0.118057	FALSE	FALSE	Trans (>250 kb)			1.49377
ENSG00000134250	NOTCH2	1	p11.2	120454176	120612240	2.50838	0.0121285	0.11825	FALSE	FALSE	Trans (>250 kb)			5.02069
ENSG00000100399	CHADL	22	q13.2	41625517	41636938	2.50752	0.0121581	0.11841	FALSE	FALSE	Trans (>250 kb)			1.73896
ENSG00000122786	CALD1	7	q33	134429003	134655479	2.50605	0.0122088	0.118657	FALSE	FALSE	Trans (>250 kb)			2.12071
ENSG00000221932	HEPN1	11	q24.2	124789146	124790573	2.50514	0.0122402	0.118961	FALSE	FALSE	Trans (>250 kb)			2.44095
ENSG00000140332	TLE3	15	q23	70340129	70390515	2.50261	0.0123283	0.119873	FALSE	FALSE	Trans (>250 kb)			5.92501
ENSG00000135334	AKIRIN2	6	q15	88384790	88411927	2.50235	0.0123372	0.119912	FALSE	FALSE	Trans (>250 kb)			1.95617
ENSG00000122756	CNTFR	9	p13.3	34551430	34590121	2.50108	0.0123817	0.120176	FALSE	FALSE	Trans (>250 kb)			1.15272
ENSG00000125851	PCSK2	20	p12.1	17206752	17465223	2.49894	0.0124567	0.12057	FALSE	FALSE	Trans (>250 kb)			1.71176
ENSG00000184828	ZBTB7C	18	q21.1	45553044	45937123	2.49893	0.0124568	0.12057	FALSE	FALSE	Trans (>250 kb)			4.83225
ENSG00000155966	AFF2	X	q28	147582139	148082193	2.49683	0.0125308	0.121071	FALSE	FALSE	Trans (>250 kb)
ENSG00000063169	GLTSCR1	19	q13.33	48111453	48206533	2.49527	0.0125861	0.121447	FALSE	FALSE	Trans (>250 kb)			0.00444883
ENSG00000269506	AC110792.1	4	q12	54927213	54927377	2.49397	0.0126323	0.121625	FALSE	FALSE	Trans (>250 kb)			2.34852
ENSG00000110375	UPK2	11	q23.3	118795873	118829269	2.49292	0.0126699	0.121846	FALSE	FALSE	Trans (>250 kb)			4.36596
ENSG00000135502	SLC26A10	12	q13.3	58013310	58019934	2.49219	0.012696	0.121968	FALSE	FALSE	Trans (>250 kb)			5.17895
ENSG00000184005	ST6GALNAC3	1	p31.1	76540404	77100286	2.49182	0.0127092	0.121968	FALSE	FALSE	Trans (>250 kb)			3.6102
ENSG00000128253	RFPL2	22	q12.3	32586422	32600718	2.4913	0.0127276	0.122064	FALSE	FALSE	Trans (>250 kb)			1.63791
ENSG00000165478	HEPACAM	11	q24.2	124789089	124806308	2.49074	0.0127478	0.122225	FALSE	FALSE	Trans (>250 kb)			2.29474
ENSG00000198625	MDM4	1	q32.1	204485511	204542871	2.49059	0.0127533	0.122225	FALSE	FALSE	Trans (>250 kb)			3.70506
ENSG00000177335	C8orf31	8	q24.3	144120626	144141359	2.49056	0.0127543	0.122225	FALSE	FALSE	Trans (>250 kb)			0.0117176
ENSG00000152969	JAKMIP1	4	p16.1	6027926	6202318	2.48922	0.0128023	0.122554	FALSE	FALSE	Trans (>250 kb)			2.72917
ENSG00000174460	ZCCHC12	X	q24	117957753	117960931	2.48914	0.0128052	0.122554	FALSE	FALSE	Trans (>250 kb)
ENSG00000060656	PTPRU	1	p35.3	29563028	29653325	2.4886	0.0128247	0.122683	FALSE	FALSE	Trans (>250 kb)			4.05034
ENSG00000151148	UBE3B	12	q24.11	109915207	109974507	2.48738	0.0128688	0.12312	FALSE	FALSE	Trans (>250 kb)			4.24368
ENSG00000084444	KIAA1467	12	p13.1	13197218	13295455	2.48699	0.0128828	0.123171	FALSE	FALSE	Trans (>250 kb)			0.956309
ENSG00000133169	BEX1	X	q22.1	102317579	102319168	2.48636	0.0129056	0.123308	FALSE	FALSE	Trans (>250 kb)
ENSG00000172568	FNDC9	5	q33.3	156768608	156772729	2.48632	0.0129071	0.123308	FALSE	FALSE	Trans (>250 kb)			0.371884
ENSG00000152284	TCF7L1	2	p11.2	85360533	85537511	2.4859	0.0129224	0.123327	FALSE	FALSE	Trans (>250 kb)			5.41248
ENSG00000133055	MYBPH	1	q32.1	203136939	203144941	2.48506	0.0129529	0.123384	FALSE	FALSE	Trans (>250 kb)			1.19336
ENSG00000033327	GAB2	11	q14.1	77926343	78129394	2.48255	0.0130446	0.123672	FALSE	FALSE	Trans (>250 kb)			7.13051
ENSG00000115596	WNT6	2	q35	219724544	219738955	2.48197	0.0130657	0.123715	FALSE	FALSE	Trans (>250 kb)			1.80075
ENSG00000108799	EZH1	17	q21.2	40852293	40897071	2.48151	0.0130828	0.123716	FALSE	FALSE	Trans (>250 kb)			1.88489
ENSG00000100926	TM9SF1	14	q12	24658349	24682679	2.4813	0.0130903	0.123716	FALSE	FALSE	Trans (>250 kb)			1.94525
ENSG00000137076	TLN1	9	p13.3	35696945	35732392	2.48046	0.0131214	0.123716	FALSE	FALSE	Trans (>250 kb)			0.645971
ENSG00000124772	CPNE5	6	p21.2	36708552	36807778	2.48034	0.0131258	0.123716	FALSE	FALSE	Trans (>250 kb)			3.06872
ENSG00000145284	SCD5	4	q21.22	83550692	83720010	2.48034	0.0131259	0.123716	FALSE	FALSE	Trans (>250 kb)			1.82208
ENSG00000113749	HRH2	5	q35.2	175085033	175113245	2.48033	0.0131263	0.123716	FALSE	FALSE	Trans (>250 kb)			1.07512
ENSG00000185818	NAT8L	4	p16.3	2061239	2070816	2.47855	0.0131916	0.124121	FALSE	FALSE	Trans (>250 kb)			2.89849
ENSG00000143443	C1orf56	1	q21.3	151020216	151024462	2.47598	0.0132872	0.124662	FALSE	FALSE	Trans (>250 kb)			2.28782
ENSG00000077080	ACTL6B	7	q22.1	100240720	100254084	2.47519	0.0133164	0.1248	FALSE	FALSE	Trans (>250 kb)			1.72437
ENSG00000148218	ALAD	9	q32	116148597	116163613	2.47515	0.0133181	0.1248	FALSE	FALSE	Trans (>250 kb)			2.89849
ENSG00000162975	KCNF1	2	p25.1	11052063	11054350	2.47476	0.0133324	0.1248	FALSE	FALSE	Trans (>250 kb)			1.17492
ENSG00000095637	SORBS1	10	q24.1	97071528	97321171	2.47472	0.013334	0.1248	FALSE	FALSE	Trans (>250 kb)			2.90696
ENSG00000174989	FBXW8	12	q24.22	117348761	117468953	2.47388	0.0133655	0.124899	FALSE	FALSE	Trans (>250 kb)			1.60525
ENSG00000139352	ASCL1	12	q23.2	103351464	103354294	2.47357	0.0133772	0.124915	FALSE	FALSE	Trans (>250 kb)			3.31036
ENSG00000198734	F5	1	q24.2	169483404	169555826	2.47307	0.0133957	0.124939	FALSE	FALSE	Trans (>250 kb)			1.66136
ENSG00000165966	PDZRN4	12	q12	41582250	41968392	2.47271	0.0134094	0.124941	FALSE	FALSE	Trans (>250 kb)			2.00144
ENSG00000159248	GJD2	15	q14	35043233	35047166	2.47191	0.0134393	0.125092	FALSE	FALSE	Trans (>250 kb)			2.32921
ENSG00000131471	AOC3	17	q21.31	41003201	41010147	2.47182	0.0134428	0.125092	FALSE	FALSE	146958	rs1108287	1.28931e-10	3.81482
ENSG00000148408	CACNA1B	9	q34.3	140772241	141019076	2.47143	0.0134575	0.125188	FALSE	FALSE	Trans (>250 kb)
ENSG00000090534	THPO	3	q27.1	184089723	184095932	2.47118	0.0134669	0.125209	FALSE	FALSE	Trans (>250 kb)			2.90696
ENSG00000100167	Sep-03	22	q13.2	42372276	42394225	2.471	0.0134736	0.12523	FALSE	FALSE	Trans (>250 kb)			1.64563
ENSG00000154736	ADAMTS5	21	q21.3	28290231	28338832	2.46894	0.0135516	0.12564	FALSE	FALSE	Trans (>250 kb)			3.44577
ENSG00000184160	ADRA2C	4	p16.3	3768075	3770251	2.46828	0.0135765	0.125641	FALSE	FALSE	Trans (>250 kb)			0.806234
ENSG00000107295	SH3GL2	9	p22.2	17579080	17797127	2.4682	0.0135796	0.125641	FALSE	FALSE	Trans (>250 kb)			3.27014
ENSG00000125820	NKX2-2	20	p11.22	21491648	21494664	2.46792	0.0135899	0.125641	FALSE	FALSE	Trans (>250 kb)			0.98481
ENSG00000125386	FAM193A	4	p16.3	2626988	2734292	2.467	0.0136251	0.125838	FALSE	FALSE	Trans (>250 kb)			1.49453
ENSG00000145721	LIX1	5	q15	96427574	96478576	2.46698	0.0136258	0.125838	FALSE	FALSE	Trans (>250 kb)			2.48794
ENSG00000133874	RNF122	8	p12	33405273	33424643	2.46655	0.0136422	0.125933	FALSE	FALSE	Trans (>250 kb)			1.21353
ENSG00000166206	GABRB3	15	q12	26788693	27184686	2.46583	0.0136695	0.126058	FALSE	FALSE	Trans (>250 kb)			2.8103
ENSG00000171786	NHLH1	1	q23.2	160336857	160342638	2.46543	0.013685	0.126058	FALSE	FALSE	Trans (>250 kb)			4.64811
ENSG00000145016	KIAA0226	3	q29	197398264	197476598	2.46538	0.0136868	0.126058	FALSE	FALSE	Trans (>250 kb)			0.971264
ENSG00000149403	GRIK4	11	q23.3	120382468	120859613	2.46479	0.0137095	0.126109	FALSE	FALSE	Trans (>250 kb)			1.37371
ENSG00000149575	SCN2B	11	q23.3	118032666	118047388	2.46404	0.0137382	0.126109	FALSE	FALSE	Trans (>250 kb)			3.61942
ENSG00000154917	RAB6B	3	q22.1	133543083	133614680	2.46369	0.0137515	0.126109	FALSE	FALSE	Trans (>250 kb)			3.12016
ENSG00000127863	TNFRSF19	13	q12.12	24144509	24250232	2.46309	0.0137747	0.126109	FALSE	FALSE	Trans (>250 kb)			4.19844
ENSG00000064999	ANKS1A	6	p21.31	34857042	35059179	2.46285	0.0137836	0.126109	FALSE	FALSE	Trans (>250 kb)			2.74509
ENSG00000074211	PPP2R2C	4	p16.1	6322305	6565327	2.4626	0.0137932	0.126109	FALSE	FALSE	Trans (>250 kb)			3.34597
ENSG00000145526	CDH18	5	p14.3	19473060	20575982	2.46221	0.0138083	0.126175	FALSE	FALSE	Trans (>250 kb)			3.6102
ENSG00000165527	ARF6	14	q21.3	50359810	50361490	2.46175	0.0138262	0.126241	FALSE	FALSE	Trans (>250 kb)			3.2375
ENSG00000188783	PRELP	1	q32.1	203444956	203460480	2.46155	0.013834	0.126257	FALSE	FALSE	Trans (>250 kb)			0.606933
ENSG00000058866	DGKG	3	q27.3	185823457	186080026	2.46097	0.0138563	0.126457	FALSE	FALSE	Trans (>250 kb)			2.52261
ENSG00000103489	XYLT1	16	p12.3	17195626	17564738	2.46081	0.0138622	0.126463	FALSE	FALSE	Trans (>250 kb)			4.84754
ENSG00000211448	DIO2	14	q31.1	80663873	80854100	2.45857	0.0139493	0.127138	FALSE	FALSE	Trans (>250 kb)			2.72917
ENSG00000182256	GABRG3	15	q12	27216429	27778373	2.45805	0.0139694	0.127164	FALSE	FALSE	Trans (>250 kb)			4.57685
ENSG00000084731	KIF3C	2	p23.3	26149471	26205618	2.45705	0.0140083	0.127329	FALSE	FALSE	Trans (>250 kb)			0.671818
ENSG00000176984	AP000679.2	11	q23.3	120039685	120042387	2.45691	0.0140139	0.12734	FALSE	FALSE	Trans (>250 kb)			2.02814
ENSG00000165312	OTUD1	10	p12.2	23728198	23731308	2.45646	0.0140312	0.127446	FALSE	FALSE	Trans (>250 kb)			0.216411
ENSG00000149639	SOGA1	20	q11.23	35405845	35492089	2.45479	0.0140967	0.127835	FALSE	FALSE	Trans (>250 kb)			0.527437
ENSG00000152527	PLEKHH2	2	p21	43864412	43995126	2.45475	0.0140981	0.127835	FALSE	FALSE	Trans (>250 kb)			2.19106
ENSG00000189058	APOD	3	q29	195295573	195311076	2.45325	0.0141572	0.128054	FALSE	FALSE	Trans (>250 kb)			2.10898
ENSG00000185352	HS6ST3	13	q32.1	96743093	97485671	2.45261	0.0141826	0.12813	FALSE	FALSE	Trans (>250 kb)			1.25321
ENSG00000124212	PTGIS	20	q13.13	48120411	48184683	2.45171	0.0142181	0.128349	FALSE	FALSE	Trans (>250 kb)			2.71893
ENSG00000243646	IL10RB	21	q22.11	34638663	34669539	2.45122	0.0142371	0.128495	FALSE	FALSE	Trans (>250 kb)			0.983793
ENSG00000168530	MYL1	2	q34	211154874	211179914	2.45088	0.0142508	0.128506	FALSE	FALSE	Trans (>250 kb)			0.901894
ENSG00000165424	ZCCHC24	10	q22.3	81142081	81205383	2.4508	0.014254	0.128506	FALSE	FALSE	Trans (>250 kb)			5.40682
ENSG00000188051	TMEM221	19	p13.11	17546318	17559376	2.45044	0.0142683	0.128579	FALSE	FALSE	Trans (>250 kb)			2.37083
ENSG00000078246	TULP3	12	p13.33	2986389	3050306	2.44953	0.0143043	0.128596	FALSE	FALSE	Trans (>250 kb)			2.0595
ENSG00000110042	DTX4	11	q12.1	58938903	58976060	2.44949	0.0143059	0.128596	FALSE	FALSE	Trans (>250 kb)			2.53177
ENSG00000108465	CDK5RAP3	17	q21.32	46045176	46059140	2.44861	0.0143408	0.128752	FALSE	FALSE	Trans (>250 kb)			1.78327
ENSG00000086758	HUWE1	X	p11.22	53559057	53713673	2.44651	0.0144248	0.12939	FALSE	FALSE	Trans (>250 kb)
ENSG00000132510	KDM6B	17	p13.1	7743222	7758114	2.4455	0.0144652	0.129557	FALSE	FALSE	Trans (>250 kb)			1.48806
ENSG00000167971	CASKIN1	16	p13.3	2227184	2246526	2.44511	0.0144809	0.129576	FALSE	FALSE	Trans (>250 kb)			2.85163
ENSG00000160888	IER2	19	p13.2	13261229	13265722	2.4444	0.0145092	0.129639	FALSE	FALSE	Trans (>250 kb)			1.30342
ENSG00000133958	UNC79	14	q32.12	93799565	94174222	2.44395	0.0145273	0.129707	FALSE	FALSE	Trans (>250 kb)			0.915338
ENSG00000011332	DPF1	19	q13.2	38701646	38720354	2.44321	0.0145573	0.129923	FALSE	FALSE	Trans (>250 kb)			3.45317
ENSG00000169180	XPO6	16	p11.2	28109300	28223241	2.44163	0.0146212	0.130342	FALSE	FALSE	Trans (>250 kb)			0.752576
ENSG00000081051	AFP	4	q13.3	74296855	74321891	2.44153	0.0146251	0.130342	FALSE	FALSE	Trans (>250 kb)			1.91459
ENSG00000116774	OLFML3	1	p13.2	114522063	114524876	2.44146	0.0146281	0.130342	FALSE	FALSE	Trans (>250 kb)			1.31613
ENSG00000198876	DCAF12	9	p13.3	34086385	34127397	2.44094	0.014649	0.130445	FALSE	FALSE	Trans (>250 kb)			2.32545
ENSG00000184388	PABPC1L2B	X	q13.2	72223352	72225551	2.44043	0.0146698	0.130516	FALSE	FALSE	Trans (>250 kb)
ENSG00000124507	PACSIN1	6	p21.31	34433916	34503006	2.43985	0.0146935	0.130646	FALSE	FALSE	Trans (>250 kb)			2.56061
ENSG00000091542	ALKBH5	17	p11.2	18086392	18113268	2.43978	0.0146963	0.130646	FALSE	FALSE	Trans (>250 kb)			1.29323
ENSG00000141965	FEM1A	19	p13.3	4791728	4795571	2.43961	0.0147033	0.13065	FALSE	FALSE	Trans (>250 kb)			0.397253
ENSG00000074356	C17orf85	17	p13.2	3714460	3749545	2.43917	0.0147211	0.130681	FALSE	FALSE	Trans (>250 kb)			3.13677
ENSG00000272325	NUDT3	6	p21.31	34247456	34360451	2.43849	0.0147489	0.130859	FALSE	FALSE	Trans (>250 kb)			0.0938133
ENSG00000171016	PYGO1	15	q21.3	55831088	55881145	2.43665	0.0148241	0.131219	FALSE	FALSE	Trans (>250 kb)			4.40597
ENSG00000138741	TRPC3	4	q27	122800182	122872909	2.43613	0.0148452	0.131284	FALSE	FALSE	Trans (>250 kb)			2.33683
ENSG00000121905	HPCA	1	p35.1	33351595	33364042	2.43598	0.0148515	0.131284	FALSE	FALSE	Trans (>250 kb)			2.00892
ENSG00000204677	FAM153C	5	q35.3	177433406	177482560	2.43513	0.0148863	0.13148	FALSE	FALSE	Trans (>250 kb)			3.79722
ENSG00000100462	PRMT5	14	q11.2	23389720	23398794	2.43491	0.0148955	0.131492	FALSE	FALSE	Trans (>250 kb)			0.513232
ENSG00000107147	KCNT1	9	q34.3	138594031	138684992	2.43314	0.0149683	0.131876	FALSE	FALSE	Trans (>250 kb)			0.662112
ENSG00000111913	FAM65B	6	p22.3	24797601	25042238	2.4326	0.0149908	0.131892	FALSE	FALSE	Trans (>250 kb)			1.17492
ENSG00000177363	LRRN4CL	11	q12.3	62453874	62457371	2.43177	0.0150252	0.132087	FALSE	FALSE	Trans (>250 kb)			3.77079
ENSG00000180104	EXOC3	5	p15.33	443273	472052	2.43124	0.0150473	0.132087	FALSE	FALSE	Trans (>250 kb)			1.9209
ENSG00000144230	GPR17	2	q14.3	128403439	128410213	2.43119	0.0150494	0.132087	FALSE	FALSE	Trans (>250 kb)			0.19363
ENSG00000155897	ADCY8	8	q24.22	131792547	132054672	2.43031	0.0150858	0.132316	FALSE	FALSE	Trans (>250 kb)			1.60753
ENSG00000145916	RMND5B	5	q35.3	177557997	177577566	2.4297	0.0151115	0.13243	FALSE	FALSE	Trans (>250 kb)			4.5576
ENSG00000184911	DMRTC1B	X	q13.2	71996833	72068636	2.42945	0.0151217	0.132456	FALSE	FALSE	Trans (>250 kb)
ENSG00000111432	FZD10	12	q24.33	130647004	130650285	2.42841	0.0151652	0.132769	FALSE	FALSE	142232	rs12824777	1.75064e-10	2.538
ENSG00000158470	B4GALT5	20	q13.13	48249482	48330415	2.42505	0.0153062	0.13362	FALSE	FALSE	185423	rs644013	4.81931e-08	1.79007
ENSG00000140968	IRF8	16	q24.1	85932409	85956215	2.42435	0.0153359	0.13367	FALSE	FALSE	Trans (>250 kb)			2.21228
ENSG00000189114	BLOC1S3	19	q13.32	45682003	45685059	2.42392	0.0153541	0.133774	FALSE	FALSE	Trans (>250 kb)			1.31078
ENSG00000128872	TMOD2	15	q21.2	52043758	52108565	2.42201	0.015435	0.134163	FALSE	FALSE	Trans (>250 kb)			0.0108403
ENSG00000166387	PPFIBP2	11	p15.4	7534529	7678358	2.42177	0.0154453	0.134192	FALSE	FALSE	Trans (>250 kb)			1.05654
ENSG00000126822	PLEKHG3	14	q23.3	65170820	65213610	2.42034	0.0155059	0.13445	FALSE	FALSE	Trans (>250 kb)			3.11117
ENSG00000100345	MYH9	22	q12.3	36677327	36784063	2.42029	0.015508	0.13445	FALSE	FALSE	Trans (>250 kb)			3.65271
ENSG00000162419	GMEB1	1	p35.3	28995244	29045865	2.41976	0.0155307	0.134602	FALSE	FALSE	Trans (>250 kb)			1.78388
ENSG00000148730	EIF4EBP2	10	q22.1	72164135	72188374	2.41947	0.0155432	0.134606	FALSE	FALSE	Trans (>250 kb)			2.02716
ENSG00000131242	RAB11FIP4	17	q11.2	29718642	29865236	2.41938	0.0155469	0.134606	FALSE	FALSE	Trans (>250 kb)			1.65492
ENSG00000198914	POU3F3	2	q12.1	105471969	105476929	2.41917	0.0155559	0.134609	FALSE	FALSE	Trans (>250 kb)			1.72715
ENSG00000109472	CPE	4	q32.3	166282346	166419472	2.41856	0.0155822	0.134773	FALSE	FALSE	Trans (>250 kb)			1.03746
ENSG00000158104	HPD	12	q24.31	122277433	122301502	2.41674	0.0156602	0.135316	FALSE	FALSE	Trans (>250 kb)			4.06154
ENSG00000127526	SLC35E1	19	p13.11	16660642	16683193	2.41528	0.0157231	0.135518	FALSE	FALSE	Trans (>250 kb)			2.17611
ENSG00000171724	VAT1L	16	q23.1	77822427	78014004	2.41444	0.0157595	0.135586	FALSE	FALSE	Trans (>250 kb)			4.6476
ENSG00000134243	SORT1	1	p13.3	109852192	109940573	2.41418	0.0157707	0.135586	FALSE	FALSE	Trans (>250 kb)			5.78476
ENSG00000254445	HSPB2-C11orf52	11	q23.1	111783460	111797595	2.4141	0.0157741	0.135586	FALSE	FALSE	Trans (>250 kb)			0.128112
ENSG00000160801	PTH1R	3	p21.31	46919236	46945287	2.4139	0.0157829	0.135586	FALSE	FALSE	Trans (>250 kb)			1.94525
ENSG00000120054	CPN1	10	q24.2	101801950	101841634	2.41384	0.0157852	0.135586	FALSE	FALSE	Trans (>250 kb)			7.13051
ENSG00000182348	ZNF804B	7	q21.13	88388682	88966346	2.4126	0.0158392	0.135989	FALSE	FALSE	Trans (>250 kb)			3.09708
ENSG00000172638	EFEMP2	11	q13.1	65633912	65641063	2.41086	0.0159149	0.136429	FALSE	FALSE	Trans (>250 kb)			2.46117
ENSG00000102683	SGCG	13	q12.12	23755091	23899304	2.40983	0.0159598	0.136654	FALSE	FALSE	Trans (>250 kb)			2.39219
ENSG00000077157	PPP1R12B	1	q32.1	202317827	202561834	2.40979	0.0159618	0.136654	FALSE	FALSE	Trans (>250 kb)			2.62958
ENSG00000153048	CARHSP1	16	p13.2	8946799	8962866	2.40919	0.0159878	0.136773	FALSE	FALSE	Trans (>250 kb)			3.77038
ENSG00000164600	NEUROD6	7	p14.3	31377075	31380508	2.40702	0.0160832	0.13751	FALSE	FALSE	Trans (>250 kb)			2.06687
ENSG00000203930	LINC00632	X	q27.1	139791932	139854844	2.40668	0.0160985	0.137542	FALSE	FALSE	Trans (>250 kb)
ENSG00000170145	SIK2	11	q23.1	111473115	111601577	2.40661	0.0161013	0.137542	FALSE	FALSE	Trans (>250 kb)			0.952554
ENSG00000003137	CYP26B1	2	p13.2	72356367	72375167	2.40617	0.016121	0.137579	FALSE	FALSE	Trans (>250 kb)			4.24536
ENSG00000004799	PDK4	7	q21.3	95212811	95225803	2.40251	0.0162829	0.138305	FALSE	FALSE	Trans (>250 kb)			2.069
ENSG00000096696	DSP	6	p24.3	7541808	7586950	2.40103	0.0163491	0.138783	FALSE	FALSE	Trans (>250 kb)			2.5196
ENSG00000145198	VWA5B2	3	q27.1	183948217	183960117	2.3962	0.0165661	0.140368	FALSE	FALSE	193164	rs7628618	8.02274e-11	0.155455
ENSG00000099960	SLC7A4	22	q11.21	21383007	21387129	2.39581	0.0165835	0.140393	FALSE	FALSE	Trans (>250 kb)			2.82355
ENSG00000182985	CADM1	11	q23.3	115039938	115375675	2.39516	0.0166129	0.140538	FALSE	FALSE	Trans (>250 kb)			2.39
ENSG00000137142	IGFBPL1	9	p13.1	38408991	38424444	2.3944	0.0166477	0.1407	FALSE	FALSE	Trans (>250 kb)			3.04205
ENSG00000197111	PCBP2	12	q13.13	53835525	53874946	2.39436	0.0166492	0.1407	FALSE	FALSE	Trans (>250 kb)			1.15736
ENSG00000183662	FAM19A1	3	p14.1	68053359	68594776	2.3941	0.016661	0.140763	FALSE	FALSE	Trans (>250 kb)			3.02948
ENSG00000101425	BPI	20	q11.23	36888551	36965907	2.39379	0.0166753	0.140831	FALSE	FALSE	Trans (>250 kb)			4.52608
ENSG00000169221	TBC1D10B	16	p11.2	30368423	30381585	2.39301	0.0167107	0.141086	FALSE	FALSE	Trans (>250 kb)			0.227458
ENSG00000155265	GOLGA7B	10	q24.2	99609996	99631337	2.39111	0.0167974	0.141461	FALSE	FALSE	Trans (>250 kb)			0.346487
ENSG00000146215	CRIP3	6	p21.1	43267448	43276535	2.38882	0.0169028	0.142193	FALSE	FALSE	Trans (>250 kb)			3.06872
ENSG00000232560	C21orf37	21	q21.1	18811208	18821503	2.38658	0.0170057	0.14285	FALSE	FALSE	Trans (>250 kb)			5.79108
ENSG00000122176	FMOD	1	q32.1	203309756	203320617	2.38497	0.0170805	0.143121	FALSE	FALSE	Trans (>250 kb)			2.83036
ENSG00000204574	ABCF1	6	p21.33	30539153	30564956	2.38455	0.0171	0.143121	FALSE	FALSE	31957	rs2524223	2.16128e-09	7.13051
ENSG00000162068	NTN3	16	p13.3	2521500	2524146	2.38447	0.0171038	0.143121	FALSE	FALSE	Trans (>250 kb)			0.125586
ENSG00000153012	LGI2	4	p15.2	25000469	25032501	2.38428	0.0171128	0.143121	FALSE	FALSE	Trans (>250 kb)			3.68031
ENSG00000179915	NRXN1	2	p16.3	50145643	51259674	2.384	0.0171255	0.143197	FALSE	FALSE	Trans (>250 kb)			3.89644
ENSG00000182601	HS3ST4	16	p12.1	25703347	26149009	2.38367	0.0171412	0.143197	FALSE	FALSE	Trans (>250 kb)			2.293
ENSG00000147481	SNTG1	8	q11.21	50822349	51706678	2.38337	0.0171549	0.143197	FALSE	FALSE	Trans (>250 kb)			1.7957
ENSG00000162881	OXER1	2	p21	42989642	42991401	2.38336	0.0171556	0.143197	FALSE	FALSE	Trans (>250 kb)			0.736044
ENSG00000116141	MARK1	1	q41	220701568	220837803	2.38312	0.0171664	0.143197	FALSE	FALSE	Trans (>250 kb)			0.0048248
ENSG00000167680	SEMA6B	19	p13.3	4542600	4559820	2.38263	0.0171895	0.143239	FALSE	FALSE	Trans (>250 kb)			2.05534
ENSG00000135917	SLC19A3	2	q36.3	228549926	228582728	2.38217	0.0172109	0.143377	FALSE	FALSE	Trans (>250 kb)			5.39948
ENSG00000022355	GABRA1	5	q34	161274197	161326975	2.38111	0.0172603	0.143589	FALSE	FALSE	Trans (>250 kb)			1.55252
ENSG00000127528	KLF2	19	p13.11	16435628	16438685	2.38042	0.017293	0.143666	FALSE	FALSE	Trans (>250 kb)			2.76174
ENSG00000082929	C4orf6	4	p16.2	5526296	5529528	2.3786	0.0173786	0.144259	FALSE	FALSE	Trans (>250 kb)			2.85902
ENSG00000111642	CHD4	12	p13.31	6679249	6716642	2.37832	0.0173916	0.144296	FALSE	FALSE	Trans (>250 kb)			2.02133
ENSG00000127616	SMARCA4	19	p13.2	11071598	11176071	2.37819	0.0173978	0.144296	FALSE	FALSE	Trans (>250 kb)			1.24555
ENSG00000070731	ST6GALNAC2	17	q25.1	74559792	74583038	2.37816	0.0173994	0.144296	FALSE	FALSE	Trans (>250 kb)			2.55076
ENSG00000168546	GFRA2	8	p21.3	21547915	21669869	2.37669	0.0174689	0.144433	FALSE	FALSE	Trans (>250 kb)			5.95241
ENSG00000079689	SCGN	6	p22.2	25652464	25702011	2.37644	0.0174805	0.144465	FALSE	FALSE	Trans (>250 kb)			3.18081
ENSG00000155827	RNF20	9	q31.1	104296133	104325622	2.37606	0.0174988	0.144503	FALSE	FALSE	Trans (>250 kb)			2.29127
ENSG00000132677	RHBG	1	q22	156339003	156355011	2.37458	0.0175691	0.144871	FALSE	FALSE	Trans (>250 kb)			1.56647
ENSG00000007047	MARK4	19	q13.32	45582546	45808541	2.37365	0.0176133	0.145075	FALSE	FALSE	Trans (>250 kb)			2.75611
ENSG00000100218	RTDR1	22	q11.22	23401593	23487208	2.37344	0.0176234	0.145075	FALSE	FALSE	Trans (>250 kb)			1.02488
ENSG00000183784	C9orf66	9	p24.3	213108	215893	2.3731	0.0176396	0.145152	FALSE	FALSE	Trans (>250 kb)			2.89023
ENSG00000135119	RNFT2	12	q24.22	117176096	117291436	2.37108	0.0177364	0.145734	FALSE	FALSE	Trans (>250 kb)			2.09753
ENSG00000162892	IL24	1	q32.1	207070788	207077484	2.37107	0.0177365	0.145734	FALSE	FALSE	Trans (>250 kb)			0.0420569
ENSG00000144028	SNRNP200	2	q11.2	96940074	96971297	2.37054	0.0177621	0.145881	FALSE	FALSE	Trans (>250 kb)			3.63161
ENSG00000166123	GPT2	16	q11.2	46918290	46965209	2.36968	0.0178035	0.146008	FALSE	FALSE	Trans (>250 kb)			1.76453
ENSG00000214274	ANG	14	q11.2	21152336	21167130	2.36927	0.0178231	0.146008	FALSE	FALSE	214085	rs1760940	4.44089e-16	2.83731
ENSG00000167104	BPIFB6	20	q11.21	31619454	31631853	2.36836	0.0178674	0.146222	FALSE	FALSE	Trans (>250 kb)			1.69729
ENSG00000269891	ARHGAP19-SLIT1	10	q24.1	98757795	99052413	2.36816	0.0178769	0.146253	FALSE	FALSE	Trans (>250 kb)			3.2691
ENSG00000023902	PLEKHO1	1	q21.2	150121373	150136916	2.3679	0.0178894	0.14628	FALSE	FALSE	Trans (>250 kb)			4.96644
ENSG00000163531	NFASC	1	q32.1	204797779	204991950	2.36682	0.0179415	0.146522	FALSE	FALSE	Trans (>250 kb)			3.60629
ENSG00000091527	CDV3	3	q22.1	133292574	133309105	2.36609	0.0179769	0.146731	FALSE	FALSE	Trans (>250 kb)			2.76174
ENSG00000196663	TECPR2	14	q32.31	102829300	102968818	2.36515	0.0180225	0.146959	FALSE	FALSE	Trans (>250 kb)			2.06476
ENSG00000106018	VIPR2	7	q36.3	158820866	158937649	2.3645	0.0180546	0.147133	FALSE	FALSE	Trans (>250 kb)			0.472477
ENSG00000100249	C22orf31	22	q12.1	29454660	29457832	2.36384	0.0180867	0.147225	FALSE	FALSE	Trans (>250 kb)			1.88936
ENSG00000171303	KCNK3	2	p23.3	26915619	26956288	2.3635	0.0181033	0.147231	FALSE	FALSE	Trans (>250 kb)			2.50489
ENSG00000111341	MGP	12	p12.3	15034115	15038860	2.36348	0.0181042	0.147231	FALSE	FALSE	Trans (>250 kb)			0.671033
ENSG00000153774	CFDP1	16	q23.1	75327596	75467383	2.3623	0.0181619	0.147455	FALSE	FALSE	Trans (>250 kb)			3.99838
ENSG00000120088	CRHR1	17	q21.31	43699267	43913194	2.36219	0.0181675	0.147455	FALSE	FALSE	Trans (>250 kb)			4.69038
ENSG00000135903	PAX3	2	q36.1	223064607	223163715	2.36206	0.0181736	0.147455	FALSE	FALSE	Trans (>250 kb)			4.44622
ENSG00000186918	ZNF395	8	p21.1	28203102	28260218	2.3619	0.0181817	0.147455	FALSE	FALSE	Trans (>250 kb)			0.370005
ENSG00000156299	TIAM1	21	q22.11	32490734	32932290	2.36129	0.0182117	0.147656	FALSE	FALSE	Trans (>250 kb)			3.67444
ENSG00000148219	ASTN2	9	q33.1	119187504	120177348	2.36071	0.0182401	0.147825	FALSE	FALSE	Trans (>250 kb)			3.50452
ENSG00000095713	CRTAC1	10	q24.2	99624757	99790585	2.35982	0.0182837	0.148015	FALSE	FALSE	Trans (>250 kb)			1.61672
ENSG00000150556	LYPD6B	2	q23.1	149894621	150071776	2.35945	0.018302	0.14809	FALSE	FALSE	Trans (>250 kb)			2.41009
ENSG00000141510	TP53	17	p13.1	7565097	7590856	2.35855	0.0183467	0.148287	FALSE	FALSE	Trans (>250 kb)			2.65
ENSG00000120129	DUSP1	5	q35.1	172195093	172198198	2.35804	0.018372	0.148306	FALSE	FALSE	Trans (>250 kb)			2.26281
ENSG00000110436	SLC1A2	11	p13	35272753	35441610	2.35791	0.0183782	0.148306	FALSE	FALSE	Trans (>250 kb)			2.19663
ENSG00000244486	SCARF2	22	q11.21	20778874	20792146	2.35664	0.0184413	0.148763	FALSE	FALSE	Trans (>250 kb)			6.08831
ENSG00000130881	LRP3	19	q13.11	33668509	33698694	2.35627	0.0184596	0.148845	FALSE	FALSE	Trans (>250 kb)			0.760417
ENSG00000127663	KDM4B	19	p13.3	4969125	5153606	2.35588	0.0184787	0.148955	FALSE	FALSE	Trans (>250 kb)			0.588802
ENSG00000124785	NRN1	6	p25.1	5998232	6007200	2.35532	0.0185066	0.149143	FALSE	FALSE	Trans (>250 kb)			1.56818
ENSG00000139915	MDGA2	14	q21.3	47308826	48144157	2.35452	0.0185464	0.149234	FALSE	FALSE	Trans (>250 kb)			3.9318
ENSG00000175115	PACS1	11	q13.1	65837834	66012218	2.35409	0.0185679	0.149287	FALSE	FALSE	Trans (>250 kb)			0.976096
ENSG00000182333	LIPF	10	q23.31	90424198	90438571	2.35329	0.018608	0.149518	FALSE	FALSE	Trans (>250 kb)			1.47231
ENSG00000010292	NCAPD2	12	p13.31	6602522	6641121	2.35264	0.0186404	0.149705	FALSE	FALSE	Trans (>250 kb)			1.81879
ENSG00000153487	ING1	13	q34	111365083	111373421	2.35241	0.0186521	0.149705	FALSE	FALSE	Trans (>250 kb)			1.12374
ENSG00000140459	CYP11A1	15	q24.1	74630100	74660081	2.3523	0.0186575	0.149705	FALSE	FALSE	Trans (>250 kb)			4.64316
ENSG00000196814	MVB12B	9	q33.3	129089128	129269320	2.35182	0.0186819	0.149714	FALSE	FALSE	Trans (>250 kb)			1.44082
ENSG00000269846	RBL1	20	q11.23	35724188	35725581	2.35177	0.0186843	0.149714	FALSE	FALSE	Trans (>250 kb)			0.907365
ENSG00000177103	DSCAML1	11	q23.3	117298489	117688240	2.3516	0.0186926	0.149714	FALSE	FALSE	Trans (>250 kb)			4.03721
ENSG00000204183	GDF5OS	20	q11.22	34020827	34023248	2.3516	0.0186931	0.149714	FALSE	FALSE	Trans (>250 kb)			0.852367
ENSG00000068781	STON1-GTF2A1L	2	p16.3	48757064	49003654	2.35105	0.0187206	0.149855	FALSE	FALSE	Trans (>250 kb)			5.80324
ENSG00000174740	PABPC5	X	q21.31	90689594	90693583	2.35092	0.0187269	0.149855	FALSE	FALSE	Trans (>250 kb)
ENSG00000214021	TTLL3	3	p25.3	9849770	9896822	2.35011	0.0187679	0.149984	FALSE	FALSE	Trans (>250 kb)			3.72279
ENSG00000095739	BAMBI	10	p12.1	28966271	28971868	2.34855	0.0188468	0.150176	FALSE	FALSE	Trans (>250 kb)			2.06476
ENSG00000175662	TOM1L2	17	p11.2	17746828	17875736	2.34791	0.018879	0.150176	FALSE	FALSE	Trans (>250 kb)			1.55587
ENSG00000206562	METTL6	3	p25.1	15422782	15482073	2.34729	0.0189104	0.150232	FALSE	FALSE	Trans (>250 kb)			1.04198
ENSG00000259431	THTPA	14	q11.2	24025216	24029480	2.34727	0.0189114	0.150232	FALSE	FALSE	Trans (>250 kb)			0.233377
ENSG00000258311	RP11-644F5.10	12	q13.2	56109820	56118487	2.34689	0.0189309	0.150248	FALSE	FALSE	Trans (>250 kb)			0.245758
ENSG00000111962	UST	6	q25.1	149068464	149398126	2.34604	0.0189741	0.150408	FALSE	FALSE	Trans (>250 kb)			2.48244
ENSG00000091664	SLC17A6	11	p14.3	22359643	22401049	2.34502	0.019026	0.150727	FALSE	FALSE	Trans (>250 kb)			1.82738
ENSG00000184258	CDR1	X	q27.1	139865425	139866723	2.34494	0.0190302	0.150727	FALSE	FALSE	Trans (>250 kb)
ENSG00000205929	C21orf62	21	q22.11	34162985	34186053	2.34238	0.0191611	0.151581	FALSE	FALSE	Trans (>250 kb)			0.368261
ENSG00000170776	AKAP13	15	q25.3	85923802	86292586	2.3422	0.0191704	0.151581	FALSE	FALSE	Trans (>250 kb)			4.80757
ENSG00000007314	SCN4A	17	q23.3	62015914	62050278	2.34212	0.0191747	0.151581	FALSE	FALSE	Trans (>250 kb)			2.51071
ENSG00000163823	CCR1	3	p21.31	46243200	46249887	2.34177	0.0191926	0.151704	FALSE	FALSE	Trans (>250 kb)			2.21083
ENSG00000164850	GPER1	7	p22.3	1121844	1133451	2.34141	0.0192112	0.151753	FALSE	FALSE	Trans (>250 kb)			0.777598
ENSG00000144619	CNTN4	3	p26.3	2140497	3099645	2.34107	0.0192285	0.151753	FALSE	FALSE	Trans (>250 kb)			5.04649
ENSG00000163631	ALB	4	q13.3	74262831	74287129	2.34099	0.0192325	0.151753	FALSE	FALSE	Trans (>250 kb)			2.2255
ENSG00000162878	PKDCC	2	p21	42275160	42285668	2.34069	0.0192484	0.151836	FALSE	FALSE	Trans (>250 kb)			0.678113
ENSG00000251184	RP11-101E3.5	9	q34.11	131703757	131719300	2.33926	0.0193221	0.152306	FALSE	FALSE	Trans (>250 kb)			0.298432
ENSG00000101438	SLC32A1	20	q11.23	37353105	37358015	2.33869	0.0193516	0.152475	FALSE	FALSE	Trans (>250 kb)			1.42335
ENSG00000117600	LPPR4	1	p21.2	99729509	99775146	2.3386	0.0193561	0.152475	FALSE	FALSE	Trans (>250 kb)			1.27156
ENSG00000100376	FAM118A	22	q13.31	45704849	45737836	2.33832	0.0193707	0.152526	FALSE	FALSE	0	rs737399	2.27152e-13	7.13051
ENSG00000166819	PLIN1	15	q26.1	90207596	90222658	2.33796	0.0193895	0.152624	FALSE	FALSE	Trans (>250 kb)			5.81026
ENSG00000269035	CTD-2521M24.10	19	p13.11	17547420	17571613	2.33742	0.0194172	0.152747	FALSE	FALSE	Trans (>250 kb)			2.79131
ENSG00000136811	ODF2	9	q34.11	131217465	131263571	2.33742	0.0194174	0.152747	FALSE	FALSE	Trans (>250 kb)			3.51147
ENSG00000177511	ST8SIA3	18	q21.31	55018044	55038962	2.33699	0.0194395	0.15281	FALSE	FALSE	Trans (>250 kb)			2.13152
ENSG00000166111	SVOP	12	q24.11	109304658	109459045	2.33604	0.0194894	0.153161	FALSE	FALSE	Trans (>250 kb)			4.18829
ENSG00000062096	ARSF	X	p22.33	2959512	3030767	2.3356	0.0195123	0.153217	FALSE	FALSE	Trans (>250 kb)
ENSG00000163156	SCNM1	1	q21.3	151129140	151142773	2.33532	0.0195267	0.153223	FALSE	FALSE	Trans (>250 kb)			2.8103
ENSG00000147324	MFHAS1	8	p23.1	8640864	8751155	2.33513	0.0195365	0.153223	FALSE	FALSE	Trans (>250 kb)			0.0302691
ENSG00000166148	AVPR1A	12	q14.2	63539014	63544722	2.33442	0.0195738	0.153374	FALSE	FALSE	Trans (>250 kb)			0.966655
ENSG00000176956	LY6H	8	q24.3	144239331	144242128	2.33367	0.019613	0.153511	FALSE	FALSE	Trans (>250 kb)			2.73971
ENSG00000168495	POLR3D	8	p21.3	22102617	22112113	2.33356	0.0196185	0.153521	FALSE	FALSE	Trans (>250 kb)			1.95279
ENSG00000153823	PID1	2	q36.3	229715242	230136001	2.3325	0.0196744	0.153826	FALSE	FALSE	Trans (>250 kb)			1.16202
ENSG00000133800	LYVE1	11	p15.4	10578513	10633236	2.3325	0.0196747	0.153826	FALSE	FALSE	Trans (>250 kb)			1.39196
ENSG00000047617	ANO2	12	p13.31	5641035	6055398	2.33215	0.0196926	0.15386	FALSE	FALSE	Trans (>250 kb)			5.2802
ENSG00000169239	CA5B	X	p22.2	15706953	15805747	2.33059	0.0197749	0.154367	FALSE	FALSE	Trans (>250 kb)
ENSG00000135902	CHRND	2	q37.1	233390703	233401377	2.33056	0.0197765	0.154367	FALSE	FALSE	Trans (>250 kb)			2.6217
ENSG00000169994	MYO7B	2	q14.3	128293378	128395304	2.32895	0.0198617	0.154533	FALSE	FALSE	Trans (>250 kb)			0.656661
ENSG00000136715	SAP130	2	q14.3	128698791	128785694	2.32895	0.0198618	0.154533	FALSE	FALSE	Trans (>250 kb)			1.00579
ENSG00000156466	GDF6	8	q22.1	97154562	97173020	2.32773	0.0199262	0.154598	FALSE	FALSE	Trans (>250 kb)			1.97963
ENSG00000169891	REPS2	X	p22.2	16964814	17171395	2.32752	0.0199378	0.154598	FALSE	FALSE	Trans (>250 kb)
ENSG00000100104	SRRD	22	q12.1	26879843	26890624	2.32741	0.0199436	0.154598	FALSE	FALSE	Trans (>250 kb)			1.92808
ENSG00000092096	SLC22A17	14	q11.2	23815515	23822121	2.32736	0.0199462	0.154598	FALSE	FALSE	Trans (>250 kb)			3.66226
ENSG00000213578	CPLX3	15	q24.1	75118888	75124141	2.32725	0.0199518	0.154598	FALSE	FALSE	Trans (>250 kb)			2.99441
ENSG00000070729	CNGB1	16	q21	57917503	58005020	2.3268	0.019976	0.154661	FALSE	FALSE	Trans (>250 kb)			2.55076
ENSG00000111696	NT5DC3	12	q23.3	104164231	104234975	2.32601	0.0200179	0.154739	FALSE	FALSE	Trans (>250 kb)			2.87427
ENSG00000143632	ACTA1	1	q42.13	229566992	229569845	2.32382	0.0201351	0.15528	FALSE	FALSE	Trans (>250 kb)			0.0823649
ENSG00000100604	CHGA	14	q32.12	93389425	93401638	2.3231	0.020174	0.155526	FALSE	FALSE	Trans (>250 kb)			1.21066
ENSG00000100201	DDX17	22	q13.1	38879445	38903665	2.32273	0.0201936	0.155553	FALSE	FALSE	48908	rs5757135	0	7.13051
ENSG00000165238	WNK2	9	q22.31	95947198	96082854	2.32245	0.0202086	0.155601	FALSE	FALSE	Trans (>250 kb)			1.77898
ENSG00000237847	FAM231A	1	p36.13	16999498	17000007	2.32014	0.0203331	0.156237	FALSE	FALSE	Trans (>250 kb)			1.10393
ENSG00000084070	SMAP2	1	p34.2	40810522	40888998	2.31957	0.0203639	0.156397	FALSE	FALSE	Trans (>250 kb)			3.28359
ENSG00000139832	RAB20	13	q34	111175417	111214080	2.31941	0.0203727	0.156422	FALSE	FALSE	Trans (>250 kb)			2.56731
ENSG00000163399	ATP1A1	1	p13.1	116915290	116952883	2.31841	0.020427	0.156692	FALSE	FALSE	Trans (>250 kb)			1.144
ENSG00000144218	AFF3	2	q11.2	100162323	100759201	2.31808	0.0204447	0.156724	FALSE	FALSE	Trans (>250 kb)			2.76174
ENSG00000007171	NOS2	17	q11.2	26083792	26127525	2.31777	0.0204619	0.156724	FALSE	FALSE	Trans (>250 kb)			3.33463
ENSG00000169302	STK32A	5	q32	146614526	146767415	2.31737	0.0204835	0.156807	FALSE	FALSE	Trans (>250 kb)			1.83205
ENSG00000002746	HECW1	7	p14.1	43152198	43605600	2.31559	0.0205806	0.157219	FALSE	FALSE	Trans (>250 kb)			1.41036
ENSG00000101193	GID8	20	q13.33	61569471	61576996	2.31552	0.0205845	0.157219	FALSE	FALSE	32533	rs2295000	2.41566e-09	7.13051
ENSG00000167182	SP2	17	q21.32	45973516	46006323	2.31487	0.02062	0.157299	FALSE	FALSE	Trans (>250 kb)			1.71284
ENSG00000100325	ASCC2	22	q12.2	30184597	30234271	2.31475	0.0206268	0.157299	FALSE	FALSE	Trans (>250 kb)			1.88415
ENSG00000204128	C2orf72	2	q37.1	231902205	231914434	2.3145	0.0206401	0.157334	FALSE	FALSE	Trans (>250 kb)			1.03403
ENSG00000100146	SOX10	22	q13.1	38366693	38383429	2.31363	0.0206881	0.157627	FALSE	FALSE	Trans (>250 kb)			3.19338
ENSG00000133422	MORC2	22	q12.2	31321117	31364284	2.31321	0.0207113	0.157631	FALSE	FALSE	Trans (>250 kb)			1.13943
ENSG00000143226	FCGR2A	1	q23.3	161475220	161493803	2.3131	0.0207173	0.157631	FALSE	FALSE	Trans (>250 kb)			1.16994
ENSG00000126500	FLRT1	11	q13.1	63870660	63886645	2.31306	0.0207192	0.157631	FALSE	FALSE	Trans (>250 kb)			4.63094
ENSG00000150347	ARID5B	10	q21.2	63661059	63856703	2.31216	0.0207688	0.157853	FALSE	FALSE	Trans (>250 kb)			0.72508
ENSG00000255552	LY6G6E	6	p21.33	31679548	31681842	2.31201	0.0207769	0.157853	FALSE	FALSE	16591	rs805277	1.31281e-09	7.13051
ENSG00000119147	C2orf40	2	q12.2	106679702	106694615	2.31001	0.0208877	0.158429	FALSE	FALSE	Trans (>250 kb)			1.40462
ENSG00000143603	KCNN3	1	q21.3	154669931	154842756	2.30777	0.021012	0.159079	FALSE	FALSE	Trans (>250 kb)			4.65149
ENSG00000163947	ARHGEF3	3	p14.3	56761446	57113357	2.30656	0.0210792	0.159343	FALSE	FALSE	Trans (>250 kb)			3.0057
ENSG00000137872	SEMA6D	15	q21.1	47476298	48066420	2.30652	0.0210816	0.159343	FALSE	FALSE	Trans (>250 kb)			0.17833
ENSG00000175604	RP11-276H1.3	16	p13.13	12180603	12184159	2.30617	0.021101	0.1594	FALSE	FALSE	34048	rs350221	1.02621e-09	2.99441
ENSG00000181754	AMIGO1	1	p13.3	110046797	110052360	2.30599	0.0211114	0.159412	FALSE	FALSE	Trans (>250 kb)			5.32137
ENSG00000006128	TAC1	7	q21.3	97361220	97369784	2.30566	0.0211299	0.159431	FALSE	FALSE	Trans (>250 kb)			1.7277
ENSG00000172986	GXYLT2	3	p13	72937224	73047289	2.30407	0.0212186	0.159905	FALSE	FALSE	Trans (>250 kb)			3.27108
ENSG00000140522	RLBP1	15	q26.1	89753100	89764982	2.30364	0.0212429	0.159947	FALSE	FALSE	18809	rs28726123	0	7.13051
ENSG00000160111	CPAMD8	19	p13.11	17003758	17137625	2.30329	0.0212628	0.160011	FALSE	FALSE	Trans (>250 kb)			3.99009
ENSG00000180815	MAP3K15	X	p22.12	19378174	19533379	2.30303	0.0212772	0.160011	FALSE	FALSE	Trans (>250 kb)
ENSG00000135766	EGLN1	1	q42.2	231499497	231560790	2.30272	0.0212948	0.160011	FALSE	FALSE	Trans (>250 kb)			1.00185
ENSG00000197322	C17orf102	17	q12	32901142	32906388	2.30262	0.0213002	0.160011	FALSE	FALSE	Trans (>250 kb)			1.87681
ENSG00000154678	PDE1C	7	p14.3	31790793	32338941	2.30213	0.0213278	0.160151	FALSE	FALSE	Trans (>250 kb)			0.801387
ENSG00000116106	EPHA4	2	q36.1	222282747	222438922	2.30167	0.021354	0.160272	FALSE	FALSE	Trans (>250 kb)			2.75056
ENSG00000121068	TBX2	17	q23.2	59477257	59486827	2.30097	0.0213935	0.160343	FALSE	FALSE	Trans (>250 kb)			0.00106521
ENSG00000177453	NIM1K	5	p12	43192173	43280952	2.30085	0.0214004	0.160343	FALSE	FALSE	Trans (>250 kb)			2.5573
ENSG00000129152	MYOD1	11	p15.1	17741115	17743678	2.29937	0.021484	0.160836	FALSE	FALSE	Trans (>250 kb)			3.18169
ENSG00000168418	KCNG4	16	q24.1	84255823	84273356	2.29836	0.0215415	0.161069	FALSE	FALSE	Trans (>250 kb)			3.11117
ENSG00000213760	ATP6V1G2	6	p21.33	31512239	31516204	2.29779	0.0215737	0.161113	FALSE	FALSE	0	rs2071591	6.21281e-13	7.13051
ENSG00000184304	PRKD1	14	q12	30045687	30661104	2.29756	0.0215871	0.161158	FALSE	FALSE	Trans (>250 kb)			3.20162
ENSG00000153820	SPHKAP	2	q36.3	228844666	229046361	2.29725	0.0216042	0.161188	FALSE	FALSE	Trans (>250 kb)			0.503677
ENSG00000150625	GPM6A	4	q34.2	176554085	176923815	2.29686	0.021627	0.161231	FALSE	FALSE	Trans (>250 kb)			1.52549
ENSG00000125813	PAX1	20	p11.22	21686297	21696620	2.2965	0.0216472	0.161231	FALSE	FALSE	Trans (>250 kb)			1.75335
ENSG00000131864	USP29	19	q13.43	57630506	57643294	2.29573	0.0216914	0.161489	FALSE	FALSE	Trans (>250 kb)			2.5573
ENSG00000174282	ZBTB4	17	p13.1	7362685	7387582	2.29541	0.0217098	0.161528	FALSE	FALSE	Trans (>250 kb)			3.04205
ENSG00000186407	CD300E	17	q25.1	72606026	72619897	2.2952	0.0217218	0.161528	FALSE	FALSE	Trans (>250 kb)			0.747761
ENSG00000242259	C22orf39	22	q11.21	19338891	19435755	2.29511	0.0217266	0.161528	FALSE	FALSE	Trans (>250 kb)			5.30707
ENSG00000170915	PAQR8	6	p12.2	52226219	52272575	2.29403	0.0217888	0.161693	FALSE	FALSE	Trans (>250 kb)			0.233635
ENSG00000140829	DHX38	16	q22.2	72127461	72146811	2.29361	0.021813	0.161759	FALSE	FALSE	Trans (>250 kb)			1.75044
ENSG00000163516	ANKZF1	2	q35	220094479	220101391	2.29303	0.0218463	0.161869	FALSE	FALSE	Trans (>250 kb)			5.63524
ENSG00000133317	LGALS12	11	q12.3	63273556	63284246	2.29021	0.0220093	0.162538	FALSE	FALSE	Trans (>250 kb)			2.70897
ENSG00000090238	YPEL3	16	p11.2	30103635	30108236	2.29015	0.0220125	0.162538	FALSE	FALSE	Trans (>250 kb)			2.03704
ENSG00000151033	LYZL2	10	p11.23	30900718	30918691	2.28796	0.02214	0.16329	FALSE	FALSE	Trans (>250 kb)			2.48794
ENSG00000074755	ZZEF1	17	p13.2	3907739	4046314	2.2875	0.0221669	0.163389	FALSE	FALSE	Trans (>250 kb)			1.29613
ENSG00000203879	GDI1	X	q28	153665266	153671814	2.28522	0.0223	0.164111	FALSE	FALSE	Trans (>250 kb)
ENSG00000041515	MYO16	13	q33.3	109248500	109860355	2.28425	0.0223569	0.164394	FALSE	FALSE	Trans (>250 kb)			3.89759
ENSG00000154229	PRKCA	17	q24.2	64298754	64806861	2.28409	0.0223661	0.164394	FALSE	FALSE	Trans (>250 kb)			3.32278
ENSG00000169116	PARM1	4	q13.3	75858305	75975325	2.28393	0.0223757	0.164394	FALSE	FALSE	Trans (>250 kb)			5.61806
ENSG00000155876	RRAGA	9	p22.1	19049372	19051019	2.2837	0.0223889	0.164419	FALSE	FALSE	Trans (>250 kb)			1.08953
ENSG00000182264	IZUMO1	19	q13.33	49244109	49250166	2.28186	0.0224977	0.164945	FALSE	FALSE	Trans (>250 kb)			0.103384
ENSG00000173402	DAG1	3	p21.31	49506146	49573048	2.28024	0.0225934	0.16536	FALSE	FALSE	Trans (>250 kb)			4.18806
ENSG00000100504	PYGL	14	q22.1	51324609	51411454	2.28019	0.0225962	0.16536	FALSE	FALSE	Trans (>250 kb)			1.97256
ENSG00000112319	EYA4	6	q23.2	133561736	133853258	2.27993	0.0226117	0.165413	FALSE	FALSE	Trans (>250 kb)			1.79444
ENSG00000206203	TSSK2	22	q11.21	19118321	19120134	2.27871	0.0226844	0.165774	FALSE	FALSE	Trans (>250 kb)			1.92408
ENSG00000179057	IGSF22	11	p15.1	18725852	18747777	2.27768	0.0227457	0.165914	FALSE	FALSE	Trans (>250 kb)			2.36054
ENSG00000130294	KIF1A	2	q37.3	241653181	241759725	2.27761	0.0227496	0.165914	FALSE	FALSE	Trans (>250 kb)			1.93374
ENSG00000147724	FAM135B	8	q24.23	139142266	139509065	2.2774	0.0227625	0.165914	FALSE	FALSE	Trans (>250 kb)			3.11117
ENSG00000240771	ARHGEF25	12	q13.3	58003963	58013162	2.27736	0.0227647	0.165914	FALSE	FALSE	Trans (>250 kb)			5.13184
ENSG00000176294	OR4N2	14	q11.2	20187174	20296531	2.27543	0.0228801	0.166703	FALSE	FALSE	Trans (>250 kb)
ENSG00000104435	STMN2	8	q21.13	80523049	80578410	2.27492	0.0229106	0.166799	FALSE	FALSE	Trans (>250 kb)			0.0413043
ENSG00000078898	BPIFB2	20	q11.21	31595406	31611515	2.27462	0.0229288	0.166811	FALSE	FALSE	Trans (>250 kb)			2.1113
ENSG00000147421	HMBOX1	8	p21.1	28747911	28922281	2.27301	0.0230253	0.167407	FALSE	FALSE	Trans (>250 kb)			2.85902
ENSG00000118432	CNR1	6	q15	88849583	88876078	2.27266	0.0230465	0.167483	FALSE	FALSE	Trans (>250 kb)			3.56003
ENSG00000172164	SNTB1	8	q24.12	121547985	121825513	2.27012	0.0232006	0.168088	FALSE	FALSE	Trans (>250 kb)			0.470516
ENSG00000087274	ADD1	4	p16.3	2845584	2931803	2.27005	0.0232044	0.168088	FALSE	FALSE	Trans (>250 kb)			0.0173575
ENSG00000166272	WBP1L	10	q24.32	104503727	104576021	2.26939	0.0232447	0.168268	FALSE	FALSE	98337	rs7924072	2.10627e-08	7.05746
ENSG00000105675	ATP4A	19	q13.12	36040945	36054560	2.26904	0.0232658	0.168296	FALSE	FALSE	Trans (>250 kb)			1.22885
ENSG00000175899	A2M	12	p13.31	9220260	9268825	2.26783	0.0233396	0.168626	FALSE	FALSE	Trans (>250 kb)
ENSG00000187140	FOXD3	1	p31.3	63788730	63790797	2.26661	0.0234138	0.169009	FALSE	FALSE	Trans (>250 kb)			4.57637
ENSG00000172458	IL17D	13	q12.11	21276266	21297237	2.266	0.0234516	0.169061	FALSE	FALSE	Trans (>250 kb)			0.547564
ENSG00000152093	CFC1B	2	q21.1	131278770	131285579	2.26564	0.0234737	0.169164	FALSE	FALSE	Trans (>250 kb)
ENSG00000168175	MAPK1IP1L	14	q22.3	55518349	55536910	2.26414	0.0235657	0.169441	FALSE	FALSE	Trans (>250 kb)			2.11363
ENSG00000233670	PIRT	17	p12	10725792	10741762	2.26378	0.0235876	0.169441	FALSE	FALSE	Trans (>250 kb)			2.19384
ENSG00000173473	SMARCC1	3	p21.31	47626762	47823596	2.2631	0.0236298	0.169547	FALSE	FALSE	Trans (>250 kb)			3.31036
ENSG00000126785	RHOJ	14	q23.2	63670832	63759937	2.26229	0.0236794	0.169639	FALSE	FALSE	Trans (>250 kb)			2.94308
ENSG00000164683	HEY1	8	q21.13	80676245	80680098	2.26185	0.0237067	0.169639	FALSE	FALSE	Trans (>250 kb)			2.40104
ENSG00000186765	FSCN2	17	q25.3	79495422	79504156	2.26185	0.0237067	0.169639	FALSE	FALSE	Trans (>250 kb)			5.38983
ENSG00000108953	YWHAE	17	p13.3	1247566	1303672	2.26181	0.0237089	0.169639	FALSE	FALSE	Trans (>250 kb)			6.36453
ENSG00000162825	NBPF8	1	q21.1	144146808	144224481	2.26133	0.0237391	0.169791	FALSE	FALSE	Trans (>250 kb)
ENSG00000139567	ACVRL1	12	q13.13	52300692	52317145	2.26037	0.0237986	0.169993	FALSE	FALSE	Trans (>250 kb)			3.68031
ENSG00000182230	FAM153B	5	q35.2	175487692	175559261	2.26033	0.0238009	0.169993	FALSE	FALSE	Trans (>250 kb)			0.0404263
ENSG00000173812	EIF1	17	q21.2	39845137	39848920	2.26023	0.0238072	0.169993	FALSE	FALSE	Trans (>250 kb)			0.72508
ENSG00000151067	CACNA1C	12	p13.33	2079952	2802108	2.25963	0.0238445	0.170054	FALSE	FALSE	Trans (>250 kb)			4.78034
ENSG00000070915	SLC12A3	16	q13	56899119	56949762	2.25955	0.0238491	0.170054	FALSE	FALSE	Trans (>250 kb)			2.06687
ENSG00000188859	FAM78B	1	q24.1	166026674	166136206	2.25889	0.0238903	0.170186	FALSE	FALSE	Trans (>250 kb)			3.31036
ENSG00000203661	OR2T5	1	q44	248651885	248652898	2.25819	0.023934	0.170186	FALSE	FALSE	Trans (>250 kb)			0.00219308
ENSG00000055609	KMT2C	7	q36.1	151832010	152133090	2.25808	0.0239409	0.170186	FALSE	FALSE	Trans (>250 kb)			2.85163
ENSG00000158859	ADAMTS4	1	q23.3	161154098	161168846	2.25797	0.0239477	0.170186	FALSE	FALSE	Trans (>250 kb)			0.588057
ENSG00000100156	SLC16A8	22	q13.1	38474141	38480100	2.25757	0.0239726	0.170186	FALSE	FALSE	Trans (>250 kb)			2.54753
ENSG00000083168	KAT6A	8	p11.21	41786997	41909508	2.25734	0.0239867	0.170186	FALSE	FALSE	Trans (>250 kb)			1.3382
ENSG00000216649	GAGE12E	X	p11.23	49315936	49323252	2.25719	0.0239962	0.170211	FALSE	FALSE	Trans (>250 kb)
ENSG00000008056	SYN1	X	p11.23	47431303	47479252	2.25539	0.0241087	0.170836	FALSE	FALSE	Trans (>250 kb)
ENSG00000124440	HIF3A	19	q13.32	46800303	46846690	2.25512	0.024126	0.170836	FALSE	FALSE	Trans (>250 kb)			2.46117
ENSG00000198794	SCAMP5	15	q24.2	75249560	75313837	2.25505	0.0241303	0.170836	FALSE	FALSE	Trans (>250 kb)			2.25477
ENSG00000139908	TSSK4	14	q12	24674903	24677568	2.255	0.0241335	0.170836	FALSE	FALSE	Trans (>250 kb)			0.927986
ENSG00000107562	CXCL12	10	q11.21	44793038	44881941	2.2546	0.0241584	0.170957	FALSE	FALSE	Trans (>250 kb)			6.14294
ENSG00000049239	H6PD	1	p36.22	9294834	9331396	2.2531	0.0242531	0.171294	FALSE	FALSE	Trans (>250 kb)			1.83071
ENSG00000086967	MYBPC2	19	q13.33	50936160	50969578	2.25301	0.0242582	0.171294	FALSE	FALSE	Trans (>250 kb)			0.358355
ENSG00000187082	DEFB106B	8	p23.1	7340026	7343922	2.25139	0.0243608	0.171817	FALSE	FALSE	Trans (>250 kb)
ENSG00000105143	SLC1A6	19	p13.12	15060846	15133802	2.2507	0.0244046	0.17209	FALSE	FALSE	Trans (>250 kb)			2.7344
ENSG00000154359	LONRF1	8	p23.1	12579403	12613582	2.25014	0.0244403	0.172258	FALSE	FALSE	Trans (>250 kb)			1.96129
ENSG00000103047	TANGO6	16	q22.1	68877507	69119083	2.24991	0.0244546	0.172258	FALSE	FALSE	Trans (>250 kb)			1.42473
ENSG00000166816	LDHD	16	q23.1	75145758	75150669	2.24951	0.02448	0.172378	FALSE	FALSE	Trans (>250 kb)			0.0139735
ENSG00000151025	GPR158	10	p12.1	25463991	25891155	2.24908	0.0245076	0.17243	FALSE	FALSE	Trans (>250 kb)			3.5983
ENSG00000065717	TLE2	19	p13.3	2997636	3047633	2.24866	0.024534	0.172557	FALSE	FALSE	Trans (>250 kb)			4.43348
ENSG00000131126	TEX101	19	q13.31	43905648	43922763	2.24835	0.0245537	0.172604	FALSE	FALSE	Trans (>250 kb)			1.82871
ENSG00000160191	PDE9A	21	q22.3	44073746	44195619	2.2479	0.0245825	0.17262	FALSE	FALSE	Trans (>250 kb)			3.98785
ENSG00000146938	NLGN4X	X	p22.31	5758678	6146904	2.24765	0.0245985	0.17262	FALSE	FALSE	Trans (>250 kb)
ENSG00000131149	GSE1	16	q24.1	85645015	85709810	2.24756	0.0246043	0.17262	FALSE	FALSE	Trans (>250 kb)			1.92328
ENSG00000170653	ATF7	12	q13.13	53901640	54020199	2.24752	0.0246066	0.17262	FALSE	FALSE	Trans (>250 kb)			1.66737
ENSG00000133606	MKRN1	7	q34	140152840	140179369	2.24689	0.0246472	0.172846	FALSE	FALSE	Trans (>250 kb)			4.10582
ENSG00000163993	S100P	4	p16.1	6694796	6698897	2.24611	0.0246969	0.172999	FALSE	FALSE	Trans (>250 kb)			2.67159
ENSG00000272573	MUSTN1	3	p21.1	52867130	52869235	2.24608	0.0246986	0.172999	FALSE	FALSE	Trans (>250 kb)			3.54131
ENSG00000064309	CDON	11	q24.2	125825691	125933230	2.24547	0.0247379	0.173155	FALSE	FALSE	Trans (>250 kb)			3.84819
ENSG00000135638	EMX1	2	p13.2	73143389	73162020	2.24441	0.0248063	0.173425	FALSE	FALSE	Trans (>250 kb)			2.20796
ENSG00000162490	DRAXIN	1	p36.22	11751786	11785914	2.24417	0.0248215	0.173425	FALSE	FALSE	Trans (>250 kb)			2.62958
ENSG00000129682	FGF13	X	q27.1	137713735	138304939	2.24287	0.024905	0.17365	FALSE	FALSE	Trans (>250 kb)
ENSG00000075461	CACNG4	17	q24.2	64961026	65029514	2.24268	0.0249172	0.17365	FALSE	FALSE	Trans (>250 kb)			2.17611
ENSG00000119711	ALDH6A1	14	q24.3	74523553	74551196	2.2426	0.0249228	0.17365	FALSE	FALSE	Trans (>250 kb)			1.46641
ENSG00000099910	KLHL22	22	q11.21	20783528	20850170	2.2421	0.0249551	0.1738	FALSE	FALSE	Trans (>250 kb)			5.95778
ENSG00000172995	ARPP21	3	p22.3	35680437	35835988	2.24062	0.0250507	0.174198	FALSE	FALSE	Trans (>250 kb)			4.3327
ENSG00000215475	SIAH3	13	q14.13	46354405	46425871	2.24037	0.0250667	0.174249	FALSE	FALSE	Trans (>250 kb)			0.369602
ENSG00000103355	PRSS33	16	p13.3	2833954	2837949	2.23995	0.0250941	0.174294	FALSE	FALSE	Trans (>250 kb)			1.84085
ENSG00000149571	KIRREL3	11	q24.2	126293254	126873355	2.23944	0.0251272	0.174294	FALSE	FALSE	Trans (>250 kb)			5.45131
ENSG00000126262	FFAR2	19	q13.12	35934809	35942669	2.23892	0.0251612	0.174294	FALSE	FALSE	Trans (>250 kb)			0.249764
ENSG00000188916	FAM196A	10	q26.2	128933694	128994422	2.23887	0.0251642	0.174294	FALSE	FALSE	Trans (>250 kb)			0.806581
ENSG00000149150	SLC43A1	11	q12.1	57252007	57283259	2.23494	0.0254214	0.175348	FALSE	FALSE	Trans (>250 kb)			0.501118
ENSG00000115266	APC2	19	p13.3	1446300	1473243	2.23463	0.0254418	0.175357	FALSE	FALSE	Trans (>250 kb)			0.982777
ENSG00000204843	DCTN1	2	p13.1	74588281	74619214	2.23454	0.0254478	0.175357	FALSE	FALSE	Trans (>250 kb)			2.2827
ENSG00000138439	FAM117B	2	q33.2	203499901	203634480	2.23402	0.0254817	0.17547	FALSE	FALSE	Trans (>250 kb)			5.09693
ENSG00000067596	DHX8	17	q21.31	41561233	41621831	2.23337	0.0255243	0.175617	FALSE	FALSE	86154	rs12450913	3.64188e-09	0.655262
ENSG00000186150	UBL4B	1	p13.3	110655062	110656569	2.23332	0.0255281	0.175617	FALSE	FALSE	Trans (>250 kb)			0.622677
ENSG00000075413	MARK3	14	q32.32	103851729	103970168	2.23288	0.0255568	0.175654	FALSE	FALSE	Trans (>250 kb)			1.59443
ENSG00000130304	SLC27A1	19	p13.11	17579578	17616977	2.23271	0.0255679	0.175654	FALSE	FALSE	Trans (>250 kb)			2.70408
ENSG00000169676	DRD5	4	p16.1	9783258	9785632	2.23154	0.0256453	0.175981	FALSE	FALSE	Trans (>250 kb)			4.2299
ENSG00000123144	C19orf43	19	p13.2	12841454	12845589	2.23145	0.0256516	0.175981	FALSE	FALSE	Trans (>250 kb)			3.11117
ENSG00000104722	NEFM	8	p21.2	24770525	24776607	2.23118	0.0256691	0.175981	FALSE	FALSE	Trans (>250 kb)			3.9636
ENSG00000136828	RALGPS1	9	q33.3	129677053	129985445	2.23107	0.0256763	0.175981	FALSE	FALSE	Trans (>250 kb)			0.0635167
ENSG00000067445	TRO	X	p11.21	54946895	54957864	2.23045	0.0257175	0.176058	FALSE	FALSE	Trans (>250 kb)
ENSG00000047849	MAP4	3	p21.31	47892182	48130769	2.23025	0.0257311	0.176101	FALSE	FALSE	Trans (>250 kb)			1.7845
ENSG00000172803	SNX32	11	q13.1	65601112	65624367	2.22869	0.0258347	0.176718	FALSE	FALSE	Trans (>250 kb)			2.72402
ENSG00000108468	CBX1	17	q21.32	46147414	46178883	2.22823	0.025865	0.176842	FALSE	FALSE	Trans (>250 kb)			1.21379
ENSG00000163220	S100A9	1	q21.3	153330330	153333503	2.22774	0.0258981	0.177005	FALSE	FALSE	Trans (>250 kb)			2.88216
ENSG00000152377	SPOCK1	5	q31.2	136310987	136934068	2.22752	0.0259123	0.177044	FALSE	FALSE	Trans (>250 kb)			4.06457
ENSG00000224389	C4B	6	p21.33	31982539	32003195	2.22701	0.0259469	0.177058	FALSE	FALSE	11633	rs433061	1.22125e-15	7.13051
ENSG00000072182	ASIC4	2	q35	220378892	220403494	2.227	0.025947	0.177058	FALSE	FALSE	Trans (>250 kb)			2.63761
ENSG00000154478	GPR26	10	q26.13	125425871	125454123	2.22698	0.0259486	0.177058	FALSE	FALSE	Trans (>250 kb)			1.9877
ENSG00000123901	GPR83	11	q21	94110477	94134585	2.22692	0.0259526	0.177058	FALSE	FALSE	Trans (>250 kb)			1.02107
ENSG00000135437	RDH5	12	q13.2	56114151	56118489	2.22661	0.0259735	0.177152	FALSE	FALSE	Trans (>250 kb)			0.301054
ENSG00000116396	KCNC4	1	p13.3	110753965	110825722	2.22561	0.0260404	0.177467	FALSE	FALSE	Trans (>250 kb)			1.52149
ENSG00000157890	MEGF11	15	q22.31	66187417	66546085	2.22532	0.0260596	0.177493	FALSE	FALSE	Trans (>250 kb)			5.45131
ENSG00000130035	GALNT8	12	p13.32	4829507	4960277	2.22472	0.0260997	0.177653	FALSE	FALSE	Trans (>250 kb)			3.68419
ENSG00000157119	KLHL40	3	p22.1	42727011	42734036	2.22425	0.0261315	0.177822	FALSE	FALSE	Trans (>250 kb)			1.31256
ENSG00000146950	SHROOM2	X	p22.2	9754496	9917483	2.22379	0.0261625	0.177962	FALSE	FALSE	Trans (>250 kb)
ENSG00000146678	IGFBP1	7	p12.3	45927956	45933267	2.22352	0.0261807	0.177962	FALSE	FALSE	15427	rs6949434	3.91863e-08	7.13051
ENSG00000103184	SEC14L5	16	p13.3	5008318	5069159	2.22348	0.0261833	0.177962	FALSE	FALSE	Trans (>250 kb)			2.26606
ENSG00000157654	PALM2-AKAP2	9	q31.3	112542589	112934792	2.22283	0.0262271	0.178125	FALSE	FALSE	Trans (>250 kb)			1.51042
ENSG00000182218	HHIPL1	14	q32.2	100111447	100146906	2.22241	0.0262557	0.178192	FALSE	FALSE	Trans (>250 kb)			2.06687
ENSG00000152642	GPD1L	3	p22.3	32147181	32210205	2.2223	0.0262633	0.178192	FALSE	FALSE	Trans (>250 kb)			1.14063
ENSG00000149451	ADAM33	20	p13	3648612	3662893	2.22195	0.0262869	0.178275	FALSE	FALSE	Trans (>250 kb)			0.079096
ENSG00000169006	NTSR2	2	p25.1	11798304	11810290	2.22169	0.0263045	0.1783	FALSE	FALSE	Trans (>250 kb)			3.68031
ENSG00000131711	MAP1B	5	q13.2	71403061	71505395	2.21989	0.0264259	0.17879	FALSE	FALSE	Trans (>250 kb)			0.0370402
ENSG00000264364	DYNLL2	17	q22	56160776	56172897	2.21934	0.0264634	0.178921	FALSE	FALSE	Trans (>250 kb)			3.54392
ENSG00000177051	FBXO46	19	q13.32	46213887	46234162	2.21933	0.0264642	0.178921	FALSE	FALSE	Trans (>250 kb)			2.96268
ENSG00000185453	C19orf68	19	q13.33	48673949	48700877	2.21867	0.0265093	0.179167	FALSE	FALSE	Trans (>250 kb)			2.00144
ENSG00000172137	CALB2	16	q22.2	71392616	71424341	2.2184	0.0265275	0.179212	FALSE	FALSE	Trans (>250 kb)			1.13369
ENSG00000089250	NOS1	12	q24.22	117645947	117889975	2.2171	0.0266166	0.179561	FALSE	FALSE	Trans (>250 kb)			2.32732
ENSG00000183979	NPB	17	q25.3	79858621	79860781	2.21646	0.0266601	0.179561	FALSE	FALSE	Trans (>250 kb)			0.679059
ENSG00000008226	DLEC1	3	p22.2	38080696	38165516	2.21501	0.0267596	0.18001	FALSE	FALSE	Trans (>250 kb)			2.59536
ENSG00000178233	TMEM151B	6	p21.1	44238203	44275243	2.21441	0.0268007	0.180211	FALSE	FALSE	Trans (>250 kb)			1.8916
ENSG00000160584	SIK3	11	q23.3	116714118	116969153	2.21411	0.0268215	0.180289	FALSE	FALSE	Trans (>250 kb)			0.0862636
ENSG00000139970	RTN1	14	q23.1	60062694	60337684	2.21378	0.0268442	0.180336	FALSE	FALSE	Trans (>250 kb)			1.38604
ENSG00000134830	C5AR2	19	q13.32	47835404	47846606	2.21304	0.026895	0.18038	FALSE	FALSE	Trans (>250 kb)			0.332018
ENSG00000177731	FLII	17	p11.2	18148150	18162230	2.2124	0.0269388	0.180603	FALSE	FALSE	Trans (>250 kb)			0.259732
ENSG00000132170	PPARG	3	p25.2	12328867	12475855	2.21174	0.0269847	0.180659	FALSE	FALSE	Trans (>250 kb)			4.914
ENSG00000235568	NFAM1	22	q13.2	42776416	42828401	2.2117	0.0269876	0.180659	FALSE	FALSE	Trans (>250 kb)			1.04826
ENSG00000119522	DENND1A	9	q33.3	126141933	126692431	2.21155	0.026998	0.180659	FALSE	FALSE	0	rs7042633	3.9536e-09	5.33307
ENSG00000103994	ZNF106	15	q15.1	42705021	42783321	2.21145	0.027005	0.180659	FALSE	FALSE	Trans (>250 kb)			3.47445
ENSG00000175497	DPP10	2	q14.1	115199876	116603328	2.2102	0.027091	0.180979	FALSE	FALSE	Trans (>250 kb)			4.90172
ENSG00000174948	GPR149	3	q25.2	154055461	154147504	2.20974	0.0271231	0.181049	FALSE	FALSE	Trans (>250 kb)			2.52564
ENSG00000084734	GCKR	2	p23.3	27719709	27746554	2.20961	0.0271321	0.181059	FALSE	FALSE	0	rs780093	2.99316e-10	7.13051
ENSG00000112964	GHR	5	p13.1	42423879	42721979	2.20744	0.0272834	0.181877	FALSE	FALSE	Trans (>250 kb)			3.87153
ENSG00000103375	AQP8	16	p12.1	25227052	25240261	2.2067	0.0273349	0.182071	FALSE	FALSE	Trans (>250 kb)			0.0114669
ENSG00000260286	C6orf229	6	p22.3	24797549	24799117	2.2048	0.0274683	0.182668	FALSE	FALSE	Trans (>250 kb)			0.889168
ENSG00000182240	BACE2	21	q22.2	42539728	42654445	2.20444	0.0274935	0.182774	FALSE	FALSE	Trans (>250 kb)			1.82076
ENSG00000141485	SLC13A5	17	p13.1	6588032	6616886	2.20436	0.0274992	0.182774	FALSE	FALSE	Trans (>250 kb)			4.88969
ENSG00000118729	CASQ2	1	p13.1	116242628	116311402	2.20405	0.0275209	0.182853	FALSE	FALSE	Trans (>250 kb)			3.09708
ENSG00000205683	DPF3	14	q24.2	73086004	73360809	2.20368	0.0275467	0.18286	FALSE	FALSE	Trans (>250 kb)			1.72715
ENSG00000134871	COL4A2	13	q34	110958159	111165374	2.20356	0.0275556	0.18286	FALSE	FALSE	Trans (>250 kb)			4.76916
ENSG00000163815	CLEC3B	3	p21.31	45043040	45077563	2.20345	0.0275634	0.182872	FALSE	FALSE	Trans (>250 kb)			1.56733
ENSG00000169507	SLC38A11	2	q24.3	165752696	165812035	2.20207	0.0276605	0.18335	FALSE	FALSE	Trans (>250 kb)			0.113216
ENSG00000080845	DLGAP4	20	q11.23	34894258	35157040	2.20201	0.0276647	0.18335	FALSE	FALSE	Trans (>250 kb)			4.22893
ENSG00000153266	FEZF2	3	p14.2	62355356	62359999	2.20004	0.0278039	0.183987	FALSE	FALSE	Trans (>250 kb)			3.55868
ENSG00000215906	LACTBL1	1	p36.12	23279536	23291831	2.19991	0.0278131	0.183987	FALSE	FALSE	Trans (>250 kb)			0.0909186
ENSG00000161509	GRIN2C	17	q25.1	72838162	72857627	2.19841	0.0279202	0.184488	FALSE	FALSE	Trans (>250 kb)			4.79772
ENSG00000198756	COLGALT2	1	q25.3	183898796	184006863	2.19824	0.0279322	0.184488	FALSE	FALSE	Trans (>250 kb)			2.09867
ENSG00000147439	BIN3	8	p21.3	22477931	22526661	2.19666	0.0280449	0.184885	FALSE	FALSE	Trans (>250 kb)			4.16526
ENSG00000100347	SAMM50	22	q13.31	44351301	44406411	2.19643	0.028061	0.184885	FALSE	FALSE	Trans (>250 kb)			2.42169
ENSG00000122367	LDB3	10	q23.2	88428206	88495825	2.19643	0.0280611	0.184885	FALSE	FALSE	Trans (>250 kb)			1.08049
ENSG00000133687	TMTC1	12	p11.22	29653773	29937692	2.19642	0.0280617	0.184885	FALSE	FALSE	Trans (>250 kb)			5.16724
ENSG00000213699	SLC35F6	2	p23.3	26987152	27004099	2.19642	0.0280619	0.184885	FALSE	FALSE	Trans (>250 kb)			2.02716
ENSG00000170832	USP32	17	q23.2	58256455	58499831	2.19553	0.0281253	0.18507	FALSE	FALSE	Trans (>250 kb)			0.199507
ENSG00000173546	CSPG4	15	q24.2	75966663	76005189	2.19512	0.0281552	0.185191	FALSE	FALSE	Trans (>250 kb)			0.954134
ENSG00000100897	DCAF11	14	q11.2	24583404	24594451	2.19283	0.0283194	0.185831	FALSE	FALSE	Trans (>250 kb)			2.94308
ENSG00000063046	EIF4B	12	q13.13	53399942	53435993	2.19275	0.0283254	0.185831	FALSE	FALSE	Trans (>250 kb)			0.0661539
ENSG00000145888	GLRA1	5	q33.1	151202074	151304403	2.19253	0.0283413	0.185831	FALSE	FALSE	Trans (>250 kb)			1.99773
ENSG00000112309	B3GAT2	6	q13	71566382	71666741	2.19197	0.0283813	0.185953	FALSE	FALSE	Trans (>250 kb)			3.5942
ENSG00000204305	AGER	6	p21.32	32148745	32152101	2.1916	0.0284087	0.186054	FALSE	FALSE	341	rs1800625	1.65901e-12	7.13051
ENSG00000197410	DCHS2	4	q31.3	155153399	155412930	2.19115	0.0284409	0.186139	FALSE	FALSE	Trans (>250 kb)			1.81163
ENSG00000188167	TMPPE	3	p22.3	33131913	33138293	2.19111	0.0284436	0.186139	FALSE	FALSE	Trans (>250 kb)			1.82076
ENSG00000156675	RAB11FIP1	8	p11.23	37716136	37756985	2.19085	0.0284626	0.186139	FALSE	FALSE	0	rs1054748	2.64775e-08	7.13051
ENSG00000184271	POU6F1	12	q13.13	51580719	51611477	2.18937	0.0285696	0.186487	FALSE	FALSE	Trans (>250 kb)			0.561741
ENSG00000099864	PALM	19	p13.3	708953	748329	2.18923	0.0285799	0.186487	FALSE	FALSE	200203	rs2238577	7.52408e-09	2.39659
ENSG00000103381	CPPED1	16	p13.12	12756919	12897874	2.18882	0.0286103	0.186487	FALSE	FALSE	Trans (>250 kb)			3.8296
ENSG00000162944	RFTN2	2	q33.1	198432948	198540769	2.18836	0.0286435	0.186487	FALSE	FALSE	Trans (>250 kb)			1.06005
ENSG00000020181	GPR124	8	p11.23	37641709	37702414	2.18827	0.02865	0.186487	FALSE	FALSE	0	rs10102577	3.36933e-10	5.45131
ENSG00000100968	NFATC4	14	q12	24834879	24848810	2.18807	0.0286645	0.186504	FALSE	FALSE	Trans (>250 kb)			0.990115
ENSG00000188056	TREML4	6	p21.1	41196062	41206620	2.18775	0.0286876	0.186523	FALSE	FALSE	Trans (>250 kb)			1.8603
ENSG00000130522	JUND	19	p13.11	18390563	18392432	2.18759	0.0286991	0.186524	FALSE	FALSE	Trans (>250 kb)			0.0666563
ENSG00000126746	ZNF384	12	p13.31	6775643	6798738	2.18659	0.0287722	0.186893	FALSE	FALSE	Trans (>250 kb)			1.83407
ENSG00000161939	RNASEK-C17orf49	17	p13.1	6915954	6920839	2.18624	0.0287978	0.186993	FALSE	FALSE	Trans (>250 kb)			2.15137
ENSG00000164047	CAMP	3	p21.31	48264837	48266981	2.18591	0.0288221	0.187128	FALSE	FALSE	Trans (>250 kb)			2.55076
ENSG00000014257	ACPP	3	q22.1	132036211	132087142	2.1856	0.0288452	0.187172	FALSE	FALSE	Trans (>250 kb)			2.40781
ENSG00000008516	MMP25	16	p13.3	3096682	3110727	2.18494	0.0288931	0.187445	FALSE	FALSE	Trans (>250 kb)			2.61783
ENSG00000130876	SLC7A10	19	q13.11	33699570	33716756	2.18482	0.0289021	0.187446	FALSE	FALSE	Trans (>250 kb)			0.998745
ENSG00000070808	CAMK2A	5	q32	149599054	149669854	2.18463	0.0289163	0.18747	FALSE	FALSE	Trans (>250 kb)			1.75102
ENSG00000134198	TSPAN2	1	p13.2	115590632	115632121	2.18304	0.029033	0.188084	FALSE	FALSE	Trans (>250 kb)			3.74772
ENSG00000270033	RP11-51L5.7	17	q23.2	60349848	60360276	2.18187	0.0291191	0.188349	FALSE	FALSE	Trans (>250 kb)			0.449065
ENSG00000231672	DIRC3	2	q35	218148742	218621316	2.18177	0.0291264	0.188349	FALSE	FALSE	Trans (>250 kb)			3.32278
ENSG00000063015	SEZ6	17	q11.2	27281919	27333458	2.18175	0.0291282	0.188349	FALSE	FALSE	Trans (>250 kb)			3.36725
ENSG00000174226	SNX31	8	q22.3	101585116	101675643	2.18006	0.0292533	0.188952	FALSE	FALSE	Trans (>250 kb)			0.444081
ENSG00000134184	GSTM1	1	p13.3	110230436	110251661	2.17979	0.0292732	0.189018	FALSE	FALSE	Trans (>250 kb)			5.00448
ENSG00000242173	ARHGDIG	16	p13.3	318726	333003	2.17969	0.0292807	0.189018	FALSE	FALSE	Trans (>250 kb)			2.11834
ENSG00000165821	SALL2	14	q11.2	21989232	22005350	2.17916	0.02932	0.189126	FALSE	FALSE	Trans (>250 kb)			6.02021
ENSG00000116132	PRRX1	1	q24.2	170631869	170708560	2.17777	0.0294231	0.189479	FALSE	FALSE	Trans (>250 kb)			3.22389
ENSG00000072501	SMC1A	X	p11.22	53401070	53449677	2.17744	0.0294477	0.189564	FALSE	FALSE	Trans (>250 kb)
ENSG00000092964	DPYSL2	8	p21.2	26371791	26515694	2.17564	0.0295818	0.190205	FALSE	FALSE	Trans (>250 kb)			1.72492
ENSG00000196990	FAM163B	9	q34.2	136444079	136451319	2.17511	0.0296218	0.190419	FALSE	FALSE	Trans (>250 kb)			1.53437
ENSG00000100813	ACIN1	14	q11.2	23527773	23564823	2.174	0.0297054	0.190805	FALSE	FALSE	Trans (>250 kb)			1.95702
ENSG00000100226	GTPBP1	22	q13.1	39101728	39134304	2.17327	0.0297597	0.191045	FALSE	FALSE	0	rs9835	2.33147e-15	7.13051
ENSG00000206532	RP11-553A10.1	3	q13.13	110607231	110612323	2.17308	0.0297739	0.191061	FALSE	FALSE	Trans (>250 kb)			0.624961
ENSG00000188162	OTOG	11	p15.1	17568920	17668697	2.17271	0.0298018	0.191174	FALSE	FALSE	Trans (>250 kb)			3.65271
ENSG00000182255	KCNA4	11	p14.1	30031288	30038570	2.1723	0.0298328	0.191316	FALSE	FALSE	Trans (>250 kb)			7.13051
ENSG00000137161	CNPY3	6	p21.1	42896938	42907025	2.17155	0.0298893	0.191575	FALSE	FALSE	Trans (>250 kb)			2.7852
ENSG00000196361	ELAVL3	19	p13.2	11562141	11591861	2.17148	0.0298952	0.191575	FALSE	FALSE	Trans (>250 kb)			5.69086
ENSG00000116690	PRG4	1	q31.1	186265405	186283694	2.17111	0.0299225	0.191727	FALSE	FALSE	Trans (>250 kb)			3.09708
ENSG00000062716	VMP1	17	q23.1	57784553	57919616	2.17071	0.0299534	0.191852	FALSE	FALSE	Trans (>250 kb)			0.636581
ENSG00000226397	C12orf77	12	p12.1	25146358	25150453	2.17054	0.0299662	0.191852	FALSE	FALSE	Trans (>250 kb)			2.41239
ENSG00000176909	MAMSTR	19	q13.33	49215999	49222978	2.16999	0.0300073	0.191852	FALSE	FALSE	Trans (>250 kb)			0.0198643
ENSG00000095059	DHPS	19	p13.2	12786531	12792716	2.16995	0.0300107	0.191852	FALSE	FALSE	Trans (>250 kb)			3.0057
ENSG00000120262	CCDC170	6	q25.1	151815165	151942328	2.16863	0.0301105	0.192392	FALSE	FALSE	Trans (>250 kb)			3.50562
ENSG00000169083	AR	X	q12	66764465	66950461	2.16805	0.0301553	0.19252	FALSE	FALSE	Trans (>250 kb)
ENSG00000170290	SLN	11	q22.3	107578104	107590419	2.16746	0.0302001	0.19265	FALSE	FALSE	Trans (>250 kb)			2.31436
ENSG00000187902	SHISA7	19	q13.42	55940107	55954230	2.16667	0.03026	0.193004	FALSE	FALSE	87394	rs62127764	4.05746e-09	2.35852
ENSG00000125931	CITED1	X	q13.1	71521488	71527037	2.16563	0.0303393	0.193433	FALSE	FALSE	Trans (>250 kb)
ENSG00000099957	P2RX6	22	q11.21	21364097	21383119	2.16525	0.0303689	0.193475	FALSE	FALSE	Trans (>250 kb)			3.08413
ENSG00000166924	NYAP1	7	q22.1	100081550	100092422	2.16524	0.030369	0.193475	FALSE	FALSE	Trans (>250 kb)			2.85163
ENSG00000187239	FNBP1	9	q34.11	132649466	132805473	2.16511	0.030379	0.193475	FALSE	FALSE	Trans (>250 kb)			5.25359
ENSG00000112053	SLC26A8	6	p21.31	35911291	35992645	2.16339	0.030511	0.193963	FALSE	FALSE	Trans (>250 kb)			5.4517
ENSG00000162747	FCGR3B	1	q23.3	161592986	161601753	2.16301	0.0305405	0.193963	FALSE	FALSE	Trans (>250 kb)			2.20563
ENSG00000133105	RXFP2	13	q13.1	32313674	32377009	2.16296	0.0305446	0.193963	FALSE	FALSE	Trans (>250 kb)			1.86527
ENSG00000155463	OXA1L	14	q11.2	23235731	23241007	2.16279	0.0305572	0.193963	FALSE	FALSE	Trans (>250 kb)			1.02849
ENSG00000137273	FOXF2	6	p25.3	1390069	1395832	2.16211	0.0306094	0.194191	FALSE	FALSE	Trans (>250 kb)			2.538
ENSG00000158186	MRAS	3	q22.3	138066539	138124375	2.16204	0.0306153	0.194191	FALSE	FALSE	Trans (>250 kb)			1.22778
ENSG00000164825	DEFB1	8	p23.1	6728097	6735544	2.16179	0.030634	0.194286	FALSE	FALSE	Trans (>250 kb)			1.74525
ENSG00000062598	ELMO2	20	q13.12	44994688	45061704	2.16149	0.0306578	0.194387	FALSE	FALSE	Trans (>250 kb)			1.4107
ENSG00000075426	FOSL2	2	p23.2	28615315	28640179	2.16111	0.030687	0.194481	FALSE	FALSE	Trans (>250 kb)			5.59188
ENSG00000034971	MYOC	1	q24.3	171604557	171621823	2.16094	0.0306997	0.194491	FALSE	FALSE	Trans (>250 kb)			3.81467
ENSG00000173068	BNC2	9	p22.2	16409501	16870841	2.16085	0.0307068	0.194491	FALSE	FALSE	Trans (>250 kb)			2.03605
ENSG00000075043	KCNQ2	20	q13.33	62037542	62103993	2.15999	0.0307734	0.194749	FALSE	FALSE	Trans (>250 kb)			1.25431
ENSG00000159674	SPON2	4	p16.3	1160720	1202750	2.15974	0.0307925	0.194789	FALSE	FALSE	Trans (>250 kb)			1.15516
ENSG00000163884	KLF15	3	q21.3	126061478	126076285	2.15941	0.0308183	0.194837	FALSE	FALSE	Trans (>250 kb)			2.92454
ENSG00000127951	FGL2	7	q11.23	76822688	76829143	2.15833	0.0309021	0.195134	FALSE	FALSE	Trans (>250 kb)			0.683326
ENSG00000214338	SOGA3	6	q22.33	127759551	127840500	2.15803	0.0309257	0.195206	FALSE	FALSE	Trans (>250 kb)			0.266868
ENSG00000197405	C5AR1	19	q13.32	47793280	47825323	2.15732	0.0309805	0.195428	FALSE	FALSE	Trans (>250 kb)			0.328048
ENSG00000114268	PFKFB4	3	p21.31	48555117	48599448	2.15674	0.0310257	0.195729	FALSE	FALSE	Trans (>250 kb)			5.88865
ENSG00000145192	AHSG	3	q27.3	186330712	186339107	2.15589	0.0310921	0.196113	FALSE	FALSE	Trans (>250 kb)			4.22418
ENSG00000176444	CLK2	1	q22	155232659	155248282	2.15576	0.0311025	0.196143	FALSE	FALSE	Trans (>250 kb)			1.27976
ENSG00000104879	CKM	19	q13.32	45809672	45826235	2.15541	0.0311298	0.196183	FALSE	FALSE	Trans (>250 kb)			1.60027
ENSG00000171148	TADA3	3	p25.3	9821544	9834695	2.15449	0.031202	0.196478	FALSE	FALSE	Trans (>250 kb)			2.90696
ENSG00000163157	TMOD4	1	q21.3	151142462	151148760	2.15402	0.0312382	0.196602	FALSE	FALSE	Trans (>250 kb)			2.8444
ENSG00000144909	OSBPL11	3	q21.2	125247702	125313934	2.15396	0.0312437	0.196602	FALSE	FALSE	Trans (>250 kb)			1.31197
ENSG00000123908	AGO2	8	q24.3	141541264	141645718	2.15362	0.0312699	0.19667	FALSE	FALSE	Trans (>250 kb)			1.10485
ENSG00000269113	TRABD2B	1	p33	48226200	48462567	2.1533	0.0312952	0.196769	FALSE	FALSE	Trans (>250 kb)			0.535519
ENSG00000127743	IL17B	5	q32	148750887	148783765	2.15315	0.0313067	0.196775	FALSE	FALSE	Trans (>250 kb)			3.10937
ENSG00000147256	ARHGAP36	X	q26.1	130192216	130223857	2.15278	0.0313363	0.196823	FALSE	FALSE	Trans (>250 kb)
ENSG00000140750	ARHGAP17	16	p12.1	24930706	25026987	2.15247	0.0313605	0.196894	FALSE	FALSE	Trans (>250 kb)			0.649681
ENSG00000206538	VGLL3	3	p12.1	86987119	87040269	2.15193	0.0314025	0.197076	FALSE	FALSE	Trans (>250 kb)			2.67606
ENSG00000150540	HNMT	2	q22.1	138721590	138773930	2.15184	0.0314096	0.197076	FALSE	FALSE	Trans (>250 kb)			1.48843
ENSG00000100029	PES1	22	q12.2	30972612	31003070	2.15163	0.0314263	0.197112	FALSE	FALSE	Trans (>250 kb)			2.07652
ENSG00000143546	S100A8	1	q21.3	153362508	153363664	2.15095	0.03148	0.197282	FALSE	FALSE	Trans (>250 kb)			1.2579
ENSG00000125900	SIRPD	20	p13	1514897	1539489	2.14967	0.0315813	0.19757	FALSE	FALSE	Trans (>250 kb)			4.64209
ENSG00000115616	SLC9A2	2	q12.1	103236166	103327777	2.14959	0.031588	0.19757	FALSE	FALSE	Trans (>250 kb)			2.76174
ENSG00000196767	POU3F4	X	q21.1	82763269	82764775	2.14862	0.0316647	0.197768	FALSE	FALSE	Trans (>250 kb)
ENSG00000134245	WNT2B	1	p13.2	113009163	113072787	2.14859	0.0316666	0.197768	FALSE	FALSE	Trans (>250 kb)			0.42576
ENSG00000073969	NSF	17	q21.31	44668035	44834830	2.14858	0.0316675	0.197768	FALSE	FALSE	Trans (>250 kb)			5.20574
ENSG00000074803	SLC12A1	15	q21.1	48483861	48596275	2.14775	0.0317335	0.198084	FALSE	FALSE	Trans (>250 kb)			0.0395484
ENSG00000146674	IGFBP3	7	p12.3	45951949	45961473	2.1474	0.0317613	0.198151	FALSE	FALSE	39420	rs6949434	3.91863e-08	5.72031
ENSG00000104812	GYS1	19	q13.33	49471382	49496567	2.14655	0.0318295	0.198398	FALSE	FALSE	Trans (>250 kb)			2.02327
ENSG00000181856	SLC2A4	17	p13.1	7184986	7191576	2.14651	0.0318324	0.198398	FALSE	FALSE	Trans (>250 kb)			4.91555
ENSG00000100242	SUN2	22	q13.1	39130730	39190148	2.14627	0.0318513	0.19842	FALSE	FALSE	0	rs9835	2.33147e-15	7.13051
ENSG00000185963	BICD2	9	q22.31	95473645	95527094	2.14578	0.0318907	0.198476	FALSE	FALSE	Trans (>250 kb)			1.2741
ENSG00000120885	CLU	8	p21.1	27454434	27472548	2.1451	0.0319448	0.198728	FALSE	FALSE	Trans (>250 kb)			1.61857
ENSG00000109061	MYH1	17	p13.1	10395624	10421860	2.14478	0.0319707	0.198801	FALSE	FALSE	Trans (>250 kb)			2.0998
ENSG00000066032	CTNNA2	2	p12	79412357	80875905	2.14443	0.0319983	0.198823	FALSE	FALSE	Trans (>250 kb)			4.04332
ENSG00000198848	CES1	16	q12.2	55836763	55867249	2.14418	0.0320187	0.198893	FALSE	FALSE	Trans (>250 kb)			1.53764
ENSG00000114650	SCAP	3	p21.31	47455203	47518616	2.14342	0.0320797	0.199069	FALSE	FALSE	Trans (>250 kb)			3.61404
ENSG00000160808	MYL3	3	p21.31	46899362	46923659	2.14277	0.0321317	0.199324	FALSE	FALSE	Trans (>250 kb)			1.82738
ENSG00000075429	CACNG5	17	q24.2	64831235	64881603	2.14254	0.0321503	0.199324	FALSE	FALSE	Trans (>250 kb)			3.12278
ENSG00000181449	SOX2	3	q26.33	181429714	181432221	2.14175	0.0322132	0.199546	FALSE	FALSE	Trans (>250 kb)			2.29127
ENSG00000198300	PEG3	19	q13.43	57321445	57352096	2.14129	0.0322503	0.199769	FALSE	FALSE	Trans (>250 kb)			2.74509
ENSG00000167615	LENG8	19	q13.42	54960065	54973217	2.14075	0.0322943	0.199919	FALSE	FALSE	Trans (>250 kb)			0.146962
ENSG00000183145	RIPPLY3	21	q22.13	38378450	38391959	2.14046	0.0323177	0.199944	FALSE	FALSE	Trans (>250 kb)			3.63238
ENSG00000174748	RPL15	3	p24.2	23958036	23965183	2.14026	0.0323336	0.199953	FALSE	FALSE	Trans (>250 kb)			3.53547
ENSG00000122584	NXPH1	7	p21.3	8473585	8792593	2.13884	0.0324484	0.200402	FALSE	FALSE	Trans (>250 kb)			2.54753
ENSG00000182132	KCNIP1	5	q35.1	169780491	170163636	2.13693	0.0326037	0.200977	FALSE	FALSE	Trans (>250 kb)			2.40104
ENSG00000106038	EVX1	7	p15.2	27282164	27290112	2.13692	0.0326042	0.200977	FALSE	FALSE	Trans (>250 kb)			1.19746
ENSG00000112658	SRF	6	p21.1	43139037	43149243	2.13628	0.032657	0.201175	FALSE	FALSE	Trans (>250 kb)			4.24061
ENSG00000176204	LRRTM4	2	p12	76974845	77820445	2.13593	0.032685	0.201349	FALSE	FALSE	Trans (>250 kb)			2.99441
ENSG00000204569	PPP1R10	6	p21.33	30568177	30586389	2.1358	0.0326958	0.201355	FALSE	FALSE	60981	rs2524223	2.16128e-09	7.13051
ENSG00000180872	DEFB112	6	p12.3	50011288	50016364	2.13498	0.0327627	0.201474	FALSE	FALSE	Trans (>250 kb)			1.13202
ENSG00000065325	GLP2R	17	p13.1	9725523	9795419	2.13461	0.0327929	0.201517	FALSE	FALSE	Trans (>250 kb)			1.57119
ENSG00000137193	PIM1	6	p21.2	37137979	37143202	2.13441	0.0328094	0.201517	FALSE	FALSE	Trans (>250 kb)			3.2375
ENSG00000129988	LBP	20	q11.23	36974759	37005665	2.1338	0.0328594	0.201517	FALSE	FALSE	Trans (>250 kb)			4.92981
ENSG00000205726	ITSN1	21	q22.11	35014706	35272165	2.13379	0.0328603	0.201517	FALSE	FALSE	Trans (>250 kb)			1.8667
ENSG00000182870	GALNT9	12	q24.33	132680924	132905935	2.13287	0.0329355	0.201734	FALSE	FALSE	Trans (>250 kb)			1.83677
ENSG00000182578	CSF1R	5	q32	149432854	149492935	2.13278	0.0329431	0.201734	FALSE	FALSE	Trans (>250 kb)			3.65271
ENSG00000099940	SNAP29	22	q11.21	21213271	21245506	2.13223	0.0329883	0.201833	FALSE	FALSE	Trans (>250 kb)			0.912484
ENSG00000130829	DUSP9	X	q28	152907946	152916781	2.1318	0.0330233	0.201833	FALSE	FALSE	Trans (>250 kb)
ENSG00000186469	GNG2	14	q22.1	52292913	52446060	2.13156	0.0330431	0.201863	FALSE	FALSE	Trans (>250 kb)			2.36054
ENSG00000114904	NEK4	3	p21.1	52744800	52804965	2.13062	0.0331206	0.202232	FALSE	FALSE	Trans (>250 kb)			2.40104
ENSG00000174306	ZHX3	20	q12	39807088	39946312	2.12991	0.0331791	0.202437	FALSE	FALSE	Trans (>250 kb)			0.828285
ENSG00000198483	ANKRD35	1	q21.1	145549230	145568526	2.12906	0.0332493	0.202812	FALSE	FALSE	Trans (>250 kb)			1.73669
ENSG00000100348	TXN2	22	q12.3	36863083	36878077	2.12799	0.0333382	0.20304	FALSE	FALSE	Trans (>250 kb)			2.49351
ENSG00000129158	SERGEF	11	p15.1	17809595	18034709	2.12796	0.0333402	0.20304	FALSE	FALSE	Trans (>250 kb)			1.2579
ENSG00000182459	TEX19	17	q25.3	80317123	80321652	2.12796	0.0333403	0.20304	FALSE	FALSE	Trans (>250 kb)			0.17642
ENSG00000115241	PPM1G	2	p23.3	27604061	27632554	2.12746	0.0333821	0.203091	FALSE	FALSE	0	rs111595594	0	7.13051
ENSG00000183495	EP400	12	q24.33	132434508	132565005	2.127	0.0334203	0.203108	FALSE	FALSE	Trans (>250 kb)			1.52549
ENSG00000159388	BTG2	1	q32.1	203274619	203278730	2.12638	0.0334719	0.203294	FALSE	FALSE	Trans (>250 kb)			4.46257
ENSG00000148158	SNX30	9	q32	115513118	115643951	2.12614	0.0334913	0.203364	FALSE	FALSE	Trans (>250 kb)			2.71391
ENSG00000101336	HCK	20	q11.21	30639991	30689659	2.12513	0.0335761	0.203834	FALSE	FALSE	Trans (>250 kb)			2.18421
ENSG00000116254	CHD5	1	p36.31	6161853	6240183	2.12482	0.033602	0.203906	FALSE	FALSE	Trans (>250 kb)			1.73669
ENSG00000153187	HNRNPU	1	q44	245014468	245027844	2.12454	0.0336246	0.203906	FALSE	FALSE	Trans (>250 kb)			0.765111
ENSG00000156030	ELMSAN1	14	q24.3	74181825	74256988	2.12445	0.0336324	0.203906	FALSE	FALSE	Trans (>250 kb)			4.28077
ENSG00000146352	CLVS2	6	q22.31	123317116	123394072	2.12364	0.0337006	0.204231	FALSE	FALSE	Trans (>250 kb)			3.61329
ENSG00000196405	EVL	14	q32.2	100437786	100610573	2.1231	0.0337453	0.204405	FALSE	FALSE	Trans (>250 kb)			0.289403
ENSG00000197901	SLC22A6	11	q12.3	62703857	62752455	2.12271	0.0337782	0.204502	FALSE	FALSE	Trans (>250 kb)			1.20961
ENSG00000102230	PCYT1B	X	p22.11	24576204	24690794	2.12265	0.0337831	0.204502	FALSE	FALSE	Trans (>250 kb)
ENSG00000071054	MAP4K4	2	q11.2	102313312	102511149	2.12251	0.0337949	0.204524	FALSE	FALSE	Trans (>250 kb)			4.63756
ENSG00000166183	ASPG	14	q32.33	104552016	104579098	2.12242	0.0338024	0.204524	FALSE	FALSE	Trans (>250 kb)			2.95274
ENSG00000196935	SRGAP1	12	q14.2	64238073	64541613	2.12215	0.0338254	0.20453	FALSE	FALSE	Trans (>250 kb)			4.09766
ENSG00000008086	CDKL5	X	p22.13	18443703	18671749	2.12214	0.0338259	0.20453	FALSE	FALSE	Trans (>250 kb)
ENSG00000258130	RP11-347C12.3	16	p11.2	30215637	30220392	2.12187	0.0338486	0.20453	FALSE	FALSE	Trans (>250 kb)			1.21746
ENSG00000080573	COL5A3	19	p13.2	10070237	10121147	2.12181	0.0338534	0.20453	FALSE	FALSE	Trans (>250 kb)			2.36875
ENSG00000182957	SPATA13	13	q12.12	24553944	24881212	2.12063	0.0339532	0.204816	FALSE	FALSE	Trans (>250 kb)			5.45131
ENSG00000087460	GNAS	20	q13.32	57414773	57486247	2.11981	0.0340222	0.205015	FALSE	FALSE	Trans (>250 kb)			3.18169
ENSG00000117598	LPPR5	1	p21.3	99355806	99470588	2.11967	0.0340338	0.205015	FALSE	FALSE	Trans (>250 kb)			2.25318
ENSG00000107742	SPOCK2	10	q22.1	73818793	73848790	2.11778	0.0341939	0.205853	FALSE	FALSE	Trans (>250 kb)			2.05534
ENSG00000075975	MKRN2	3	p25.2	12598513	12625212	2.11765	0.0342048	0.205853	FALSE	FALSE	Trans (>250 kb)			3.52276
ENSG00000139973	SYT16	14	q23.2	62453803	62568431	2.11738	0.0342274	0.205906	FALSE	FALSE	Trans (>250 kb)			7.13051
ENSG00000135929	CYP27A1	2	q35	219646472	219680016	2.11688	0.03427	0.205987	FALSE	FALSE	Trans (>250 kb)			3.98572
ENSG00000111961	SASH1	6	q24.3	148593440	148873186	2.11642	0.034309	0.205987	FALSE	FALSE	Trans (>250 kb)			3.59003
ENSG00000169933	FRMPD4	X	p22.2	12156585	12742642	2.11639	0.0343112	0.205987	FALSE	FALSE	Trans (>250 kb)
ENSG00000145087	STXBP5L	3	q13.33	120626919	121143608	2.11627	0.0343223	0.205987	FALSE	FALSE	Trans (>250 kb)			1.26372
ENSG00000163017	ACTG2	2	p13.1	74119441	74146992	2.11588	0.0343547	0.206009	FALSE	FALSE	Trans (>250 kb)			3.76895
ENSG00000228835	AC012123.1	18	q12.1	30349758	30354376	2.1158	0.0343619	0.206009	FALSE	FALSE	Trans (>250 kb)			4.60621
ENSG00000122692	SMU1	9	p21.1	33041762	33076665	2.1143	0.03449	0.206504	FALSE	FALSE	Trans (>250 kb)			5.9108
ENSG00000163359	COL6A3	2	q37.3	238232646	238323018	2.11367	0.0345432	0.206504	FALSE	FALSE	Trans (>250 kb)			1.38408
ENSG00000149577	SIDT2	11	q23.3	117049449	117068160	2.11363	0.0345472	0.206504	FALSE	FALSE	Trans (>250 kb)			0.523409
ENSG00000006116	CACNG3	16	p12.1	24266874	24374122	2.11343	0.0345639	0.206504	FALSE	FALSE	Trans (>250 kb)			0.845539
ENSG00000102468	HTR2A	13	q14.2	47405685	47471169	2.11302	0.0345993	0.206504	FALSE	FALSE	Trans (>250 kb)			1.35339
ENSG00000157017	GHRL	3	p25.3	10327359	10334631	2.11298	0.0346026	0.206504	FALSE	FALSE	Trans (>250 kb)			1.48881
ENSG00000163630	SYNPR	3	p14.2	63213991	63602597	2.11253	0.0346407	0.206504	FALSE	FALSE	Trans (>250 kb)			0.261547
ENSG00000163931	TKT	3	p21.1	53258723	53290068	2.11202	0.0346848	0.206535	FALSE	FALSE	Trans (>250 kb)			3.7097
ENSG00000091704	CPA1	7	q32.2	130020180	130027955	2.11149	0.0347305	0.206617	FALSE	FALSE	93720	rs13245645	4.08626e-08	5.13156
ENSG00000184845	DRD1	5	q35.2	174867042	174871211	2.11148	0.0347306	0.206617	FALSE	FALSE	Trans (>250 kb)			0.403635
ENSG00000155511	GRIA1	5	q33.2	152869175	153193429	2.1108	0.0347897	0.206645	FALSE	FALSE	Trans (>250 kb)			1.71666
ENSG00000171189	GRIK1	21	q21.3	30909254	31312351	2.11063	0.0348045	0.206645	FALSE	FALSE	Trans (>250 kb)			1.8097
ENSG00000100138	NHP2L1	22	q13.2	42069934	42086508	2.11036	0.0348272	0.206645	FALSE	FALSE	Trans (>250 kb)			1.29642
ENSG00000100982	PCIF1	20	q13.12	44563267	44576662	2.11031	0.0348314	0.206645	FALSE	FALSE	Trans (>250 kb)			1.1898
ENSG00000198646	NCOA6	20	q11.22	33284722	33413452	2.11015	0.0348457	0.206645	FALSE	FALSE	Trans (>250 kb)			0.395084
ENSG00000111639	MRPL51	12	p13.31	6601150	6603007	2.11013	0.0348472	0.206645	FALSE	FALSE	Trans (>250 kb)			2.32732
ENSG00000163820	FYCO1	3	p21.31	45959396	46037316	2.10981	0.0348744	0.206742	FALSE	FALSE	Trans (>250 kb)			4.09085
ENSG00000260861	RP4-576H24.4	20	p13	1520790	1600655	2.10912	0.0349346	0.206878	FALSE	FALSE	Trans (>250 kb)			4.28047
ENSG00000105507	CABP5	19	q13.33	48533210	48547310	2.10887	0.0349558	0.206878	FALSE	FALSE	Trans (>250 kb)			1.79069
ENSG00000174243	DDX23	12	q13.12	49223547	49246625	2.10839	0.0349971	0.207025	FALSE	FALSE	Trans (>250 kb)			4.96156
ENSG00000100228	RAB36	22	q11.22	23487513	23506537	2.10723	0.0350975	0.207509	FALSE	FALSE	Trans (>250 kb)			0.643194
ENSG00000214290	COLCA2	11	q23.1	111169565	111179460	2.10688	0.0351282	0.207509	FALSE	FALSE	Trans (>250 kb)			0.857786
ENSG00000164054	SHISA5	3	p21.31	48509197	48542259	2.10662	0.0351502	0.207509	FALSE	FALSE	Trans (>250 kb)			4.04509
ENSG00000112379	KIAA1244	6	q23.3	138483058	138665800	2.1052	0.0352742	0.208042	FALSE	FALSE	Trans (>250 kb)			2.04206
ENSG00000168807	SNTB2	16	q22.1	69221032	69342955	2.10386	0.0353902	0.20868	FALSE	FALSE	Trans (>250 kb)			1.61857
ENSG00000186960	C14orf23	14	q12	29241910	29282493	2.1036	0.0354137	0.208797	FALSE	FALSE	Trans (>250 kb)			3.13677
ENSG00000100266	PACSIN2	22	q13.2	43231418	43411151	2.10272	0.03549	0.208968	FALSE	FALSE	Trans (>250 kb)			0.754573
ENSG00000270316	C10orf32-ASMT	10	q24.32	104614029	104661656	2.10162	0.0355867	0.209391	FALSE	FALSE	12702	rs7924072	2.10627e-08	7.13051
ENSG00000184408	KCND2	7	q31.31	119913722	120390385	2.10031	0.0357017	0.209988	FALSE	FALSE	Trans (>250 kb)			3.0965
ENSG00000134533	RERG	12	p12.3	15260717	15501609	2.10008	0.0357215	0.21008	FALSE	FALSE	Trans (>250 kb)			3.08358
ENSG00000140044	JDP2	14	q24.3	75894419	75940814	2.09959	0.0357652	0.210134	FALSE	FALSE	Trans (>250 kb)			0.623286
ENSG00000076716	GPC4	X	q26.2	132434131	132549518	2.09793	0.0359115	0.210601	FALSE	FALSE	Trans (>250 kb)
ENSG00000169992	NLGN2	17	p13.1	7308193	7323179	2.09774	0.0359278	0.210601	FALSE	FALSE	Trans (>250 kb)			1.97169
ENSG00000088881	EBF4	20	p13	2673524	2740753	2.0977	0.0359316	0.210601	FALSE	FALSE	Trans (>250 kb)			4.26924
ENSG00000087111	PIGS	17	q11.2	26880401	26898890	2.09675	0.0360161	0.210799	FALSE	FALSE	Trans (>250 kb)			1.57508
ENSG00000182195	LDOC1	X	q27.1	140269934	140271310	2.0959	0.0360913	0.211123	FALSE	FALSE	Trans (>250 kb)
ENSG00000104833	TUBB4A	19	p13.3	6494330	6502859	2.09589	0.0360919	0.211123	FALSE	FALSE	Trans (>250 kb)			3.76113
ENSG00000181222	POLR2A	17	p13.1	7387685	7417933	2.09446	0.0362193	0.211591	FALSE	FALSE	Trans (>250 kb)			2.66717
ENSG00000218416	AC110619.2	2	q37.3	241388732	241396131	2.09333	0.0363195	0.212008	FALSE	FALSE	Trans (>250 kb)			0.0567372
ENSG00000104967	NOVA2	19	q13.32	46436992	46476804	2.09288	0.0363599	0.212113	FALSE	FALSE	Trans (>250 kb)			2.82355
ENSG00000140836	ZFHX3	16	q22.3	72816784	73093597	2.08794	0.0368032	0.213783	FALSE	FALSE	Trans (>250 kb)			2.43605
ENSG00000163623	NKX6-1	4	q21.23	85413140	85419603	2.08786	0.0368108	0.213783	FALSE	FALSE	Trans (>250 kb)			0.0122189
ENSG00000196505	GDAP2	1	p12	118406107	118472253	2.08782	0.0368137	0.213783	FALSE	FALSE	Trans (>250 kb)			1.89461
ENSG00000108821	COL1A1	17	q21.33	48260650	48278993	2.08764	0.0368302	0.213783	FALSE	FALSE	Trans (>250 kb)			2.10322
ENSG00000172775	FAM192A	16	q13	57186378	57220028	2.08718	0.0368722	0.213961	FALSE	FALSE	Trans (>250 kb)			2.08857
ENSG00000140932	CMTM2	16	q21	66613351	66622178	2.08624	0.0369569	0.214331	FALSE	FALSE	Trans (>250 kb)			0.499271
ENSG00000119777	TMEM214	2	p23.3	27255778	27264563	2.08559	0.0370157	0.214583	FALSE	FALSE	140283	rs934986	1.71828e-08	5.90482
ENSG00000100142	POLR2F	22	q13.1	38348614	38437922	2.08536	0.0370369	0.214583	FALSE	FALSE	Trans (>250 kb)			2.80386
ENSG00000100867	DHRS2	14	q11.2	24099324	24114848	2.08525	0.0370466	0.214583	FALSE	FALSE	Trans (>250 kb)			2.44842
ENSG00000132681	ATP1A4	1	q23.2	160121360	160156767	2.08525	0.0370468	0.214583	FALSE	FALSE	Trans (>250 kb)			4.58613
ENSG00000179820	MYADM	19	q13.42	54369477	54379691	2.08494	0.037075	0.214678	FALSE	FALSE	Trans (>250 kb)			0.23995
ENSG00000213626	LBH	2	p23.1	30454397	30546596	2.08437	0.0371268	0.214863	FALSE	FALSE	Trans (>250 kb)			5.45644
ENSG00000186529	CYP4F3	19	p13.12	15751707	15773635	2.08333	0.0372215	0.215187	FALSE	FALSE	Trans (>250 kb)			2.95274
ENSG00000145536	ADAMTS16	5	p15.32	5140443	5320417	2.08311	0.0372412	0.215187	FALSE	FALSE	Trans (>250 kb)			3.69978
ENSG00000125650	PSPN	19	p13.3	6375159	6379069	2.08279	0.0372708	0.215187	FALSE	FALSE	Trans (>250 kb)			0.694767
ENSG00000170921	TANC2	17	q23.2	61086917	61505060	2.08223	0.037321	0.215267	FALSE	FALSE	Trans (>250 kb)			2.05224
ENSG00000140718	FTO	16	q12.2	53737875	54155853	2.08221	0.0373234	0.215267	FALSE	FALSE	Trans (>250 kb)			5.45131
ENSG00000063587	ZNF275	X	q28	152599613	152625568	2.08185	0.0373562	0.215376	FALSE	FALSE	Trans (>250 kb)
ENSG00000162951	LRRTM1	2	p12	80515483	80531874	2.0813	0.0374061	0.2155	FALSE	FALSE	Trans (>250 kb)			2.10898
ENSG00000120318	ARAP3	5	q31.3	141032968	141061788	2.08122	0.0374136	0.2155	FALSE	FALSE	Trans (>250 kb)			0.379011
ENSG00000075785	RAB7A	3	q21.3	128444965	128533639	2.07978	0.0375458	0.215835	FALSE	FALSE	Trans (>250 kb)			3.01737
ENSG00000135365	PHF21A	11	p11.2	45950871	46142985	2.07919	0.0375996	0.216049	FALSE	FALSE	Trans (>250 kb)			2.37712
ENSG00000183798	EMILIN3	20	q12	39988606	39995467	2.07864	0.0376508	0.21632	FALSE	FALSE	Trans (>250 kb)			0.392241
ENSG00000182916	TCEAL7	X	q22.1	102585124	102587254	2.07819	0.0376917	0.216415	FALSE	FALSE	Trans (>250 kb)
ENSG00000183978	COA3	17	q21.31	40947165	40950722	2.078	0.0377094	0.216423	FALSE	FALSE	206383	rs1108287	1.28931e-10	4.0535
ENSG00000204365	C10orf126	10	p12.1	29135337	29170827	2.07759	0.0377467	0.216534	FALSE	FALSE	Trans (>250 kb)			1.96473
ENSG00000134086	VHL	3	p25.3	10182692	10193904	2.07701	0.0378006	0.216761	FALSE	FALSE	Trans (>250 kb)			2.86656
ENSG00000123342	MMP19	12	q13.2	56229217	56236750	2.07647	0.0378503	0.216951	FALSE	FALSE	Trans (>250 kb)			0.186485
ENSG00000266953	RP11-618P17.4	19	q13.11	34887220	34900269	2.0756	0.0379305	0.217165	FALSE	FALSE	Trans (>250 kb)			3.09708
ENSG00000122218	COPA	1	q23.2	160259063	160313190	2.07547	0.0379433	0.217165	FALSE	FALSE	Trans (>250 kb)			4.67067
ENSG00000135439	AGAP2	12	q14.1	58118980	58135940	2.07542	0.0379479	0.217165	FALSE	FALSE	Trans (>250 kb)			4.86161
ENSG00000106772	PRUNE2	9	q21.2	79226292	79521003	2.07511	0.0379767	0.217215	FALSE	FALSE	Trans (>250 kb)			3.68767
ENSG00000101162	TUBB1	20	q13.32	57594309	57601709	2.07473	0.0380116	0.217343	FALSE	FALSE	Trans (>250 kb)			6.19663
ENSG00000178690	DYNAP	18	q21.2	52254988	52266724	2.07469	0.0380153	0.217343	FALSE	FALSE	Trans (>250 kb)			2.9835
ENSG00000171132	PRKCE	2	p21	45878484	46415129	2.0745	0.0380332	0.217385	FALSE	FALSE	Trans (>250 kb)			4.47341
ENSG00000170579	DLGAP1	18	p11.31	3496030	4455335	2.07334	0.0381408	0.217715	FALSE	FALSE	Trans (>250 kb)			5.45131
ENSG00000120868	APAF1	12	q23.1	99038919	99129204	2.07304	0.0381685	0.217715	FALSE	FALSE	Trans (>250 kb)			2.97293
ENSG00000221988	PPT2	6	p21.32	32121218	32134011	2.07272	0.0381982	0.217854	FALSE	FALSE	0	rs3132941	2.88658e-14	7.13051
ENSG00000151812	SLC35F4	14	q23.1	58030640	58448912	2.07243	0.0382253	0.217887	FALSE	FALSE	Trans (>250 kb)			3.82691
ENSG00000107099	DOCK8	9	p24.3	214854	465259	2.07219	0.0382476	0.217901	FALSE	FALSE	Trans (>250 kb)			3.16016
ENSG00000160785	SLC25A44	1	q22	156163880	156182587	2.07211	0.0382554	0.217901	FALSE	FALSE	Trans (>250 kb)			1.62277
ENSG00000144460	NYAP2	2	q36.3	226265364	226518734	2.07194	0.0382715	0.217901	FALSE	FALSE	Trans (>250 kb)			3.02948
ENSG00000007350	TKTL1	X	q28	153524024	153558700	2.07184	0.0382799	0.217901	FALSE	FALSE	Trans (>250 kb)
ENSG00000138336	TET1	10	q21.3	70320413	70454239	2.07091	0.0383673	0.218353	FALSE	FALSE	59854	rs10998230	6.18036e-09	5.69422
ENSG00000108852	MPP2	17	q21.31	41952725	41987068	2.07025	0.0384289	0.218476	FALSE	FALSE	Trans (>250 kb)			6.31997
ENSG00000065989	PDE4A	19	p13.2	10527449	10580305	2.07009	0.0384444	0.218476	FALSE	FALSE	Trans (>250 kb)			1.30167
ENSG00000152402	GUCY1A2	11	q22.3	106544738	106889250	2.07005	0.0384476	0.218476	FALSE	FALSE	Trans (>250 kb)			1.67192
ENSG00000165061	ZMAT4	8	p11.21	40388109	40755352	2.06928	0.03852	0.218772	FALSE	FALSE	Trans (>250 kb)			2.7852
ENSG00000120049	KCNIP2	10	q24.32	103585731	103603677	2.06897	0.0385488	0.218793	FALSE	FALSE	Trans (>250 kb)			1.068
ENSG00000079739	PGM1	1	p31.3	64058947	64125916	2.0684	0.038602	0.218977	FALSE	FALSE	Trans (>250 kb)			1.64418
ENSG00000149925	ALDOA	16	p11.2	30064411	30081778	2.06837	0.038605	0.218977	FALSE	FALSE	Trans (>250 kb)			2.93368
ENSG00000186825	C2orf27B	2	q21.2	132552534	132559234	2.06827	0.0386143	0.218977	FALSE	FALSE	Trans (>250 kb)			0.821417
ENSG00000156097	GPR61	1	p13.3	110082494	110091028	2.068	0.0386399	0.219049	FALSE	FALSE	Trans (>250 kb)			6.53893
ENSG00000183873	SCN5A	3	p22.2	38589548	38691164	2.06704	0.03873	0.219408	FALSE	FALSE	Trans (>250 kb)			4.24679
ENSG00000163464	CXCR1	2	q35	219027568	219031718	2.0668	0.0387529	0.219408	FALSE	FALSE	Trans (>250 kb)			1.06137
ENSG00000197629	MPEG1	11	q12.1	58975983	58980424	2.06591	0.0388366	0.21974	FALSE	FALSE	Trans (>250 kb)			1.92011
ENSG00000171401	KRT13	17	q21.2	39657233	39661957	2.06573	0.0388542	0.219757	FALSE	FALSE	Trans (>250 kb)			1.51633
ENSG00000164129	NPY5R	4	q32.2	164265091	164273086	2.06545	0.0388801	0.21984	FALSE	FALSE	Trans (>250 kb)			0.373765
ENSG00000123643	SLC36A1	5	q33.1	150816607	150871942	2.06535	0.0388898	0.21984	FALSE	FALSE	Trans (>250 kb)			1.05676
ENSG00000084463	WBP11	12	p12.3	14939410	14956474	2.06508	0.0389152	0.219892	FALSE	FALSE	Trans (>250 kb)			4.30556
ENSG00000130988	RGN	X	p11.23	46937775	46952712	2.06508	0.0389156	0.219892	FALSE	FALSE	Trans (>250 kb)
ENSG00000180155	LYNX1	8	q24.3	143845752	143859640	2.06486	0.0389359	0.219906	FALSE	FALSE	Trans (>250 kb)			1.08184
ENSG00000009950	MLXIPL	7	q11.23	73007524	73038873	2.06462	0.0389589	0.219951	FALSE	FALSE	Trans (>250 kb)			1.62417
ENSG00000101489	CELF4	18	q12.2	34823010	35146000	2.0638	0.0390366	0.220177	FALSE	FALSE	Trans (>250 kb)			3.9494
ENSG00000176428	VPS37D	7	q11.23	73082155	73086442	2.06334	0.0390802	0.220291	FALSE	FALSE	Trans (>250 kb)			2.12071
ENSG00000128285	MCHR1	22	q13.2	41074754	41078818	2.06302	0.0391105	0.220407	FALSE	FALSE	Trans (>250 kb)			0.455312
ENSG00000091129	NRCAM	7	q31.1	107788068	108097161	2.06153	0.0392521	0.22091	FALSE	FALSE	Trans (>250 kb)			3.32136
ENSG00000187391	MAGI2	7	q21.11	77646393	79082890	2.06136	0.039269	0.220956	FALSE	FALSE	Trans (>250 kb)			4.70406
ENSG00000140600	SH3GL3	15	q25.2	84115980	84287495	2.06086	0.0393163	0.221037	FALSE	FALSE	Trans (>250 kb)			1.12799
ENSG00000161533	ACOX1	17	q25.1	73937588	73975515	2.06073	0.0393285	0.221037	FALSE	FALSE	Trans (>250 kb)			2.37292
ENSG00000204020	LIPN	10	q23.31	90521163	90537999	2.06069	0.0393326	0.221037	FALSE	FALSE	Trans (>250 kb)			1.21904
ENSG00000144406	UNC80	2	q34	210636717	210864024	2.06033	0.0393672	0.221059	FALSE	FALSE	Trans (>250 kb)			3.76735
ENSG00000134259	NGF	1	p13.2	115828539	115880857	2.05999	0.0393999	0.221059	FALSE	FALSE	Trans (>250 kb)			3.67212
ENSG00000121361	KCNJ8	12	p12.1	21917889	21928515	2.05975	0.0394229	0.221059	FALSE	FALSE	Trans (>250 kb)			0.66508
ENSG00000170153	RNF150	4	q31.21	141780961	142134031	2.0597	0.0394272	0.221059	FALSE	FALSE	Trans (>250 kb)			2.07869
ENSG00000176358	TAC4	17	q21.33	47915671	47925379	2.05961	0.0394355	0.221059	FALSE	FALSE	Trans (>250 kb)			1.8667
ENSG00000072954	TMEM38A	19	p13.11	16771938	16800840	2.05956	0.0394407	0.221059	FALSE	FALSE	Trans (>250 kb)			2.0194
ENSG00000161681	SHANK1	19	q13.33	51165084	51222707	2.05896	0.0394977	0.221254	FALSE	FALSE	Trans (>250 kb)			3.7741
ENSG00000127124	HIVEP3	1	p34.2	41972036	42501596	2.05857	0.0395355	0.221295	FALSE	FALSE	Trans (>250 kb)			3.0965
ENSG00000162894	FAIM3	1	q32.1	207077731	207096592	2.05853	0.039539	0.221295	FALSE	FALSE	Trans (>250 kb)			0.0179842
ENSG00000172575	RASGRP1	15	q14	38780304	38857776	2.05631	0.0397529	0.222222	FALSE	FALSE	Trans (>250 kb)			4.01087
ENSG00000112041	TULP1	6	p21.31	35465651	35480715	2.05583	0.0397992	0.222222	FALSE	FALSE	Trans (>250 kb)			4.14594
ENSG00000106459	NRF1	7	q32.2	129251555	129396922	2.05578	0.0398034	0.222222	FALSE	FALSE	Trans (>250 kb)			2.25958
ENSG00000187021	PNLIPRP1	10	q25.3	118349897	118368687	2.05555	0.0398258	0.222222	FALSE	FALSE	Trans (>250 kb)			3.02948
ENSG00000186335	SLC36A2	5	q33.1	150694539	150727151	2.05509	0.0398701	0.22229	FALSE	FALSE	Trans (>250 kb)			0.698761
ENSG00000007968	E2F2	1	p36.12	23832922	23857712	2.05474	0.0399044	0.22229	FALSE	FALSE	Trans (>250 kb)			1.06512
ENSG00000135472	FAIM2	12	q13.12	50260679	50298000	2.05468	0.0399096	0.22229	FALSE	FALSE	Trans (>250 kb)			2.51365
ENSG00000114544	SLC41A3	3	q21.3	125725198	125820404	2.05438	0.0399389	0.22229	FALSE	FALSE	Trans (>250 kb)			2.15264
ENSG00000243696	RP5-966M1.6	3	p21.1	52847298	52869745	2.05394	0.0399811	0.222404	FALSE	FALSE	Trans (>250 kb)			3.06872
ENSG00000197714	ZNF460	19	q13.43	57791419	57804937	2.05319	0.0400541	0.222738	FALSE	FALSE	Trans (>250 kb)			1.59043
ENSG00000186599	DEFB105B	8	p23.1	7345191	7347115	2.05256	0.0401152	0.222906	FALSE	FALSE	Trans (>250 kb)
ENSG00000141433	ADCYAP1	18	p11.32	904944	912173	2.05186	0.0401828	0.223113	FALSE	FALSE	Trans (>250 kb)			1.5584
ENSG00000116985	BMP8B	1	p34.2	40222854	40254533	2.05135	0.0402328	0.223194	FALSE	FALSE	Trans (>250 kb)			1.12563
ENSG00000065526	SPEN	1	p36.21	16174359	16266955	2.05084	0.0402827	0.223406	FALSE	FALSE	Trans (>250 kb)			2.97293
ENSG00000171051	FPR1	19	q13.41	52248425	52307363	2.05031	0.0403345	0.223549	FALSE	FALSE	Trans (>250 kb)			2.85163
ENSG00000111783	RFX4	12	q23.3	106976685	107156581	2.05007	0.040358	0.223549	FALSE	FALSE	Trans (>250 kb)			6.86598
ENSG00000165349	SLC7A3	X	q13.1	70145432	70150975	2.04986	0.0403777	0.223583	FALSE	FALSE	Trans (>250 kb)
ENSG00000135686	KLHL36	16	q24.1	84682131	84701292	2.0468	0.0406779	0.224464	FALSE	FALSE	Trans (>250 kb)			2.04307
ENSG00000124205	EDN3	20	q13.32	57875482	57901047	2.04678	0.0406796	0.224464	FALSE	FALSE	Trans (>250 kb)			0.00733122
ENSG00000124249	KCNK15	20	q13.12	43374421	43379675	2.04586	0.0407705	0.224885	FALSE	FALSE	Trans (>250 kb)			2.00423
ENSG00000100109	TFIP11	22	q12.1	26887191	26908471	2.04563	0.040793	0.224885	FALSE	FALSE	Trans (>250 kb)			1.07467
ENSG00000135406	PRPH	12	q13.12	49687035	49692465	2.04562	0.040794	0.224885	FALSE	FALSE	Trans (>250 kb)			5.69715
ENSG00000185650	ZFP36L1	14	q24.1	69254377	69263190	2.0455	0.0408054	0.224885	FALSE	FALSE	Trans (>250 kb)			2.53177
ENSG00000116981	NT5C1A	1	p34.2	40124793	40137710	2.04517	0.0408379	0.224885	FALSE	FALSE	Trans (>250 kb)			0.926445
ENSG00000163393	SLC22A15	1	p13.1	116519119	116612675	2.04478	0.0408763	0.224885	FALSE	FALSE	Trans (>250 kb)			2.8103
ENSG00000144868	TMEM108	3	q22.1	132757235	133116636	2.04448	0.0409066	0.224958	FALSE	FALSE	Trans (>250 kb)			1.99406
ENSG00000185585	OLFML2A	9	q33.3	127539437	127577164	2.04415	0.0409389	0.225042	FALSE	FALSE	Trans (>250 kb)			3.98379
ENSG00000148204	CRB2	9	q33.3	126118449	126142603	2.04397	0.0409566	0.225074	FALSE	FALSE	Trans (>250 kb)			1.57768
ENSG00000167173	C15orf39	15	q24.2	75487984	75504510	2.04169	0.0411822	0.225931	FALSE	FALSE	Trans (>250 kb)			2.85902
ENSG00000163285	GABRG1	4	p12	46037786	46126098	2.04134	0.0412174	0.225931	FALSE	FALSE	Trans (>250 kb)			2.38783
ENSG00000143363	PRUNE	1	q21.3	150980896	151008189	2.04106	0.0412452	0.225931	FALSE	FALSE	Trans (>250 kb)			3.32278
ENSG00000022277	RTFDC1	20	q13.31	55043647	55093943	2.041	0.0412506	0.225931	FALSE	FALSE	Trans (>250 kb)			4.23937
ENSG00000137207	YIPF3	6	p21.1	43479565	43484728	2.04065	0.0412857	0.226054	FALSE	FALSE	Trans (>250 kb)			1.24965
ENSG00000004846	ABCB5	7	p21.1	20654830	20816658	2.03961	0.0413895	0.226469	FALSE	FALSE	Trans (>250 kb)			2.70408
ENSG00000250067	YJEFN3	19	p13.11	19627036	19648390	2.03957	0.0413929	0.226469	FALSE	FALSE	Trans (>250 kb)			1.84496
ENSG00000177098	SCN4B	11	q23.3	118004092	118023603	2.03927	0.0414229	0.226529	FALSE	FALSE	Trans (>250 kb)			3.08413
ENSG00000139610	CELA1	12	q13.13	51722227	51740463	2.03839	0.041511	0.226647	FALSE	FALSE	Trans (>250 kb)			0.983386
ENSG00000147457	CHMP7	8	p21.3	23101150	23119512	2.03823	0.0415269	0.226673	FALSE	FALSE	Trans (>250 kb)			2.49071
ENSG00000158887	MPZ	1	q23.3	161274525	161279762	2.03696	0.0416544	0.227061	FALSE	FALSE	Trans (>250 kb)			0.541604
ENSG00000187764	SEMA4D	9	q22.2	91975702	92113045	2.03665	0.0416852	0.227164	FALSE	FALSE	Trans (>250 kb)			1.97874
ENSG00000013588	GPRC5A	12	p13.1	13043716	13070871	2.03598	0.0417521	0.227228	FALSE	FALSE	Trans (>250 kb)			2.44591
ENSG00000108001	EBF3	10	q26.3	131633547	131762105	2.03587	0.041763	0.227228	FALSE	FALSE	Trans (>250 kb)			4.21323
ENSG00000169403	PTAFR	1	p35.3	28473677	28520447	2.03551	0.0417998	0.227228	FALSE	FALSE	Trans (>250 kb)			1.68369
ENSG00000175445	LPL	8	p21.3	19759228	19824769	2.03531	0.0418195	0.227243	FALSE	FALSE	Trans (>250 kb)			0.863412
ENSG00000106948	AKNA	9	q32	117096436	117156685	2.03487	0.0418637	0.227354	FALSE	FALSE	Trans (>250 kb)			0.453227
ENSG00000103187	COTL1	16	q24.1	84599200	84651683	2.03483	0.0418681	0.227354	FALSE	FALSE	Trans (>250 kb)			2.54433
ENSG00000063127	SLC6A16	19	q13.33	49792895	49828482	2.03415	0.0419367	0.227603	FALSE	FALSE	Trans (>250 kb)			4.49009
ENSG00000102882	MAPK3	16	p11.2	30125426	30134827	2.03414	0.0419372	0.227603	FALSE	FALSE	Trans (>250 kb)			1.54133
ENSG00000107954	NEURL1	10	q24.33	105253736	105352309	2.03368	0.0419834	0.227731	FALSE	FALSE	Trans (>250 kb)			3.82145
ENSG00000261514	RP11-527L4.2	17	q21.31	42015731	42016327	2.03275	0.0420776	0.228212	FALSE	FALSE	Trans (>250 kb)			5.48006
ENSG00000114739	ACVR2B	3	p22.2	38495342	38534633	2.03198	0.042156	0.228446	FALSE	FALSE	Trans (>250 kb)			3.01737
ENSG00000198732	SMOC1	14	q24.2	70320848	70499083	2.0314	0.0422142	0.228707	FALSE	FALSE	Trans (>250 kb)			1.03126
ENSG00000172053	QARS	3	p21.31	49133365	49142553	2.03127	0.0422279	0.228707	FALSE	FALSE	Trans (>250 kb)			5.02262
ENSG00000137672	TRPC6	11	q22.1	101322295	101743293	2.02976	0.042381	0.229141	FALSE	FALSE	Trans (>250 kb)			3.22389
ENSG00000152217	SETBP1	18	q12.3	42260138	42648475	2.02951	0.0424067	0.229169	FALSE	FALSE	Trans (>250 kb)			1.66687
ENSG00000160999	SH2B2	7	q22.1	101928405	101962178	2.02943	0.0424144	0.229169	FALSE	FALSE	Trans (>250 kb)			2.89849
ENSG00000187601	MAGEH1	X	p11.21	55478538	55479998	2.02856	0.0425036	0.229563	FALSE	FALSE	Trans (>250 kb)
ENSG00000080503	SMARCA2	9	p24.3	2015342	2193624	2.02746	0.0426154	0.229823	FALSE	FALSE	Trans (>250 kb)			2.07977
ENSG00000168675	LDLRAD4	18	p11.21	13217497	13652754	2.02746	0.0426157	0.229823	FALSE	FALSE	Trans (>250 kb)			3.19338
ENSG00000170266	GLB1	3	p22.3	33038100	33138722	2.02603	0.0427614	0.230417	FALSE	FALSE	Trans (>250 kb)			1.14496
ENSG00000044446	PHKA2	X	p22.13	18910418	19002716	2.02587	0.042778	0.23046	FALSE	FALSE	Trans (>250 kb)
ENSG00000117148	ACTL8	1	p36.13	18081808	18153558	2.02547	0.0428193	0.230654	FALSE	FALSE	Trans (>250 kb)			0.503819
ENSG00000237412	PRSS56	2	q37.1	233385173	233390422	2.02388	0.0429827	0.231372	FALSE	FALSE	Trans (>250 kb)			2.5573
ENSG00000079308	TNS1	2	q35	218664512	218867718	2.02382	0.0429891	0.231372	FALSE	FALSE	Trans (>250 kb)			3.02948
ENSG00000171703	TCEA2	20	q13.33	62681189	62703700	2.02265	0.0431091	0.23175	FALSE	FALSE	Trans (>250 kb)			0.696363
ENSG00000132694	ARHGEF11	1	q23.1	156904632	157015162	2.02262	0.0431124	0.23175	FALSE	FALSE	Trans (>250 kb)			5.21276
ENSG00000124140	SLC12A5	20	q13.12	44650356	44688784	2.02251	0.0431236	0.23175	FALSE	FALSE	Trans (>250 kb)			2.25958
ENSG00000162104	ADCY9	16	p13.3	4003388	4166186	2.0222	0.0431556	0.231809	FALSE	FALSE	Trans (>250 kb)			2.19384
ENSG00000099139	PCSK5	9	q21.13	78505560	78977255	2.0216	0.0432173	0.231881	FALSE	FALSE	Trans (>250 kb)			3.06872
ENSG00000253457	SMIM18	8	p12	30496117	30503581	2.02101	0.0432785	0.232086	FALSE	FALSE	Trans (>250 kb)			0.730142
ENSG00000163331	DAPL1	2	q24.1	159651829	159719293	2.0184	0.0435498	0.233146	FALSE	FALSE	Trans (>250 kb)			2.27933
ENSG00000183283	DAZAP2	12	q13.13	51632076	51665146	2.01821	0.0435694	0.233194	FALSE	FALSE	Trans (>250 kb)			1.10739
ENSG00000178573	MAF	16	q23.2	79619740	79634611	2.01674	0.0437222	0.233834	FALSE	FALSE	Trans (>250 kb)			2.77328
ENSG00000183248	CTD-3193O13.9	19	p13.2	7933605	7939326	2.01646	0.0437515	0.233849	FALSE	FALSE	Trans (>250 kb)			3.09708
ENSG00000130741	EIF2S3	X	p22.11	24072833	24096088	2.01608	0.0437917	0.234017	FALSE	FALSE	Trans (>250 kb)
ENSG00000164068	RNF123	3	p21.31	49726932	49758962	2.01598	0.0438021	0.234017	FALSE	FALSE	Trans (>250 kb)			4.17215
ENSG00000168010	ATG16L2	11	q13.4	72525353	72554719	2.01573	0.0438287	0.234034	FALSE	FALSE	Trans (>250 kb)			1.66386
ENSG00000165443	PHYHIPL	10	q21.1	60936350	61007534	2.0157	0.0438318	0.234034	FALSE	FALSE	Trans (>250 kb)			2.0964
ENSG00000026559	KCNG1	20	q13.13	49620193	49639666	2.01445	0.043962	0.23453	FALSE	FALSE	Trans (>250 kb)			3.05815
ENSG00000157219	HTR5A	7	q36.2	154862034	154877459	2.01415	0.0439934	0.23457	FALSE	FALSE	Trans (>250 kb)			2.25797
ENSG00000090661	CERS4	19	p13.2	8271620	8327305	2.01391	0.0440192	0.23457	FALSE	FALSE	Trans (>250 kb)			2.85163
ENSG00000129559	NEDD8	14	q12	24686058	24701660	2.01383	0.0440273	0.23457	FALSE	FALSE	Trans (>250 kb)			0.722149
ENSG00000152583	SPARCL1	4	q22.1	88394487	88452213	2.01305	0.0441091	0.234791	FALSE	FALSE	Trans (>250 kb)			1.34808
ENSG00000082293	COL19A1	6	q13	70576463	70919679	2.01293	0.0441218	0.234791	FALSE	FALSE	Trans (>250 kb)			4.26587
ENSG00000267909	CCDC177	14	q24.1	70038216	70040339	2.01236	0.044182	0.234839	FALSE	FALSE	Trans (>250 kb)			1.43941
ENSG00000136167	LCP1	13	q14.13	46700055	46786006	2.01231	0.0441871	0.234839	FALSE	FALSE	Trans (>250 kb)			2.55076
ENSG00000171759	PAH	12	q23.2	103230663	103352188	2.01195	0.044225	0.234993	FALSE	FALSE	Trans (>250 kb)			2.51662
ENSG00000122694	GLIPR2	9	p13.3	36136732	36163910	2.0108	0.0443465	0.235482	FALSE	FALSE	Trans (>250 kb)			3.49963
ENSG00000176165	FOXG1	14	q12	29235050	29238870	2.01006	0.044425	0.23554	FALSE	FALSE	Trans (>250 kb)			2.96268
ENSG00000166736	HTR3A	11	q23.2	113845603	113861035	2.00962	0.0444718	0.23554	FALSE	FALSE	Trans (>250 kb)			2.53177
ENSG00000177684	DEFB114	6	p12.3	49927962	49931818	2.00951	0.0444829	0.23554	FALSE	FALSE	Trans (>250 kb)			1.92011
ENSG00000164900	GBX1	7	q36.1	150845676	150871832	2.00942	0.0444931	0.23554	FALSE	FALSE	Trans (>250 kb)			0.333872
ENSG00000141314	RHBDL3	17	q11.2	30593195	30651680	2.0094	0.0444947	0.23554	FALSE	FALSE	Trans (>250 kb)			0.590442
ENSG00000058668	ATP2B4	1	q32.1	203595689	203713209	2.00929	0.0445064	0.23554	FALSE	FALSE	Trans (>250 kb)			0.4369
ENSG00000184560	C17orf74	17	p13.1	7328934	7330887	2.00923	0.0445124	0.23554	FALSE	FALSE	Trans (>250 kb)			2.44095
ENSG00000172000	ZNF556	19	p13.3	2867333	2878515	2.00781	0.0446638	0.235964	FALSE	FALSE	Trans (>250 kb)			2.46901
ENSG00000106128	GHRHR	7	p14.3	30978284	31032869	2.0068	0.0447713	0.236342	FALSE	FALSE	Trans (>250 kb)			4.45519
ENSG00000138193	PLCE1	10	q23.33	95753746	96092580	2.00617	0.0448385	0.236499	FALSE	FALSE	Trans (>250 kb)			2.31073
ENSG00000181852	RNF41	12	q13.3	56598285	56615717	2.00612	0.044844	0.236499	FALSE	FALSE	Trans (>250 kb)			0.618879
ENSG00000250799	PRODH2	19	q13.12	36290890	36304201	2.0061	0.0448459	0.236499	FALSE	FALSE	Trans (>250 kb)			1.33087
ENSG00000100079	LGALS2	22	q13.1	37966255	37978623	2.00416	0.0450527	0.23746	FALSE	FALSE	Trans (>250 kb)			3.65553
ENSG00000087303	NID2	14	q22.1	52471521	52535712	2.00329	0.0451464	0.237827	FALSE	FALSE	Trans (>250 kb)			0.423428
ENSG00000130119	GNL3L	X	p11.22	54556644	54587504	2.00285	0.0451934	0.237827	FALSE	FALSE	Trans (>250 kb)
ENSG00000236311	TLX1NB	10	q24.31	102849078	102890883	2.00269	0.0452101	0.237827	FALSE	FALSE	Trans (>250 kb)			3.79279
ENSG00000198573	SPANXC	X	q27.2	140335596	140336629	2.00261	0.0452187	0.237827	FALSE	FALSE	Trans (>250 kb)
ENSG00000077522	ACTN2	1	q43	236849754	236927931	2.00189	0.0452968	0.238137	FALSE	FALSE	Trans (>250 kb)			3.297
ENSG00000198218	QRICH1	3	p21.31	49067140	49131796	2.00108	0.045384	0.238327	FALSE	FALSE	Trans (>250 kb)			4.99191
ENSG00000204103	MAFB	20	q12	39314488	39317880	2.00088	0.0454053	0.238327	FALSE	FALSE	Trans (>250 kb)			3.2556
ENSG00000147166	ITGB1BP2	X	q13.1	70521584	70525221	2.0008	0.0454144	0.238327	FALSE	FALSE	Trans (>250 kb)
ENSG00000100344	PNPLA3	22	q13.31	44319619	44360368	2.00064	0.0454307	0.238327	FALSE	FALSE	Trans (>250 kb)			1.51199
ENSG00000165794	SLC39A2	14	q11.2	21467414	21470030	2.00034	0.0454631	0.23841	FALSE	FALSE	Trans (>250 kb)			4.75299
ENSG00000102837	OLFM4	13	q14.3	53602894	53626192	1.99992	0.0455087	0.23852	FALSE	FALSE	Trans (>250 kb)			2.18694
ENSG00000203546	RP11-176H8.1	14	q12	31803518	31926647	1.99958	0.0455454	0.238582	FALSE	FALSE	Trans (>250 kb)			2.34459
ENSG00000133639	BTG1	12	q21.33	92536286	92539673	1.99956	0.0455476	0.238582	FALSE	FALSE	Trans (>250 kb)			1.17768
ENSG00000166509	CLEC3A	16	q23.1	78056412	78100658	1.99916	0.0455912	0.238583	FALSE	FALSE	Trans (>250 kb)			2.47433
ENSG00000224361	AC011239.1	2	p24.1	23729913	23747214	1.99907	0.045601	0.238583	FALSE	FALSE	Trans (>250 kb)			1.73839
ENSG00000124214	STAU1	20	q13.13	47729878	47804904	1.99869	0.0456423	0.238724	FALSE	FALSE	Trans (>250 kb)			2.66717
ENSG00000114115	RBP1	3	q23	139236276	139258671	1.99865	0.0456468	0.238724	FALSE	FALSE	Trans (>250 kb)			3.2691
ENSG00000261667	RP11-520P18.5	8	q24.3	144161874	144164418	1.99839	0.0456742	0.238769	FALSE	FALSE	Trans (>250 kb)			0.0231234
ENSG00000188674	C2orf80	2	q34	209030067	209054797	1.99795	0.045722	0.238918	FALSE	FALSE	Trans (>250 kb)			1.83475
ENSG00000055957	ITIH1	3	p21.1	52811603	52826078	1.99791	0.0457268	0.238918	FALSE	FALSE	Trans (>250 kb)			2.66717
ENSG00000151388	ADAMTS12	5	p13.2	33523640	33892297	1.99785	0.0457328	0.238918	FALSE	FALSE	Trans (>250 kb)			3.49963
ENSG00000183668	PSG9	19	q13.31	43715943	43773682	1.99772	0.0457472	0.238953	FALSE	FALSE	Trans (>250 kb)			3.68584
ENSG00000109063	MYH3	17	p13.1	10531843	10560626	1.99713	0.0458106	0.239199	FALSE	FALSE	Trans (>250 kb)			1.60343
ENSG00000244482	LILRA6	19	q13.42	54720737	54746649	1.99711	0.0458133	0.239199	FALSE	FALSE	Trans (>250 kb)			4.56254
ENSG00000185591	SP1	12	q13.13	53773960	53810230	1.99638	0.0458922	0.239427	FALSE	FALSE	Trans (>250 kb)			0.568798
ENSG00000129450	SIGLEC9	19	q13.41	51628165	51639908	1.99568	0.0459692	0.239678	FALSE	FALSE	Trans (>250 kb)			2.9835
ENSG00000180708	OR10K2	1	q23.1	158389718	158390656	1.99446	0.0461019	0.240024	FALSE	FALSE	Trans (>250 kb)			0.273106
ENSG00000102057	KCND1	X	p11.23	48818639	48827976	1.9943	0.0461189	0.240053	FALSE	FALSE	Trans (>250 kb)
ENSG00000135414	GDF11	12	q13.2	56137064	56150911	1.99388	0.0461654	0.240113	FALSE	FALSE	Trans (>250 kb)			0.054478
ENSG00000170275	CRTAP	3	p22.3	33155471	33189265	1.99386	0.0461678	0.240113	FALSE	FALSE	Trans (>250 kb)			2.08305
ENSG00000105514	RAB3D	19	p13.2	11432722	11456946	1.9937	0.0461846	0.240153	FALSE	FALSE	Trans (>250 kb)			2.39659
ENSG00000187166	H1FNT	12	q13.11	48722763	48724062	1.99306	0.0462551	0.240239	FALSE	FALSE	Trans (>250 kb)			1.64466
ENSG00000189068	VSTM1	19	q13.42	54544079	54567207	1.99299	0.0462622	0.240239	FALSE	FALSE	Trans (>250 kb)			3.80726
ENSG00000172318	B3GALT1	2	q24.3	168675182	168730551	1.99224	0.0463451	0.240597	FALSE	FALSE	Trans (>250 kb)			2.1113
ENSG00000132359	RAP1GAP2	17	p13.3	2680350	2941033	1.99195	0.0463769	0.240702	FALSE	FALSE	Trans (>250 kb)			2.87427
ENSG00000172159	FRMD3	9	q21.32	85857905	86153461	1.9916	0.0464147	0.240732	FALSE	FALSE	Trans (>250 kb)			3.31036
ENSG00000189056	RELN	7	q22.1	103112231	103629963	1.99139	0.0464375	0.240803	FALSE	FALSE	Trans (>250 kb)			1.31822
ENSG00000197380	DACT3	19	q13.32	47150869	47164395	1.99037	0.04655	0.241225	FALSE	FALSE	Trans (>250 kb)			1.85677
ENSG00000205629	LCMT1	16	p12.1	25123050	25189552	1.98919	0.0466802	0.241675	FALSE	FALSE	Trans (>250 kb)			0.851106
ENSG00000139645	ANKRD52	12	q13.3	56631591	56652175	1.98915	0.046685	0.241675	FALSE	FALSE	Trans (>250 kb)			1.52871
ENSG00000178031	ADAMTSL1	9	p22.2	18473892	18910948	1.98888	0.0467139	0.241764	FALSE	FALSE	Trans (>250 kb)			5.45131
ENSG00000153815	CMIP	16	q23.2	81478775	81745367	1.98837	0.0467709	0.241857	FALSE	FALSE	Trans (>250 kb)			5.45131
ENSG00000077942	FBLN1	22	q13.31	45898118	45997015	1.98836	0.0467714	0.241857	FALSE	FALSE	148152	rs61735519	0	1.74124
ENSG00000105613	MAST1	19	p13.2	12944765	12985765	1.98721	0.046899	0.242346	FALSE	FALSE	Trans (>250 kb)			3.02948
ENSG00000197381	ADARB1	21	q22.3	46493768	46646478	1.98721	0.0468993	0.242346	FALSE	FALSE	Trans (>250 kb)			2.94308
ENSG00000172381	OR6Q1	11	q12.1	57798402	57799403	1.98693	0.0469302	0.242403	FALSE	FALSE	Trans (>250 kb)			1.08297
ENSG00000196781	TLE1	9	q21.32	84198598	84304220	1.98622	0.0470093	0.242691	FALSE	FALSE	Trans (>250 kb)			1.01686
ENSG00000181467	RAP2B	3	q25.2	152880029	152886265	1.98542	0.0470978	0.24289	FALSE	FALSE	Trans (>250 kb)			2.21665
ENSG00000124006	OBSL1	2	q35	220415451	220436581	1.98482	0.0471642	0.24309	FALSE	FALSE	Trans (>250 kb)			1.08342
ENSG00000105894	PTN	7	q33	136912088	137028611	1.98478	0.0471686	0.24309	FALSE	FALSE	Trans (>250 kb)			1.1174
ENSG00000080709	KCNN2	5	q22.3	113696642	113832337	1.98413	0.0472411	0.243231	FALSE	FALSE	Trans (>250 kb)			2.46376
ENSG00000183098	GPC6	13	q31.3	93879095	95059655	1.98361	0.0472993	0.243293	FALSE	FALSE	Trans (>250 kb)			3.41381
ENSG00000165973	NELL1	11	p15.1	20691117	21597227	1.98351	0.0473102	0.243293	FALSE	FALSE	Trans (>250 kb)			3.36725
ENSG00000136720	HS6ST1	2	q14.3	128994290	129076151	1.98316	0.047349	0.243293	FALSE	FALSE	Trans (>250 kb)			1.63935
ENSG00000104972	LILRB1	19	q13.42	55085346	55148979	1.98271	0.0473996	0.2434	FALSE	FALSE	Trans (>250 kb)			2.7852
ENSG00000168066	SF1	11	q13.1	64532078	64546258	1.98255	0.0474183	0.243425	FALSE	FALSE	Trans (>250 kb)			0.658839
ENSG00000106624	AEBP1	7	p13	44143960	44154161	1.98215	0.0474628	0.24354	FALSE	FALSE	Trans (>250 kb)			1.73499
ENSG00000166091	CMTM5	14	q11.2	23846017	23848981	1.9821	0.0474683	0.24354	FALSE	FALSE	Trans (>250 kb)			3.72897
ENSG00000147041	SYTL5	X	p11.4	37865835	37988072	1.98175	0.0475071	0.243661	FALSE	FALSE	Trans (>250 kb)
ENSG00000105662	CRTC1	19	p13.11	18794487	18893004	1.98079	0.0476145	0.24409	FALSE	FALSE	Trans (>250 kb)			2.3505
ENSG00000162869	PPP1R21	2	p16.3	48667737	48742525	1.98016	0.047685	0.244263	FALSE	FALSE	Trans (>250 kb)			4.09246
ENSG00000150054	MPP7	10	p12.1	28339922	28623415	1.9801	0.0476922	0.244263	FALSE	FALSE	Trans (>250 kb)			2.61783
ENSG00000082497	SERTAD4	1	q32.2	210406144	210419976	1.97945	0.0477654	0.244455	FALSE	FALSE	Trans (>250 kb)			1.19772
ENSG00000178217	SH2D4B	10	q23.1	82297658	82406316	1.97884	0.0478342	0.244735	FALSE	FALSE	Trans (>250 kb)			1.04717
ENSG00000196436	NPIPB15	16	q23.1	74411776	74425978	1.97772	0.0479598	0.245097	FALSE	FALSE	Trans (>250 kb)			1.26067
ENSG00000215612	HMX1	4	p16.1	8847802	8873543	1.97648	0.0481003	0.24555	FALSE	FALSE	Trans (>250 kb)
ENSG00000129351	ILF3	19	p13.2	10764937	10803093	1.97634	0.0481165	0.24555	FALSE	FALSE	Trans (>250 kb)			0.268556
ENSG00000115677	HDLBP	2	q37.3	242166679	242256476	1.97628	0.0481228	0.24555	FALSE	FALSE	Trans (>250 kb)			2.7344
ENSG00000184113	CLDN5	22	q11.21	19510547	19515068	1.97625	0.0481269	0.24555	FALSE	FALSE	Trans (>250 kb)			3.20162
ENSG00000157680	DGKI	7	q33	137065783	137531838	1.97579	0.0481786	0.245671	FALSE	FALSE	Trans (>250 kb)			2.36875
ENSG00000175203	DCTN2	12	q13.3	57923885	57941114	1.97548	0.0482135	0.245683	FALSE	FALSE	Trans (>250 kb)			3.89376
ENSG00000152049	KCNE4	2	q36.1	223916532	224063117	1.97541	0.0482212	0.245683	FALSE	FALSE	Trans (>250 kb)			6.04005
ENSG00000109436	TBC1D9	4	q31.21	141541919	141677274	1.9751	0.0482572	0.245776	FALSE	FALSE	Trans (>250 kb)			3.16016
ENSG00000156304	SCAF4	21	q22.11	33043346	33104388	1.97403	0.0483786	0.246313	FALSE	FALSE	Trans (>250 kb)			1.70314
ENSG00000173110	HSPA6	1	q23.3	161494036	161496681	1.97374	0.0484119	0.24632	FALSE	FALSE	Trans (>250 kb)			0.708392
ENSG00000145362	ANK2	4	q25	113739265	114304896	1.97371	0.0484149	0.24632	FALSE	FALSE	Trans (>250 kb)			3.86561
ENSG00000149658	YTHDF1	20	q13.33	61826781	61847586	1.97365	0.048422	0.24632	FALSE	FALSE	Trans (>250 kb)			2.1303
ENSG00000118655	DCLRE1B	1	p13.2	114447763	114456708	1.97349	0.0484402	0.24632	FALSE	FALSE	Trans (>250 kb)			0.138986
ENSG00000181982	CCDC149	4	p15.2	24807739	24981826	1.97239	0.0485647	0.246821	FALSE	FALSE	Trans (>250 kb)			3.93631
ENSG00000111199	TRPV4	12	q24.11	110220890	110271212	1.97145	0.0486724	0.247298	FALSE	FALSE	Trans (>250 kb)			2.58461
ENSG00000197043	ANXA6	5	q33.1	150480273	150537443	1.97059	0.0487702	0.247586	FALSE	FALSE	Trans (>250 kb)			2.34655
ENSG00000099992	TBC1D10A	22	q12.2	30687979	30723035	1.97053	0.0487775	0.247586	FALSE	FALSE	Trans (>250 kb)			1.34715
ENSG00000109111	SUPT6H	17	q11.2	26989109	27029697	1.96912	0.0489393	0.248373	FALSE	FALSE	Trans (>250 kb)			1.22912
ENSG00000176134	AL445665.1	9	q21.11	69650263	69660358	1.96896	0.0489581	0.248406	FALSE	FALSE	Trans (>250 kb)
ENSG00000153885	KCTD15	19	q13.11	34286838	34306668	1.96848	0.0490134	0.248513	FALSE	FALSE	Trans (>250 kb)			1.52309
ENSG00000100802	C14orf93	14	q11.2	23456110	23479375	1.96845	0.0490161	0.248513	FALSE	FALSE	Trans (>250 kb)			0.230931
ENSG00000053108	FSTL4	5	q31.1	132532147	132948255	1.96821	0.0490434	0.248534	FALSE	FALSE	Trans (>250 kb)			4.13677
ENSG00000258818	RNASE4	14	q11.2	21152259	21168761	1.968	0.0490677	0.248596	FALSE	FALSE	214008	rs1760940	4.44089e-16	2.76174
ENSG00000113812	ACTR8	3	p21.1	53901093	53916229	1.96778	0.049093	0.248612	FALSE	FALSE	Trans (>250 kb)			2.71391
ENSG00000187268	FAM9C	X	p22.2	13053737	13062801	1.96749	0.0491272	0.248705	FALSE	FALSE	Trans (>250 kb)
ENSG00000139718	SETD1B	12	q24.31	122242086	122270562	1.96745	0.0491317	0.248705	FALSE	FALSE	Trans (>250 kb)			4.71873
ENSG00000180957	PITPNB	22	q12.1	28247657	28316122	1.9666	0.0492299	0.249026	FALSE	FALSE	Trans (>250 kb)			6.83229
ENSG00000105429	MEGF8	19	q13.2	42829761	42882921	1.96652	0.0492389	0.249026	FALSE	FALSE	Trans (>250 kb)			2.91564
ENSG00000160014	CALM3	19	q13.32	47104331	47114050	1.96633	0.0492609	0.249026	FALSE	FALSE	Trans (>250 kb)			0.67119
ENSG00000144724	PTPRG	3	p14.2	61547243	62283288	1.96611	0.0492854	0.249026	FALSE	FALSE	Trans (>250 kb)			3.70766
ENSG00000172985	SH3RF3	2	q12.3	109745804	110262207	1.96609	0.0492881	0.249026	FALSE	FALSE	Trans (>250 kb)			4.18816
ENSG00000106341	PPP1R17	7	p14.3	31726329	31748069	1.96546	0.0493606	0.249221	FALSE	FALSE	Trans (>250 kb)			4.0759
ENSG00000149256	TENM4	11	q14.1	78363876	79151992	1.96412	0.0495158	0.249923	FALSE	FALSE	Trans (>250 kb)			2.69926
ENSG00000072195	SPEG	2	q35	220299568	220363009	1.96398	0.0495327	0.249923	FALSE	FALSE	Trans (>250 kb)			3.67774
ENSG00000182511	FES	15	q26.1	91426925	91439006	1.96381	0.0495518	0.249931	FALSE	FALSE	Trans (>250 kb)			2.73971
ENSG00000071127	WDR1	4	p16.1	10075963	10118573	1.96301	0.0496453	0.249936	FALSE	FALSE	Trans (>250 kb)			2.47166
ENSG00000086062	B4GALT1	9	p21.1	33104080	33167354	1.96291	0.0496568	0.249936	FALSE	FALSE	Trans (>250 kb)			6.22223
ENSG00000114279	FGF12	3	q29	191857184	192485553	1.96286	0.0496621	0.249936	FALSE	FALSE	Trans (>250 kb)			5.45131
ENSG00000100665	SERPINA4	14	q32.13	95027428	95036250	1.96232	0.0497256	0.25002	FALSE	FALSE	Trans (>250 kb)			0.940199
ENSG00000071246	VASH1	14	q24.3	77228532	77249354	1.96215	0.0497448	0.250048	FALSE	FALSE	Trans (>250 kb)			3.01737
ENSG00000168952	STXBP6	14	q12	25278862	25519503	1.96174	0.0497922	0.250203	FALSE	FALSE	Trans (>250 kb)			3.33463
ENSG00000040933	INPP4A	2	q11.2	99061317	99210853	1.96166	0.0498025	0.250203	FALSE	FALSE	Trans (>250 kb)			4.11505
ENSG00000136535	TBR1	2	q24.2	162272605	162282381	1.9615	0.0498208	0.250221	FALSE	FALSE	Trans (>250 kb)			0.123439
ENSG00000178035	IMPDH2	3	p21.31	49061758	49066841	1.96071	0.0499131	0.250523	FALSE	FALSE	Trans (>250 kb)			3.64266
ENSG00000167874	TMEM88	17	p13.1	7758383	7759417	1.96038	0.0499517	0.250581	FALSE	FALSE	Trans (>250 kb)			1.10094
ENSG00000197880	MDS2	1	p36.11	23907985	23967058	1.95901	0.0501112	0.251367	FALSE	FALSE	Trans (>250 kb)			1.70636
ENSG00000204118	NAP1L6	X	q13.2	72345876	72347919	1.9585	0.0501718	0.251534	FALSE	FALSE	Trans (>250 kb)
ENSG00000139946	PELI2	14	q22.3	56584532	56768244	1.95821	0.0502058	0.251575	FALSE	FALSE	Trans (>250 kb)			3.67145
ENSG00000179038	AP001885.1	11	q13.2	66963391	66964638	1.9582	0.0502066	0.251575	FALSE	FALSE	Trans (>250 kb)			1.00766
ENSG00000136826	KLF4	9	q31.2	110247133	110252763	1.95767	0.0502685	0.251696	FALSE	FALSE	Trans (>250 kb)			3.55868
ENSG00000165168	CYBB	X	p11.4	37639264	37672714	1.95711	0.0503342	0.251938	FALSE	FALSE	Trans (>250 kb)
ENSG00000179750	APOBEC3B	22	q13.1	39378352	39388809	1.95664	0.0503895	0.252145	FALSE	FALSE	247381	rs9835	2.33147e-15	2.59902
ENSG00000157005	SST	3	q27.3	187386694	187388187	1.95622	0.0504392	0.252234	FALSE	FALSE	Trans (>250 kb)			2.9835
ENSG00000221946	FXYD7	19	q13.12	35634154	35645204	1.95615	0.0504472	0.252234	FALSE	FALSE	Trans (>250 kb)			2.85902
ENSG00000185897	FFAR3	19	q13.12	35849362	35851387	1.95563	0.0505091	0.252461	FALSE	FALSE	Trans (>250 kb)			1.45512
ENSG00000213366	GSTM2	1	p13.3	110210644	110252171	1.95532	0.0505452	0.252581	FALSE	FALSE	Trans (>250 kb)			6.53213
ENSG00000181965	NEUROG1	5	q31.1	134869991	134871639	1.95506	0.0505763	0.252658	FALSE	FALSE	Trans (>250 kb)			0.595671
ENSG00000115592	PRKAG3	2	q35	219687106	219696809	1.95487	0.0505979	0.252658	FALSE	FALSE	Trans (>250 kb)			1.59488
ENSG00000114316	USP4	3	p21.31	49315264	49378145	1.9534	0.0507727	0.253207	FALSE	FALSE	Trans (>250 kb)			2.53487
ENSG00000157388	CACNA1D	3	p21.1	53528683	53847760	1.95293	0.0508282	0.253433	FALSE	FALSE	Trans (>250 kb)			4.18302
ENSG00000112039	FANCE	6	p21.31	35420138	35434880	1.95262	0.0508645	0.253464	FALSE	FALSE	Trans (>250 kb)			5.27858
ENSG00000178252	WDR6	3	p21.31	49044495	49053386	1.95243	0.0508866	0.253509	FALSE	FALSE	Trans (>250 kb)			4.41753
ENSG00000121653	MAPK8IP1	11	p11.2	45907202	45928016	1.95208	0.0509289	0.253551	FALSE	FALSE	Trans (>250 kb)			3.77859
ENSG00000268218	AC137932.1	16	q24.3	89334512	89339452	1.95118	0.0510353	0.253794	FALSE	FALSE	Trans (>250 kb)			1.80329
ENSG00000113361	CDH6	5	p13.3	31193857	31329253	1.95097	0.0510602	0.25382	FALSE	FALSE	Trans (>250 kb)			0.164468
ENSG00000132475	H3F3B	17	q25.1	73772515	73781974	1.95096	0.0510624	0.25382	FALSE	FALSE	Trans (>250 kb)			1.49876
ENSG00000081052	COL4A4	2	q36.3	227867427	228028829	1.95001	0.0511753	0.254148	FALSE	FALSE	Trans (>250 kb)			3.60233
ENSG00000172733	PURG	8	p12	30853321	30891231	1.94999	0.0511767	0.254148	FALSE	FALSE	Trans (>250 kb)			0.0904153
ENSG00000170500	LONRF2	2	q11.2	100889753	100939195	1.9496	0.0512234	0.254241	FALSE	FALSE	Trans (>250 kb)			1.67344
ENSG00000168959	GRM5	11	q14.3	88237744	88799113	1.94944	0.0512428	0.254265	FALSE	FALSE	Trans (>250 kb)			2.97293
ENSG00000188425	NANOS2	19	q13.32	46416475	46418036	1.94907	0.0512871	0.254448	FALSE	FALSE	Trans (>250 kb)			2.97293
ENSG00000157884	CIB4	2	p23.3	26804070	26864236	1.94851	0.0513542	0.254454	FALSE	FALSE	Trans (>250 kb)			1.38801
ENSG00000005102	MEOX1	17	q21.31	41717756	41739322	1.94797	0.051419	0.254454	FALSE	FALSE	242677	rs12450913	3.64188e-09	1.73896
ENSG00000185551	NR2F2	15	q26.2	96869167	96883492	1.94789	0.0514286	0.254454	FALSE	FALSE	Trans (>250 kb)			2.79131
ENSG00000167916	KRT24	17	q21.2	38854243	38860002	1.94776	0.0514437	0.254454	FALSE	FALSE	Trans (>250 kb)			3.14626
ENSG00000166965	RCCD1	15	q26.1	91498100	91506349	1.94751	0.0514742	0.254454	FALSE	FALSE	Trans (>250 kb)			1.93131
ENSG00000139971	C14orf37	14	q23.1	58466453	58764857	1.94666	0.0515756	0.254805	FALSE	FALSE	Trans (>250 kb)			2.93368
ENSG00000128245	YWHAH	22	q12.3	32340447	32353590	1.94647	0.0515989	0.254805	FALSE	FALSE	Trans (>250 kb)			4.26357
ENSG00000169635	HIC2	22	q11.21	21771693	21805752	1.94628	0.0516208	0.254831	FALSE	FALSE	Trans (>250 kb)			1.23018
ENSG00000178401	DNAJC22	12	q13.12	49740700	49751309	1.94494	0.0517818	0.255372	FALSE	FALSE	Trans (>250 kb)			5.98986
ENSG00000119669	IRF2BPL	14	q24.3	77490888	77495034	1.9448	0.0517988	0.255372	FALSE	FALSE	Trans (>250 kb)			1.70261
ENSG00000102910	LONP2	16	q12.1	48278207	48397033	1.94428	0.0518618	0.25548	FALSE	FALSE	Trans (>250 kb)			1.14087
ENSG00000152977	ZIC1	3	q24	147111209	147228080	1.9441	0.0518832	0.255489	FALSE	FALSE	Trans (>250 kb)			1.88342
ENSG00000115977	AAK1	2	p13.3	69688532	69901481	1.94388	0.0519093	0.255489	FALSE	FALSE	Trans (>250 kb)			1.23474
ENSG00000074590	NUAK1	12	q23.3	106457118	106533811	1.94385	0.0519134	0.255489	FALSE	FALSE	Trans (>250 kb)			4.31617
ENSG00000064205	WISP2	20	q13.12	43343485	43357150	1.94333	0.0519759	0.255658	FALSE	FALSE	Trans (>250 kb)			1.7441
ENSG00000054793	ATP9A	20	q13.2	50213053	50385173	1.94318	0.0519944	0.255658	FALSE	FALSE	Trans (>250 kb)			2.81686
ENSG00000135506	OS9	12	q13.3	58087738	58115340	1.94275	0.0520469	0.255767	FALSE	FALSE	Trans (>250 kb)			5.39217
ENSG00000104888	SLC17A7	19	q13.33	49932658	49945617	1.94272	0.0520496	0.255767	FALSE	FALSE	Trans (>250 kb)			3.29731
ENSG00000168297	PXK	3	p14.3	58318607	58411748	1.94223	0.052109	0.255984	FALSE	FALSE	Trans (>250 kb)			0.886381
ENSG00000166025	AMOTL1	11	q21	94439597	94609918	1.94141	0.0522091	0.256341	FALSE	FALSE	Trans (>250 kb)			1.77837
ENSG00000250120	PCDHA10	5	q31.3	140235595	140391929	1.94128	0.0522245	0.256342	FALSE	FALSE	Trans (>250 kb)			1.9823
ENSG00000249853	HS3ST5	6	q22.1	114376750	114664209	1.94039	0.0523318	0.256763	FALSE	FALSE	Trans (>250 kb)			5.54824
ENSG00000062485	CS	12	q13.3	56665483	56694176	1.94012	0.0523646	0.256763	FALSE	FALSE	Trans (>250 kb)			2.35852
ENSG00000268412	AC013449.1	2	p23.3	26251074	26251481	1.93911	0.0524879	0.257118	FALSE	FALSE	Trans (>250 kb)			1.31702
ENSG00000144645	OSBPL10	3	p22.3	31699382	32119072	1.93898	0.0525036	0.257133	FALSE	FALSE	Trans (>250 kb)			2.97293
ENSG00000167548	KMT2D	12	q13.12	49412758	49453557	1.93835	0.05258	0.257515	FALSE	FALSE	Trans (>250 kb)			3.99552
ENSG00000106078	COBL	7	p12.1	51083909	51384515	1.93766	0.0526644	0.257683	FALSE	FALSE	Trans (>250 kb)			1.65492
ENSG00000123453	SARDH	9	q34.2	136528682	136605077	1.93741	0.0526947	0.257727	FALSE	FALSE	Trans (>250 kb)			2.46638
ENSG00000176971	FIBIN	11	p14.2	27015628	27018630	1.93727	0.0527122	0.257727	FALSE	FALSE	Trans (>250 kb)			2.2255
ENSG00000268500	SIGLEC5	19	q13.41	52115344	52150142	1.93693	0.0527537	0.257849	FALSE	FALSE	Trans (>250 kb)			3.59898
ENSG00000130635	COL5A1	9	q34.3	137533620	137736686	1.93675	0.0527759	0.257877	FALSE	FALSE	Trans (>250 kb)			2.95274
ENSG00000176438	SYNE3	14	q32.13	95883831	95942173	1.93663	0.0527912	0.257877	FALSE	FALSE	Trans (>250 kb)			3.53638
ENSG00000115226	FNDC4	2	p23.3	27714750	27718112	1.93643	0.0528153	0.257903	FALSE	FALSE	3859	rs813592	0	7.13051
ENSG00000124788	ATXN1	6	p22.3	16299343	16761722	1.93638	0.0528213	0.257903	FALSE	FALSE	Trans (>250 kb)			3.16016
ENSG00000123570	RAB9B	X	q22.2	103077252	103087158	1.93622	0.052841	0.257928	FALSE	FALSE	Trans (>250 kb)
ENSG00000133121	STARD13	13	q13.1	33677272	33924767	1.93562	0.0529137	0.258198	FALSE	FALSE	Trans (>250 kb)			3.27014
ENSG00000136997	MYC	8	q24.21	128747680	128753674	1.93442	0.0530616	0.258649	FALSE	FALSE	Trans (>250 kb)			2.03406
ENSG00000173227	SYT12	11	q13.2	66774249	66818334	1.93345	0.0531814	0.259012	FALSE	FALSE	Trans (>250 kb)			0.632137
ENSG00000141441	GAREM	18	q12.1	29704840	30050447	1.93291	0.0532475	0.259175	FALSE	FALSE	Trans (>250 kb)			2.14633
ENSG00000090061	CCNK	14	q32.2	99947506	100001381	1.93183	0.0533808	0.25942	FALSE	FALSE	Trans (>250 kb)			1.98951
ENSG00000144476	ACKR3	2	q37.3	237476430	237491001	1.93129	0.053447	0.25969	FALSE	FALSE	Trans (>250 kb)			2.38351
ENSG00000128268	MGAT3	22	q13.1	39853349	39888199	1.93028	0.0535723	0.260022	FALSE	FALSE	Trans (>250 kb)			1.51042
ENSG00000072315	TRPC5	X	q23	111017543	111326004	1.93006	0.0535999	0.260076	FALSE	FALSE	Trans (>250 kb)
ENSG00000179673	RPRML	17	q21.32	45055523	45056614	1.92969	0.0536447	0.260196	FALSE	FALSE	Trans (>250 kb)			3.297
ENSG00000101463	SYNDIG1	20	p11.21	24449835	24647252	1.92953	0.0536648	0.260196	FALSE	FALSE	Trans (>250 kb)			3.09708
ENSG00000171049	FPR2	19	q13.41	52255279	52273779	1.9294	0.0536816	0.260196	FALSE	FALSE	Trans (>250 kb)			2.71391
ENSG00000132639	SNAP25	20	p12.2	10199478	10288066	1.92899	0.0537317	0.260299	FALSE	FALSE	Trans (>250 kb)			5.67293
ENSG00000038532	CLEC16A	16	p13.13	11038345	11276046	1.9288	0.0537559	0.260355	FALSE	FALSE	Trans (>250 kb)			3.09708
ENSG00000156050	FAM161B	14	q24.3	74398204	74417117	1.9285	0.0537926	0.26048	FALSE	FALSE	Trans (>250 kb)			1.74928
ENSG00000084764	MAPRE3	2	p23.3	27193480	27250064	1.9282	0.0538298	0.2606	FALSE	FALSE	154782	rs934986	1.71828e-08	4.46513
ENSG00000185294	SPPL2C	17	q21.31	43922256	43924438	1.92697	0.0539828	0.261157	FALSE	FALSE	Trans (>250 kb)			4.39687
ENSG00000168004	HRASLS5	11	q12.3	63228876	63258666	1.92684	0.0539993	0.261157	FALSE	FALSE	Trans (>250 kb)			3.72933
ENSG00000141905	NFIC	19	p13.3	3359561	3469215	1.92631	0.0540656	0.261303	FALSE	FALSE	Trans (>250 kb)			3.16787
[truncated: 17,517 more rows]

## Sheet: SampleEnrichment
Sample	Study	Source	UMAP1	UMAP2	Enrichment Z-score	Enrichment P-value	Enrichment Q-value	Bonferroni significant	FDR 5% significant
SRR1004286	PRJNA222268	brain	186.619	-128.772	7.55346	4.23841e-14	0	TRUE	TRUE
SRR1222685	PRJNA244070	brain	194.824	-68.2387	6.81972	9.12179e-12	0	TRUE	TRUE
SRR1182062	PRJNA237340	muscle	-8.80725	-146.828	6.65827	2.77074e-11	0	TRUE	TRUE
SRR1182074	PRJNA237340	muscle	70.2669	-257.273	6.65472	2.83836e-11	0	TRUE	TRUE
SRR1182067	PRJNA237340	brain	208.498	-211.634	6.30679	2.84879e-10	0	TRUE	TRUE
SRR1222585	PRJNA244070	brain	204.679	-196.027	6.1551	7.50316e-10	0	TRUE	TRUE
SRR1004317	PRJNA222268	brain	207.849	-205.643	5.91242	3.37127e-09	0	TRUE	TRUE
SRR1575099	PRJNA261017	blood	-236.096	-196.217	5.91106	3.39904e-09	0	TRUE	TRUE
SRR1182072	PRJNA237340	lung	-34.5485	-152.358	5.898	3.6793e-09	0	TRUE	TRUE
ERR658226	PRJEB7574		71.9547	63.3799	5.86553	4.47698e-09	0	TRUE	TRUE
SRR1181606	PRJNA239776	calcified tricuspid aortic valve	8.86309	-226.015	5.83521	5.37214e-09	0	TRUE	TRUE
SRR934755	PRJNA212047	brain	183.517	-131.487	5.74437	9.22634e-09	0	TRUE	TRUE
SRR1181617	PRJNA239776	non-calcified tricuspid valve	9.06662	-225.975	5.67033	1.42523e-08	0	TRUE	TRUE
SRR1182054	PRJNA237340	brain	206.054	-212.907	5.65861	1.52606e-08	0	TRUE	TRUE
SRR1951702	PRJNA280230	blood	-237.771	-200.678	5.57488	2.47701e-08	0	TRUE	TRUE
SRR1768949	PRJNA273359	melanoma	61.5228	16.0412	5.53136	3.17766e-08	0	TRUE	TRUE
SRR039628	PRJNA120729	brain	188.059	-221.077	5.52594	3.2772e-08	0	TRUE	TRUE
SRR1182114	PRJNA237340	stomach	-34.197	-151.693	5.49534	3.89952e-08	0	TRUE	TRUE
SRR1004310	PRJNA222268	brain	209.842	-204.453	5.46841	4.54094e-08	0	TRUE	TRUE
SRR063981	SRP003276	brain	184.457	-218.489	5.46614	4.59943e-08	0	TRUE	TRUE
SRR1656484	PRJNA267697	blood	-238.356	-200.52	5.42635	5.75168e-08	0	TRUE	TRUE
SRR1656544	PRJNA267697	blood	-237.7	-195.852	5.42596	5.76425e-08	0	TRUE	TRUE
SRR3353328	PRJNA317919	breast	-1.03042	-140.85	5.42143	5.91248e-08	0	TRUE	TRUE
SRR063982	SRP003276	brain	184.192	-218.193	5.42049	5.94372e-08	0	TRUE	TRUE
SRR1181607	PRJNA239776	calcified tricuspid aortic valve	9.03235	-226.379	5.40829	6.36293e-08	0	TRUE	TRUE
SRR542392	PRJNA172761	breast	-5.85491	-138.152	5.39386	6.89588e-08	0	TRUE	TRUE
SRR039630	PRJNA120729	brain	187.989	-220.758	5.38156	7.38418e-08	0	TRUE	TRUE
SRR1656580	PRJNA267697	blood	-237.919	-200.762	5.36408	8.13635e-08	0	TRUE	TRUE
SRR309138	PRJNA143369	brain	210.879	-210.326	5.35263	8.66854e-08	0	TRUE	TRUE
SRR1656507	PRJNA267697	blood	-238.731	-190.979	5.34733	8.92596e-08	0	TRUE	TRUE
SRR3353329	PRJNA317919	breast	-1.0829	-140.398	5.3395	9.32029e-08	0	TRUE	TRUE
SRR1004288	PRJNA222268	brain	213.507	-208.678	5.33556	9.52479e-08	0	TRUE	TRUE
SRR039629	PRJNA120729	brain	187.918	-220.863	5.32379	1.01624e-07	0	TRUE	TRUE
SRR1951718	PRJNA280230	blood	-238.365	-191.104	5.31423	1.07111e-07	0	TRUE	TRUE
SRR1656499	PRJNA267697	blood	-237.479	-195.682	5.2933	1.20131e-07	0	TRUE	TRUE
SRR1060798	PRJNA232593	blood	-214.706	-186.482	5.28726	1.24162e-07	0	TRUE	TRUE
SRR896912	PRJNA208369		135.436	-183.472	5.28417	1.26273e-07	0	TRUE	TRUE
SRR1004312	PRJNA222268	brain	213.36	-208.321	5.27325	1.3403e-07	0	TRUE	TRUE
SRR1182107	PRJNA237340	muscle	69.8609	-256.901	5.23807	1.62267e-07	0.000102041	TRUE	TRUE
SRR1951636	PRJNA280230	blood	-237.339	-199.145	5.2173	1.81555e-07	0.000102041	TRUE	TRUE
SRR1656536	PRJNA267697	blood	-237.148	-199.465	5.20779	1.911e-07	0.000102041	TRUE	TRUE
SRR039633	PRJNA120729	brain	188.401	-220.802	5.20128	1.97923e-07	0.000102041	TRUE	TRUE
SRR1222587	PRJNA244070	brain	210.837	-216.154	5.19506	2.04654e-07	0.000102041	TRUE	TRUE
SRR1656550	PRJNA267697	blood	-237.419	-197.495	5.19413	2.05676e-07	0.000102041	TRUE	TRUE
ERR103432	PRJEB2939	brain	212.518	-210.728	5.18786	2.12726e-07	0.000102041	TRUE	TRUE
SRR1004297	PRJNA222268	brain	210.741	-205.629	5.16478	2.40723e-07	0.000102041	TRUE	TRUE
SRR392876	PRJNA150409		94.4618	45.9551	5.16316	2.42811e-07	0.000102041	TRUE	TRUE
SRR896919	PRJNA208369		134.737	-182.315	5.1595	2.47605e-07	0.000102041	TRUE	TRUE
ERR103430	PRJEB2939	brain	210.821	-211.181	5.15111	2.58953e-07	0.000102041	TRUE	TRUE
SRR3353331	PRJNA317919	breast	-1.85171	-140.981	5.14902	2.61856e-07	0.000102041	TRUE	TRUE
ERR103422	PRJEB2939	brain	211.677	-211.402	5.1427	2.70819e-07	0.000102041	TRUE	TRUE
SRR897212	PRJNA208369		146.453	-82.6977	5.13841	2.7708e-07	0.000102041	TRUE	TRUE
SRR896917	PRJNA208369		134.672	-183.223	5.13753	2.78377e-07	0.000102041	TRUE	TRUE
SRR2443167	PRJNA294187	blood	-233.935	-190.928	5.1326	2.85765e-07	0.000102041	TRUE	TRUE
SRR309137	PRJNA143369	brain	210.391	-210.734	5.12687	2.94604e-07	0.000102041	TRUE	TRUE
SRR1060797	PRJNA232593	blood	-214.272	-185.984	5.11951	3.06338e-07	0.000102041	TRUE	TRUE
SRR066466	PRJNA133719	brain	187.129	-220.457	5.11727	3.09984e-07	0.000102041	TRUE	TRUE
SRR1060786	PRJNA232593	blood	-214.426	-186.536	5.11171	3.19261e-07	0.000102041	TRUE	TRUE
SRR1951651	PRJNA280230	blood	-237.832	-196.522	5.11086	3.2069e-07	0.000102041	TRUE	TRUE
SRR3353330	PRJNA317919	breast	-1.96992	-140.95	5.10458	3.31529e-07	0.000102041	TRUE	TRUE
SRR1004314	PRJNA222268	brain	216.284	-208.799	5.08834	3.61218e-07	0.000102041	TRUE	TRUE
SRR1182132	PRJNA237340	brain	212.344	-219.226	5.08541	3.66836e-07	0.000102041	TRUE	TRUE
SRR1523349	PRJNA255989		195.295	-48.6271	5.08343	3.70684e-07	0.000102041	TRUE	TRUE
SRR1747967	PRJNA252962	t TFH	-243.246	-68.2332	5.08337	3.70795e-07	0.000102041	TRUE	TRUE
SRR1656500	PRJNA267697	blood	-237.465	-196.501	5.08096	3.75526e-07	0.000102041	TRUE	TRUE
SRR392873	PRJNA150409		99.9594	40.8834	5.07615	3.85156e-07	0.000102041	TRUE	TRUE
SRR1927020	PRJNA279249	brain	205.118	-193.99	5.07023	3.97339e-07	0.000178571	TRUE	TRUE
SRR1656514	PRJNA267697	blood	-238.508	-192.584	5.06921	3.99479e-07	0.000178571	TRUE	TRUE
SRR1951705	PRJNA280230	blood	-238.903	-196.769	5.06585	4.06591e-07	0.000178571	TRUE	TRUE
SRR1004293	PRJNA222268	brain	213.109	-209.706	5.06121	4.16606e-07	0.000178571	TRUE	TRUE
SRR1656478	PRJNA267697	blood	-238.18	-198.75	5.05832	4.22958e-07	0.000178571	TRUE	TRUE
SRR1636957	PRJNA266045	heart	82.0295	-391.134	5.05318	4.34508e-07	0.000178571	TRUE	TRUE
SRR066463	PRJNA133719	brain	187.309	-221.342	5.05054	4.40563e-07	0.000178571	TRUE	TRUE
SRR897327	PRJNA208369	Mix of UHRR and HBRR	187.068	-104.198	5.04605	4.51033e-07	0.000178571	TRUE	TRUE
ERR103427	PRJEB2939	brain	213.724	-209.939	5.02744	4.97064e-07	0.000178571	TRUE	TRUE
SRR066468	PRJNA133719	brain	186.92	-220.635	5.02473	5.04131e-07	0.00024	TRUE	TRUE
SRR1181618	PRJNA239776	non-calcified tricuspid valve	8.60482	-226.137	5.02323	5.08091e-07	0.00024	TRUE	TRUE
SRR1181604	PRJNA239776	calcified tricuspid aortic valve	8.98281	-226.439	5.01817	5.21667e-07	0.00024	TRUE	TRUE
SRR1060795	PRJNA232593	blood	-214.07	-186.134	5.00929	5.46311e-07	0.00024	TRUE	TRUE
SRR2146049	PRJNA291993		60.2011	11.7565	5.00212	5.67026e-07	0.00024	TRUE	TRUE
SRR066467	PRJNA133719	brain	187.59	-221.404	5.00187	5.67763e-07	0.00024	TRUE	TRUE
SRR1656584	PRJNA267697	blood	-238.8	-196.198	4.99958	5.74544e-07	0.00024	TRUE	TRUE
SRR1182138	PRJNA237340	stomach	-36.9806	-152.018	4.99453	5.89793e-07	0.00024	TRUE	TRUE
SRR393015	SRP010041		-38.0477	-130.771	4.99204	5.9746e-07	0.000310078	TRUE	TRUE
SRR1656574	PRJNA267697	blood	-238.778	-199.694	4.99176	5.98311e-07	0.000310078	TRUE	TRUE
SRR1768844	PRJNA273359	melanoma	59.899	14.9761	4.99143	5.99326e-07	0.000310078	TRUE	TRUE
SRR039632	PRJNA120729	brain	188.109	-220.688	4.97481	6.53127e-07	0.000320513	TRUE	TRUE
SRR1004300	PRJNA222268	brain	214.674	-208.895	4.96853	6.74638e-07	0.000320513	TRUE	TRUE
SRR896925	PRJNA208369		134.422	-182.066	4.96072	7.02311e-07	0.000320513	TRUE	TRUE
SRR934906	PRJNA212047	brain	185.099	-141.996	4.94724	7.52737e-07	0.000320513	TRUE	TRUE
SRR898481	PRJNA208369		239.997	-138.68	4.9425	7.71268e-07	0.000320513	TRUE	TRUE
SRR896834	PRJNA208369		89.8616	-106.064	4.94151	7.75199e-07	0.000320513	TRUE	TRUE
SRR1182060	PRJNA237340	lung	-30.7186	-148.741	4.93827	7.88191e-07	0.000320513	TRUE	TRUE
SRR896909	PRJNA208369		135.365	-183.176	4.93752	7.91219e-07	0.000320513	TRUE	TRUE
SRR1768045	PRJNA273277		102.505	59.6045	4.93707	7.93068e-07	0.000320513	TRUE	TRUE
SRR1181609	PRJNA239776	calcified tricuspid aortic valve	8.49399	-226.381	4.93697	7.93442e-07	0.000320513	TRUE	TRUE
SRR3353333	PRJNA317919	breast	-0.855128	-141.921	4.93682	7.9407e-07	0.000320513	TRUE	TRUE
SRR1656501	PRJNA267697	blood	-238.568	-199.376	4.93286	8.10344e-07	0.000320513	TRUE	TRUE
SRR066462	PRJNA133719	brain	186.67	-220.695	4.92709	8.3462e-07	0.000320513	TRUE	TRUE
SRR350279	PRJNA147251	imr90	100.164	58.6631	4.92066	8.6252e-07	0.000320513	TRUE	TRUE
DRR006379	PRJDB2573		-247.977	-172.183	4.90809	9.1966e-07	0.000320513	TRUE	TRUE
SRR869302	PRJNA205857	imr90	113.968	64.8409	4.90689	9.25329e-07	0.000320513	TRUE	TRUE
ERR832540	PRJEB8949		-236.696	-185.457	4.90616	9.28775e-07	0.000320513	TRUE	TRUE
SRR897319	PRJNA208369	Mix of UHRR and HBRR	187.249	-104.101	4.89285	9.93884e-07	0.000320513	TRUE	TRUE
SRR897631	PRJNA208369		113.622	-78.8875	4.88757	1.02089e-06	0.000379747	TRUE	TRUE
SRR1181616	PRJNA239776	non-calcified tricuspid valve	9.14619	-225.681	4.88552	1.03157e-06	0.000426829	TRUE	TRUE
SRR1181605	PRJNA239776	calcified tricuspid aortic valve	8.37626	-226.232	4.88539	1.03226e-06	0.000426829	TRUE	TRUE
SRR1004298	PRJNA222268	brain	215.023	-209.673	4.88447	1.03705e-06	0.000426829	TRUE	TRUE
SRR896832	PRJNA208369		90.6568	-106.696	4.88087	1.05621e-06	0.000426829	TRUE	TRUE
SRR649551	PRJNA186683		110.71	62.399	4.87492	1.08852e-06	0.000426829	TRUE	TRUE
SRR896904	PRJNA208369		135.326	-183.081	4.86797	1.1275e-06	0.000479042	TRUE	TRUE
SRR1182245	PRJNA239814		102.807	64.0355	4.85271	1.21788e-06	0.000591716	TRUE	TRUE
DRR006377	PRJDB2573		-244.913	-171.764	4.84715	1.25251e-06	0.000625	TRUE	TRUE
SRR934977	PRJNA212047	brain	187.438	-144.663	4.84471	1.26796e-06	0.000625	TRUE	TRUE
SRR039631	PRJNA120729	brain	188.027	-221.133	4.8415	1.28864e-06	0.000625	TRUE	TRUE
SRR896863	PRJNA208369		99.9591	-98.8513	4.83968	1.30046e-06	0.000625	TRUE	TRUE
SRR896940	PRJNA208369		137.459	-179.274	4.83818	1.31035e-06	0.000628272	TRUE	TRUE
SRR896837	PRJNA208369		89.6897	-105.794	4.83545	1.32845e-06	0.000628272	TRUE	TRUE
SRR1182064	PRJNA237340	intestine	-34.1831	-152.758	4.83124	1.35683e-06	0.000628272	TRUE	TRUE
SRR896920	PRJNA208369		133.748	-181.769	4.83117	1.3573e-06	0.000628272	TRUE	TRUE
SRR897237	PRJNA208369		145.939	-84.5375	4.8281	1.37842e-06	0.000628272	TRUE	TRUE
SRR1249342	PRJNA244882	hek293	57.5326	66.8719	4.82718	1.38481e-06	0.000628272	TRUE	TRUE
ERR103433	PRJEB2939	brain	211.499	-210.867	4.82586	1.394e-06	0.000628272	TRUE	TRUE
SRR392877	PRJNA150409		98.2643	42.781	4.82516	1.39894e-06	0.000628272	TRUE	TRUE
SRR1181603	PRJNA239776	calcified tricuspid aortic valve	8.50116	-225.618	4.81914	1.4418e-06	0.000628272	TRUE	TRUE
SRR066474	PRJNA133719		26.6993	-33.0063	4.81316	1.4856e-06	0.000628272	TRUE	TRUE
SRR191362	PRJNA153965	h9	200.741	-38.9992	4.80192	1.57148e-06	0.000628272	TRUE	TRUE
SRR306840	PRJNA143627	brain	209.601	-213.691	4.79534	1.62396e-06	0.000635593	FALSE	TRUE
SRR896956	PRJNA208369		137.171	-177.327	4.78712	1.69195e-06	0.000635593	FALSE	TRUE
SRR896926	PRJNA208369		134.728	-182.41	4.78646	1.69753e-06	0.000635593	FALSE	TRUE
SRR393011	SRP010041	lung	-42.3707	-130.055	4.77655	1.78328e-06	0.000635593	FALSE	TRUE
SRR1060782	PRJNA232593	blood	-214.958	-185.526	4.77103	1.83289e-06	0.000635593	FALSE	TRUE
SRR1131929	PRJNA235930	brain	218.223	-211.426	4.77075	1.83543e-06	0.000635593	FALSE	TRUE
SRR1656530	PRJNA267697	blood	-238.019	-199.048	4.76623	1.87709e-06	0.000635593	FALSE	TRUE
SRR1313288	PRJNA251404	blood	-217.889	-183.407	4.76562	1.8827e-06	0.000635593	FALSE	TRUE
SRR976764	PRJNA218926	blood	-225.458	-180.224	4.76136	1.92293e-06	0.000635593	FALSE	TRUE
SRR897226	PRJNA208369		146.029	-82.7013	4.7574	1.96099e-06	0.000635593	FALSE	TRUE
SRR057654	PRJNA128733	prostate	5.99131	-114.058	4.75618	1.97291e-06	0.000635593	FALSE	TRUE
SRR1182137	PRJNA237340	intestine	-38.9516	-154.571	4.75573	1.97731e-06	0.000635593	FALSE	TRUE
SRR1060794	PRJNA232593	blood	-214.815	-185.609	4.7447	2.08815e-06	0.000635593	FALSE	TRUE
SRR896908	PRJNA208369		134.843	-183.145	4.74439	2.09135e-06	0.000635593	FALSE	TRUE
SRR1656542	PRJNA267697	blood	-238.316	-196.337	4.74393	2.09613e-06	0.000635593	FALSE	TRUE
SRR1060785	PRJNA232593	blood	-214.271	-186.417	4.73936	2.14396e-06	0.000635593	FALSE	TRUE
SRR896833	PRJNA208369		89.5392	-106.416	4.73552	2.18491e-06	0.000635593	FALSE	TRUE
SRR896848	PRJNA208369		91.877	-105.749	4.72725	2.27582e-06	0.000635593	FALSE	TRUE
SRR1839792	PRJNA277352	blood	-227.35	-175.715	4.72482	2.30325e-06	0.000635593	FALSE	TRUE
SRR649550	PRJNA186683		110.262	62.2026	4.72047	2.35302e-06	0.000635593	FALSE	TRUE
SRR3353334	PRJNA317919	breast	-0.750013	-141.507	4.71683	2.39552e-06	0.000635593	FALSE	TRUE
SRR057658	PRJNA128733	prostate	6.00583	-114.997	4.71407	2.42816e-06	0.000635593	FALSE	TRUE
ERR266340	PRJEB1195		193.159	-39.2853	4.71099	2.46517e-06	0.000635593	FALSE	TRUE
ERR103421	PRJEB2939	brain	213.369	-210.529	4.71055	2.4705e-06	0.000635593	FALSE	TRUE
SRR897272	PRJNA208369	Mix of UHRR and HBRR	186.153	-101.928	4.70812	2.50008e-06	0.000635593	FALSE	TRUE
SRR943357	PRJNA186646	brain	209.937	-209.431	4.70659	2.51895e-06	0.000635593	FALSE	TRUE
SRR896903	PRJNA208369		134.66	-183.164	4.70606	2.52545e-06	0.000635593	FALSE	TRUE
SRR2015775	PRJNA283498	brain	205.637	-204.542	4.70568	2.5302e-06	0.000635593	FALSE	TRUE
SRR1060759	PRJNA232593	blood	-222.877	-171.61	4.70458	2.54393e-06	0.000635593	FALSE	TRUE
SRR896914	PRJNA208369		134.334	-182.988	4.69639	2.64801e-06	0.000635593	FALSE	TRUE
SRR1768044	PRJNA273277		102.312	58.8454	4.695	2.66609e-06	0.000635593	FALSE	TRUE
SRR901228	PRJNA208430	skin	33.4671	-77.5176	4.69475	2.66934e-06	0.000635593	FALSE	TRUE
SRR897249	PRJNA208369		150.279	-77.2985	4.69135	2.71404e-06	0.000635593	FALSE	TRUE
SRR934760	PRJNA212047	brain	171.306	-127.008	4.68933	2.74106e-06	0.000635593	FALSE	TRUE
SRR898418	PRJNA208369		112.203	-105.078	4.68754	2.76506e-06	0.000679157	FALSE	TRUE
SRR898391	PRJNA208369		111.907	-102.547	4.68372	2.81717e-06	0.000679157	FALSE	TRUE
SRR1984289	PRJNA280103		-10.2454	-132.292	4.68219	2.83822e-06	0.000679157	FALSE	TRUE
SRR1182119	PRJNA237340	adrenal gland	-26.5314	-148.24	4.6819	2.84222e-06	0.000679157	FALSE	TRUE
SRR1781545	PRJNA274020	hek293	186.202	171.098	4.68093	2.85576e-06	0.000679157	FALSE	TRUE
SRR896859	PRJNA208369		100.165	-98.2279	4.6794	2.87714e-06	0.000679157	FALSE	TRUE
SRR934821	PRJNA212047	brain	183.195	-136.603	4.67681	2.91368e-06	0.000679157	FALSE	TRUE
SRR1181601	PRJNA239776	calcified tricuspid aortic valve	8.33356	-226.094	4.66737	3.05077e-06	0.000679157	FALSE	TRUE
ERR832541	PRJEB8949		-236.282	-185.291	4.66688	3.0581e-06	0.000679157	FALSE	TRUE
SRR897323	PRJNA208369	Mix of UHRR and HBRR	186.628	-104.409	4.66505	3.08544e-06	0.000679157	FALSE	TRUE
SRR1768848	PRJNA273359	melanoma	57.4939	8.9479	4.66122	3.14345e-06	0.000679157	FALSE	TRUE
SRR066472	PRJNA133719		26.103	-33.4026	4.65768	3.19785e-06	0.000679157	FALSE	TRUE
SRR1181602	PRJNA239776	calcified tricuspid aortic valve	9.00736	-225.467	4.65719	3.20561e-06	0.000679157	FALSE	TRUE
SRR897971	PRJNA208369		122.522	-88.0148	4.65548	3.23228e-06	0.000679157	FALSE	TRUE
SRR896918	PRJNA208369		134.601	-182.767	4.65504	3.2391e-06	0.000679157	FALSE	TRUE
SRR826661	PRJNA196491	pancreas	92.316	-63.6802	4.65282	3.27421e-06	0.000679157	FALSE	TRUE
SRR976759	PRJNA218926	blood	-228.018	-177.087	4.65072	3.30772e-06	0.000679157	FALSE	TRUE
SRR1181612	PRJNA239776	non-calcified tricuspid valve	8.81884	-226.606	4.64749	3.36003e-06	0.000679157	FALSE	TRUE
SRR897595	PRJNA208369		117.994	-83.3327	4.64631	3.3793e-06	0.000679157	FALSE	TRUE
SRR1249341	PRJNA244882	hek293	60.298	67.3295	4.6414	3.46052e-06	0.000679157	FALSE	TRUE
ERR103438	PRJEB2939	brain	212.099	-209.65	4.63968	3.48954e-06	0.000679157	FALSE	TRUE
SRR3353335	PRJNA317919	breast	-0.314457	-142.622	4.63751	3.52633e-06	0.000679157	FALSE	TRUE
SRR1839800	PRJNA277352	blood	-220.311	-173.407	4.63727	3.53038e-06	0.000679157	FALSE	TRUE
SRR1523353	PRJNA255989		195.44	-49.5987	4.63648	3.5439e-06	0.000679157	FALSE	TRUE
SRR2443164	PRJNA294187	blood	-233.509	-194.841	4.63567	3.55783e-06	0.000679157	FALSE	TRUE
SRR976767	PRJNA218926	blood	-225.419	-180.166	4.63542	3.56217e-06	0.000679157	FALSE	TRUE
SRR1060787	PRJNA232593	blood	-214.533	-186.132	4.63296	3.60473e-06	0.000679157	FALSE	TRUE
SRR1839793	PRJNA277352	blood	-227.799	-178.304	4.62888	3.67651e-06	0.000679157	FALSE	TRUE
SRR2558764	PRJNA297795	u2os	149.903	124.703	4.62673	3.71477e-06	0.000679157	FALSE	TRUE
SRR1182070	PRJNA237340	liver	-59.0043	-235.294	4.62513	3.74364e-06	0.000679157	FALSE	TRUE
SRR896923	PRJNA208369		134.535	-182.171	4.62495	3.74694e-06	0.000679157	FALSE	TRUE
SRR896884	PRJNA208369		93.8506	-102.966	4.62474	3.75061e-06	0.000679157	FALSE	TRUE
SRR976768	PRJNA218926	blood	-225.201	-180.183	4.6241	3.76228e-06	0.000679157	FALSE	TRUE
SRR2015770	PRJNA283498	brain	203.029	-202.751	4.62359	3.77147e-06	0.000679157	FALSE	TRUE
SRR897699	PRJNA208369	Mix of UHRR and HBRR	142.318	-177.002	4.62266	3.7885e-06	0.000679157	FALSE	TRUE
SRR976766	PRJNA218926	blood	-225.384	-180.503	4.61871	3.86142e-06	0.000679157	FALSE	TRUE
SRR1656590	PRJNA267697	blood	-238.345	-198.011	4.61542	3.92298e-06	0.000679157	FALSE	TRUE
SRR898458	PRJNA208369		241.171	-127.076	4.61292	3.97048e-06	0.000679157	FALSE	TRUE
ERR1102003	PRJEB11541	hek293	48.1222	63.1868	4.61154	3.99692e-06	0.000679157	FALSE	TRUE
SRR1181615	PRJNA239776	non-calcified tricuspid valve	8.78112	-226.52	4.61153	3.9972e-06	0.000679157	FALSE	TRUE
SRR976756	PRJNA218926	blood	-228.096	-177.321	4.61051	4.0169e-06	0.000679157	FALSE	TRUE
SRR896845	PRJNA208369		91.0924	-105.052	4.60827	4.06031e-06	0.000679157	FALSE	TRUE
SRR897325	PRJNA208369	Mix of UHRR and HBRR	187.074	-104.488	4.60061	4.2126e-06	0.000679157	FALSE	TRUE
SRR976769	PRJNA218926	blood	-225.838	-180.299	4.59989	4.22712e-06	0.000679157	FALSE	TRUE
SRR1554534	PRJNA245228		212.917	-204.675	4.59448	4.33836e-06	0.000679157	FALSE	TRUE
SRR896830	PRJNA208369		89.2149	-106.006	4.58656	4.506e-06	0.000679157	FALSE	TRUE
SRR897291	PRJNA208369	Mix of UHRR and HBRR	186.49	-100.419	4.57899	4.67228e-06	0.000679157	FALSE	TRUE
SRR934768	PRJNA212047	brain	186.183	-147.034	4.57111	4.8515e-06	0.000679157	FALSE	TRUE
SRR1182099	PRJNA237340	lung	-30.9187	-146.741	4.56731	4.94015e-06	0.000679157	FALSE	TRUE
SRR896847	PRJNA208369		90.6714	-106.082	4.56684	4.95137e-06	0.000679157	FALSE	TRUE
SRR896831	PRJNA208369		89.5858	-106.037	4.56595	4.97227e-06	0.000679157	FALSE	TRUE
SRR2015769	PRJNA283498	brain	204.339	-204.028	4.5651	4.99254e-06	0.000679157	FALSE	TRUE
SRR896844	PRJNA208369		91.6551	-105.434	4.56424	5.01299e-06	0.000679157	FALSE	TRUE
SRR057640	PRJNA128733	prostate	6.26304	-113.454	4.55981	5.12011e-06	0.000679157	FALSE	TRUE
SRR897198	PRJNA208369		147.856	-84.4015	4.55908	5.13793e-06	0.000679157	FALSE	TRUE
SRR897263	PRJNA208369		114.468	-81.3008	4.559	5.13984e-06	0.000679157	FALSE	TRUE
SRR066475	PRJNA133719		26.352	-34.0026	4.55626	5.20725e-06	0.000679157	FALSE	TRUE
SRR1060784	PRJNA232593	blood	-214.821	-186.597	4.5562	5.20882e-06	0.000679157	FALSE	TRUE
SRR2443228	PRJNA294187	blood	-231.929	-197.577	4.55279	5.29387e-06	0.000679157	FALSE	TRUE
SRR976762	PRJNA218926	blood	-225.523	-180.423	4.5512	5.33416e-06	0.000679157	FALSE	TRUE
SRR1768883	PRJNA273359	melanoma	60.0971	13.5222	4.54945	5.37868e-06	0.000679157	FALSE	TRUE
SRR897930	PRJNA208369		120.898	-92.5195	4.54873	5.39696e-06	0.000679157	FALSE	TRUE
SRR1216064	PRJNA208369		109.05	-147.482	4.54505	5.49213e-06	0.000679157	FALSE	TRUE
SRR1656566	PRJNA267697	blood	-238.91	-198.485	4.54362	5.52974e-06	0.000679157	FALSE	TRUE
SRR037210	PRJNA125337		198.192	-29.8486	4.54113	5.5954e-06	0.000679157	FALSE	TRUE
SRR299026	PRJNA143717	brain	187.075	-221.056	4.54014	5.62181e-06	0.000679157	FALSE	TRUE
SRR896906	PRJNA208369		134.999	-183.705	4.53201	5.84241e-06	0.000679157	FALSE	TRUE
SRR897977	PRJNA208369		123.13	-88.7759	4.52744	5.97033e-06	0.000679157	FALSE	TRUE
SRR2443166	PRJNA294187	blood	-227.722	-191.922	4.52739	5.97167e-06	0.000679157	FALSE	TRUE
SRR1768845	PRJNA273359	melanoma	59.31	14.5884	4.52645	5.99821e-06	0.000679157	FALSE	TRUE
SRR1747166	PRJNA271929	brain	206.542	-202.6	4.52429	6.06e-06	0.000679157	FALSE	TRUE
SRR897294	PRJNA208369	Mix of UHRR and HBRR	185.983	-100.515	4.51938	6.20209e-06	0.000679157	FALSE	TRUE
SRR925701	PRJNA210428	breast	17.6387	46.933	4.51692	6.27443e-06	0.000679157	FALSE	TRUE
SRR306838	PRJNA143627	brain	210.596	-207.129	4.51649	6.2873e-06	0.000679157	FALSE	TRUE
SRR976755	PRJNA218926	blood	-227.941	-177.116	4.51624	6.2948e-06	0.000679157	FALSE	TRUE
SRR3235938	PRJNA315611	blood	-221.307	-167.109	4.51425	6.35416e-06	0.000679157	FALSE	TRUE
SRR1927068	PRJNA279249	brain	205.023	-192.592	4.51368	6.37129e-06	0.000679157	FALSE	TRUE
SRR1060757	PRJNA232593	blood	-221.776	-173.373	4.51333	6.3818e-06	0.000679157	FALSE	TRUE
SRR896841	PRJNA208369		91.5488	-106.121	4.51155	6.43558e-06	0.000679157	FALSE	TRUE
SRR542386	PRJNA172761	breast	-6.30611	-139.64	4.51049	6.46792e-06	0.000679157	FALSE	TRUE
SRR1060783	PRJNA232593	blood	-214.178	-186.518	4.51036	6.47164e-06	0.000679157	FALSE	TRUE
SRR976772	PRJNA218926	blood	-228.332	-177.501	4.51027	6.47439e-06	0.000679157	FALSE	TRUE
SRR542401	PRJNA172761	breast	22.2751	-162.995	4.50361	6.68084e-06	0.000679157	FALSE	TRUE
SRR896869	PRJNA208369		100.016	-99.0401	4.50108	6.76104e-06	0.000679157	FALSE	TRUE
SRR542400	PRJNA172761	breast	14.7832	-155.779	4.5	6.79533e-06	0.000679157	FALSE	TRUE
SRR898406	PRJNA208369		119.387	-103.092	4.49765	6.87085e-06	0.000679157	FALSE	TRUE
SRR1656498	PRJNA267697	blood	-238.5	-195.029	4.49688	6.89585e-06	0.000679157	FALSE	TRUE
DRR006421	PRJDB2573		-248.063	-173.395	4.4966	6.9049e-06	0.000679157	FALSE	TRUE
SRR1768849	PRJNA273359	melanoma	57.7021	9.63713	4.49612	6.92037e-06	0.000679157	FALSE	TRUE
SRR1927071	PRJNA279249	brain	205.722	-191.152	4.49573	6.93332e-06	0.000679157	FALSE	TRUE
SRR1927050	PRJNA279249	brain	203.838	-195.1	4.49448	6.974e-06	0.000679157	FALSE	TRUE
ERR103424	PRJEB2939	brain	213.926	-210.882	4.49432	6.97922e-06	0.000679157	FALSE	TRUE
SRR898432	PRJNA208369		228.96	-135.464	4.4936	7.00304e-06	0.000679157	FALSE	TRUE
ERR409744	PRJEB5201		184.204	-213.215	4.49346	7.00759e-06	0.000679157	FALSE	TRUE
SRR896854	PRJNA208369		91.3064	-105.878	4.48734	7.21165e-06	0.000679157	FALSE	TRUE
SRR1047813	PRJNA231202	brain	225.583	-237.716	4.48648	7.24093e-06	0.000679157	FALSE	TRUE
SRR1656477	PRJNA267697	blood	-236.888	-198.642	4.48497	7.29241e-06	0.000679157	FALSE	TRUE
SRR2925766	PRJNA301337		-226.479	-171.527	4.48485	7.2966e-06	0.000679157	FALSE	TRUE
SRR057655	PRJNA128733	prostate	4.56551	-116.36	4.48482	7.29772e-06	0.000679157	FALSE	TRUE
DRR006425	PRJDB2573		-248.344	-174.012	4.48425	7.31718e-06	0.000679157	FALSE	TRUE
SRR897280	PRJNA208369	Mix of UHRR and HBRR	186.303	-102.004	4.48331	7.34947e-06	0.000679157	FALSE	TRUE
SRR897318	PRJNA208369	Mix of UHRR and HBRR	186.483	-104.096	4.48159	7.40884e-06	0.000679157	FALSE	TRUE
SRR897203	PRJNA208369		147.703	-83.6728	4.48108	7.42679e-06	0.000679157	FALSE	TRUE
SRR1057975	PRJNA223168		194.562	-62.442	4.47715	7.56448e-06	0.000679157	FALSE	TRUE
SRR542402	PRJNA172761	breast	21.8268	-162.713	4.47652	7.58687e-06	0.000679157	FALSE	TRUE
SRR896911	PRJNA208369		135.295	-183.554	4.47527	7.63151e-06	0.000679157	FALSE	TRUE
SRR896860	PRJNA208369		100.52	-99.0009	4.47512	7.63698e-06	0.000679157	FALSE	TRUE
ERR103425	PRJEB2939	brain	211.889	-210.28	4.47472	7.65111e-06	0.000679157	FALSE	TRUE
SRR1768850	PRJNA273359	melanoma	59.3712	13.8245	4.47416	7.67124e-06	0.000679157	FALSE	TRUE
SRR897308	PRJNA208369	Mix of UHRR and HBRR	184.369	-96.7735	4.47249	7.73148e-06	0.000679157	FALSE	TRUE
SRR898486	PRJNA208369		240.925	-138.553	4.47027	7.81195e-06	0.000679157	FALSE	TRUE
SRR896876	PRJNA208369		93.2489	-103.458	4.47027	7.81207e-06	0.000679157	FALSE	TRUE
SRR542380	PRJNA172761	breast	-7.93704	-138.611	4.46714	7.92727e-06	0.000679157	FALSE	TRUE
SRR3235815	PRJNA315611	blood	-215.519	-171.467	4.46661	7.94687e-06	0.000679157	FALSE	TRUE
SRR976760	PRJNA218926	blood	-227.814	-177.313	4.46638	7.95557e-06	0.000679157	FALSE	TRUE
SRR896907	PRJNA208369		135.647	-182.966	4.46531	7.99544e-06	0.000679157	FALSE	TRUE
ERR668369	PRJEB7674	brain	206.326	-201.45	4.46311	8.07779e-06	0.000679157	FALSE	TRUE
SRR976754	PRJNA218926	blood	-227.928	-177.242	4.45595	8.35217e-06	0.000679157	FALSE	TRUE
SRR897336	PRJNA208369	Mix of UHRR and HBRR	214.378	-120.634	4.45432	8.41598e-06	0.000679157	FALSE	TRUE
SRR1951661	PRJNA280230	blood	-236.976	-198.565	4.45422	8.42005e-06	0.000679157	FALSE	TRUE
SRR976757	PRJNA218926	blood	-227.941	-177.527	4.45421	8.42014e-06	0.000679157	FALSE	TRUE
SRR897709	PRJNA208369	Mix of UHRR and HBRR	142.841	-176.564	4.45213	8.5021e-06	0.000679157	FALSE	TRUE
SRR786619	PRJNA193342	brain	211.727	-208.158	4.45187	8.51258e-06	0.000679157	FALSE	TRUE
SRR898419	PRJNA208369		112.174	-104.619	4.4504	8.57086e-06	0.000679157	FALSE	TRUE
DRR006403	PRJDB2573		-248.95	-171.542	4.44834	8.65352e-06	0.000679157	FALSE	TRUE
SRR066465	PRJNA133719	brain	187.627	-221.09	4.44738	8.69253e-06	0.000679157	FALSE	TRUE
SRR1181611	PRJNA239776	non-calcified tricuspid valve	8.58988	-226.704	4.44704	8.70603e-06	0.000679157	FALSE	TRUE
SRR1182150	PRJNA237340	liver	-60.3892	-232.012	4.44363	8.84549e-06	0.000696023	FALSE	TRUE
SRR897989	PRJNA208369		226.01	-129.887	4.44355	8.84863e-06	0.000696023	FALSE	TRUE
SRR896938	PRJNA208369		138.014	-179.402	4.44242	8.89513e-06	0.000696023	FALSE	TRUE
SRR896921	PRJNA208369		135.178	-182.195	4.44144	8.93593e-06	0.000696023	FALSE	TRUE
DRR001642	PRJDA74549	brain	210.902	-217.54	4.43645	9.14563e-06	0.000696023	FALSE	TRUE
SRR898393	PRJNA208369		112.075	-101.81	4.43058	9.39804e-06	0.000696023	FALSE	TRUE
SRR2015772	PRJNA283498	brain	203.27	-203.296	4.43004	9.42168e-06	0.000696023	FALSE	TRUE
SRR2443216	PRJNA294187	blood	-228.639	-193.591	4.42983	9.43081e-06	0.000696023	FALSE	TRUE
SRR542404	PRJNA172761	breast	19.8867	-161.177	4.42886	9.47329e-06	0.000696023	FALSE	TRUE
SRR2051036	PRJNA285874	hepg2	-89.9078	90.8551	4.42763	9.52763e-06	0.000696023	FALSE	TRUE
SRR2443159	PRJNA294187	blood	-229.74	-193.385	4.42713	9.54972e-06	0.000696023	FALSE	TRUE
SRR3235892	PRJNA315611	blood	-221.672	-166.201	4.42614	9.59361e-06	0.000696023	FALSE	TRUE
SRR1656562	PRJNA267697	blood	-237.845	-200.318	4.4245	9.66678e-06	0.000696023	FALSE	TRUE
SRR896949	PRJNA208369		137.71	-178.526	4.42103	9.82311e-06	0.000696023	FALSE	TRUE
SRR898442	PRJNA208369		228.563	-135.748	4.41963	9.88712e-06	0.000696023	FALSE	TRUE
SRR896857	PRJNA208369		100.163	-98.5865	4.41866	9.93163e-06	0.000696023	FALSE	TRUE
SRR066464	PRJNA133719	brain	186.901	-221.196	4.41803	9.96034e-06	0.000696023	FALSE	TRUE
SRR1004308	PRJNA222268	brain	216.047	-206.927	4.4175	9.98491e-06	0.000696023	FALSE	TRUE
SRR896966	PRJNA208369		137.434	-176.303	4.41582	1.00629e-05	0.000696023	FALSE	TRUE
SRR350280	PRJNA147251	imr90	100.496	62.046	4.4145	1.01245e-05	0.000696023	FALSE	TRUE
SRR934947	PRJNA212047	brain	186.215	-144.821	4.41349	1.01717e-05	0.000696023	FALSE	TRUE
SRR897217	PRJNA208369		146.544	-82.3657	4.413	1.01947e-05	0.000696023	FALSE	TRUE
SRR897921	PRJNA208369		121.687	-91.6253	4.41226	1.02299e-05	0.000696023	FALSE	TRUE
SRR1313292	PRJNA251404	blood	-218.245	-182.626	4.41066	1.03055e-05	0.000696023	FALSE	TRUE
SRR896945	PRJNA208369		136.953	-179.016	4.40839	1.0414e-05	0.000696023	FALSE	TRUE
SRR896826	PRJNA208369		89.8929	-106.604	4.40784	1.04406e-05	0.000696023	FALSE	TRUE
SRR896849	PRJNA208369		90.6557	-105.745	4.40618	1.05207e-05	0.000696023	FALSE	TRUE
SRR976773	PRJNA218926	blood	-225.454	-180.37	4.40408	1.06236e-05	0.000696023	FALSE	TRUE
SRR3353332	PRJNA317919	breast	-1.12037	-136.296	4.40404	1.06252e-05	0.000696023	FALSE	TRUE
SRR898484	PRJNA208369		240.76	-139.26	4.40324	1.06644e-05	0.000696023	FALSE	TRUE
SRR896838	PRJNA208369		89.8322	-105.867	4.4027	1.06912e-05	0.000696023	FALSE	TRUE
SRR897649	PRJNA208369	Mix of UHRR and HBRR	215.527	-123.789	4.39915	1.08675e-05	0.000696023	FALSE	TRUE
SRR2925691	PRJNA301337		-227.724	-173.7	4.398	1.09251e-05	0.000696023	FALSE	TRUE
SRR897250	PRJNA208369		149.201	-77.2881	4.39737	1.09569e-05	0.000696023	FALSE	TRUE
SRR1181610	PRJNA239776	non-calcified tricuspid valve	9.49243	-226.341	4.39707	1.0972e-05	0.000696023	FALSE	TRUE
SRR896930	PRJNA208369		134.654	-181.631	4.39697	1.09772e-05	0.000696023	FALSE	TRUE
SRR1216100	PRJNA208369		9.7188	-375.443	4.39569	1.10421e-05	0.000696023	FALSE	TRUE
SRR896936	PRJNA208369		137.39	-178.698	4.39493	1.10808e-05	0.000696023	FALSE	TRUE
SRR1105567	PRJNA234026		92.1119	-61.9604	4.39436	1.11101e-05	0.000696023	FALSE	TRUE
SRR896824	PRJNA208369		90.1496	-106.199	4.39367	1.11455e-05	0.000696023	FALSE	TRUE
SRR1047825	PRJNA231202	brain	225.968	-235.519	4.39183	1.12399e-05	0.000696023	FALSE	TRUE
SRR898435	PRJNA208369		228.053	-135.037	4.39091	1.12875e-05	0.000696023	FALSE	TRUE
SRR1181613	PRJNA239776	non-calcified tricuspid valve	8.8082	-226.187	4.39067	1.13002e-05	0.000696023	FALSE	TRUE
SRR897935	PRJNA208369		128.885	-91.6308	4.39056	1.1306e-05	0.000696023	FALSE	TRUE
SRR897312	PRJNA208369	Mix of UHRR and HBRR	183.629	-97.235	4.39041	1.13135e-05	0.000696023	FALSE	TRUE
SRR976758	PRJNA218926	blood	-227.753	-176.962	4.38966	1.13527e-05	0.000696023	FALSE	TRUE
SRR897700	PRJNA208369	Mix of UHRR and HBRR	142.809	-176.983	4.3889	1.13923e-05	0.000696023	FALSE	TRUE
SRR521514	SRP014320	h1	252.825	-15.8066	4.38694	1.14956e-05	0.000696023	FALSE	TRUE
SRR896944	PRJNA208369		137.276	-178.31	4.38526	1.1585e-05	0.000696023	FALSE	TRUE
SRR359291	PRJNA148993	brain	187.932	-161.325	4.38505	1.1596e-05	0.000696023	FALSE	TRUE
SRR3353293	PRJNA317919	breast	-1.74703	-140.479	4.38352	1.16778e-05	0.000696023	FALSE	TRUE
SRR1523352	PRJNA255989		195.347	-48.9542	4.38342	1.16832e-05	0.000696023	FALSE	TRUE
SRR897713	PRJNA208369	Mix of UHRR and HBRR	211.467	-118.092	4.38133	1.17956e-05	0.000696023	FALSE	TRUE
SRR897701	PRJNA208369	Mix of UHRR and HBRR	142.101	-176.624	4.37961	1.18893e-05	0.000696023	FALSE	TRUE
SRR2071345	PRJNA245228		211.502	-204.018	4.37634	1.20688e-05	0.000696023	FALSE	TRUE
SRR1839797	PRJNA277352	blood	-221.389	-173.243	4.37568	1.21055e-05	0.000696023	FALSE	TRUE
SRR934951	PRJNA212047	brain	186.61	-141.337	4.37451	1.21704e-05	0.000696023	FALSE	TRUE
SRR3488637	PRJNA321048	bj	84.4203	58.2924	4.37223	1.22984e-05	0.000696023	FALSE	TRUE
ERR789403	PRJEB8740	granulocyte	-258.491	-150.752	4.37166	1.23308e-05	0.000696023	FALSE	TRUE
SRR1768860	PRJNA273359	melanoma	59.5564	14.3248	4.37158	1.23353e-05	0.000696023	FALSE	TRUE
SRR1656581	PRJNA267697	blood	-237.896	-200.085	4.36977	1.24376e-05	0.000696023	FALSE	TRUE
SRR037207	PRJNA125337		193.542	-18.8857	4.36926	1.24671e-05	0.000696023	FALSE	TRUE
SRR896915	PRJNA208369		135.034	-183.138	4.3685	1.25101e-05	0.000696023	FALSE	TRUE
SRR1201252	PRJNA242346		28.9173	-118.371	4.36561	1.2677e-05	0.000696023	FALSE	TRUE
SRR898036	PRJNA208369		236.802	-129.229	4.3649	1.27179e-05	0.000696023	FALSE	TRUE
SRR897988	PRJNA208369		225.855	-131.025	4.36316	1.28195e-05	0.000696023	FALSE	TRUE
SRR2749735	PRJNA299587	mcf7	-12.6007	11.8087	4.36297	1.28308e-05	0.000696023	FALSE	TRUE
SRR898488	PRJNA208369		240.466	-138.612	4.36292	1.28336e-05	0.000696023	FALSE	TRUE
SRR2015776	PRJNA283498	brain	188.79	-165.804	4.36234	1.28677e-05	0.000696023	FALSE	TRUE
SRR1768851	PRJNA273359	melanoma	59.691	13.7089	4.36139	1.29236e-05	0.000696023	FALSE	TRUE
SRR898389	PRJNA208369		111.55	-101.699	4.36105	1.29442e-05	0.000696023	FALSE	TRUE
SRR897293	PRJNA208369	Mix of UHRR and HBRR	186.297	-100.118	4.35886	1.30743e-05	0.000696023	FALSE	TRUE
SRR1047823	PRJNA231202	brain	226.008	-235.874	4.35602	1.3245e-05	0.000696023	FALSE	TRUE
SRR897310	PRJNA208369	Mix of UHRR and HBRR	183.922	-97.4393	4.35371	1.33851e-05	0.000696023	FALSE	TRUE
SRR2071372	PRJNA245228		211.85	-203.68	4.35349	1.33989e-05	0.000696023	FALSE	TRUE
SRR897324	PRJNA208369	Mix of UHRR and HBRR	187.024	-104.572	4.35339	1.34047e-05	0.000696023	FALSE	TRUE
SRR2443151	PRJNA294187	blood	-232.771	-195.746	4.34984	1.36236e-05	0.000696023	FALSE	TRUE
SRR1656567	PRJNA267697	blood	-237.669	-199.96	4.34868	1.36957e-05	0.000696023	FALSE	TRUE
SRR896948	PRJNA208369		137.384	-179.225	4.34762	1.37625e-05	0.000696023	FALSE	TRUE
SRR3235785	PRJNA315611	blood	-222.122	-167.435	4.34754	1.37675e-05	0.000696023	FALSE	TRUE
SRR1047827	PRJNA231202	brain	225.458	-235.886	4.34704	1.3799e-05	0.000696023	FALSE	TRUE
SRR1272187	PRJNA246308	heart	82.214	-389.785	4.34684	1.38113e-05	0.000696023	FALSE	TRUE
SRR898040	PRJNA208369		236.628	-129.071	4.34623	1.38497e-05	0.000696023	FALSE	TRUE
SRR934841	PRJNA212047	brain	196.069	-187.013	4.34591	1.38697e-05	0.000696023	FALSE	TRUE
SRR306852	PRJNA143627	kidney	7.44166	-132.053	4.34479	1.39406e-05	0.000696023	FALSE	TRUE
SRR897708	PRJNA208369	Mix of UHRR and HBRR	143.299	-176.582	4.339	1.43131e-05	0.000696023	FALSE	TRUE
ERR832543	PRJEB8949		-235.84	-185.723	4.33808	1.43731e-05	0.000696023	FALSE	TRUE
ERR832542	PRJEB8949		-236.429	-185.112	4.33807	1.43738e-05	0.000696023	FALSE	TRUE
SRR897245	PRJNA208369		149.535	-77.4337	4.33767	1.44001e-05	0.000696023	FALSE	TRUE
SRR976763	PRJNA218926	blood	-224.915	-180.486	4.33766	1.44008e-05	0.000696023	FALSE	TRUE
SRR1047826	PRJNA231202	brain	226.025	-235.8	4.33642	1.44824e-05	0.000696023	FALSE	TRUE
SRR1927066	PRJNA279249	brain	205.794	-191.243	4.33614	1.45005e-05	0.000696023	FALSE	TRUE
SRR896922	PRJNA208369		135.164	-181.871	4.33608	1.45046e-05	0.000696023	FALSE	TRUE
SRR897997	PRJNA208369		225.246	-130.634	4.33469	1.45964e-05	0.000696023	FALSE	TRUE
SRR649552	PRJNA186683		110.618	62.6688	4.33461	1.46018e-05	0.000696023	FALSE	TRUE
SRR1274556	PRJNA246387	h1	223.972	-22.1295	4.33331	1.46886e-05	0.000696023	FALSE	TRUE
SRR896924	PRJNA208369		134.323	-182.038	4.33323	1.46936e-05	0.000696023	FALSE	TRUE
SRR1781539	PRJNA274020	hek293	194.307	173.238	4.33176	1.47923e-05	0.000696023	FALSE	TRUE
SRR898231	PRJNA208369		244.779	-140.627	4.3301	1.49042e-05	0.000696023	FALSE	TRUE
SRR359290	PRJNA148993	brain	210.96	-208.854	4.32775	1.50639e-05	0.000696023	FALSE	TRUE
SRR898198	PRJNA208369		114.542	-114.663	4.3272	1.5102e-05	0.000696023	FALSE	TRUE
SRR896850	PRJNA208369		91.5864	-106.069	4.32705	1.51122e-05	0.000696023	FALSE	TRUE
SRR897298	PRJNA208369	Mix of UHRR and HBRR	186.393	-99.9398	4.32371	1.53427e-05	0.000696023	FALSE	TRUE
SRR1060769	PRJNA232593	blood	-222.449	-173.04	4.32136	1.55073e-05	0.000696023	FALSE	TRUE
ERR1102013	PRJEB11541	hek293	200.956	166.573	4.32089	1.554e-05	0.000696023	FALSE	TRUE
SRR897224	PRJNA208369		145.992	-82.4003	4.31986	1.5613e-05	0.000696023	FALSE	TRUE
SRR1554561	PRJNA245228		214.129	-203.577	4.31931	1.5652e-05	0.000696023	FALSE	TRUE
SRR897221	PRJNA208369		146.228	-82.4141	4.31738	1.57889e-05	0.000696023	FALSE	TRUE
SRR3235787	PRJNA315611	blood	-216.557	-171.289	4.31705	1.58128e-05	0.000696023	FALSE	TRUE
SRR897712	PRJNA208369	Mix of UHRR and HBRR	211.743	-117.562	4.31648	1.58536e-05	0.000696023	FALSE	TRUE
ERR103429	PRJEB2939	brain	213.554	-209.108	4.31217	1.61661e-05	0.000696023	FALSE	TRUE
SRR897276	PRJNA208369	Mix of UHRR and HBRR	185.986	-102.188	4.3115	1.62149e-05	0.000696023	FALSE	TRUE
SRR898473	PRJNA208369		239.777	-131.768	4.30907	1.63946e-05	0.000696023	FALSE	TRUE
SRR896982	PRJNA208369		222.423	-124.606	4.30881	1.64137e-05	0.000696023	FALSE	TRUE
SRR534299	PRJNA30709	imr90	81.2199	54.1797	4.30868	1.64231e-05	0.000696023	FALSE	TRUE
SRR934833	PRJNA212047	brain	182.459	-141.198	4.308	1.6474e-05	0.000696023	FALSE	TRUE
SRR897934	PRJNA208369		120.681	-92.992	4.30731	1.65249e-05	0.000696023	FALSE	TRUE
SRR1060799	PRJNA232593	blood	-214.987	-185.977	4.30656	1.65815e-05	0.000696023	FALSE	TRUE
SRR633588	PRJNA183925		5.16661	-136.218	4.30482	1.67121e-05	0.000696023	FALSE	TRUE
SRR897945	PRJNA208369		128.558	-91.4325	4.30327	1.68295e-05	0.000696023	FALSE	TRUE
SRR2443160	PRJNA294187	blood	-232.697	-189.93	4.30218	1.69122e-05	0.000696023	FALSE	TRUE
ERR668351	PRJEB7674	brain	202.933	-202.117	4.29949	1.71192e-05	0.000696023	FALSE	TRUE
SRR2443185	PRJNA294187	blood	-228.785	-195.286	4.29824	1.72158e-05	0.000696023	FALSE	TRUE
SRR896946	PRJNA208369		137.582	-179.259	4.29754	1.72701e-05	0.000696023	FALSE	TRUE
SRR1927026	PRJNA279249	brain	205.063	-193.045	4.2959	1.73986e-05	0.000696023	FALSE	TRUE
SRR897269	PRJNA208369		113.874	-81.3917	4.29543	1.74358e-05	0.000696023	FALSE	TRUE
SRR897629	PRJNA208369		119.443	-87.6332	4.29485	1.74814e-05	0.000696023	FALSE	TRUE
SRR542378	PRJNA172761	breast	-7.51129	-139.366	4.29365	1.75759e-05	0.000696023	FALSE	TRUE
DRR006376	PRJDB2573		-247.597	-172.528	4.28879	1.79653e-05	0.000696023	FALSE	TRUE
ERR832536	PRJEB8949		-239.177	-182.09	4.28628	1.81692e-05	0.000696023	FALSE	TRUE
SRR896749	PRJNA208369	brain	188.755	-234.919	4.28545	1.82371e-05	0.000696023	FALSE	TRUE
SRR897321	PRJNA208369	Mix of UHRR and HBRR	186.467	-104.555	4.28435	1.83276e-05	0.000696023	FALSE	TRUE
SRR896855	PRJNA208369		99.8956	-98.7651	4.28257	1.84751e-05	0.000696023	FALSE	TRUE
SRR897342	PRJNA208369	Mix of UHRR and HBRR	214.718	-120.591	4.28189	1.85317e-05	0.000696023	FALSE	TRUE
SRR896951	PRJNA208369		137.605	-176.61	4.2808	1.8622e-05	0.000696023	FALSE	TRUE
SRR898392	PRJNA208369		112.204	-101.871	4.2807	1.8631e-05	0.000696023	FALSE	TRUE
SRR897690	PRJNA208369	Mix of UHRR and HBRR	229.673	-125.364	4.27937	1.87427e-05	0.000696023	FALSE	TRUE
SRR896882	PRJNA208369		92.9069	-103.059	4.2791	1.87648e-05	0.000696023	FALSE	TRUE
SRR1927070	PRJNA279249	brain	207.147	-190.923	4.27822	1.88397e-05	0.000696023	FALSE	TRUE
SRR897254	PRJNA208369		150.12	-77.0875	4.27648	1.89871e-05	0.000696023	FALSE	TRUE
SRR3235924	PRJNA315611	blood	-220.935	-167.957	4.27625	1.90065e-05	0.000696023	FALSE	TRUE
SRR897339	PRJNA208369	Mix of UHRR and HBRR	215.368	-120.715	4.27551	1.90702e-05	0.000696023	FALSE	TRUE
DRR001637	PRJDA74549	brain	211.548	-217.802	4.27337	1.92541e-05	0.000696023	FALSE	TRUE
SRR066471	PRJNA133719		26.218	-33.7318	4.27325	1.92646e-05	0.000696023	FALSE	TRUE
ERR832556	PRJEB8949		-234.573	-183.547	4.273	1.92863e-05	0.000696023	FALSE	TRUE
SRR934923	PRJNA212047	brain	187.689	-145.421	4.27251	1.93288e-05	0.000696023	FALSE	TRUE
SRR896913	PRJNA208369		135.498	-183.407	4.27062	1.94929e-05	0.000696023	FALSE	TRUE
SRR3353336	PRJNA317919	breast	-0.342154	-141.829	4.27041	1.95118e-05	0.000696023	FALSE	TRUE
SRR897240	PRJNA208369		146.074	-84.1882	4.26788	1.97339e-05	0.000696023	FALSE	TRUE
SRR869303	PRJNA205857	imr90	111.741	62.3539	4.26455	2.00304e-05	0.000696023	FALSE	TRUE
SRR896964	PRJNA208369		137.936	-177.026	4.26403	2.0077e-05	0.000696023	FALSE	TRUE
SRR1182155	PRJNA237340	intestine	-53.1436	-164.374	4.26291	2.01778e-05	0.000696023	FALSE	TRUE
SRR897201	PRJNA208369		147.692	-84.0031	4.26102	2.03496e-05	0.000696023	FALSE	TRUE
SRR898446	PRJNA208369		228.438	-135.723	4.25998	2.04444e-05	0.000696023	FALSE	TRUE
SRR057639	PRJNA128733	prostate	5.92348	-114.606	4.25974	2.04666e-05	0.000696023	FALSE	TRUE
SRR897285	PRJNA208369	Mix of UHRR and HBRR	186.159	-101.767	4.25854	2.05771e-05	0.000696023	FALSE	TRUE
SRR3488636	PRJNA321048	bj	84.8562	57.9338	4.25826	2.06029e-05	0.000696023	FALSE	TRUE
SRR896934	PRJNA208369		134.637	-181.592	4.25702	2.07168e-05	0.000696023	FALSE	TRUE
SRR1768877	PRJNA273359	melanoma	58.1712	10.6415	4.25406	2.09931e-05	0.000696023	FALSE	TRUE
SRR897278	PRJNA208369	Mix of UHRR and HBRR	186.475	-101.929	4.25373	2.10242e-05	0.000696023	FALSE	TRUE
SRR534292	PRJNA30709	imr90	103.598	64.5845	4.2531	2.10835e-05	0.000696023	FALSE	TRUE
SRR898394	PRJNA208369		111.904	-102.27	4.25188	2.11988e-05	0.000696023	FALSE	TRUE
ERR832544	PRJEB8949		-237.141	-181.043	4.25148	2.12366e-05	0.000696023	FALSE	TRUE
SRR898440	PRJNA208369		228.529	-136.039	4.24512	2.18476e-05	0.000696023	FALSE	TRUE
SRR896745	PRJNA208369	brain	188.534	-235.133	4.2448	2.1879e-05	0.000696023	FALSE	TRUE
SRR1927052	PRJNA279249	brain	206.132	-191.629	4.24381	2.19753e-05	0.000696023	FALSE	TRUE
SRR898444	PRJNA208369		228.721	-135.92	4.24374	2.19824e-05	0.000696023	FALSE	TRUE
SRR1060789	PRJNA232593	blood	-215.169	-184.874	4.24369	2.19871e-05	0.000696023	FALSE	TRUE
SRR898480	PRJNA208369		240.573	-138.88	4.24318	2.20373e-05	0.000696023	FALSE	TRUE
SRR898383	PRJNA208369		111.586	-101.955	4.24138	2.22153e-05	0.000696023	FALSE	TRUE
SRR898429	PRJNA208369		112.523	-104.661	4.23978	2.23742e-05	0.000696023	FALSE	TRUE
SRR3627954	PRJNA322318	brain	212.16	-202.855	4.23863	2.24888e-05	0.000696023	FALSE	TRUE
SRR1656565	PRJNA267697	blood	-238.327	-200.188	4.23816	2.25355e-05	0.000696023	FALSE	TRUE
SRR2015764	PRJNA283498	brain	204.747	-203.329	4.23798	2.25535e-05	0.000696023	FALSE	TRUE
SRR897247	PRJNA208369		150.108	-76.6178	4.23726	2.26263e-05	0.000696023	FALSE	TRUE
SRR896856	PRJNA208369		100.515	-98.5579	4.23623	2.27302e-05	0.000696023	FALSE	TRUE
SRR1656513	PRJNA267697	blood	-238.742	-197.815	4.23586	2.27677e-05	0.000696023	FALSE	TRUE
SRR896905	PRJNA208369		134.956	-183.303	4.23567	2.27868e-05	0.000696023	FALSE	TRUE
SRR1781551	PRJNA274020	hek293	190.295	172.247	4.23538	2.2817e-05	0.000696023	FALSE	TRUE
SRR3353325	PRJNA317919	breast	1.60814	-142.405	4.23485	2.28709e-05	0.000696023	FALSE	TRUE
SRR898416	PRJNA208369		112.124	-104.903	4.23251	2.31096e-05	0.000696023	FALSE	TRUE
SRR2068820	PRJNA273171	brain	210.224	-199.086	4.23077	2.32896e-05	0.000707214	FALSE	TRUE
SRR898029	PRJNA208369		235.455	-126.698	4.2297	2.34e-05	0.000707214	FALSE	TRUE
SRR1768875	PRJNA273359	melanoma	58.3947	11.1621	4.22674	2.371e-05	0.000715288	FALSE	TRUE
SRR1656479	PRJNA267697	blood	-238.071	-200.687	4.2262	2.37672e-05	0.000715288	FALSE	TRUE
SRR898479	PRJNA208369		240.456	-138.466	4.22477	2.39186e-05	0.000715288	FALSE	TRUE
SRR542399	PRJNA172761	breast	20.7232	-161.463	4.22404	2.39963e-05	0.000732044	FALSE	TRUE
ERR832537	PRJEB8949		-238.333	-182.475	4.22109	2.43123e-05	0.000732044	FALSE	TRUE
SRR897596	PRJNA208369		118.975	-83.7547	4.221	2.43216e-05	0.000732044	FALSE	TRUE
SRR1216066	PRJNA208369		108.799	-146.856	4.22097	2.43253e-05	0.000732044	FALSE	TRUE
SRR1057993	PRJNA223168		195.322	-63.8538	4.21933	2.45034e-05	0.000732044	FALSE	TRUE
SRR896927	PRJNA208369		135.031	-182.423	4.2187	2.4571e-05	0.000732044	FALSE	TRUE
SRR896858	PRJNA208369		100.521	-98.9651	4.21842	2.46024e-05	0.000732044	FALSE	TRUE
DRR006451	PRJDB2573		-249.003	-173.001	4.21744	2.4709e-05	0.000732044	FALSE	TRUE
SRR896839	PRJNA208369		90.8929	-106.397	4.217	2.47576e-05	0.000732044	FALSE	TRUE
SRR1768855	PRJNA273359	melanoma	56.8991	7.25459	4.21689	2.477e-05	0.000732044	FALSE	TRUE
SRR896843	PRJNA208369		91.1266	-106.044	4.21412	2.50751e-05	0.000743802	FALSE	TRUE
SRR896885	PRJNA208369		92.9653	-103.873	4.21338	2.5158e-05	0.000755495	FALSE	TRUE
DRR001634	PRJDA74549	brain	211.481	-217.43	4.21065	2.54639e-05	0.000755495	FALSE	TRUE
SRR896932	PRJNA208369		134.228	-181.666	4.20972	2.55688e-05	0.000761905	FALSE	TRUE
SRR3236093	PRJNA315611	blood	-217.651	-173.406	4.20827	2.57337e-05	0.000761905	FALSE	TRUE
SRR521515	SRP014320	h1	253.268	-15.2433	4.20806	2.57568e-05	0.000761905	FALSE	TRUE
SRR898415	PRJNA208369		112.571	-105.062	4.20784	2.57828e-05	0.000761905	FALSE	TRUE
SRR934955	PRJNA212047	brain	194.128	-176.089	4.20768	2.58007e-05	0.000761905	FALSE	TRUE
SRR896978	PRJNA208369		222.712	-124.447	4.2066	2.59243e-05	0.000761905	FALSE	TRUE
SRR896916	PRJNA208369		135.156	-183.107	4.20598	2.59957e-05	0.000761905	FALSE	TRUE
SRR2015762	PRJNA283498	brain	202.496	-202.554	4.20488	2.61226e-05	0.000764163	FALSE	TRUE
ERR832545	PRJEB8949		-236.49	-181.418	4.2047	2.61423e-05	0.000764163	FALSE	TRUE
SRR897271	PRJNA208369		113.904	-81.779	4.20428	2.61916e-05	0.000764163	FALSE	TRUE
SRR897621	PRJNA208369		119.386	-87.6194	4.20392	2.62328e-05	0.000764163	FALSE	TRUE
SRR1747146	PRJNA271929	brain	209.485	-202.861	4.20362	2.62683e-05	0.000764163	FALSE	TRUE
SRR1951688	PRJNA280230	blood	-239.036	-197.672	4.20298	2.63428e-05	0.000764163	FALSE	TRUE
SRR943358	PRJNA186646	brain	208.734	-210.464	4.20188	2.64703e-05	0.000764163	FALSE	TRUE
SRR066469	PRJNA133719		26.0692	-33.7579	4.201	2.6574e-05	0.000764163	FALSE	TRUE
SRR1839798	PRJNA277352	blood	-221.625	-172.758	4.20031	2.66552e-05	0.000764163	FALSE	TRUE
SRR945195	PRJNA213747	muscle	74.008	-264.762	4.20025	2.66621e-05	0.000764163	FALSE	TRUE
SRR976765	PRJNA218926	blood	-225.23	-180.516	4.19559	2.72166e-05	0.000764163	FALSE	TRUE
SRR1656517	PRJNA267697	blood	-239.81	-193.502	4.19524	2.72585e-05	0.000764163	FALSE	TRUE
SRR3306828	PRJNA316625	brain	209.525	-201.678	4.19443	2.73553e-05	0.000764163	FALSE	TRUE
SRR975557	PRJNA218851	intestine	-3.7244	-115.654	4.19419	2.73847e-05	0.000764163	FALSE	TRUE
SRR897696	PRJNA208369	Mix of UHRR and HBRR	143.216	-176.898	4.19417	2.73878e-05	0.000764163	FALSE	TRUE
SRR1004320	PRJNA222268	brain	216.132	-209.083	4.19203	2.76464e-05	0.000764163	FALSE	TRUE
SRR897583	PRJNA208369		118.863	-84.5751	4.18981	2.79187e-05	0.000764163	FALSE	TRUE
SRR896835	PRJNA208369		88.934	-106.006	4.18895	2.80253e-05	0.000768229	FALSE	TRUE
SRR896954	PRJNA208369		137.862	-176.878	4.18637	2.83448e-05	0.000768229	FALSE	TRUE
SRR896947	PRJNA208369		136.794	-178.56	4.18547	2.84577e-05	0.000768229	FALSE	TRUE
SRR897340	PRJNA208369	Mix of UHRR and HBRR	214.634	-120.911	4.18432	2.8602e-05	0.000768229	FALSE	TRUE
SRR3236047	PRJNA315611	blood	-216.789	-173.56	4.18139	2.89728e-05	0.00079118	FALSE	TRUE
SRR898426	PRJNA208369		112.326	-105.443	4.18008	2.91404e-05	0.00079118	FALSE	TRUE
SRR896943	PRJNA208369		137.326	-179.787	4.1785	2.93438e-05	0.000791826	FALSE	TRUE
SRR1057962	PRJNA223168		208.191	-195.884	4.17822	2.93806e-05	0.000791826	FALSE	TRUE
SRR3353296	PRJNA317919	breast	-2.13893	-138.842	4.17664	2.95845e-05	0.000791826	FALSE	TRUE
SRR898188	PRJNA208369		114.351	-113.324	4.1764	2.96153e-05	0.000791826	FALSE	TRUE
SRR898451	PRJNA208369		240.679	-127.509	4.17625	2.96355e-05	0.000791826	FALSE	TRUE
SRR897242	PRJNA208369		149.867	-76.6374	4.17454	2.98589e-05	0.000791826	FALSE	TRUE
SRR898490	PRJNA208369		240.981	-138.81	4.17253	3.01242e-05	0.000791826	FALSE	TRUE
SRR3353279	PRJNA317919	breast	0.104401	-141.244	4.17187	3.02113e-05	0.000791826	FALSE	TRUE
SRR363756	PRJNA148519	skin	30.7406	-72.9536	4.17159	3.02481e-05	0.000791826	FALSE	TRUE
SRR897220	PRJNA208369		146.647	-81.8778	4.17021	3.04319e-05	0.000791826	FALSE	TRUE
SRR897932	PRJNA208369		120.6	-91.9479	4.16924	3.05612e-05	0.000801527	FALSE	TRUE
SRR1747164	PRJNA271929	brain	210.685	-202.965	4.16813	3.07107e-05	0.000801527	FALSE	TRUE
SRR898030	PRJNA208369		235.87	-127.33	4.16743	3.08053e-05	0.000801527	FALSE	TRUE
SRR897243	PRJNA208369		150.252	-76.4332	4.16719	3.08381e-05	0.000810127	FALSE	TRUE
SRR307912	PRJNA30709	h1	255.397	-20.8527	4.16317	3.13857e-05	0.000810127	FALSE	TRUE
SRR1004307	PRJNA222268	brain	215.183	-209.583	4.16153	3.16117e-05	0.000814536	FALSE	TRUE
SRR897633	PRJNA208369		113.998	-78.9128	4.16064	3.1735e-05	0.000814536	FALSE	TRUE
SRR1685743	PRJNA268911	zr75-1	19.8144	52.3995	4.16001	3.18236e-05	0.000814536	FALSE	TRUE
SRR897252	PRJNA208369		149.604	-77.1427	4.15884	3.19869e-05	0.000814536	FALSE	TRUE
SRR1656482	PRJNA267697	blood	-238.074	-200.163	4.15827	3.20671e-05	0.000814536	FALSE	TRUE
SRR897554	PRJNA208369	brain	172.087	-223.158	4.15335	3.27649e-05	0.00085	FALSE	TRUE
SRR3353278	PRJNA317919	breast	1.14125	-142.113	4.15289	3.28309e-05	0.000860349	FALSE	TRUE
SRR1004289	PRJNA222268	brain	215.402	-208.523	4.15119	3.30744e-05	0.000860349	FALSE	TRUE
SRR897584	PRJNA208369		118.848	-82.9188	4.14905	3.33863e-05	0.000884184	FALSE	TRUE
SRR898441	PRJNA208369		227.717	-135.632	4.14558	3.38952e-05	0.000929095	FALSE	TRUE
SRR898026	PRJNA208369		236.093	-127.612	4.1455	3.3907e-05	0.000929095	FALSE	TRUE
SRR897328	PRJNA208369	Mix of UHRR and HBRR	186.796	-104.16	4.14415	3.41077e-05	0.000929095	FALSE	TRUE
SRR896899	PRJNA208369		109.201	-88.2504	4.14314	3.42577e-05	0.000929095	FALSE	TRUE
SRR1927022	PRJNA279249	brain	206.476	-191.353	4.14236	3.43752e-05	0.000929095	FALSE	TRUE
SRR2015758	PRJNA283498	brain	202.945	-201.478	4.14216	3.44056e-05	0.000929095	FALSE	TRUE
SRR1747159	PRJNA271929	brain	205.625	-203.185	4.14084	3.4604e-05	0.000929095	FALSE	TRUE
SRR1313297	PRJNA251404	blood	-217.4	-182.872	4.14012	3.47127e-05	0.000939024	FALSE	TRUE
SRR898439	PRJNA208369		228.107	-135.133	4.13951	3.48047e-05	0.000950061	FALSE	TRUE
DRR006412	PRJDB2573		-248.647	-173.861	4.13894	3.48916e-05	0.000951807	FALSE	TRUE
SRR897207	PRJNA208369		147.275	-84.3301	4.13841	3.49726e-05	0.000951807	FALSE	TRUE
SRR896981	PRJNA208369		222.096	-124.93	4.13797	3.50386e-05	0.000951807	FALSE	TRUE
SRR898433	PRJNA208369		228.195	-135.565	4.13675	3.52264e-05	0.000951807	FALSE	TRUE
SRR897929	PRJNA208369		121.638	-92.1966	4.1359	3.53563e-05	0.000951807	FALSE	TRUE
SRR1313302	PRJNA251404	blood	-219.343	-182.812	4.13556	3.54091e-05	0.000951807	FALSE	TRUE
ERR832547	PRJEB8949		-236.856	-181.644	4.13387	3.56701e-05	0.000952381	FALSE	TRUE
SRR066470	PRJNA133719		26.2623	-33.3074	4.1327	3.58532e-05	0.000952381	FALSE	TRUE
SRR1057969	PRJNA223168		207.703	-197.894	4.13169	3.60114e-05	0.000952381	FALSE	TRUE
SRR897717	PRJNA208369	Mix of UHRR and HBRR	211.813	-118.356	4.1309	3.61344e-05	0.000952381	FALSE	TRUE
SRR1656509	PRJNA267697	blood	-238.081	-199.819	4.1301	3.626e-05	0.000952381	FALSE	TRUE
SRR1181608	PRJNA239776	calcified tricuspid aortic valve	9.36914	-226.402	4.13005	3.62677e-05	0.000952381	FALSE	TRUE
ERR668407	PRJEB7674	brain	208.167	-202.376	4.1292	3.64028e-05	0.000952381	FALSE	TRUE
SRR898396	PRJNA208369		112.475	-102.274	4.12722	3.67178e-05	0.000952381	FALSE	TRUE
SRR897322	PRJNA208369	Mix of UHRR and HBRR	187.327	-104.39	4.12666	3.6807e-05	0.000952381	FALSE	TRUE
SRR2138383	PRJNA291619	heart	79.1639	-390.476	4.12437	3.71755e-05	0.000952381	FALSE	TRUE
SRR976761	PRJNA218926	blood	-228.101	-177.129	4.12423	3.7198e-05	0.000952381	FALSE	TRUE
SRR1768901	PRJNA273359	melanoma	62.659	17.7276	4.12351	3.7315e-05	0.000952381	FALSE	TRUE
SRR897695	PRJNA208369	Mix of UHRR and HBRR	143.031	-177.557	4.12349	3.73173e-05	0.000952381	FALSE	TRUE
SRR3236034	PRJNA315611	blood	-220.48	-167.152	4.12274	3.74399e-05	0.000952381	FALSE	TRUE
SRR2443200	PRJNA294187	blood	-232.912	-197.461	4.12269	3.74479e-05	0.000952381	FALSE	TRUE
SRR1377224	PRJNA252429	muscle	69.5577	-256.042	4.12247	3.74832e-05	0.000952381	FALSE	TRUE
SRR934786	PRJNA212047	brain	186.774	-144.568	4.12213	3.75384e-05	0.000952381	FALSE	TRUE
ERR1102009	PRJEB11541	hek293	201.588	167.241	4.1219	3.75766e-05	0.000952381	FALSE	TRUE
SRR898384	PRJNA208369		112.116	-102.17	4.12179	3.75943e-05	0.000952381	FALSE	TRUE
ERR668379	PRJEB7674	brain	205.884	-202.124	4.12158	3.76285e-05	0.000952381	FALSE	TRUE
SRR896757	PRJNA208369	brain	188.392	-235.704	4.12126	3.76811e-05	0.000952381	FALSE	TRUE
SRR1656588	PRJNA267697	blood	-235.819	-191.691	4.1211	3.77074e-05	0.000952381	FALSE	TRUE
SRR1550982	PRJNA258216	blood	-226.665	-170.618	4.12061	3.77874e-05	0.000952381	FALSE	TRUE
SRR897274	PRJNA208369	Mix of UHRR and HBRR	186.354	-102.351	4.11989	3.7905e-05	0.000952381	FALSE	TRUE
ERR103426	PRJEB2939	brain	214.036	-207.806	4.11879	3.80873e-05	0.000952381	FALSE	TRUE
SRR896928	PRJNA208369		134.02	-182.616	4.11878	3.80888e-05	0.000952381	FALSE	TRUE
SRR363760	PRJNA148519	skin	32.2448	-73.9739	4.1185	3.81342e-05	0.000952381	FALSE	TRUE
SRR897979	PRJNA208369		122.989	-88.499	4.11845	3.8143e-05	0.000952381	FALSE	TRUE
SRR897682	PRJNA208369	Mix of UHRR and HBRR	230.372	-126.163	4.11778	3.82538e-05	0.000952381	FALSE	TRUE
SRR3236040	PRJNA315611	blood	-220.736	-165.635	4.11756	3.82904e-05	0.000952381	FALSE	TRUE
SRR897704	PRJNA208369	Mix of UHRR and HBRR	143.245	-176.642	4.11715	3.83594e-05	0.000952381	FALSE	TRUE
SRR1047816	PRJNA231202	brain	225.775	-237.528	4.11646	3.84741e-05	0.000952381	FALSE	TRUE
SRR898466	PRJNA208369		239.888	-131.848	4.11557	3.86218e-05	0.000952381	FALSE	TRUE
SRR898424	PRJNA208369		112.621	-104.619	4.11534	3.86615e-05	0.000952381	FALSE	TRUE
SRR898032	PRJNA208369		235.978	-129.786	4.11377	3.89258e-05	0.000952381	FALSE	TRUE
SRR3235957	PRJNA315611	blood	-221.97	-166.61	4.11277	3.90941e-05	0.000952381	FALSE	TRUE
ERR832546	PRJEB8949		-237.688	-181.244	4.1113	3.93442e-05	0.000952381	FALSE	TRUE
SRR392867	PRJNA150409		100.969	39.006	4.11027	3.952e-05	0.000959368	FALSE	TRUE
SRR1027603	PRJNA227155	ipsc	194.76	-47.2458	4.10986	3.95891e-05	0.000959368	FALSE	TRUE
SRR2443189	PRJNA294187	blood	-228.799	-193.856	4.10981	3.95982e-05	0.000959368	FALSE	TRUE
SRR1004309	PRJNA222268	brain	217.419	-209.488	4.10894	3.97471e-05	0.000963046	FALSE	TRUE
SRR898489	PRJNA208369		240.032	-138.5	4.10879	3.97741e-05	0.000963046	FALSE	TRUE
SRR1216072	PRJNA208369		109.735	-147.421	4.10827	3.98637e-05	0.000963046	FALSE	TRUE
SRR898314	PRJNA208369	brain	188.389	-212.165	4.10772	3.99588e-05	0.000963046	FALSE	TRUE
SRR2052799	PRJNA285953	blood	-251.769	-183.318	4.10756	3.99854e-05	0.000970772	FALSE	TRUE
SRR1424750	PRJNA253013	muscle	74.4139	-256.357	4.10717	4.00542e-05	0.000970772	FALSE	TRUE
SRR898475	PRJNA208369		239.741	-132.338	4.10536	4.03682e-05	0.000970772	FALSE	TRUE
ERR668396	PRJEB7674	brain	205.183	-202.742	4.10402	4.06028e-05	0.000970772	FALSE	TRUE
SRR299025	PRJNA143717		26.4441	-34.0512	4.10396	4.06141e-05	0.000970772	FALSE	TRUE
SRR897246	PRJNA208369		149.965	-77.0293	4.10185	4.09855e-05	0.000970772	FALSE	TRUE
SRR1004285	PRJNA222268	brain	216.766	-207.023	4.10182	4.09905e-05	0.000970772	FALSE	TRUE
ERR103434	PRJEB2939	brain	212.582	-210.316	4.10112	4.11151e-05	0.000970772	FALSE	TRUE
SRR1027604	PRJNA227155	ipsc	194.818	-47.5113	4.10043	4.12391e-05	0.000970772	FALSE	TRUE
SRR897959	PRJNA208369		130.948	-91.0287	4.09869	4.15496e-05	0.000970772	FALSE	TRUE
SRR897265	PRJNA208369		114.669	-80.4709	4.09709	4.18373e-05	0.000970772	FALSE	TRUE
SRR897994	PRJNA208369		225.67	-130.679	4.09691	4.18698e-05	0.000970772	FALSE	TRUE
SRR898417	PRJNA208369		112.015	-104.408	4.09685	4.18816e-05	0.000970772	FALSE	TRUE
SRR392875	PRJNA150409		100.004	41.2063	4.09655	4.19348e-05	0.000970772	FALSE	TRUE
SRR898491	PRJNA208369		240.277	-139.123	4.09528	4.21662e-05	0.000970772	FALSE	TRUE
SRR898197	PRJNA208369		114.447	-113.992	4.09486	4.22416e-05	0.000970772	FALSE	TRUE
SRR922451	PRJNA209572		-239.907	-104.7	4.09449	4.23092e-05	0.000970772	FALSE	TRUE
SRR898467	PRJNA208369		239.083	-132.443	4.09426	4.2351e-05	0.000970772	FALSE	TRUE
SRR1047847	PRJNA231202	brain	224.71	-236.049	4.093	4.25824e-05	0.000970772	FALSE	TRUE
SRR934782	PRJNA212047	brain	174.724	-132.33	4.09166	4.28287e-05	0.000970772	FALSE	TRUE
SRR897984	PRJNA208369		225.635	-131.065	4.09123	4.29089e-05	0.000970772	FALSE	TRUE
SRR897575	PRJNA208369		127.533	-74.7017	4.08785	4.35388e-05	0.000970772	FALSE	TRUE
ERR978173	PRJEB10204	pancreas	9.24675	68.7355	4.08659	4.37768e-05	0.000970772	FALSE	TRUE
SRR897268	PRJNA208369		113.849	-80.6466	4.08506	4.40653e-05	0.000970772	FALSE	TRUE
SRR3235846	PRJNA315611	blood	-222.233	-165.537	4.08391	4.42842e-05	0.000970772	FALSE	TRUE
SRR3353312	PRJNA317919	breast	-1.60757	-139.078	4.08146	4.47543e-05	0.000970772	FALSE	TRUE
SRR448110	PRJNA156781	heart	82.2637	-390.769	4.08046	4.49465e-05	0.000970772	FALSE	TRUE
SRR3235835	PRJNA315611	blood	-217.105	-164.564	4.07997	4.50422e-05	0.000970772	FALSE	TRUE
SRR1523347	PRJNA255989		195.296	-49.9169	4.07915	4.52006e-05	0.000970772	FALSE	TRUE
SRR3235809	PRJNA315611	blood	-222.474	-167.649	4.07823	4.53804e-05	0.000970772	FALSE	TRUE
SRR2443249	PRJNA294187	blood	-228.026	-194.943	4.0777	4.54826e-05	0.000970772	FALSE	TRUE
SRR897248	PRJNA208369		149.911	-76.7934	4.07705	4.56109e-05	0.000970772	FALSE	TRUE
SRR3235931	PRJNA315611	blood	-217.921	-170.091	4.0762	4.57768e-05	0.000970772	FALSE	TRUE
SRR923929	PRJNA209978	prostate	-19.2972	-147.898	4.0759	4.58364e-05	0.000970772	FALSE	TRUE
SRR934946	PRJNA212047	brain	182.066	-140.048	4.07554	4.59073e-05	0.000970772	FALSE	TRUE
SRR897202	PRJNA208369		147.563	-84.9463	4.0753	4.59545e-05	0.000970772	FALSE	TRUE
SRR1747163	PRJNA271929	brain	203.814	-201.343	4.07505	4.60046e-05	0.000970772	FALSE	TRUE
SRR896942	PRJNA208369		137.485	-179.033	4.0747	4.60735e-05	0.000970772	FALSE	TRUE
SRR897282	PRJNA208369	Mix of UHRR and HBRR	186.594	-101.909	4.07383	4.62458e-05	0.000979167	FALSE	TRUE
SRR542379	PRJNA172761	breast	-7.30471	-138.632	4.07331	4.63497e-05	0.000979167	FALSE	TRUE
SRR898039	PRJNA208369		236.207	-129.041	4.0717	4.66707e-05	0.000982776	FALSE	TRUE
SRR1047815	PRJNA231202	brain	225.708	-237.369	4.07163	4.66849e-05	0.000982776	FALSE	TRUE
SRR1055983	PRJNA232305	mcf7	-26.04	-1.71857	4.07161	4.66888e-05	0.000982776	FALSE	TRUE
SRR898398	PRJNA208369		111.761	-102.621	4.07093	4.68251e-05	0.000982776	FALSE	TRUE
SRR542398	PRJNA172761	breast	-7.35808	-140.144	4.0704	4.69326e-05	0.000982776	FALSE	TRUE
SRR1313300	PRJNA251404	blood	-218.441	-181.691	4.07025	4.6963e-05	0.000982776	FALSE	TRUE
SRR897924	PRJNA208369		120.813	-92.1612	4.069	4.72154e-05	0.000982776	FALSE	TRUE
SRR1313290	PRJNA251404	blood	-217.214	-183.419	4.06854	4.73084e-05	0.000982776	FALSE	TRUE
SRR898034	PRJNA208369		236.334	-129.866	4.06783	4.74536e-05	0.000982776	FALSE	TRUE
SRR1927056	PRJNA279249	brain	205.129	-191.763	4.06747	4.75258e-05	0.000982776	FALSE	TRUE
SRR1313303	PRJNA251404	blood	-217.55	-183.606	4.0664	4.7745e-05	0.000982776	FALSE	TRUE
SRR897283	PRJNA208369	Mix of UHRR and HBRR	186.36	-101.873	4.06605	4.78167e-05	0.000982776	FALSE	TRUE
SRR066459	PRJNA133719	prostate	4.46466	-111.098	4.06444	4.81485e-05	0.000982776	FALSE	TRUE
SRR3235967	PRJNA315611	blood	-223.004	-168.368	4.06429	4.81798e-05	0.000982776	FALSE	TRUE
SRR897127	PRJNA208369	brain	168.07	-212.011	4.06295	4.84573e-05	0.000982776	FALSE	TRUE
SRR934764	PRJNA212047	brain	185.271	-142.413	4.06036	4.89967e-05	0.0009909	FALSE	TRUE
SRR898043	PRJNA208369		236.161	-129.336	4.05991	4.90914e-05	0.0009909	FALSE	TRUE
SRR898449	PRJNA208369		241.042	-127.347	4.05847	4.93953e-05	0.000994975	FALSE	TRUE
SRR897646	PRJNA208369		113.595	-79.3971	4.05747	4.9607e-05	0.000994975	FALSE	TRUE
SRR896895	PRJNA208369		108.56	-88.0289	4.05633	4.98504e-05	0.000994975	FALSE	TRUE
SRR1216107	PRJNA208369		10.6414	-374.329	4.05567	4.99914e-05	0.000996094	FALSE	TRUE
SRR1927034	PRJNA279249	brain	203.195	-194.729	4.05493	5.01483e-05	0.000996094	FALSE	TRUE
SRR896878	PRJNA208369		93.2152	-103.747	4.05438	5.02667e-05	0.000996094	FALSE	TRUE
SRR896970	PRJNA208369		222.386	-124.984	4.05398	5.03538e-05	0.000996094	FALSE	TRUE
SRR826664	PRJNA196491	pancreas	91.6684	-64.3525	4.05394	5.03618e-05	0.000996094	FALSE	TRUE
SRR2015757	PRJNA283498	brain	206.424	-203.928	4.05291	5.0584e-05	0.000996094	FALSE	TRUE
ERR668346	PRJEB7674	brain	206.153	-202.61	4.05118	5.09597e-05	0.000996094	FALSE	TRUE
SRR392889	PRJNA150409		99.0015	41.8205	4.05032	5.11486e-05	0.000996094	FALSE	TRUE
SRR897938	PRJNA208369		127.863	-92.1691	4.04946	5.13352e-05	0.000996094	FALSE	TRUE
SRR897231	PRJNA208369		146.292	-84.3451	4.04607	5.20848e-05	0.000996094	FALSE	TRUE
SRR897947	PRJNA208369		129.076	-91.446	4.04538	5.22376e-05	0.000996094	FALSE	TRUE
SRR828797	PRJNA197326		213.486	-16.7635	4.04449	5.24363e-05	0.000996094	FALSE	TRUE
SRR401816	PRJNA151601	pancreas	91.1364	-61.6576	4.04408	5.25285e-05	0.000996094	FALSE	TRUE
SRR898405	PRJNA208369		118.36	-102.878	4.04404	5.25381e-05	0.000996094	FALSE	TRUE
SRR2049765	PRJNA285798	blood	-251.988	-189.901	4.04168	5.30699e-05	0.000996094	FALSE	TRUE
SRR2443184	PRJNA294187	blood	-229.782	-193.932	4.04036	5.33697e-05	0.001	FALSE	TRUE
SRR934765	PRJNA212047	brain	187.304	-139.975	4.03963	5.35362e-05	0.001	FALSE	TRUE
SRR896827	PRJNA208369		88.9832	-106.101	4.03901	5.36779e-05	0.001	FALSE	TRUE
SRR3235848	PRJNA315611	blood	-219.028	-163.155	4.03805	5.38973e-05	0.001	FALSE	TRUE
SRR542403	PRJNA172761	breast	6.19491	-147.262	4.03778	5.39586e-05	0.001	FALSE	TRUE
SRR1560167	PRJNA259642	muscle	73.311	-256.328	4.03705	5.41277e-05	0.00100386	FALSE	TRUE
SRR1004301	PRJNA222268	brain	214.956	-208.238	4.03667	5.42151e-05	0.00100386	FALSE	TRUE
SRR897968	PRJNA208369		122.956	-88.1149	4.03477	5.46564e-05	0.00100386	FALSE	TRUE
SRR2443218	PRJNA294187	blood	-235.072	-194.579	4.03324	5.50123e-05	0.00103083	FALSE	TRUE
SRR896955	PRJNA208369		137.658	-177.126	4.03142	5.544e-05	0.00104909	FALSE	TRUE
SRR1956815	PRJNA280568		195.654	-40.7824	4.03119	5.54957e-05	0.00105465	FALSE	TRUE
SRR786627	PRJNA193342	brain	207.045	-206.089	4.03028	5.57115e-05	0.00105465	FALSE	TRUE
SRR1768047	PRJNA273277		107.972	54.9195	4.03005	5.57643e-05	0.00105465	FALSE	TRUE
DRR006466	PRJDB2573		-247.621	-176.151	4.02879	5.60654e-05	0.00106322	FALSE	TRUE
SRR896931	PRJNA208369		134.942	-182.366	4.02859	5.61131e-05	0.00106363	FALSE	TRUE
SRR896879	PRJNA208369		93.1498	-103.121	4.02717	5.64524e-05	0.00106363	FALSE	TRUE
SRR640257	PRJNA184717		196.339	-44.2024	4.02709	5.64714e-05	0.00106363	FALSE	TRUE
SRR059131	PRJNA128275	h9	253.548	-17.7108	4.02671	5.65635e-05	0.00106363	FALSE	TRUE
SRR897338	PRJNA208369	Mix of UHRR and HBRR	216.161	-121.405	4.02651	5.66111e-05	0.00106363	FALSE	TRUE
SRR2015768	PRJNA283498	brain	202.219	-201.871	4.02603	5.6726e-05	0.00106363	FALSE	TRUE
SRR2443261	PRJNA294187	blood	-228.384	-194.179	4.0259	5.67578e-05	0.00106363	FALSE	TRUE
SRR309142	PRJNA143369	brain	216.485	-209.863	4.02556	5.68389e-05	0.00106363	FALSE	TRUE
SRR898390	PRJNA208369		112.061	-102.635	4.02267	5.75428e-05	0.00108209	FALSE	TRUE
SRR1768048	PRJNA273277		107.752	56.5726	4.02221	5.76556e-05	0.00108209	FALSE	TRUE
SRR1182058	PRJNA237340	a549	-36.6286	-156.695	4.02178	5.77605e-05	0.00108209	FALSE	TRUE
SRR898493	PRJNA208369		240.667	-138.413	4.02161	5.78025e-05	0.00108209	FALSE	TRUE
SRR3353280	PRJNA317919	breast	-0.186573	-141.215	4.02135	5.78664e-05	0.00108209	FALSE	TRUE
SRR1768902	PRJNA273359	melanoma	62.7698	17.6763	4.01927	5.83798e-05	0.00108209	FALSE	TRUE
SRR1768903	PRJNA273359	melanoma	62.2318	17.7972	4.01924	5.83861e-05	0.00108209	FALSE	TRUE
SRR826659	PRJNA196491	pancreas	92.319	-63.9569	4.0192	5.83973e-05	0.00108209	FALSE	TRUE
ERR832552	PRJEB8949		-236.551	-183.212	4.0186	5.85452e-05	0.00108209	FALSE	TRUE
SRR392881	PRJNA150409		100.988	39.1216	4.01853	5.85612e-05	0.00108209	FALSE	TRUE
SRR922452	PRJNA209572		-241.156	-101.043	4.01801	5.86927e-05	0.00108209	FALSE	TRUE
SRR3353281	PRJNA317919	breast	-0.618034	-141.546	4.01662	5.90396e-05	0.00109158	FALSE	TRUE
SRR896910	PRJNA208369		134.88	-183.523	4.01642	5.90879e-05	0.00109158	FALSE	TRUE
SRR2443172	PRJNA294187	blood	-230.694	-198.259	4.01628	5.91228e-05	0.00109158	FALSE	TRUE
SRR1274557	PRJNA246387	h1	232.838	-21.0657	4.01479	5.94977e-05	0.00109158	FALSE	TRUE
SRR897983	PRJNA208369		225.385	-129.768	4.01408	5.9679e-05	0.00109158	FALSE	TRUE
SRR898436	PRJNA208369		227.735	-135.721	4.01292	5.99734e-05	0.00109779	FALSE	TRUE
SRR897978	PRJNA208369		122.464	-88.4003	4.0099	6.07445e-05	0.00111111	FALSE	TRUE
SRR897719	PRJNA208369	Mix of UHRR and HBRR	211.449	-117.576	4.00984	6.07596e-05	0.00111111	FALSE	TRUE
SRR898038	PRJNA208369		236.64	-129.122	4.0088	6.10286e-05	0.00111111	FALSE	TRUE
SRR896962	PRJNA208369		137.477	-177.015	4.00873	6.10453e-05	0.00111111	FALSE	TRUE
SRR896795	PRJNA208369	brain	184.25	-228.586	4.00838	6.11373e-05	0.00111111	FALSE	TRUE
SRR897672	PRJNA208369	Mix of UHRR and HBRR	214.672	-122.562	4.00815	6.11962e-05	0.00111111	FALSE	TRUE
SRR1747167	PRJNA271929	brain	203.112	-200.734	4.00812	6.12029e-05	0.00111111	FALSE	TRUE
SRR3236059	PRJNA315611	blood	-213.145	-169.36	4.00692	6.15166e-05	0.00111111	FALSE	TRUE
SRR3540227	PRJNA322038	cumulus oophorus cells	-89.1227	-38.1981	4.00654	6.16153e-05	0.00111111	FALSE	TRUE
SRR897926	PRJNA208369		121.319	-92.3938	4.00596	6.17651e-05	0.00111111	FALSE	TRUE
SRR057657	PRJNA128733	prostate	5.6281	-114.354	4.00573	6.18263e-05	0.00111111	FALSE	TRUE
SRR2443149	PRJNA294187	blood	-228.458	-195.095	4.00322	6.24858e-05	0.0011302	FALSE	TRUE
SRR3233963	PRJNA315543	brain	191.773	-173.32	4.00264	6.26387e-05	0.0011302	FALSE	TRUE
SRR897698	PRJNA208369	Mix of UHRR and HBRR	143.461	-176.405	4.00206	6.27946e-05	0.0011302	FALSE	TRUE
SRR1551019	PRJNA258216	blood	-233.547	-173.938	4.00189	6.28395e-05	0.0011302	FALSE	TRUE
SRR3540228	PRJNA322038	cumulus oophorus cells	-88.7853	-38.3923	4.00053	6.31999e-05	0.0011302	FALSE	TRUE
ERR832557	PRJEB8949		-233.825	-183.019	4.00007	6.33235e-05	0.00113821	FALSE	TRUE
SRR934759	PRJNA212047	brain	196.144	-195.322	3.99752	6.40097e-05	0.00115108	FALSE	TRUE
SRR1182144	PRJNA237340	lung	-36.0731	-142.482	3.9974	6.40421e-05	0.00115108	FALSE	TRUE
SRR898024	PRJNA208369		235.717	-126.515	3.99702	6.41461e-05	0.00115108	FALSE	TRUE
SRR1004321	PRJNA222268	brain	212.841	-208.754	3.99694	6.41654e-05	0.00115108	FALSE	TRUE
SRR897222	PRJNA208369		146.587	-82.3496	3.9957	6.45021e-05	0.00116341	FALSE	TRUE
ERR409745	PRJEB5201		183.851	-212.449	3.99501	6.46922e-05	0.00116341	FALSE	TRUE
SRR898015	PRJNA208369		235.308	-126.065	3.99419	6.49156e-05	0.00116341	FALSE	TRUE
SRR925699	PRJNA210428	breast	17.5351	47.5929	3.9918	6.55727e-05	0.00116341	FALSE	TRUE
SRR896929	PRJNA208369		135.403	-182.058	3.99175	6.5587e-05	0.00116341	FALSE	TRUE
SRR897627	PRJNA208369		119.735	-87.8347	3.99157	6.56368e-05	0.00116341	FALSE	TRUE
SRR2443259	PRJNA294187	blood	-228.438	-192.965	3.9911	6.57686e-05	0.00116341	FALSE	TRUE
ERR668371	PRJEB7674	brain	212.905	-202.767	3.98991	6.60989e-05	0.00116341	FALSE	TRUE
SRR1216071	PRJNA208369		108.393	-146.924	3.9889	6.63814e-05	0.00116341	FALSE	TRUE
SRR3184293	PRJNA312948	melanoma biopsies	60.6365	15.5381	3.98889	6.63839e-05	0.00116341	FALSE	TRUE
SRR2015766	PRJNA283498	brain	205.766	-203.913	3.98797	6.6641e-05	0.00116608	FALSE	TRUE
SRR897952	PRJNA208369		130.192	-91.5327	3.98729	6.68332e-05	0.00116608	FALSE	TRUE
SRR896972	PRJNA208369		222.313	-124.351	3.98699	6.69165e-05	0.00116608	FALSE	TRUE
SRR2015773	PRJNA283498	brain	203.386	-203.015	3.98555	6.73252e-05	0.00117284	FALSE	TRUE
SRR896829	PRJNA208369		89.273	-106.825	3.98488	6.75139e-05	0.00117904	FALSE	TRUE
SRR1047857	PRJNA231202	brain	225.237	-234.395	3.98456	6.76046e-05	0.00117904	FALSE	TRUE
SRR897981	PRJNA208369		123.401	-89.1084	3.98429	6.76832e-05	0.00117904	FALSE	TRUE
SRR1047824	PRJNA231202	brain	225.601	-235.714	3.98319	6.79963e-05	0.00117904	FALSE	TRUE
SRR896842	PRJNA208369		91.1385	-106.284	3.98244	6.82124e-05	0.00117904	FALSE	TRUE
SRR345217	PRJNA154623	h9	245.064	-16.557	3.98221	6.82769e-05	0.00117904	FALSE	TRUE
SRR1132106	PRJNA235930	brain	224.677	-219.629	3.98127	6.85473e-05	0.00117904	FALSE	TRUE
SRR897169	PRJNA208369	brain	165.736	-212.938	3.98121	6.85644e-05	0.00117904	FALSE	TRUE
ERR833257	PRJEB8960		-232.076	-180.146	3.98071	6.87084e-05	0.00117953	FALSE	TRUE
SRR897927	PRJNA208369		121.692	-92.0432	3.98027	6.88372e-05	0.00117953	FALSE	TRUE
ERR1102015	PRJEB11541	hek293	201.262	166.793	3.97809	6.94704e-05	0.00117953	FALSE	TRUE
SRR896760	PRJNA208369	brain	188.152	-234.577	3.97787	6.95357e-05	0.00117953	FALSE	TRUE
SRR898020	PRJNA208369		235.933	-126.854	3.97605	7.00686e-05	0.00121107	FALSE	TRUE
SRR934964	PRJNA212047	brain	183.096	-134.406	3.97429	7.05889e-05	0.00121238	FALSE	TRUE
SRR2015760	PRJNA283498	brain	206.943	-203.993	3.97368	7.07708e-05	0.00121238	FALSE	TRUE
SRR896770	PRJNA208369	brain	188.15	-235.17	3.97123	7.15035e-05	0.00121993	FALSE	TRUE
SRR3236032	PRJNA315611	blood	-219.262	-166.764	3.97046	7.1735e-05	0.00122536	FALSE	TRUE
SRR1696040	PRJNA269573	h1	192.313	-48.7974	3.97023	7.18048e-05	0.00122536	FALSE	TRUE
SRR1268070	PRJNA246060	blood	-233.248	-187.423	3.96975	7.19472e-05	0.00122536	FALSE	TRUE
SRR1927028	PRJNA279249	brain	205.307	-192.459	3.96695	7.27989e-05	0.00125641	FALSE	TRUE
SRR897585	PRJNA208369		117.957	-84.0016	3.96233	7.42204e-05	0.00127877	FALSE	TRUE
SRR897284	PRJNA208369	Mix of UHRR and HBRR	185.943	-101.278	3.9608	7.46979e-05	0.00129252	FALSE	TRUE
SRR897593	PRJNA208369		118.45	-84.0677	3.96079	7.47035e-05	0.00129252	FALSE	TRUE
SRR493945	PRJNA163279	lung	-47.635	-128.135	3.96039	7.48284e-05	0.00129661	FALSE	TRUE
SRR897273	PRJNA208369	Mix of UHRR and HBRR	186.742	-101.105	3.95996	7.49632e-05	0.00129661	FALSE	TRUE
SRR3236056	PRJNA315611	blood	-214.379	-172.755	3.95974	7.50312e-05	0.00129661	FALSE	TRUE
SRR1656556	PRJNA267697	blood	-236.792	-192.06	3.95824	7.55051e-05	0.00130178	FALSE	TRUE
SRR1057971	PRJNA223168		208.469	-195.536	3.955	7.65359e-05	0.00130833	FALSE	TRUE
SRR897138	PRJNA208369	brain	165.5	-214.837	3.95489	7.65698e-05	0.00130833	FALSE	TRUE
SRR3353311	PRJNA317919	breast	-1.20704	-137.797	3.95338	7.70561e-05	0.00130833	FALSE	TRUE
SRR1047814	PRJNA231202	brain	225.466	-237.721	3.95337	7.70585e-05	0.00130833	FALSE	TRUE
SRR1060779	PRJNA232593	blood	-214.906	-185.003	3.95266	7.72862e-05	0.00130833	FALSE	TRUE
SRR897140	PRJNA208369	brain	165.122	-214.797	3.95204	7.74887e-05	0.00130833	FALSE	TRUE
SRR1047818	PRJNA231202	brain	225.499	-234.889	3.95141	7.76925e-05	0.00130833	FALSE	TRUE
SRR1951623	PRJNA280230	blood	-236.638	-192.324	3.95084	7.7877e-05	0.00130833	FALSE	TRUE
SRR1927062	PRJNA279249	brain	206.323	-191.212	3.95076	7.7903e-05	0.00130833	FALSE	TRUE
ERR103435	PRJEB2939	brain	215.233	-210.898	3.95068	7.79293e-05	0.00130833	FALSE	TRUE
SRR898482	PRJNA208369		240.916	-138.234	3.95066	7.79366e-05	0.00131448	FALSE	TRUE
SRR542397	PRJNA172761	breast	-5.79375	-139.033	3.94887	7.85196e-05	0.0013206	FALSE	TRUE
SRR542376	PRJNA172761	breast	-6.89262	-137.763	3.94717	7.90804e-05	0.0013256	FALSE	TRUE
SRR1057970	PRJNA223168		207.974	-196.784	3.94698	7.91446e-05	0.0013256	FALSE	TRUE
SRR898229	PRJNA208369		244.729	-140.033	3.94689	7.91716e-05	0.0013256	FALSE	TRUE
SRR1060781	PRJNA232593	blood	-215.265	-185.684	3.94601	7.94659e-05	0.00133058	FALSE	TRUE
SRR896880	PRJNA208369		92.6871	-103.599	3.94583	7.95246e-05	0.00133058	FALSE	TRUE
SRR897541	PRJNA208369	brain	178.614	-199.892	3.94506	7.97803e-05	0.00133333	FALSE	TRUE
SRR896950	PRJNA208369		137.595	-178.838	3.94491	7.98313e-05	0.00133333	FALSE	TRUE
SRR898450	PRJNA208369		240.615	-127.72	3.94478	7.9872e-05	0.00133333	FALSE	TRUE
SRR836534	PRJNA200967		198.424	-46.0657	3.94429	8.00359e-05	0.00133333	FALSE	TRUE
SRR897987	PRJNA208369		225.326	-130.433	3.94408	8.01065e-05	0.00133826	FALSE	TRUE
DRR001631	PRJDA74549	brain	210.503	-217.247	3.9428	8.05346e-05	0.00135113	FALSE	TRUE
SRR037208	PRJNA125337		198.567	-34.7351	3.94111	8.1106e-05	0.00135113	FALSE	TRUE
SRR898028	PRJNA208369		235.261	-126.394	3.94074	8.12297e-05	0.00135113	FALSE	TRUE
SRR3353298	PRJNA317919	breast	-2.90313	-139.257	3.94051	8.13074e-05	0.00135113	FALSE	TRUE
SRR542381	PRJNA172761	breast	-7.28102	-139.799	3.94042	8.13384e-05	0.00135113	FALSE	TRUE
SRR897197	PRJNA208369		147.534	-84.6319	3.93838	8.20323e-05	0.00135113	FALSE	TRUE
SRR898474	PRJNA208369		239.635	-132.641	3.93805	8.21452e-05	0.00135113	FALSE	TRUE
SRR1952228	PRJNA233428	brain	217.376	-202.825	3.93748	8.23435e-05	0.00135113	FALSE	TRUE
SRR898237	PRJNA208369		244.651	-140.777	3.937	8.25073e-05	0.00135113	FALSE	TRUE
SRR1562546	PRJNA223060	brain	214.932	-204.246	3.93684	8.25608e-05	0.00135113	FALSE	TRUE
DRR006404	PRJDB2573		-247.396	-171.209	3.93654	8.26634e-05	0.00135113	FALSE	TRUE
SRR057656	PRJNA128733	prostate	6.10862	-114.046	3.93588	8.28912e-05	0.00135743	FALSE	TRUE
SRR898212	PRJNA208369		244.176	-140.695	3.93524	8.3114e-05	0.00135743	FALSE	TRUE
SRR1768046	PRJNA273277		107.222	54.635	3.93505	8.31796e-05	0.00135743	FALSE	TRUE
SRR2990328	PRJNA305762	renal cortex,nephrogenic interstitium,renal cortical interstitium	-46.3453	-91.3904	3.93494	8.32185e-05	0.00135743	FALSE	TRUE
SRR896771	PRJNA208369	brain	187.606	-234.541	3.93489	8.32364e-05	0.00135743	FALSE	TRUE
SRR1181614	PRJNA239776	non-calcified tricuspid valve	8.24625	-226.298	3.93458	8.33421e-05	0.00135743	FALSE	TRUE
SRR2015765	PRJNA283498	brain	205.535	-204.28	3.93367	8.366e-05	0.00136437	FALSE	TRUE
SRR934806	PRJNA212047	brain	186.842	-139.794	3.93318	8.3831e-05	0.00136834	FALSE	TRUE
SRR1216098	PRJNA208369		9.82123	-374.355	3.93272	8.39911e-05	0.00136834	FALSE	TRUE
SRR898001	PRJNA208369		237.932	-126.121	3.9321	8.42064e-05	0.00136834	FALSE	TRUE
SRR898235	PRJNA208369		245.236	-140.488	3.93197	8.42538e-05	0.00136834	FALSE	TRUE
SRR3353299	PRJNA317919	breast	-1.6472	-138.998	3.93107	8.45672e-05	0.00136834	FALSE	TRUE
SRR1047859	PRJNA231202	brain	225.327	-236.956	3.9297	8.50526e-05	0.00136834	FALSE	TRUE
SRR3235891	PRJNA315611	blood	-220.429	-167.562	3.92966	8.50662e-05	0.00136834	FALSE	TRUE
SRR898225	PRJNA208369		244.879	-139.423	3.92763	8.57887e-05	0.00137441	FALSE	TRUE
ERR789402	PRJEB8740	granulocyte	-258.5	-149.775	3.92705	8.59944e-05	0.00137441	FALSE	TRUE
SRR521525	SRP014320	mcf7	-19.1242	2.5625	3.92615	8.63152e-05	0.00137441	FALSE	TRUE
SRR1927044	PRJNA279249	brain	207.222	-190.787	3.92597	8.63799e-05	0.00137441	FALSE	TRUE
SRR897287	PRJNA208369	Mix of UHRR and HBRR	185.732	-100.154	3.92543	8.65746e-05	0.00137441	FALSE	TRUE
SRR897125	PRJNA208369	brain	168.036	-211.408	3.92509	8.66963e-05	0.00137441	FALSE	TRUE
SRR1131119	PRJNA235930	brain	224.947	-218.884	3.92458	8.68807e-05	0.00138122	FALSE	TRUE
SRR1182316	PRJNA239825	melanocyte	71.8862	22.9146	3.92386	8.71425e-05	0.00138692	FALSE	TRUE
SRR897341	PRJNA208369	Mix of UHRR and HBRR	215.007	-120.202	3.9214	8.80377e-05	0.00138847	FALSE	TRUE
SRR3306829	PRJNA316625	brain	210.136	-202.107	3.92118	8.81172e-05	0.00138847	FALSE	TRUE
SRR896887	PRJNA208369		109.057	-88.3864	3.92087	8.82301e-05	0.00138847	FALSE	TRUE
SRR898205	PRJNA208369		114.804	-113.509	3.91974	8.86436e-05	0.00138847	FALSE	TRUE
SRR898184	PRJNA208369		114.135	-113.895	3.91862	8.90559e-05	0.00138847	FALSE	TRUE
SRR898201	PRJNA208369		114.794	-113.104	3.91796	8.93011e-05	0.00138847	FALSE	TRUE
SRR898238	PRJNA208369		244.941	-140.934	3.91769	8.94028e-05	0.00138847	FALSE	TRUE
ERR266336	PRJEB1195		192.541	-38.9907	3.91765	8.94166e-05	0.00138847	FALSE	TRUE
SRR898494	PRJNA208369		240.41	-138.822	3.91681	8.97266e-05	0.00138847	FALSE	TRUE
SRR896979	PRJNA208369		221.969	-124.511	3.91534	9.02776e-05	0.00138847	FALSE	TRUE
SRR345216	PRJNA154623	h9	244.768	-16.8168	3.91528	9.02999e-05	0.00138847	FALSE	TRUE
SRR1747154	PRJNA271929	brain	207.358	-203.082	3.91527	9.03027e-05	0.00138847	FALSE	TRUE
SRR1216083	PRJNA208369		9.89468	-375.713	3.91484	9.0463e-05	0.00138847	FALSE	TRUE
SRR897615	PRJNA208369		119.494	-88.2031	3.91467	9.05262e-05	0.00138847	FALSE	TRUE
DRR006390	PRJDB2573		-248.271	-174.447	3.91459	9.05596e-05	0.00138847	FALSE	TRUE
SRR1747151	PRJNA271929	brain	207.819	-203.72	3.91433	9.06545e-05	0.00138847	FALSE	TRUE
SRR896853	PRJNA208369		90.9952	-105.731	3.91428	9.06737e-05	0.00138847	FALSE	TRUE
SRR1216106	PRJNA208369		10.14	-374.288	3.9141	9.07427e-05	0.00138847	FALSE	TRUE
SRR897290	PRJNA208369	Mix of UHRR and HBRR	185.936	-100.084	3.91405	9.07605e-05	0.00138847	FALSE	TRUE
SRR897301	PRJNA208369	Mix of UHRR and HBRR	185.985	-100.297	3.91385	9.08364e-05	0.00138847	FALSE	TRUE
SRR925718	PRJNA210428	breast	-6.52824	18.9226	3.91321	9.10762e-05	0.00138847	FALSE	TRUE
SRR3353270	PRJNA317919	breast	0.641569	-142.28	3.91299	9.11616e-05	0.00138847	FALSE	TRUE
SRR897669	PRJNA208369	Mix of UHRR and HBRR	215.868	-122.191	3.91195	9.15543e-05	0.00138847	FALSE	TRUE
SRR897714	PRJNA208369	Mix of UHRR and HBRR	211.163	-117.879	3.91129	9.18028e-05	0.00138847	FALSE	TRUE
SRR2919179	PRJNA302340	mcf7	-18.9425	4.05502	3.91096	9.19315e-05	0.00138847	FALSE	TRUE
SRR896868	PRJNA208369		100.511	-98.4958	3.91085	9.19735e-05	0.00138847	FALSE	TRUE
SRR897933	PRJNA208369		121.55	-91.7972	3.91029	9.21858e-05	0.00138847	FALSE	TRUE
SRR897992	PRJNA208369		225.818	-130.966	3.90926	9.25808e-05	0.00138847	FALSE	TRUE
SRR1060796	PRJNA232593	blood	-214.331	-186.649	3.90912	9.26342e-05	0.00138847	FALSE	TRUE
ERR409743	PRJEB5201		183.88	-212.566	3.90882	9.2747e-05	0.00138847	FALSE	TRUE
SRR896748	PRJNA208369	brain	189.122	-235.297	3.90881	9.27521e-05	0.00138847	FALSE	TRUE
SRR897687	PRJNA208369	Mix of UHRR and HBRR	230.193	-125.875	3.90839	9.29122e-05	0.00138868	FALSE	TRUE
SRR389025	PRJNA151489	a549	64.9548	108.23	3.90805	9.30424e-05	0.00138868	FALSE	TRUE
SRR2051031	PRJNA285874	hepg2	-90.8694	90.3976	3.90728	9.3341e-05	0.00138868	FALSE	TRUE
SRR934632	PRJNA210428	breast	18.2213	48.2325	3.90586	9.38914e-05	0.00139552	FALSE	TRUE
ERR978169	PRJEB10204	pancreas	9.00946	68.7938	3.90562	9.39846e-05	0.00139552	FALSE	TRUE
SRR897295	PRJNA208369	Mix of UHRR and HBRR	186.084	-99.6691	3.90537	9.40806e-05	0.00139552	FALSE	TRUE
SRR897963	PRJNA208369		130.583	-91.7957	3.90469	9.43455e-05	0.00139552	FALSE	TRUE
SRR896836	PRJNA208369		90.307	-106.578	3.90457	9.43945e-05	0.00139552	FALSE	TRUE
SRR897664	PRJNA208369	Mix of UHRR and HBRR	215.085	-122.996	3.90454	9.44063e-05	0.00139552	FALSE	TRUE
SRR896828	PRJNA208369		89.0317	-106.064	3.90422	9.45284e-05	0.00139552	FALSE	TRUE
SRR2443242	PRJNA294187	blood	-228.733	-195.899	3.90419	9.45415e-05	0.00139552	FALSE	TRUE
SRR897253	PRJNA208369		150.414	-76.951	3.9028	9.50879e-05	0.00141474	FALSE	TRUE
SRR897652	PRJNA208369	Mix of UHRR and HBRR	215.025	-124.565	3.90136	9.56532e-05	0.00142539	FALSE	TRUE
SRR897216	PRJNA208369		146.983	-81.9964	3.9011	9.57566e-05	0.00142539	FALSE	TRUE
SRR1839794	PRJNA277352	blood	-219.313	-171.826	3.90109	9.57592e-05	0.00142539	FALSE	TRUE
SRR897148	PRJNA208369	brain	164.719	-213.946	3.90097	9.58086e-05	0.00142539	FALSE	TRUE
SRR896959	PRJNA208369		137.331	-176.467	3.90027	9.60868e-05	0.00143069	FALSE	TRUE
SRR897707	PRJNA208369	Mix of UHRR and HBRR	142.456	-177.142	3.89958	9.63615e-05	0.00143491	FALSE	TRUE
SRR1216080	PRJNA208369		9.17863	-375.317	3.89956	9.63693e-05	0.00143491	FALSE	TRUE
SRR898192	PRJNA208369		115.375	-114.116	3.89932	9.64642e-05	0.00143491	FALSE	TRUE
SRR1047845	PRJNA231202	brain	224.58	-236.882	3.89821	9.69052e-05	0.00143805	FALSE	TRUE
SRR897680	PRJNA208369	Mix of UHRR and HBRR	230.659	-125.669	3.897	9.7393e-05	0.0014591	FALSE	TRUE
DRR006460	PRJDB2573		-248.137	-174.968	3.89667	9.75253e-05	0.00146109	FALSE	TRUE
SRR1736356	PRJNA271291	hff	106.429	27.9131	3.8962	9.77146e-05	0.00146109	FALSE	TRUE
SRR1747183	PRJNA271929	brain	203.441	-199.609	3.89586	9.78494e-05	0.00146109	FALSE	TRUE
SRR392874	PRJNA150409		99.3409	41.6019	3.8946	9.83629e-05	0.00147037	FALSE	TRUE
SRR897157	PRJNA208369	brain	167.005	-213.167	3.89235	9.92765e-05	0.00147037	FALSE	TRUE
SRR896974	PRJNA208369		222.094	-124.918	3.89231	9.92942e-05	0.00147037	FALSE	TRUE
SRR2443199	PRJNA294187	blood	-231.839	-196.409	3.89108	9.97997e-05	0.00147208	FALSE	TRUE
SRR896756	PRJNA208369	brain	188.9	-235.537	3.89065	9.99753e-05	0.00147208	FALSE	TRUE
SRR897991	PRJNA208369	a549	225.79	-130.178	3.89029	0.000100123	0.00147208	FALSE	TRUE
SRR1047842	PRJNA231202	brain	224.172	-235.801	3.88989	0.000100288	0.00147208	FALSE	TRUE
SRR898025	PRJNA208369		235.052	-127.174	3.88978	0.000100333	0.00147208	FALSE	TRUE
SRR896968	PRJNA208369		223.402	-125.178	3.8892	0.000100576	0.00147208	FALSE	TRUE
SRR896888	PRJNA208369		108.885	-89.2288	3.88838	0.000100915	0.00147208	FALSE	TRUE
SRR3664140	PRJNA325592	adipose	24.5156	-165.731	3.88656	0.000101673	0.00148443	FALSE	TRUE
DRR001624	PRJDA74549	brain	209.717	-216.398	3.88569	0.000102042	0.00150072	FALSE	TRUE
SRR897210	PRJNA208369		147.778	-83.9057	3.88414	0.000102692	0.00150072	FALSE	TRUE
ERR1102016	PRJEB11541	hek293	200.873	166.29	3.88324	0.000103075	0.00150646	FALSE	TRUE
SRR1216070	PRJNA208369		108.436	-146.686	3.88315	0.000103113	0.00150646	FALSE	TRUE
SRR898027	PRJNA208369		235.678	-126.898	3.88205	0.00010358	0.00150646	FALSE	TRUE
SRR3236028	PRJNA315611	blood	-221.005	-165.961	3.88165	0.000103749	0.00150646	FALSE	TRUE
SRR836533	PRJNA200967		198.985	-46.2038	3.88157	0.000103786	0.00150646	FALSE	TRUE
SRR2015774	PRJNA283498	brain	204.94	-203.889	3.88149	0.00010382	0.00150646	FALSE	TRUE
SRR898414	PRJNA208369		118.959	-103.192	3.88129	0.000103905	0.00151213	FALSE	TRUE
ERR103436	PRJEB2939	brain	220.015	-208.036	3.88009	0.000104419	0.00151213	FALSE	TRUE
SRR968077	PRJNA218059		9.63161	-122.944	3.87997	0.000104468	0.00151213	FALSE	TRUE
SRR1951669	PRJNA280230	blood	-239.178	-195.457	3.8788	0.000104974	0.00151213	FALSE	TRUE
SRR2015761	PRJNA283498	brain	204.432	-203.511	3.877	0.000105751	0.00152916	FALSE	TRUE
SRR896851	PRJNA208369		90.8811	-105.942	3.8751	0.00010658	0.00154119	FALSE	TRUE
SRR1216076	PRJNA208369		109.562	-147.293	3.87488	0.000106676	0.00154225	FALSE	TRUE
SRR2051038	PRJNA285874	hepg2	-92.3998	90.1985	3.8731	0.000107458	0.00154225	FALSE	TRUE
SRR1047817	PRJNA231202	brain	226.069	-237.316	3.87306	0.000107477	0.00154225	FALSE	TRUE
SRR1927030	PRJNA279249	brain	207.34	-190.356	3.87301	0.000107499	0.00154225	FALSE	TRUE
SRR896762	PRJNA208369	brain	187.79	-234.589	3.87255	0.000107701	0.00154225	FALSE	TRUE
SRR897692	PRJNA208369	Mix of UHRR and HBRR	231.354	-125.6	3.87084	0.000108461	0.0015433	FALSE	TRUE
SRR2049704	PRJNA285798	blood	-249.449	-183.82	3.8701	0.000108791	0.0015433	FALSE	TRUE
SRR897925	PRJNA208369		121.088	-91.611	3.86991	0.000108877	0.0015433	FALSE	TRUE
ERR832553	PRJEB8949		-235.919	-183.466	3.8698	0.000108923	0.0015433	FALSE	TRUE
SRR896852	PRJNA208369		91.7083	-105.595	3.86965	0.000108992	0.0015433	FALSE	TRUE
SRR1656578	PRJNA267697	blood	-239.082	-195.439	3.86952	0.00010905	0.0015433	FALSE	TRUE
SRR897300	PRJNA208369	Mix of UHRR and HBRR	185.835	-100.395	3.86859	0.000109465	0.0015433	FALSE	TRUE
SRR896967	PRJNA208369		221.724	-124.667	3.86848	0.000109518	0.0015433	FALSE	TRUE
SRR934960	PRJNA212047	brain	185.54	-143.645	3.86781	0.000109817	0.0015433	FALSE	TRUE
SRR2015771	PRJNA283498	brain	210.274	-202.858	3.86707	0.000110151	0.00154969	FALSE	TRUE
SRR897946	PRJNA208369		128.695	-92.2369	3.86671	0.000110311	0.00154969	FALSE	TRUE
SRR1060790	PRJNA232593	blood	-215.493	-184.386	3.86667	0.000110329	0.00154969	FALSE	TRUE
SRR1182076	PRJNA237340	intestine	-41.1122	-156.185	3.86609	0.000110595	0.00154969	FALSE	TRUE
SRR898464	PRJNA208369		240.08	-132.213	3.86401	0.000111542	0.00156836	FALSE	TRUE
SRR896953	PRJNA208369		138.168	-176.971	3.86392	0.000111584	0.00157311	FALSE	TRUE
SRR897302	PRJNA208369	Mix of UHRR and HBRR	183.323	-97.0824	3.86264	0.000112168	0.00157785	FALSE	TRUE
SRR1696034	PRJNA269573	h1	192.758	-47.7296	3.86255	0.000112209	0.00157785	FALSE	TRUE
SRR2049783	PRJNA285798	blood	-253.03	-189.112	3.86112	0.00011287	0.00158981	FALSE	TRUE
SRR897281	PRJNA208369	Mix of UHRR and HBRR	186.296	-101.343	3.86093	0.000112957	0.00158981	FALSE	TRUE
SRR1747161	PRJNA271929	brain	205.655	-204.066	3.85872	0.000113984	0.00158981	FALSE	TRUE
SRR066473	PRJNA133719		26.5671	-33.7204	3.85853	0.000114072	0.00158981	FALSE	TRUE
SRR898202	PRJNA208369		115.301	-113.355	3.85772	0.000114449	0.0015956	FALSE	TRUE
SRR1222684	PRJNA244070		186.448	-194.627	3.85737	0.000114613	0.00159918	FALSE	TRUE
SRR2443196	PRJNA294187	blood	-231.112	-193.737	3.8567	0.000114929	0.00161866	FALSE	TRUE
SRR1519070	PRJNA255514	mcf7	-10.1286	15.0514	3.85563	0.000115432	0.00162902	FALSE	TRUE
SRR897677	PRJNA208369	Mix of UHRR and HBRR	215.837	-122.426	3.85555	0.000115471	0.00162902	FALSE	TRUE
SRR897638	PRJNA208369		113.735	-79.2118	3.85508	0.000115694	0.00163475	FALSE	TRUE
ERR789396	PRJEB8740	granulocyte	-258.879	-149.942	3.85444	0.000115996	0.00165317	FALSE	TRUE
SRR898044	PRJNA208369		236.552	-129.288	3.85416	0.000116126	0.00165317	FALSE	TRUE
SRR1216086	PRJNA208369		10.3613	-374.657	3.85211	0.000117102	0.00165317	FALSE	TRUE
SRR1060793	PRJNA232593	blood	-215.363	-185.422	3.85197	0.000117169	0.00165317	FALSE	TRUE
SRR1216085	PRJNA208369		9.95887	-375.749	3.85187	0.000117218	0.00165317	FALSE	TRUE
DRR006374	PRJDB2573		-248.218	-171.442	3.85182	0.000117244	0.00165317	FALSE	TRUE
SRR934719	PRJNA212047	brain	184.922	-136.657	3.85155	0.00011737	0.00165317	FALSE	TRUE
SRR897299	PRJNA208369	Mix of UHRR and HBRR	185.816	-99.7311	3.85111	0.000117584	0.00165317	FALSE	TRUE
SRR897655	PRJNA208369	Mix of UHRR and HBRR	215.091	-123.63	3.85092	0.000117674	0.00165317	FALSE	TRUE
SRR1747145	PRJNA271929	brain	209.547	-203.745	3.8509	0.000117686	0.00165317	FALSE	TRUE
SRR1272186	PRJNA246308	heart	82.0718	-390.128	3.85085	0.00011771	0.00165317	FALSE	TRUE
SRR896754	PRJNA208369	brain	188.467	-235.571	3.85076	0.000117752	0.00165317	FALSE	TRUE
SRR1216082	PRJNA208369		10.507	-375.268	3.85016	0.000118039	0.00165317	FALSE	TRUE
SRR896743	PRJNA208369	brain	188.178	-235.712	3.84891	0.000118645	0.00168124	FALSE	TRUE
SRR896865	PRJNA208369		100.129	-99.0319	3.84823	0.000118973	0.00168456	FALSE	TRUE
SRR897928	PRJNA208369		121.011	-92.3627	3.84791	0.000119131	0.00168456	FALSE	TRUE
DRR006441	PRJDB2573		-248.608	-172.716	3.84735	0.000119403	0.00169014	FALSE	TRUE
SRR897723	PRJNA208369	Mix of UHRR and HBRR	210.902	-117.984	3.8467	0.000119721	0.00169231	FALSE	TRUE
SRR934986	PRJNA212047	brain	186.703	-144.884	3.84626	0.000119933	0.00169231	FALSE	TRUE
ERR789395	PRJEB8740	granulocyte	-258.95	-150.061	3.84598	0.00012007	0.00169231	FALSE	TRUE
SRR897142	PRJNA208369	brain	165.076	-213.839	3.84561	0.000120252	0.00169673	FALSE	TRUE
SRR897637	PRJNA208369		113.169	-79.0952	3.84537	0.00012037	0.00169761	FALSE	TRUE
SRR1747153	PRJNA271929	brain	207.764	-204.148	3.84509	0.000120506	0.00169761	FALSE	TRUE
SRR897314	PRJNA208369	Mix of UHRR and HBRR	183.797	-96.9337	3.84499	0.000120557	0.00169761	FALSE	TRUE
SRR897261	PRJNA208369		114.726	-81.5054	3.84485	0.000120626	0.00169761	FALSE	TRUE
SRR3353244	PRJNA317919	breast	-1.59619	-140.16	3.84443	0.000120832	0.00169761	FALSE	TRUE
SRR934967	PRJNA212047	brain	182.715	-135.339	3.84432	0.000120886	0.00169761	FALSE	TRUE
SRR898385	PRJNA208369		111.279	-102.107	3.8442	0.000120948	0.00169761	FALSE	TRUE
SRR897337	PRJNA208369	Mix of UHRR and HBRR	214.361	-120.215	3.84396	0.000121062	0.00169761	FALSE	TRUE
SRR898425	PRJNA208369		112.398	-104.056	3.84353	0.000121275	0.00170861	FALSE	TRUE
SRR3353310	PRJNA317919	breast	-1.14609	-137.539	3.84349	0.000121299	0.00170861	FALSE	TRUE
DRR001627	PRJDA74549	brain	208.732	-215.77	3.84278	0.000121646	0.00172733	FALSE	TRUE
SRR393010	SRP010041		-44.428	-129.131	3.84212	0.000121978	0.00173827	FALSE	TRUE
SRR897233	PRJNA208369		146.182	-83.7278	3.84189	0.000122093	0.00174802	FALSE	TRUE
DRR001626	PRJDA74549	brain	207.56	-215.309	3.84163	0.000122222	0.00174802	FALSE	TRUE
SRR2443168	PRJNA294187	blood	-229.491	-195.9	3.84023	0.00012292	0.00176278	FALSE	TRUE
SRR897685	PRJNA208369	Mix of UHRR and HBRR	230.122	-125.431	3.83717	0.000124458	0.00176278	FALSE	TRUE
SRR1951644	PRJNA280230	blood	-238.697	-196.217	3.83717	0.00012446	0.00176278	FALSE	TRUE
SRR897654	PRJNA208369	Mix of UHRR and HBRR	214.648	-124.312	3.83707	0.000124513	0.00176278	FALSE	TRUE
SRR896883	PRJNA208369		92.7304	-103.401	3.83619	0.000124957	0.00176278	FALSE	TRUE
SRR1004295	PRJNA222268	brain	216.939	-208.347	3.83618	0.000124965	0.00176278	FALSE	TRUE
SRR3236013	PRJNA315611	blood	-220.708	-163.966	3.83575	0.00012518	0.00176586	FALSE	TRUE
SRR1216095	PRJNA208369		8.91311	-374.976	3.83535	0.000125384	0.00176586	FALSE	TRUE
SRR1216030	PRJNA208369	brain	202.27	-225.915	3.83456	0.000125789	0.00177662	FALSE	TRUE
ERR668353	PRJEB7674	brain	205.415	-201.953	3.83455	0.000125792	0.00177662	FALSE	TRUE
SRR898210	PRJNA208369		244.156	-140.043	3.83321	0.000126481	0.00177763	FALSE	TRUE
SRR2749737	PRJNA299587	mcf7	-17.9036	5.71251	3.83317	0.000126502	0.00177763	FALSE	TRUE
SRR897564	PRJNA208369	brain	173.154	-222.787	3.83266	0.000126763	0.00177763	FALSE	TRUE
SRR3540217	PRJNA322038	cumulus oophorus cells	-88.5817	-38.6891	3.83233	0.000126935	0.00177763	FALSE	TRUE
SRR896871	PRJNA208369		93.5269	-102.82	3.83175	0.000127234	0.00177763	FALSE	TRUE
SRR3235914	PRJNA315611	blood	-217.763	-166.914	3.83167	0.000127279	0.00177763	FALSE	TRUE
SRR1238533	PRJNA244622	hESC (WA-09)	190.403	-36.8518	3.83084	0.000127706	0.00177763	FALSE	TRUE
SRR2443250	PRJNA294187	blood	-228.087	-195.666	3.83066	0.0001278	0.00177763	FALSE	TRUE
SRR393012	SRP010041		-41.9086	-129.687	3.82944	0.000128434	0.00178594	FALSE	TRUE
SRR898443	PRJNA208369		228.429	-134.989	3.828	0.000129186	0.00179124	FALSE	TRUE
SRR309141	PRJNA143369	brain	216.318	-209.854	3.82783	0.00012928	0.00179652	FALSE	TRUE
SRR1839796	PRJNA277352	blood	-220.907	-171.173	3.82757	0.000129412	0.00179949	FALSE	TRUE
SRR897720	PRJNA208369	Mix of UHRR and HBRR	212.031	-118.046	3.82671	0.000129867	0.00180359	FALSE	TRUE
SRR2443197	PRJNA294187	blood	-229.208	-193.643	3.82634	0.000130062	0.00180422	FALSE	TRUE
SRR897178	PRJNA208369	brain	166.224	-212.533	3.82584	0.000130329	0.00180422	FALSE	TRUE
SRR786621	PRJNA193342	brain	214.289	-208.184	3.82501	0.000130769	0.00180715	FALSE	TRUE
SRR2443210	PRJNA294187	blood	-231.837	-197.962	3.82472	0.000130921	0.00180715	FALSE	TRUE
SRR897311	PRJNA208369	Mix of UHRR and HBRR	183.667	-96.9451	3.82344	0.000131603	0.00184076	FALSE	TRUE
SRR898483	PRJNA208369		239.72	-138.017	3.82281	0.000131938	0.00184076	FALSE	TRUE
SRR898430	PRJNA208369		112	-104.688	3.82189	0.000132435	0.00184294	FALSE	TRUE
SRR1768846	PRJNA273359	melanoma	59.552	12.7863	3.82119	0.000132809	0.00184294	FALSE	TRUE
SRR1027593	PRJNA227155	ipsc	195.181	-46.6093	3.8209	0.000132968	0.00184294	FALSE	TRUE
SRR2052802	PRJNA285953	blood	-250.228	-186.249	3.82039	0.000133242	0.00184294	FALSE	TRUE
SRR896866	PRJNA208369		100.188	-99.1351	3.81902	0.000133981	0.00184294	FALSE	TRUE
SRR898358	PRJNA208369	brain	190.963	-208.92	3.81887	0.000134065	0.00184294	FALSE	TRUE
SRR3235908	PRJNA315611	blood	-220.687	-169.017	3.8183	0.000134374	0.00184741	FALSE	TRUE
SRR3353257	PRJNA317919	breast	-2.25903	-137.355	3.81815	0.000134459	0.00184741	FALSE	TRUE
SRR2049629	PRJNA285798	blood	-253.582	-188.312	3.81773	0.000134688	0.00184741	FALSE	TRUE
SRR898022	PRJNA208369		234.907	-126.774	3.81763	0.000134743	0.00184741	FALSE	TRUE
SRR3235810	PRJNA315611	blood	-218.531	-169.451	3.81749	0.000134816	0.00184741	FALSE	TRUE
DRR006477	PRJDB2573		-249.458	-173.438	3.81684	0.000135171	0.00185768	FALSE	TRUE
SRR897239	PRJNA208369		145.853	-84.4308	3.81567	0.000135814	0.00186441	FALSE	TRUE
SRR2678178	PRJNA298963		-2.69269	-121.902	3.81549	0.000135912	0.00186441	FALSE	TRUE
ERR103423	PRJEB2939	brain	213.087	-209.34	3.81521	0.000136068	0.00186441	FALSE	TRUE
SRR3353291	PRJNA317919	breast	-1.24968	-141.436	3.81515	0.000136102	0.00186441	FALSE	TRUE
SRR1047862	PRJNA231202	brain	225.042	-236.66	3.8141	0.000136681	0.00187149	FALSE	TRUE
SRR897679	PRJNA208369	Mix of UHRR and HBRR	230.892	-125.836	3.81391	0.000136784	0.00187149	FALSE	TRUE
DRR001635	PRJDA74549	brain	211.118	-217.963	3.81363	0.000136939	0.00187149	FALSE	TRUE
SRR898431	PRJNA208369		228.111	-135.527	3.81349	0.000137017	0.00187149	FALSE	TRUE
SRR897288	PRJNA208369	Mix of UHRR and HBRR	185.208	-99.7555	3.8125	0.000137566	0.00187149	FALSE	TRUE
SRR934756	PRJNA212047	brain	185.086	-144.651	3.81099	0.00013841	0.00189913	FALSE	TRUE
SRR2558765	PRJNA297795	u2os	152.225	127.527	3.81043	0.000138727	0.00189913	FALSE	TRUE
SRR897229	PRJNA208369		146.463	-83.5073	3.81019	0.000138862	0.00190299	FALSE	TRUE
SRR1216057	PRJNA208369		108.977	-145.826	3.8092	0.000139417	0.00191304	FALSE	TRUE
SRR3235966	PRJNA315611	blood	-220.328	-165.467	3.80909	0.000139477	0.00191304	FALSE	TRUE
SRR897334	PRJNA208369	Mix of UHRR and HBRR	214.719	-121.328	3.80863	0.00013974	0.00191687	FALSE	TRUE
SRR897330	PRJNA208369	Mix of UHRR and HBRR	187.452	-104.102	3.80793	0.000140133	0.00193309	FALSE	TRUE
SRR1216065	PRJNA208369		109.28	-147.586	3.8071	0.000140604	0.00193688	FALSE	TRUE
SRR898216	PRJNA208369		243.977	-139.284	3.80666	0.000140854	0.00194805	FALSE	TRUE
SRR1806649	PRJNA275667	hek293	200.904	171.579	3.80554	0.000141497	0.00195921	FALSE	TRUE
SRR309140	PRJNA143369	brain	215.266	-210.22	3.80519	0.000141696	0.00196054	FALSE	TRUE
SRR1663124	PRJNA268504	heart	79.2395	-386.43	3.80517	0.000141706	0.00196054	FALSE	TRUE
SRR1696042	PRJNA269573	h1	192.476	-47.7755	3.80484	0.000141897	0.00196054	FALSE	TRUE
SRR897331	PRJNA208369	Mix of UHRR and HBRR	186.53	-104.412	3.80441	0.000142141	0.0019655	FALSE	TRUE
SRR898465	PRJNA208369		239.586	-132.391	3.80356	0.000142629	0.00198276	FALSE	TRUE
SRR653028	PRJNA187388	pancreas	121.974	48.8575	3.80216	0.00014344	0.00199631	FALSE	TRUE
SRR1747143	PRJNA271929	brain	207.209	-203.642	3.80049	0.000144409	0.00199635	FALSE	TRUE
SRR1656518	PRJNA267697	blood	-238.545	-196.334	3.79995	0.000144726	0.00199635	FALSE	TRUE
DRR006454	PRJDB2573		-249.771	-173.277	3.79919	0.00014517	0.00199635	FALSE	TRUE
SRR897949	PRJNA208369		128.684	-92.2676	3.79876	0.000145422	0.00199635	FALSE	TRUE
SRR897581	PRJNA208369		127.037	-74.6834	3.79847	0.000145595	0.00199635	FALSE	TRUE
SRR897251	PRJNA208369		150.063	-76.9489	3.79803	0.000145854	0.00199635	FALSE	TRUE
SRR896933	PRJNA208369		135.598	-182.385	3.79781	0.00014598	0.00199635	FALSE	TRUE
SRR897292	PRJNA208369	Mix of UHRR and HBRR	185.463	-99.9669	3.79673	0.000146617	0.00199635	FALSE	TRUE
SRR898355	PRJNA208369	brain	190.955	-208.35	3.79543	0.000147387	0.00199757	FALSE	TRUE
SRR2250384	PRJNA294808	PBMC	-248.35	-179.921	3.79533	0.000147448	0.00199757	FALSE	TRUE
SRR1146186	PRJNA236547	skin	46.4001	-81.9335	3.79515	0.000147554	0.00199757	FALSE	TRUE
SRR896801	PRJNA208369	brain	183.675	-228.994	3.79458	0.000147893	0.00200485	FALSE	TRUE
SRR897136	PRJNA208369	brain	168.668	-212.049	3.7924	0.000149197	0.00201691	FALSE	TRUE
DRR006378	PRJDB2573		-247.945	-171.765	3.7921	0.000149381	0.00201691	FALSE	TRUE
SRR3664145	PRJNA325592	adipose	24.8733	-164.895	3.79047	0.000150364	0.00204217	FALSE	TRUE
SRR896811	PRJNA208369	brain	174.519	-220.029	3.79	0.000150649	0.00204217	FALSE	TRUE
SRR898485	PRJNA208369		239.755	-138.343	3.78938	0.000151024	0.00204559	FALSE	TRUE
SRR968078	PRJNA218059		11.3891	-120.044	3.78873	0.000151421	0.00204559	FALSE	TRUE
SRR898012	PRJNA208369		237.793	-125.862	3.78834	0.000151656	0.00204559	FALSE	TRUE
ERR1102014	PRJEB11541	hek293	201.424	166.477	3.78832	0.000151669	0.00204559	FALSE	TRUE
SRR897232	PRJNA208369		146.358	-84.4193	3.78829	0.000151685	0.00204559	FALSE	TRUE
SRR1550981	PRJNA258216	blood	-224.194	-171.485	3.78802	0.00015185	0.00204559	FALSE	TRUE
SRR898338	PRJNA208369	brain	188.799	-208.874	3.78627	0.000152927	0.00204913	FALSE	TRUE
SRR1057977	PRJNA223168		194.932	-61.8502	3.78589	0.000153162	0.00205144	FALSE	TRUE
SRR896746	PRJNA208369	brain	188.999	-235.515	3.78572	0.000153263	0.00205373	FALSE	TRUE
SRR1957703	PRJNA280474	blood	-226.016	-168.397	3.78402	0.000154315	0.00209053	FALSE	TRUE
SRR1060777	PRJNA232593	blood	-215.026	-184.623	3.7831	0.00015489	0.00209524	FALSE	TRUE
SRR1656464	PRJNA267697	blood	-236.386	-194.166	3.78281	0.000155068	0.00209964	FALSE	TRUE
SRR897568	PRJNA208369		126.714	-73.5385	3.78248	0.000155273	0.00209964	FALSE	TRUE
SRR897218	PRJNA208369		146.392	-82.0631	3.78234	0.000155358	0.00209964	FALSE	TRUE
SRR896803	PRJNA208369	brain	183.557	-228.658	3.78125	0.000156042	0.00209964	FALSE	TRUE
SRR898452	PRJNA208369		240.756	-127.556	3.78122	0.000156063	0.00210433	FALSE	TRUE
SRR898448	PRJNA208369		239.967	-127.65	3.77992	0.00015688	0.00211459	FALSE	TRUE
SRR3235839	PRJNA315611	blood	-217.289	-168.567	3.77923	0.000157312	0.00211459	FALSE	TRUE
SRR897658	PRJNA208369	Mix of UHRR and HBRR	214.851	-124.832	3.77905	0.000157425	0.00211459	FALSE	TRUE
SRR896891	PRJNA208369		108.971	-87.7872	3.77847	0.000157795	0.00211924	FALSE	TRUE
SRR896840	PRJNA208369		91.1594	-105.534	3.77839	0.000157848	0.00212728	FALSE	TRUE
ERR732571	PRJEB8231		202.921	-126.588	3.77701	0.000158719	0.00213655	FALSE	TRUE
ERR033744	PRJEB2498		187.785	-38.8761	3.77644	0.000159086	0.00214328	FALSE	TRUE
SRR3353292	PRJNA317919	breast	-1.32122	-141.24	3.77619	0.000159246	0.00214328	FALSE	TRUE
SRR897624	PRJNA208369		119.584	-86.6703	3.77569	0.000159568	0.00214789	FALSE	TRUE
SRR898470	PRJNA208369		240.292	-132.341	3.77521	0.000159871	0.00215123	FALSE	TRUE
SRR897668	PRJNA208369	Mix of UHRR and HBRR	213.95	-121.676	3.77507	0.000159961	0.00215583	FALSE	TRUE
SRR1047861	PRJNA231202	brain	225.123	-237.002	3.77416	0.000160549	0.00215949	FALSE	TRUE
SRR897628	PRJNA208369		119.86	-86.4897	3.77368	0.000160854	0.00215949	FALSE	TRUE
ERR833255	PRJEB8960		-231.864	-179.764	3.7735	0.000160975	0.00215949	FALSE	TRUE
SRR1182104	PRJNA237340	pancreas	-31.6506	-150.592	3.77341	0.000161031	0.00215949	FALSE	TRUE
SRR1747204	PRJNA271929	brain	205.999	-199.11	3.77324	0.000161138	0.00215949	FALSE	TRUE
SRR898017	PRJNA208369		235.991	-126.857	3.77197	0.000161964	0.00216405	FALSE	TRUE
SRR2017794	PRJNA282597		25.2234	-121.52	3.77183	0.000162056	0.00217316	FALSE	TRUE
ERR789401	PRJEB8740	granulocyte	-258.484	-150.408	3.77176	0.000162102	0.00217316	FALSE	TRUE
SRR1216061	PRJNA208369		109.153	-147.033	3.77123	0.000162447	0.00218171	FALSE	TRUE
SRR897200	PRJNA208369		146.904	-84.9215	3.77104	0.000162571	0.00218171	FALSE	TRUE
SRR1004296	PRJNA222268	brain	215.579	-209.019	3.77079	0.000162729	0.00218171	FALSE	TRUE
SRR2017697	PRJNA282597		22.2452	-121.866	3.7702	0.000163116	0.00218171	FALSE	TRUE
SRR2443147	PRJNA294187	blood	-229.915	-196.651	3.77011	0.000163178	0.00218171	FALSE	TRUE
SRR896751	PRJNA208369	brain	189.296	-235.696	3.76975	0.000163412	0.00218623	FALSE	TRUE
SRR897960	PRJNA208369		130.822	-91.0167	3.76893	0.000163951	0.00220104	FALSE	TRUE
SRR896960	PRJNA208369		137.997	-176.911	3.76802	0.000164549	0.00220495	FALSE	TRUE
SRR1216102	PRJNA208369		10.5384	-374.416	3.76731	0.000165014	0.00220495	FALSE	TRUE
SRR863381	PRJNA203662		4.9064	-135.731	3.76698	0.000165231	0.00220495	FALSE	TRUE
ERR832554	PRJEB8949		-236.261	-182.782	3.76646	0.000165577	0.0022063	FALSE	TRUE
SRR897604	PRJNA208369		126.402	-75.0753	3.76386	0.000167312	0.0022063	FALSE	TRUE
SRR898014	PRJNA208369		237.953	-125.779	3.76362	0.000167474	0.00221083	FALSE	TRUE
SRR897236	PRJNA208369		146.221	-84.5285	3.76355	0.000167517	0.00221083	FALSE	TRUE
SRR3236050	PRJNA315611	blood	-224.939	-177.092	3.76313	0.000167803	0.00221083	FALSE	TRUE
SRR897691	PRJNA208369	Mix of UHRR and HBRR	231.136	-125.746	3.76305	0.00016785	0.00221083	FALSE	TRUE
SRR896957	PRJNA208369		138.016	-176.653	3.763	0.000167888	0.00221083	FALSE	TRUE
SRR3236066	PRJNA315611	blood	-214.896	-166.04	3.76259	0.000168161	0.00221083	FALSE	TRUE
SRR3306833	PRJNA316625	brain	210.406	-201.987	3.76253	0.000168201	0.00221083	FALSE	TRUE
SRR897174	PRJNA208369	brain	165.906	-212.519	3.76225	0.000168391	0.00221083	FALSE	TRUE
SRR1216091	PRJNA208369		9.53584	-374.864	3.76189	0.000168636	0.00221781	FALSE	TRUE
SRR3235887	PRJNA315611	blood	-220.623	-162.629	3.7606	0.000169503	0.00221781	FALSE	TRUE
SRR896894	PRJNA208369		108.585	-88.844	3.75966	0.000170146	0.00221781	FALSE	TRUE
SRR934831	PRJNA212047	brain	207.563	-195.31	3.75944	0.000170291	0.00221971	FALSE	TRUE
SRR1313298	PRJNA251404	blood	-217.364	-183.071	3.75905	0.000170561	0.00221971	FALSE	TRUE
SRR898437	PRJNA208369		227.638	-135.747	3.7589	0.000170659	0.00223416	FALSE	TRUE
SRR1216105	PRJNA208369		9.50231	-374.876	3.75814	0.000171184	0.00223416	FALSE	TRUE
ERR674422	PRJEB7732	pancreas	184.568	-37.7914	3.75712	0.000171882	0.00224167	FALSE	TRUE
SRR898189	PRJNA208369		114.733	-113.544	3.757	0.000171965	0.00224167	FALSE	TRUE
SRR897262	PRJNA208369		113.739	-79.9811	3.75635	0.000172407	0.00224225	FALSE	TRUE
SRR2443163	PRJNA294187	blood	-228.4	-194.824	3.75574	0.000172828	0.00224225	FALSE	TRUE
SRR934920	PRJNA212047	brain	202.084	-192.428	3.75516	0.000173229	0.00225225	FALSE	TRUE
SRR828796	PRJNA197326		213.662	-17.8867	3.75286	0.000174829	0.00227784	FALSE	TRUE
SRR1047846	PRJNA231202	brain	225.388	-236.783	3.75201	0.000175421	0.00228128	FALSE	TRUE
SRR897639	PRJNA208369		113.477	-79.4249	3.75105	0.000176094	0.00228128	FALSE	TRUE
SRR898323	PRJNA208369	brain	188.5	-212.624	3.75097	0.000176153	0.00228128	FALSE	TRUE
SRR1781550	PRJNA274020	hek293	193.891	173.134	3.75067	0.000176361	0.00228128	FALSE	TRUE
SRR542388	PRJNA172761	breast	-5.18151	-138.191	3.75034	0.000176593	0.00228128	FALSE	TRUE
SRR896768	PRJNA208369	brain	188.448	-234.151	3.74994	0.000176878	0.00228128	FALSE	TRUE
SRR897920	PRJNA208369		121.206	-92.3834	3.74893	0.000177589	0.00228128	FALSE	TRUE
ERR789397	PRJEB8740	granulocyte	-260.377	-149.344	3.74878	0.000177696	0.00228128	FALSE	TRUE
SRR1216054	PRJNA208369		109.575	-145.793	3.74852	0.000177879	0.00228128	FALSE	TRUE
SRR1057976	PRJNA223168		194.105	-61.3674	3.74758	0.000178545	0.00228128	FALSE	TRUE
SRR1181619	PRJNA239776	non-calcified tricuspid valve	9.09242	-226.127	3.74705	0.000178929	0.00228128	FALSE	TRUE
SRR934826	PRJNA212047	brain	185.094	-144.759	3.74698	0.000178976	0.00228128	FALSE	TRUE
SRR1636958	PRJNA266045	heart	82.6077	-387.747	3.74688	0.000179051	0.00228128	FALSE	TRUE
SRR1216097	PRJNA208369		9.40899	-375.314	3.74673	0.000179151	0.00228128	FALSE	TRUE
SRR898207	PRJNA208369		244.227	-140.324	3.74673	0.000179154	0.00228128	FALSE	TRUE
SRR897684	PRJNA208369	Mix of UHRR and HBRR	229.684	-125.551	3.74668	0.000179189	0.00228128	FALSE	TRUE
SRR898222	PRJNA208369		243.736	-139.695	3.74598	0.000179689	0.00228128	FALSE	TRUE
SRR3235975	PRJNA315611	blood	-219.502	-164.442	3.74564	0.000179938	0.00228776	FALSE	TRUE
SRR897234	PRJNA208369		146.268	-83.678	3.74547	0.000180059	0.00228776	FALSE	TRUE
SRR2443221	PRJNA294187	blood	-232.166	-198.002	3.74526	0.000180208	0.00228776	FALSE	TRUE
SRR934720	PRJNA212047	brain	202.435	-193.5	3.74502	0.00018038	0.00228776	FALSE	TRUE
ERR266332	PRJEB1195		192.935	-39.1084	3.74488	0.00018048	0.00228776	FALSE	TRUE
SRR896890	PRJNA208369		109.032	-88.7338	3.74312	0.000181748	0.00231956	FALSE	TRUE
SRR1956818	PRJNA280568		196.358	-40.5202	3.74262	0.000182108	0.00232251	FALSE	TRUE
SRR1927036	PRJNA279249	brain	206.807	-190.476	3.7417	0.000182783	0.00233516	FALSE	TRUE
SRR1216104	PRJNA208369		10.2525	-374.725	3.74152	0.000182911	0.00233516	FALSE	TRUE
SRR898187	PRJNA208369		114.364	-114.05	3.74064	0.000183556	0.00234683	FALSE	TRUE
SRR805877	PRJNA197199	mcf7	-22.4154	-0.696275	3.74038	0.00018374	0.00234683	FALSE	TRUE
SRR897244	PRJNA208369		149.751	-76.9083	3.74027	0.000183824	0.00234683	FALSE	TRUE
SRR1216063	PRJNA208369		108.798	-147.129	3.7399	0.000184095	0.00234683	FALSE	TRUE
SRR897969	PRJNA208369		123.319	-88.4202	3.73914	0.000184651	0.00234683	FALSE	TRUE
SRR897693	PRJNA208369	Mix of UHRR and HBRR	230.76	-125.566	3.73841	0.000185185	0.00235101	FALSE	TRUE
SRR3236053	PRJNA315611	blood	-213.598	-171.154	3.73798	0.000185506	0.0023539	FALSE	TRUE
SRR1551025	PRJNA258216	blood	-238.974	-178.623	3.73723	0.000186061	0.00235679	FALSE	TRUE
SRR1216074	PRJNA208369		108.782	-146.878	3.73652	0.000186584	0.00236641	FALSE	TRUE
SRR897304	PRJNA208369	Mix of UHRR and HBRR	184.2	-96.854	3.73612	0.000186882	0.00237602	FALSE	TRUE
SRR898462	PRJNA208369		240.956	-127.42	3.73549	0.000187348	0.00238017	FALSE	TRUE
SRR3235789	PRJNA315611	blood	-221.868	-165.993	3.73386	0.000188565	0.00238871	FALSE	TRUE
SRR898318	PRJNA208369	brain	189.021	-211.739	3.73386	0.000188568	0.00238871	FALSE	TRUE
SRR934643	PRJNA210428	breast	16.8778	46.4811	3.73364	0.00018873	0.00238871	FALSE	TRUE
SRR898046	PRJNA208369		236.305	-129.739	3.73289	0.000189296	0.00239154	FALSE	TRUE
SRR897599	PRJNA208369		127.068	-76.0405	3.73188	0.000190059	0.0024039	FALSE	TRUE
SRR897936	PRJNA208369		128.088	-91.6075	3.7317	0.000190193	0.00240411	FALSE	TRUE
SRR897724	PRJNA208369	Mix of UHRR and HBRR	212.125	-118.727	3.73062	0.000191009	0.00240411	FALSE	TRUE
SRR1216048	PRJNA208369	brain	202.755	-225.57	3.73025	0.000191287	0.002411	FALSE	TRUE
SRR073730	PRJNA153913		202.081	176.577	3.72991	0.000191547	0.002411	FALSE	TRUE
SRR1004292	PRJNA222268	brain	218.046	-208.152	3.72969	0.000191717	0.002411	FALSE	TRUE
SRR896823	PRJNA208369		89.2625	-106.436	3.72869	0.000192477	0.00241509	FALSE	TRUE
SRR898471	PRJNA208369		239.652	-132.109	3.72857	0.000192571	0.00241546	FALSE	TRUE
SRR898468	PRJNA208369		239.534	-132.477	3.72839	0.000192705	0.00241546	FALSE	TRUE
SRR896814	PRJNA208369	brain	174.407	-219.942	3.7282	0.000192855	0.00241546	FALSE	TRUE
SRR897603	PRJNA208369		126.482	-75.7436	3.728	0.000193006	0.00241546	FALSE	TRUE
SRR897950	PRJNA208369		127.743	-91.5065	3.72759	0.000193316	0.00241546	FALSE	TRUE
SRR2443187	PRJNA294187	blood	-231.085	-198.474	3.72759	0.000193323	0.00241546	FALSE	TRUE
SRR896873	PRJNA208369		94.0286	-103.383	3.72684	0.000193893	0.00242359	FALSE	TRUE
SRR1047840	PRJNA231202	brain	224.192	-235.383	3.72561	0.000194845	0.00245051	FALSE	TRUE
SRR1216059	PRJNA208369		109.039	-147.554	3.72541	0.000195001	0.00245323	FALSE	TRUE
SRR897123	PRJNA208369	brain	168.652	-212.163	3.72345	0.000196517	0.00245736	FALSE	TRUE
SRR934989	PRJNA212047	brain	204.341	-194.724	3.72325	0.000196674	0.00245736	FALSE	TRUE
SRR897191	PRJNA208369	brain	174.402	-220.133	3.7229	0.000196946	0.00245736	FALSE	TRUE
SRR897317	PRJNA208369	Mix of UHRR and HBRR	186.98	-104.658	3.72221	0.000197486	0.00245875	FALSE	TRUE
SRR898180	PRJNA208369		115.493	-114.448	3.7221	0.000197576	0.00245875	FALSE	TRUE
SRR1216046	PRJNA208369	brain	202.752	-225.725	3.72109	0.000198363	0.00246285	FALSE	TRUE
SRR897305	PRJNA208369	Mix of UHRR and HBRR	183.99	-96.8473	3.72109	0.000198365	0.00246285	FALSE	TRUE
ERR033743	PRJEB2498		188.886	-39.4906	3.72077	0.000198619	0.00246285	FALSE	TRUE
SRR898461	PRJNA208369		240.701	-126.825	3.72016	0.000199094	0.00246285	FALSE	TRUE
SRR896941	PRJNA208369		136.997	-178.816	3.71933	0.000199753	0.00246822	FALSE	TRUE
SRR1560169	PRJNA259642	muscle	74.2769	-255.988	3.71901	0.000200002	0.00246822	FALSE	TRUE
SRR898194	PRJNA208369		115.195	-113.471	3.71875	0.000200209	0.00246822	FALSE	TRUE
SRR1313291	PRJNA251404	blood	-218.129	-181.604	3.71734	0.000201329	0.00248017	FALSE	TRUE
SRR896975	PRJNA208369		221.969	-124.043	3.71567	0.000202666	0.0024934	FALSE	TRUE
SRR897264	PRJNA208369		113.519	-81.265	3.71362	0.000204312	0.00251187	FALSE	TRUE
SRR945219	PRJNA213747	brain	214.933	-205.748	3.71261	0.000205134	0.00251582	FALSE	TRUE
SRR897130	PRJNA208369	brain	168.666	-211.361	3.7119	0.000205708	0.00251844	FALSE	TRUE
SRR897588	PRJNA208369		118.98	-82.9878	3.71138	0.000206134	0.00252238	FALSE	TRUE
SRR897211	PRJNA208369		147.619	-85.0799	3.71017	0.000207121	0.00252632	FALSE	TRUE
SRR1576484	PRJNA261255	ipsc	193.356	-40.5429	3.70917	0.000207936	0.00253284	FALSE	TRUE
SRR2925764	PRJNA301337		-226.182	-169.262	3.70885	0.000208205	0.00253284	FALSE	TRUE
SRR898478	PRJNA208369		239.643	-131.548	3.70846	0.000208522	0.00253284	FALSE	TRUE
SRR2049660	PRJNA285798	blood	-256.147	-183.486	3.70788	0.000209002	0.00253802	FALSE	TRUE
SRR2052792	PRJNA285953	blood	-249.954	-194.765	3.70785	0.000209023	0.00253802	FALSE	TRUE
SRR1216069	PRJNA208369		109.528	-147.298	3.70761	0.000209227	0.00253802	FALSE	TRUE
SRR897726	PRJNA208369	Mix of UHRR and HBRR	211.345	-117.925	3.70749	0.000209324	0.00253802	FALSE	TRUE
SRR934780	PRJNA212047	brain	183.088	-137.402	3.70726	0.000209514	0.00254717	FALSE	TRUE
SRR1268069	PRJNA246060	blood	-231.728	-195.239	3.70631	0.000210305	0.0025483	FALSE	TRUE
SRR897711	PRJNA208369	Mix of UHRR and HBRR	212.262	-118.961	3.70625	0.000210354	0.0025483	FALSE	TRUE
SRR897213	PRJNA208369		145.616	-82.582	3.70542	0.000211042	0.0025483	FALSE	TRUE
SRR896761	PRJNA208369	brain	188.296	-233.928	3.70531	0.000211134	0.0025483	FALSE	TRUE
SRR897716	PRJNA208369	Mix of UHRR and HBRR	211.339	-117.512	3.70519	0.00021123	0.0025483	FALSE	TRUE
SRR897147	PRJNA208369	brain	165.34	-214.68	3.70424	0.000212025	0.00255474	FALSE	TRUE
SRR3353297	PRJNA317919	breast	-2.36186	-138.37	3.70369	0.000212482	0.00256384	FALSE	TRUE
SRR897611	PRJNA208369		127.008	-76.4868	3.70298	0.000213078	0.0025649	FALSE	TRUE
SRR1216077	PRJNA208369		109.065	-147.347	3.70246	0.000213519	0.0025649	FALSE	TRUE
SRR2925700	PRJNA301337		-226.334	-170.161	3.70234	0.000213622	0.0025649	FALSE	TRUE
ERR1102002	PRJEB11541	hek293	201.182	167.267	3.70212	0.000213801	0.0025649	FALSE	TRUE
SRR2443258	PRJNA294187	blood	-228.324	-191.914	3.7012	0.000214584	0.00258299	FALSE	TRUE
SRR1424704	PRJNA253002	brain	219.685	-206.734	3.70032	0.000215327	0.00260217	FALSE	TRUE
SRR898233	PRJNA208369		245.011	-140.272	3.70002	0.000215585	0.00260217	FALSE	TRUE
SRR897296	PRJNA208369	Mix of UHRR and HBRR	185.496	-100.621	3.6994	0.000216112	0.00260712	FALSE	TRUE
SRR3235903	PRJNA315611	blood	-218.572	-161.407	3.69931	0.000216184	0.00260712	FALSE	TRUE
SRR898492	PRJNA208369		240.283	-138.233	3.69916	0.000216311	0.00260712	FALSE	TRUE
SRR1927046	PRJNA279249	brain	207.594	-190.723	3.69747	0.000217762	0.00261094	FALSE	TRUE
SRR3470654	PRJNA320221	h1	36.3452	69.6246	3.69657	0.000218531	0.00261991	FALSE	TRUE
SRR3184302	PRJNA312948	melanoma biopsies	63.0469	20.815	3.6959	0.000219111	0.00262346	FALSE	TRUE
SRR1057966	PRJNA223168		209.189	-196.677	3.69539	0.00021955	0.00262346	FALSE	TRUE
SRR786623	PRJNA193342	brain	216.94	-208.158	3.69486	0.000220004	0.00263212	FALSE	TRUE
ERR832539	PRJEB8949		-238.038	-182.633	3.69436	0.000220445	0.00263212	FALSE	TRUE
SRR2051034	PRJNA285874	hepg2	-91.1409	89.8688	3.69403	0.000220729	0.00263212	FALSE	TRUE
SRR897697	PRJNA208369	Mix of UHRR and HBRR	142.575	-177.001	3.69386	0.000220875	0.00264103	FALSE	TRUE
SRR898487	PRJNA208369		240.764	-138.181	3.69146	0.000222973	0.00269329	FALSE	TRUE
SRR392878	PRJNA150409		99.5918	41.3872	3.69095	0.000223415	0.00269565	FALSE	TRUE
SRR3235849	PRJNA315611	blood	-217.251	-173.28	3.69083	0.00022352	0.00269565	FALSE	TRUE
SRR1685744	PRJNA268911	zr75-1	16.0328	49.2832	3.69007	0.000224196	0.00269995	FALSE	TRUE
SRR897185	PRJNA208369	brain	174.798	-220.321	3.68986	0.000224378	0.00269995	FALSE	TRUE
SRR896971	PRJNA208369		221.953	-124.882	3.68951	0.000224689	0.00269995	FALSE	TRUE
SRR898045	PRJNA208369		236.078	-128.699	3.68896	0.000225176	0.00270229	FALSE	TRUE
SRR898420	PRJNA208369		112.489	-104.636	3.68772	0.000226276	0.00270463	FALSE	TRUE
SRR2017737	PRJNA282597		92.9959	56.1933	3.68724	0.000226704	0.00270833	FALSE	TRUE
SRR1216075	PRJNA208369		109.673	-147.03	3.68688	0.000227017	0.00271066	FALSE	TRUE
SRR896765	PRJNA208369	brain	188.446	-234.094	3.68606	0.000227755	0.0027153	FALSE	TRUE
DRR001641	PRJDA74549		210.23	-217.136	3.68243	0.000231023	0.00272957	FALSE	TRUE
SRR934876	PRJNA212047	brain	185.686	-141.103	3.68111	0.000232221	0.00273323	FALSE	TRUE
SRR898219	PRJNA208369		243.927	-139.224	3.67973	0.000233478	0.00273504	FALSE	TRUE
SRR898477	PRJNA208369		239.983	-132.53	3.67961	0.000233591	0.00273504	FALSE	TRUE
DRR006394	PRJDB2573		-249.139	-172.985	3.67961	0.000233592	0.00273504	FALSE	TRUE
SRR925700	PRJNA210428	breast	18.8107	47.9676	3.67961	0.000233594	0.00273504	FALSE	TRUE
SRR3235783	PRJNA315611	blood	-219.923	-168.751	3.67866	0.000234459	0.00274096	FALSE	TRUE
SRR3236033	PRJNA315611	blood	-221.532	-166.511	3.67843	0.00023467	0.00274096	FALSE	TRUE
SRR934770	PRJNA212047	brain	187.419	-144.653	3.67811	0.000234973	0.00274096	FALSE	TRUE
SRR1060791	PRJNA232593	blood	-215.004	-185.132	3.678	0.000235068	0.00274687	FALSE	TRUE
SRR3235963	PRJNA315611	blood	-217.064	-172.021	3.67769	0.000235352	0.00274687	FALSE	TRUE
ERR668338	PRJEB7674	brain	207.754	-202.303	3.67699	0.000235999	0.00276	FALSE	TRUE
SRR1027594	PRJNA227155	ipsc	195.074	-46.5217	3.6769	0.000236085	0.00276	FALSE	TRUE
SRR3235827	PRJNA315611	blood	-217.163	-168.734	3.67666	0.000236307	0.00276	FALSE	TRUE
SRR309139	PRJNA143369	brain	215.653	-210.665	3.67647	0.000236486	0.00276	FALSE	TRUE
SRR896750	PRJNA208369	brain	188.772	-236.21	3.6764	0.000236549	0.00276086	FALSE	TRUE
ERR1102005	PRJEB11541	hek293	201.341	166.437	3.67627	0.000236665	0.00276086	FALSE	TRUE
SRR897562	PRJNA208369	brain	171.881	-223.119	3.67572	0.00023718	0.00276086	FALSE	TRUE
SRR1004319	PRJNA222268	brain	217.349	-207.727	3.6733	0.000239441	0.00278468	FALSE	TRUE
SRR896758	PRJNA208369	brain	189.081	-235.162	3.6716	0.000241037	0.00278689	FALSE	TRUE
SRR2443201	PRJNA294187	blood	-228.928	-194.525	3.67152	0.000241114	0.00278689	FALSE	TRUE
SRR638941	PRJNA183894	placenta	3.24281	-124.166	3.67027	0.000242293	0.0027998	FALSE	TRUE
SRR898343	PRJNA208369	brain	189.739	-207.76	3.66992	0.000242623	0.0027998	FALSE	TRUE
SRR945194	PRJNA213747	muscle	74.0496	-264.646	3.66926	0.000243251	0.00280771	FALSE	TRUE
SRR897970	PRJNA208369		122.532	-88.6413	3.66875	0.000243737	0.00280771	FALSE	TRUE
SRR897134	PRJNA208369	brain	167.914	-211.778	3.66729	0.000245134	0.00282544	FALSE	TRUE
SRR897332	PRJNA208369	Mix of UHRR and HBRR	215.123	-121.256	3.66554	0.000246817	0.00282544	FALSE	TRUE
SRR934980	PRJNA212047	brain	189.133	-160.594	3.66544	0.000246918	0.00282544	FALSE	TRUE
ERR832559	PRJEB8949		-233.605	-183.404	3.66532	0.000247033	0.00282544	FALSE	TRUE
SRR897576	PRJNA208369		126.627	-73.58	3.66427	0.000248043	0.00284589	FALSE	TRUE
SRR191644	PRJNA140583	breast	4.29624	-135.799	3.66397	0.000248333	0.00284589	FALSE	TRUE
SRR1047830	PRJNA231202	brain	225.842	-236.595	3.66225	0.000250014	0.00287187	FALSE	TRUE
SRR1971629	PRJNA280990	left ventricle	80.0678	-388.737	3.6615	0.000250739	0.00287745	FALSE	TRUE
SRR898320	PRJNA208369	brain	188.783	-212.825	3.66093	0.000251298	0.00288302	FALSE	TRUE
SRR3664142	PRJNA325592	adipose	24.3743	-165.059	3.66076	0.00025147	0.00288302	FALSE	TRUE
ERR732580	PRJEB8231		202.834	-126.977	3.66058	0.000251642	0.00288574	FALSE	TRUE
SRR898363	PRJNA208369	brain	191.444	-208.453	3.66039	0.000251828	0.00288574	FALSE	TRUE
SRR898341	PRJNA208369	brain	189.082	-207.571	3.65916	0.000253044	0.00288986	FALSE	TRUE
DRR001632	PRJDA74549	brain	210.96	-217.777	3.65864	0.000253553	0.00288986	FALSE	TRUE
SRR898388	PRJNA208369		112.1	-102.511	3.6582	0.000253992	0.00289192	FALSE	TRUE
SRR934843	PRJNA212047	brain	184.833	-145.361	3.65797	0.000254223	0.00289538	FALSE	TRUE
SRR896952	PRJNA208369		137.335	-177.673	3.65739	0.000254795	0.00290715	FALSE	TRUE
SRR447182	PRJNA153783	brain	191.74	-50.2172	3.6561	0.000256085	0.00291748	FALSE	TRUE
SRR2443220	PRJNA294187	blood	-228.248	-195.978	3.65541	0.000256766	0.0029201	FALSE	TRUE
SRR897286	PRJNA208369	Mix of UHRR and HBRR	185.67	-101.656	3.65532	0.000256863	0.0029201	FALSE	TRUE
SRR898181	PRJNA208369		114.363	-114.546	3.65494	0.000257239	0.0029332	FALSE	TRUE
SRR1216084	PRJNA208369		10.0943	-375.274	3.65477	0.000257409	0.00293662	FALSE	TRUE
SRR897985	PRJNA208369		225.797	-130.217	3.65441	0.00025777	0.0029372	FALSE	TRUE
SRR1047832	PRJNA231202	brain	225.617	-237.143	3.65441	0.000257775	0.0029372	FALSE	TRUE
SRR897706	PRJNA208369	Mix of UHRR and HBRR	143.125	-176.741	3.65386	0.000258332	0.00293777	FALSE	TRUE
SRR1984165	PRJNA280103		3.54074	-137.6	3.65351	0.000258685	0.00293777	FALSE	TRUE
SRR897608	PRJNA208369		126.474	-75.5895	3.65268	0.000259521	0.0029494	FALSE	TRUE
SRR898232	PRJNA208369		245.077	-141.017	3.65255	0.000259646	0.00295106	FALSE	TRUE
SRR2443173	PRJNA294187	blood	-231.194	-198.814	3.65197	0.000260237	0.00295106	FALSE	TRUE
SRR897659	PRJNA208369	Mix of UHRR and HBRR	215.437	-123.577	3.65163	0.00026058	0.00295106	FALSE	TRUE
SRR897975	PRJNA208369		122.83	-88.7766	3.65111	0.000261112	0.00295106	FALSE	TRUE
SRR345218	PRJNA154623	h9	244.954	-16.5991	3.64908	0.000263179	0.00299281	FALSE	TRUE
SRR401822	PRJNA151601		95.0811	-61.9857	3.64863	0.000263644	0.00299616	FALSE	TRUE
SRR897150	PRJNA208369	brain	164.809	-214.423	3.64844	0.000263837	0.00299857	FALSE	TRUE
ERR668344	PRJEB7674	brain	212.947	-203.069	3.64832	0.000263958	0.00299857	FALSE	TRUE
SRR897940	PRJNA208369		128.451	-91.8751	3.64763	0.000264671	0.00299857	FALSE	TRUE
SRR896889	PRJNA208369		108.811	-88.1303	3.64733	0.000264984	0.00299904	FALSE	TRUE
SRR1216044	PRJNA208369	brain	201.761	-224.439	3.64689	0.000265439	0.00299904	FALSE	TRUE
SRR3306830	PRJNA316625	brain	210.006	-200.61	3.64664	0.000265688	0.00300286	FALSE	TRUE
SRR585571	PRJNA178120		-66.1951	-159.703	3.64633	0.000266012	0.00300286	FALSE	TRUE
SRR934796	PRJNA212047	brain	186.283	-144.907	3.64374	0.000268707	0.00303376	FALSE	TRUE
SRR897995	PRJNA208369		225.155	-130.409	3.64354	0.000268915	0.00304038	FALSE	TRUE
SRR897657	PRJNA208369	Mix of UHRR and HBRR	215.4	-124.206	3.64352	0.000268936	0.00304038	FALSE	TRUE
SRR898399	PRJNA208369		118.623	-103.436	3.64295	0.000269536	0.00304368	FALSE	TRUE
SRR1216090	PRJNA208369		9.84399	-374.473	3.64244	0.000270067	0.00305028	FALSE	TRUE
SRR896867	PRJNA208369		99.9247	-98.7081	3.64239	0.000270123	0.00305028	FALSE	TRUE
SRR448091	PRJNA156781	heart	80.8871	-388.659	3.6421	0.000270419	0.00305542	FALSE	TRUE
SRR1004290	PRJNA222268	brain	214.999	-207.867	3.63994	0.000272698	0.00309074	FALSE	TRUE
SRR1839799	PRJNA277352	blood	-221.138	-174.25	3.63965	0.000273004	0.00309074	FALSE	TRUE
SRR897923	PRJNA208369		121.065	-91.7878	3.63923	0.000273456	0.00309872	FALSE	TRUE
SRR1027598	PRJNA227155	ipsc	191.544	-43.4604	3.6384	0.000274335	0.00310052	FALSE	TRUE
SRR897990	PRJNA208369		225.716	-130.243	3.63818	0.000274567	0.00310052	FALSE	TRUE
SRR896769	PRJNA208369	brain	187.493	-234.564	3.63795	0.000274821	0.00310231	FALSE	TRUE
SRR3235978	PRJNA315611	blood	-214.039	-170.848	3.63794	0.000274831	0.00310231	FALSE	TRUE
SRR1957710	PRJNA280474	blood	-225.893	-168.834	3.6378	0.000274974	0.0031041	FALSE	TRUE
SRR1047850	PRJNA231202	brain	226.44	-236.81	3.63777	0.000275008	0.0031041	FALSE	TRUE
SRR898033	PRJNA208369		236.353	-129.211	3.63741	0.000275393	0.00310588	FALSE	TRUE
SRR896815	PRJNA208369	brain	175.29	-220.357	3.63712	0.000275707	0.00310766	FALSE	TRUE
SRR934904	PRJNA212047	brain	186.381	-140.736	3.6361	0.000276799	0.0031109	FALSE	TRUE
SRR628229	PRJNA173367	spleen	-0.451873	-125.951	3.6339	0.00027917	0.00314902	FALSE	TRUE
SRR1747157	PRJNA271929	brain	206.894	-203.869	3.63359	0.000279502	0.00315222	FALSE	TRUE
SRR896798	PRJNA208369	brain	184.458	-228.682	3.63198	0.00028125	0.00319477	FALSE	TRUE
SRR934842	PRJNA212047	brain	175.342	-133.256	3.63055	0.000282816	0.00320298	FALSE	TRUE
SRR1313295	PRJNA251404	blood	-217.674	-181.404	3.63001	0.00028341	0.00320298	FALSE	TRUE
SRR1927042	PRJNA279249	brain	207.897	-190.546	3.62999	0.000283438	0.00320298	FALSE	TRUE
SRR1047819	PRJNA231202	brain	224.968	-235.153	3.62992	0.000283511	0.00320298	FALSE	TRUE
SRR897993	PRJNA208369		225.918	-130.477	3.62778	0.00028587	0.00323434	FALSE	TRUE
SRR897676	PRJNA208369	Mix of UHRR and HBRR	214.727	-123.073	3.62767	0.000285995	0.00323434	FALSE	TRUE
SRR922453	PRJNA209572		-241.714	-99.5154	3.62744	0.000286244	0.00323434	FALSE	TRUE
SRR1004313	PRJNA222268	brain	218.893	-205.196	3.62733	0.000286368	0.00323448	FALSE	TRUE
SRR896874	PRJNA208369		93.3428	-103.194	3.62732	0.000286379	0.00323448	FALSE	TRUE
ERR789399	PRJEB8740	granulocyte	-259.063	-149.713	3.62724	0.000286465	0.00323448	FALSE	TRUE
ERR789400	PRJEB8740	granulocyte	-259.214	-149.157	3.62662	0.000287158	0.00325	FALSE	TRUE
DRR001633	PRJDA74549		210.458	-217.062	3.62639	0.000287414	0.00325162	FALSE	TRUE
SRR934799	PRJNA212047	brain	186.567	-141.981	3.62613	0.000287696	0.00325474	FALSE	TRUE
SRR1004302	PRJNA222268	brain	217.943	-209.25	3.62557	0.000288324	0.00325496	FALSE	TRUE
SRR3235823	PRJNA315611	blood	-218.844	-163.585	3.6251	0.000288848	0.00325496	FALSE	TRUE
SRR897167	PRJNA208369	brain	165.663	-213.522	3.62383	0.000290273	0.00328269	FALSE	TRUE
SRR897594	PRJNA208369		118.452	-83.0577	3.62366	0.000290469	0.00328269	FALSE	TRUE
SRR934743	PRJNA212047	brain	185.873	-145.985	3.62317	0.000291016	0.00328276	FALSE	TRUE
DRR001638	PRJDA74549	brain	211.214	-217.276	3.62286	0.000291362	0.00328276	FALSE	TRUE
SRR1551032	PRJNA258216	blood	-236.616	-176.338	3.6228	0.000291427	0.00328585	FALSE	TRUE
SRR897235	PRJNA208369		146.786	-83.564	3.62188	0.000292475	0.0032905	FALSE	TRUE
SRR597889	PRJNA178020		255.165	-19.1702	3.62171	0.000292657	0.0032905	FALSE	TRUE
SRR3236054	PRJNA315611	blood	-214.844	-171.737	3.62153	0.000292867	0.00329358	FALSE	TRUE
SRR898387	PRJNA208369		111.096	-102.235	3.62147	0.000292929	0.00329665	FALSE	TRUE
SRR578639	PRJNA34535	ovary	10.3083	-120.18	3.62039	0.000294164	0.00331502	FALSE	TRUE
DRR001622	PRJDA74549	brain	211.178	-216.782	3.61977	0.000294866	0.00332113	FALSE	TRUE
SRR1927058	PRJNA279249	brain	208.166	-191.456	3.61973	0.000294907	0.00332113	FALSE	TRUE
SRR1004303	PRJNA222268	brain	215.89	-208.57	3.61918	0.000295539	0.00332419	FALSE	TRUE
SRR934879	PRJNA212047	brain	184.407	-135.624	3.61811	0.00029676	0.00335616	FALSE	TRUE
SRR897343	PRJNA208369	Mix of UHRR and HBRR	214.216	-120.23	3.61673	0.000298347	0.00338336	FALSE	TRUE
SRR1839801	PRJNA277352	blood	-221.111	-172.898	3.61662	0.000298471	0.00338336	FALSE	TRUE
SRR897656	PRJNA208369	Mix of UHRR and HBRR	215.109	-124.386	3.61657	0.000298536	0.00338336	FALSE	TRUE
SRR3235856	PRJNA315611	blood	-216.717	-167.578	3.61444	0.000300997	0.00339846	FALSE	TRUE
ERR978170	PRJEB10204	pancreas	9.1248	68.7625	3.61353	0.000302057	0.0034164	FALSE	TRUE
SRR1747150	PRJNA271929	brain	206.281	-204.125	3.61342	0.000302181	0.0034164	FALSE	TRUE
SRR934642	PRJNA210428	breast	18.2275	46.9406	3.61216	0.000303657	0.0034323	FALSE	TRUE
SRR1952229	PRJNA233428	brain	208.924	-191.874	3.61118	0.000304811	0.0034323	FALSE	TRUE
SRR1216101	PRJNA208369		9.32179	-374.72	3.61116	0.000304834	0.0034323	FALSE	TRUE
SRR2049640	PRJNA285798	blood	-254.823	-183.973	3.61112	0.000304882	0.0034323	FALSE	TRUE
SRR898455	PRJNA208369		240.696	-126.891	3.61049	0.000305624	0.0034323	FALSE	TRUE
SRR1957708	PRJNA280474	blood	-225.753	-168.979	3.61037	0.000305763	0.0034323	FALSE	TRUE
SRR2049607	PRJNA285798	blood	-252.725	-187.155	3.61021	0.000305955	0.0034323	FALSE	TRUE
SRR897151	PRJNA208369	brain	164.849	-214.006	3.60976	0.000306486	0.00343975	FALSE	TRUE
SRR896753	PRJNA208369	brain	188.985	-235.866	3.60789	0.000308692	0.00345308	FALSE	TRUE
SRR897143	PRJNA208369	brain	165.357	-214.26	3.60769	0.00030893	0.00345446	FALSE	TRUE
SRR897137	PRJNA208369	brain	165.277	-214.452	3.60765	0.000308979	0.00345446	FALSE	TRUE
ERR832538	PRJEB8949		-239.524	-181.858	3.6075	0.000309164	0.00345585	FALSE	TRUE
SRR934852	PRJNA212047	brain	181.994	-130.851	3.60682	0.000309974	0.00346446	FALSE	TRUE
SRR897270	PRJNA208369		113.82	-80.9993	3.60676	0.000310041	0.00346446	FALSE	TRUE
SRR897344	PRJNA208369	Mix of UHRR and HBRR	215.967	-121.255	3.60617	0.000310745	0.00346446	FALSE	TRUE
SRR3235911	PRJNA315611	blood	-218.461	-166.877	3.60604	0.000310908	0.00346446	FALSE	TRUE
SRR921947	PRJNA208503	brain	216.08	-201.795	3.60598	0.000310978	0.00346446	FALSE	TRUE
SRR934773	PRJNA212047	brain	192.53	-188.774	3.60552	0.000311527	0.00347185	FALSE	TRUE
ERR978175	PRJEB10204	pancreas	8.04945	68.8199	3.6054	0.000311673	0.00347321	FALSE	TRUE
SRR898203	PRJNA208369		114.169	-114.392	3.60515	0.000311967	0.00347321	FALSE	TRUE
SRR897208	PRJNA208369		147.545	-84.0378	3.60476	0.00031244	0.00347904	FALSE	TRUE
SRR898317	PRJNA208369	brain	189.258	-211.568	3.60429	0.000313004	0.0034798	FALSE	TRUE
SRR3353303	PRJNA317919	breast	-2.01632	-138.863	3.60316	0.000314372	0.0034798	FALSE	TRUE
SRR1951726	PRJNA280230	blood	-237.479	-198.141	3.60299	0.000314575	0.0034798	FALSE	TRUE
SRR934933	PRJNA212047	brain	184.298	-142.498	3.60151	0.000316373	0.00350333	FALSE	TRUE
SRR578642	PRJNA34535	ovary	10.4023	-120.282	3.60053	0.000317568	0.0035177	FALSE	TRUE
SRR638936	PRJNA183894	placenta	3.51999	-122.344	3.60019	0.000317983	0.0035177	FALSE	TRUE
SRR898011	PRJNA208369		237.994	-125.907	3.60006	0.000318142	0.0035177	FALSE	TRUE
SRR897645	PRJNA208369		113.178	-78.8501	3.59997	0.00031825	0.0035177	FALSE	TRUE
SRR2443260	PRJNA294187	blood	-227.296	-195.044	3.59882	0.000319661	0.00352138	FALSE	TRUE
SRR831697	PRJNA198440	hela	74.3149	137.717	3.59816	0.000320482	0.00352138	FALSE	TRUE
SRR1521387	PRJNA255754	brain	206.615	-203.149	3.59789	0.000320806	0.00352138	FALSE	TRUE
SRR1047822	PRJNA231202	brain	224.945	-235.037	3.59767	0.000321079	0.00352138	FALSE	TRUE
ERR789398	PRJEB8740	granulocyte	-259.623	-149.354	3.59603	0.000323112	0.00354597	FALSE	TRUE
SRR934944	PRJNA212047	brain	186.317	-142.253	3.59595	0.000323215	0.00354597	FALSE	TRUE
SRR2015763	PRJNA283498	brain	209.655	-203.535	3.59594	0.000323225	0.00354597	FALSE	TRUE
SRR897980	PRJNA208369		122.223	-88.5661	3.59516	0.000324198	0.00355136	FALSE	TRUE
SRR898457	PRJNA208369		240.83	-127.3	3.59499	0.000324408	0.00355136	FALSE	TRUE
SRR897671	PRJNA208369	Mix of UHRR and HBRR	215.157	-121.831	3.59491	0.000324507	0.00355136	FALSE	TRUE
SRR934763	PRJNA212047	brain	184.331	-141.282	3.5942	0.000325392	0.00356423	FALSE	TRUE
SRR3353243	PRJNA317919	breast	-3.03208	-139.661	3.59394	0.000325717	0.00356518	FALSE	TRUE
SRR1768889	PRJNA273359	melanoma	57.6084	9.89266	3.59312	0.000326741	0.00356518	FALSE	TRUE
SRR898005	PRJNA208369		237.34	-125.778	3.59222	0.00032787	0.00356894	FALSE	TRUE
DRR001623	PRJDA74549	brain	207.934	-215.581	3.59205	0.000328092	0.00356894	FALSE	TRUE
SRR897206	PRJNA208369		147.446	-84.6776	3.59141	0.000328895	0.00357018	FALSE	TRUE
SRR898395	PRJNA208369		111.52	-102.334	3.59136	0.000328955	0.00357018	FALSE	TRUE
SRR898221	PRJNA208369		244.657	-139.25	3.59029	0.000330313	0.00358974	FALSE	TRUE
SRR897228	PRJNA208369		146.528	-84.6083	3.59016	0.000330476	0.00358974	FALSE	TRUE
SRR1555191	PRJNA258599	muscle	77.0621	-256.896	3.58986	0.000330858	0.00359463	FALSE	TRUE
SRR896872	PRJNA208369		93.336	-102.894	3.58967	0.000331094	0.00359463	FALSE	TRUE
SRR1047844	PRJNA231202	brain	224.953	-236.159	3.58962	0.000331157	0.00359463	FALSE	TRUE
SRR897508	PRJNA208369	brain	175.564	-199.729	3.58837	0.000332748	0.00359463	FALSE	TRUE
SRR898453	PRJNA208369		240.275	-127.344	3.58789	0.000333367	0.00359983	FALSE	TRUE
SRR897616	PRJNA208369		119.397	-86.1569	3.58648	0.000335173	0.0036019	FALSE	TRUE
SRR1957706	PRJNA280474	blood	-225.515	-168.628	3.58634	0.000335347	0.0036019	FALSE	TRUE
SRR897702	PRJNA208369	Mix of UHRR and HBRR	142.787	-176.727	3.58611	0.000335642	0.0036019	FALSE	TRUE
SRR1768049	PRJNA273277		108.552	56.7687	3.586	0.000335786	0.0036019	FALSE	TRUE
SRR1656587	PRJNA267697	blood	-237.634	-198.213	3.58554	0.000336382	0.0036019	FALSE	TRUE
SRR2146047	PRJNA291993		-32.0282	-122.669	3.58492	0.000337185	0.00360395	FALSE	TRUE
SRR897694	PRJNA208369	Mix of UHRR and HBRR	230.616	-125.298	3.58489	0.000337222	0.00360395	FALSE	TRUE
SRR2051043	PRJNA285874	hepg2	-91.106	90.3619	3.58408	0.000338267	0.00360395	FALSE	TRUE
SRR934953	PRJNA212047	brain	172.864	-134.644	3.58323	0.00033937	0.00360789	FALSE	TRUE
SRR896846	PRJNA208369		91.2467	-105.528	3.5828	0.000339931	0.00361492	FALSE	TRUE
SRR898427	PRJNA208369		112.499	-104.406	3.5817	0.00034137	0.00363753	FALSE	TRUE
SRR3353238	PRJNA317919	breast	-0.401149	-139.509	3.58148	0.000341659	0.0036387	FALSE	TRUE
SRR3353306	PRJNA317919	breast	-1.6399	-137.587	3.58016	0.000343387	0.00366125	FALSE	TRUE
SRR389027	PRJNA151489	a549	66.0493	109.138	3.58012	0.000343433	0.00366125	FALSE	TRUE
SRR1004287	PRJNA222268	brain	212.298	-207.471	3.5801	0.000343457	0.00366239	FALSE	TRUE
SRR2051030	PRJNA285874	hepg2	-91.7982	90.3128	3.57946	0.000344308	0.00367364	FALSE	TRUE
SRR2443204	PRJNA294187	blood	-228.921	-189.572	3.57891	0.000345027	0.00368399	FALSE	TRUE
SRR897901	PRJNA208369	brain	188.043	-203.822	3.57855	0.000345506	0.00368399	FALSE	TRUE
SRR897922	PRJNA208369		121.117	-92.3244	3.57838	0.000345726	0.00368399	FALSE	TRUE
SRR898409	PRJNA208369		118.773	-103.127	3.57757	0.000346803	0.00368399	FALSE	TRUE
SRR896939	PRJNA208369		137.246	-178.745	3.57695	0.000347626	0.00368399	FALSE	TRUE
SRR1927048	PRJNA279249	brain	207.794	-190.709	3.57579	0.000349177	0.00371222	FALSE	TRUE
SRR897215	PRJNA208369		145.79	-81.9945	3.57413	0.000351396	0.00372399	FALSE	TRUE
SRR1047860	PRJNA231202	brain	224.693	-236.716	3.5741	0.000351441	0.00372507	FALSE	TRUE
SRR1067977	PRJNA232850		134.192	43.4728	3.57406	0.000351488	0.00372507	FALSE	TRUE
SRR897209	PRJNA208369		147.305	-84.8419	3.57396	0.000351617	0.00372723	FALSE	TRUE
SRR2443150	PRJNA294187	blood	-230.22	-198.574	3.57336	0.000352427	0.00372723	FALSE	TRUE
SRR619716	PRJNA181304		61.5831	77.2348	3.57318	0.000352675	0.00372723	FALSE	TRUE
SRR1957711	PRJNA280474	blood	-224.951	-168.516	3.57303	0.000352868	0.00372989	FALSE	TRUE
SRR898191	PRJNA208369		114.574	-114.452	3.5724	0.000353731	0.00374101	FALSE	TRUE
SRR1047828	PRJNA231202	brain	225.878	-236.77	3.57207	0.000354167	0.00375053	FALSE	TRUE
SRR3235972	PRJNA315611	blood	-213.784	-165.395	3.57076	0.000355952	0.00375105	FALSE	TRUE
ERR832548	PRJEB8949		-234.138	-182.009	3.5707	0.000356026	0.00375369	FALSE	TRUE
SRR898421	PRJNA208369		112.226	-104.37	3.56939	0.00035781	0.00376054	FALSE	TRUE
SRR897904	PRJNA208369	brain	187.921	-204.349	3.56848	0.000359061	0.00379368	FALSE	TRUE
SRR934873	PRJNA212047	brain	182.15	-134.609	3.56827	0.000359347	0.00379412	FALSE	TRUE
SRR534291	PRJNA30709	imr90	106.787	68.8157	3.56798	0.00035974	0.00379412	FALSE	TRUE
SRR896752	PRJNA208369	brain	189.26	-236.077	3.56776	0.000360046	0.00379412	FALSE	TRUE
SRR3236061	PRJNA315611	blood	-213.089	-171.645	3.56646	0.000361833	0.00379933	FALSE	TRUE
SRR2049632	PRJNA285798	blood	-252.515	-189.571	3.5656	0.000363028	0.00381292	FALSE	TRUE
SRR896773	PRJNA208369	brain	188.289	-234.666	3.56546	0.000363218	0.00381971	FALSE	TRUE
SRR897139	PRJNA208369	brain	165.257	-213.687	3.56315	0.000366424	0.00382979	FALSE	TRUE
SRR897590	PRJNA208369		118.911	-83.2922	3.56292	0.000366753	0.00382979	FALSE	TRUE
SRR3235925	PRJNA315611	blood	-218.304	-167.064	3.56257	0.000367248	0.00382979	FALSE	TRUE
SRR896755	PRJNA208369	brain	189.071	-235.25	3.56218	0.000367791	0.00382979	FALSE	TRUE
SRR1004294	PRJNA222268	brain	217.283	-209.88	3.56217	0.000367798	0.00382979	FALSE	TRUE
SRR1015620	PRJNA223168		200.306	-194.945	3.56139	0.000368898	0.00382979	FALSE	TRUE
ERR789393	PRJEB8740	granulocyte	-259.518	-149.545	3.56107	0.000369345	0.00382979	FALSE	TRUE
SRR493946	PRJNA163279	lung	-46.9997	-128.399	3.56078	0.000369759	0.00382979	FALSE	TRUE
SRR898000	PRJNA208369		237.667	-125.587	3.55932	0.000371816	0.00384327	FALSE	TRUE
SRR923931	PRJNA209978	prostate	-19.1406	-147.478	3.55802	0.000373667	0.00387917	FALSE	TRUE
SRR3488638	PRJNA321048	bj	84.5341	58.1793	3.55773	0.000374074	0.00388172	FALSE	TRUE
SRR898016	PRJNA208369		235.14	-127.22	3.55678	0.000375432	0.00388543	FALSE	TRUE
SRR898003	PRJNA208369		238.09	-125.434	3.55615	0.000376323	0.00388543	FALSE	TRUE
SRR392897	PRJNA150409		101.957	37.9807	3.5561	0.000376401	0.00388543	FALSE	TRUE
SRR828798	PRJNA197326		213.094	-16.9702	3.55593	0.000376638	0.00388543	FALSE	TRUE
SRR1956817	PRJNA280568		196.343	-40.8855	3.55578	0.000376853	0.00388797	FALSE	TRUE
SRR934881	PRJNA212047	brain	179.527	-131.942	3.55542	0.00037738	0.0038882	FALSE	TRUE
SRR2443207	PRJNA294187	blood	-230.478	-197.323	3.55518	0.000377714	0.0038882	FALSE	TRUE
SRR898213	PRJNA208369		245.121	-140.702	3.5536	0.000379995	0.00389831	FALSE	TRUE
SRR3236114	PRJNA315611	blood	-215.393	-167.771	3.55289	0.000381021	0.00389922	FALSE	TRUE
SRR898217	PRJNA208369		243.402	-138.731	3.5516	0.000382891	0.0039134	FALSE	TRUE
SRR897937	PRJNA208369		128.613	-91.9808	3.55158	0.000382928	0.0039134	FALSE	TRUE
SRR1313181	PRJNA251383	breast	1.46243	-172.903	3.55139	0.000383199	0.00391591	FALSE	TRUE
SRR1927065	PRJNA279249	brain	176.877	-214.261	3.55117	0.000383525	0.00391842	FALSE	TRUE
SRR1216078	PRJNA208369		109.308	-146.743	3.55056	0.00038441	0.00392754	FALSE	TRUE
SRR898193	PRJNA208369		115.735	-113.699	3.55027	0.000384832	0.00392842	FALSE	TRUE
SRR1182094	PRJNA237340	liver	-59.6119	-246.395	3.54877	0.00038704	0.00394748	FALSE	TRUE
SRR897688	PRJNA208369	Mix of UHRR and HBRR	230.724	-126.135	3.54798	0.000388201	0.0039492	FALSE	TRUE
SRR896807	PRJNA208369	brain	174.238	-220.777	3.54797	0.000388206	0.0039492	FALSE	TRUE
SRR2015779	PRJNA283498	brain	200.666	-199.066	3.54708	0.000389522	0.00395577	FALSE	TRUE
SRR897131	PRJNA208369	brain	168.278	-211.985	3.54624	0.000390763	0.00396566	FALSE	TRUE
SRR1377223	PRJNA252429	muscle	69.942	-256.184	3.54582	0.0003914	0.00396812	FALSE	TRUE
SRR1047843	PRJNA231202	brain	225.561	-236.49	3.54493	0.000392717	0.00397394	FALSE	TRUE
SRR1047849	PRJNA231202	brain	226.338	-237.275	3.54438	0.000393538	0.00397394	FALSE	TRUE
SRR897986	PRJNA208369		226.234	-130.359	3.54403	0.000394061	0.00397394	FALSE	TRUE
SRR2049774	PRJNA285798	blood	-252.262	-187.064	3.54385	0.000394325	0.00397394	FALSE	TRUE
SRR1118403	PRJNA235198		196.693	-51.5007	3.54371	0.000394545	0.00397394	FALSE	TRUE
SRR897335	PRJNA208369	Mix of UHRR and HBRR	214.934	-120.504	3.54361	0.000394695	0.00397639	FALSE	TRUE
SRR1130508	PRJNA235930	brain	220.233	-212.252	3.54328	0.000395179	0.00397884	FALSE	TRUE
SRR934822	PRJNA212047	brain	185.926	-145.932	3.54314	0.000395394	0.00398536	FALSE	TRUE
SRR898162	PRJNA208369	brain	195.788	-214.456	3.54202	0.000397072	0.00400813	FALSE	TRUE
SRR934804	PRJNA212047	brain	180.779	-134.725	3.54181	0.000397393	0.0040138	FALSE	TRUE
SRR3233993	PRJNA315543	brain	181.412	-149.962	3.54119	0.00039833	0.0040138	FALSE	TRUE
SRR897689	PRJNA208369	Mix of UHRR and HBRR	230.425	-125.933	3.54107	0.000398508	0.0040138	FALSE	TRUE
SRR1216099	PRJNA208369		9.18953	-374.622	3.54024	0.000399763	0.00402919	FALSE	TRUE
SRR1747162	PRJNA271929	brain	211.078	-202.936	3.54001	0.000400105	0.00402997	FALSE	TRUE
SRR945221	PRJNA213747	brain	214.476	-204.319	3.53993	0.000400231	0.00402997	FALSE	TRUE
SRR896976	PRJNA208369		223.04	-125.073	3.53908	0.000401527	0.0040429	FALSE	TRUE
SRR898234	PRJNA208369		244.094	-141.003	3.53886	0.000401866	0.00404599	FALSE	TRUE
SRR057644	PRJNA128733	prostate	5.34169	-115.223	3.53856	0.000402323	0.00404599	FALSE	TRUE
SRR898183	PRJNA208369		114.174	-113.784	3.53848	0.000402444	0.00404599	FALSE	TRUE
SRR3353242	PRJNA317919	breast	-2.79877	-140.189	3.53824	0.000402803	0.00404599	FALSE	TRUE
SRR897939	PRJNA208369		128.363	-91.195	3.53822	0.000402837	0.00404599	FALSE	TRUE
SRR1274533	PRJNA246387	h1	239.908	-20.0392	3.53798	0.000403195	0.00404839	FALSE	TRUE
SRR898305	PRJNA208369	brain	188.883	-210.674	3.5376	0.000403775	0.00405318	FALSE	TRUE
SRR1027596	PRJNA227155	ipsc	192.636	-45.2562	3.53747	0.000403983	0.00405318	FALSE	TRUE
SRR597901	PRJNA178020		258.05	-9.13737	3.53717	0.000404438	0.00405471	FALSE	TRUE
SRR896788	PRJNA208369	brain	185.037	-230.445	3.53697	0.000404745	0.00405471	FALSE	TRUE
SRR897666	PRJNA208369	Mix of UHRR and HBRR	214.323	-122.378	3.53654	0.000405408	0.00405471	FALSE	TRUE
SRR3235921	PRJNA315611	blood	-216.304	-163.653	3.53578	0.00040658	0.00406589	FALSE	TRUE
SRR542394	PRJNA172761	breast	-6.46428	-139.309	3.53566	0.000406764	0.00406589	FALSE	TRUE
SRR897665	PRJNA208369	Mix of UHRR and HBRR	214.735	-121.899	3.53511	0.000407601	0.00407631	FALSE	TRUE
SRR542393	PRJNA172761	breast	-5.5664	-138.094	3.53478	0.000408109	0.00407705	FALSE	TRUE
SRR1216081	PRJNA208369		10.507	-375.182	3.53475	0.000408169	0.00407705	FALSE	TRUE
SRR898434	PRJNA208369		228.304	-136	3.53418	0.000409047	0.00410349	FALSE	TRUE
SRR897973	PRJNA208369		123.48	-88.6822	3.53362	0.000409917	0.00410986	FALSE	TRUE
SRR897999	PRJNA208369		237.528	-126.203	3.53259	0.000411507	0.00412495	FALSE	TRUE
SRR401819	PRJNA151601	pancreas	94.7609	-62.1561	3.53234	0.000411898	0.0041273	FALSE	TRUE
SRR1057965	PRJNA223168		208.891	-195.666	3.53226	0.000412016	0.00412965	FALSE	TRUE
SRR306842	PRJNA143627	brain	187.246	-166.036	3.53221	0.000412103	0.004132	FALSE	TRUE
SRR898476	PRJNA208369		239.755	-132.963	3.53176	0.000412799	0.00414303	FALSE	TRUE
SRR1957709	PRJNA280474	blood	-225.496	-168.238	3.53076	0.000414372	0.00415869	FALSE	TRUE
SRR934850	PRJNA212047	brain	186.349	-147.131	3.52997	0.000415608	0.00416501	FALSE	TRUE
ERR832558	PRJEB8949		-234.682	-183.025	3.52989	0.000415729	0.00416733	FALSE	TRUE
SRR897258	PRJNA208369		113.909	-80.9322	3.52965	0.000416114	0.00416965	FALSE	TRUE
SRR393014	SRP010041		-42.5704	-129.144	3.52946	0.000416416	0.00417495	FALSE	TRUE
SRR934750	PRJNA212047	brain	176.319	-132.952	3.52933	0.000416611	0.00417495	FALSE	TRUE
SRR934963	PRJNA212047	brain	182.092	-136.289	3.52932	0.000416624	0.00417495	FALSE	TRUE
SRR1057968	PRJNA223168		209.084	-195.265	3.52873	0.000417557	0.00418124	FALSE	TRUE
SRR934718	PRJNA212047	brain	186.974	-144.756	3.52815	0.000418482	0.00418485	FALSE	TRUE
SRR897619	PRJNA208369		119.678	-87.9741	3.52814	0.000418495	0.00418485	FALSE	TRUE
SRR896774	PRJNA208369	brain	188.166	-234.742	3.52675	0.000420694	0.00419112	FALSE	TRUE
SRR2052801	PRJNA285953	blood	-253.618	-186.508	3.52648	0.000421129	0.00420135	FALSE	TRUE
SRR897998	PRJNA208369		225.533	-130.581	3.52521	0.00042315	0.00422574	FALSE	TRUE
SRR898445	PRJNA208369		228.637	-135.11	3.52474	0.000423903	0.00422803	FALSE	TRUE
SRR1424672	PRJNA253002	brain	221.251	-206.668	3.52337	0.000426098	0.00424625	FALSE	TRUE
SRR898456	PRJNA208369		240.511	-127.657	3.52334	0.000426136	0.00424625	FALSE	TRUE
SRR897586	PRJNA208369		118.569	-82.8906	3.52332	0.000426176	0.00424625	FALSE	TRUE
SRR898472	PRJNA208369		240.034	-132.903	3.52329	0.000426228	0.00424625	FALSE	TRUE
SRR2166265	PRJNA284254	epithelial tissue	170.307	-47.1182	3.52327	0.000426263	0.00424625	FALSE	TRUE
SRR1551061	PRJNA258216	neutrophils	-260.475	-149.311	3.52278	0.000427046	0.00425641	FALSE	TRUE
SRR897289	PRJNA208369	Mix of UHRR and HBRR	185.813	-99.5456	3.52189	0.000428481	0.00426656	FALSE	TRUE
SRR897188	PRJNA208369	brain	173.654	-221.616	3.52129	0.000429458	0.00427559	FALSE	TRUE
SRR897214	PRJNA208369		146.284	-82.2054	3.52084	0.000430176	0.00428066	FALSE	TRUE
SRR898007	PRJNA208369		237.646	-125.105	3.52079	0.000430271	0.00428066	FALSE	TRUE
SRR898031	PRJNA208369		235.869	-129.195	3.52056	0.000430642	0.00428066	FALSE	TRUE
SRR073725	PRJNA153913		215.105	92.6241	3.5203	0.000431066	0.00429077	FALSE	TRUE
SRR898228	PRJNA208369		244.781	-139.704	3.51959	0.00043221	0.0042958	FALSE	TRUE
SRR1216092	PRJNA208369		9.80193	-374.669	3.51908	0.000433042	0.00430419	FALSE	TRUE
SRR1274531	PRJNA246387	h1	240.132	-20.9646	3.51859	0.000433853	0.00431257	FALSE	TRUE
SRR3353236	PRJNA317919	breast	-0.199561	-138.995	3.51831	0.000434309	0.00431365	FALSE	TRUE
SRR1747160	PRJNA271929	brain	214.86	-201.235	3.51807	0.000434696	0.00431365	FALSE	TRUE
SRR3306831	PRJNA316625	brain	213.525	-200.589	3.51785	0.000435057	0.00431365	FALSE	TRUE
SRR898208	PRJNA208369		245.297	-139.862	3.51725	0.000436045	0.00432982	FALSE	TRUE
SRR1015621	PRJNA223168		204.196	-201.064	3.51681	0.000436766	0.00433476	FALSE	TRUE
SRR3236077	PRJNA315611	blood	-215.697	-169.59	3.51654	0.000437207	0.00433476	FALSE	TRUE
SRR897260	PRJNA208369		113.946	-80.6404	3.51634	0.000437541	0.00433697	FALSE	TRUE
SRR897681	PRJNA208369	Mix of UHRR and HBRR	230.641	-125.506	3.5163	0.000437603	0.00433918	FALSE	TRUE
SRR2049786	PRJNA285798	blood	-253.334	-184.417	3.516	0.000438098	0.00434139	FALSE	TRUE
SRR898023	PRJNA208369		235.147	-126.383	3.51564	0.000438696	0.0043419	FALSE	TRUE
ERR732569	PRJEB8231		203.098	-127.331	3.51496	0.00043982	0.00435019	FALSE	TRUE
SRR1747210	PRJNA271929	brain	202.871	-200.094	3.51463	0.000440359	0.00435239	FALSE	TRUE
SRR896780	PRJNA208369	brain	184.67	-230.773	3.51391	0.00044156	0.00437233	FALSE	TRUE
ERR674425	PRJEB7732	pancreas	183.915	-37.8411	3.51384	0.000441672	0.00437233	FALSE	TRUE
SRR897725	PRJNA208369	Mix of UHRR and HBRR	211.485	-118.429	3.51371	0.00044189	0.00437451	FALSE	TRUE
ERR668329	PRJEB7674	brain	214.876	-202.978	3.5129	0.000443239	0.00438665	FALSE	TRUE
SRR3235806	PRJNA315611	blood	-217.812	-173.564	3.5115	0.000445584	0.00440093	FALSE	TRUE
SRR896816	PRJNA208369	brain	174.904	-219.766	3.51106	0.000446321	0.00440139	FALSE	TRUE
SRR1927033	PRJNA279249	brain	178.324	-214.653	3.51049	0.000447282	0.00440449	FALSE	TRUE
SRR650146	PRJNA186504	bladder	-19.1498	-144.352	3.51	0.000448101	0.00441097	FALSE	TRUE
SRR3236078	PRJNA315611	blood	-214.373	-168.661	3.50994	0.000448208	0.00441097	FALSE	TRUE
SRR934938	PRJNA212047	brain	182.265	-134.195	3.50966	0.00044868	0.00442686	FALSE	TRUE
ERR833258	PRJEB8960		-231.318	-179.636	3.50938	0.000449153	0.0044273	FALSE	TRUE
SRR898386	PRJNA208369		111.893	-102.105	3.50878	0.000450175	0.00443331	FALSE	TRUE
SRR836532	PRJNA200967		198.206	-43.9335	3.50863	0.000450416	0.00443931	FALSE	TRUE
SRR897497	PRJNA208369	brain	179.161	-200.046	3.50838	0.000450848	0.00443974	FALSE	TRUE
DRR006448	PRJDB2573		-248.431	-173.109	3.50696	0.000453254	0.00446367	FALSE	TRUE
SRR897996	PRJNA208369		224.867	-130.337	3.50683	0.000453486	0.00446367	FALSE	TRUE
SRR897529	PRJNA208369	brain	179.206	-198.492	3.50651	0.000454033	0.0044649	FALSE	TRUE
SRR3235900	PRJNA315611	blood	-216.868	-165.141	3.50602	0.000454855	0.0044649	FALSE	TRUE
SRR831698	PRJNA198440	hela	74.0869	137.761	3.50484	0.000456873	0.00449253	FALSE	TRUE
SRR3235797	PRJNA315611	blood	-217.135	-170.413	3.50392	0.000458458	0.00450763	FALSE	TRUE
SRR896759	PRJNA208369	brain	187.812	-235.392	3.50377	0.000458721	0.00450763	FALSE	TRUE
SRR1839795	PRJNA277352	blood	-221.075	-172.019	3.50367	0.000458891	0.00450763	FALSE	TRUE
SRR934848	PRJNA212047	brain	185.779	-141.989	3.50317	0.000459755	0.00450763	FALSE	TRUE
SRR2443251	PRJNA294187	blood	-228.215	-194.416	3.50296	0.000460116	0.00450763	FALSE	TRUE
SRR2443179	PRJNA294187	blood	-235.817	-190.518	3.50003	0.000465204	0.00453922	FALSE	TRUE
SRR786783	PRJNA34535		180.989	-203.507	3.49968	0.000465812	0.00453922	FALSE	TRUE
SRR1521358	PRJNA255754	brain	210.907	-205.706	3.49903	0.000466949	0.00453922	FALSE	TRUE
SRR898204	PRJNA208369		114.668	-114.262	3.49886	0.000467246	0.00454338	FALSE	TRUE
SRR896776	PRJNA208369	brain	185.559	-230.387	3.49879	0.000467377	0.00454338	FALSE	TRUE
SRR1521368	PRJNA255754	brain	208.72	-205.881	3.49779	0.000469128	0.00454373	FALSE	TRUE
SRR897558	PRJNA208369	brain	172.422	-223.31	3.49687	0.000470743	0.00454407	FALSE	TRUE
SRR3235930	PRJNA315611	blood	-218.269	-168.588	3.49447	0.000474999	0.00457132	FALSE	TRUE
SRR353639	PRJNA154385	PBMC	-240.813	-95.4547	3.49404	0.000475778	0.0045737	FALSE	TRUE
ERR579149	PRJEB6971	muscle	76.9733	-256.525	3.49396	0.000475905	0.0045737	FALSE	TRUE
SRR896980	PRJNA208369		222.55	-124.434	3.49391	0.000475999	0.0045737	FALSE	TRUE
SRR1957713	PRJNA280474	blood	-225.073	-168.834	3.49389	0.000476038	0.00457576	FALSE	TRUE
SRR2049771	PRJNA285798	blood	-254.357	-187.054	3.49379	0.000476212	0.00457781	FALSE	TRUE
SRR897647	PRJNA208369	Mix of UHRR and HBRR	216.291	-123.961	3.49233	0.000478833	0.00458979	FALSE	TRUE
SRR1216067	PRJNA208369		108.793	-147.131	3.49155	0.000480235	0.00459653	FALSE	TRUE
ERR789394	PRJEB8740	granulocyte	-259.485	-149.52	3.49129	0.000480698	0.00459653	FALSE	TRUE
SRR805878	PRJNA197199	mcf7	-22.4929	-0.45855	3.49119	0.000480878	0.00459653	FALSE	TRUE
SRR898227	PRJNA208369		244.55	-140.213	3.49114	0.000480968	0.00459653	FALSE	TRUE
SRR1696041	PRJNA269573	h1	192.879	-48.4255	3.49112	0.000481008	0.00459653	FALSE	TRUE
DRR006476	PRJDB2573		-249.445	-173.781	3.49077	0.000481634	0.00460234	FALSE	TRUE
SRR3235826	PRJNA315611	blood	-220.889	-166.705	3.49046	0.000482183	0.00460437	FALSE	TRUE
SRR2049641	PRJNA285798	blood	-253.692	-182.985	3.48975	0.000483479	0.00462147	FALSE	TRUE
SRR1027597	PRJNA227155	ipsc	191.911	-43.0843	3.48924	0.00048439	0.00463186	FALSE	TRUE
SRR897122	PRJNA208369	brain	169.15	-212.058	3.48864	0.00048549	0.00463186	FALSE	TRUE
SRR1047858	PRJNA231202	brain	224.812	-236.991	3.48844	0.000485849	0.00463186	FALSE	TRUE
SRR922449	PRJNA209572		-242.331	-98.7406	3.48733	0.000487869	0.0046454	FALSE	TRUE
ERR732568	PRJEB8231		203.294	-127.187	3.48714	0.000488221	0.00465142	FALSE	TRUE
SRR1927024	PRJNA279249	brain	203.544	-194.893	3.48637	0.000489631	0.00467591	FALSE	TRUE
SRR896821	PRJNA208369	brain	174.221	-220.408	3.48612	0.000490083	0.0046799	FALSE	TRUE
SRR1272188	PRJNA246308	heart	82.8666	-390.106	3.48591	0.000490474	0.00468937	FALSE	TRUE
SRR3306836	PRJNA316625	brain	214.314	-201.066	3.48548	0.000491257	0.0046951	FALSE	TRUE
SRR898035	PRJNA208369		236.195	-128.566	3.48431	0.000493412	0.00469844	FALSE	TRUE
ERR1102011	PRJEB11541	hek293	201.746	166.876	3.48355	0.000494814	0.00469844	FALSE	TRUE
SRR1502809	PRJNA253993	esophagus	-68.9413	-164.896	3.4835	0.000494902	0.00469844	FALSE	TRUE
SRR1806652	PRJNA275667	hek293	200.898	170.739	3.48313	0.000495584	0.00469844	FALSE	TRUE
SRR898438	PRJNA208369		228.795	-135.272	3.48267	0.000496441	0.00469844	FALSE	TRUE
SRR3353271	PRJNA317919	breast	0.265824	-142.338	3.48255	0.000496659	0.00469844	FALSE	TRUE
SRR897976	PRJNA208369		122.876	-87.9629	3.48216	0.000497395	0.00470041	FALSE	TRUE
SRR3236080	PRJNA315611	blood	-212.969	-172.313	3.48183	0.000498003	0.00470238	FALSE	TRUE
SRR1216036	PRJNA208369	brain	202.537	-225.877	3.48168	0.000498287	0.00471551	FALSE	TRUE
SRR897941	PRJNA208369		128.989	-91.8725	3.48141	0.000498791	0.00471747	FALSE	TRUE
SRR897170	PRJNA208369	brain	165.282	-213.369	3.48116	0.000499245	0.00471964	FALSE	TRUE
SRR787328	PRJNA193492	mcf7	-29.4241	-2.35973	3.48113	0.000499294	0.00471964	FALSE	TRUE
ERR789385	PRJEB8740	granulocyte	-260.583	-147.935	3.48113	0.000499295	0.00471964	FALSE	TRUE
SRR1216026	PRJNA208369	brain	201.379	-226.035	3.48085	0.000499831	0.00472356	FALSE	TRUE
SRR897634	PRJNA208369		113.912	-78.8307	3.48079	0.000499939	0.00472356	FALSE	TRUE
SRR1825941	PRJNA277177	h1	241.182	-20.6321	3.48031	0.000500828	0.00472923	FALSE	TRUE
SRR770720	PRJNA192951		-231.215	-50.2035	3.48008	0.000501262	0.00474231	FALSE	TRUE
SRR3353239	PRJNA317919	breast	-0.794581	-139.164	3.47927	0.000502773	0.00475537	FALSE	TRUE
SRR2040575	PRJNA285021	brain	209.357	-193.419	3.47903	0.000503225	0.00475768	FALSE	TRUE
SRR037173	PRJNA125337		248.64	-15.2378	3.47902	0.000503255	0.00475768	FALSE	TRUE
SRR898345	PRJNA208369	brain	189.649	-209.097	3.47882	0.000503622	0.00475768	FALSE	TRUE
SRR1313137	PRJNA251383	triple negative breast cancer primary tumor	-3.31321	-168.432	3.47805	0.000505074	0.00476701	FALSE	TRUE
SRR897651	PRJNA208369	Mix of UHRR and HBRR	215.897	-123.981	3.47776	0.000505619	0.00477634	FALSE	TRUE
SRR545698	PRJNA30709	monocytes	-248.146	-2.88126	3.47647	0.000508068	0.00478759	FALSE	TRUE
SRR934957	PRJNA212047	brain	182.732	-140.297	3.47556	0.000509791	0.00479336	FALSE	TRUE
SRR3353272	PRJNA317919	breast	2.19807	-142.438	3.47544	0.000510016	0.00479336	FALSE	TRUE
SRR1551033	PRJNA258216	neutrophils	-260.075	-149.599	3.47516	0.000510544	0.00480088	FALSE	TRUE
SRR1696039	PRJNA269573	h1	192.476	-48.3957	3.47439	0.000512011	0.00480295	FALSE	TRUE
SRR1839802	PRJNA277352	blood	-220.857	-170.855	3.47423	0.000512324	0.00480515	FALSE	TRUE
SRR1313289	PRJNA251404	blood	-218.249	-178.391	3.47394	0.000512878	0.00480515	FALSE	TRUE
SRR898175	PRJNA208369		114.973	-114.592	3.47394	0.000512882	0.00480515	FALSE	TRUE
SRR1656564	PRJNA267697	blood	-239.028	-198.331	3.47347	0.000513768	0.00481808	FALSE	TRUE
SRR3235857	PRJNA315611	blood	-215.381	-170.484	3.47258	0.000515487	0.00484025	FALSE	TRUE
SRR846955	PRJNA201433	blood	-232.043	-168.902	3.47207	0.000516458	0.0048496	FALSE	TRUE
SRR922454	PRJNA209572		-241.425	-100.338	3.47173	0.00051711	0.00485515	FALSE	TRUE
SRR2443223	PRJNA294187	blood	-228.309	-196.829	3.47044	0.000519597	0.00487903	FALSE	TRUE
SRR896958	PRJNA208369		138.016	-177.618	3.47026	0.000519957	0.00487912	FALSE	TRUE
SRR1825695	PRJNA276922	h1	183.456	-146.803	3.47008	0.00052031	0.00487912	FALSE	TRUE
ERR658224	PRJEB7574		67.9309	68.058	3.46971	0.000521026	0.00488466	FALSE	TRUE
SRR1551046	PRJNA258216	blood	-229.587	-171.028	3.46949	0.000521448	0.00488653	FALSE	TRUE
SRR898021	PRJNA208369		235.997	-127.093	3.46938	0.000521659	0.00488661	FALSE	TRUE
SRR826658	PRJNA196491	pancreas	92.013	-64.4335	3.46832	0.000523715	0.00489439	FALSE	TRUE
SRR897943	PRJNA208369		129.079	-91.8677	3.46792	0.000524502	0.00489439	FALSE	TRUE
SRR2071360	PRJNA245228		212.778	-200.41	3.46782	0.000524706	0.00489439	FALSE	TRUE
SRR031628	PRJNA259585	h1	254.373	-19.7043	3.4676	0.000525125	0.00489439	FALSE	TRUE
SRR897648	PRJNA208369	Mix of UHRR and HBRR	214.662	-124.592	3.4675	0.00052533	0.00489439	FALSE	TRUE
SRR897267	PRJNA208369		113.209	-81.2578	3.46743	0.000525459	0.00489439	FALSE	TRUE
SRR896805	PRJNA208369	brain	183.898	-229.042	3.46732	0.000525676	0.00489439	FALSE	TRUE
SRR934845	PRJNA212047	brain	173.336	-130.898	3.46708	0.000526137	0.00489439	FALSE	TRUE
SRR897544	PRJNA208369	brain	178.159	-200.222	3.46627	0.000527734	0.00491088	FALSE	TRUE
SRR309143	PRJNA143369	brain	215.988	-210.305	3.46626	0.000527759	0.00491273	FALSE	TRUE
SRR896767	PRJNA208369	brain	187.902	-235.144	3.46595	0.000528364	0.00491464	FALSE	TRUE
SRR1927029	PRJNA279249	brain	178.243	-214.692	3.46495	0.000530338	0.00491839	FALSE	TRUE
SRR3235942	PRJNA315611	blood	-218.21	-168.57	3.46493	0.000530375	0.00491839	FALSE	TRUE
SRR1132110	PRJNA235930	brain	224.563	-219.091	3.4649	0.000530436	0.00491839	FALSE	TRUE
SRR898019	PRJNA208369		235.646	-126.103	3.46462	0.000530979	0.00492932	FALSE	TRUE
SRR897524	PRJNA208369	brain	176.848	-197.918	3.46418	0.000531858	0.00493662	FALSE	TRUE
SRR897238	PRJNA208369		146.685	-84.0373	3.46376	0.000532679	0.00494569	FALSE	TRUE
SRR897703	PRJNA208369	Mix of UHRR and HBRR	142.332	-177.161	3.46292	0.000534339	0.00495844	FALSE	TRUE
SRR897498	PRJNA208369	brain	177.568	-199.015	3.46286	0.000534459	0.00495844	FALSE	TRUE
SRR2051039	PRJNA285874	hepg2	-90.3301	90.6966	3.46225	0.000535683	0.00497653	FALSE	TRUE
SRR2488739	PRJNA296543		35.607	-29.5201	3.46035	0.000539483	0.0050018	FALSE	TRUE
SRR1806650	PRJNA275667	hek293	200.804	171.332	3.45993	0.000540306	0.0050018	FALSE	TRUE
SRR1927055	PRJNA279249	brain	178.77	-214.219	3.4599	0.000540379	0.0050036	FALSE	TRUE
SRR3141981	PRJNA310727	brain	181.699	-139.226	3.45933	0.000541517	0.00501081	FALSE	TRUE
SRR898209	PRJNA208369		244.798	-139.481	3.45865	0.000542891	0.00501439	FALSE	TRUE
SRR934748	PRJNA212047	brain	184.786	-136.412	3.45857	0.000543058	0.00501439	FALSE	TRUE
SRR3235870	PRJNA315611	blood	-219.736	-165.416	3.45853	0.000543129	0.00501439	FALSE	TRUE
SRR2015784	PRJNA283498	brain	201.593	-199.138	3.45698	0.000546264	0.00504479	FALSE	TRUE
SRR897722	PRJNA208369	Mix of UHRR and HBRR	211.262	-117.301	3.45646	0.000547314	0.00504479	FALSE	TRUE
SRR2051029	PRJNA285874	hepg2	-91.8496	90.0836	3.45632	0.000547598	0.00504479	FALSE	TRUE
SRR1521415	PRJNA255754	brain	173.976	-137.459	3.45627	0.000547708	0.00504479	FALSE	TRUE
SRR2049781	PRJNA285798	blood	-253.231	-190.776	3.45609	0.000548066	0.00504479	FALSE	TRUE
SRR897974	PRJNA208369		122.474	-88.5014	3.45562	0.000549023	0.00504479	FALSE	TRUE
SRR922450	PRJNA209572		-242.712	-97.8391	3.45539	0.000549498	0.00504479	FALSE	TRUE
SRR1521444	PRJNA255754	brain	212.016	-206.746	3.45536	0.000549554	0.00504479	FALSE	TRUE
SRR898196	PRJNA208369		114.993	-114.505	3.45502	0.000550255	0.00505192	FALSE	TRUE
SRR3353286	PRJNA317919	breast	0.584821	-141.772	3.45487	0.000550549	0.00505369	FALSE	TRUE
DRR006427	PRJDB2573		-243.411	-171.528	3.45445	0.000551423	0.00506257	FALSE	TRUE
SRR2049673	PRJNA285798	blood	-252.389	-184.748	3.45433	0.000551667	0.00506257	FALSE	TRUE
SRR2443208	PRJNA294187	blood	-230.422	-197.109	3.45425	0.000551819	0.00506257	FALSE	TRUE
SRR897565	PRJNA208369	brain	172.697	-222.844	3.45282	0.000554757	0.00510175	FALSE	TRUE
SRR898153	PRJNA208369	brain	196.314	-213.772	3.45213	0.00055617	0.00511238	FALSE	TRUE
ERR789391	PRJEB8740	granulocyte	-259.407	-149.477	3.45091	0.000558705	0.00513012	FALSE	TRUE
SRR3235782	PRJNA315611	blood	-212.717	-171.616	3.45057	0.000559411	0.00513889	FALSE	TRUE
SRR1956824	PRJNA280568		196.21	-41.1705	3.44985	0.000560907	0.00515464	FALSE	TRUE
SRR897161	PRJNA208369	brain	167.187	-213.147	3.44962	0.000561371	0.00515464	FALSE	TRUE
SRR898324	PRJNA208369	brain	187.659	-212.76	3.44949	0.000561652	0.00515464	FALSE	TRUE
SRR3236115	PRJNA315611	blood	-210.791	-169.926	3.44868	0.000563343	0.00517413	FALSE	TRUE
SRR3235882	PRJNA315611	blood	-213.465	-169.932	3.44853	0.000563641	0.00517584	FALSE	TRUE
SRR898042	PRJNA208369		235.831	-129.587	3.44831	0.000564107	0.00518466	FALSE	TRUE
SRR898179	PRJNA208369		115.58	-114.135	3.44791	0.000564945	0.00519517	FALSE	TRUE
ERR732581	PRJEB8231		202.494	-126.536	3.44647	0.000567955	0.00520014	FALSE	TRUE
SRR897132	PRJNA208369	brain	168.931	-212.085	3.44626	0.00056841	0.00520014	FALSE	TRUE
SRR639225	PRJNA184402	stomach	44.0881	67.6451	3.44608	0.000568776	0.00520325	FALSE	TRUE
ERR033745	PRJEB2498		190.439	-42.8767	3.44608	0.000568777	0.00520325	FALSE	TRUE
SRR897967	PRJNA208369		123.026	-88.4644	3.44604	0.000568861	0.00520325	FALSE	TRUE
SRR2049773	PRJNA285798	blood	-252.251	-191.466	3.44564	0.000569706	0.00520325	FALSE	TRUE
SRR897182	PRJNA208369	brain	174.715	-221.243	3.44545	0.000570104	0.00520325	FALSE	TRUE
SRR542387	PRJNA172761	breast	-6.33545	-138.186	3.44438	0.000572365	0.00523322	FALSE	TRUE
SRR897545	PRJNA208369	brain	177.833	-200.953	3.44409	0.000572993	0.0052381	FALSE	TRUE
SRR898190	PRJNA208369		114.722	-113.79	3.44399	0.000573187	0.0052381	FALSE	TRUE
ERR658218	PRJEB7574		64.033	59.4065	3.44364	0.000573946	0.0052381	FALSE	TRUE
SRR897900	PRJNA208369	brain	187.195	-204.225	3.4432	0.000574881	0.00525035	FALSE	TRUE
SRR3353287	PRJNA317919	breast	-0.468498	-137.728	3.44282	0.000575684	0.00525722	FALSE	TRUE
ERR103437	PRJEB2939	brain	213.357	-211.472	3.44279	0.000575745	0.00525889	FALSE	TRUE
SRR1551002	PRJNA258216	neutrophils	-260.222	-148.919	3.44202	0.000577381	0.00527094	FALSE	TRUE
SRR1613937	PRJNA264020	granulocyte	-259.429	-147.672	3.44128	0.00057896	0.00529019	FALSE	TRUE
SRR3235795	PRJNA315611	blood	-220.024	-167.818	3.44122	0.00057909	0.00529184	FALSE	TRUE
SRR521526	SRP014320	mcf7	-19.0222	2.005	3.44106	0.000579448	0.00529515	FALSE	TRUE
SRR897955	PRJNA208369		130.65	-90.6538	3.44063	0.000580354	0.00530197	FALSE	TRUE
SRR896766	PRJNA208369	brain	189.252	-234.752	3.44007	0.00058157	0.00530362	FALSE	TRUE
SRR897154	PRJNA208369	brain	167.149	-213.734	3.43879	0.000584323	0.00532235	FALSE	TRUE
SRR2443226	PRJNA294187	blood	-229.636	-191.611	3.43837	0.000585218	0.00532235	FALSE	TRUE
SRR934729	PRJNA212047	brain	178.608	-138.851	3.43769	0.000586701	0.00533263	FALSE	TRUE
SRR897493	PRJNA208369	brain	178.899	-199.844	3.43706	0.000588057	0.00533403	FALSE	TRUE
SRR898037	PRJNA208369		236.352	-128.838	3.43686	0.000588509	0.00533403	FALSE	TRUE
SRR897241	PRJNA208369		145.742	-84.746	3.43644	0.000589409	0.0053352	FALSE	TRUE
SRR447184	PRJNA153783	brain	191.086	-49.5136	3.43605	0.000590252	0.0053352	FALSE	TRUE
SRR1067975	PRJNA232850		194.985	-116.541	3.43513	0.000592265	0.00534309	FALSE	TRUE
SRR2049777	PRJNA285798	blood	-249.942	-192.37	3.43512	0.000592292	0.00534309	FALSE	TRUE
SRR2049770	PRJNA285798	blood	-255.153	-184.828	3.43364	0.000595528	0.00535652	FALSE	TRUE
SRR057642	PRJNA128733	prostate	5.87475	-113.717	3.43301	0.000596919	0.00536458	FALSE	TRUE
SRR493950	PRJNA163279	lung	-48.4723	-126.644	3.43298	0.000596993	0.00536619	FALSE	TRUE
SRR3235933	PRJNA315611	blood	-215.904	-172.206	3.43233	0.000598417	0.00537981	FALSE	TRUE
SRR897532	PRJNA208369	brain	178.497	-197.464	3.43228	0.000598526	0.00538141	FALSE	TRUE
SRR897944	PRJNA208369		128.407	-92.2258	3.43196	0.000599246	0.00538968	FALSE	TRUE
SRR897625	PRJNA208369		119.55	-87.2148	3.43124	0.00060082	0.00539979	FALSE	TRUE
SRR934777	PRJNA212047	brain	185.784	-141.25	3.42962	0.000604432	0.00544637	FALSE	TRUE
SRR897896	PRJNA208369	brain	187.404	-203.633	3.42846	0.000607018	0.00545016	FALSE	TRUE
SRR897199	PRJNA208369		147.195	-83.9165	3.42833	0.000607305	0.00545016	FALSE	TRUE
SRR2443237	PRJNA294187	blood	-229.949	-194.576	3.42817	0.000607667	0.00545016	FALSE	TRUE
SRR1004291	PRJNA222268	brain	217.356	-208.682	3.42808	0.000607866	0.00545016	FALSE	TRUE
SRR897152	PRJNA208369	brain	167.181	-213.672	3.42753	0.000609103	0.00545016	FALSE	TRUE
SRR1746961	PRJNA271873		-239.962	50.2242	3.42739	0.000609403	0.00545016	FALSE	TRUE
ERR974048	PRJEB10060	mcf7	-8.37715	19.1065	3.42678	0.000610778	0.00546827	FALSE	TRUE
SRR2049611	PRJNA285798	blood	-256.704	-180.532	3.42621	0.000612073	0.00546827	FALSE	TRUE
SRR898447	PRJNA208369		240.302	-127.099	3.4258	0.000613003	0.00546827	FALSE	TRUE
SRR1550992	PRJNA258216	neutrophils	-260.387	-148.988	3.42564	0.000613351	0.00546827	FALSE	TRUE
SRR896673	PRJNA208369		-63.1759	-16.5867	3.42507	0.00061463	0.00546827	FALSE	TRUE
SRR897162	PRJNA208369	brain	167.555	-214.237	3.42498	0.000614853	0.00546827	FALSE	TRUE
SRR897489	PRJNA208369	brain	178.543	-200.396	3.42486	0.000615121	0.00546827	FALSE	TRUE
SRR3306826	PRJNA316625	brain	208.859	-200.355	3.42463	0.000615628	0.00546827	FALSE	TRUE
SRR633586	PRJNA183925		5.20037	-135.754	3.42457	0.000615762	0.00546827	FALSE	TRUE
SRR1385246	PRJNA252615		103.27	39.8068	3.42419	0.000616634	0.00546827	FALSE	TRUE
SRR975579	PRJNA218851	intestine	-66.2025	-167.846	3.42304	0.000619248	0.00548852	FALSE	TRUE
SRR897543	PRJNA208369	brain	178.356	-200.754	3.42238	0.000620753	0.00549658	FALSE	TRUE
SRR1047855	PRJNA231202	brain	225.182	-234.251	3.42225	0.000621059	0.00549658	FALSE	TRUE
SRR1047820	PRJNA231202	brain	225.424	-235.238	3.42185	0.00062197	0.00549966	FALSE	TRUE
SRR934789	PRJNA212047	brain	186.017	-141.647	3.42095	0.000624037	0.00551984	FALSE	TRUE
SRR898195	PRJNA208369		115.037	-113.832	3.42084	0.000624277	0.00552821	FALSE	TRUE
SRR896778	PRJNA208369	brain	185.184	-230.372	3.42034	0.000625418	0.00553809	FALSE	TRUE
SRR896785	PRJNA208369	brain	185.384	-229.913	3.42033	0.000625455	0.00553925	FALSE	TRUE
SRR1424688	PRJNA253002	brain	222.623	-207.761	3.41997	0.00062628	0.00553925	FALSE	TRUE
SRR1768923	PRJNA273359	melanoma	72.3032	20.0336	3.41965	0.000627018	0.00554759	FALSE	TRUE
SRR896666	PRJNA208369		-63.8378	-16.793	3.41902	0.000628461	0.00555065	FALSE	TRUE
SRR897918	PRJNA208369	brain	187.527	-204.454	3.41899	0.000628544	0.00555065	FALSE	TRUE
SRR1131659	PRJNA235930	brain	223.882	-219.178	3.41867	0.00062928	0.00555065	FALSE	TRUE
SRR898359	PRJNA208369	brain	190.876	-207.994	3.41818	0.00063041	0.00555065	FALSE	TRUE
SRR897870	PRJNA208369	brain	187.776	-199.286	3.41806	0.000630692	0.00555065	FALSE	TRUE
SRR897888	PRJNA208369	brain	187.695	-203.279	3.41795	0.000630953	0.00555065	FALSE	TRUE
SRR1747156	PRJNA271929	brain	210.007	-202.887	3.41785	0.000631187	0.00555065	FALSE	TRUE
SRR896965	PRJNA208369		137.791	-177.376	3.41771	0.000631507	0.00555367	FALSE	TRUE
SRR897675	PRJNA208369	Mix of UHRR and HBRR	214.922	-122.38	3.4176	0.000631761	0.00555367	FALSE	TRUE
SRR597896	PRJNA178020		117.264	27.9243	3.41729	0.000632472	0.00556159	FALSE	TRUE
SRR898309	PRJNA208369	brain	188.834	-211.308	3.41717	0.000632765	0.00556159	FALSE	TRUE
SRR897538	PRJNA208369	brain	177.742	-200.318	3.41597	0.000635546	0.00558834	FALSE	TRUE
ERR266338	PRJEB1195		202.503	-32.3268	3.41555	0.00063654	0.00559471	FALSE	TRUE
SRR1047841	PRJNA231202	brain	224.349	-235.433	3.41493	0.00063798	0.00560257	FALSE	TRUE
SRR2071376	PRJNA245228		215.624	-200.504	3.4144	0.000639219	0.00560324	FALSE	TRUE
SRR897345	PRJNA208369	Mix of UHRR and HBRR	216.798	-121.625	3.41413	0.000639856	0.00560324	FALSE	TRUE
SRR898002	PRJNA208369		237.931	-126.528	3.41393	0.000640323	0.00560324	FALSE	TRUE
SRR1554562	PRJNA245228		216.462	-199.658	3.41324	0.000641956	0.00560729	FALSE	TRUE
SRR2443158	PRJNA294187	blood	-227.337	-193.502	3.41238	0.00064398	0.00560984	FALSE	TRUE
SRR1562544	PRJNA223060	brain	209.642	-202.246	3.41149	0.000646093	0.00562479	FALSE	TRUE
SRR896935	PRJNA208369		137.098	-179.33	3.41111	0.000646981	0.0056311	FALSE	TRUE
SRR037172	PRJNA125337		248.547	-14.2449	3.41072	0.000647925	0.00563361	FALSE	TRUE
SRR897275	PRJNA208369	Mix of UHRR and HBRR	185.612	-101.91	3.41066	0.000648053	0.00563361	FALSE	TRUE
SRR897650	PRJNA208369	Mix of UHRR and HBRR	214.661	-124.396	3.41055	0.00064833	0.00563361	FALSE	TRUE
SRR2049778	PRJNA285798	blood	-255.624	-182.892	3.41011	0.000649363	0.00563844	FALSE	TRUE
SRR898304	PRJNA208369	brain	188.895	-212.18	3.40966	0.000650429	0.00565816	FALSE	TRUE
SRR898351	PRJNA208369	brain	191.445	-208.174	3.40905	0.000651898	0.0056745	FALSE	TRUE
SRR1268071	PRJNA246060	blood	-233.886	-184.471	3.40849	0.000653229	0.00569272	FALSE	TRUE
SRR3235906	PRJNA315611	blood	-220.052	-166.074	3.40815	0.000654059	0.00570231	FALSE	TRUE
SRR897181	PRJNA208369	brain	166.128	-213.4	3.40782	0.000654835	0.00570519	FALSE	TRUE
SRR898350	PRJNA208369	brain	189.342	-208.564	3.40701	0.000656782	0.00572432	FALSE	TRUE
SRR968074	PRJNA218059		11.3589	-122.027	3.40696	0.000656909	0.00572432	FALSE	TRUE
SRR897297	PRJNA208369	Mix of UHRR and HBRR	185.755	-100.228	3.40643	0.000658173	0.00574247	FALSE	TRUE
SRR934774	PRJNA212047	brain	183.064	-138.625	3.40633	0.000658423	0.0057439	FALSE	TRUE
SRR2049784	PRJNA285798	blood	-254.948	-183.159	3.4054	0.000660666	0.00576565	FALSE	TRUE
SRR897617	PRJNA208369		119.733	-88.2359	3.40471	0.000662348	0.00576565	FALSE	TRUE
SRR2049743	PRJNA285798	blood	-254.114	-187.521	3.40433	0.000663257	0.00576565	FALSE	TRUE
ERR792545	PRJEB8893	h1	189.813	-38.0731	3.4041	0.000663815	0.00576705	FALSE	TRUE
SRR1806656	PRJNA275667	hek293	200.615	170.799	3.40321	0.000666001	0.00577652	FALSE	TRUE
SRR934797	PRJNA212047	brain	204.873	-194.401	3.40288	0.000666791	0.00577741	FALSE	TRUE
SRR3236031	PRJNA315611	blood	-219.16	-167.316	3.40271	0.000667212	0.00577741	FALSE	TRUE
DRR001636	PRJDA74549	brain	210.891	-217.671	3.40244	0.000667869	0.00578877	FALSE	TRUE
SRR1004304	PRJNA222268	brain	218.166	-208.818	3.40195	0.00066907	0.00580153	FALSE	TRUE
SRR896886	PRJNA208369		93.2555	-103.241	3.40087	0.00067171	0.00581426	FALSE	TRUE
ERR833256	PRJEB8960		-231.036	-179.475	3.40059	0.000672416	0.00582065	FALSE	TRUE
SRR1047851	PRJNA231202	brain	226.739	-236.917	3.40042	0.000672824	0.00582065	FALSE	TRUE
SRR896969	PRJNA208369		222.532	-124.596	3.40025	0.000673239	0.00582065	FALSE	TRUE
SRR1216089	PRJNA208369		9.99179	-374.971	3.40022	0.000673309	0.00582065	FALSE	TRUE
SRR1685740	PRJNA268911	zr75-1	19.496	52.2686	3.39991	0.00067408	0.00582865	FALSE	TRUE
SRR1055984	PRJNA232305	mcf7	-26.4486	-1.91783	3.39983	0.000674268	0.00583003	FALSE	TRUE
SRR896902	PRJNA208369		109.1	-88.4798	3.39978	0.00067441	0.0058314	FALSE	TRUE
SRR896806	PRJNA208369	brain	184.34	-229.015	3.3991	0.000676088	0.00584021	FALSE	TRUE
SRR898357	PRJNA208369	brain	191.655	-208.351	3.39885	0.000676707	0.00584021	FALSE	TRUE
SRR898397	PRJNA208369		112.118	-102.046	3.39862	0.000677269	0.00584129	FALSE	TRUE
SRR1312339	PRJNA251350	mcf7	-24.3943	-1.66718	3.39795	0.000678935	0.00584129	FALSE	TRUE
SRR896747	PRJNA208369	brain	189.404	-235.136	3.3977	0.00067955	0.00584129	FALSE	TRUE
SRR830979	PRJNA198165	heart	78.1162	-393.695	3.39715	0.000680926	0.00586241	FALSE	TRUE
SRR1946655	PRJNA279878	liver	-52.494	-249.342	3.39568	0.000684589	0.00587964	FALSE	TRUE
SRR2049655	PRJNA285798	blood	-252.782	-180.438	3.39538	0.00068534	0.00588429	FALSE	TRUE
SRR1385249	PRJNA252615		101.885	40.7222	3.39533	0.000685467	0.00588564	FALSE	TRUE
SRR3235819	PRJNA315611	blood	-215.232	-171.18	3.39513	0.000685951	0.00589685	FALSE	TRUE
SRR897663	PRJNA208369	Mix of UHRR and HBRR	215.619	-121.952	3.39477	0.000686875	0.00591133	FALSE	TRUE
SRR897320	PRJNA208369	Mix of UHRR and HBRR	186.952	-104.027	3.39445	0.000687663	0.00592252	FALSE	TRUE
SRR896875	PRJNA208369		93.5699	-103.607	3.39398	0.000688843	0.00592787	FALSE	TRUE
SRR898176	PRJNA208369		115.474	-114.614	3.39322	0.000690758	0.00594037	FALSE	TRUE
SRR3235829	PRJNA315611	blood	-214.047	-167.655	3.39286	0.000691667	0.0059555	FALSE	TRUE
SRR897957	PRJNA208369		130.539	-90.6965	3.39241	0.000692804	0.0059555	FALSE	TRUE
SRR1747165	PRJNA271929	brain	208.886	-203.459	3.39237	0.000692914	0.0059555	FALSE	TRUE
SRR1747147	PRJNA271929	brain	208.234	-203.181	3.39211	0.000693569	0.00595946	FALSE	TRUE
SRR898422	PRJNA208369		112.836	-104.553	3.39183	0.000694277	0.00595953	FALSE	TRUE
SRR897535	PRJNA208369	brain	178.615	-200.332	3.39182	0.000694288	0.00595953	FALSE	TRUE
SRR2443252	PRJNA294187	blood	-228.014	-194.244	3.39179	0.000694371	0.00595953	FALSE	TRUE
SRR898177	PRJNA208369		115.591	-113.824	3.39166	0.000694707	0.00595953	FALSE	TRUE
SRR3233958	PRJNA315543	brain	210.431	-205.089	3.39118	0.000695919	0.00596674	FALSE	TRUE
SRR2767817	PRJNA299534	blood	-233.629	-170.106	3.39111	0.000696089	0.00596674	FALSE	TRUE
SRR1521426	PRJNA255754	brain	178.497	-140.076	3.39102	0.00069632	0.00596674	FALSE	TRUE
SRR3306824	PRJNA316625	brain	213.139	-201.145	3.39045	0.000697775	0.00597068	FALSE	TRUE
SRR896825	PRJNA208369		89.8331	-106.761	3.3894	0.000700468	0.00598113	FALSE	TRUE
SRR896870	PRJNA208369		100.573	-98.2623	3.38846	0.000702855	0.0059987	FALSE	TRUE
SRR1047821	PRJNA231202	brain	225.56	-234.973	3.3884	0.000703018	0.006	FALSE	TRUE
SRR1268056	PRJNA246060	blood	-235.281	-183.638	3.38817	0.000703597	0.0060078	FALSE	TRUE
SRR898364	PRJNA208369	brain	192.128	-208.42	3.38743	0.000705503	0.00602793	FALSE	TRUE
SRR3353285	PRJNA317919	breast	0.335227	-141.817	3.38728	0.000705904	0.00602793	FALSE	TRUE
SRR897972	PRJNA208369		122.872	-88.3783	3.38714	0.000706246	0.00603247	FALSE	TRUE
SRR345211	PRJNA154623	h9	247.341	-12.0317	3.38698	0.000706677	0.00604282	FALSE	TRUE
SRR1027591	PRJNA227155	ipsc	193.38	-45.0589	3.38679	0.000707168	0.00604282	FALSE	TRUE
SRR897626	PRJNA208369		119.126	-86.3298	3.38654	0.00070779	0.0060441	FALSE	TRUE
SRR545700	PRJNA30709	monocytes	-247.633	-3.32113	3.38635	0.000708298	0.00604862	FALSE	TRUE
SRR791065	PRJNA193673	breast	46.841	65.1559	3.38576	0.000709802	0.00605698	FALSE	TRUE
SRR898018	PRJNA208369		235.752	-126.419	3.38555	0.000710356	0.00605698	FALSE	TRUE
SRR1550983	PRJNA258216	blood	-227.863	-170.902	3.38466	0.000712666	0.00606531	FALSE	TRUE
SRR934631	PRJNA210428	breast	17.9101	47.8066	3.38421	0.000713829	0.00606716	FALSE	TRUE
SRR2052715	PRJNA285953	blood	-242.739	-188.345	3.38394	0.000714541	0.00606716	FALSE	TRUE
SRR897582	PRJNA208369		127.082	-74.1738	3.38386	0.000714742	0.00606716	FALSE	TRUE
SRR057645	PRJNA128733	prostate	5.72426	-113.449	3.38385	0.000714762	0.00606716	FALSE	TRUE
SRR898454	PRJNA208369		240.308	-127.518	3.38373	0.000715072	0.00607166	FALSE	TRUE
SRR898211	PRJNA208369		243.994	-140.398	3.38305	0.000716869	0.00608261	FALSE	TRUE
SRR493941	PRJNA163279	lung	-49.7785	-127.193	3.38225	0.00071894	0.00608892	FALSE	TRUE
SRR2049699	PRJNA285798	blood	-252.005	-187.208	3.38223	0.000718997	0.00608892	FALSE	TRUE
SRR448099	PRJNA156781	heart	81.5852	-391.333	3.38216	0.000719173	0.00608892	FALSE	TRUE
DRR006375	PRJDB2573		-248.609	-170.977	3.38092	0.000722425	0.00612166	FALSE	TRUE
SRR534297	PRJNA30709	a549	64.782	104.377	3.38089	0.000722522	0.00612291	FALSE	TRUE
SRR1118400	PRJNA235198	ipsc	200.655	-45.6636	3.38025	0.000724189	0.00613702	FALSE	TRUE
SRR1027595	PRJNA227155	ipsc	192.968	-45.3393	3.3792	0.000726971	0.00615212	FALSE	TRUE
DRR006426	PRJDB2573		-247.145	-174.335	3.37885	0.000727897	0.00615212	FALSE	TRUE
SRR2015500	PRJNA282597		24.2528	-121.46	3.3784	0.000729097	0.00615705	FALSE	TRUE
SRR2148778	PRJNA292133	bone marrow	-252.46	42.4486	3.37812	0.000729833	0.00616394	FALSE	TRUE
SRR2049750	PRJNA285798	blood	-255.743	-181.972	3.37793	0.000730345	0.00616394	FALSE	TRUE
SRR542382	PRJNA172761	breast	-8.18501	-139.839	3.3777	0.000730936	0.00617157	FALSE	TRUE
SRR1216103	PRJNA208369		10.2661	-374.638	3.37765	0.000731081	0.0061728	FALSE	TRUE
SRR921946	PRJNA208503	brain	216.49	-201.672	3.37731	0.000731977	0.00618484	FALSE	TRUE
SRR898307	PRJNA208369	brain	189.417	-211.247	3.37686	0.000733192	0.0061853	FALSE	TRUE
SRR542391	PRJNA172761	breast	-5.78325	-138.462	3.376	0.000735479	0.0061882	FALSE	TRUE
SRR898147	PRJNA208369	brain	195.719	-214.872	3.37535	0.000737232	0.00620019	FALSE	TRUE
SRR897705	PRJNA208369	Mix of UHRR and HBRR	141.918	-177.445	3.37533	0.000737272	0.00620019	FALSE	TRUE
SRR3306832	PRJNA316625	brain	213.602	-200.756	3.37483	0.000738617	0.00620459	FALSE	TRUE
SRR2049697	PRJNA285798	blood	-252.214	-195.177	3.37451	0.000739484	0.00620898	FALSE	TRUE
SRR846947	PRJNA201433	blood	-231.643	-167.119	3.37385	0.000741256	0.00622455	FALSE	TRUE
SRR1747966	PRJNA252962	t TFH	-240.031	-64.4101	3.37357	0.00074199	0.00622455	FALSE	TRUE
SRR2749736	PRJNA299587	mcf7	-18.5828	4.99485	3.37323	0.000742927	0.00623967	FALSE	TRUE
SRR2049648	PRJNA285798	blood	-256.101	-180.783	3.37311	0.000743234	0.00624404	FALSE	TRUE
SRR2052788	PRJNA285953	blood	-240.221	-190.85	3.3729	0.000743807	0.00624524	FALSE	TRUE
SRR2017713	PRJNA282597		22.2416	-119.363	3.37214	0.000745859	0.00625436	FALSE	TRUE
ERR978172	PRJEB10204	pancreas	8.77194	69.1039	3.37201	0.000746213	0.00625436	FALSE	TRUE
SRR1313301	PRJNA251404	blood	-218.293	-182.861	3.37183	0.000746717	0.00625555	FALSE	TRUE
SRR1927040	PRJNA279249	brain	209.125	-191.44	3.37147	0.000747685	0.00625674	FALSE	TRUE
SRR898404	PRJNA208369		118.652	-102.512	3.37059	0.000750084	0.00626582	FALSE	TRUE
[truncated: 29,585 more rows]

## Sheet: Reactome
Reactome pathway	URL	Name	Enrichment Z-score	Enrichment P-value	Enrichment Q-value	Bonferroni significant	FDR 5% significant
[truncated: 1,494 more rows]

[truncated: 9 more sheets: GO_BP, GO_CC, GO_MF, KEGG, HPO, HPO_raw, MGI_MP, GtexV8, SingleCellAtlas]
