# Supplementary material for: Genetic insights into the age-specific biological mechanisms governing human ovarian aging
Source: Am J Hum Genet. 2023 Aug 4;110(9):1549–63. doi: 10.1016/j.ajhg.2023.07.006 (PMC10502738; doi:10.1016/j.ajhg.2023.07.006)
Supplement: Table S10. Mendelian randomization analysis results [file mmc10.xlsx]

## Sheet: Overview
Pathway enrichment analysis for: age55
Generated using Downstreamer 1.23-SNAPSHOT
Gene set database	Number of sets
GenePrioritization	19516
SampleEnrichment	31499
Reactome	1494
GO_BP	2818
GO_CC	563
GO_MF	764
KEGG	185
HPO	3726
HPO_raw	8853
MGI_MP	3422
GtexV8	54
SingleCellAtlas	172
Used settings
Number of permutations used for p-values: 10000
Number of permutations used for FDR: 100
Force normal pathway scores: false
Force normal GWAS gene z-scores: true
Regress out gene lengths from GWAS gene z-scores: true
Cis window definition: 250000

## Sheet: GenePrioritization
Gene ID	Gene symbol	Chromosome	Band	Start	End	Enrichment Z-score	Enrichment P-value	Enrichment Q-value	Bonferroni significant	FDR 5% significant	Distance to lead GWAS variant	GWAS variant ID	GWAS variant P-value	GWAS gene P-value
ENSG00000172201	ID4	6	p22.3	19837617	19840915	5.68264	1.32634e-08	0	TRUE	TRUE	Trans (>250 kb)			0.878611
ENSG00000156395	SORCS3	10	q25.1	106400859	107024993	5.57962	2.41051e-08	0	TRUE	TRUE	Trans (>250 kb)			3.63238
ENSG00000157087	ATP2B2	3	p25.3	10365707	10749716	5.52879	3.2244e-08	0	TRUE	TRUE	Trans (>250 kb)			1.69624
ENSG00000188803	SHISA6	17	p12	11144580	11467380	5.49411	3.92694e-08	0	TRUE	TRUE	Trans (>250 kb)			3.01737
ENSG00000078053	AMPH	7	p14.1	38423305	38671167	5.44998	5.03759e-08	0	TRUE	TRUE	Trans (>250 kb)			0.740323
ENSG00000163873	GRIK3	1	p34.3	37261128	37499730	5.44965	5.04697e-08	0	TRUE	TRUE	Trans (>250 kb)			0.35555
ENSG00000206579	XKR4	8	q12.1	56014949	56454613	5.40205	6.58851e-08	0	TRUE	TRUE	Trans (>250 kb)			1.05414
ENSG00000186868	MAPT	17	q21.31	43971748	44105700	5.37642	7.59806e-08	0	TRUE	TRUE	Trans (>250 kb)			3.13677
ENSG00000205363	C15orf59	15	q24.1	74032141	74045088	5.33218	9.70416e-08	0	TRUE	TRUE	Trans (>250 kb)			0.247308
ENSG00000184221	OLIG1	21	q22.11	34442450	34444726	5.32655	1.00096e-07	0	TRUE	TRUE	Trans (>250 kb)			1.99223
ENSG00000187068	C3orf70	3	q27.2	184795838	184870802	5.30514	1.12588e-07	0	TRUE	TRUE	Trans (>250 kb)			2.61783
ENSG00000184905	TCEAL2	X	q22.1	101380660	101382683	5.27404	1.3345e-07	0	TRUE	TRUE	Trans (>250 kb)
ENSG00000147234	FRMPD3	X	q22.3	106765680	106848481	5.20882	1.90043e-07	0	TRUE	TRUE	Trans (>250 kb)
ENSG00000018625	ATP1A2	1	q23.2	160085549	160113381	5.20648	1.92453e-07	0	TRUE	TRUE	Trans (>250 kb)			3.16016
ENSG00000143171	RXRG	1	q23.3	165370159	165414433	5.18962	2.10728e-07	0	TRUE	TRUE	Trans (>250 kb)			0.417131
ENSG00000078295	ADCY2	5	p15.31	7396321	7830194	5.15036	2.59993e-07	0	TRUE	TRUE	Trans (>250 kb)			4.00978
ENSG00000158816	VWA5B1	1	p36.12	20617412	20681387	5.13228	2.86256e-07	0	TRUE	TRUE	Trans (>250 kb)			1.32151
ENSG00000254585	MAGEL2	15	q11.2	23888691	23891175	5.13006	2.89654e-07	0	TRUE	TRUE	Trans (>250 kb)			0.931075
ENSG00000111058	ACSS3	12	q21.31	81331594	81650533	5.12038	3.04922e-07	0	TRUE	TRUE	Trans (>250 kb)			1.21092
ENSG00000144290	SLC4A10	2	q24.2	162280843	162841792	5.11888	3.07353e-07	0	TRUE	TRUE	Trans (>250 kb)			0.81023
ENSG00000130037	KCNA5	12	p13.32	5153085	5155949	5.11125	3.20029e-07	0	TRUE	TRUE	Trans (>250 kb)			2.69451
ENSG00000205927	OLIG2	21	q22.11	34398153	34401504	5.09988	3.39866e-07	0	TRUE	TRUE	Trans (>250 kb)			0.958092
ENSG00000136297	MMD2	7	p22.1	4945620	4998844	5.08986	3.58332e-07	0	TRUE	TRUE	Trans (>250 kb)			2.43121
ENSG00000101098	RIMS4	20	q13.12	43380449	43438979	5.07927	3.78892e-07	0	TRUE	TRUE	Trans (>250 kb)			1.05917
ENSG00000171385	KCND3	1	p13.2	112313284	112531777	5.06634	4.05545e-07	0	TRUE	TRUE	Trans (>250 kb)			2.16163
ENSG00000089169	RPH3A	12	q24.13	113008184	113336686	5.06492	4.0857e-07	0	TRUE	TRUE	Trans (>250 kb)			3.48312
ENSG00000143502	SUSD4	1	q41	223394161	223537544	5.0306	4.88941e-07	0	TRUE	TRUE	Trans (>250 kb)			1.88342
ENSG00000187773	FAM69C	18	q22.3	72102963	72125179	5.02695	4.98349e-07	0	TRUE	TRUE	Trans (>250 kb)			1.33575
ENSG00000147588	PMP2	8	q21.13	82352561	82359758	5.00164	5.68442e-07	0	TRUE	TRUE	Trans (>250 kb)			1.60844
ENSG00000078549	ADCYAP1R1	7	p14.3	31092076	31151089	4.99594	5.85511e-07	0	TRUE	TRUE	Trans (>250 kb)			6.18687
ENSG00000130558	OLFM1	9	q34.3	137967268	138013025	4.9873	6.12291e-07	0	TRUE	TRUE	Trans (>250 kb)			3.92601
ENSG00000151952	TMEM132D	12	q24.33	129556270	130388211	4.98051	6.34156e-07	0	TRUE	TRUE	Trans (>250 kb)			3.64612
ENSG00000166573	GALR1	18	q23	74962505	74980858	4.9754	6.51128e-07	0	TRUE	TRUE	Trans (>250 kb)			2.8444
ENSG00000140090	SLC24A4	14	q32.12	92788925	92962596	4.974	6.55865e-07	0	TRUE	TRUE	Trans (>250 kb)			5.69983
ENSG00000103647	CORO2B	15	q23	68871308	69020145	4.96331	6.9302e-07	0	TRUE	TRUE	Trans (>250 kb)			3.0965
ENSG00000182103	FAM181B	11	q14.1	82443053	82444906	4.95615	7.19055e-07	0	TRUE	TRUE	Trans (>250 kb)			0.854712
ENSG00000169122	FAM110B	8	q12.1	58907068	59116838	4.9204	8.63663e-07	0	TRUE	TRUE	Trans (>250 kb)			2.76174
ENSG00000083067	TRPM3	9	q21.13	73143979	74061820	4.90891	9.15817e-07	0	TRUE	TRUE	Trans (>250 kb)			3.58147
ENSG00000181234	TMEM132C	12	q24.32	128751948	129192460	4.90865	9.17044e-07	0	TRUE	TRUE	Trans (>250 kb)			4.40889
ENSG00000108349	CASC3	17	q21.1	38296571	38328436	4.8954	9.81077e-07	0	TRUE	TRUE	Trans (>250 kb)			1.7802
ENSG00000109846	CRYAB	11	q23.1	111779289	111794446	4.89036	1.00654e-06	0	TRUE	TRUE	Trans (>250 kb)			0.0818619
ENSG00000260230	FRRS1L	9	q31.3	111892573	111929571	4.88522	1.03312e-06	0	TRUE	TRUE	Trans (>250 kb)			1.52349
ENSG00000130226	DPP6	7	q36.2	153584182	154685995	4.88487	1.03498e-06	0	TRUE	TRUE	Trans (>250 kb)			4.61544
ENSG00000123243	ITIH5	10	p14	7601232	7708961	4.88214	1.04938e-06	0	TRUE	TRUE	Trans (>250 kb)			1.84565
ENSG00000172461	FUT9	6	q16.1	96463860	96663488	4.87912	1.06561e-06	0	TRUE	TRUE	Trans (>250 kb)			1.01204
ENSG00000169862	CTNND2	5	p15.2	10971952	11904155	4.85674	1.19336e-06	0	TRUE	TRUE	Trans (>250 kb)			2.95274
ENSG00000152137	HSPB8	12	q24.23	119616447	119658936	4.85237	1.21996e-06	0	TRUE	TRUE	Trans (>250 kb)			4.38379
ENSG00000179796	LRRC3B	3	p24.1	26664297	26752267	4.84974	1.23626e-06	0	TRUE	TRUE	Trans (>250 kb)			0.700041
ENSG00000183036	PCP4	21	q22.2	41239243	41301322	4.84398	1.27262e-06	0	TRUE	TRUE	Trans (>250 kb)			0.327651
ENSG00000185666	SYN3	22	q12.3	32908539	33454358	4.84151	1.28858e-06	0	TRUE	TRUE	Trans (>250 kb)			2.99441
ENSG00000196090	PTPRT	20	q13.11	40701392	41818610	4.83244	1.34871e-06	0	TRUE	TRUE	Trans (>250 kb)			4.5369
ENSG00000151948	GLT1D1	12	q24.33	129337972	129469509	4.83064	1.36093e-06	0	TRUE	TRUE	Trans (>250 kb)			2.90696
ENSG00000166257	SCN3B	11	q24.1	123499895	123525952	4.82184	1.42238e-06	0	TRUE	TRUE	Trans (>250 kb)			3.66915
ENSG00000110786	PTPN5	11	p15.1	18749475	18814268	4.79938	1.59155e-06	0	TRUE	TRUE	Trans (>250 kb)			2.68981
ENSG00000148604	RGR	10	q23.1	86004809	86019716	4.79467	1.62946e-06	0	TRUE	TRUE	Trans (>250 kb)			2.07869
ENSG00000120251	GRIA2	4	q32.1	158125334	158287227	4.77562	1.79155e-06	0	TRUE	TRUE	Trans (>250 kb)			2.90696
ENSG00000152954	NRSN1	6	p22.3	24126350	24155128	4.76557	1.88321e-06	0	TRUE	TRUE	Trans (>250 kb)			2.72402
ENSG00000168309	FAM107A	3	p14.2	58549844	58613337	4.75618	1.97289e-06	6.71141e-05	TRUE	TRUE	Trans (>250 kb)			1.60298
ENSG00000007237	GAS7	17	p13.1	9813926	10101868	4.74179	2.11836e-06	0.000125	TRUE	TRUE	Trans (>250 kb)			4.03721
ENSG00000149654	CDH22	20	q13.12	44802372	44937137	4.74132	2.12327e-06	0.000125	TRUE	TRUE	Trans (>250 kb)			2.2376
ENSG00000170075	GPR37L1	1	q32.1	202091986	202102720	4.73909	2.1468e-06	0.000125	TRUE	TRUE	Trans (>250 kb)			2.85902
ENSG00000131831	RAI2	X	p22.13	17818169	17879457	4.73385	2.20306e-06	0.000125	TRUE	TRUE	Trans (>250 kb)
ENSG00000173452	TMEM196	7	p21.1	19758933	19813221	4.72536	2.29709e-06	0.000125	TRUE	TRUE	Trans (>250 kb)			1.13991
ENSG00000154856	APCDD1	18	p11.22	10454625	10489945	4.68593	2.78687e-06	0.000172414	FALSE	TRUE	Trans (>250 kb)			1.56519
ENSG00000185052	SLC24A3	20	p11.23	19193290	19703581	4.68403	2.81289e-06	0.000172414	FALSE	TRUE	Trans (>250 kb)			1.59667
ENSG00000196376	SLC35F1	6	q22.1	118228689	118638839	4.6689	3.02815e-06	0.000172414	FALSE	TRUE	Trans (>250 kb)			1.027
ENSG00000172348	RCAN2	6	p12.3	46188475	46459709	4.66598	3.07148e-06	0.000172414	FALSE	TRUE	Trans (>250 kb)			3.16787
ENSG00000146122	DAAM2	6	p21.2	39760142	39872648	4.66537	3.08061e-06	0.000172414	FALSE	TRUE	Trans (>250 kb)			2.59536
ENSG00000154118	JPH3	16	q24.2	87635441	87731762	4.6617	3.13615e-06	0.000172414	FALSE	TRUE	Trans (>250 kb)			1.99132
ENSG00000183662	FAM19A1	3	p14.1	68053359	68594776	4.63666	3.54082e-06	0.000242718	FALSE	TRUE	Trans (>250 kb)			2.51071
ENSG00000168329	CX3CR1	3	p22.2	39304985	39323226	4.62473	3.7509e-06	0.000242718	FALSE	TRUE	Trans (>250 kb)			3.05511
ENSG00000108387	Sep-04	17	q22	56597611	56618179	4.62346	3.77396e-06	0.000242718	FALSE	TRUE	Trans (>250 kb)			3.58993
ENSG00000152092	ASTN1	1	q25.2	176826438	177134109	4.61436	3.94313e-06	0.000242718	FALSE	TRUE	Trans (>250 kb)			3.08358
ENSG00000204071	TCEAL6	X	q22.1	101395448	101397942	4.612	3.98804e-06	0.000242718	FALSE	TRUE	Trans (>250 kb)
ENSG00000122733	KIAA1045	9	p13.3	34957484	34982541	4.61193	3.98949e-06	0.000242718	FALSE	TRUE	Trans (>250 kb)			1.50807
ENSG00000123560	PLP1	X	q22.2	103028647	103047548	4.6107	4.01312e-06	0.000242718	FALSE	TRUE	Trans (>250 kb)
ENSG00000100095	SEZ6L	22	q12.1	26565440	26779562	4.60411	4.14242e-06	0.000242718	FALSE	TRUE	Trans (>250 kb)			4.53292
ENSG00000064655	EYA2	20	q13.12	45523263	45817492	4.59304	4.36836e-06	0.000242718	FALSE	TRUE	Trans (>250 kb)			2.18285
ENSG00000121904	CSMD2	1	p34.3	33979609	34631443	4.58313	4.58062e-06	0.000242718	FALSE	TRUE	Trans (>250 kb)			3.42053
ENSG00000100433	KCNK10	14	q31.3	88649113	88793251	4.58259	4.59246e-06	0.000242718	FALSE	TRUE	Trans (>250 kb)			2.76174
ENSG00000103196	CRISPLD2	16	q24.1	84853590	84954374	4.58251	4.59427e-06	0.000242718	FALSE	TRUE	Trans (>250 kb)			2.69926
ENSG00000170382	LRRN2	1	q32.1	204586298	204654861	4.57854	4.68229e-06	0.000242718	FALSE	TRUE	Trans (>250 kb)			3.37965
ENSG00000167191	GPRC5B	16	p12.3	19868616	19897489	4.57702	4.71639e-06	0.000242718	FALSE	TRUE	Trans (>250 kb)			2.79753
ENSG00000179915	NRXN1	2	p16.3	50145643	51259674	4.57326	4.802e-06	0.000242718	FALSE	TRUE	Trans (>250 kb)			4.0662
ENSG00000184911	DMRTC1B	X	q13.2	71996833	72068636	4.5705	4.86553e-06	0.000242718	FALSE	TRUE	Trans (>250 kb)
ENSG00000074317	SNCB	5	q35.2	176047085	176057530	4.56299	5.04302e-06	0.000287081	FALSE	TRUE	Trans (>250 kb)			1.56349
ENSG00000182175	RGMA	15	q26.1	93586636	93632433	4.55782	5.16875e-06	0.000322581	FALSE	TRUE	Trans (>250 kb)			3.86604
ENSG00000184985	SORCS2	4	p16.1	7194265	7744554	4.55512	5.23567e-06	0.000322581	FALSE	TRUE	Trans (>250 kb)			5.45131
ENSG00000147724	FAM135B	8	q24.23	139142266	139509065	4.55331	5.28076e-06	0.000322581	FALSE	TRUE	Trans (>250 kb)			2.65422
ENSG00000109832	DDX25	11	q24.2	125773271	125793158	4.5411	5.59621e-06	0.000322581	FALSE	TRUE	Trans (>250 kb)			3.40515
ENSG00000187135	VSTM2B	19	q12	30017406	30055386	4.51584	6.30674e-06	0.000401786	FALSE	TRUE	Trans (>250 kb)			3.49963
ENSG00000162728	KCNJ9	1	q23.2	160051360	160060353	4.50381	6.67475e-06	0.0004329	FALSE	TRUE	Trans (>250 kb)			1.37888
ENSG00000015592	STMN4	8	p21.2	27092840	27115937	4.50316	6.69506e-06	0.0004329	FALSE	TRUE	Trans (>250 kb)			3.93617
ENSG00000186732	MPPED1	22	q13.2	43807202	43903728	4.49007	7.11988e-06	0.0004329	FALSE	TRUE	Trans (>250 kb)			2.5776
ENSG00000131095	GFAP	17	q21.31	42982376	42994305	4.48752	7.20583e-06	0.000470085	FALSE	TRUE	Trans (>250 kb)			2.88216
ENSG00000022355	GABRA1	5	q34	161274197	161326975	4.48709	7.22019e-06	0.000470085	FALSE	TRUE	Trans (>250 kb)			1.53723
ENSG00000197177	GPR123	10	q26.3	134884433	134945179	4.47553	7.62235e-06	0.000470085	FALSE	TRUE	Trans (>250 kb)			2.0776
ENSG00000177614	PGBD5	1	q42.13	230457392	230561475	4.46775	7.9048e-06	0.000543933	FALSE	TRUE	Trans (>250 kb)			1.43308
ENSG00000013293	SLC7A14	3	q26.2	170177372	170303863	4.46682	7.93925e-06	0.000543933	FALSE	TRUE	Trans (>250 kb)			0.579141
ENSG00000144857	BOC	3	q13.2	112929850	113006303	4.46666	7.94506e-06	0.000543933	FALSE	TRUE	Trans (>250 kb)			4.35964
ENSG00000155886	SLC24A2	9	p22.1	19507450	19786926	4.46422	8.03621e-06	0.000562249	FALSE	TRUE	Trans (>250 kb)			2.46117
ENSG00000116147	TNR	1	q25.1	175284330	175712906	4.46017	8.18942e-06	0.000562249	FALSE	TRUE	Trans (>250 kb)			5.45131
ENSG00000178171	AMER3	2	q21.1	131513008	131525707	4.46011	8.19191e-06	0.000562249	FALSE	TRUE	Trans (>250 kb)			1.29526
ENSG00000125462	C1orf61	1	q22	156374042	156400493	4.4597	8.20743e-06	0.000562249	FALSE	TRUE	Trans (>250 kb)			0.581514
ENSG00000186487	MYT1L	2	p25.3	1792885	2335032	4.45073	8.55793e-06	0.000562249	FALSE	TRUE	Trans (>250 kb)			3.22389
ENSG00000185985	SLITRK2	X	q27.3	144899350	144907360	4.4463	8.73613e-06	0.000562249	FALSE	TRUE	Trans (>250 kb)
ENSG00000158445	KCNB1	20	q13.13	47980414	48099184	4.44043	8.97789e-06	0.000562249	FALSE	TRUE	Trans (>250 kb)			3.85982
ENSG00000078328	RBFOX1	16	p13.3	6069095	7763340	4.43964	9.01115e-06	0.000595238	FALSE	TRUE	Trans (>250 kb)			6.3349
ENSG00000129244	ATP1B2	17	p13.1	7549945	7561086	4.43368	9.26394e-06	0.000627451	FALSE	TRUE	Trans (>250 kb)			1.68837
ENSG00000182771	GRID1	10	q23.2	87359312	88126250	4.42921	9.4577e-06	0.000700389	FALSE	TRUE	Trans (>250 kb)			2.49351
ENSG00000143376	SNX27	1	q21.3	151584541	151671567	4.41504	1.00992e-05	0.000722433	FALSE	TRUE	Trans (>250 kb)			3.66226
ENSG00000165495	PKNOX2	11	q24.2	125034583	125303285	4.40971	1.03509e-05	0.000722433	FALSE	TRUE	Trans (>250 kb)			5.36107
ENSG00000157103	SLC6A1	3	p25.3	11034410	11080933	4.40886	1.03916e-05	0.000722433	FALSE	TRUE	Trans (>250 kb)			2.40781
ENSG00000108231	LGI1	10	q23.33	95517566	95557916	4.39827	1.09118e-05	0.000739437	FALSE	TRUE	Trans (>250 kb)			2.18421
ENSG00000172379	ARNT2	15	q25.1	80696692	80890278	4.39466	1.10944e-05	0.000739437	FALSE	TRUE	Trans (>250 kb)			2.20084
ENSG00000165795	NDRG2	14	q11.2	21484922	21539031	4.39107	1.12793e-05	0.000739437	FALSE	TRUE	Trans (>250 kb)			6.03524
ENSG00000163995	ABLIM2	4	p16.1	7967039	8160559	4.38551	1.15713e-05	0.000739437	FALSE	TRUE	Trans (>250 kb)			2.44842
ENSG00000155052	CNTNAP5	2	q14.3	124782864	125672864	4.3786	1.19444e-05	0.000739437	FALSE	TRUE	Trans (>250 kb)			4.47778
ENSG00000173175	ADCY5	3	q21.1	123001143	123168605	4.37044	1.23995e-05	0.000739437	FALSE	TRUE	Trans (>250 kb)			0.982573
ENSG00000157064	NMNAT2	1	q25.3	183217372	183387737	4.36982	1.24346e-05	0.000739437	FALSE	TRUE	Trans (>250 kb)			1.6505
ENSG00000164619	BMPER	7	p14.3	33944523	34195484	4.3646	1.27358e-05	0.000739437	FALSE	TRUE	Trans (>250 kb)			0.224372
ENSG00000185046	ANKS1B	12	q23.1	99120235	100378432	4.36355	1.27967e-05	0.000739437	FALSE	TRUE	Trans (>250 kb)			2.14758
ENSG00000204291	COL15A1	9	q22.33	101705461	101833069	4.3619	1.28938e-05	0.000739437	FALSE	TRUE	Trans (>250 kb)			3.22389
ENSG00000158258	CLSTN2	3	q23	139654027	140296239	4.36154	1.29152e-05	0.000739437	FALSE	TRUE	Trans (>250 kb)			4.84754
ENSG00000136750	GAD2	10	p12.1	26505236	26593487	4.3602	1.29944e-05	0.000766551	FALSE	TRUE	Trans (>250 kb)			0.968656
ENSG00000056998	GYG2	X	p22.33	2746829	2800859	4.3532	1.34165e-05	0.000774411	FALSE	TRUE	Trans (>250 kb)
ENSG00000062096	ARSF	X	p22.33	2959512	3030767	4.35232	1.34707e-05	0.000774411	FALSE	TRUE	Trans (>250 kb)
ENSG00000184144	CNTN2	1	q32.1	205012325	205047627	4.35212	1.34828e-05	0.000774411	FALSE	TRUE	Trans (>250 kb)			1.94359
ENSG00000141639	MAPK4	18	q21.1	48086448	48258194	4.34552	1.38949e-05	0.000774411	FALSE	TRUE	Trans (>250 kb)			1.73387
ENSG00000148123	LPPR1	9	q31.1	103790991	104087417	4.33098	1.48446e-05	0.000774411	FALSE	TRUE	Trans (>250 kb)			2.97293
ENSG00000163637	PRICKLE2	3	p14.1	64079543	64431152	4.32404	1.53198e-05	0.000779221	FALSE	TRUE	Trans (>250 kb)			5.09432
ENSG00000115461	IGFBP5	2	q35	217536828	217560248	4.32283	1.54037e-05	0.000779221	FALSE	TRUE	Trans (>250 kb)			1.71775
ENSG00000066382	MPPED2	11	p14.1	30406040	30608419	4.32115	1.55219e-05	0.000779221	FALSE	TRUE	Trans (>250 kb)			3.46734
ENSG00000177108	ZDHHC22	14	q24.3	77597613	77609077	4.32059	1.55613e-05	0.000779221	FALSE	TRUE	Trans (>250 kb)			2.37712
ENSG00000198216	CACNA1E	1	q25.3	181382238	181777219	4.30888	1.64083e-05	0.0008	FALSE	TRUE	Trans (>250 kb)			2.63357
ENSG00000182901	RGS7	1	q43	240931554	241520530	4.30217	1.69133e-05	0.0008	FALSE	TRUE	Trans (>250 kb)			4.81801
ENSG00000142149	HUNK	21	q22.11	33245628	33416946	4.30082	1.70171e-05	0.0008	FALSE	TRUE	Trans (>250 kb)			3.9
ENSG00000067842	ATP2B3	X	q28	152783134	152848397	4.29812	1.72252e-05	0.0008	FALSE	TRUE	Trans (>250 kb)
ENSG00000047662	FAM184B	4	p15.32	17630929	17783135	4.29437	1.75193e-05	0.0008	FALSE	TRUE	Trans (>250 kb)			0.062261
ENSG00000169918	OTUD7A	15	q13.3	31775329	32162992	4.29186	1.77183e-05	0.0008	FALSE	TRUE	Trans (>250 kb)			1.99041
ENSG00000168280	KIF5C	2	q23.1	149632819	149883273	4.29053	1.78249e-05	0.0008	FALSE	TRUE	Trans (>250 kb)			2.87427
ENSG00000163618	CADPS	3	p14.2	62384022	62861054	4.28585	1.82041e-05	0.0008	FALSE	TRUE	Trans (>250 kb)			2.97293
ENSG00000167614	TTYH1	19	q13.42	54926393	54948080	4.2829	1.84475e-05	0.0008	FALSE	TRUE	Trans (>250 kb)			2.37292
ENSG00000153902	LGI4	19	q13.12	35615417	35633355	4.27921	1.87555e-05	0.0008	FALSE	TRUE	Trans (>250 kb)			3.33274
ENSG00000128266	GNAZ	22	q11.22	23412540	23467224	4.27645	1.89894e-05	0.000818182	FALSE	TRUE	Trans (>250 kb)			1.36761
ENSG00000165566	AMER2	13	q12.13	25735822	25746426	4.27374	1.92218e-05	0.000818182	FALSE	TRUE	Trans (>250 kb)			3.32278
ENSG00000103154	NECAB2	16	q23.3	84002237	84036381	4.27357	1.92369e-05	0.000818182	FALSE	TRUE	Trans (>250 kb)			3.51718
ENSG00000197106	SLC6A17	1	p13.3	110693108	110744824	4.27286	1.92984e-05	0.000818182	FALSE	TRUE	Trans (>250 kb)			0.835014
ENSG00000163638	ADAMTS9	3	p14.1	64501333	64673676	4.25698	2.07204e-05	0.00102339	FALSE	TRUE	Trans (>250 kb)			3.69163
ENSG00000180616	SSTR2	17	q25.1	71161151	71167185	4.25558	2.0851e-05	0.00102339	FALSE	TRUE	Trans (>250 kb)			3.14626
ENSG00000203685	C1orf95	1	q42.12	226736501	226796915	4.25197	2.11895e-05	0.00102339	FALSE	TRUE	Trans (>250 kb)			3.52822
ENSG00000125851	PCSK2	20	p12.1	17206752	17465223	4.24486	2.18732e-05	0.00102339	FALSE	TRUE	Trans (>250 kb)			1.76751
ENSG00000135447	PPP1R1A	12	q13.2	54969171	54982443	4.24397	2.19604e-05	0.00104348	FALSE	TRUE	Trans (>250 kb)			2.0061
ENSG00000133083	DCLK1	13	q13.3	36345478	36705443	4.23444	2.29125e-05	0.00115274	FALSE	TRUE	Trans (>250 kb)			2.48794
ENSG00000165323	FAT3	11	q14.3	92085262	92629618	4.21748	2.47045e-05	0.00116022	FALSE	TRUE	Trans (>250 kb)			4.46827
ENSG00000148053	NTRK2	9	q21.33	87283466	87638505	4.2173	2.47247e-05	0.00116022	FALSE	TRUE	Trans (>250 kb)			3.05511
ENSG00000065609	SNAP91	6	q14.2	84262599	84419410	4.2162	2.48458e-05	0.00116022	FALSE	TRUE	Trans (>250 kb)			1.4953
ENSG00000169856	ONECUT1	15	q21.3	53049637	53083273	4.21461	2.50212e-05	0.00116022	FALSE	TRUE	Trans (>250 kb)			0.647207
ENSG00000149633	KIAA1755	20	q11.23	36838890	36889174	4.21238	2.52699e-05	0.00116022	FALSE	TRUE	Trans (>250 kb)			0.636888
ENSG00000137726	FXYD6	11	q23.3	117707693	117748201	4.20873	2.56805e-05	0.00123626	FALSE	TRUE	Trans (>250 kb)			1.95194
ENSG00000151892	GFRA1	10	q25.3	117816444	118032979	4.20506	2.61014e-05	0.00123989	FALSE	TRUE	Trans (>250 kb)			2.66717
ENSG00000181908	AP003774.4	11	q13.1	64216546	64219126	4.2046	2.61539e-05	0.00123989	FALSE	TRUE	Trans (>250 kb)			1.59892
ENSG00000100330	MTMR3	22	q12.2	30279144	30426855	4.19999	2.66922e-05	0.00123989	FALSE	TRUE	Trans (>250 kb)			2.1401
ENSG00000221870	TMEM257	X	q27.3	144908928	144911368	4.19934	2.67692e-05	0.00123989	FALSE	TRUE	Trans (>250 kb)
ENSG00000170419	VSTM2A	7	p11.2	54610018	54638773	4.19782	2.69499e-05	0.00126344	FALSE	TRUE	Trans (>250 kb)			2.91564
ENSG00000082397	EPB41L3	18	p11.31	5392383	5630699	4.18923	2.79906e-05	0.00130319	FALSE	TRUE	Trans (>250 kb)			1.49837
ENSG00000136099	PCDH8	13	q14.3	53418109	53422775	4.18884	2.8038e-05	0.00130319	FALSE	TRUE	Trans (>250 kb)			1.13847
ENSG00000067840	PDZD4	X	q28	153067621	153096020	4.18471	2.85531e-05	0.00134565	FALSE	TRUE	Trans (>250 kb)
ENSG00000101958	GLRA2	X	p22.2	14547420	14749934	4.18334	2.87255e-05	0.00134565	FALSE	TRUE	Trans (>250 kb)
ENSG00000161381	PLXDC1	17	q12	37219556	37310647	4.17763	2.94564e-05	0.00140992	FALSE	TRUE	Trans (>250 kb)			3.30947
ENSG00000124194	GDAP1L1	20	q13.12	42875887	42909013	4.17441	2.98763e-05	0.00141388	FALSE	TRUE	Trans (>250 kb)			4.3666
ENSG00000131386	GALNT15	3	p25.1	16216156	16273499	4.17161	3.02453e-05	0.00141388	FALSE	TRUE	Trans (>250 kb)			1.08771
ENSG00000155897	ADCY8	8	q24.22	131792547	132054672	4.16973	3.04957e-05	0.00141388	FALSE	TRUE	Trans (>250 kb)			1.16771
ENSG00000149294	NCAM1	11	q23.2	112831997	113149158	4.15922	3.19342e-05	0.00148241	FALSE	TRUE	Trans (>250 kb)			2.77919
ENSG00000168243	GNG4	1	q42.3	235710987	235814054	4.15228	3.29185e-05	0.00151741	FALSE	TRUE	Trans (>250 kb)			2.16947
ENSG00000168874	ATOH8	2	p11.2	85978467	86015189	4.14962	3.33031e-05	0.00158025	FALSE	TRUE	Trans (>250 kb)			0.727364
ENSG00000021645	NRXN3	14	q24.3	78708734	80330762	4.14898	3.33959e-05	0.00158025	FALSE	TRUE	Trans (>250 kb)			5.45131
ENSG00000182674	KCNB2	8	q13.3	73449626	73850584	4.12939	3.6373e-05	0.00162621	FALSE	TRUE	Trans (>250 kb)			2.25797
ENSG00000100626	GALNT16	14	q24.1	69725994	69821183	4.12451	3.7153e-05	0.00168269	FALSE	TRUE	Trans (>250 kb)			2.02716
ENSG00000167654	ATCAY	19	p13.3	3879862	3928077	4.12153	3.76372e-05	0.00168269	FALSE	TRUE	Trans (>250 kb)			3.32136
ENSG00000181291	TMEM132E	17	q12	32907768	32966337	4.12002	3.78838e-05	0.00170264	FALSE	TRUE	Trans (>250 kb)			2.36875
ENSG00000105426	PTPRS	19	p13.3	5158506	5340814	4.11875	3.80941e-05	0.00172986	FALSE	TRUE	Trans (>250 kb)			2.44842
ENSG00000101349	PAK7	20	p12.2	9518036	9819689	4.11367	3.89416e-05	0.00174528	FALSE	TRUE	Trans (>250 kb)			2.52869
ENSG00000004534	RBM6	3	p21.31	49977440	50137478	4.11033	3.95086e-05	0.00175644	FALSE	TRUE	Trans (>250 kb)			3.29731
ENSG00000198797	BRINP2	1	q25.2	177140633	177251558	4.09677	4.18946e-05	0.00181609	FALSE	TRUE	Trans (>250 kb)			0.686495
ENSG00000111859	NEDD9	6	p24.2	11183531	11382581	4.09638	4.19668e-05	0.00181609	FALSE	TRUE	207107	rs6932739	2.7478e-13	4.4438
ENSG00000213694	S1PR3	9	q22.1	91606362	91619925	4.09631	4.19786e-05	0.00181609	FALSE	TRUE	Trans (>250 kb)			1.52951
ENSG00000169181	GSG1L	16	p12.1	27798850	28074830	4.09488	4.22382e-05	0.00183486	FALSE	TRUE	Trans (>250 kb)			4.1882
ENSG00000198373	WWP2	16	q22.1	69796209	69975644	4.09374	4.24465e-05	0.00185355	FALSE	TRUE	Trans (>250 kb)			0.656817
ENSG00000167281	RBFOX3	17	q25.3	77085427	77613550	4.09118	4.29183e-05	0.00186364	FALSE	TRUE	Trans (>250 kb)			5.45131
ENSG00000198133	TMEM229B	14	q24.1	67913801	68000456	4.09054	4.30363e-05	0.00186364	FALSE	TRUE	Trans (>250 kb)			2.49071
ENSG00000156925	ZIC3	X	q26.3	136648301	136659850	4.08839	4.34384e-05	0.00186364	FALSE	TRUE	Trans (>250 kb)
ENSG00000205221	VIT	2	p22.2	36923833	37041935	4.083	4.44575e-05	0.00196388	FALSE	TRUE	Trans (>250 kb)			2.23151
ENSG00000103723	AP3B2	15	q25.2	83328033	83378666	4.08026	4.4985e-05	0.00198198	FALSE	TRUE	Trans (>250 kb)			3.63589
ENSG00000176723	ZNF843	16	p11.2	31445569	31454346	4.07475	4.60643e-05	0.00200893	FALSE	TRUE	Trans (>250 kb)			2.74509
ENSG00000128482	RNF112	17	p11.2	19314438	19320589	4.07473	4.60671e-05	0.00200893	FALSE	TRUE	Trans (>250 kb)			3.24022
ENSG00000145721	LIX1	5	q15	96427574	96478576	4.07305	4.64005e-05	0.00202222	FALSE	TRUE	Trans (>250 kb)			2.42642
ENSG00000111262	KCNA1	12	p13.32	5019071	5040527	4.07304	4.64032e-05	0.00202222	FALSE	TRUE	Trans (>250 kb)			3.64944
ENSG00000165023	DIRAS2	9	q22.2	93372114	93405386	4.06349	4.83452e-05	0.00208791	FALSE	TRUE	Trans (>250 kb)			3.59853
ENSG00000182601	HS3ST4	16	p12.1	25703347	26149009	4.06241	4.85688e-05	0.00208791	FALSE	TRUE	Trans (>250 kb)			2.68517
ENSG00000070601	FRMPD1	9	p13.2	37650997	37746901	4.05963	4.91502e-05	0.0020915	FALSE	TRUE	Trans (>250 kb)			1.47827
ENSG00000213023	SYT3	19	q13.33	51124564	51171651	4.05942	4.91937e-05	0.0020915	FALSE	TRUE	Trans (>250 kb)			3.31036
ENSG00000242419	PCDHGC4	5	q31.3	140864741	140892546	4.05907	4.92684e-05	0.0020915	FALSE	TRUE	Trans (>250 kb)			1.52389
ENSG00000165186	PTCHD1	X	p22.11	23352133	23422489	4.05839	4.94132e-05	0.0020915	FALSE	TRUE	Trans (>250 kb)
ENSG00000156564	LRFN2	6	p21.1	40359325	40555204	4.05551	5.00244e-05	0.0020985	FALSE	TRUE	Trans (>250 kb)			2.06687
ENSG00000196778	OR52K1	11	p15.4	4510109	4511138	4.05544	5.00408e-05	0.0020985	FALSE	TRUE	Trans (>250 kb)			3.22016
ENSG00000163083	INHBB	2	q14.2	121103719	121109384	4.04267	5.28461e-05	0.0020985	FALSE	TRUE	Trans (>250 kb)			2.08087
ENSG00000117154	IGSF21	1	p36.13	18434240	18704977	4.0387	5.37477e-05	0.0020985	FALSE	TRUE	Trans (>250 kb)			4.49889
ENSG00000136160	EDNRB	13	q22.3	78469616	78493903	4.03571	5.44378e-05	0.00211087	FALSE	TRUE	Trans (>250 kb)			0.770327
ENSG00000204131	NHSL2	X	q13.1	71130938	71363424	4.03561	5.44601e-05	0.00211087	FALSE	TRUE	Trans (>250 kb)
ENSG00000229859	PGA3	11	q12.2	60970779	60980570	4.03542	5.45036e-05	0.00212766	FALSE	TRUE	Trans (>250 kb)			1.34529
ENSG00000182132	KCNIP1	5	q35.1	169780491	170163636	4.03276	5.51257e-05	0.00214437	FALSE	TRUE	Trans (>250 kb)			2.57414
ENSG00000233670	PIRT	17	p12	10725792	10741762	4.02326	5.73979e-05	0.00219409	FALSE	TRUE	Trans (>250 kb)			1.84979
ENSG00000183715	OPCML	11	q25	132284871	133402414	4.02115	5.79157e-05	0.00219665	FALSE	TRUE	Trans (>250 kb)			3.74135
ENSG00000135097	MSI1	12	q24.31	120779133	120806983	3.99856	6.37299e-05	0.00229508	FALSE	TRUE	Trans (>250 kb)			1.71502
ENSG00000136002	ARHGEF4	2	q21.1	131594489	131804836	3.98145	6.84959e-05	0.00239919	FALSE	TRUE	Trans (>250 kb)			3.70506
ENSG00000111452	GPR133	12	q24.33	131438452	131626014	3.98084	6.86735e-05	0.00242485	FALSE	TRUE	Trans (>250 kb)			3.96039
ENSG00000082014	SMARCD3	7	q36.1	150935850	150974982	3.98064	6.87289e-05	0.00242485	FALSE	TRUE	Trans (>250 kb)			3.62882
ENSG00000172568	FNDC9	5	q33.3	156768608	156772729	3.97621	7.00213e-05	0.00249004	FALSE	TRUE	Trans (>250 kb)			0.258954
ENSG00000177807	KCNJ10	1	q23.2	160007257	160040038	3.97418	7.0623e-05	0.0025	FALSE	TRUE	Trans (>250 kb)			2.03804
ENSG00000165868	HSPA12A	10	q25.3	118430703	118502085	3.9719	7.13024e-05	0.00253465	FALSE	TRUE	Trans (>250 kb)			3.20649
ENSG00000152583	SPARCL1	4	q22.1	88394487	88452213	3.96909	7.21473e-05	0.0025641	FALSE	TRUE	Trans (>250 kb)			0.82511
ENSG00000146005	PSD2	5	q31.2	139175406	139224051	3.96821	7.24132e-05	0.0025641	FALSE	TRUE	Trans (>250 kb)			2.69926
ENSG00000221890	NPTXR	22	q13.1	39214457	39239987	3.96702	7.27767e-05	0.00257874	FALSE	TRUE	163029	rs5750654	3.39844e-08	1.63839
ENSG00000196136	SERPINA3	14	q32.13	95078714	95090392	3.9653	7.33028e-05	0.00258824	FALSE	TRUE	Trans (>250 kb)			2.76174
ENSG00000131381	ZFYVE20	3	p25.1	15111580	15140670	3.96101	7.46336e-05	0.00262231	FALSE	TRUE	Trans (>250 kb)			2.45347
ENSG00000087258	GNAO1	16	q12.2	56225302	56391356	3.95606	7.6197e-05	0.00267442	FALSE	TRUE	Trans (>250 kb)			2.72402
ENSG00000134769	DTNA	18	q12.1	32073254	32471808	3.94229	8.07068e-05	0.00284351	FALSE	TRUE	Trans (>250 kb)			4.70908
ENSG00000154553	PDLIM3	4	q35.1	186422851	186456766	3.94155	8.09563e-05	0.00284351	FALSE	TRUE	Trans (>250 kb)			2.00516
ENSG00000109625	CPZ	4	p16.1	8594387	8621488	3.93922	8.17471e-05	0.00287072	FALSE	TRUE	Trans (>250 kb)			1.37017
ENSG00000147481	SNTG1	8	q11.21	50822349	51706678	3.93684	8.25621e-05	0.00288679	FALSE	TRUE	Trans (>250 kb)			2.1113
ENSG00000131370	SH3BP5	3	p25.1	15296360	15382875	3.93307	8.38687e-05	0.00297196	FALSE	TRUE	Trans (>250 kb)			4.94366
ENSG00000109472	CPE	4	q32.3	166282346	166419472	3.93188	8.42825e-05	0.00297196	FALSE	TRUE	Trans (>250 kb)			1.16375
ENSG00000141337	ARSG	17	q24.2	66255323	66418872	3.92976	8.50319e-05	0.00299814	FALSE	TRUE	Trans (>250 kb)			3.29731
ENSG00000171587	DSCAM	21	q22.2	41382926	42219065	3.92973	8.50417e-05	0.00299814	FALSE	TRUE	Trans (>250 kb)			4.39077
ENSG00000171450	CDK5R2	2	q35	219824377	219826876	3.92704	8.59963e-05	0.00300184	FALSE	TRUE	Trans (>250 kb)			3.95471
ENSG00000182732	RGS6	14	q24.2	72399156	73030654	3.92603	8.63596e-05	0.00300184	FALSE	TRUE	Trans (>250 kb)			2.06687
ENSG00000129159	KCNC1	11	p15.1	17756359	17804602	3.92366	8.72149e-05	0.00300184	FALSE	TRUE	Trans (>250 kb)			3.88356
ENSG00000139767	SRRM4	12	q24.23	119419300	119600856	3.92049	8.83675e-05	0.00300917	FALSE	TRUE	Trans (>250 kb)			2.88216
ENSG00000185742	C11orf87	11	q22.3	109292846	109299840	3.91651	8.98398e-05	0.00304745	FALSE	TRUE	Trans (>250 kb)			0.506952
ENSG00000167037	SGSM1	22	q11.23	25202236	25323545	3.91104	9.19004e-05	0.00307143	FALSE	TRUE	Trans (>250 kb)			4.25345
ENSG00000168267	PTF1A	10	p12.2	23481256	23483181	3.90891	9.27153e-05	0.00307143	FALSE	TRUE	Trans (>250 kb)			1.71176
ENSG00000140538	NTRK3	15	q25.3	88418230	88799999	3.90802	9.30564e-05	0.00307143	FALSE	TRUE	Trans (>250 kb)			1.64418
ENSG00000091664	SLC17A6	11	p14.3	22359643	22401049	3.90568	9.39617e-05	0.00307143	FALSE	TRUE	Trans (>250 kb)			1.18827
ENSG00000068976	PYGM	11	q13.1	64513861	64527769	3.90537	9.40818e-05	0.00307143	FALSE	TRUE	Trans (>250 kb)			1.1111
ENSG00000121440	PDZRN3	3	p13	73431584	73674091	3.89925	9.64922e-05	0.00308511	FALSE	TRUE	Trans (>250 kb)			2.26119
ENSG00000166862	CACNG2	22	q12.3	36959968	37099603	3.89725	9.72908e-05	0.00309524	FALSE	TRUE	Trans (>250 kb)			5.44096
ENSG00000189091	SF3B3	16	q22.1	70557691	70608820	3.89644	9.76156e-05	0.00309524	FALSE	TRUE	Trans (>250 kb)			3.13677
ENSG00000117115	PADI2	1	p36.13	17393256	17445948	3.8953	9.80785e-05	0.00309524	FALSE	TRUE	Trans (>250 kb)			2.45347
ENSG00000185274	WBSCR17	7	q11.22	70597155	71178585	3.89291	9.90487e-05	0.00309524	FALSE	TRUE	Trans (>250 kb)			4.53382
ENSG00000153823	PID1	2	q36.3	229715242	230136001	3.8898	0.000100328	0.00309524	FALSE	TRUE	Trans (>250 kb)			1.85467
ENSG00000109047	RCVRN	17	p13.1	9799637	9808938	3.88766	0.000101214	0.00309524	FALSE	TRUE	Trans (>250 kb)			0.739993
ENSG00000196091	MYBPC1	12	q23.2	101962131	102079796	3.88754	0.000101265	0.00309524	FALSE	TRUE	Trans (>250 kb)			2.61019
ENSG00000221866	PLXNA4	7	q32.3	131808091	132333447	3.88621	0.00010182	0.00309524	FALSE	TRUE	Trans (>250 kb)			1.40731
ENSG00000118271	TTR	18	q12.1	29171689	29178974	3.88572	0.000102029	0.00309524	FALSE	TRUE	Trans (>250 kb)			1.13536
ENSG00000178764	ZHX2	8	q24.13	123793633	123986750	3.88527	0.000102218	0.00309524	FALSE	TRUE	Trans (>250 kb)			3.46734
ENSG00000164061	BSN	3	p21.31	49591922	49708978	3.88404	0.000102734	0.00309524	FALSE	TRUE	Trans (>250 kb)			2.44343
ENSG00000108018	SORCS1	10	q25.1	108333421	108924292	3.88084	0.000104097	0.00310287	FALSE	TRUE	Trans (>250 kb)			2.49633
ENSG00000135744	AGT	1	q42.2	230838269	230850043	3.87967	0.000104597	0.00310287	FALSE	TRUE	Trans (>250 kb)			2.76746
ENSG00000173706	HEG1	3	q21.2	124684554	124774802	3.8787	0.000105017	0.00310287	FALSE	TRUE	Trans (>250 kb)			2.14633
ENSG00000170049	KCNAB3	17	p13.1	7825177	7833121	3.87632	0.00010605	0.00314286	FALSE	TRUE	Trans (>250 kb)			0.783205
ENSG00000124205	EDN3	20	q13.32	57875482	57901047	3.87467	0.00010677	0.00317114	FALSE	TRUE	Trans (>250 kb)			0.0203657
ENSG00000243444	PALM2	9	q31.3	112403068	112713755	3.86961	0.000109008	0.00321725	FALSE	TRUE	Trans (>250 kb)			2.40329
ENSG00000260903	XKR7	20	q11.21	30555805	30591190	3.86947	0.000109071	0.00321725	FALSE	TRUE	Trans (>250 kb)			0.890844
ENSG00000184113	CLDN5	22	q11.21	19510547	19515068	3.86626	0.000110517	0.00327273	FALSE	TRUE	Trans (>250 kb)			3.08358
ENSG00000178235	SLITRK1	13	q31.1	84451344	84456528	3.86144	0.000112721	0.00337727	FALSE	TRUE	Trans (>250 kb)			1.53234
ENSG00000143858	SYT2	1	q32.1	202559724	202679545	3.86068	0.000113074	0.00338259	FALSE	TRUE	Trans (>250 kb)			3.62882
ENSG00000066032	CTNNA2	2	p12	79412357	80875905	3.86028	0.000113259	0.00338259	FALSE	TRUE	Trans (>250 kb)			3.8478
ENSG00000227051	C14orf132	14	q32.2	96505661	96560417	3.85742	0.000114592	0.00340984	FALSE	TRUE	Trans (>250 kb)			2.75056
ENSG00000125355	TMEM255A	X	q24	119392505	119445411	3.85483	0.000115808	0.00344156	FALSE	TRUE	Trans (>250 kb)
ENSG00000077279	DCX	X	q23	110537007	110655603	3.85458	0.000115931	0.00344156	FALSE	TRUE	Trans (>250 kb)
ENSG00000187554	TLR5	1	q41	223282748	223316624	3.85412	0.000116147	0.00344156	FALSE	TRUE	Trans (>250 kb)			1.50807
ENSG00000139970	RTN1	14	q23.1	60062694	60337684	3.85211	0.000117102	0.00344156	FALSE	TRUE	Trans (>250 kb)			1.65001
ENSG00000135709	KIAA0513	16	q24.1	85061375	85127836	3.8514	0.000117445	0.00344156	FALSE	TRUE	Trans (>250 kb)			2.19384
ENSG00000176956	LY6H	8	q24.3	144239331	144242128	3.84985	0.00011819	0.00347896	FALSE	TRUE	Trans (>250 kb)			3.11117
ENSG00000167995	BEST1	11	q12.3	61717293	61732987	3.83836	0.000123859	0.00357595	FALSE	TRUE	Trans (>250 kb)			1.94029
ENSG00000159248	GJD2	15	q14	35043233	35047166	3.83629	0.000124909	0.00363208	FALSE	TRUE	Trans (>250 kb)			2.64583
ENSG00000145526	CDH18	5	p14.3	19473060	20575982	3.83357	0.000126297	0.00370892	FALSE	TRUE	Trans (>250 kb)			3.68603
ENSG00000183454	GRIN2A	16	p13.2	9852376	10276611	3.83183	0.000127195	0.00376361	FALSE	TRUE	Trans (>250 kb)			0.814413
ENSG00000187398	LUZP2	11	p14.3	24518516	25104150	3.82761	0.000129396	0.00376361	FALSE	TRUE	Trans (>250 kb)			3.88701
ENSG00000182256	GABRG3	15	q12	27216429	27778373	3.8273	0.000129559	0.00376361	FALSE	TRUE	Trans (>250 kb)			4.81801
ENSG00000160716	CHRNB2	1	q21.3	154540257	154552502	3.81813	0.000134469	0.00384615	FALSE	TRUE	Trans (>250 kb)			1.6709
ENSG00000144749	LRIG1	3	p14.1	66429221	66551687	3.81738	0.000134877	0.00384615	FALSE	TRUE	Trans (>250 kb)			2.95274
ENSG00000229314	ORM1	9	q32	117085336	117088755	3.81727	0.000134935	0.00384615	FALSE	TRUE	Trans (>250 kb)			1.43448
ENSG00000164398	ACSL6	5	q31.1	131142683	131347936	3.81718	0.000134984	0.00384615	FALSE	TRUE	Trans (>250 kb)			1.58644
ENSG00000219438	FAM19A5	22	q13.32	48885272	49246724	3.81695	0.000135114	0.00384615	FALSE	TRUE	Trans (>250 kb)			3.70244
ENSG00000177301	KCNA2	1	p13.3	111136202	111174096	3.81246	0.000137588	0.00389728	FALSE	TRUE	Trans (>250 kb)			0.629079
ENSG00000090539	CHRD	3	q27.1	184097861	184108524	3.81143	0.000138168	0.00389728	FALSE	TRUE	Trans (>250 kb)			2.85163
ENSG00000128594	LRRC4	7	q32.1	127667124	127672160	3.8097	0.000139134	0.00389728	FALSE	TRUE	Trans (>250 kb)			1.09089
ENSG00000166402	TUB	11	p15.4	8040791	8127659	3.80883	0.000139626	0.00389728	FALSE	TRUE	Trans (>250 kb)			4.98785
ENSG00000099954	CECR2	22	q11.1	17840837	18037850	3.80594	0.000141266	0.00389728	FALSE	TRUE	Trans (>250 kb)			3.69163
ENSG00000185565	LSAMP	3	q13.32	115521235	117716095	3.80304	0.000142931	0.0039759	FALSE	TRUE	Trans (>250 kb)			5.45131
ENSG00000175356	SCUBE2	11	p15.4	9041071	9159661	3.80089	0.000144179	0.00401504	FALSE	TRUE	Trans (>250 kb)			0.970662
ENSG00000111052	LIN7A	12	q21.31	81186299	81331704	3.79714	0.000146378	0.00406577	FALSE	TRUE	Trans (>250 kb)			1.06556
ENSG00000204345	CD300LD	17	q25.1	72575504	72588422	3.79678	0.000146587	0.00406577	FALSE	TRUE	Trans (>250 kb)			1.94608
ENSG00000211448	DIO2	14	q31.1	80663873	80854100	3.79273	0.000149003	0.00411504	FALSE	TRUE	Trans (>250 kb)			2.07328
ENSG00000101265	RASSF2	20	p13	4760669	4804291	3.79272	0.000149004	0.00411504	FALSE	TRUE	Trans (>250 kb)			3.62154
ENSG00000183783	KCTD8	4	p13	44175926	44450824	3.79076	0.000150186	0.00411504	FALSE	TRUE	Trans (>250 kb)			2.60271
ENSG00000103313	MEFV	16	p13.3	3292028	3306627	3.78881	0.00015137	0.0041349	FALSE	TRUE	Trans (>250 kb)			1.8916
ENSG00000183779	ZNF703	8	p11.23	37553269	37557537	3.78705	0.000152449	0.0041349	FALSE	TRUE	Trans (>250 kb)			0.413989
ENSG00000102468	HTR2A	13	q14.2	47405685	47471169	3.78402	0.000154314	0.00416667	FALSE	TRUE	Trans (>250 kb)			0.905098
ENSG00000072952	MRVI1	11	p15.3	10594638	10715535	3.77997	0.00015685	0.00421283	FALSE	TRUE	Trans (>250 kb)			1.62136
ENSG00000127527	EPS15L1	19	p13.11	16466050	16582896	3.77904	0.000157437	0.00425036	FALSE	TRUE	Trans (>250 kb)			2.24845
ENSG00000215397	SCRT2	20	p13	642240	656823	3.77644	0.000159086	0.00428365	FALSE	TRUE	Trans (>250 kb)			0.47486
ENSG00000006128	TAC1	7	q21.3	97361220	97369784	3.77631	0.000159169	0.00428365	FALSE	TRUE	Trans (>250 kb)			2.17611
ENSG00000203618	GP1BB	22	q11.21	19710468	19712294	3.7722	0.000161815	0.00433908	FALSE	TRUE	Trans (>250 kb)			3.24022
ENSG00000126217	MCF2L	13	q34	113548692	113754053	3.76736	0.000164984	0.00439545	FALSE	TRUE	Trans (>250 kb)			2.41701
ENSG00000176204	LRRTM4	2	p12	76974845	77820445	3.7666	0.000165486	0.00439545	FALSE	TRUE	Trans (>250 kb)			3.43815
ENSG00000154330	PGM5	9	q21.11	70943224	71145977	3.76398	0.000167232	0.00441301	FALSE	TRUE	Trans (>250 kb)			1.56647
ENSG00000147257	GPC3	X	q26.2	132669773	133119922	3.76393	0.000167266	0.00441301	FALSE	TRUE	Trans (>250 kb)
ENSG00000167434	CA4	17	q23.1	58227297	58248260	3.76351	0.000167544	0.00444288	FALSE	TRUE	Trans (>250 kb)			1.9511
ENSG00000104435	STMN2	8	q21.13	80523049	80578410	3.76273	0.000168066	0.00444288	FALSE	TRUE	Trans (>250 kb)			0.211923
ENSG00000111341	MGP	12	p12.3	15034115	15038860	3.7572	0.000171828	0.00450488	FALSE	TRUE	Trans (>250 kb)			1.08342
ENSG00000108370	RGS9	17	q24.1	63133549	63223821	3.75377	0.000174193	0.00454167	FALSE	TRUE	Trans (>250 kb)			1.35307
ENSG00000177511	ST8SIA3	18	q21.31	55018044	55038962	3.75298	0.000174743	0.00454924	FALSE	TRUE	Trans (>250 kb)			2.26119
ENSG00000108309	RUNDC3A	17	q21.31	42385781	42396039	3.7514	0.000175848	0.00459945	FALSE	TRUE	Trans (>250 kb)			0.898886
ENSG00000145864	GABRB2	5	q34	160715436	160976050	3.73757	0.000185805	0.00477961	FALSE	TRUE	Trans (>250 kb)			0.81861
ENSG00000175084	DES	2	q35	220283099	220291461	3.73633	0.000186726	0.0048011	FALSE	TRUE	Trans (>250 kb)			3.18169
ENSG00000100227	POLDIP3	22	q13.2	42979727	43010968	3.73557	0.000187293	0.0048011	FALSE	TRUE	Trans (>250 kb)			2.85902
ENSG00000147408	CSGALNACT1	8	p21.3	19261672	19615540	3.7336	0.000188765	0.00485675	FALSE	TRUE	Trans (>250 kb)			5.45131
ENSG00000258986	TMEM179	14	q32.33	104941015	105071984	3.73324	0.000189029	0.00485675	FALSE	TRUE	Trans (>250 kb)			1.10071
ENSG00000154478	GPR26	10	q26.13	125425871	125454123	3.73271	0.000189429	0.00485714	FALSE	TRUE	Trans (>250 kb)			1.86957
ENSG00000151025	GPR158	10	p12.1	25463991	25891155	3.71999	0.000199231	0.0049866	FALSE	TRUE	Trans (>250 kb)			2.93368
ENSG00000105520	DKFZP761J1410	19	p13.2	11466062	11476374	3.71529	0.000202974	0.00500666	FALSE	TRUE	Trans (>250 kb)			2.09191
ENSG00000145888	GLRA1	5	q33.1	151202074	151304403	3.71317	0.000204682	0.00505305	FALSE	TRUE	Trans (>250 kb)			2.04004
ENSG00000164106	SCRG1	4	q34.1	174305852	174327531	3.71302	0.000204803	0.00505305	FALSE	TRUE	Trans (>250 kb)			2.00237
ENSG00000185737	NRG3	10	q23.1	83635070	84746935	3.71275	0.000205023	0.00507285	FALSE	TRUE	Trans (>250 kb)			4.81801
ENSG00000157445	CACNA2D3	3	p21.1	54156574	55108584	3.70888	0.000208177	0.00516513	FALSE	TRUE	Trans (>250 kb)			3.89412
ENSG00000172020	GAP43	3	q13.31	115342171	115440337	3.70635	0.000210264	0.00526938	FALSE	TRUE	Trans (>250 kb)			0.729651
ENSG00000109956	B3GAT1	11	q25	134248398	134281812	3.70605	0.000210516	0.00526938	FALSE	TRUE	Trans (>250 kb)			2.28954
ENSG00000162944	RFTN2	2	q33.1	198432948	198540769	3.70596	0.000210588	0.00526938	FALSE	TRUE	Trans (>250 kb)			1.37242
ENSG00000135824	RGS8	1	q25.3	182615239	182653711	3.70499	0.000211399	0.00526938	FALSE	TRUE	Trans (>250 kb)			2.82355
ENSG00000177663	IL17RA	22	q11.1	17565844	17596583	3.70077	0.000214943	0.00535948	FALSE	TRUE	Trans (>250 kb)			1.97963
ENSG00000113721	PDGFRB	5	q32	149493400	149535435	3.70042	0.000215246	0.00535948	FALSE	TRUE	Trans (>250 kb)			0.00733122
ENSG00000095713	CRTAC1	10	q24.2	99624757	99790585	3.70027	0.000215367	0.00536554	FALSE	TRUE	Trans (>250 kb)			1.94442
ENSG00000144119	C1QL2	2	q14.2	119913819	119916465	3.69872	0.000216691	0.00539662	FALSE	TRUE	Trans (>250 kb)			2.89849
ENSG00000171798	KNDC1	10	q26.3	134973951	135039916	3.69801	0.000217293	0.00539662	FALSE	TRUE	Trans (>250 kb)			3.32278
ENSG00000162951	LRRTM1	2	p12	80515483	80531874	3.69797	0.000217328	0.00539662	FALSE	TRUE	Trans (>250 kb)			2.70408
ENSG00000186288	PABPC1L2A	X	q13.2	72297115	72299351	3.69754	0.000217701	0.0054026	FALSE	TRUE	Trans (>250 kb)
ENSG00000250254	PTTG2	4	p14	37962056	37962746	3.69595	0.000219068	0.00542746	FALSE	TRUE	Trans (>250 kb)			1.63409
ENSG00000185942	NKAIN3	8	q12.3	63161150	63912211	3.69261	0.000221961	0.00550388	FALSE	TRUE	Trans (>250 kb)			2.1364
ENSG00000103528	SYT17	16	p12.3	19179293	19279652	3.6906	0.000223723	0.00552835	FALSE	TRUE	Trans (>250 kb)			2.42881
ENSG00000104974	LILRA1	19	q13.42	55105047	55113555	3.68502	0.000228681	0.00556978	FALSE	TRUE	Trans (>250 kb)			2.50202
ENSG00000006071	ABCC8	11	p15.1	17414432	17498449	3.68309	0.000230423	0.00557545	FALSE	TRUE	Trans (>250 kb)			2.79131
ENSG00000157219	HTR5A	7	q36.2	154862034	154877459	3.67614	0.000236794	0.00566709	FALSE	TRUE	Trans (>250 kb)			2.19943
ENSG00000174145	KIAA1239	4	p14	37245842	37451087	3.67531	0.000237564	0.00566709	FALSE	TRUE	Trans (>250 kb)			2.66717
ENSG00000132938	MTUS2	13	q12.3	29598748	30077892	3.67126	0.000241355	0.00572152	FALSE	TRUE	Trans (>250 kb)			3.48076
ENSG00000077274	CAPN6	X	q23	110488331	110513751	3.6679	0.000244549	0.00575567	FALSE	TRUE	Trans (>250 kb)
ENSG00000141433	ADCYAP1	18	p11.32	904944	912173	3.66692	0.000245489	0.00577889	FALSE	TRUE	Trans (>250 kb)			2.07436
ENSG00000144406	UNC80	2	q34	210636717	210864024	3.66512	0.000247222	0.00580928	FALSE	TRUE	Trans (>250 kb)			3.92677
ENSG00000197594	ENPP1	6	q23.2	132129156	132216295	3.66178	0.000250469	0.00588235	FALSE	TRUE	Trans (>250 kb)			3.82325
ENSG00000119973	PRLHR	10	q26.11	120352916	120355160	3.65714	0.000255046	0.00597015	FALSE	TRUE	Trans (>250 kb)			3.86384
ENSG00000107295	SH3GL2	9	p22.2	17579080	17797127	3.65662	0.000255558	0.00597015	FALSE	TRUE	Trans (>250 kb)			3.64905
ENSG00000087365	SF3B2	11	q13.1	65818200	65836779	3.65607	0.000256111	0.00597516	FALSE	TRUE	Trans (>250 kb)			1.25514
ENSG00000188000	OR7D2	19	p13.2	9296279	9299493	3.65274	0.000259455	0.00608426	FALSE	TRUE	Trans (>250 kb)			0.524559
ENSG00000105695	MAG	19	q13.12	35783028	35804707	3.64948	0.000262773	0.00609489	FALSE	TRUE	Trans (>250 kb)			2.88216
ENSG00000166006	KCNC2	12	q21.1	75433857	75603648	3.64587	0.00026649	0.00609489	FALSE	TRUE	Trans (>250 kb)			2.56395
ENSG00000050030	KIAA2022	X	q13.3	73952684	74145282	3.64499	0.000267397	0.00609489	FALSE	TRUE	Trans (>250 kb)
ENSG00000101489	CELF4	18	q12.2	34823010	35146000	3.64385	0.000268586	0.00609489	FALSE	TRUE	Trans (>250 kb)			4.27759
ENSG00000106018	VIPR2	7	q36.3	158820866	158937649	3.64379	0.000268652	0.00609489	FALSE	TRUE	Trans (>250 kb)			1.09659
ENSG00000105088	OLFM2	19	p13.2	9964394	10047228	3.64191	0.000270622	0.00610843	FALSE	TRUE	Trans (>250 kb)			2.1401
ENSG00000070808	CAMK2A	5	q32	149599054	149669854	3.64039	0.000272231	0.00610843	FALSE	TRUE	Trans (>250 kb)			1.57421
ENSG00000107518	ATRNL1	10	q25.3	116853124	117708503	3.63994	0.000272706	0.00610843	FALSE	TRUE	Trans (>250 kb)			0.337717
ENSG00000146352	CLVS2	6	q22.31	123317116	123394072	3.63893	0.000273769	0.00616125	FALSE	TRUE	Trans (>250 kb)			2.92454
ENSG00000163285	GABRG1	4	p12	46037786	46126098	3.63238	0.000280821	0.00627851	FALSE	TRUE	Trans (>250 kb)			1.91225
ENSG00000074211	PPP2R2C	4	p16.1	6322305	6565327	3.62596	0.00028789	0.00638197	FALSE	TRUE	Trans (>250 kb)			3.75016
ENSG00000136842	TMOD1	9	q22.33	100263462	100364030	3.62554	0.000288356	0.00638197	FALSE	TRUE	Trans (>250 kb)			2.60643
ENSG00000170345	FOS	14	q24.3	75745477	75748933	3.62467	0.00028933	0.00638197	FALSE	TRUE	Trans (>250 kb)			1.97697
ENSG00000116299	KIAA1324	1	p13.3	109656301	109749401	3.62394	0.000290151	0.00638197	FALSE	TRUE	Trans (>250 kb)			3.63238
ENSG00000243244	STON1	2	p16.3	48756522	48826025	3.62377	0.000290336	0.00638197	FALSE	TRUE	Trans (>250 kb)			2.63761
ENSG00000221869	CEBPD	8	q11.21	48649471	48651648	3.61938	0.00029531	0.00646989	FALSE	TRUE	Trans (>250 kb)			0.803981
ENSG00000228278	ORM2	9	q32	117092149	117095532	3.61825	0.000296598	0.00649412	FALSE	TRUE	Trans (>250 kb)			0.894391
ENSG00000162873	KLHDC8A	1	q32.1	205305220	205326218	3.61812	0.000296755	0.00649412	FALSE	TRUE	Trans (>250 kb)			3.32136
ENSG00000108947	EFNB3	17	p13.1	7608520	7614696	3.61672	0.000298358	0.00650235	FALSE	TRUE	Trans (>250 kb)			0.0948203
ENSG00000144229	THSD7B	2	q22.1	137523115	138435287	3.61443	0.000301007	0.0065808	FALSE	TRUE	Trans (>250 kb)			4.59407
ENSG00000108878	CACNG1	17	q24.2	65040706	65052909	3.61102	0.000304999	0.00659674	FALSE	TRUE	Trans (>250 kb)			1.66637
ENSG00000067560	RHOA	3	p21.31	49396578	49450431	3.61048	0.000305635	0.0066007	FALSE	TRUE	Trans (>250 kb)			1.31941
ENSG00000180447	GAS1	9	q21.33	89559279	89562104	3.60963	0.000306633	0.00661628	FALSE	TRUE	Trans (>250 kb)			1.38441
ENSG00000128383	APOBEC3A	22	q13.1	39348746	39359188	3.6092	0.000307145	0.00662021	FALSE	TRUE	Trans (>250 kb)			0.370542
ENSG00000266964	FXYD1	19	q13.12	35629712	35634013	3.60608	0.000310861	0.00672811	FALSE	TRUE	Trans (>250 kb)			3.19338
ENSG00000112584	FAM120B	6	q27	170599791	170716153	3.60499	0.000312167	0.00672811	FALSE	TRUE	Trans (>250 kb)			2.39438
ENSG00000161944	ASGR2	17	p13.1	7004641	7019019	3.60475	0.000312454	0.00672811	FALSE	TRUE	Trans (>250 kb)			0.754907
ENSG00000175489	LRRC25	19	p13.11	18501954	18508427	3.60465	0.000312576	0.00672811	FALSE	TRUE	Trans (>250 kb)			3.57261
ENSG00000150551	LYPD1	2	q21.2	133402426	133429152	3.60419	0.000313131	0.00672811	FALSE	TRUE	Trans (>250 kb)			1.08005
ENSG00000124212	PTGIS	20	q13.13	48120411	48184683	3.59915	0.00031926	0.0068379	FALSE	TRUE	Trans (>250 kb)			2.52261
ENSG00000204851	PNMAL2	19	q13.32	46990163	46999755	3.59744	0.000321363	0.0068451	FALSE	TRUE	Trans (>250 kb)			0.0376672
ENSG00000119147	C2orf40	2	q12.2	106679702	106694615	3.59394	0.000325714	0.00687855	FALSE	TRUE	Trans (>250 kb)			2.13886
ENSG00000185352	HS6ST3	13	q32.1	96743093	97485671	3.59315	0.000326709	0.00687855	FALSE	TRUE	Trans (>250 kb)			1.65492
ENSG00000169006	NTSR2	2	p25.1	11798304	11810290	3.58882	0.000332181	0.00696833	FALSE	TRUE	Trans (>250 kb)			3.58579
ENSG00000143847	PPFIA4	1	q32.1	202995626	203047868	3.58144	0.000341709	0.00712375	FALSE	TRUE	Trans (>250 kb)			2.46376
ENSG00000213578	CPLX3	15	q24.1	75118888	75124141	3.57894	0.000344993	0.00712375	FALSE	TRUE	Trans (>250 kb)			2.60643
ENSG00000006116	CACNG3	16	p12.1	24266874	24374122	3.5783	0.000345833	0.00712375	FALSE	TRUE	Trans (>250 kb)			0.511089
ENSG00000188176	SMTNL2	17	p13.2	4487294	4511614	3.57662	0.000348066	0.00712695	FALSE	TRUE	Trans (>250 kb)			2.17879
ENSG00000157005	SST	3	q27.3	187386694	187388187	3.57414	0.000351381	0.00719201	FALSE	TRUE	Trans (>250 kb)			2.85902
ENSG00000177234	C10orf85	10	q26.12	122357721	122359629	3.57183	0.000354499	0.00720442	FALSE	TRUE	Trans (>250 kb)			1.04652
ENSG00000170370	EMX2	10	q26.11	119301955	119309056	3.56441	0.00036468	0.00738699	FALSE	TRUE	Trans (>250 kb)			1.73556
ENSG00000197322	C17orf102	17	q12	32901142	32906388	3.56114	0.000369253	0.00744262	FALSE	TRUE	Trans (>250 kb)			1.69888
ENSG00000197702	PARVA	11	p15.3	12398732	12552348	3.55948	0.000371588	0.00744262	FALSE	TRUE	Trans (>250 kb)			3.22016
ENSG00000100346	CACNA1I	22	q13.1	39966758	40085742	3.55719	0.000374849	0.00744262	FALSE	TRUE	Trans (>250 kb)			1.7123
ENSG00000167619	TMEM145	19	q13.2	42817477	42829214	3.55705	0.000375046	0.00744262	FALSE	TRUE	Trans (>250 kb)			5.37357
ENSG00000112562	SMOC2	6	q27	168841831	169073984	3.55659	0.000375705	0.00744262	FALSE	TRUE	Trans (>250 kb)			3.39619
ENSG00000130287	NCAN	19	p13.11	19322782	19363042	3.55612	0.000376369	0.00748908	FALSE	TRUE	Trans (>250 kb)			3.84812
ENSG00000107282	APBA1	9	q21.12	72042446	72287222	3.5467	0.000390088	0.0076	FALSE	TRUE	Trans (>250 kb)			2.25797
ENSG00000075035	WSCD2	12	q23.3	108523248	108644314	3.54572	0.000391544	0.00760776	FALSE	TRUE	Trans (>250 kb)			1.98141
ENSG00000129682	FGF13	X	q27.1	137713735	138304939	3.53865	0.000402177	0.00785256	FALSE	TRUE	Trans (>250 kb)
ENSG00000011677	GABRA3	X	q28	151334706	151619830	3.53862	0.000402226	0.00785256	FALSE	TRUE	Trans (>250 kb)
ENSG00000145087	STXBP5L	3	q13.33	120626919	121143608	3.5377	0.000403626	0.00788913	FALSE	TRUE	Trans (>250 kb)			0.79966
ENSG00000204103	MAFB	20	q12	39314488	39317880	3.53762	0.000403747	0.00788913	FALSE	TRUE	Trans (>250 kb)			2.99441
ENSG00000144847	IGSF11	3	q13.32	118619404	118864915	3.53608	0.000406105	0.00791489	FALSE	TRUE	Trans (>250 kb)			1.4526
ENSG00000006740	ARHGAP44	17	p12	12692856	12894960	3.53426	0.000408919	0.0079915	FALSE	TRUE	Trans (>250 kb)			2.14508
ENSG00000165621	OXGR1	13	q32.1	97637973	97646984	3.53053	0.000414722	0.00809926	FALSE	TRUE	Trans (>250 kb)			1.41648
ENSG00000165424	ZCCHC24	10	q22.3	81142081	81205383	3.52939	0.000416512	0.00811777	FALSE	TRUE	Trans (>250 kb)			4.7127
ENSG00000154928	EPHB1	3	q22.2	134316643	134979309	3.52904	0.000417063	0.00811777	FALSE	TRUE	Trans (>250 kb)			4.79215
ENSG00000080166	DCT	13	q32.1	95089558	95131936	3.52818	0.000418425	0.00811777	FALSE	TRUE	Trans (>250 kb)			2.77328
ENSG00000114853	ZBTB47	3	p22.1	42695176	42709072	3.52809	0.000418576	0.00811777	FALSE	TRUE	Trans (>250 kb)			1.11273
ENSG00000168959	GRM5	11	q14.3	88237744	88799113	3.52721	0.000419957	0.00811975	FALSE	TRUE	Trans (>250 kb)			2.97293
ENSG00000155816	FMN2	1	q43	240177648	240638489	3.52677	0.000420669	0.00814465	FALSE	TRUE	Trans (>250 kb)			1.74467
ENSG00000160961	ZNF333	19	p13.12	14800613	14844558	3.523	0.00042669	0.00825678	FALSE	TRUE	Trans (>250 kb)			2.27597
ENSG00000165966	PDZRN4	12	q12	41582250	41968392	3.51854	0.000433925	0.00830228	FALSE	TRUE	Trans (>250 kb)			2.04307
ENSG00000100146	SOX10	22	q13.1	38366693	38383429	3.51809	0.000434664	0.00830228	FALSE	TRUE	Trans (>250 kb)			2.82355
ENSG00000120088	CRHR1	17	q21.31	43699267	43913194	3.51751	0.000435613	0.00830228	FALSE	TRUE	Trans (>250 kb)			2.9835
ENSG00000140092	FBLN5	14	q32.12	92335756	92414331	3.51733	0.000435908	0.00830228	FALSE	TRUE	Trans (>250 kb)			1.69203
ENSG00000134014	ELP3	8	p21.1	27947190	28048673	3.51723	0.000436074	0.00830228	FALSE	TRUE	Trans (>250 kb)			2.88216
ENSG00000150625	GPM6A	4	q34.2	176554085	176923815	3.5172	0.000436131	0.00830228	FALSE	TRUE	Trans (>250 kb)			1.9877
ENSG00000273259	RP11-986E7.7	14	q32.13	95058395	95090983	3.51603	0.000438052	0.00830753	FALSE	TRUE	Trans (>250 kb)			2.66281
ENSG00000095777	MYO3A	10	p12.1	26223196	26501456	3.51334	0.000442513	0.00837281	FALSE	TRUE	Trans (>250 kb)			1.5112
ENSG00000168079	SCARA5	8	p21.1	27727399	27850244	3.51306	0.000442973	0.00837449	FALSE	TRUE	Trans (>250 kb)			2.79131
ENSG00000136859	ANGPTL2	9	q33.3	129849611	129885162	3.50964	0.000448712	0.00844103	FALSE	TRUE	Trans (>250 kb)			1.05983
ENSG00000185739	SRL	16	p13.3	4239375	4292081	3.50902	0.000449762	0.00847336	FALSE	TRUE	Trans (>250 kb)			2.32921
ENSG00000152932	RAB3C	5	q11.2	57878048	58155213	3.5015	0.000462653	0.00864235	FALSE	TRUE	Trans (>250 kb)			1.07489
ENSG00000181195	PENK	8	q12.1	57349233	57359293	3.49999	0.000465278	0.00864235	FALSE	TRUE	Trans (>250 kb)			3.42219
ENSG00000157851	DPYSL5	2	p23.3	27070615	27173219	3.49955	0.000466036	0.00865385	FALSE	TRUE	Trans (>250 kb)			1.3099
ENSG00000167778	SPRYD3	12	q13.13	53458388	53473204	3.49908	0.000466867	0.00867543	FALSE	TRUE	Trans (>250 kb)			0.712101
ENSG00000133958	UNC79	14	q32.12	93799565	94174222	3.49592	0.000472426	0.00876258	FALSE	TRUE	Trans (>250 kb)			0.675277
ENSG00000101134	DOK5	20	q13.2	53092136	53267710	3.49564	0.000472931	0.00876258	FALSE	TRUE	Trans (>250 kb)			1.48014
ENSG00000163431	LMOD1	1	q32.1	201865580	201915715	3.49333	0.000477041	0.00880762	FALSE	TRUE	Trans (>250 kb)			3.75644
ENSG00000185518	SV2B	15	q26.1	91643180	91844539	3.49132	0.000480642	0.0089011	FALSE	TRUE	Trans (>250 kb)			1.78143
ENSG00000040731	CDH10	5	p14.1	24487209	24645087	3.49079	0.000481591	0.0089022	FALSE	TRUE	Trans (>250 kb)			1.26847
ENSG00000146966	DENND2A	7	q34	140218220	140373793	3.49021	0.000482644	0.00891434	FALSE	TRUE	Trans (>250 kb)			3.85759
ENSG00000047617	ANO2	12	p13.31	5641035	6055398	3.48917	0.000484525	0.00895522	FALSE	TRUE	Trans (>250 kb)			4.99488
ENSG00000181963	OR52K2	11	p15.4	4470525	4471591	3.48411	0.000493776	0.00908103	FALSE	TRUE	Trans (>250 kb)			2.32545
ENSG00000131042	LILRB2	19	q13.42	54777675	54785039	3.48297	0.000495887	0.00911155	FALSE	TRUE	Trans (>250 kb)			3.90806
ENSG00000010810	FYN	6	q21	111981535	112194655	3.48257	0.000496624	0.00913215	FALSE	TRUE	139329	rs11751547	2.67438e-08	5.76766
ENSG00000128253	RFPL2	22	q12.3	32586422	32600718	3.48193	0.000497811	0.00916256	FALSE	TRUE	Trans (>250 kb)			1.66286
ENSG00000163630	SYNPR	3	p14.2	63213991	63602597	3.4785	0.000504229	0.0092051	FALSE	TRUE	Trans (>250 kb)			0.711455
ENSG00000100321	SYNGR1	22	q13.1	39745930	39781593	3.47785	0.000505457	0.00921569	FALSE	TRUE	Trans (>250 kb)			1.96473
ENSG00000229183	PGA4	11	q12.2	60989688	61018929	3.47742	0.000506269	0.00922625	FALSE	TRUE	Trans (>250 kb)			0.847691
ENSG00000152377	SPOCK1	5	q31.2	136310987	136934068	3.4752	0.000510474	0.00928571	FALSE	TRUE	Trans (>250 kb)			3.92607
ENSG00000100505	TRIM9	14	q22.1	51441980	51562779	3.47474	0.000511347	0.00929619	FALSE	TRUE	Trans (>250 kb)			4.46193
ENSG00000139915	MDGA2	14	q21.3	47308826	48144157	3.47394	0.000512872	0.00935547	FALSE	TRUE	Trans (>250 kb)			3.76885
ENSG00000116194	ANGPTL1	1	q25.2	178818840	178840187	3.47098	0.000518566	0.0094347	FALSE	TRUE	Trans (>250 kb)			4.77226
ENSG00000143226	FCGR2A	1	q23.3	161475220	161493803	3.47015	0.00052016	0.00946446	FALSE	TRUE	Trans (>250 kb)			1.22089
ENSG00000141837	CACNA1A	19	p13.2	13317256	13734804	3.46751	0.000525306	0.00956268	FALSE	TRUE	Trans (>250 kb)			4.47493
ENSG00000157766	ACAN	15	q26.1	89346674	89418585	3.46695	0.000526404	0.00956311	FALSE	TRUE	Trans (>250 kb)			2.29474
ENSG00000111799	COL12A1	6	q14.1	75794042	75915767	3.46649	0.0005273	0.00957323	FALSE	TRUE	Trans (>250 kb)			0.860686
ENSG00000131459	GFPT2	5	q35.3	179727690	179780387	3.46264	0.000534913	0.00965318	FALSE	TRUE	Trans (>250 kb)			1.23662
ENSG00000184708	EIF4ENIF1	22	q12.2	31832963	31892094	3.46238	0.000535426	0.00965318	FALSE	TRUE	Trans (>250 kb)			3.05511
ENSG00000118160	SLC8A2	19	q13.32	47931274	47975425	3.46089	0.000538398	0.00966346	FALSE	TRUE	Trans (>250 kb)			0.557344
ENSG00000184388	PABPC1L2B	X	q13.2	72223352	72225551	3.45967	0.000540842	0.00966378	FALSE	TRUE	Trans (>250 kb)
ENSG00000070182	SPTB	14	q23.3	65213002	65346601	3.45863	0.000542935	0.0096929	FALSE	TRUE	Trans (>250 kb)			0.995243
ENSG00000101542	CDH20	18	q21.33	59000815	59223006	3.45808	0.000544049	0.00969319	FALSE	TRUE	Trans (>250 kb)			4.07637
ENSG00000102003	SYP	X	p11.23	49044269	49056718	3.45532	0.000549645	0.00978074	FALSE	TRUE	Trans (>250 kb)
ENSG00000139364	TMEM132B	12	q24.31	125671382	126146917	3.45461	0.00055109	0.00979068	FALSE	TRUE	Trans (>250 kb)			4.05846
ENSG00000139055	ERP27	12	p12.3	15066969	15092016	3.4529	0.000554591	0.00983902	FALSE	TRUE	Trans (>250 kb)			2.76746
ENSG00000153012	LGI2	4	p15.2	25000469	25032501	3.4479	0.000564954	0.00990584	FALSE	TRUE	Trans (>250 kb)			3.8175
ENSG00000170091	NSG2	5	q35.2	173472607	173670504	3.44739	0.000566031	0.00990584	FALSE	TRUE	Trans (>250 kb)			3.836
ENSG00000139220	PPFIA2	12	q21.31	81652045	82153332	3.44718	0.000566477	0.00990584	FALSE	TRUE	Trans (>250 kb)			4.99036
ENSG00000159167	STC1	8	p21.2	23699428	23712320	3.44087	0.000579852	0.0102162	FALSE	TRUE	Trans (>250 kb)			2.83731
ENSG00000223802	CERS1	19	p13.11	18979361	19007536	3.44026	0.000581145	0.0102249	FALSE	TRUE	Trans (>250 kb)			2.13517
ENSG00000163792	TCF23	2	p23.3	27371872	27376378	3.43934	0.000583138	0.0102249	FALSE	TRUE	Trans (>250 kb)			3.86387
ENSG00000124772	CPNE5	6	p21.2	36708552	36807778	3.43725	0.000587651	0.0102617	FALSE	TRUE	Trans (>250 kb)			3.20162
ENSG00000183741	CBX6	22	q13.1	39257455	39268319	3.43561	0.000591211	0.0103078	FALSE	TRUE	206027	rs5750654	3.39844e-08	1.1682
ENSG00000158859	ADAMTS4	1	q23.3	161154098	161168846	3.43473	0.000593148	0.0103262	FALSE	TRUE	Trans (>250 kb)			0.285485
ENSG00000149926	FAM57B	16	p11.2	30035748	30064299	3.43346	0.000595933	0.0103724	FALSE	TRUE	Trans (>250 kb)			1.6564
ENSG00000175785	PRIMA1	14	q32.12	94184644	94254827	3.43257	0.000597898	0.0104275	FALSE	TRUE	Trans (>250 kb)			3.1747
ENSG00000164588	HCN1	5	p12	45259349	45696253	3.42905	0.000605702	0.010518	FALSE	TRUE	Trans (>250 kb)			0.653089
ENSG00000164742	ADCY1	7	p12.3	45613739	45762715	3.42826	0.000607456	0.0105268	FALSE	TRUE	Trans (>250 kb)			4.10629
ENSG00000127241	MASP1	3	q27.3	186935942	187009810	3.4261	0.000612304	0.0106342	FALSE	TRUE	Trans (>250 kb)			2.9835
ENSG00000169783	LINGO1	15	q24.3	77905369	78113242	3.42543	0.000613819	0.0106342	FALSE	TRUE	Trans (>250 kb)			1.52669
ENSG00000102924	CBLN1	16	q12.1	49311828	49315742	3.42346	0.000618293	0.0106697	FALSE	TRUE	Trans (>250 kb)			0.256104
ENSG00000188783	PRELP	1	q32.1	203444956	203460480	3.42302	0.000619291	0.0106783	FALSE	TRUE	Trans (>250 kb)			0.628774
ENSG00000152969	JAKMIP1	4	p16.1	6027926	6202318	3.42212	0.000621357	0.0106856	FALSE	TRUE	Trans (>250 kb)			3.58579
ENSG00000126733	DACH2	X	q21.2	85403462	86087607	3.42208	0.00062143	0.0106856	FALSE	TRUE	Trans (>250 kb)
ENSG00000189127	ANKRD34B	5	q14.1	79852574	79866307	3.41721	0.00063266	0.0108826	FALSE	TRUE	Trans (>250 kb)			3.66843
ENSG00000152208	GRID2	4	q22.1	93225550	94695707	3.41682	0.00063358	0.0108826	FALSE	TRUE	Trans (>250 kb)			3.28391
ENSG00000256713	PGA5	11	q12.2	61008514	61018920	3.41612	0.000635209	0.0109058	FALSE	TRUE	Trans (>250 kb)			0.761421
ENSG00000174740	PABPC5	X	q21.31	90689594	90693583	3.41574	0.000636097	0.0109058	FALSE	TRUE	Trans (>250 kb)
ENSG00000188488	SERPINA5	14	q32.13	95027779	95059457	3.41517	0.000637433	0.0109058	FALSE	TRUE	Trans (>250 kb)			1.80648
ENSG00000178035	IMPDH2	3	p21.31	49061758	49066841	3.41207	0.000644727	0.0109567	FALSE	TRUE	Trans (>250 kb)			1.4063
ENSG00000077080	ACTL6B	7	q22.1	100240720	100254084	3.41159	0.000645854	0.0109739	FALSE	TRUE	Trans (>250 kb)			0.945477
ENSG00000171189	GRIK1	21	q21.3	30909254	31312351	3.40881	0.000652474	0.0110692	FALSE	TRUE	Trans (>250 kb)			1.95448
ENSG00000092051	JPH4	14	q11.2	24037244	24048009	3.40734	0.000656005	0.0111201	FALSE	TRUE	Trans (>250 kb)			0.70646
ENSG00000177519	RPRM	2	q23.3	154333852	154335322	3.40722	0.000656288	0.0111201	FALSE	TRUE	Trans (>250 kb)			2.06265
ENSG00000205929	C21orf62	21	q22.11	34162985	34186053	3.4065	0.000658027	0.0111201	FALSE	TRUE	Trans (>250 kb)			0.189929
ENSG00000126785	RHOJ	14	q23.2	63670832	63759937	3.40582	0.000659645	0.011128	FALSE	TRUE	Trans (>250 kb)			2.94308
ENSG00000100353	EIF3D	22	q12.3	36906897	36925483	3.40162	0.000669876	0.011269	FALSE	TRUE	Trans (>250 kb)			2.76746
ENSG00000139910	NOVA1	14	q12	26912299	27066960	3.40099	0.00067143	0.0112857	FALSE	TRUE	Trans (>250 kb)			0.402411
ENSG00000124493	GRM4	6	p21.31	33989628	34123399	3.40033	0.000673036	0.0113024	FALSE	TRUE	Trans (>250 kb)			2.79131
ENSG00000106772	PRUNE2	9	q21.2	79226292	79521003	3.39874	0.000676959	0.0113802	FALSE	TRUE	Trans (>250 kb)			3.68767
ENSG00000184156	KCNQ3	8	q24.22	133133108	133493200	3.39827	0.00067814	0.0113968	FALSE	TRUE	0	rs2469616	3.14723e-08	6.25073
ENSG00000102445	KIAA0226L	13	q14.13	46916139	47012325	3.3952	0.000685773	0.0115133	FALSE	TRUE	Trans (>250 kb)			0.0389213
ENSG00000112964	GHR	5	p13.1	42423879	42721979	3.39479	0.000686802	0.0115283	FALSE	TRUE	Trans (>250 kb)			3.75269
ENSG00000099308	MAST3	19	p13.11	18208603	18262502	3.39303	0.000691248	0.0115947	FALSE	TRUE	Trans (>250 kb)			0.278704
ENSG00000119283	TRIM67	1	q42.2	231297858	231357302	3.39303	0.000691249	0.0115947	FALSE	TRUE	Trans (>250 kb)			2.4385
ENSG00000198597	ZNF536	19	q12	30719197	31204445	3.39185	0.000694234	0.0116344	FALSE	TRUE	Trans (>250 kb)			3.68603
ENSG00000110436	SLC1A2	11	p13	35272753	35441610	3.39183	0.000694283	0.0116344	FALSE	TRUE	Trans (>250 kb)			2.42405
ENSG00000228804	RP11-211G3.3	3	q27.3	187420101	187451637	3.39049	0.000697676	0.0116681	FALSE	TRUE	Trans (>250 kb)			2.31436
ENSG00000084710	EFR3B	2	p23.3	25264999	25378243	3.39016	0.000698517	0.0116827	FALSE	TRUE	Trans (>250 kb)			1.71721
ENSG00000165633	VSTM4	10	q11.23	50222290	50323554	3.38848	0.000702806	0.0117118	FALSE	TRUE	Trans (>250 kb)			0.553396
ENSG00000104213	PDGFRL	8	p22	17433942	17501580	3.38684	0.000707027	0.0117406	FALSE	TRUE	Trans (>250 kb)			2.96268
ENSG00000235478	AC006946.15	22	q11.1	17602476	17612994	3.38506	0.00071164	0.0118087	FALSE	TRUE	Trans (>250 kb)			1.40361
ENSG00000146674	IGFBP3	7	p12.3	45951949	45961473	3.38356	0.000715538	0.011882	FALSE	TRUE	Trans (>250 kb)			5.03019
ENSG00000130035	GALNT8	12	p13.32	4829507	4960277	3.38248	0.000718346	0.0118977	FALSE	TRUE	Trans (>250 kb)			4.16689
ENSG00000145920	CPLX2	5	q35.2	175223313	175311023	3.38121	0.000721671	0.0119291	FALSE	TRUE	Trans (>250 kb)			2.66281
ENSG00000166736	HTR3A	11	q23.2	113845603	113861035	3.37995	0.000724989	0.0119845	FALSE	TRUE	Trans (>250 kb)			2.56395
ENSG00000109819	PPARGC1A	4	p15.2	23756664	23905712	3.37988	0.000725187	0.0119845	FALSE	TRUE	Trans (>250 kb)			3.66537
ENSG00000104112	SCG3	15	q21.2	51973550	52013223	3.37966	0.000725751	0.0119845	FALSE	TRUE	Trans (>250 kb)			0.245758
ENSG00000117643	MAN1C1	1	p36.11	25943959	26112698	3.37918	0.00072703	0.0119897	FALSE	TRUE	Trans (>250 kb)			0.000563935
ENSG00000166407	LMO1	11	p15.4	8245851	8290263	3.37547	0.000736895	0.0121515	FALSE	TRUE	Trans (>250 kb)			2.38783
ENSG00000159409	CELF3	1	q21.3	151674880	151689290	3.37295	0.000743682	0.012191	FALSE	TRUE	Trans (>250 kb)			3.97737
ENSG00000115486	GGCX	2	p11.2	85771846	85788670	3.37222	0.000745661	0.012191	FALSE	TRUE	Trans (>250 kb)			2.31254
ENSG00000163531	NFASC	1	q32.1	204797779	204991950	3.37078	0.000749548	0.012191	FALSE	TRUE	Trans (>250 kb)			3.83931
ENSG00000004799	PDK4	7	q21.3	95212811	95225803	3.37057	0.000750119	0.012191	FALSE	TRUE	Trans (>250 kb)			2.06476
ENSG00000070371	CLTCL1	22	q11.21	19166986	19279239	3.36814	0.000756759	0.0122534	FALSE	TRUE	Trans (>250 kb)			5.37545
ENSG00000182348	ZNF804B	7	q21.13	88388682	88966346	3.36703	0.000759818	0.0122823	FALSE	TRUE	Trans (>250 kb)			3.44751
ENSG00000091513	TF	3	q22.1	133464800	133497850	3.3666	0.000760998	0.0122823	FALSE	TRUE	Trans (>250 kb)			1.58821
ENSG00000133937	GSC	14	q32.13	95234553	95236562	3.36656	0.000761128	0.0122823	FALSE	TRUE	Trans (>250 kb)			1.75803
ENSG00000154975	CA10	17	q22	49707674	50237377	3.36573	0.000763423	0.0122823	FALSE	TRUE	Trans (>250 kb)			4.32918
ENSG00000136026	CKAP4	12	q23.3	106631655	106698057	3.36116	0.000776145	0.0124158	FALSE	TRUE	Trans (>250 kb)			4.35974
ENSG00000123360	PDE1B	12	q13.2	54943134	54973023	3.36082	0.000777127	0.0124161	FALSE	TRUE	Trans (>250 kb)			1.89763
ENSG00000117600	LPPR4	1	p21.2	99729509	99775146	3.36027	0.000778667	0.0124161	FALSE	TRUE	Trans (>250 kb)			1.44544
ENSG00000171724	VAT1L	16	q23.1	77822427	78014004	3.35955	0.000780686	0.0124456	FALSE	TRUE	Trans (>250 kb)			4.13711
ENSG00000116774	OLFML3	1	p13.2	114522063	114524876	3.35953	0.000780755	0.0124456	FALSE	TRUE	Trans (>250 kb)			1.28261
ENSG00000176294	OR4N2	14	q11.2	20187174	20296531	3.35836	0.000784052	0.0125063	FALSE	TRUE	Trans (>250 kb)
ENSG00000204961	PCDHA9	5	q31.3	140227048	140391929	3.3572	0.00078735	0.0125271	FALSE	TRUE	Trans (>250 kb)			1.6209
ENSG00000174948	GPR149	3	q25.2	154055461	154147504	3.35622	0.000790165	0.0125312	FALSE	TRUE	Trans (>250 kb)			2.26281
ENSG00000196542	SPTSSB	3	q26.1	161062580	161090668	3.35039	0.000806964	0.012692	FALSE	TRUE	Trans (>250 kb)			1.7957
ENSG00000107562	CXCL12	10	q11.21	44793038	44881941	3.34959	0.000809313	0.01271	FALSE	TRUE	Trans (>250 kb)			6.38405
ENSG00000186479	RGS7BP	5	q12.3	63802084	63908139	3.34799	0.000813989	0.0127176	FALSE	TRUE	Trans (>250 kb)			2.1364
ENSG00000166546	BEAN1	16	q21	66461200	66527432	3.34626	0.000819101	0.0127518	FALSE	TRUE	Trans (>250 kb)			0.027511
ENSG00000144711	IQSEC1	3	p25.2	12938719	13114617	3.34617	0.000819375	0.0127518	FALSE	TRUE	Trans (>250 kb)			2.31619
ENSG00000257950	P2RX5-TAX1BP3	17	p13.2	3566357	3599488	3.34546	0.000821465	0.0127518	FALSE	TRUE	Trans (>250 kb)			1.59265
ENSG00000184009	ACTG1	17	q25.3	79476997	79490873	3.34434	0.000824784	0.0127987	FALSE	TRUE	Trans (>250 kb)			3.98069
ENSG00000128285	MCHR1	22	q13.2	41074754	41078818	3.34143	0.000833482	0.0129739	FALSE	TRUE	Trans (>250 kb)			0.878796
ENSG00000100249	C22orf31	22	q12.1	29454660	29457832	3.34033	0.000836787	0.0130449	FALSE	TRUE	Trans (>250 kb)			1.19362
ENSG00000150893	FREM2	13	q13.3	39261266	39460074	3.33874	0.0008416	0.0130675	FALSE	TRUE	Trans (>250 kb)			1.88936
ENSG00000125820	NKX2-2	20	p11.22	21491648	21494664	3.33854	0.000842211	0.0130675	FALSE	TRUE	Trans (>250 kb)			1.41478
ENSG00000143603	KCNN3	1	q21.3	154669931	154842756	3.33556	0.000851275	0.0131387	FALSE	TRUE	Trans (>250 kb)			4.22671
ENSG00000002746	HECW1	7	p14.1	43152198	43605600	3.33245	0.000860855	0.0132255	FALSE	TRUE	Trans (>250 kb)			1.86384
ENSG00000128596	CCDC136	7	q32.1	128430811	128462186	3.32974	0.000869264	0.0132876	FALSE	TRUE	Trans (>250 kb)			1.879
ENSG00000156475	PPP2R2B	5	q32	145967936	146464347	3.32905	0.00087143	0.0133333	FALSE	TRUE	Trans (>250 kb)			5.05251
ENSG00000154736	ADAMTS5	21	q21.3	28290231	28338832	3.32631	0.000880028	0.0134811	FALSE	TRUE	Trans (>250 kb)			3.44577
ENSG00000198756	COLGALT2	1	q25.3	183898796	184006863	3.32601	0.000880975	0.0134811	FALSE	TRUE	Trans (>250 kb)			2.51365
ENSG00000134532	SOX5	12	p12.1	23682440	24103966	3.32517	0.000883658	0.0135398	FALSE	TRUE	Trans (>250 kb)			5.45131
ENSG00000134121	CHL1	3	p26.3	238279	451090	3.32461	0.00088542	0.0135611	FALSE	TRUE	Trans (>250 kb)			3.83645
ENSG00000140600	SH3GL3	15	q25.2	84115980	84287495	3.32371	0.000888297	0.0135743	FALSE	TRUE	Trans (>250 kb)			0.51166
ENSG00000220008	LINGO3	19	p13.3	2289774	2308156	3.32348	0.000889008	0.0135875	FALSE	TRUE	Trans (>250 kb)			3.28359
ENSG00000180871	CXCR2	2	q35	218990012	219001976	3.3202	0.000899543	0.013712	FALSE	TRUE	Trans (>250 kb)			1.16845
ENSG00000144619	CNTN4	3	p26.3	2140497	3099645	3.31851	0.000904992	0.0137211	FALSE	TRUE	Trans (>250 kb)			4.75854
ENSG00000139200	PIANP	12	p13.31	6802958	6809966	3.31817	0.000906081	0.0137211	FALSE	TRUE	Trans (>250 kb)			2.25637
ENSG00000166448	TMEM130	7	q22.1	98444111	98468394	3.31701	0.000909869	0.0137739	FALSE	TRUE	Trans (>250 kb)			1.6704
ENSG00000170074	FAM153A	5	q35.3	177134982	177210399	3.31621	0.000912466	0.0137947	FALSE	TRUE	Trans (>250 kb)			0.734894
ENSG00000181982	CCDC149	4	p15.2	24807739	24981826	3.31338	0.000921764	0.0138462	FALSE	TRUE	Trans (>250 kb)			3.88971
ENSG00000261115	TMEM178B	7	q34	140774032	141180180	3.31242	0.000924936	0.0138468	FALSE	TRUE	Trans (>250 kb)			2.44343
ENSG00000115361	ACADL	2	q34	211052663	211090215	3.30925	0.000935471	0.0139213	FALSE	TRUE	Trans (>250 kb)			3.11117
ENSG00000101638	ST8SIA5	18	q21.1	44259081	44339220	3.30689	0.000943378	0.014	FALSE	TRUE	Trans (>250 kb)			2.79753
ENSG00000182870	GALNT9	12	q24.33	132680924	132905935	3.30687	0.00094345	0.014	FALSE	TRUE	Trans (>250 kb)			2.37292
ENSG00000168702	LRP1B	2	q22.2	140988992	142889270	3.30604	0.00094623	0.0140251	FALSE	TRUE	Trans (>250 kb)			4.47099
ENSG00000125730	C3	19	p13.3	6677715	6730573	3.30555	0.000947889	0.0140328	FALSE	TRUE	Trans (>250 kb)			4.93882
ENSG00000116106	EPHA4	2	q36.1	222282747	222438922	3.305	0.000949763	0.0140328	FALSE	TRUE	Trans (>250 kb)			3.48076
ENSG00000145451	GLRA3	4	q34.1	175558065	175750465	3.30469	0.000950817	0.0140328	FALSE	TRUE	Trans (>250 kb)			3.68885
ENSG00000134207	SYT6	1	p13.2	114631913	114696541	3.30176	0.000960806	0.0141492	FALSE	TRUE	Trans (>250 kb)			2.41009
ENSG00000170290	SLN	11	q22.3	107578104	107590419	3.30173	0.000960905	0.0141492	FALSE	TRUE	Trans (>250 kb)			2.24688
ENSG00000101438	SLC32A1	20	q11.23	37353105	37358015	3.29952	0.000968512	0.0142459	FALSE	TRUE	Trans (>250 kb)			1.15296
ENSG00000168081	PNOC	8	p21.1	28174503	28200872	3.29917	0.000969713	0.0142459	FALSE	TRUE	Trans (>250 kb)			0.0784674
ENSG00000185721	DRG1	22	q12.2	31795509	31924726	3.29819	0.000973112	0.0142791	FALSE	TRUE	Trans (>250 kb)			3.21085
ENSG00000166091	CMTM5	14	q11.2	23846017	23848981	3.298	0.00097375	0.0142791	FALSE	TRUE	Trans (>250 kb)			3.35682
ENSG00000187957	DNER	2	q36.3	230222345	230579274	3.29745	0.000975684	0.0142791	FALSE	TRUE	Trans (>250 kb)			2.90696
ENSG00000160307	S100B	21	q22.3	48018875	48025121	3.29629	0.000979722	0.0143	FALSE	TRUE	Trans (>250 kb)			3.22016
ENSG00000182195	LDOC1	X	q27.1	140269934	140271310	3.29503	0.000984102	0.0143736	FALSE	TRUE	Trans (>250 kb)
ENSG00000163485	ADORA1	1	q32.1	203059782	203136533	3.29489	0.000984596	0.0143779	FALSE	TRUE	Trans (>250 kb)			2.04307
ENSG00000179057	IGSF22	11	p15.1	18725852	18747777	3.29342	0.000989757	0.0144266	FALSE	TRUE	Trans (>250 kb)			2.48244
ENSG00000183762	KREMEN1	22	q12.1	29469066	29564321	3.29336	0.000989978	0.0144266	FALSE	TRUE	Trans (>250 kb)			3.28391
ENSG00000130477	UNC13A	19	p13.11	17712137	17799401	3.29055	0.000999922	0.0144928	FALSE	TRUE	Trans (>250 kb)			1.8931
ENSG00000036530	CYP46A1	14	q32.2	100150641	100193638	3.28955	0.00100348	0.0145034	FALSE	TRUE	Trans (>250 kb)			2.11952
ENSG00000103184	SEC14L5	16	p13.3	5008318	5069159	3.2884	0.0010076	0.0145034	FALSE	TRUE	Trans (>250 kb)			2.39881
ENSG00000100604	CHGA	14	q32.12	93389425	93401638	3.28814	0.00100852	0.0145034	FALSE	TRUE	Trans (>250 kb)			1.8097
ENSG00000204248	COL11A2	6	p21.32	33130458	33160276	3.28605	0.00101604	0.0145915	FALSE	TRUE	Trans (>250 kb)			2.44591
ENSG00000054356	PTPRN	2	q35	220154345	220174370	3.2776	0.00104695	0.0149322	FALSE	TRUE	Trans (>250 kb)			3.24489
ENSG00000112902	SEMA5A	5	p15.31	9035138	9546187	3.27632	0.0010517	0.0149625	FALSE	TRUE	Trans (>250 kb)			5.45131
ENSG00000162188	GNG3	11	q12.3	62475130	62476673	3.27618	0.00105223	0.0149625	FALSE	TRUE	Trans (>250 kb)			4.58257
ENSG00000087250	MT3	16	q12.2	56622986	56625000	3.27584	0.00105348	0.0149737	FALSE	TRUE	Trans (>250 kb)			1.99132
ENSG00000124440	HIF3A	19	q13.32	46800303	46846690	3.27144	0.00106999	0.015067	FALSE	TRUE	Trans (>250 kb)			2.07221
ENSG00000144460	NYAP2	2	q36.3	226265364	226518734	3.26866	0.00108057	0.0151225	FALSE	TRUE	Trans (>250 kb)			2.96268
ENSG00000144230	GPR17	2	q14.3	128403439	128410213	3.2675	0.00108501	0.0151929	FALSE	TRUE	Trans (>250 kb)			0.0736915
ENSG00000108244	KRT23	17	q21.2	39078948	39093886	3.2671	0.00108657	0.0152	FALSE	TRUE	Trans (>250 kb)			2.67159
ENSG00000169891	REPS2	X	p22.2	16964814	17171395	3.26625	0.00108981	0.0152554	FALSE	TRUE	Trans (>250 kb)
ENSG00000162734	PEA15	1	q23.2	160175127	160185166	3.26252	0.00110427	0.015413	FALSE	TRUE	Trans (>250 kb)			4.06972
ENSG00000149575	SCN2B	11	q23.3	118032666	118047388	3.26106	0.00110997	0.0154519	FALSE	TRUE	Trans (>250 kb)			3.92089
ENSG00000107736	CDH23	10	q22.1	73156691	73575702	3.26093	0.00111048	0.0154519	FALSE	TRUE	Trans (>250 kb)			4.06457
ENSG00000158813	EDA	X	q13.1	68835911	69259319	3.25948	0.00111617	0.0154765	FALSE	TRUE	Trans (>250 kb)
ENSG00000152093	CFC1B	2	q21.1	131278770	131285579	3.25884	0.00111867	0.0155051	FALSE	TRUE	Trans (>250 kb)
ENSG00000111961	SASH1	6	q24.3	148593440	148873186	3.25794	0.00112225	0.0155377	FALSE	TRUE	Trans (>250 kb)			3.77477
ENSG00000110076	NRXN2	11	q13.1	64373646	64490660	3.25712	0.00112548	0.0155629	FALSE	TRUE	Trans (>250 kb)			0.975692
ENSG00000174498	IGDCC3	15	q22.31	65619465	65670378	3.25259	0.00114357	0.0157757	FALSE	TRUE	Trans (>250 kb)			4.03538
ENSG00000233932	CTXN2	15	q21.1	48483736	48495953	3.25117	0.0011493	0.0158327	FALSE	TRUE	Trans (>250 kb)
ENSG00000109610	SOD3	4	p15.2	24791534	24802464	3.25117	0.00114932	0.0158327	FALSE	TRUE	Trans (>250 kb)			2.97293
ENSG00000054803	CBLN4	20	q13.2	54572496	54580528	3.24935	0.00115668	0.015846	FALSE	TRUE	Trans (>250 kb)			1.60753
ENSG00000184515	BEX5	X	q22.1	101408680	101411029	3.24811	0.00116174	0.0158593	FALSE	TRUE	Trans (>250 kb)
ENSG00000188305	C19orf35	19	p13.3	2274631	2282181	3.24382	0.00117939	0.0160722	FALSE	TRUE	Trans (>250 kb)			1.13512
ENSG00000104967	NOVA2	19	q13.32	46436992	46476804	3.24355	0.00118051	0.0160823	FALSE	TRUE	Trans (>250 kb)			2.58816
ENSG00000013619	MAMLD1	X	q28	149529689	149682448	3.24337	0.00118125	0.0160851	FALSE	TRUE	Trans (>250 kb)
ENSG00000101198	NKAIN4	20	q13.33	61872136	61904046	3.24286	0.00118335	0.0161095	FALSE	TRUE	Trans (>250 kb)			1.86885
ENSG00000041515	MYO16	13	q33.3	109248500	109860355	3.24195	0.00118715	0.0161771	FALSE	TRUE	Trans (>250 kb)			4.0225
ENSG00000135063	FAM189A2	9	q21.11	71939488	72007371	3.24168	0.00118828	0.0161871	FALSE	TRUE	Trans (>250 kb)			2.02424
ENSG00000137727	ARHGAP20	11	q23.1	110447766	110583912	3.24026	0.0011942	0.0161891	FALSE	TRUE	Trans (>250 kb)			2.95274
ENSG00000189058	APOD	3	q29	195295573	195311076	3.2399	0.0011957	0.0161891	FALSE	TRUE	Trans (>250 kb)			2.48244
ENSG00000183908	LRRC55	11	q12.1	56949221	56959191	3.23983	0.001196	0.0161891	FALSE	TRUE	Trans (>250 kb)			3.06872
ENSG00000169302	STK32A	5	q32	146614526	146767415	3.23935	0.00119801	0.0161918	FALSE	TRUE	Trans (>250 kb)			1.94359
ENSG00000135929	CYP27A1	2	q35	219646472	219680016	3.23781	0.00120451	0.0163019	FALSE	TRUE	Trans (>250 kb)			3.84072
ENSG00000100129	EIF3L	22	q13.1	38244875	38285414	3.23646	0.00121023	0.0163929	FALSE	TRUE	Trans (>250 kb)			2.75056
ENSG00000134533	RERG	12	p12.3	15260717	15501609	3.23642	0.00121041	0.0163934	FALSE	TRUE	Trans (>250 kb)			2.49071
ENSG00000166741	NNMT	11	q23.2	114128509	114184007	3.23558	0.00121396	0.0163934	FALSE	TRUE	Trans (>250 kb)			2.00051
ENSG00000092421	SEMA6A	5	q23.1	115779312	115910630	3.23557	0.00121401	0.0163934	FALSE	TRUE	Trans (>250 kb)			2.65422
ENSG00000197410	DCHS2	4	q31.3	155153399	155412930	3.23492	0.00121676	0.0164489	FALSE	TRUE	Trans (>250 kb)			2.35852
ENSG00000241973	PI4KA	22	q11.21	21061979	21213705	3.23442	0.0012189	0.0164489	FALSE	TRUE	Trans (>250 kb)			0.906798
ENSG00000273079	GRIN2B	12	p13.1	13693165	14133053	3.23439	0.00121904	0.0164489	FALSE	TRUE	Trans (>250 kb)			2.5776
ENSG00000139197	PEX5	12	p13.31	7341281	7371170	3.23418	0.00121992	0.0164489	FALSE	TRUE	Trans (>250 kb)
ENSG00000162706	CADM3	1	q23.2	159141399	159173103	3.23289	0.00122543	0.0165366	FALSE	TRUE	Trans (>250 kb)			3.95517
ENSG00000175264	CHST1	11	p11.2	45670427	45687172	3.23276	0.00122599	0.0165461	FALSE	TRUE	Trans (>250 kb)			1.57378
ENSG00000121905	HPCA	1	p35.1	33351595	33364042	3.23207	0.00122898	0.016584	FALSE	TRUE	Trans (>250 kb)			2.68517
ENSG00000136535	TBR1	2	q24.2	162272605	162282381	3.2303	0.00123661	0.0167068	FALSE	TRUE	Trans (>250 kb)			0.0221206
ENSG00000147255	IGSF1	X	q26.2	130407480	130533677	3.22755	0.00124854	0.0168551	FALSE	TRUE	Trans (>250 kb)
ENSG00000169393	ELSPBP1	19	q13.33	48497908	48528410	3.22718	0.00125015	0.0168644	FALSE	TRUE	Trans (>250 kb)			1.54669
ENSG00000111432	FZD10	12	q24.33	130647004	130650285	3.22436	0.00126255	0.0169599	FALSE	TRUE	160381	rs11608943	1.16413e-08	3.02948
ENSG00000166111	SVOP	12	q24.11	109304658	109459045	3.22414	0.00126353	0.0169599	FALSE	TRUE	Trans (>250 kb)			4.71113
ENSG00000157890	MEGF11	15	q22.31	66187417	66546085	3.22309	0.00126817	0.0170063	FALSE	TRUE	Trans (>250 kb)			5.45131
ENSG00000084628	NKAIN1	1	p35.2	31652592	31712401	3.22186	0.0012736	0.0170337	FALSE	TRUE	Trans (>250 kb)			1.45188
ENSG00000162267	ITIH3	3	p21.1	52828784	52843025	3.22157	0.0012749	0.0170337	FALSE	TRUE	Trans (>250 kb)			2.13763
ENSG00000141867	BRD4	19	p13.12	15347647	15443356	3.22096	0.00127761	0.0170531	FALSE	TRUE	Trans (>250 kb)			1.82208
ENSG00000124302	CHST8	19	q13.11	34112861	34264414	3.2206	0.00127923	0.0170531	FALSE	TRUE	Trans (>250 kb)			3.35682
ENSG00000133055	MYBPH	1	q32.1	203136939	203144941	3.22014	0.00128129	0.0170531	FALSE	TRUE	Trans (>250 kb)			1.65739
ENSG00000073910	FRY	13	q13.1	32605437	32870794	3.21941	0.00128454	0.0170531	FALSE	TRUE	Trans (>250 kb)			2.9835
ENSG00000135547	HEY2	6	q22.31	126068810	126082415	3.21818	0.00129007	0.017111	FALSE	TRUE	Trans (>250 kb)			0.309719
ENSG00000164082	GRM2	3	p21.2	51741086	51752629	3.21779	0.0012918	0.0171269	FALSE	TRUE	Trans (>250 kb)			1.37017
ENSG00000149403	GRIK4	11	q23.3	120382468	120859613	3.21594	0.00130019	0.0172284	FALSE	TRUE	Trans (>250 kb)			1.22115
ENSG00000114948	ADAM23	2	q33.3	207308263	207485851	3.21501	0.00130441	0.0172481	FALSE	TRUE	Trans (>250 kb)			2.43121
ENSG00000182578	CSF1R	5	q32	149432854	149492935	3.2133	0.00131217	0.0173213	FALSE	TRUE	Trans (>250 kb)			3.64136
ENSG00000165863	C10orf82	10	q25.3	118423207	118429775	3.21318	0.00131275	0.0173232	FALSE	TRUE	Trans (>250 kb)			3.82533
ENSG00000167680	SEMA6B	19	p13.3	4542600	4559820	3.21176	0.00131926	0.0173546	FALSE	TRUE	Trans (>250 kb)			2.41701
ENSG00000164600	NEUROD6	7	p14.3	31377075	31380508	3.20973	0.00132861	0.0174621	FALSE	TRUE	Trans (>250 kb)			2.21665
ENSG00000164330	EBF1	5	q33.3	158122928	158526769	3.20952	0.00132959	0.0174621	FALSE	TRUE	Trans (>250 kb)			2.71391
ENSG00000146090	RASGEF1C	5	q35.3	179527795	179636153	3.20898	0.00133205	0.0174656	FALSE	TRUE	Trans (>250 kb)			1.57638
ENSG00000186648	LRRC16B	14	q11.2	24521206	24538937	3.2061	0.00134547	0.0176648	FALSE	TRUE	Trans (>250 kb)			3.20162
ENSG00000189337	KAZN	1	p36.21	14925200	15444539	3.20607	0.00134559	0.0176648	FALSE	TRUE	Trans (>250 kb)			2.5573
ENSG00000197901	SLC22A6	11	q12.3	62703857	62752455	3.20547	0.00134844	0.0176733	FALSE	TRUE	Trans (>250 kb)			1.50963
ENSG00000121871	SLITRK3	3	q26.1	164904508	164914897	3.20431	0.00135389	0.0177503	FALSE	TRUE	Trans (>250 kb)			4.58642
ENSG00000169605	GKN1	2	p13.3	69201705	69208106	3.20285	0.00136076	0.0178067	FALSE	TRUE	Trans (>250 kb)			3.69438
ENSG00000152402	GUCY1A2	11	q22.3	106544738	106889250	3.19995	0.00137451	0.0180191	FALSE	TRUE	Trans (>250 kb)			1.57292
ENSG00000154545	MAGED4	X	p11.22	51927919	51935364	3.1985	0.00138142	0.0180436	FALSE	TRUE	Trans (>250 kb)
ENSG00000148795	CYP17A1	10	q24.32	104590288	104597290	3.19667	0.00139024	0.0180748	FALSE	TRUE	Trans (>250 kb)			3.54615
ENSG00000128872	TMOD2	15	q21.2	52043758	52108565	3.19661	0.00139052	0.0180748	FALSE	TRUE	Trans (>250 kb)			0.0211178
ENSG00000104722	NEFM	8	p21.2	24770525	24776607	3.19655	0.00139084	0.0180748	FALSE	TRUE	Trans (>250 kb)			3.32278
ENSG00000101144	BMP7	20	q13.31	55743804	55841685	3.19412	0.00140258	0.0181695	FALSE	TRUE	Trans (>250 kb)			2.24532
ENSG00000189056	RELN	7	q22.1	103112231	103629963	3.19281	0.00140893	0.0181812	FALSE	TRUE	Trans (>250 kb)			1.8739
ENSG00000143093	STRIP1	1	p13.3	110574199	110617263	3.19281	0.00140898	0.0181812	FALSE	TRUE	Trans (>250 kb)			2.36668
ENSG00000081248	CACNA1S	1	q32.1	201008642	201081694	3.19252	0.00141035	0.0181812	FALSE	TRUE	Trans (>250 kb)			3.37726
ENSG00000176971	FIBIN	11	p14.2	27015628	27018630	3.19097	0.00141797	0.018312	FALSE	TRUE	Trans (>250 kb)			2.43362
ENSG00000122786	CALD1	7	q33	134429003	134655479	3.18937	0.00142583	0.0183704	FALSE	TRUE	Trans (>250 kb)			2.90696
ENSG00000171051	FPR1	19	q13.41	52248425	52307363	3.1891	0.00142715	0.0183704	FALSE	TRUE	Trans (>250 kb)			2.99441
ENSG00000104059	FAM189A1	15	q13.1	29412457	29862927	3.18882	0.00142853	0.0183704	FALSE	TRUE	Trans (>250 kb)			2.12668
ENSG00000158555	GDPD5	11	q13.5	75145685	75236948	3.18559	0.00144461	0.0186483	FALSE	TRUE	Trans (>250 kb)			1.82406
ENSG00000105143	SLC1A6	19	p13.12	15060846	15133802	3.18395	0.00145278	0.0186779	FALSE	TRUE	Trans (>250 kb)			2.46901
ENSG00000204442	FAM155A	13	q33.3	107820883	108519083	3.18391	0.001453	0.0186779	FALSE	TRUE	Trans (>250 kb)			4.47309
ENSG00000273274	ZBTB8B	1	p35.1	32930670	32962287	3.18107	0.00146733	0.0188338	FALSE	TRUE	Trans (>250 kb)			2.83731
ENSG00000108551	RASD1	17	p11.2	17397751	17399709	3.18042	0.0014706	0.0188554	FALSE	TRUE	Trans (>250 kb)			3.08292
ENSG00000259495	RP11-210M15.2	15	q25.1	80637195	80695917	3.17753	0.00148533	0.0190721	FALSE	TRUE	Trans (>250 kb)			3.82172
ENSG00000139613	SMARCC2	12	q13.2	56556767	56583351	3.17682	0.001489	0.0191394	FALSE	TRUE	Trans (>250 kb)			1.39461
ENSG00000151812	SLC35F4	14	q23.1	58030640	58448912	3.1765	0.00149063	0.0191434	FALSE	TRUE	Trans (>250 kb)			3.99474
ENSG00000080709	KCNN2	5	q22.3	113696642	113832337	3.17522	0.00149724	0.0191434	FALSE	TRUE	Trans (>250 kb)			2.92454
ENSG00000155511	GRIA1	5	q33.2	152869175	153193429	3.17491	0.00149884	0.0191434	FALSE	TRUE	Trans (>250 kb)			1.31792
ENSG00000177363	LRRN4CL	11	q12.3	62453874	62457371	3.17453	0.00150077	0.0191434	FALSE	TRUE	Trans (>250 kb)			4.30815
ENSG00000178233	TMEM151B	6	p21.1	44238203	44275243	3.17452	0.00150084	0.0191434	FALSE	TRUE	Trans (>250 kb)			1.81034
ENSG00000154678	PDE1C	7	p14.3	31790793	32338941	3.17385	0.00150429	0.0191711	FALSE	TRUE	Trans (>250 kb)			1.17667
ENSG00000121898	CPXM2	10	q26.13	125465723	125699783	3.17263	0.00151066	0.0192053	FALSE	TRUE	Trans (>250 kb)			1.46899
ENSG00000125695	RP11-51F16.8	17	q23.3	61780205	61829457	3.17131	0.00151753	0.0192862	FALSE	TRUE	Trans (>250 kb)			3.50562
ENSG00000188674	C2orf80	2	q34	209030067	209054797	3.17007	0.00152404	0.0193144	FALSE	TRUE	Trans (>250 kb)			2.2677
ENSG00000163221	S100A12	1	q21.3	153346184	153348125	3.16991	0.00152485	0.0193144	FALSE	TRUE	Trans (>250 kb)			1.57421
ENSG00000122756	CNTFR	9	p13.3	34551430	34590121	3.16704	0.00154	0.0194284	FALSE	TRUE	Trans (>250 kb)			2.10667
ENSG00000077264	PAK3	X	q23	110187513	110470589	3.16653	0.0015427	0.0194682	FALSE	TRUE	Trans (>250 kb)
ENSG00000064787	BCAS1	20	q13.2	52553316	52687304	3.16563	0.00154748	0.0195092	FALSE	TRUE	Trans (>250 kb)			2.52564
ENSG00000183379	SYNDIG1L	14	q24.3	74872596	74892805	3.16542	0.00154859	0.0195092	FALSE	TRUE	Trans (>250 kb)			0.949403
ENSG00000131711	MAP1B	5	q13.2	71403061	71505395	3.16511	0.00155026	0.0195092	FALSE	TRUE	Trans (>250 kb)			0.0459455
ENSG00000101336	HCK	20	q11.21	30639991	30689659	3.1649	0.00155134	0.0195095	FALSE	TRUE	Trans (>250 kb)			1.82671
ENSG00000185652	NTF3	12	p13.31	5541278	5630702	3.16356	0.00155851	0.019544	FALSE	TRUE	Trans (>250 kb)			1.37146
ENSG00000168481	LGI3	8	p21.3	22004338	22014597	3.16332	0.00155979	0.019544	FALSE	TRUE	Trans (>250 kb)			1.87535
ENSG00000122176	FMOD	1	q32.1	203309756	203320617	3.16328	0.00156002	0.019544	FALSE	TRUE	Trans (>250 kb)			3.22389
ENSG00000102195	GPR50	X	q28	150345125	150349937	3.16285	0.00156234	0.019544	FALSE	TRUE	Trans (>250 kb)
ENSG00000119699	TGFB3	14	q24.3	76424442	76449334	3.16069	0.00157394	0.0196096	FALSE	TRUE	Trans (>250 kb)			0.349282
ENSG00000177453	NIM1K	5	p12	43192173	43280952	3.15789	0.00158913	0.0197278	FALSE	TRUE	Trans (>250 kb)			2.63357
ENSG00000152910	CNTNAP4	16	q23.1	76311176	76593135	3.15685	0.00159481	0.019793	FALSE	TRUE	Trans (>250 kb)			1.39494
ENSG00000135144	DTX1	12	q24.13	113494514	113535833	3.15684	0.00159486	0.019793	FALSE	TRUE	Trans (>250 kb)			3.68319
ENSG00000146267	FAXC	6	q16.2	99719045	99797938	3.15594	0.0015998	0.0198256	FALSE	TRUE	Trans (>250 kb)			2.13273
ENSG00000135930	EIF4E2	2	q37.1	233414762	233448354	3.15503	0.0016048	0.0198581	FALSE	TRUE	Trans (>250 kb)			3.22016
ENSG00000120333	MRPS14	1	q25.1	174979925	174992561	3.15421	0.00160932	0.0199162	FALSE	TRUE	Trans (>250 kb)			0.56659
ENSG00000141505	ASGR1	17	p13.1	7076750	7082883	3.15393	0.00161085	0.0199356	FALSE	TRUE	Trans (>250 kb)			2.89849
ENSG00000164970	FAM219A	9	p13.3	34398182	34458568	3.15291	0.00161653	0.0199678	FALSE	TRUE	Trans (>250 kb)			2.90696
ENSG00000087116	ADAMTS2	5	q35.3	178537852	178772431	3.15244	0.00161912	0.0199807	FALSE	TRUE	Trans (>250 kb)			3.46134
ENSG00000183044	ABAT	16	p13.2	8768422	8878432	3.15167	0.00162338	0.02	FALSE	TRUE	Trans (>250 kb)			3.8552
ENSG00000140522	RLBP1	15	q26.1	89753100	89764982	3.15145	0.0016246	0.02	FALSE	TRUE	19699	rs11855314	2.00049e-08	6.54663
ENSG00000165794	SLC39A2	14	q11.2	21467414	21470030	3.15	0.00163272	0.0200641	FALSE	TRUE	Trans (>250 kb)			4.56437
ENSG00000137103	TMEM8B	9	p13.3	35814448	35854844	3.14861	0.00164051	0.0201279	FALSE	TRUE	Trans (>250 kb)			1.12563
ENSG00000214456	PLIN5	19	p13.3	4522543	4535236	3.14816	0.00164301	0.020147	FALSE	TRUE	Trans (>250 kb)			1.47528
ENSG00000161082	CELF5	19	p13.3	3224701	3297074	3.14738	0.00164743	0.0201532	FALSE	TRUE	Trans (>250 kb)			4.9109
ENSG00000108823	SGCA	17	q21.33	48241575	48253292	3.14683	0.00165049	0.0201594	FALSE	TRUE	Trans (>250 kb)			2.99441
ENSG00000213760	ATP6V1G2	6	p21.33	31512239	31516204	3.14611	0.00165458	0.020204	FALSE	TRUE	64335	rs2471960	1.12133e-14	7.13051
ENSG00000120885	CLU	8	p21.1	27454434	27472548	3.14519	0.00165978	0.0202357	FALSE	TRUE	Trans (>250 kb)			1.64514
ENSG00000075624	ACTB	7	p22.1	5566782	5603415	3.14473	0.00166241	0.0202481	FALSE	TRUE	Trans (>250 kb)			2.63761
ENSG00000165973	NELL1	11	p15.1	20691117	21597227	3.14469	0.00166261	0.0202481	FALSE	TRUE	Trans (>250 kb)			3.68885
ENSG00000101204	CHRNA4	20	q13.33	61975420	62009753	3.14445	0.00166398	0.0202543	FALSE	TRUE	Trans (>250 kb)			2.04206
ENSG00000103449	SALL1	16	q12.1	51169886	51185278	3.14323	0.00167096	0.0202982	FALSE	TRUE	Trans (>250 kb)			0.63076
ENSG00000144218	AFF3	2	q11.2	100162323	100759201	3.14277	0.00167356	0.0203165	FALSE	TRUE	Trans (>250 kb)			1.70101
ENSG00000188859	FAM78B	1	q24.1	166026674	166136206	3.1427	0.00167398	0.0203165	FALSE	TRUE	Trans (>250 kb)			3.32007
ENSG00000177575	CD163	12	p13.31	7623409	7656489	3.14231	0.00167623	0.0203165	FALSE	TRUE	Trans (>250 kb)
ENSG00000248727	CTC-236F12.4	5	q11.2	55753622	55777773	3.14025	0.00168806	0.0203912	FALSE	TRUE	Trans (>250 kb)			1.10416
ENSG00000143318	CASQ1	1	q23.2	160160285	160171676	3.13856	0.00169778	0.0204597	FALSE	TRUE	Trans (>250 kb)			4.36011
ENSG00000144908	ALDH1L1	3	q21.3	125822412	125916837	3.13684	0.00170779	0.0205468	FALSE	TRUE	Trans (>250 kb)			3.5156
ENSG00000116983	HPCAL4	1	p34.2	40144320	40157361	3.13512	0.00171781	0.0206591	FALSE	TRUE	Trans (>250 kb)			1.25928
ENSG00000163823	CCR1	3	p21.31	46243200	46249887	3.13436	0.0017223	0.0206771	FALSE	TRUE	Trans (>250 kb)			3.22016
ENSG00000198739	LRRTM3	10	q21.3	68685764	68859588	3.13316	0.00172935	0.0207129	FALSE	TRUE	Trans (>250 kb)			6.97346
ENSG00000176749	CDK5R1	17	q11.2	30813637	30818274	3.13235	0.00173414	0.020775	FALSE	TRUE	Trans (>250 kb)			1.17068
ENSG00000004776	HSPB6	19	q13.12	36245469	36248980	3.13165	0.00173828	0.0208095	FALSE	TRUE	Trans (>250 kb)			2.83036
ENSG00000230510	PPP5D1	19	q13.32	46984053	47104457	3.13103	0.00174197	0.0208095	FALSE	TRUE	Trans (>250 kb)			0.0499604
ENSG00000100167	Sep-03	22	q13.2	42372276	42394225	3.125	0.00177805	0.0210843	FALSE	TRUE	Trans (>250 kb)			1.63029
ENSG00000144730	IL17RD	3	p14.3	57124010	57204334	3.12499	0.00177813	0.0210843	FALSE	TRUE	Trans (>250 kb)			0.920495
ENSG00000119771	KLHL29	2	p24.1	23608088	23931481	3.1224	0.00179383	0.0212616	FALSE	TRUE	Trans (>250 kb)			2.94308
ENSG00000003137	CYP26B1	2	p13.2	72356367	72375167	3.12156	0.00179896	0.0212909	FALSE	TRUE	Trans (>250 kb)			3.10937
ENSG00000075429	CACNG5	17	q24.2	64831235	64881603	3.12096	0.0018026	0.0213001	FALSE	TRUE	Trans (>250 kb)			2.70897
ENSG00000204618	RNF39	6	p22.1	30038043	30043664	3.12071	0.00180417	0.0213046	FALSE	TRUE	215982	rs3115626	1.78797e-10	7.13051
ENSG00000055813	CCDC85A	2	p16.1	56411258	56613308	3.11654	0.00182989	0.0216595	FALSE	TRUE	Trans (>250 kb)			4.99565
ENSG00000115468	EFHD1	2	q37.1	233470767	233547491	3.11622	0.00183186	0.0216708	FALSE	TRUE	Trans (>250 kb)			0.898886
ENSG00000204118	NAP1L6	X	q13.2	72345876	72347919	3.11271	0.0018538	0.0219644	FALSE	TRUE	Trans (>250 kb)
ENSG00000133800	LYVE1	11	p15.4	10578513	10633236	3.11241	0.00185566	0.0220012	FALSE	TRUE	Trans (>250 kb)			0.958092
ENSG00000168137	SETD5	3	p25.3	9439299	9520924	3.11231	0.00185633	0.0220012	FALSE	TRUE	Trans (>250 kb)			0.389535
ENSG00000124253	PCK1	20	q13.31	56136136	56141513	3.11182	0.0018594	0.0220012	FALSE	TRUE	Trans (>250 kb)			2.63357
ENSG00000124507	PACSIN1	6	p21.31	34433916	34503006	3.10986	0.00187173	0.0221284	FALSE	TRUE	Trans (>250 kb)			1.64855
ENSG00000140015	KCNH5	14	q23.2	63173287	63568755	3.10948	0.0018742	0.0221394	FALSE	TRUE	Trans (>250 kb)			3.08358
ENSG00000019505	SYT13	11	p11.2	45261852	45307870	3.10893	0.00187767	0.0221747	FALSE	TRUE	Trans (>250 kb)			1.95617
ENSG00000181215	C4orf50	4	p16.2	5958845	5991545	3.10731	0.00188797	0.0222622	FALSE	TRUE	Trans (>250 kb)			1.72994
ENSG00000168824	NSG1	4	p16.3	4349867	4420785	3.1042	0.00190796	0.0225122	FALSE	TRUE	Trans (>250 kb)			3.18787
ENSG00000031698	SARS	1	p13.3	109756540	109780791	3.10063	0.00193109	0.0228085	FALSE	TRUE	Trans (>250 kb)			1.45657
ENSG00000167011	NAT16	7	q22.1	100813774	100823557	3.09826	0.00194664	0.022949	FALSE	TRUE	Trans (>250 kb)			2.90696
ENSG00000132639	SNAP25	20	p12.2	10199478	10288066	3.09749	0.00195165	0.0230242	FALSE	TRUE	Trans (>250 kb)			4.75558
ENSG00000188257	PLA2G2A	1	p36.13	20301925	20306932	3.09618	0.00196033	0.023044	FALSE	TRUE	Trans (>250 kb)			4.52713
ENSG00000102226	USP11	X	p11.23	47092089	47107727	3.09614	0.0019606	0.023044	FALSE	TRUE	Trans (>250 kb)
ENSG00000172995	ARPP21	3	p22.3	35680437	35835988	3.09605	0.00196114	0.023044	FALSE	TRUE	Trans (>250 kb)			4.48971
ENSG00000187116	LILRA5	19	q13.42	54818353	54824409	3.09565	0.0019638	0.023044	FALSE	TRUE	Trans (>250 kb)			2.39881
ENSG00000183837	PNMA3	X	q28	152224766	152228827	3.09513	0.00196729	0.023044	FALSE	TRUE	Trans (>250 kb)
ENSG00000074964	ARHGEF10L	1	p36.13	17866330	18024369	3.09504	0.00196788	0.023044	FALSE	TRUE	Trans (>250 kb)			3.62008
ENSG00000126500	FLRT1	11	q13.1	63870660	63886645	3.09471	0.00197007	0.0230602	FALSE	TRUE	Trans (>250 kb)			4.76917
ENSG00000186153	WWOX	16	q23.1	78133310	79246564	3.09413	0.0019739	0.0230908	FALSE	TRUE	Trans (>250 kb)			5.45131
ENSG00000158874	APOA2	1	q23.3	161192082	161193421	3.0932	0.00198009	0.0231032	FALSE	TRUE	Trans (>250 kb)			0.484421
ENSG00000256463	SALL3	18	q23	76740275	76762677	3.09309	0.00198085	0.0231032	FALSE	TRUE	Trans (>250 kb)			5.47644
ENSG00000067798	NAV3	12	q21.2	78224685	78606790	3.09245	0.00198511	0.0231475	FALSE	TRUE	Trans (>250 kb)			1.8739
ENSG00000118432	CNR1	6	q15	88849583	88876078	3.08923	0.00200676	0.0233872	FALSE	TRUE	Trans (>250 kb)			3.78887
ENSG00000072315	TRPC5	X	q23	111017543	111326004	3.0883	0.00201305	0.023431	FALSE	TRUE	Trans (>250 kb)
ENSG00000220205	VAMP2	17	p13.1	8062467	8066864	3.0882	0.00201371	0.023431	FALSE	TRUE	Trans (>250 kb)			0.98095
ENSG00000140968	IRF8	16	q24.1	85932409	85956215	3.08771	0.00201706	0.0234528	FALSE	TRUE	Trans (>250 kb)			2.30001
ENSG00000163888	CAMK2N2	3	q27.1	183977001	183979251	3.08742	0.00201901	0.0234687	FALSE	TRUE	Trans (>250 kb)			1.47603
ENSG00000169218	RSPO1	1	p34.3	38076951	38100595	3.08681	0.00202316	0.0234905	FALSE	TRUE	Trans (>250 kb)			1.24311
ENSG00000163220	S100A9	1	q21.3	153330330	153333503	3.08553	0.00203188	0.0235655	FALSE	TRUE	Trans (>250 kb)			2.92454
ENSG00000149177	PTPRJ	11	p11.2	48002113	48189670	3.08505	0.00203521	0.0235655	FALSE	TRUE	Trans (>250 kb)			2.47433
ENSG00000164434	FABP7	6	q22.31	123100620	123105219	3.08502	0.00203541	0.0235655	FALSE	TRUE	Trans (>250 kb)			1.41648
ENSG00000183307	CECR6	22	q11.1	17597189	17602257	3.08422	0.00204084	0.0236045	FALSE	TRUE	Trans (>250 kb)			1.69677
ENSG00000151322	NPAS3	14	q13.1	33404139	34273382	3.08175	0.00205784	0.0238042	FALSE	TRUE	Trans (>250 kb)			4.70406
ENSG00000175899	A2M	12	p13.31	9220260	9268825	3.08137	0.00206049	0.0238197	FALSE	TRUE	Trans (>250 kb)
ENSG00000198663	C6orf89	6	p21.2	36839646	36896740	3.08019	0.0020687	0.0239123	FALSE	TRUE	Trans (>250 kb)			3.20162
ENSG00000100234	TIMP3	22	q12.3	33197687	33259030	3.07947	0.00207368	0.023955	FALSE	TRUE	Trans (>250 kb)			2.24221
ENSG00000129673	AANAT	17	q25.1	74449433	74466199	3.079	0.00207694	0.0239562	FALSE	TRUE	Trans (>250 kb)			2.61019
ENSG00000155265	GOLGA7B	10	q24.2	99609996	99631337	3.07736	0.0020884	0.0240756	FALSE	TRUE	Trans (>250 kb)			0.57929
ENSG00000134595	SOX3	X	q27.1	139585152	139587225	3.07667	0.00209325	0.0240885	FALSE	TRUE	Trans (>250 kb)
ENSG00000116544	DLGAP3	1	p34.3	35331037	35395186	3.073	0.00211922	0.0244313	FALSE	TRUE	Trans (>250 kb)			1.85888
ENSG00000168530	MYL1	2	q34	211154874	211179914	3.0724	0.00212345	0.0244732	FALSE	TRUE	Trans (>250 kb)			0.904343
ENSG00000100350	FOXRED2	22	q12.3	36883237	36903148	3.0707	0.00213555	0.0245679	FALSE	TRUE	Trans (>250 kb)			2.83036
ENSG00000141404	GNAL	18	p11.21	11688955	11885684	3.0703	0.00213841	0.024577	FALSE	TRUE	Trans (>250 kb)			2.92454
ENSG00000160808	MYL3	3	p21.31	46899362	46923659	3.06949	0.00214426	0.0246217	FALSE	TRUE	Trans (>250 kb)			1.14883
ENSG00000081818	PCDHB4	5	q31.3	140501581	140505201	3.06876	0.00214949	0.0246487	FALSE	TRUE	Trans (>250 kb)			2.21811
ENSG00000186354	C9orf47	9	q22.1	91605778	91611055	3.06869	0.00215002	0.0246487	FALSE	TRUE	Trans (>250 kb)			1.68525
ENSG00000137872	SEMA6D	15	q21.1	47476298	48066420	3.06859	0.00215072	0.0246491	FALSE	TRUE	Trans (>250 kb)			0.726221
ENSG00000092330	TINF2	14	q12	24708849	24711880	3.0673	0.00216005	0.0247633	FALSE	TRUE	Trans (>250 kb)			0.624504
ENSG00000010282	HHATL	3	p22.1	42734155	42744319	3.05957	0.00221652	0.025364	FALSE	TRUE	Trans (>250 kb)			0.937862
ENSG00000100373	UPK3A	22	q13.31	45680863	45691755	3.05905	0.00222038	0.0254043	FALSE	TRUE	4984	rs78211444	5.58578e-09	4.88464
ENSG00000116132	PRRX1	1	q24.2	170631869	170708560	3.0584	0.00222519	0.0254678	FALSE	TRUE	Trans (>250 kb)			4.0895
ENSG00000074803	SLC12A1	15	q21.1	48483861	48596275	3.05694	0.00223612	0.025551	FALSE	TRUE	Trans (>250 kb)			0.000563935
ENSG00000172554	SNTG2	2	p25.3	946554	1371385	3.05686	0.0022367	0.025551	FALSE	TRUE	Trans (>250 kb)			2.37083
ENSG00000254999	BRK1	3	p25.3	10157276	10168874	3.05584	0.0022443	0.0255575	FALSE	TRUE	Trans (>250 kb)			3.08292
ENSG00000136928	GABBR2	9	q22.33	101050391	101471479	3.05561	0.00224601	0.0255575	FALSE	TRUE	Trans (>250 kb)			4.49959
ENSG00000125813	PAX1	20	p11.22	21686297	21696620	3.05555	0.00224646	0.0255575	FALSE	TRUE	Trans (>250 kb)			1.27834
ENSG00000162551	ALPL	1	p36.12	21835858	21904905	3.05391	0.00225881	0.0256401	FALSE	TRUE	Trans (>250 kb)			1.74582
ENSG00000101938	CHRDL1	X	q23	109917084	110039286	3.05197	0.00227344	0.02572	FALSE	TRUE	Trans (>250 kb)
ENSG00000140807	NKD1	16	q12.1	50582241	50670647	3.05072	0.00228292	0.025784	FALSE	TRUE	Trans (>250 kb)			2.8444
ENSG00000160097	FNDC5	1	p35.1	33327869	33338083	3.05072	0.00228296	0.025784	FALSE	TRUE	Trans (>250 kb)			2.6417
ENSG00000158560	DYNC1I1	7	q21.3	95401866	95739634	3.04997	0.00228868	0.025829	FALSE	TRUE	Trans (>250 kb)			3.7376
ENSG00000143624	INTS3	1	q21.3	153700543	153746555	3.04981	0.00228984	0.025829	FALSE	TRUE	Trans (>250 kb)			1.64418
ENSG00000116141	MARK1	1	q41	220701568	220837803	3.04906	0.00229557	0.0258658	FALSE	TRUE	Trans (>250 kb)			0.000438616
ENSG00000100399	CHADL	22	q13.2	41625517	41636938	3.04724	0.00230952	0.0260103	FALSE	TRUE	Trans (>250 kb)			1.83745
ENSG00000099995	SF3A1	22	q12.2	30727977	30752936	3.04522	0.00232511	0.026057	FALSE	TRUE	Trans (>250 kb)			0.405811
ENSG00000181789	COPG1	3	q21.3	128968449	128996614	3.04496	0.00232714	0.026057	FALSE	TRUE	Trans (>250 kb)			3.29731
ENSG00000164089	ETNPPL	4	q25	109663196	109684210	3.04347	0.00233869	0.0261285	FALSE	TRUE	Trans (>250 kb)			2.31987
ENSG00000134256	CD101	1	p13.1	117544382	117579167	3.04346	0.00233873	0.0261285	FALSE	TRUE	Trans (>250 kb)			2.46638
ENSG00000157654	PALM2-AKAP2	9	q31.3	112542589	112934792	3.04318	0.00234094	0.0261591	FALSE	TRUE	Trans (>250 kb)			2.24221
ENSG00000100302	RASD2	22	q12.3	35936915	35950048	3.04247	0.00234644	0.0261997	FALSE	TRUE	Trans (>250 kb)			2.2255
ENSG00000115318	LOXL3	2	p13.1	74759541	74782817	3.03994	0.00236625	0.0263214	FALSE	TRUE	Trans (>250 kb)			2.14758
ENSG00000175497	DPP10	2	q14.1	115199876	116603328	3.03981	0.00236726	0.0263214	FALSE	TRUE	Trans (>250 kb)			4.59376
ENSG00000182698	RESP18	2	q35	220192131	220197899	3.03914	0.00237255	0.0263652	FALSE	TRUE	Trans (>250 kb)			3.06872
ENSG00000141376	BCAS3	17	q23.2	58754814	59470199	3.03724	0.00238755	0.0264862	FALSE	TRUE	Trans (>250 kb)			1.07758
ENSG00000186297	GABRA5	15	q12	27111510	27194354	3.03557	0.00240082	0.0266535	FALSE	TRUE	Trans (>250 kb)			3.58995
ENSG00000160801	PTH1R	3	p21.31	46919236	46945287	3.03541	0.00240207	0.0266535	FALSE	TRUE	Trans (>250 kb)			1.14811
ENSG00000180104	EXOC3	5	p15.33	443273	472052	3.03468	0.00240793	0.0266742	FALSE	TRUE	Trans (>250 kb)			1.67242
ENSG00000120693	SMAD9	13	q13.3	37418968	37494902	3.03406	0.00241287	0.0267042	FALSE	TRUE	Trans (>250 kb)			2.26281
ENSG00000197249	SERPINA1	14	q32.13	94843084	94857030	3.03253	0.00242512	0.0267715	FALSE	TRUE	Trans (>250 kb)			3.58147
ENSG00000118729	CASQ2	1	p13.1	116242628	116311402	3.03048	0.00244164	0.0269597	FALSE	TRUE	Trans (>250 kb)			2.89023
ENSG00000187498	COL4A1	13	q34	110801318	110959496	3.03002	0.00244538	0.0269597	FALSE	TRUE	Trans (>250 kb)			3.28448
ENSG00000269113	TRABD2B	1	p33	48226200	48462567	3.02688	0.00247092	0.0271772	FALSE	TRUE	Trans (>250 kb)			0.654331
ENSG00000158186	MRAS	3	q22.3	138066539	138124375	3.02674	0.00247209	0.0271899	FALSE	TRUE	Trans (>250 kb)			1.16919
ENSG00000180929	GPR62	3	p21.2	51989330	51991509	3.02187	0.00251218	0.0275724	FALSE	TRUE	Trans (>250 kb)			0.78747
ENSG00000012232	EXTL3	8	p21.1	28457986	28613116	3.0209	0.00252021	0.0276572	FALSE	TRUE	Trans (>250 kb)			2.63761
ENSG00000130167	TSPAN16	19	p13.2	11406824	11437672	3.01903	0.00253589	0.0277778	FALSE	TRUE	Trans (>250 kb)			2.55401
ENSG00000169085	C8orf46	8	q13.1	67372238	67430759	3.01899	0.00253621	0.0277778	FALSE	TRUE	Trans (>250 kb)			2.12428
ENSG00000186407	CD300E	17	q25.1	72606026	72619897	3.01782	0.00254598	0.0278623	FALSE	TRUE	Trans (>250 kb)			1.14135
ENSG00000141622	RNF165	18	q21.1	43906772	44043103	3.0159	0.00256219	0.0279645	FALSE	TRUE	Trans (>250 kb)			3.06872
ENSG00000177383	MAGEF1	3	q27.1	184428156	184429836	3.01585	0.00256261	0.0279645	FALSE	TRUE	Trans (>250 kb)			3.4303
ENSG00000138944	KIAA1644	22	q13.31	44639547	44708731	3.01543	0.00256619	0.0279723	FALSE	TRUE	Trans (>250 kb)			3.67444
ENSG00000259431	THTPA	14	q11.2	24025216	24029480	3.01415	0.00257703	0.0280265	FALSE	TRUE	Trans (>250 kb)			0.508948
ENSG00000117598	LPPR5	1	p21.3	99355806	99470588	3.0132	0.00258508	0.0280265	FALSE	TRUE	Trans (>250 kb)			2.5196
ENSG00000063015	SEZ6	17	q11.2	27281919	27333458	3.01299	0.0025869	0.0280265	FALSE	TRUE	Trans (>250 kb)			2.13886
ENSG00000133424	LARGE	22	q12.3	33558212	34318829	3.00943	0.00261735	0.0282408	FALSE	TRUE	Trans (>250 kb)			5.45131
ENSG00000269035	CTD-2521M24.10	19	p13.11	17547420	17571613	3.00891	0.00262185	0.0282637	FALSE	TRUE	Trans (>250 kb)			3.3869
ENSG00000113296	THBS4	5	q14.1	79287134	79379110	3.00701	0.00263828	0.0284138	FALSE	TRUE	Trans (>250 kb)			2.92454
ENSG00000136250	AOAH	7	p14.2	36552456	36764154	3.00674	0.00264065	0.0284421	FALSE	TRUE	Trans (>250 kb)			3.64006
ENSG00000165194	PCDH19	X	q22.1	99546642	99665271	3.00612	0.00264605	0.0284868	FALSE	TRUE	Trans (>250 kb)
ENSG00000146151	HMGCLL1	6	p12.1	55299167	55444012	3.00445	0.00266061	0.0286207	FALSE	TRUE	Trans (>250 kb)			3.02948
ENSG00000111046	MYF6	12	q21.31	81101277	81103253	3.00247	0.00267795	0.0287965	FALSE	TRUE	Trans (>250 kb)			1.72105
ENSG00000153820	SPHKAP	2	q36.3	228844666	229046361	3.00233	0.00267925	0.0288026	FALSE	TRUE	Trans (>250 kb)			0.748424
ENSG00000130703	OSBPL2	20	q13.33	60813580	60871268	2.99742	0.00272275	0.0291231	FALSE	TRUE	Trans (>250 kb)			0.256622
ENSG00000170004	CHD3	17	p13.1	7788124	7816078	2.99705	0.00272602	0.0291453	FALSE	TRUE	Trans (>250 kb)			0.744946
ENSG00000171533	MAP6	11	q13.5	75297963	75380165	2.99638	0.00273207	0.0291843	FALSE	TRUE	Trans (>250 kb)			1.64904
ENSG00000155269	GPR78	4	p16.1	8560452	8621486	2.99637	0.00273212	0.0291843	FALSE	TRUE	Trans (>250 kb)			3.55098
ENSG00000184672	RALYL	8	q21.2	85095022	85834079	2.99541	0.00274075	0.02925	FALSE	TRUE	Trans (>250 kb)			1.94194
ENSG00000108799	EZH1	17	q21.2	40852293	40897071	2.99443	0.0027496	0.0292799	FALSE	TRUE	Trans (>250 kb)			0.879718
ENSG00000144191	CNGA3	2	q11.2	98962618	99015064	2.99427	0.002751	0.0292799	FALSE	TRUE	Trans (>250 kb)			2.21373
ENSG00000163636	PSMD6	3	p14.1	63996225	64009658	2.99411	0.0027525	0.0292799	FALSE	TRUE	Trans (>250 kb)			1.15443
ENSG00000133169	BEX1	X	q22.1	102317579	102319168	2.99389	0.00275443	0.0292799	FALSE	TRUE	Trans (>250 kb)
ENSG00000160145	KALRN	3	q21.1	123798870	124445172	2.99327	0.00276001	0.0293085	FALSE	TRUE	Trans (>250 kb)			3.52276
ENSG00000151655	ITIH2	10	p14	7745232	7791483	2.99287	0.00276366	0.0293085	FALSE	TRUE	Trans (>250 kb)			3.52276
ENSG00000154917	RAB6B	3	q22.1	133543083	133614680	2.99282	0.0027641	0.0293085	FALSE	TRUE	Trans (>250 kb)			2.16684
ENSG00000110148	CCKBR	11	p15.4	6280966	6293357	2.99275	0.00276473	0.0293085	FALSE	TRUE	Trans (>250 kb)			5.18671
ENSG00000172803	SNX32	11	q13.1	65601112	65624367	2.99215	0.00277017	0.0293204	FALSE	TRUE	Trans (>250 kb)			1.65443
ENSG00000023902	PLEKHO1	1	q21.2	150121373	150136916	2.99108	0.00277996	0.02937	FALSE	TRUE	Trans (>250 kb)			3.60334
ENSG00000129990	SYT5	19	q13.42	55682567	55691809	2.99013	0.00278856	0.0294621	FALSE	TRUE	124869	rs1172821	1.495e-10	2.2743
ENSG00000188730	VWC2	7	p12.2	49813257	49961546	2.99006	0.00278926	0.0294621	FALSE	TRUE	Trans (>250 kb)			3.22016
ENSG00000221946	FXYD7	19	q13.12	35634154	35645204	2.98968	0.00279269	0.0294892	FALSE	TRUE	Trans (>250 kb)			3.69535
ENSG00000121653	MAPK8IP1	11	p11.2	45907202	45928016	2.98692	0.002818	0.029753	FALSE	TRUE	Trans (>250 kb)			3.94796
ENSG00000120903	CHRNA2	8	p21.2	27317279	27337400	2.98645	0.00282233	0.0297746	FALSE	TRUE	Trans (>250 kb)			3.98741
ENSG00000105696	TMEM59L	19	p13.11	18718240	18731849	2.98587	0.00282769	0.0297803	FALSE	TRUE	Trans (>250 kb)			0.0724349
ENSG00000130988	RGN	X	p11.23	46937775	46952712	2.98517	0.00283422	0.0298072	FALSE	TRUE	Trans (>250 kb)
ENSG00000146938	NLGN4X	X	p22.31	5758678	6146904	2.98205	0.00286329	0.0299787	FALSE	TRUE	Trans (>250 kb)
ENSG00000170577	SIX2	2	p21	45232300	45236569	2.98203	0.00286341	0.0299787	FALSE	TRUE	Trans (>250 kb)			1.76394
ENSG00000126262	FFAR2	19	q13.12	35934809	35942669	2.98194	0.00286426	0.0299893	FALSE	TRUE	Trans (>250 kb)			0.626942
ENSG00000143546	S100A8	1	q21.3	153362508	153363664	2.98183	0.0028653	0.03	FALSE	TRUE	Trans (>250 kb)			1.19746
ENSG00000111728	ST8SIA1	12	p12.1	22216707	22589975	2.98146	0.00286879	0.0300266	FALSE	TRUE	Trans (>250 kb)			4.68972
ENSG00000125675	GRIA3	X	q25	122318006	122624766	2.98065	0.0028764	0.0300956	FALSE	TRUE	Trans (>250 kb)
ENSG00000169676	DRD5	4	p16.1	9783258	9785632	2.98048	0.002878	0.0300956	FALSE	TRUE	Trans (>250 kb)			3.90763
ENSG00000198794	SCAMP5	15	q24.2	75249560	75313837	2.97957	0.0028865	0.030122	FALSE	TRUE	Trans (>250 kb)			1.62605
ENSG00000196526	AFAP1	4	p16.1	7760441	7941653	2.97854	0.00289629	0.0301854	FALSE	TRUE	Trans (>250 kb)			2.76746
ENSG00000153266	FEZF2	3	p14.2	62355356	62359999	2.97842	0.00289739	0.0301854	FALSE	TRUE	Trans (>250 kb)			3.69056
ENSG00000008735	MAPK8IP2	22	q13.33	51039114	51052409	2.97788	0.00290247	0.0302276	FALSE	TRUE	Trans (>250 kb)			2.93368
ENSG00000185219	ZNF445	3	p21.31	44481262	44519162	2.97753	0.00290577	0.0302381	FALSE	TRUE	Trans (>250 kb)			0.00845913
ENSG00000164530	PI16	6	p21.2	36922209	36932613	2.97703	0.00291054	0.0302534	FALSE	TRUE	Trans (>250 kb)			2.59536
ENSG00000138942	RNF185	22	q12.2	31556168	31603005	2.97692	0.00291157	0.0302534	FALSE	TRUE	Trans (>250 kb)			3.89201
ENSG00000139567	ACVRL1	12	q13.13	52300692	52317145	2.97631	0.00291739	0.0302637	FALSE	TRUE	Trans (>250 kb)			3.67739
ENSG00000173262	SLC2A14	12	p13.31	7965108	8043744	2.97424	0.00293713	0.0304533	FALSE	TRUE	Trans (>250 kb)
ENSG00000103888	KIAA1199	15	q25.1	81071684	81244117	2.97336	0.00294558	0.0305479	FALSE	TRUE	Trans (>250 kb)			3.05511
ENSG00000188895	MSL1	17	q21.1	38278551	38293042	2.97321	0.00294703	0.0305681	FALSE	TRUE	Trans (>250 kb)			3.04205
ENSG00000135903	PAX3	2	q36.1	223064607	223163715	2.97296	0.00294942	0.0305681	FALSE	TRUE	Trans (>250 kb)			4.8142
ENSG00000141252	VPS53	17	p13.3	411908	624957	2.97213	0.00295741	0.0306194	FALSE	TRUE	Trans (>250 kb)			2.66717
ENSG00000159251	ACTC1	15	q14	35080297	35088340	2.97188	0.00295985	0.0306194	FALSE	TRUE	Trans (>250 kb)			1.54338
ENSG00000129596	CDO1	5	q22.3	115140430	115152651	2.97179	0.00296065	0.0306194	FALSE	TRUE	Trans (>250 kb)			3.09708
ENSG00000182885	GPR97	16	q21	57702099	57723975	2.97113	0.00296709	0.0306768	FALSE	TRUE	Trans (>250 kb)			2.06265
ENSG00000056487	PHF21B	22	q13.31	45277042	45405880	2.969	0.00298766	0.0308119	FALSE	TRUE	Trans (>250 kb)			2.47433
ENSG00000110693	SOX6	11	p15.1	15987995	16761138	2.96811	0.00299642	0.0308425	FALSE	TRUE	Trans (>250 kb)			5.10024
ENSG00000105270	CLIP3	19	q13.12	36505562	36524245	2.96697	0.00300751	0.0309048	FALSE	TRUE	Trans (>250 kb)			1.43589
ENSG00000255330	SOGA3	6	q22.33	127759551	127840146	2.96634	0.00301367	0.0309399	FALSE	TRUE	Trans (>250 kb)			0.672917
ENSG00000170837	GPR27	3	p13	71803201	71805647	2.96621	0.00301494	0.0309399	FALSE	TRUE	Trans (>250 kb)			0.534796
ENSG00000171303	KCNK3	2	p23.3	26915619	26956288	2.96495	0.00302734	0.0310219	FALSE	TRUE	Trans (>250 kb)			1.39229
ENSG00000183570	PCBP3	21	q22.3	47063608	47362368	2.96439	0.00303285	0.0310338	FALSE	TRUE	Trans (>250 kb)			0.309325
ENSG00000171564	FGB	4	q31.3	155484108	155492238	2.96426	0.00303413	0.0310338	FALSE	TRUE	Trans (>250 kb)			1.47566
ENSG00000018280	SLC11A1	2	q35	219246752	219261617	2.96414	0.00303534	0.0310338	FALSE	TRUE	Trans (>250 kb)			2.76746
ENSG00000106078	COBL	7	p12.1	51083909	51384515	2.96344	0.00304218	0.0310338	FALSE	TRUE	Trans (>250 kb)			1.75102
ENSG00000198934	MAGEE1	X	q13.3	75648046	75651744	2.96271	0.00304946	0.031069	FALSE	TRUE	Trans (>250 kb)
ENSG00000022277	RTFDC1	20	q13.31	55043647	55093943	2.96031	0.00307333	0.0312902	FALSE	TRUE	Trans (>250 kb)			3.66764
ENSG00000137273	FOXF2	6	p25.3	1390069	1395832	2.95992	0.00307723	0.0312933	FALSE	TRUE	Trans (>250 kb)			2.19245
ENSG00000158296	SLC13A3	20	q13.12	45186463	45304714	2.95952	0.0030812	0.0312965	FALSE	TRUE	Trans (>250 kb)			1.30489
ENSG00000122584	NXPH1	7	p21.3	8473585	8792593	2.95938	0.00308261	0.0312965	FALSE	TRUE	Trans (>250 kb)			2.08525
ENSG00000188770	OPTC	1	q32.1	203463271	203477992	2.95931	0.0030833	0.0312965	FALSE	TRUE	Trans (>250 kb)			0.544945
ENSG00000132932	ATP8A2	13	q12.13	25946209	26599989	2.95835	0.00309294	0.0313571	FALSE	TRUE	Trans (>250 kb)			4.40253
ENSG00000254445	HSPB2-C11orf52	11	q23.1	111783460	111797595	2.9543	0.00313384	0.031623	FALSE	TRUE	Trans (>250 kb)			0.0814847
ENSG00000177103	DSCAML1	11	q23.3	117298489	117688240	2.95426	0.00313424	0.031623	FALSE	TRUE	Trans (>250 kb)			4.53778
ENSG00000185610	DBX2	12	q12	45408455	45444882	2.9526	0.0031511	0.0317445	FALSE	TRUE	Trans (>250 kb)			0.704853
ENSG00000112379	KIAA1244	6	q23.3	138483058	138665800	2.95067	0.00317085	0.0318382	FALSE	TRUE	Trans (>250 kb)			2.40781
ENSG00000105767	CADM4	19	q13.31	44126520	44143991	2.95046	0.00317298	0.0318382	FALSE	TRUE	Trans (>250 kb)			2.75056
ENSG00000129450	SIGLEC9	19	q13.41	51628165	51639908	2.9482	0.00319632	0.0320051	FALSE	TRUE	Trans (>250 kb)			2.40781
ENSG00000147457	CHMP7	8	p21.3	23101150	23119512	2.94649	0.00321406	0.0320867	FALSE	TRUE	Trans (>250 kb)			2.56061
ENSG00000145794	MEGF10	5	q23.2	126626523	126801429	2.94642	0.00321474	0.0320867	FALSE	TRUE	Trans (>250 kb)			0.286399
ENSG00000164128	NPY1R	4	q32.2	164245113	164265984	2.94465	0.00323318	0.0322794	FALSE	TRUE	Trans (>250 kb)			0.764607
ENSG00000130294	KIF1A	2	q37.3	241653181	241759725	2.94382	0.00324186	0.0323218	FALSE	TRUE	Trans (>250 kb)			2.06794
ENSG00000168546	GFRA2	8	p21.3	21547915	21669869	2.9438	0.00324211	0.0323218	FALSE	TRUE	Trans (>250 kb)			5.89905
ENSG00000204314	PRRT1	6	p21.32	32116136	32122150	2.94339	0.00324638	0.0323488	FALSE	TRUE	Trans (>250 kb)			7.13051
ENSG00000122679	RAMP3	7	p13	45197390	45225901	2.94314	0.00324905	0.0323488	FALSE	TRUE	Trans (>250 kb)			2.30001
ENSG00000112139	MDGA1	6	p21.2	37600284	37667082	2.94311	0.00324938	0.0323488	FALSE	TRUE	Trans (>250 kb)			2.29127
ENSG00000187672	ERC2	3	p14.3	55542336	56502391	2.94149	0.00326636	0.0325203	FALSE	TRUE	Trans (>250 kb)			4.38715
ENSG00000136267	DGKB	7	p21.2	14184674	15014402	2.93886	0.0032942	0.0327291	FALSE	TRUE	Trans (>250 kb)			4.13677
ENSG00000155980	KIF5A	12	q13.3	57943781	57980415	2.93779	0.00330556	0.0328492	FALSE	TRUE	Trans (>250 kb)			3.22389
ENSG00000182240	BACE2	21	q22.2	42539728	42654445	2.93671	0.00331713	0.0329221	FALSE	TRUE	Trans (>250 kb)			2.0998
ENSG00000163815	CLEC3B	3	p21.31	45043040	45077563	2.9366	0.00331835	0.0329221	FALSE	TRUE	Trans (>250 kb)			1.85888
ENSG00000176984	AP000679.2	11	q23.3	120039685	120042387	2.93578	0.00332707	0.0330152	FALSE	TRUE	Trans (>250 kb)			1.58205
ENSG00000046653	GPM6B	X	p22.2	13789150	13956757	2.93496	0.00333593	0.0330525	FALSE	TRUE	Trans (>250 kb)
ENSG00000187123	LYPD6	2	q23.2	150186499	150330662	2.9342	0.00334411	0.0330761	FALSE	TRUE	Trans (>250 kb)			2.03505
ENSG00000078725	BRINP1	9	q33.1	121915736	122131745	2.93387	0.00334763	0.0330897	FALSE	TRUE	Trans (>250 kb)			1.84359
ENSG00000147246	HTR2C	X	q23	113818551	114144624	2.93333	0.00335346	0.0331269	FALSE	TRUE	Trans (>250 kb)
ENSG00000188162	OTOG	11	p15.1	17568920	17668697	2.93327	0.00335414	0.0331269	FALSE	TRUE	Trans (>250 kb)			3.65271
ENSG00000158473	CD1D	1	q23.1	158149737	158154686	2.93221	0.00336557	0.0331759	FALSE	TRUE	Trans (>250 kb)			1.56519
ENSG00000120907	ADRA1A	8	p21.2	26605667	26724790	2.93051	0.00338402	0.0333768	FALSE	TRUE	Trans (>250 kb)			2.7852
ENSG00000129946	SHC2	19	p13.3	416583	460996	2.93044	0.0033848	0.0333768	FALSE	TRUE	Trans (>250 kb)			1.95194
ENSG00000172575	RASGRP1	15	q14	38780304	38857776	2.9298	0.00339177	0.0333885	FALSE	TRUE	Trans (>250 kb)			3.92543
ENSG00000196132	MYT1	20	q13.33	62783144	62873604	2.92884	0.00340234	0.0334234	FALSE	TRUE	Trans (>250 kb)			3.27014
ENSG00000176533	GNG7	19	p13.3	2511217	2702707	2.92852	0.00340577	0.033445	FALSE	TRUE	Trans (>250 kb)			2.36668
ENSG00000162892	IL24	1	q32.1	207070788	207077484	2.92842	0.00340686	0.033445	FALSE	TRUE	Trans (>250 kb)			0.00169181
ENSG00000065717	TLE2	19	p13.3	2997636	3047633	2.92787	0.00341297	0.0335132	FALSE	TRUE	Trans (>250 kb)			4.41806
ENSG00000173714	WFIKKN2	17	q21.33	48912011	48919709	2.92702	0.00342224	0.0335914	FALSE	TRUE	Trans (>250 kb)			1.74467
ENSG00000157782	CABP1	12	q24.31	121078355	121105127	2.92481	0.00344666	0.0337488	FALSE	TRUE	Trans (>250 kb)			0.524415
ENSG00000162374	ELAVL4	1	p33	50513686	50669458	2.92419	0.00345354	0.0337792	FALSE	TRUE	Trans (>250 kb)			1.51199
ENSG00000108684	ASIC2	17	q12	31340105	32501983	2.92359	0.00346021	0.0337792	FALSE	TRUE	Trans (>250 kb)			5.1577
ENSG00000091704	CPA1	7	q32.2	130020180	130027955	2.92301	0.00346662	0.0338301	FALSE	TRUE	88991	rs17164989	7.14401e-09	5.19029
ENSG00000216649	GAGE12E	X	p11.23	49315936	49323252	2.9227	0.00347005	0.0338381	FALSE	TRUE	Trans (>250 kb)
ENSG00000107317	PTGDS	9	q34.3	139871956	139879887	2.92086	0.00349067	0.0340228	FALSE	TRUE	Trans (>250 kb)
ENSG00000174521	TTC9B	19	q13.2	40721965	40724306	2.91982	0.00350239	0.0341745	FALSE	TRUE	Trans (>250 kb)			3.95515
ENSG00000132872	SYT4	18	q12.3	40847843	40857615	2.91948	0.00350619	0.0341832	FALSE	TRUE	Trans (>250 kb)			0.867056
ENSG00000103742	IGDCC4	15	q22.31	65673802	65715410	2.91936	0.00350755	0.0341832	FALSE	TRUE	Trans (>250 kb)			5.17664
ENSG00000011465	DCN	12	q21.33	91539025	91576900	2.9182	0.00352054	0.0342949	FALSE	TRUE	Trans (>250 kb)			0.62618
ENSG00000089250	NOS1	12	q24.22	117645947	117889975	2.91507	0.00355607	0.0345432	FALSE	TRUE	Trans (>250 kb)			2.34459
ENSG00000102290	PCDH11X	X	q21.31	91034260	91878229	2.91437	0.00356406	0.0346051	FALSE	TRUE	Trans (>250 kb)
ENSG00000172987	HPSE2	10	q24.2	100218875	100995619	2.91307	0.00357889	0.0347558	FALSE	TRUE	Trans (>250 kb)			1.5891
ENSG00000100028	SNRPD3	22	q11.23	24951471	25005947	2.91206	0.00359058	0.0347905	FALSE	TRUE	Trans (>250 kb)			4.12449
ENSG00000178031	ADAMTSL1	9	p22.2	18473892	18910948	2.90778	0.00364006	0.0352065	FALSE	TRUE	Trans (>250 kb)			5.45131
ENSG00000084676	NCOA1	2	p23.3	24714783	24993571	2.90602	0.00366059	0.0352601	FALSE	TRUE	Trans (>250 kb)			1.75393
ENSG00000138622	HCN4	15	q24.1	73612200	73661605	2.90567	0.00366471	0.0352771	FALSE	TRUE	Trans (>250 kb)			0.811274
ENSG00000196338	NLGN3	X	q13.1	70364681	70391051	2.90416	0.00368245	0.0353451	FALSE	TRUE	Trans (>250 kb)
ENSG00000075043	KCNQ2	20	q13.33	62037542	62103993	2.90413	0.00368274	0.0353451	FALSE	TRUE	Trans (>250 kb)			1.58074
ENSG00000112309	B3GAT2	6	q13	71566382	71666741	2.90349	0.00369034	0.035423	FALSE	TRUE	Trans (>250 kb)			3.71858
ENSG00000184014	DENND5A	11	p15.4	9160372	9286937	2.90312	0.00369462	0.035423	FALSE	TRUE	Trans (>250 kb)			1.37435
ENSG00000127528	KLF2	19	p13.11	16435628	16438685	2.90033	0.00372765	0.0356787	FALSE	TRUE	Trans (>250 kb)			1.91774
ENSG00000115380	EFEMP1	2	p16.1	56093102	56151274	2.90026	0.0037285	0.0356787	FALSE	TRUE	Trans (>250 kb)			2.88216
ENSG00000186675	MAGEE2	X	q13.3	75002823	75005079	2.8988	0.00374594	0.0358195	FALSE	TRUE	Trans (>250 kb)
ENSG00000163377	FAM19A4	3	p14.1	68780917	68981761	2.8982	0.00375315	0.0358801	FALSE	TRUE	Trans (>250 kb)			0.465902
ENSG00000105509	HAS1	19	q13.41	52216365	52227247	2.89538	0.003787	0.0361879	FALSE	TRUE	Trans (>250 kb)			3.7194
ENSG00000196767	POU3F4	X	q21.1	82763269	82764775	2.8937	0.00380737	0.0363053	FALSE	TRUE	Trans (>250 kb)
ENSG00000068781	STON1-GTF2A1L	2	p16.3	48757064	49003654	2.89316	0.00381389	0.0363204	FALSE	TRUE	Trans (>250 kb)			3.31036
ENSG00000221932	HEPN1	11	q24.2	124789146	124790573	2.89309	0.00381472	0.0363204	FALSE	TRUE	Trans (>250 kb)			2.68517
ENSG00000127951	FGL2	7	q11.23	76822688	76829143	2.89072	0.00384361	0.0364635	FALSE	TRUE	Trans (>250 kb)			0.760919
ENSG00000100926	TM9SF1	14	q12	24658349	24682679	2.89069	0.00384395	0.0364635	FALSE	TRUE	Trans (>250 kb)			1.9656
ENSG00000172159	FRMD3	9	q21.32	85857905	86153461	2.8871	0.00388807	0.0368083	FALSE	TRUE	Trans (>250 kb)			3.31036
ENSG00000162512	SDC3	1	p35.2	31342314	31381608	2.88655	0.00389494	0.0368129	FALSE	TRUE	Trans (>250 kb)			2.19384
ENSG00000168843	FSTL5	4	q32.2	162305049	163085187	2.88545	0.0039085	0.0368979	FALSE	TRUE	Trans (>250 kb)			1.94942
ENSG00000054690	PLEKHH1	14	q24.1	68000018	68056329	2.88463	0.0039187	0.0369231	FALSE	TRUE	Trans (>250 kb)			1.51514
ENSG00000111404	RERGL	12	p12.3	18233803	18473041	2.8845	0.00392042	0.0369231	FALSE	TRUE	Trans (>250 kb)			1.50651
ENSG00000166159	LRTM2	12	p13.33	1929433	1945918	2.88442	0.00392136	0.0369231	FALSE	TRUE	Trans (>250 kb)			2.47166
ENSG00000079841	RIMS1	6	q13	72596406	73112845	2.88362	0.00393128	0.0369995	FALSE	TRUE	Trans (>250 kb)			2.31436
ENSG00000172508	CARNS1	11	q13.2	67182439	67193078	2.88347	0.00393321	0.0369995	FALSE	TRUE	Trans (>250 kb)			1.47715
ENSG00000204065	TCEAL5	X	q22.1	102528619	102531800	2.88181	0.00395395	0.0371524	FALSE	TRUE	Trans (>250 kb)
ENSG00000116690	PRG4	1	q31.1	186265405	186283694	2.88169	0.00395544	0.0371682	FALSE	TRUE	Trans (>250 kb)			3.6074
ENSG00000020181	GPR124	8	p11.23	37641709	37702414	2.88008	0.00397572	0.0373384	FALSE	TRUE	178531	rs2319754	3.05977e-13	7.09489
ENSG00000174348	PODN	1	p32.3	53527854	53551174	2.87708	0.00401372	0.0376159	FALSE	TRUE	Trans (>250 kb)			3.1747
ENSG00000165379	LRFN5	14	q21.1	42076773	42373752	2.87503	0.00403993	0.0377719	FALSE	TRUE	Trans (>250 kb)			1.52992
ENSG00000079689	SCGN	6	p22.2	25652464	25702011	2.87458	0.00404564	0.0378398	FALSE	TRUE	Trans (>250 kb)			3.34597
ENSG00000158955	WNT9B	17	q21.32	44910567	44964096	2.87296	0.00406649	0.0380048	FALSE	TRUE	Trans (>250 kb)			1.93131
ENSG00000072071	LPHN1	19	p13.12	14260750	14316999	2.87064	0.00409648	0.0382266	FALSE	TRUE	Trans (>250 kb)			2.69926
ENSG00000172318	B3GALT1	2	q24.3	168675182	168730551	2.87033	0.0041005	0.0382266	FALSE	TRUE	Trans (>250 kb)			1.99773
ENSG00000095637	SORBS1	10	q24.1	97071528	97321171	2.86986	0.0041065	0.0382266	FALSE	TRUE	Trans (>250 kb)			2.70897
ENSG00000145536	ADAMTS16	5	p15.32	5140443	5320417	2.86853	0.00412381	0.0382915	FALSE	TRUE	Trans (>250 kb)			3.50452
ENSG00000152217	SETBP1	18	q12.3	42260138	42648475	2.86437	0.00417841	0.0388096	FALSE	TRUE	Trans (>250 kb)			2.75056
ENSG00000169083	AR	X	q12	66764465	66950461	2.86427	0.00417973	0.0388149	FALSE	TRUE	Trans (>250 kb)
ENSG00000113578	FGF1	5	q31.3	141971743	142077617	2.86284	0.00419863	0.0389203	FALSE	TRUE	Trans (>250 kb)			1.55252
ENSG00000133985	TTC9	14	q24.2	71108504	71142077	2.86214	0.00420791	0.0389501	FALSE	TRUE	Trans (>250 kb)			1.0638
ENSG00000073464	CLCN4	X	p22.2	10125024	10205700	2.8616	0.00421514	0.0390024	FALSE	TRUE	Trans (>250 kb)
ENSG00000235568	NFAM1	22	q13.2	42776416	42828401	2.86072	0.00422684	0.0390456	FALSE	TRUE	Trans (>250 kb)			1.16129
ENSG00000134917	ADAMTS8	11	q24.3	130274820	130298888	2.85991	0.0042376	0.039117	FALSE	TRUE	Trans (>250 kb)			0.11801
ENSG00000066629	EML1	14	q32.2	100204030	100408397	2.8592	0.00424705	0.0391549	FALSE	TRUE	Trans (>250 kb)			1.08613
ENSG00000132164	SLC6A11	3	p25.3	10857885	10982419	2.85799	0.00426332	0.0393008	FALSE	TRUE	Trans (>250 kb)			0.479776
ENSG00000141338	ABCA8	17	q24.2	66863433	66951533	2.85744	0.00427076	0.0393293	FALSE	TRUE	Trans (>250 kb)			1.72492
ENSG00000169760	NLGN1	3	q26.31	173114074	174004434	2.85721	0.00427388	0.039339	FALSE	TRUE	Trans (>250 kb)			5.09432
ENSG00000103034	NDRG4	16	q21	58496750	58547532	2.85559	0.00429573	0.0394569	FALSE	TRUE	Trans (>250 kb)			2.538
ENSG00000242259	C22orf39	22	q11.21	19338891	19435755	2.85472	0.00430747	0.039551	FALSE	TRUE	Trans (>250 kb)			4.61926
ENSG00000204365	C10orf126	10	p12.1	29135337	29170827	2.85458	0.00430942	0.0395512	FALSE	TRUE	Trans (>250 kb)			2.11481
ENSG00000266202	RP1-66C13.4	17	q11.2	26125832	26220391	2.85403	0.00431682	0.0395843	FALSE	TRUE	Trans (>250 kb)			2.38783
ENSG00000183114	FAM43B	1	p36.12	20878932	20881512	2.8537	0.00432128	0.0396032	FALSE	TRUE	Trans (>250 kb)			0.236856
ENSG00000184258	CDR1	X	q27.1	139865425	139866723	2.85339	0.00432558	0.0396039	FALSE	TRUE	Trans (>250 kb)
ENSG00000149131	SERPING1	11	q12.1	57364860	57382326	2.85282	0.00433326	0.0396322	FALSE	TRUE	Trans (>250 kb)			0.783375
ENSG00000172346	CSDC2	22	q13.2	41956767	41973745	2.85166	0.00434922	0.0396887	FALSE	TRUE	Trans (>250 kb)			1.34715
ENSG00000112333	NR2E1	6	q21	108487262	108510013	2.85103	0.00435774	0.0397261	FALSE	TRUE	Trans (>250 kb)			1.22195
ENSG00000170624	SGCD	5	q33.2	155297354	156194799	2.8449	0.00444247	0.0404261	FALSE	TRUE	Trans (>250 kb)			3.12278
ENSG00000148541	FAM13C	10	q21.1	61005890	61122939	2.84489	0.00444271	0.0404261	FALSE	TRUE	Trans (>250 kb)			3.25377
ENSG00000168710	AHCYL1	1	p13.3	110527308	110566357	2.84343	0.00446313	0.0405602	FALSE	TRUE	Trans (>250 kb)			2.45347
ENSG00000068615	REEP1	2	p11.2	86441116	86565206	2.84293	0.00447014	0.040629	FALSE	TRUE	Trans (>250 kb)			2.538
ENSG00000181656	GPR88	1	p21.2	101003693	101007574	2.84275	0.00447266	0.040629	FALSE	TRUE	Trans (>250 kb)			2.82355
ENSG00000154162	CDH12	5	p14.3	21750782	22853731	2.842	0.00448316	0.0407212	FALSE	TRUE	Trans (>250 kb)			4.45451
ENSG00000215218	UBE2QL1	5	p15.31	6448736	6495022	2.83946	0.00451905	0.0409304	FALSE	TRUE	Trans (>250 kb)			0.0109656
ENSG00000180155	LYNX1	8	q24.3	143845752	143859640	2.83926	0.00452188	0.0409392	FALSE	TRUE	Trans (>250 kb)			1.17793
ENSG00000235711	ANKRD34C	15	q25.1	79575146	79590580	2.83798	0.00453997	0.0410357	FALSE	TRUE	Trans (>250 kb)			0.658839
ENSG00000150540	HNMT	2	q22.1	138721590	138773930	2.83791	0.00454104	0.0410357	FALSE	TRUE	Trans (>250 kb)			1.7123
ENSG00000182450	KCNK4	11	q13.1	64058774	64067503	2.83744	0.00454769	0.0410357	FALSE	TRUE	Trans (>250 kb)			1.88342
ENSG00000187902	SHISA7	19	q13.42	55940107	55954230	2.83735	0.00454894	0.0410357	FALSE	TRUE	99176	rs4806664	3.9508e-10	1.42855
ENSG00000054965	FAM168A	11	q13.4	73111532	73309234	2.83686	0.00455594	0.0410357	FALSE	TRUE	Trans (>250 kb)			2.03109
ENSG00000206532	RP11-553A10.1	3	q13.13	110607231	110612323	2.83677	0.00455718	0.0410357	FALSE	TRUE	Trans (>250 kb)			0.943715
ENSG00000151834	GABRA2	4	p12	46250444	46477247	2.83465	0.00458762	0.0412209	FALSE	TRUE	Trans (>250 kb)			0.0788445
ENSG00000175215	CTDSP2	12	q14.1	58213710	58240522	2.83335	0.00460628	0.0412962	FALSE	TRUE	Trans (>250 kb)			2.33876
ENSG00000142698	C1orf94	1	p34.3	34632484	34684732	2.83263	0.00461665	0.0413446	FALSE	TRUE	Trans (>250 kb)			5.13393
ENSG00000108691	CCL2	17	q12	32582304	32584222	2.83247	0.00461902	0.0413485	FALSE	TRUE	Trans (>250 kb)			0.722149
ENSG00000184304	PRKD1	14	q12	30045687	30661104	2.83216	0.00462354	0.0413707	FALSE	TRUE	Trans (>250 kb)			3.4303
ENSG00000167244	IGF2	11	p15.5	2150342	2170833	2.83143	0.00463399	0.0414377	FALSE	TRUE	Trans (>250 kb)			1.08342
ENSG00000143379	SETDB1	1	q21.3	150898739	150937213	2.83075	0.0046439	0.041463	FALSE	TRUE	Trans (>250 kb)			4.70815
ENSG00000100104	SRRD	22	q12.1	26879843	26890624	2.83023	0.00465151	0.041498	FALSE	TRUE	Trans (>250 kb)			1.72492
ENSG00000111783	RFX4	12	q23.3	106976685	107156581	2.82804	0.00468342	0.0416984	FALSE	TRUE	Trans (>250 kb)			6.0362
ENSG00000157119	KLHL40	3	p22.1	42727011	42734036	2.82737	0.00469327	0.0417692	FALSE	TRUE	Trans (>250 kb)			0.859235
ENSG00000080573	COL5A3	19	p13.2	10070237	10121147	2.82709	0.0046973	0.0417956	FALSE	TRUE	Trans (>250 kb)			2.01652
ENSG00000102935	ZNF423	16	q12.1	49521435	49891830	2.82264	0.00476307	0.0422983	FALSE	TRUE	Trans (>250 kb)			3.40515
ENSG00000120129	DUSP1	5	q35.1	172195093	172198198	2.8225	0.00476513	0.0422983	FALSE	TRUE	Trans (>250 kb)			1.95026
ENSG00000185231	MC2R	18	p11.21	13882043	13915706	2.82195	0.00477326	0.0423198	FALSE	TRUE	Trans (>250 kb)			3.63324
ENSG00000169228	RAB24	5	q35.3	176728199	176730745	2.82147	0.00478043	0.0423492	FALSE	TRUE	Trans (>250 kb)			5.28448
ENSG00000170381	SEMA3E	7	q21.11	82993222	83278326	2.82052	0.00479464	0.0424426	FALSE	TRUE	Trans (>250 kb)			1.56434
ENSG00000112303	VNN2	6	q23.2	133065009	133084598	2.81914	0.00481518	0.0424888	FALSE	TRUE	Trans (>250 kb)			2.59536
ENSG00000163932	PRKCD	3	p21.1	53190025	53226733	2.81886	0.00481938	0.0424888	FALSE	TRUE	Trans (>250 kb)			3.44577
ENSG00000171049	FPR2	19	q13.41	52255279	52273779	2.81652	0.00485468	0.0428014	FALSE	TRUE	Trans (>250 kb)			2.83036
ENSG00000187122	SLIT1	10	q24.1	98757795	98945677	2.81601	0.00486238	0.0428265	FALSE	TRUE	Trans (>250 kb)			2.61019
ENSG00000055955	ITIH4	3	p21.1	52846991	52865495	2.8156	0.00486855	0.0428265	FALSE	TRUE	Trans (>250 kb)			2.36258
ENSG00000197629	MPEG1	11	q12.1	58975983	58980424	2.81537	0.00487205	0.0428342	FALSE	TRUE	Trans (>250 kb)			1.68318
ENSG00000123901	GPR83	11	q21	94110477	94134585	2.81506	0.00487675	0.0428584	FALSE	TRUE	Trans (>250 kb)			0.830406
ENSG00000173110	HSPA6	1	q23.3	161494036	161496681	2.81439	0.00488696	0.0429509	FALSE	TRUE	Trans (>250 kb)			0.946065
ENSG00000178568	ERBB4	2	q34	212240446	213403565	2.81336	0.00490265	0.0430955	FALSE	TRUE	Trans (>250 kb)			4.79215
ENSG00000173068	BNC2	9	p22.2	16409501	16870841	2.81252	0.00491544	0.0431612	FALSE	TRUE	Trans (>250 kb)			2.73971
ENSG00000165626	BEND7	10	p13	13480484	13570974	2.8119	0.00492505	0.0431747	FALSE	TRUE	Trans (>250 kb)			3.72647
ENSG00000112769	LAMA4	6	q21	112429963	112576141	2.80959	0.0049605	0.0433451	FALSE	TRUE	95979	rs11751547	2.67438e-08	3.67998
ENSG00000261130	RP11-1021N1.1	16	p13.11	15489611	15609205	2.80934	0.00496438	0.0433451	FALSE	TRUE	Trans (>250 kb)			2.07977
ENSG00000203804	ADAMTSL4-AS1	1	q21.3	150533480	150533969	2.80908	0.0049684	0.0433451	FALSE	TRUE	Trans (>250 kb)			4.89524
ENSG00000080224	EPHA6	3	q11.2	96533425	97471304	2.80886	0.00497177	0.0433451	FALSE	TRUE	Trans (>250 kb)			1.15321
ENSG00000188916	FAM196A	10	q26.2	128933694	128994422	2.80884	0.00497202	0.0433451	FALSE	TRUE	Trans (>250 kb)			1.09407
ENSG00000113763	UNC5A	5	q35.2	176237478	176307897	2.80884	0.00497205	0.0433451	FALSE	TRUE	18334	rs11135005	0	7.13051
ENSG00000134198	TSPAN2	1	p13.2	115590632	115632121	2.80737	0.0049948	0.0435276	FALSE	TRUE	Trans (>250 kb)			2.27933
ENSG00000157734	SNX22	15	q22.31	64443914	64449680	2.8073	0.00499579	0.0435276	FALSE	TRUE	Trans (>250 kb)			2.96268
ENSG00000186205	Mar-01	1	q41	220960101	220987735	2.80709	0.00499915	0.0435393	FALSE	TRUE	Trans (>250 kb)			2.14134
ENSG00000132970	WASF3	13	q12.13	27131840	27263085	2.805	0.00503161	0.0437726	FALSE	TRUE	Trans (>250 kb)			2.45347
ENSG00000103710	RASL12	15	q22.31	65345679	65369028	2.80425	0.00504334	0.0438259	FALSE	TRUE	Trans (>250 kb)			0.0928064
ENSG00000156219	ART3	4	q21.1	76932337	77033955	2.8041	0.00504572	0.0438259	FALSE	TRUE	Trans (>250 kb)			1.53397
ENSG00000104888	SLC17A7	19	q13.33	49932658	49945617	2.80408	0.00504604	0.0438259	FALSE	TRUE	Trans (>250 kb)			3.75923
ENSG00000124357	NAGK	2	p13.3	71291474	71306935	2.80156	0.00508565	0.0441385	FALSE	TRUE	Trans (>250 kb)			1.57335
ENSG00000197977	ELOVL2	6	p24.2	10980992	11044547	2.80153	0.00508611	0.0441385	FALSE	TRUE	4568	rs6932739	2.7478e-13	7.13051
ENSG00000134202	GSTM3	1	p13.3	110276554	110284384	2.80014	0.00510803	0.044332	FALSE	TRUE	Trans (>250 kb)			1.3487
ENSG00000134072	CAMK1	3	p25.3	9799026	9811676	2.79893	0.00512724	0.044425	FALSE	TRUE	Trans (>250 kb)			3.05511
ENSG00000177706	FAM20C	7	p22.3	192969	300711	2.79882	0.005129	0.044425	FALSE	TRUE	Trans (>250 kb)			2.66281
ENSG00000101203	COL20A1	20	q13.33	61924538	61966203	2.79778	0.00514556	0.0445328	FALSE	TRUE	Trans (>250 kb)			1.67548
ENSG00000074590	NUAK1	12	q23.3	106457118	106533811	2.79764	0.00514778	0.0445328	FALSE	TRUE	Trans (>250 kb)			3.9177
ENSG00000224389	C4B	6	p21.33	31982539	32003195	2.79734	0.00515255	0.0445613	FALSE	TRUE	181671	rs2471980	6.50591e-14	6.62088
ENSG00000163631	ALB	4	q13.3	74262831	74287129	2.79636	0.00516816	0.0446231	FALSE	TRUE	Trans (>250 kb)			2.83731
ENSG00000177679	SRRM3	7	q11.23	75831216	75916605	2.79491	0.00519147	0.0448519	FALSE	TRUE	Trans (>250 kb)			1.28232
ENSG00000069122	GPR116	6	p12.3	46820249	46922680	2.79247	0.00523067	0.0450239	FALSE	TRUE	Trans (>250 kb)			1.34839
ENSG00000081051	AFP	4	q13.3	74296855	74321891	2.79231	0.00523324	0.0450239	FALSE	TRUE	Trans (>250 kb)			2.57071
ENSG00000164825	DEFB1	8	p23.1	6728097	6735544	2.79207	0.00523713	0.0450239	FALSE	TRUE	Trans (>250 kb)			2.22253
ENSG00000162747	FCGR3B	1	q23.3	161592986	161601753	2.79106	0.00525362	0.0451561	FALSE	TRUE	Trans (>250 kb)			2.50401
ENSG00000113916	BCL6	3	q27.3	187439165	187463515	2.7899	0.00527237	0.0452424	FALSE	TRUE	Trans (>250 kb)			1.85049
ENSG00000257017	HP	16	q22.2	72088491	72094954	2.78889	0.00528894	0.0453483	FALSE	TRUE	Trans (>250 kb)			2.00423
ENSG00000184845	DRD1	5	q35.2	174867042	174871211	2.78739	0.00531347	0.045497	FALSE	TRUE	Trans (>250 kb)			0.51266
ENSG00000135917	SLC19A3	2	q36.3	228549926	228582728	2.7867	0.00532473	0.0455767	FALSE	TRUE	Trans (>250 kb)			5.32544
ENSG00000253305	PCDHGB6	5	q31.3	140787770	140892546	2.78592	0.00533753	0.0456323	FALSE	TRUE	Trans (>250 kb)			2.39881
ENSG00000064309	CDON	11	q24.2	125825691	125933230	2.78534	0.00534719	0.0457007	FALSE	TRUE	Trans (>250 kb)			3.94239
ENSG00000165061	ZMAT4	8	p11.21	40388109	40755352	2.78304	0.00538518	0.0459596	FALSE	TRUE	Trans (>250 kb)			2.81686
ENSG00000121361	KCNJ8	12	p12.1	21917889	21928515	2.78184	0.00540517	0.0460705	FALSE	TRUE	Trans (>250 kb)			0.817735
ENSG00000198483	ANKRD35	1	q21.1	145549230	145568526	2.78157	0.00540959	0.0460782	FALSE	TRUE	Trans (>250 kb)			2.7852
ENSG00000135363	LMO2	11	p13	33880122	33913836	2.78143	0.00541195	0.0460782	FALSE	TRUE	Trans (>250 kb)			0.4369
ENSG00000131409	LRRC4B	19	q13.33	51020149	51071302	2.78108	0.00541781	0.0461142	FALSE	TRUE	Trans (>250 kb)			3.2556
ENSG00000173641	HSPB7	1	p36.13	16340523	16346089	2.78049	0.00542778	0.0461604	FALSE	TRUE	Trans (>250 kb)			1.18574
ENSG00000157542	KCNJ6	21	q22.13	38979678	39288749	2.77876	0.00545676	0.0463399	FALSE	TRUE	Trans (>250 kb)			3.06872
ENSG00000184611	KCNH7	2	q24.2	163227917	163695240	2.77869	0.00545782	0.0463399	FALSE	TRUE	Trans (>250 kb)			3.36414
ENSG00000162670	BRINP3	1	q31.1	190066792	190446759	2.77843	0.00546222	0.0463457	FALSE	TRUE	Trans (>250 kb)			1.91225
ENSG00000106565	TMEM176B	7	q36.1	150488373	150498448	2.7766	0.00549314	0.0465626	FALSE	TRUE	Trans (>250 kb)			2.41009
ENSG00000267385	CTB-50L17.14	19	p13.3	4528439	4540079	2.77579	0.00550683	0.0466097	FALSE	TRUE	Trans (>250 kb)			1.56264
ENSG00000122694	GLIPR2	9	p13.3	36136732	36163910	2.77548	0.0055121	0.0466411	FALSE	TRUE	Trans (>250 kb)			3.90868
ENSG00000134802	SLC43A3	11	q12.1	57174427	57195053	2.77517	0.00551725	0.0466553	FALSE	TRUE	Trans (>250 kb)			0.571305
ENSG00000168621	GDNF	5	p13.2	37812779	37839788	2.77483	0.00552298	0.0466752	FALSE	TRUE	Trans (>250 kb)			1.48126
ENSG00000168032	ENTPD3	3	p22.1	40428647	40470110	2.77362	0.00554371	0.0468044	FALSE	TRUE	Trans (>250 kb)			0.114604
ENSG00000241878	PISD	22	q12.2	32014477	32058418	2.77231	0.00556599	0.047023	FALSE	TRUE	Trans (>250 kb)			5.23372
ENSG00000092964	DPYSL2	8	p21.2	26371791	26515694	2.77204	0.00557059	0.047037	FALSE	TRUE	Trans (>250 kb)			1.5199
ENSG00000250305	KIAA1456	8	p22	12803151	12889012	2.77149	0.00557995	0.0470481	FALSE	TRUE	Trans (>250 kb)			5.298
ENSG00000170296	GABARAP	17	p13.1	7143333	7146089	2.77068	0.00559393	0.0471016	FALSE	TRUE	Trans (>250 kb)			2.51071
ENSG00000250021	C15orf38-AP3S2	15	q26.1	90377540	90456114	2.77014	0.00560318	0.0471465	FALSE	TRUE	Trans (>250 kb)			3.22389
ENSG00000166033	HTRA1	10	q26.13	124221041	124274424	2.77011	0.00560371	0.0471465	FALSE	TRUE	Trans (>250 kb)			1.34374
ENSG00000134201	GSTM5	1	p13.3	110254864	110318050	2.76876	0.00562694	0.0472404	FALSE	TRUE	Trans (>250 kb)			1.43308
ENSG00000112214	FHL5	6	q16.1	97010424	97064512	2.76813	0.00563793	0.0473432	FALSE	TRUE	Trans (>250 kb)			0.104518
ENSG00000143473	KCNH1	1	q32.2	210856555	211307457	2.7679	0.00564191	0.0473698	FALSE	TRUE	Trans (>250 kb)			2.13395
ENSG00000134250	NOTCH2	1	p11.2	120454176	120612240	2.7674	0.0056506	0.0474185	FALSE	TRUE	Trans (>250 kb)			4.47637
ENSG00000110077	MS4A6A	11	q12.2	59939081	59952139	2.7663	0.00566961	0.0475635	FALSE	TRUE	Trans (>250 kb)			4.79764
ENSG00000113209	PCDHB5	5	q31.3	140514800	140517703	2.76522	0.00568838	0.0476585	FALSE	TRUE	Trans (>250 kb)			2.05224
ENSG00000175203	DCTN2	12	q13.3	57923885	57941114	2.76285	0.00572996	0.0478574	FALSE	TRUE	Trans (>250 kb)			2.40329
ENSG00000173253	DMRT2	9	p24.3	1050354	1057552	2.76195	0.00574567	0.0480143	FALSE	TRUE	Trans (>250 kb)			3.04205
ENSG00000106341	PPP1R17	7	p14.3	31726329	31748069	2.7611	0.0057607	0.0481247	FALSE	TRUE	Trans (>250 kb)			4.37207
ENSG00000113749	HRH2	5	q35.2	175085033	175113245	2.75982	0.00578326	0.0481631	FALSE	TRUE	Trans (>250 kb)			0.91591
ENSG00000137474	MYO7A	11	q13.5	76839310	76926284	2.75844	0.00580772	0.048362	FALSE	TRUE	Trans (>250 kb)			2.96268
ENSG00000157014	TATDN2	3	p25.3	10289707	10322902	2.75691	0.0058351	0.048569	FALSE	TRUE	Trans (>250 kb)			2.11014
ENSG00000198910	L1CAM	X	q28	153126969	153174677	2.75605	0.00585046	0.0486552	FALSE	TRUE	Trans (>250 kb)
ENSG00000171914	TLN2	15	q22.2	62682725	63136830	2.7556	0.00585841	0.048694	FALSE	TRUE	Trans (>250 kb)			4.15924
ENSG00000021300	PLEKHB1	11	q13.4	73357223	73373864	2.75328	0.00590015	0.0489553	FALSE	TRUE	Trans (>250 kb)			0.903589
ENSG00000175426	PCSK1	5	q15	95726119	95769847	2.75292	0.00590664	0.0489854	FALSE	TRUE	Trans (>250 kb)			2.42169
ENSG00000179314	WSCD1	17	p13.2	5675554	6027747	2.75098	0.0059417	0.0491545	FALSE	TRUE	Trans (>250 kb)			4.24264
ENSG00000182634	OR10G7	11	q24.2	123908773	123909717	2.75005	0.00595854	0.0492801	FALSE	TRUE	Trans (>250 kb)			1.21458
ENSG00000163399	ATP1A1	1	p13.1	116915290	116952883	2.7475	0.00600516	0.049547	FALSE	TRUE	Trans (>250 kb)			1.54462
ENSG00000262730	RP11-1099M24.7	17	p13.1	7829249	7833940	2.74695	0.00601528	0.0495764	FALSE	TRUE	Trans (>250 kb)			0.838571
ENSG00000088756	ARHGAP28	18	p11.31	6729717	6915715	2.7468	0.00601805	0.0495764	FALSE	TRUE	Trans (>250 kb)			2.75056
ENSG00000162552	WNT4	1	p36.12	22443798	22470462	2.74428	0.00606438	0.0498176	FALSE	TRUE	Trans (>250 kb)			3.65271
ENSG00000100884	CPNE6	14	q11.2	24540046	24547309	2.74171	0.00611211	0.05012	FALSE	FALSE	Trans (>250 kb)			3.04205
ENSG00000169169	CPT1C	19	q13.33	50194155	50216988	2.7409	0.00612708	0.0502275	FALSE	FALSE	188230	rs4239488	2.00009e-09	1.62043
ENSG00000163947	ARHGEF3	3	p14.3	56761446	57113357	2.74063	0.00613222	0.0502312	FALSE	FALSE	Trans (>250 kb)			3.19833
ENSG00000168495	POLR3D	8	p21.3	22102617	22112113	2.73835	0.00617477	0.0503332	FALSE	FALSE	Trans (>250 kb)			1.56009
ENSG00000170162	VGLL2	6	q22.1	117586721	117594728	2.73826	0.00617643	0.0503332	FALSE	FALSE	Trans (>250 kb)			4.89285
ENSG00000165443	PHYHIPL	10	q21.1	60936350	61007534	2.73803	0.00618093	0.0503495	FALSE	FALSE	Trans (>250 kb)			2.29127
ENSG00000020577	SAMD4A	14	q22.2	55033815	55260033	2.73677	0.00620455	0.0505012	FALSE	FALSE	Trans (>250 kb)			3.13294
ENSG00000173210	ABLIM3	5	q32	148521046	148640105	2.73665	0.00620691	0.0505092	FALSE	FALSE	Trans (>250 kb)			1.45947
ENSG00000215193	PEX26	22	q11.21	18560689	18613905	2.73636	0.0062123	0.0505213	FALSE	FALSE	Trans (>250 kb)			1.91225
ENSG00000135298	BAI3	6	q12	69345259	70099403	2.73592	0.00622053	0.0505581	FALSE	FALSE	Trans (>250 kb)			0.762091
ENSG00000162975	KCNF1	2	p25.1	11052063	11054350	2.7351	0.00623614	0.0506768	FALSE	FALSE	Trans (>250 kb)			0.665862
ENSG00000198573	SPANXC	X	q27.2	140335596	140336629	2.73378	0.00626126	0.0507327	FALSE	FALSE	Trans (>250 kb)
ENSG00000182333	LIPF	10	q23.31	90424198	90438571	2.73201	0.00629487	0.0508983	FALSE	FALSE	Trans (>250 kb)			1.44366
ENSG00000111913	FAM65B	6	p22.3	24797601	25042238	2.73006	0.00633228	0.051117	FALSE	FALSE	Trans (>250 kb)			1.35088
ENSG00000096006	CRISP3	6	p12.3	49695097	49712150	2.72873	0.00635787	0.051278	FALSE	FALSE	Trans (>250 kb)			0.931462
ENSG00000171236	LRG1	19	p13.3	4536421	4540486	2.72761	0.0063795	0.0513786	FALSE	FALSE	Trans (>250 kb)			1.76991
ENSG00000129353	SLC44A2	19	p13.2	10713133	10755235	2.72759	0.00637981	0.0513786	FALSE	FALSE	Trans (>250 kb)			0.134559
ENSG00000257365	FNTB	14	q23.3	65381203	65529368	2.72566	0.0064174	0.0516748	FALSE	FALSE	Trans (>250 kb)			0.32197
ENSG00000086967	MYBPC2	19	q13.33	50936160	50969578	2.72516	0.00642703	0.0517066	FALSE	FALSE	Trans (>250 kb)			0.497001
ENSG00000101180	HRH3	20	q13.33	60790026	60795323	2.72478	0.00643447	0.0517425	FALSE	FALSE	Trans (>250 kb)			0.427819
ENSG00000213088	DARC	1	q23.2	159173097	159176290	2.72346	0.00646026	0.0518953	FALSE	FALSE	Trans (>250 kb)			2.79131
ENSG00000260286	C6orf229	6	p22.3	24797549	24799117	2.7217	0.00649463	0.0520908	FALSE	FALSE	Trans (>250 kb)			1.28776
ENSG00000090863	GLG1	16	q23.1	74485856	74641012	2.72118	0.00650491	0.0521255	FALSE	FALSE	Trans (>250 kb)			0.774042
ENSG00000084110	HAL	12	q23.1	96366440	96390143	2.71977	0.00653268	0.0522856	FALSE	FALSE	Trans (>250 kb)			1.9656
ENSG00000171819	ANGPTL7	1	p36.22	11249398	11256038	2.71677	0.00659231	0.0526909	FALSE	FALSE	Trans (>250 kb)			1.85747
ENSG00000197872	FAM49A	2	p24.2	16730727	16847599	2.71605	0.00660651	0.0527383	FALSE	FALSE	Trans (>250 kb)			3.68138
ENSG00000160111	CPAMD8	19	p13.11	17003758	17137625	2.71573	0.006613	0.0527856	FALSE	FALSE	Trans (>250 kb)			4.31039
ENSG00000104972	LILRB1	19	q13.42	55085346	55148979	2.71419	0.0066438	0.0530403	FALSE	FALSE	Trans (>250 kb)			3.08292
ENSG00000168887	C2orf68	2	p11.2	85833777	85839189	2.71373	0.00665308	0.0530834	FALSE	FALSE	Trans (>250 kb)			1.36062
ENSG00000060709	RIMBP2	12	q24.33	130880682	131200826	2.71325	0.0066626	0.0531522	FALSE	FALSE	58211	rs35997018	1.59706e-12	5.45131
ENSG00000164197	RNF180	5	q12.3	63461671	63668696	2.71318	0.00666416	0.0531522	FALSE	FALSE	Trans (>250 kb)			2.11834
ENSG00000187243	MAGED4B	X	p11.22	51804923	51812368	2.71215	0.00668493	0.0533078	FALSE	FALSE	Trans (>250 kb)
ENSG00000182541	LIMK2	22	q12.2	31608225	31676066	2.71182	0.00669146	0.0533347	FALSE	FALSE	Trans (>250 kb)			3.80344
ENSG00000232560	C21orf37	21	q21.1	18811208	18821503	2.71082	0.00671162	0.0534887	FALSE	FALSE	Trans (>250 kb)			5.70008
ENSG00000112280	COL9A1	6	q13	70924764	71012786	2.71023	0.00672373	0.0535637	FALSE	FALSE	Trans (>250 kb)			4.84557
ENSG00000204677	FAM153C	5	q35.3	177433406	177482560	2.71002	0.00672793	0.0535835	FALSE	FALSE	Trans (>250 kb)			3.7249
ENSG00000163159	VPS72	1	q21.3	151142463	151167797	2.70988	0.00673068	0.0535835	FALSE	FALSE	Trans (>250 kb)			3.05511
ENSG00000124107	SLPI	20	q13.12	43880880	43883205	2.70945	0.00673942	0.0536262	FALSE	FALSE	Trans (>250 kb)			2.92454
ENSG00000168582	CRYGA	2	q34	209025464	209028300	2.70915	0.00674561	0.0536568	FALSE	FALSE	Trans (>250 kb)			2.49351
ENSG00000152049	KCNE4	2	q36.1	223916532	224063117	2.70852	0.00675847	0.0536844	FALSE	FALSE	Trans (>250 kb)			5.62508
ENSG00000144476	ACKR3	2	q37.3	237476430	237491001	2.7081	0.00676689	0.053743	FALSE	FALSE	Trans (>250 kb)			2.91564
ENSG00000186642	PDE2A	11	q13.4	72287185	72385635	2.70778	0.00677355	0.0537815	FALSE	FALSE	Trans (>250 kb)			2.26443
ENSG00000149532	CPSF7	11	q12.2	61170121	61197503	2.70728	0.00678367	0.0538225	FALSE	FALSE	Trans (>250 kb)			1.26456
ENSG00000239474	KLHL41	2	q31.1	170366212	170382772	2.70727	0.00678395	0.0538225	FALSE	FALSE	Trans (>250 kb)			0.526141
ENSG00000151067	CACNA1C	12	p13.33	2079952	2802108	2.7065	0.00679967	0.0538674	FALSE	FALSE	Trans (>250 kb)			4.65764
ENSG00000171016	PYGO1	15	q21.3	55831088	55881145	2.70612	0.00680747	0.0539097	FALSE	FALSE	Trans (>250 kb)			3.81477
ENSG00000164692	COL1A2	7	q21.3	94023873	94060544	2.70546	0.00682088	0.0539944	FALSE	FALSE	Trans (>250 kb)			3.87943
ENSG00000184408	KCND2	7	q31.31	119913722	120390385	2.70423	0.00684621	0.0541155	FALSE	FALSE	Trans (>250 kb)			2.82355
ENSG00000172482	AGXT	2	q37.3	241807896	241819919	2.70362	0.00685888	0.0541624	FALSE	FALSE	Trans (>250 kb)			2.31436
ENSG00000102802	MEDAG	13	q12.3	31480328	31499709	2.70346	0.00686209	0.0541624	FALSE	FALSE	Trans (>250 kb)			1.72882
ENSG00000189367	KIAA0408	6	q22.33	127761488	127780536	2.70313	0.00686899	0.0542124	FALSE	FALSE	Trans (>250 kb)			0.000814573
ENSG00000002933	TMEM176A	7	q36.1	150497491	150502208	2.70242	0.00688371	0.0543499	FALSE	FALSE	Trans (>250 kb)			2.43605
ENSG00000204060	FOXO6	1	p34.2	41827594	41849262	2.70207	0.00689083	0.0544237	FALSE	FALSE	Trans (>250 kb)			3.4303
ENSG00000105278	ZFR2	19	p13.3	3804022	3869030	2.70175	0.00689761	0.0544656	FALSE	FALSE	Trans (>250 kb)			2.65
ENSG00000254440	PBOV1	6	q23.3	138537129	138539627	2.69999	0.00693417	0.0547678	FALSE	FALSE	Trans (>250 kb)			3.18169
ENSG00000146755	TRIM50	7	q11.23	72726535	72742085	2.69733	0.00698986	0.055101	FALSE	FALSE	Trans (>250 kb)			0.707265
ENSG00000123307	NEUROD4	12	q13.2	55413729	55423798	2.69687	0.00699951	0.0551742	FALSE	FALSE	Trans (>250 kb)			1.09704
ENSG00000181754	AMIGO1	1	p13.3	110046797	110052360	2.69672	0.00700263	0.055182	FALSE	FALSE	Trans (>250 kb)			3.79552
ENSG00000205269	TMEM170B	6	p24.2	11537938	11583757	2.69615	0.00701458	0.0552629	FALSE	FALSE	Trans (>250 kb)			1.6089
ENSG00000108219	TSPAN14	10	q23.1	82213922	82292879	2.69559	0.00702641	0.0553041	FALSE	FALSE	Trans (>250 kb)			2.72917
ENSG00000147526	TACC1	8	p11.22	38585704	38710546	2.69475	0.00704419	0.055432	FALSE	FALSE	Trans (>250 kb)			3.08292
ENSG00000185630	PBX1	1	q23.3	164524821	164868533	2.69362	0.00706814	0.055556	FALSE	FALSE	Trans (>250 kb)			3.96002
ENSG00000114279	FGF12	3	q29	191857184	192485553	2.6927	0.00708768	0.0556518	FALSE	FALSE	Trans (>250 kb)			5.04649
ENSG00000149451	ADAM33	20	p13	3648612	3662893	2.69252	0.00709147	0.0556518	FALSE	FALSE	Trans (>250 kb)			0.212052
ENSG00000187166	H1FNT	12	q13.11	48722763	48724062	2.69234	0.00709522	0.0556614	FALSE	FALSE	Trans (>250 kb)			1.12989
ENSG00000175093	SPSB4	3	q23	140770244	140867453	2.69218	0.00709868	0.0556828	FALSE	FALSE	Trans (>250 kb)			0.887681
ENSG00000084444	KIAA1467	12	p13.1	13197218	13295455	2.69142	0.00711477	0.0557671	FALSE	FALSE	Trans (>250 kb)			1.32271
ENSG00000127863	TNFRSF19	13	q12.12	24144509	24250232	2.69026	0.00713962	0.0558759	FALSE	FALSE	Trans (>250 kb)			4.57502
ENSG00000184809	C21orf88	21	q22.2	40969074	40984748	2.68898	0.00716717	0.0560126	FALSE	FALSE	Trans (>250 kb)			2.7852
ENSG00000143393	PI4KB	1	q21.3	151264273	151300191	2.68837	0.00718014	0.0561122	FALSE	FALSE	Trans (>250 kb)			1.8916
ENSG00000117758	STX12	1	p35.3	28099694	28150963	2.68798	0.00718856	0.0561294	FALSE	FALSE	Trans (>250 kb)			4.9329
ENSG00000175175	PPM1E	17	q22	56833230	57058983	2.68717	0.00720593	0.0562917	FALSE	FALSE	Trans (>250 kb)			2.96268
ENSG00000197548	ATG7	3	p25.3	11313995	11599139	2.68599	0.00723154	0.0563978	FALSE	FALSE	Trans (>250 kb)			4.56566
ENSG00000131398	KCNC3	19	q13.33	50815194	50836772	2.68574	0.00723697	0.0564155	FALSE	FALSE	Trans (>250 kb)			2.42642
ENSG00000188056	TREML4	6	p21.1	41196062	41206620	2.6854	0.00724438	0.0564155	FALSE	FALSE	Trans (>250 kb)			1.14063
ENSG00000198822	GRM3	7	q21.11	86273230	86494200	2.68291	0.00729842	0.056742	FALSE	FALSE	Trans (>250 kb)			2.61019
ENSG00000248485	PCP4L1	1	q23.3	161228517	161255240	2.68178	0.0073231	0.056795	FALSE	FALSE	Trans (>250 kb)			0.966855
ENSG00000121297	TSHZ3	19	q12	31765851	31840453	2.68162	0.00732669	0.056804	FALSE	FALSE	Trans (>250 kb)			3.13677
ENSG00000139971	C14orf37	14	q23.1	58466453	58764857	2.68126	0.00733451	0.0568143	FALSE	FALSE	Trans (>250 kb)			3.69978
ENSG00000137142	IGFBPL1	9	p13.1	38408991	38424444	2.681	0.00734018	0.0568505	FALSE	FALSE	Trans (>250 kb)			3.08292
ENSG00000106128	GHRHR	7	p14.3	30978284	31032869	2.67888	0.00738697	0.0571894	FALSE	FALSE	Trans (>250 kb)			5.28583
ENSG00000135116	HRK	12	q24.22	117293949	117319246	2.6782	0.00740195	0.0572731	FALSE	FALSE	Trans (>250 kb)			2.97293
ENSG00000176769	TCERG1L	10	q26.3	132890654	133109984	2.67763	0.00741446	0.0573556	FALSE	FALSE	Trans (>250 kb)			2.83036
ENSG00000062598	ELMO2	20	q13.12	44994688	45061704	2.67708	0.00742668	0.0574341	FALSE	FALSE	Trans (>250 kb)			1.7464
ENSG00000012779	ALOX5	10	q11.21	45869661	45941561	2.67329	0.00751122	0.0579342	FALSE	FALSE	Trans (>250 kb)			1.43448
ENSG00000204183	GDF5OS	20	q11.22	34020827	34023248	2.67203	0.0075393	0.0580456	FALSE	FALSE	Trans (>250 kb)			1.41002
ENSG00000146950	SHROOM2	X	p22.2	9754496	9917483	2.67063	0.00757085	0.0581759	FALSE	FALSE	Trans (>250 kb)
ENSG00000102109	PCSK1N	X	p11.23	48689504	48694035	2.67049	0.00757412	0.0581759	FALSE	FALSE	Trans (>250 kb)
ENSG00000155827	RNF20	9	q31.1	104296133	104325622	2.67012	0.00758246	0.0581927	FALSE	FALSE	Trans (>250 kb)			2.54433
ENSG00000172594	SMPDL3A	6	q22.31	123110315	123130865	2.66987	0.00758802	0.0582077	FALSE	FALSE	Trans (>250 kb)			2.14383
ENSG00000127124	HIVEP3	1	p34.2	41972036	42501596	2.66956	0.00759518	0.0582077	FALSE	FALSE	Trans (>250 kb)			2.96268
ENSG00000182255	KCNA4	11	p14.1	30031288	30038570	2.66951	0.00759611	0.0582077	FALSE	FALSE	Trans (>250 kb)			7.13051
ENSG00000145284	SCD5	4	q21.22	83550692	83720010	2.66932	0.00760049	0.0582077	FALSE	FALSE	Trans (>250 kb)			1.96646
ENSG00000165084	C8orf34	8	q13.2	69242957	69731257	2.66766	0.00763824	0.0584332	FALSE	FALSE	Trans (>250 kb)			4.98359
ENSG00000116254	CHD5	1	p36.31	6161853	6240183	2.66754	0.00764087	0.0584332	FALSE	FALSE	Trans (>250 kb)			1.92408
ENSG00000101236	RNF24	20	p13	3907956	3996229	2.66693	0.0076548	0.0585029	FALSE	FALSE	Trans (>250 kb)			2.46901
ENSG00000131126	TEX101	19	q13.31	43905648	43922763	2.6661	0.00767357	0.0586608	FALSE	FALSE	Trans (>250 kb)			1.88564
ENSG00000175874	CREG2	2	q11.2	101962013	102004057	2.66514	0.00769561	0.0587625	FALSE	FALSE	Trans (>250 kb)			2.46638
ENSG00000223953	C1QTNF5	11	q23.3	119209652	119217383	2.6646	0.00770807	0.0587749	FALSE	FALSE	Trans (>250 kb)			1.42232
ENSG00000198914	POU3F3	2	q12.1	105471969	105476929	2.66382	0.00772599	0.0588634	FALSE	FALSE	Trans (>250 kb)			1.74353
ENSG00000134830	C5AR2	19	q13.32	47835404	47846606	2.66269	0.00775177	0.0589717	FALSE	FALSE	Trans (>250 kb)			0.662112
ENSG00000214274	ANG	14	q11.2	21152336	21167130	2.66134	0.00778292	0.0591218	FALSE	FALSE	216259	rs1713426	1.09564e-08	2.43121
ENSG00000144648	ACKR2	3	p22.1	42846244	42929466	2.65904	0.00783632	0.0595269	FALSE	FALSE	Trans (>250 kb)			0.672289
ENSG00000132561	MATN2	8	q22.1	98881068	99048944	2.65811	0.00785809	0.0595848	FALSE	FALSE	Trans (>250 kb)			3.834
ENSG00000173421	CCDC36	3	p21.31	49235861	49295537	2.65806	0.00785924	0.0595848	FALSE	FALSE	Trans (>250 kb)			1.30842
ENSG00000111962	UST	6	q25.1	149068464	149398126	2.65649	0.00789592	0.0597377	FALSE	FALSE	Trans (>250 kb)			2.93368
ENSG00000007171	NOS2	17	q11.2	26083792	26127525	2.65525	0.00792507	0.0599012	FALSE	FALSE	Trans (>250 kb)			2.93368
ENSG00000128011	LRFN1	19	q13.2	39797208	39805976	2.65424	0.00794864	0.0599507	FALSE	FALSE	Trans (>250 kb)			1.1132
ENSG00000100014	SPECC1L	22	q11.23	24666786	24813708	2.65314	0.00797476	0.0600644	FALSE	FALSE	Trans (>250 kb)			2.93368
ENSG00000135678	CPM	12	q15	69235977	69365350	2.65198	0.00800215	0.0601474	FALSE	FALSE	Trans (>250 kb)			4.23122
ENSG00000124140	SLC12A5	20	q13.12	44650356	44688784	2.65117	0.00802131	0.0602419	FALSE	FALSE	Trans (>250 kb)			1.84702
ENSG00000186960	C14orf23	14	q12	29241910	29282493	2.64966	0.00805728	0.0603584	FALSE	FALSE	Trans (>250 kb)			3.02948
ENSG00000084070	SMAP2	1	p34.2	40810522	40888998	2.64921	0.00806801	0.0603995	FALSE	FALSE	Trans (>250 kb)			2.86656
ENSG00000111907	TPD52L1	6	q22.31	125440195	125585553	2.64832	0.00808923	0.0604551	FALSE	FALSE	Trans (>250 kb)			3.43815
ENSG00000178573	MAF	16	q23.2	79619740	79634611	2.64824	0.00809121	0.0604551	FALSE	FALSE	Trans (>250 kb)			2.37292
ENSG00000143878	RHOB	2	p24.1	20646835	20649200	2.64814	0.00809354	0.0604551	FALSE	FALSE	Trans (>250 kb)			0.501544
ENSG00000184702	Sep-05	22	q11.21	19701987	19712295	2.64798	0.00809755	0.0604551	FALSE	FALSE	Trans (>250 kb)			3.04205
ENSG00000114026	OGG1	3	p25.3	9791628	9829903	2.6477	0.00810413	0.0604887	FALSE	FALSE	Trans (>250 kb)			2.71893
ENSG00000206203	TSSK2	22	q11.21	19118321	19120134	2.64689	0.00812349	0.060567	FALSE	FALSE	Trans (>250 kb)			2.52869
ENSG00000163632	C3orf49	3	p14.1	63805038	63834312	2.64651	0.00813276	0.0605851	FALSE	FALSE	Trans (>250 kb)			1.30548
ENSG00000071282	LMCD1	3	p26.1	8543393	8609805	2.64622	0.00813972	0.0605851	FALSE	FALSE	Trans (>250 kb)			3.02948
ENSG00000077943	ITGA8	10	p13	15555948	15762124	2.64523	0.00816345	0.0607612	FALSE	FALSE	Trans (>250 kb)			3.2691
ENSG00000142449	FBN3	19	p13.2	8130286	8214730	2.64431	0.0081857	0.0608311	FALSE	FALSE	Trans (>250 kb)			4.86766
ENSG00000197296	FITM2	20	q13.12	42931478	42939809	2.64358	0.0082035	0.060867	FALSE	FALSE	Trans (>250 kb)			4.47912
ENSG00000079482	OPHN1	X	q12	67262186	67653755	2.64332	0.00820963	0.060867	FALSE	FALSE	Trans (>250 kb)
ENSG00000174611	KY	3	q22.2	134321980	134370478	2.6426	0.00822728	0.0609787	FALSE	FALSE	Trans (>250 kb)			1.96387
ENSG00000211445	GPX3	5	q33.1	150400124	150408554	2.64177	0.0082474	0.061056	FALSE	FALSE	Trans (>250 kb)			1.28004
ENSG00000133687	TMTC1	12	p11.22	29653773	29937692	2.64173	0.00824843	0.061056	FALSE	FALSE	Trans (>250 kb)			4.79089
ENSG00000171132	PRKCE	2	p21	45878484	46415129	2.64093	0.00826791	0.0611219	FALSE	FALSE	Trans (>250 kb)			3.93363
ENSG00000164199	GPR98	5	q14.3	89825161	90460038	2.64067	0.00827429	0.0611513	FALSE	FALSE	Trans (>250 kb)			0.883785
ENSG00000204681	GABBR1	6	p22.1	29523406	29601753	2.63855	0.00832624	0.0614732	FALSE	FALSE	220308	rs3115626	1.78797e-10	7.00249
ENSG00000102837	OLFM4	13	q14.3	53602894	53626192	2.63778	0.00834516	0.0615688	FALSE	FALSE	Trans (>250 kb)			2.85902
ENSG00000128335	APOL2	22	q12.3	36622256	36636000	2.63734	0.00835581	0.0616135	FALSE	FALSE	Trans (>250 kb)			1.75921
ENSG00000116035	VAX2	2	p13.3	71127720	71160576	2.63699	0.00836459	0.0616135	FALSE	FALSE	Trans (>250 kb)			4.27389
ENSG00000139973	SYT16	14	q23.2	62453803	62568431	2.63696	0.00836523	0.0616135	FALSE	FALSE	Trans (>250 kb)			7.13051
ENSG00000119596	YLPM1	14	q24.3	75230069	75322244	2.63687	0.00836745	0.0616135	FALSE	FALSE	Trans (>250 kb)			2.25637
ENSG00000165478	HEPACAM	11	q24.2	124789089	124806308	2.63607	0.00838716	0.0617079	FALSE	FALSE	Trans (>250 kb)			2.47972
ENSG00000172350	ABCG4	11	q23.3	119019722	119033360	2.63598	0.0083895	0.0617079	FALSE	FALSE	Trans (>250 kb)			2.23
ENSG00000115353	TACR1	2	p12	75273590	75426826	2.63533	0.00840555	0.0617079	FALSE	FALSE	Trans (>250 kb)			5.25504
ENSG00000174748	RPL15	3	p24.2	23958036	23965183	2.63532	0.00840591	0.0617079	FALSE	FALSE	Trans (>250 kb)			4.2409
ENSG00000148482	SLC39A12	10	p12.33	18240768	18332221	2.63525	0.0084075	0.0617079	FALSE	FALSE	Trans (>250 kb)			2.18831
ENSG00000203805	PPAPDC1A	10	q26.12	122216466	122349367	2.63512	0.00841066	0.0617079	FALSE	FALSE	Trans (>250 kb)			1.6915
ENSG00000203747	FCGR3A	1	q23.3	161511549	161600917	2.63471	0.00842086	0.0617695	FALSE	FALSE	Trans (>250 kb)			1.52669
ENSG00000106263	EIF3B	7	p22.3	2393721	2420380	2.63414	0.00843495	0.0618605	FALSE	FALSE	Trans (>250 kb)			0.0119682
ENSG00000099940	SNAP29	22	q11.21	21213271	21245506	2.63376	0.00844454	0.0618704	FALSE	FALSE	Trans (>250 kb)			0.503677
ENSG00000019169	MARCO	2	q14.2	119699742	119752236	2.63317	0.00845924	0.0618704	FALSE	FALSE	Trans (>250 kb)			2.01271
ENSG00000175766	EIF4E1B	5	q35.2	176057683	176073642	2.63316	0.00845942	0.0618704	FALSE	FALSE	Trans (>250 kb)			1.74525
ENSG00000196557	CACNA1H	16	p13.3	1203241	1271771	2.62983	0.00854279	0.0623696	FALSE	FALSE	Trans (>250 kb)			5.47237
ENSG00000187416	LHFPL3	7	q22.2	103969104	104549001	2.62782	0.00859339	0.0625631	FALSE	FALSE	Trans (>250 kb)			4.70112
ENSG00000186462	NAP1L2	X	q13.2	72432135	72434684	2.62776	0.00859482	0.0625631	FALSE	FALSE	Trans (>250 kb)
ENSG00000149571	KIRREL3	11	q24.2	126293254	126873355	2.62765	0.0085977	0.0625631	FALSE	FALSE	Trans (>250 kb)			5.45131
ENSG00000170275	CRTAP	3	p22.3	33155471	33189265	2.62726	0.00860767	0.0625631	FALSE	FALSE	Trans (>250 kb)			2.62562
ENSG00000137801	THBS1	15	q14	39873280	39891667	2.62563	0.00864898	0.0627439	FALSE	FALSE	Trans (>250 kb)			0.0035716
ENSG00000100462	PRMT5	14	q11.2	23389720	23398794	2.62487	0.00866826	0.0629077	FALSE	FALSE	Trans (>250 kb)			0.43153
ENSG00000092096	SLC22A17	14	q11.2	23815515	23822121	2.62424	0.00868433	0.0629337	FALSE	FALSE	Trans (>250 kb)			3.51718
ENSG00000204446	C9orf170	9	q21.33	89763559	89774471	2.62387	0.00869368	0.0629836	FALSE	FALSE	Trans (>250 kb)			3.40922
ENSG00000092094	OSGEP	14	q11.2	20914570	20923264	2.62338	0.00870625	0.0630058	FALSE	FALSE	11265	rs113404144	5.69434e-09	6.79462
ENSG00000150361	KLHL1	13	q21.33	70274726	70682591	2.62258	0.00872676	0.0631466	FALSE	FALSE	Trans (>250 kb)			4.78219
ENSG00000148826	NKX6-2	10	q26.3	134598297	134599556	2.62225	0.00873518	0.0631552	FALSE	FALSE	Trans (>250 kb)			1.77231
ENSG00000185818	NAT8L	4	p16.3	2061239	2070816	2.62098	0.00876776	0.0632801	FALSE	FALSE	Trans (>250 kb)			2.64583
ENSG00000174672	BRSK2	11	p15.5	1411129	1483919	2.62068	0.0087755	0.0633079	FALSE	FALSE	Trans (>250 kb)			2.20367
ENSG00000129988	LBP	20	q11.23	36974759	37005665	2.61952	0.00880541	0.0634288	FALSE	FALSE	Trans (>250 kb)			5.04011
ENSG00000198075	SULT1C4	2	q12.3	108994367	109004513	2.61869	0.00882675	0.0635071	FALSE	FALSE	Trans (>250 kb)			0.567915
ENSG00000102362	SYTL4	X	q22.1	99929488	99987110	2.61851	0.00883151	0.0635071	FALSE	FALSE	Trans (>250 kb)
ENSG00000107147	KCNT1	9	q34.3	138594031	138684992	2.61832	0.00883633	0.0635094	FALSE	FALSE	Trans (>250 kb)			0.636888
ENSG00000164808	SPIDR	8	q11.21	48173167	48648868	2.61642	0.00888582	0.0638042	FALSE	FALSE	Trans (>250 kb)			1.54256
ENSG00000178690	DYNAP	18	q21.2	52254988	52266724	2.61615	0.00889264	0.0638042	FALSE	FALSE	Trans (>250 kb)			2.79131
ENSG00000145824	CXCL14	5	q31.1	134906373	134914969	2.61564	0.00890613	0.0638198	FALSE	FALSE	Trans (>250 kb)			0.13848
ENSG00000122420	PTGFR	1	p31.1	78769568	79005434	2.6152	0.00891754	0.0638198	FALSE	FALSE	Trans (>250 kb)			2.94308
ENSG00000130427	EPO	7	q22.1	100318423	100321323	2.61518	0.00891795	0.0638198	FALSE	FALSE	Trans (>250 kb)			2.56395
ENSG00000123144	C19orf43	19	p13.2	12841454	12845589	2.61485	0.0089267	0.0638689	FALSE	FALSE	Trans (>250 kb)			1.88047
ENSG00000136698	CFC1	2	q21.1	131350339	131357123	2.61432	0.00894057	0.0639417	FALSE	FALSE	Trans (>250 kb)
ENSG00000085265	FCN1	9	q34.3	137801431	137809809	2.61421	0.00894349	0.0639417	FALSE	FALSE	Trans (>250 kb)			2.47433
ENSG00000182218	HHIPL1	14	q32.2	100111447	100146906	2.61385	0.00895275	0.0639676	FALSE	FALSE	Trans (>250 kb)			1.86527
ENSG00000175604	RP11-276H1.3	16	p13.13	12180603	12184159	2.61359	0.00895966	0.0640022	FALSE	FALSE	162593	rs12444127	1.73195e-12	2.34264
ENSG00000145916	RMND5B	5	q35.3	177557997	177577566	2.61304	0.00897417	0.0640726	FALSE	FALSE	Trans (>250 kb)			4.39752
ENSG00000242173	ARHGDIG	16	p13.3	318726	333003	2.6128	0.00898047	0.0640783	FALSE	FALSE	Trans (>250 kb)			2.21811
ENSG00000158864	NDUFS2	1	q23.3	161166894	161184185	2.61135	0.00901844	0.0642893	FALSE	FALSE	Trans (>250 kb)			0.424662
ENSG00000185585	OLFML2A	9	q33.3	127539437	127577164	2.61132	0.00901944	0.0642893	FALSE	FALSE	Trans (>250 kb)			1.61718
ENSG00000174871	CNIH2	11	q13.2	66045661	66052772	2.61042	0.00904303	0.0643835	FALSE	FALSE	Trans (>250 kb)			0.305252
ENSG00000101955	SRPX	X	p11.4	38008589	38080696	2.6103	0.00904619	0.0643835	FALSE	FALSE	Trans (>250 kb)
ENSG00000168995	SIGLEC7	19	q13.41	51645556	51656783	2.61027	0.00904695	0.0643835	FALSE	FALSE	Trans (>250 kb)			2.06687
ENSG00000131094	C1QL1	17	q21.31	43037061	43045439	2.60974	0.00906111	0.064415	FALSE	FALSE	Trans (>250 kb)			2.74509
ENSG00000105649	RAB3A	19	p13.11	18307594	18314884	2.60794	0.00910889	0.0646638	FALSE	FALSE	Trans (>250 kb)			0.291103
ENSG00000169744	LDB2	4	p15.32	16503164	16900432	2.60756	0.0091189	0.0647193	FALSE	FALSE	Trans (>250 kb)			4.67195
ENSG00000164326	CARTPT	5	q13.2	71014990	71016875	2.60676	0.00914043	0.0648019	FALSE	FALSE	Trans (>250 kb)			3.41381
ENSG00000270316	C10orf32-ASMT	10	q24.32	104614029	104661656	2.6065	0.00914723	0.0648019	FALSE	FALSE	Trans (>250 kb)			5.49173
ENSG00000227234	SPANXB2	X	q27.1	140084756	140085871	2.60398	0.00921469	0.0651283	FALSE	FALSE	Trans (>250 kb)
ENSG00000272573	MUSTN1	3	p21.1	52867130	52869235	2.60323	0.00923493	0.065194	FALSE	FALSE	Trans (>250 kb)			2.83731
ENSG00000163359	COL6A3	2	q37.3	238232646	238323018	2.60201	0.00926803	0.0653378	FALSE	FALSE	Trans (>250 kb)			1.69203
ENSG00000179241	LDLRAD3	11	p13	35965531	36253686	2.60151	0.00928152	0.0654158	FALSE	FALSE	Trans (>250 kb)			3.67555
ENSG00000173757	STAT5B	17	q21.2	40351186	40428725	2.60114	0.00929152	0.0654423	FALSE	FALSE	Trans (>250 kb)			3.22016
ENSG00000138193	PLCE1	10	q23.33	95753746	96092580	2.5995	0.00933606	0.0656616	FALSE	FALSE	Trans (>250 kb)			2.6417
ENSG00000135506	OS9	12	q13.3	58087738	58115340	2.59837	0.00936669	0.0657852	FALSE	FALSE	Trans (>250 kb)			3.74059
ENSG00000122824	NUDT10	X	p11.22	51075083	51080377	2.59782	0.00938187	0.0658484	FALSE	FALSE	Trans (>250 kb)
ENSG00000150556	LYPD6B	2	q23.1	149894621	150071776	2.59766	0.00938623	0.0658676	FALSE	FALSE	Trans (>250 kb)			2.56395
ENSG00000241553	ARPC4	3	p25.3	9834179	9849410	2.59692	0.00940645	0.065971	FALSE	FALSE	Trans (>250 kb)			2.97293
ENSG00000158104	HPD	12	q24.31	122277433	122301502	2.59583	0.00943636	0.0660417	FALSE	FALSE	Trans (>250 kb)			3.74799
ENSG00000124785	NRN1	6	p25.1	5998232	6007200	2.59512	0.00945567	0.0661517	FALSE	FALSE	Trans (>250 kb)			1.87101
ENSG00000178287	SPAG11A	8	p23.1	7705398	7726389	2.59502	0.00945849	0.0661517	FALSE	FALSE	Trans (>250 kb)
ENSG00000135766	EGLN1	1	q42.2	231499497	231560790	2.59494	0.00946079	0.0661517	FALSE	FALSE	Trans (>250 kb)			0.00407287
ENSG00000065325	GLP2R	17	p13.1	9725523	9795419	2.59299	0.00951455	0.066494	FALSE	FALSE	Trans (>250 kb)			2.17611
ENSG00000179751	SYCN	19	q13.2	39693471	39694906	2.59282	0.00951919	0.0664965	FALSE	FALSE	Trans (>250 kb)			0.181004
ENSG00000100220	RTCB	22	q12.3	32783569	32808242	2.59225	0.00953493	0.0665787	FALSE	FALSE	Trans (>250 kb)			0.469397
ENSG00000159339	PADI4	1	p36.13	17634690	17690499	2.59195	0.0095435	0.0665975	FALSE	FALSE	Trans (>250 kb)			1.67803
ENSG00000129152	MYOD1	11	p15.1	17741115	17743678	2.59028	0.00958965	0.0668319	FALSE	FALSE	Trans (>250 kb)			3.32278
ENSG00000146360	GPR6	6	q21	110299514	110301921	2.58942	0.00961368	0.0669428	FALSE	FALSE	Trans (>250 kb)			1.13036
ENSG00000143028	SYPL2	1	p13.3	110009180	110024759	2.58928	0.00961774	0.0669428	FALSE	FALSE	Trans (>250 kb)			3.04205
ENSG00000113205	PCDHB3	5	q31.3	140480234	140483406	2.58911	0.00962238	0.0669428	FALSE	FALSE	Trans (>250 kb)			2.25477
ENSG00000182985	CADM1	11	q23.3	115039938	115375675	2.58867	0.00963465	0.0670667	FALSE	FALSE	Trans (>250 kb)			2.12909
ENSG00000169313	P2RY12	3	q25.1	151055168	151102600	2.58843	0.00964149	0.0670958	FALSE	FALSE	Trans (>250 kb)			2.37083
ENSG00000131355	EMR3	19	p13.12	14729929	14800839	2.58799	0.00965387	0.0671399	FALSE	FALSE	Trans (>250 kb)			3.3869
ENSG00000122367	LDB3	10	q23.2	88428206	88495825	2.58771	0.00966177	0.0671514	FALSE	FALSE	Trans (>250 kb)			1.33239
ENSG00000105507	CABP5	19	q13.33	48533210	48547310	2.58675	0.00968865	0.0671958	FALSE	FALSE	Trans (>250 kb)			1.46385
ENSG00000150656	CNDP1	18	q22.3	72201675	72254448	2.58668	0.0096906	0.0671958	FALSE	FALSE	Trans (>250 kb)			3.85403
ENSG00000072182	ASIC4	2	q35	220378892	220403494	2.58638	0.00969913	0.0672247	FALSE	FALSE	Trans (>250 kb)			1.32814
ENSG00000112053	SLC26A8	6	p21.31	35911291	35992645	2.58588	0.00971311	0.067294	FALSE	FALSE	Trans (>250 kb)			4.40784
ENSG00000197380	DACT3	19	q13.32	47150869	47164395	2.58586	0.00971368	0.067294	FALSE	FALSE	Trans (>250 kb)			1.45008
ENSG00000139352	ASCL1	12	q23.2	103351464	103354294	2.5851	0.00973499	0.0673726	FALSE	FALSE	Trans (>250 kb)			3.3869
ENSG00000240771	ARHGEF25	12	q13.3	58003963	58013162	2.58462	0.00974863	0.0674033	FALSE	FALSE	Trans (>250 kb)			3.64944
ENSG00000167748	KLK1	19	q13.33	51322404	51327043	2.58454	0.00975076	0.0674033	FALSE	FALSE	Trans (>250 kb)			3.89737
ENSG00000009694	TENM1	X	q25	123509753	124097666	2.58445	0.00975335	0.0674042	FALSE	FALSE	Trans (>250 kb)
ENSG00000163623	NKX6-1	4	q21.23	85413140	85419603	2.58171	0.00983134	0.0678497	FALSE	FALSE	Trans (>250 kb)			0.000563935
ENSG00000003756	RBM5	3	p21.31	50126341	50156454	2.58102	0.00985098	0.0679652	FALSE	FALSE	Trans (>250 kb)			3.66226
ENSG00000165168	CYBB	X	p11.4	37639264	37672714	2.58013	0.00987632	0.0680577	FALSE	FALSE	Trans (>250 kb)
ENSG00000172572	PDE3A	12	p12.2	20522179	20837315	2.57995	0.00988146	0.0680688	FALSE	FALSE	Trans (>250 kb)			3.68031
ENSG00000177551	NHLH2	1	p13.1	116378998	116386538	2.57957	0.0098923	0.0681118	FALSE	FALSE	Trans (>250 kb)			2.48244
ENSG00000173868	PHOSPHO1	17	q21.32	47300724	47308128	2.5795	0.00989426	0.0681118	FALSE	FALSE	Trans (>250 kb)			1.99773
ENSG00000144278	GALNT13	2	q23.3	154728426	155310361	2.5782	0.00993178	0.0682127	FALSE	FALSE	Trans (>250 kb)			2.38137
ENSG00000145428	RNF175	4	q31.3	154631277	154681387	2.57736	0.00995584	0.068342	FALSE	FALSE	Trans (>250 kb)			4.65162
ENSG00000134184	GSTM1	1	p13.3	110230436	110251661	2.57728	0.00995802	0.068342	FALSE	FALSE	Trans (>250 kb)			3.95534
ENSG00000102886	GDPD3	16	p11.2	30116131	30125177	2.5763	0.00998636	0.0684549	FALSE	FALSE	Trans (>250 kb)			0.440626
ENSG00000166292	TMEM100	17	q22	53796988	53809482	2.57626	0.00998741	0.0684549	FALSE	FALSE	Trans (>250 kb)			0.283397
ENSG00000172260	NEGR1	1	p31.1	71861623	72748417	2.57567	0.0100045	0.0685497	FALSE	FALSE	Trans (>250 kb)			3.54894
ENSG00000203877	RIPPLY2	6	q14.2	84562985	84567234	2.57554	0.0100083	0.0685497	FALSE	FALSE	Trans (>250 kb)			0.000689254
ENSG00000187239	FNBP1	9	q34.11	132649466	132805473	2.57546	0.0100107	0.0685497	FALSE	FALSE	Trans (>250 kb)			5.15021
ENSG00000185722	ANKFY1	17	p13.2	4067201	4167274	2.57514	0.0100199	0.0685882	FALSE	FALSE	Trans (>250 kb)			1.69729
ENSG00000157020	SEC13	3	p25.3	10334815	10362862	2.57432	0.0100437	0.0687302	FALSE	FALSE	Trans (>250 kb)			1.73106
ENSG00000185736	ADARB2	10	p15.3	1228073	1779670	2.57204	0.0101101	0.0690599	FALSE	FALSE	Trans (>250 kb)			3.67145
ENSG00000156050	FAM161B	14	q24.3	74398204	74417117	2.57083	0.0101456	0.0693012	FALSE	FALSE	Trans (>250 kb)			1.14545
ENSG00000005513	SOX8	16	p13.3	1031808	1036979	2.56799	0.0102289	0.0698041	FALSE	FALSE	Trans (>250 kb)			2.05846
ENSG00000154556	SORBS2	4	q35.1	186506598	186877806	2.56711	0.0102552	0.0699416	FALSE	FALSE	Trans (>250 kb)			3.48076
ENSG00000170390	DCLK2	4	q31.23	150999426	151178609	2.56676	0.0102655	0.0699451	FALSE	FALSE	Trans (>250 kb)			2.9835
ENSG00000128245	YWHAH	22	q12.3	32340447	32353590	2.56594	0.0102896	0.0700652	FALSE	FALSE	Trans (>250 kb)			4.10735
ENSG00000182463	TSHZ2	20	q13.2	51588946	52111869	2.56574	0.0102957	0.0700995	FALSE	FALSE	Trans (>250 kb)			4.51684
ENSG00000142405	NLRP12	19	q13.42	54296857	54327648	2.56498	0.0103181	0.0701955	FALSE	FALSE	Trans (>250 kb)			0.933397
ENSG00000231824	C18orf42	18	p11.31	5145284	5197502	2.56404	0.010346	0.070353	FALSE	FALSE	Trans (>250 kb)			1.8739
ENSG00000250120	PCDHA10	5	q31.3	140235595	140391929	2.56353	0.0103615	0.0703836	FALSE	FALSE	Trans (>250 kb)			1.62558
ENSG00000101327	PDYN	20	p13	1959403	1974732	2.56254	0.0103909	0.0704648	FALSE	FALSE	Trans (>250 kb)			1.21641
ENSG00000100568	VTI1B	14	q24.1	68113792	68141548	2.56179	0.0104134	0.070632	FALSE	FALSE	Trans (>250 kb)			0.550186
ENSG00000204278	TMEM235	17	q25.3	76227391	76237068	2.5613	0.0104282	0.0706846	FALSE	FALSE	Trans (>250 kb)			1.74295
ENSG00000249992	TMEM158	3	p21.31	45265958	45267770	2.56122	0.0104305	0.0706846	FALSE	FALSE	Trans (>250 kb)			4.03405
ENSG00000162444	RBP7	1	p36.22	10057264	10076078	2.561	0.0104371	0.0706846	FALSE	FALSE	Trans (>250 kb)			2.75611
ENSG00000120658	ENOX1	13	q14.11	43787654	44361044	2.56097	0.010438	0.0706846	FALSE	FALSE	Trans (>250 kb)			4.63464
ENSG00000150510	FAM124A	13	q14.3	51796503	51858377	2.56079	0.0104435	0.0706846	FALSE	FALSE	Trans (>250 kb)			0.994215
ENSG00000175535	PNLIP	10	q25.3	118305443	118327367	2.56052	0.0104516	0.0706846	FALSE	FALSE	Trans (>250 kb)			0.00971237
ENSG00000111652	COPS7A	12	p13.31	6832907	6841041	2.5601	0.0104642	0.0707218	FALSE	FALSE	Trans (>250 kb)			1.92249
ENSG00000170743	SYT9	11	p15.4	7260009	7490273	2.55987	0.0104711	0.0707417	FALSE	FALSE	Trans (>250 kb)			2.48794
ENSG00000197496	SLC2A10	20	q13.12	45338126	45364965	2.55825	0.0105201	0.0709721	FALSE	FALSE	Trans (>250 kb)			0.70421
ENSG00000146038	DCDC2	6	p22.3	24171984	24358280	2.55789	0.0105308	0.0710533	FALSE	FALSE	Trans (>250 kb)			0.57101
ENSG00000170876	TMEM43	3	p25.1	14166440	14185179	2.55772	0.0105361	0.0710696	FALSE	FALSE	Trans (>250 kb)			4.75312
ENSG00000130173	C19orf80	19	p13.2	11348178	11352619	2.55738	0.0105463	0.0711066	FALSE	FALSE	Trans (>250 kb)			0.213718
ENSG00000184828	ZBTB7C	18	q21.1	45553044	45937123	2.55632	0.0105786	0.0712856	FALSE	FALSE	Trans (>250 kb)			4.90172
ENSG00000160310	PRMT2	21	q22.3	48055079	48085036	2.55619	0.0105826	0.0712856	FALSE	FALSE	Trans (>250 kb)			2.92454
ENSG00000180269	GPR139	16	p12.3	20042807	20085239	2.55508	0.0106163	0.0714576	FALSE	FALSE	Trans (>250 kb)			3.0057
ENSG00000166848	TERF2IP	16	q23.1	75681684	75795770	2.55434	0.0106388	0.0715544	FALSE	FALSE	Trans (>250 kb)			2.11247
ENSG00000130635	COL5A1	9	q34.3	137533620	137736686	2.55333	0.0106698	0.071692	FALSE	FALSE	Trans (>250 kb)			3.55386
ENSG00000185053	SGCZ	8	p22	13947373	15095848	2.55091	0.0107442	0.0722361	FALSE	FALSE	Trans (>250 kb)			3.04205
ENSG00000147256	ARHGAP36	X	q26.1	130192216	130223857	2.55044	0.0107588	0.0722718	FALSE	FALSE	Trans (>250 kb)
ENSG00000095059	DHPS	19	p13.2	12786531	12792716	2.5501	0.0107691	0.0723041	FALSE	FALSE	Trans (>250 kb)			1.95363
ENSG00000157017	GHRL	3	p25.3	10327359	10334631	2.55002	0.0107715	0.0723041	FALSE	FALSE	Trans (>250 kb)			1.9832
ENSG00000174151	CYB561D1	1	p13.3	110036674	110045554	2.54978	0.0107791	0.0723134	FALSE	FALSE	Trans (>250 kb)			3.66815
ENSG00000166501	PRKCB	16	p12.2	23847322	24231932	2.54854	0.0108176	0.0725354	FALSE	FALSE	Trans (>250 kb)			3.83004
ENSG00000267909	CCDC177	14	q24.1	70038216	70040339	2.54741	0.0108527	0.0727392	FALSE	FALSE	Trans (>250 kb)			1.63124
ENSG00000114923	SLC4A3	2	q35	220492049	220506702	2.54709	0.0108627	0.0727392	FALSE	FALSE	Trans (>250 kb)			0.921644
ENSG00000112041	TULP1	6	p21.31	35465651	35480715	2.54699	0.0108658	0.0727392	FALSE	FALSE	Trans (>250 kb)			4.09707
ENSG00000196208	GREB1	2	p25.1	11674242	11782914	2.54642	0.0108833	0.0727514	FALSE	FALSE	Trans (>250 kb)			1.79822
ENSG00000168952	STXBP6	14	q12	25278862	25519503	2.54577	0.0109039	0.0728571	FALSE	FALSE	Trans (>250 kb)			3.58579
ENSG00000152128	TMEM163	2	q21.3	135213330	135476570	2.54548	0.0109128	0.0728571	FALSE	FALSE	Trans (>250 kb)			2.90696
ENSG00000112852	PCDHB2	5	q31.3	140474227	140476962	2.5451	0.0109247	0.0728571	FALSE	FALSE	Trans (>250 kb)			2.27264
ENSG00000179010	MRFAP1	4	p16.1	6641818	6644472	2.54498	0.0109283	0.0728571	FALSE	FALSE	Trans (>250 kb)			4.82573
ENSG00000105707	HPN	19	q13.12	35531410	35557475	2.54492	0.0109303	0.0728571	FALSE	FALSE	Trans (>250 kb)			1.27834
ENSG00000145242	EPHA5	4	q13.1	66185281	66536213	2.54368	0.0109693	0.0729595	FALSE	FALSE	Trans (>250 kb)			1.17592
ENSG00000033122	LRRC7	1	p31.1	70034081	70617628	2.54348	0.0109755	0.0729719	FALSE	FALSE	Trans (>250 kb)			4.49244
ENSG00000183978	COA3	17	q21.31	40947165	40950722	2.54159	0.0110349	0.0732075	FALSE	FALSE	Trans (>250 kb)			3.33463
ENSG00000166183	ASPG	14	q32.33	104552016	104579098	2.54017	0.01108	0.07338	FALSE	FALSE	Trans (>250 kb)			2.43605
ENSG00000197769	MAP1LC3C	1	q43	242158792	242162375	2.53905	0.0111155	0.0735979	FALSE	FALSE	118017	rs1635501	7.31349e-11	1.53234
ENSG00000214402	LCNL1	9	q34.3	139876356	139880862	2.53861	0.0111295	0.0736754	FALSE	FALSE	Trans (>250 kb)
ENSG00000123570	RAB9B	X	q22.2	103077252	103087158	2.53784	0.0111538	0.0737575	FALSE	FALSE	Trans (>250 kb)
ENSG00000113327	GABRG2	5	q34	161494546	161582542	2.53678	0.0111877	0.0738843	FALSE	FALSE	Trans (>250 kb)			2.02912
ENSG00000184160	ADRA2C	4	p16.3	3768075	3770251	2.53507	0.0112424	0.074065	FALSE	FALSE	Trans (>250 kb)			0.37081
ENSG00000250091	DNAH10OS	12	q24.31	124410971	124419531	2.53466	0.0112557	0.074065	FALSE	FALSE	Trans (>250 kb)			2.53487
ENSG00000107551	RASSF4	10	q11.21	45454855	45491339	2.53404	0.0112757	0.0741366	FALSE	FALSE	Trans (>250 kb)			2.29825
ENSG00000072135	PTPN18	2	q21.1	131113580	131132982	2.53188	0.0113453	0.0745418	FALSE	FALSE	Trans (>250 kb)			2.76746
ENSG00000049089	COL9A2	1	p34.2	40766159	40783488	2.53178	0.0113486	0.0745418	FALSE	FALSE	Trans (>250 kb)			6.71223
ENSG00000105894	PTN	7	q33	136912088	137028611	2.53134	0.0113627	0.0745692	FALSE	FALSE	Trans (>250 kb)			1.41512
ENSG00000184838	PRR16	5	q23.1	119799973	120023027	2.53103	0.0113727	0.0745692	FALSE	FALSE	Trans (>250 kb)			3.68197
ENSG00000164080	RAD54L2	3	p21.2	51575160	51702683	2.53018	0.0114005	0.074675	FALSE	FALSE	Trans (>250 kb)			5.24702
ENSG00000179840	C1orf200	1	p36.22	9712668	9714644	2.52956	0.0114206	0.0747611	FALSE	FALSE	Trans (>250 kb)			2.17211
ENSG00000104833	TUBB4A	19	p13.3	6494330	6502859	2.52949	0.0114228	0.0747611	FALSE	FALSE	Trans (>250 kb)			4.3512
ENSG00000168297	PXK	3	p14.3	58318607	58411748	2.52935	0.0114274	0.0747611	FALSE	FALSE	Trans (>250 kb)			0.662737
ENSG00000254402	LRRC24	8	q24.3	145747761	145752416	2.52872	0.0114478	0.0748042	FALSE	FALSE	Trans (>250 kb)			0.286399
ENSG00000160182	TFF1	21	q22.3	43782391	43786703	2.5281	0.0114682	0.0748734	FALSE	FALSE	Trans (>250 kb)			1.63552
ENSG00000158022	TRIM63	1	p36.11	26377795	26394927	2.52767	0.0114821	0.074931	FALSE	FALSE	Trans (>250 kb)			2.17879
ENSG00000100665	SERPINA4	14	q32.13	95027428	95036250	2.52762	0.011484	0.074931	FALSE	FALSE	Trans (>250 kb)			1.46825
ENSG00000106633	GCK	7	p13	44183872	44237769	2.52751	0.0114874	0.074931	FALSE	FALSE	Trans (>250 kb)			4.50289
ENSG00000112320	SOBP	6	q21	107811162	107981357	2.52524	0.0115619	0.0752241	FALSE	FALSE	Trans (>250 kb)			3.02948
ENSG00000151388	ADAMTS12	5	p13.2	33523640	33892297	2.52491	0.0115729	0.0752241	FALSE	FALSE	Trans (>250 kb)			3.69327
ENSG00000163331	DAPL1	2	q24.1	159651829	159719293	2.52487	0.011574	0.0752241	FALSE	FALSE	Trans (>250 kb)			1.93537
ENSG00000196361	ELAVL3	19	p13.2	11562141	11591861	2.52419	0.0115966	0.0752241	FALSE	FALSE	Trans (>250 kb)			5.57602
ENSG00000105290	APLP1	19	q13.12	36358801	36370693	2.52408	0.0116002	0.0752241	FALSE	FALSE	Trans (>250 kb)			2.18421
ENSG00000175445	LPL	8	p21.3	19759228	19824769	2.52387	0.0116071	0.0752369	FALSE	FALSE	Trans (>250 kb)			0.737688
ENSG00000188846	RPL14	3	p22.1	40498783	40503861	2.52374	0.0116113	0.0752369	FALSE	FALSE	Trans (>250 kb)			0.000187978
ENSG00000158270	COLEC12	18	p11.32	319361	500722	2.52355	0.0116177	0.0752369	FALSE	FALSE	Trans (>250 kb)			1.8603
ENSG00000197724	PHF2	9	q22.31	96338689	96441869	2.52255	0.0116507	0.0753999	FALSE	FALSE	Trans (>250 kb)			1.99866
ENSG00000102755	FLT1	13	q12.3	28874489	29069265	2.52139	0.0116891	0.0755806	FALSE	FALSE	Trans (>250 kb)			4.13461
ENSG00000204007	GLT6D1	9	q34.3	138515502	138531386	2.52078	0.0117093	0.0756142	FALSE	FALSE	Trans (>250 kb)			1.60981
ENSG00000091129	NRCAM	7	q31.1	107788068	108097161	2.52002	0.0117348	0.0757734	FALSE	FALSE	Trans (>250 kb)			2.91564
ENSG00000183117	CSMD1	8	p23.2	2792875	4852494	2.51975	0.0117438	0.0757891	FALSE	FALSE	Trans (>250 kb)			6.84952
ENSG00000156486	KCNS2	8	q22.2	99439250	99445076	2.51867	0.0117799	0.075948	FALSE	FALSE	Trans (>250 kb)			1.5034
ENSG00000272325	NUDT3	6	p21.31	34247456	34360451	2.51812	0.0117985	0.0760578	FALSE	FALSE	Trans (>250 kb)			0.646898
ENSG00000126822	PLEKHG3	14	q23.3	65170820	65213610	2.51643	0.011855	0.0762967	FALSE	FALSE	Trans (>250 kb)			2.44591
ENSG00000166206	GABRB3	15	q12	26788693	27184686	2.51618	0.0118634	0.0763153	FALSE	FALSE	Trans (>250 kb)			3.31036
ENSG00000156299	TIAM1	21	q22.11	32490734	32932290	2.51612	0.0118655	0.0763153	FALSE	FALSE	Trans (>250 kb)			4.39469
ENSG00000157823	AP3S2	15	q26.1	90373831	90437574	2.51357	0.0119518	0.0767131	FALSE	FALSE	Trans (>250 kb)			3.16016
ENSG00000197852	FAM212B	1	p13.2	112223252	112298446	2.5126	0.0119844	0.0768392	FALSE	FALSE	Trans (>250 kb)			2.90696
ENSG00000134812	GIF	11	q12.1	59596741	59612974	2.51253	0.011987	0.0768402	FALSE	FALSE	Trans (>250 kb)			3.85311
ENSG00000116745	RPE65	1	p31.2	68894505	68915642	2.51174	0.0120139	0.076979	FALSE	FALSE	Trans (>250 kb)			1.37823
ENSG00000172458	IL17D	13	q12.11	21276266	21297237	2.50564	0.012223	0.078096	FALSE	FALSE	Trans (>250 kb)			1.47677
ENSG00000125810	CD93	20	p11.21	23059986	23066977	2.50447	0.0122636	0.0783457	FALSE	FALSE	Trans (>250 kb)			1.79507
ENSG00000138798	EGF	4	q25	110834040	110933422	2.50411	0.0122759	0.0784084	FALSE	FALSE	Trans (>250 kb)			1.86171
ENSG00000103047	TANGO6	16	q22.1	68877507	69119083	2.50391	0.0122831	0.0784084	FALSE	FALSE	Trans (>250 kb)			0.853448
ENSG00000187140	FOXD3	1	p31.3	63788730	63790797	2.50383	0.0122855	0.0784153	FALSE	FALSE	Trans (>250 kb)			5.27802
ENSG00000186335	SLC36A2	5	q33.1	150694539	150727151	2.50325	0.0123058	0.0785379	FALSE	FALSE	Trans (>250 kb)			1.67242
ENSG00000164683	HEY1	8	q21.13	80676245	80680098	2.50254	0.0123305	0.0786508	FALSE	FALSE	Trans (>250 kb)			2.46638
ENSG00000163157	TMOD4	1	q21.3	151142462	151148760	2.50198	0.01235	0.0787572	FALSE	FALSE	Trans (>250 kb)			3.22016
ENSG00000102683	SGCG	13	q12.12	23755091	23899304	2.50186	0.0123544	0.0787576	FALSE	FALSE	Trans (>250 kb)			2.9835
ENSG00000101680	LAMA1	18	p11.23	6941743	7117813	2.50136	0.0123717	0.0788736	FALSE	FALSE	Trans (>250 kb)			4.83837
ENSG00000152822	GRM1	6	q24.3	146348782	146758734	2.5009	0.0123878	0.0789391	FALSE	FALSE	Trans (>250 kb)			2.19663
ENSG00000171812	COL8A2	1	p34.3	36560837	36590821	2.50069	0.0123951	0.0789391	FALSE	FALSE	Trans (>250 kb)			1.41922
ENSG00000168539	CHRM1	11	q12.3	62676151	62689279	2.50064	0.0123971	0.0789391	FALSE	FALSE	Trans (>250 kb)			1.24446
ENSG00000204347	BTBD17	17	q25.1	72352555	72358085	2.50063	0.0123974	0.0789391	FALSE	FALSE	Trans (>250 kb)			3.16016
ENSG00000111540	RAB5B	12	q13.2	56367697	56388490	2.50041	0.0124048	0.0789459	FALSE	FALSE	Trans (>250 kb)			1.7845
ENSG00000124249	KCNK15	20	q13.12	43374421	43379675	2.50012	0.012415	0.078991	FALSE	FALSE	Trans (>250 kb)			1.67752
ENSG00000172519	OR10H5	19	p13.12	15904761	15905892	2.49862	0.0124677	0.0792165	FALSE	FALSE	Trans (>250 kb)			1.71067
ENSG00000164176	EDIL3	5	q14.3	83236373	83680611	2.49767	0.0125014	0.0793544	FALSE	FALSE	Trans (>250 kb)			0.921644
ENSG00000144713	RPL32	3	p25.2	12875984	12883087	2.49652	0.0125418	0.0794829	FALSE	FALSE	Trans (>250 kb)			0.916864
ENSG00000134376	CRB1	1	q31.3	197170592	197447585	2.49632	0.0125489	0.0794833	FALSE	FALSE	Trans (>250 kb)			0.879903
ENSG00000143437	ARNT	1	q21.3	150782181	150849244	2.49544	0.0125802	0.079605	FALSE	FALSE	Trans (>250 kb)			3.08292
ENSG00000143632	ACTA1	1	q42.13	229566992	229569845	2.49454	0.012612	0.0797294	FALSE	FALSE	Trans (>250 kb)			0.23106
ENSG00000198740	ZNF652	17	q21.33	47366568	47439835	2.4945	0.0126135	0.0797294	FALSE	FALSE	Trans (>250 kb)			1.55419
ENSG00000147113	CXorf36	X	p11.3	45007619	45060146	2.49432	0.0126198	0.0797581	FALSE	FALSE	Trans (>250 kb)
ENSG00000104324	CPQ	8	q22.1	97657455	98161882	2.49344	0.0126511	0.0799205	FALSE	FALSE	Trans (>250 kb)			3.19338
ENSG00000148386	LCN9	9	q34.3	138555168	138558268	2.49306	0.0126649	0.0799491	FALSE	FALSE	Trans (>250 kb)			0.752077
ENSG00000079215	SLC1A3	5	p13.2	36606457	36688436	2.49249	0.0126852	0.0800572	FALSE	FALSE	Trans (>250 kb)			0.0256305
ENSG00000169933	FRMPD4	X	p22.2	12156585	12742642	2.49227	0.012693	0.0800667	FALSE	FALSE	Trans (>250 kb)
ENSG00000184005	ST6GALNAC3	1	p31.1	76540404	77100286	2.49082	0.012745	0.080314	FALSE	FALSE	Trans (>250 kb)			4.19096
ENSG00000126214	KLC1	14	q32.33	104028233	104167888	2.49068	0.01275	0.080314	FALSE	FALSE	Trans (>250 kb)			2.65
ENSG00000050555	LAMC3	9	q34.12	133884469	133969860	2.49016	0.0127687	0.0803517	FALSE	FALSE	Trans (>250 kb)			1.54669
ENSG00000179542	SLITRK4	X	q27.3	142710596	142723596	2.48957	0.0127897	0.0804396	FALSE	FALSE	Trans (>250 kb)
ENSG00000156097	GPR61	1	p13.3	110082494	110091028	2.4885	0.0128283	0.0804992	FALSE	FALSE	Trans (>250 kb)			4.82511
ENSG00000137561	TTPA	8	q12.3	63961112	63998612	2.48745	0.0128662	0.0807389	FALSE	FALSE	Trans (>250 kb)			0.0548545
ENSG00000115592	PRKAG3	2	q35	219687106	219696809	2.4866	0.0128969	0.0808738	FALSE	FALSE	Trans (>250 kb)			1.61625
ENSG00000187021	PNLIPRP1	10	q25.3	118349897	118368687	2.48616	0.0129129	0.0809114	FALSE	FALSE	Trans (>250 kb)			4.00271
ENSG00000105499	PLA2G4C	19	q13.33	48551100	48614074	2.486	0.0129186	0.08093	FALSE	FALSE	Trans (>250 kb)			2.95274
ENSG00000214046	SMIM7	19	p13.11	16741562	16771253	2.48577	0.0129272	0.0809486	FALSE	FALSE	Trans (>250 kb)			3.46734
ENSG00000168418	KCNG4	16	q24.1	84255823	84273356	2.48459	0.0129699	0.0811437	FALSE	FALSE	Trans (>250 kb)			3.18787
ENSG00000132677	RHBG	1	q22	156339003	156355011	2.48421	0.0129841	0.0811748	FALSE	FALSE	Trans (>250 kb)			1.41341
ENSG00000188997	KCTD21	11	q14.1	77882295	77899868	2.48393	0.0129943	0.0811961	FALSE	FALSE	Trans (>250 kb)			4.69825
ENSG00000100079	LGALS2	22	q13.1	37966255	37978623	2.48354	0.0130083	0.0812394	FALSE	FALSE	Trans (>250 kb)			3.71188
ENSG00000172765	TMCC1	3	q22.1	129366635	129612419	2.48163	0.0130782	0.0816122	FALSE	FALSE	Trans (>250 kb)			0.697801
ENSG00000185988	PLK5	19	p13.3	1524073	1535455	2.47974	0.0131479	0.0819009	FALSE	FALSE	Trans (>250 kb)			2.71391
ENSG00000168675	LDLRAD4	18	p11.21	13217497	13652754	2.47959	0.0131533	0.0819097	FALSE	FALSE	Trans (>250 kb)			3.16016
ENSG00000198785	GRIN3A	9	q31.1	104331635	104500862	2.47839	0.0131978	0.0820983	FALSE	FALSE	Trans (>250 kb)			2.51662
ENSG00000147027	TMEM47	X	p21.1	34645181	34675405	2.47814	0.013207	0.0821259	FALSE	FALSE	Trans (>250 kb)
ENSG00000178395	C1orf65	1	q41	223566715	223568812	2.47789	0.0132161	0.0821596	FALSE	FALSE	Trans (>250 kb)			0.475001
ENSG00000108821	COL1A1	17	q21.33	48260650	48278993	2.47757	0.0132281	0.0821965	FALSE	FALSE	Trans (>250 kb)			2.96268
ENSG00000145623	OSMR	5	p13.1	38845960	38945698	2.47628	0.013276	0.0824148	FALSE	FALSE	Trans (>250 kb)			0.73309
ENSG00000090534	THPO	3	q27.1	184089723	184095932	2.47523	0.0133149	0.082611	FALSE	FALSE	Trans (>250 kb)			2.83731
ENSG00000175220	ARHGAP1	11	p11.2	46698630	46722165	2.47439	0.0133465	0.0827665	FALSE	FALSE	Trans (>250 kb)			4.28426
ENSG00000183098	GPC6	13	q31.3	93879095	95059655	2.47377	0.0133694	0.0827849	FALSE	FALSE	Trans (>250 kb)			4.14528
ENSG00000130528	HRC	19	q13.33	49654455	49658681	2.47336	0.0133851	0.0828268	FALSE	FALSE	Trans (>250 kb)			2.04712
ENSG00000141441	GAREM	18	q12.1	29704840	30050447	2.47308	0.0133953	0.0828469	FALSE	FALSE	Trans (>250 kb)			1.90144
ENSG00000203930	LINC00632	X	q27.1	139791932	139854844	2.473	0.0133985	0.0828469	FALSE	FALSE	Trans (>250 kb)
ENSG00000127743	IL17B	5	q32	148750887	148783765	2.47266	0.0134111	0.0828763	FALSE	FALSE	Trans (>250 kb)			2.70897
ENSG00000162645	GBP2	1	p22.2	89571815	89616139	2.4725	0.0134173	0.082891	FALSE	FALSE	Trans (>250 kb)			4.35778
ENSG00000047849	MAP4	3	p21.31	47892182	48130769	2.47217	0.0134297	0.0829256	FALSE	FALSE	Trans (>250 kb)			2.22253
ENSG00000204020	LIPN	10	q23.31	90521163	90537999	2.47199	0.0134363	0.0829256	FALSE	FALSE	Trans (>250 kb)			1.7598
ENSG00000138356	AOX1	2	q33.1	201450591	201541787	2.47129	0.0134628	0.0830379	FALSE	FALSE	Trans (>250 kb)			2.65422
ENSG00000110799	VWF	12	p13.31	6058040	6233936	2.47045	0.0134943	0.0831728	FALSE	FALSE	Trans (>250 kb)			1.64757
ENSG00000134259	NGF	1	p13.2	115828539	115880857	2.46935	0.0135357	0.083439	FALSE	FALSE	Trans (>250 kb)			3.09708
ENSG00000154721	JAM2	21	q21.3	27011584	27089874	2.46903	0.0135481	0.083473	FALSE	FALSE	Trans (>250 kb)			1.71721
ENSG00000143443	C1orf56	1	q21.3	151020216	151024462	2.46879	0.0135569	0.083473	FALSE	FALSE	Trans (>250 kb)			2.28782
ENSG00000064205	WISP2	20	q13.12	43343485	43357150	2.46823	0.0135783	0.083513	FALSE	FALSE	Trans (>250 kb)			1.36889
ENSG00000113645	WWC1	5	q34	167718656	167899308	2.46805	0.013585	0.083513	FALSE	FALSE	Trans (>250 kb)			0.316432
ENSG00000185294	SPPL2C	17	q21.31	43922256	43924438	2.46791	0.0135903	0.083513	FALSE	FALSE	Trans (>250 kb)			2.87427
ENSG00000149090	PAMR1	11	p13	35453370	35551848	2.46781	0.0135944	0.083513	FALSE	FALSE	Trans (>250 kb)			5.994
ENSG00000148204	CRB2	9	q33.3	126118449	126142603	2.46768	0.0135992	0.083515	FALSE	FALSE	Trans (>250 kb)			1.65295
ENSG00000149452	SLC22A8	11	q12.3	62756626	62783311	2.46527	0.0136908	0.0839637	FALSE	FALSE	Trans (>250 kb)			1.94111
ENSG00000170801	HTRA3	4	p16.1	8271492	8308838	2.46519	0.013694	0.0839637	FALSE	FALSE	Trans (>250 kb)			2.82355
ENSG00000187391	MAGI2	7	q21.11	77646393	79082890	2.46512	0.0136969	0.0839637	FALSE	FALSE	Trans (>250 kb)			5.45131
ENSG00000137285	TUBB2B	6	p25.2	3224495	3231964	2.46491	0.0137046	0.0839637	FALSE	FALSE	Trans (>250 kb)			1.23313
ENSG00000112079	STK38	6	p21.31	36461669	36515247	2.46434	0.0137266	0.0839637	FALSE	FALSE	Trans (>250 kb)			1.94029
ENSG00000127084	FGD3	9	q22.31	95709733	95798518	2.46429	0.0137286	0.0839637	FALSE	FALSE	Trans (>250 kb)			2.95274
ENSG00000196990	FAM163B	9	q34.2	136444079	136451319	2.46418	0.0137326	0.0839637	FALSE	FALSE	Trans (>250 kb)			1.29121
ENSG00000166446	CDYL2	16	q23.2	80631803	80838226	2.46397	0.0137409	0.0839637	FALSE	FALSE	Trans (>250 kb)			1.58512
ENSG00000072195	SPEG	2	q35	220299568	220363009	2.46383	0.0137461	0.0839637	FALSE	FALSE	Trans (>250 kb)			2.80386
ENSG00000196588	MKL1	22	q13.2	40806285	41032706	2.46182	0.0138234	0.0842971	FALSE	FALSE	Trans (>250 kb)			1.22858
ENSG00000148219	ASTN2	9	q33.1	119187504	120177348	2.46123	0.0138463	0.0844065	FALSE	FALSE	Trans (>250 kb)			2.7344
ENSG00000197880	MDS2	1	p36.11	23907985	23967058	2.45889	0.0139366	0.0849171	FALSE	FALSE	Trans (>250 kb)			1.18044
ENSG00000164129	NPY5R	4	q32.2	164265091	164273086	2.4587	0.0139441	0.0849417	FALSE	FALSE	Trans (>250 kb)			0.447402
ENSG00000007174	DNAH9	17	p12	11501748	11873065	2.45859	0.0139483	0.0849417	FALSE	FALSE	Trans (>250 kb)			5.43913
ENSG00000034971	MYOC	1	q24.3	171604557	171621823	2.45826	0.013961	0.0849495	FALSE	FALSE	Trans (>250 kb)			3.69238
ENSG00000092203	TOX4	14	q11.2	21944756	21967319	2.45801	0.0139708	0.0849495	FALSE	FALSE	Trans (>250 kb)			3.2691
ENSG00000124164	VAPB	20	q13.32	56964178	57026157	2.45778	0.0139798	0.0849495	FALSE	FALSE	Trans (>250 kb)			1.29904
ENSG00000182230	FAM153B	5	q35.2	175487692	175559261	2.45769	0.0139835	0.0849495	FALSE	FALSE	Trans (>250 kb)			0.05975
ENSG00000145016	KIAA0226	3	q29	197398264	197476598	2.45726	0.0140002	0.0850398	FALSE	FALSE	Trans (>250 kb)			1.27466
ENSG00000099968	BCL2L13	22	q11.21	18111621	18213388	2.45709	0.0140066	0.0850719	FALSE	FALSE	Trans (>250 kb)			0.449204
ENSG00000125888	BANF2	20	p12.1	17674317	17716516	2.45684	0.0140165	0.0850856	FALSE	FALSE	Trans (>250 kb)			2.91564
ENSG00000077498	TYR	11	q14.3	88910620	89028927	2.4567	0.0140218	0.0850856	FALSE	FALSE	Trans (>250 kb)			0.203856
ENSG00000084734	GCKR	2	p23.3	27719709	27746554	2.4557	0.0140611	0.085272	FALSE	FALSE	7816	rs1260327	1.91553e-08	7.13051
ENSG00000108465	CDK5RAP3	17	q21.32	46045176	46059140	2.45523	0.0140795	0.0853804	FALSE	FALSE	Trans (>250 kb)			1.70314
ENSG00000057593	F7	13	q34	113760105	113774995	2.45358	0.0141443	0.0856794	FALSE	FALSE	Trans (>250 kb)			3.22016
ENSG00000148408	CACNA1B	9	q34.3	140772241	141019076	2.45311	0.0141627	0.0858028	FALSE	FALSE	Trans (>250 kb)
ENSG00000159403	C1R	12	p13.31	7187513	7245203	2.45253	0.0141856	0.0858786	FALSE	FALSE	Trans (>250 kb)
ENSG00000180875	GREM2	1	q43	240652873	240775449	2.45233	0.0141933	0.085889	FALSE	FALSE	Trans (>250 kb)			4.33077
ENSG00000154274	C4orf19	4	p14	37455563	37625117	2.45075	0.014256	0.0862371	FALSE	FALSE	Trans (>250 kb)			2.45602
ENSG00000106278	PTPRZ1	7	q31.32	121513143	121702090	2.45039	0.0142703	0.0862991	FALSE	FALSE	Trans (>250 kb)			4.63327
ENSG00000135902	CHRND	2	q37.1	233390703	233401377	2.4501	0.0142816	0.0863166	FALSE	FALSE	Trans (>250 kb)			2.68981
ENSG00000164318	EGFLAM	5	p13.2	38258511	38465123	2.44987	0.0142907	0.0863451	FALSE	FALSE	Trans (>250 kb)			1.81748
ENSG00000137124	ALDH1B1	9	p13.2	38392661	38398658	2.44894	0.0143278	0.0865409	FALSE	FALSE	Trans (>250 kb)			4.08369
ENSG00000152977	ZIC1	3	q24	147111209	147228080	2.44837	0.0143506	0.086614	FALSE	FALSE	Trans (>250 kb)			1.77051
ENSG00000187486	KCNJ11	11	p15.1	17407406	17410878	2.44798	0.0143659	0.0866272	FALSE	FALSE	Trans (>250 kb)			2.5776
ENSG00000135406	PRPH	12	q13.12	49687035	49692465	2.4459	0.014449	0.0869681	FALSE	FALSE	Trans (>250 kb)			5.23107
ENSG00000171435	KSR2	12	q24.23	117890817	118406788	2.44573	0.0144559	0.0869751	FALSE	FALSE	Trans (>250 kb)			2.3565
ENSG00000173227	SYT12	11	q13.2	66774249	66818334	2.44553	0.0144641	0.0869973	FALSE	FALSE	Trans (>250 kb)			0.767296
ENSG00000132155	RAF1	3	p25.2	12625100	12705725	2.44393	0.0145282	0.0872372	FALSE	FALSE	Trans (>250 kb)			5.01256
ENSG00000138741	TRPC3	4	q27	122800182	122872909	2.44376	0.0145351	0.0872411	FALSE	FALSE	Trans (>250 kb)			2.72917
ENSG00000139737	SLAIN1	13	q22.3	78272023	78338377	2.4425	0.014586	0.0874917	FALSE	FALSE	Trans (>250 kb)			1.0572
ENSG00000130643	CALY	10	q26.3	135138927	135150475	2.44174	0.0146166	0.0875846	FALSE	FALSE	Trans (>250 kb)			1.99773
ENSG00000096696	DSP	6	p24.3	7541808	7586950	2.4417	0.0146183	0.0875846	FALSE	FALSE	Trans (>250 kb)			2.42642
ENSG00000132604	TERF2	16	q22.1	69389464	69442474	2.44164	0.0146208	0.0875884	FALSE	FALSE	Trans (>250 kb)			0.0839997
ENSG00000165125	TRPV6	7	q34	142568956	142583507	2.44048	0.0146678	0.0877429	FALSE	FALSE	Trans (>250 kb)			3.71023
ENSG00000115616	SLC9A2	2	q12.1	103236166	103327777	2.43973	0.0146984	0.0877881	FALSE	FALSE	Trans (>250 kb)			2.2844
ENSG00000181350	FAM211A	17	p11.2	16344891	16395467	2.43953	0.0147063	0.0877881	FALSE	FALSE	Trans (>250 kb)			2.21373
ENSG00000168306	ACOX2	3	p14.3	58490863	58523046	2.43931	0.0147155	0.0877881	FALSE	FALSE	Trans (>250 kb)			0.929723
ENSG00000162545	CAMK2N1	1	p36.12	20808884	20812713	2.43897	0.0147292	0.0878526	FALSE	FALSE	Trans (>250 kb)			0.355283
ENSG00000133121	STARD13	13	q13.1	33677272	33924767	2.4385	0.0147485	0.0878924	FALSE	FALSE	Trans (>250 kb)			3.58147
ENSG00000114745	GORASP1	3	p22.2	39138150	39149854	2.43831	0.0147562	0.087908	FALSE	FALSE	Trans (>250 kb)			0.942346
ENSG00000185008	ROBO2	3	p12.3	75955846	77699115	2.43823	0.0147593	0.0879087	FALSE	FALSE	Trans (>250 kb)			3.64276
ENSG00000214491	SEC14L6	22	q12.2	30918786	30942669	2.43788	0.0147738	0.0879309	FALSE	FALSE	Trans (>250 kb)			3.58147
ENSG00000172986	GXYLT2	3	p13	72937224	73047289	2.43647	0.0148313	0.0882678	FALSE	FALSE	Trans (>250 kb)			3.18787
ENSG00000106571	GLI3	7	p14.1	42000548	42277469	2.43189	0.0150202	0.0890039	FALSE	FALSE	Trans (>250 kb)			2.60643
ENSG00000185070	FLRT2	14	q31.3	85996488	86095034	2.42923	0.015131	0.0894894	FALSE	FALSE	Trans (>250 kb)			2.61399
ENSG00000147140	NONO	X	q13.1	70503042	70521018	2.42903	0.0151392	0.0894894	FALSE	FALSE	Trans (>250 kb)
ENSG00000134222	PSRC1	1	p13.3	109822178	109825808	2.42802	0.0151815	0.0897164	FALSE	FALSE	Trans (>250 kb)			4.90281
ENSG00000058335	RASGRF1	15	q25.1	79252289	79383115	2.42662	0.0152402	0.0899672	FALSE	FALSE	Trans (>250 kb)			3.59003
ENSG00000244486	SCARF2	22	q11.21	20778874	20792146	2.42459	0.0153259	0.0903095	FALSE	FALSE	Trans (>250 kb)			5.21471
ENSG00000124126	PREX1	20	q13.13	47240790	47444420	2.42364	0.0153657	0.0903835	FALSE	FALSE	Trans (>250 kb)			0.66821
ENSG00000169851	PCDH7	4	p15.1	30722037	31148422	2.42356	0.015369	0.0903835	FALSE	FALSE	Trans (>250 kb)			4.72685
ENSG00000080511	RDH8	19	p13.2	10123925	10132955	2.42288	0.0153981	0.0904514	FALSE	FALSE	Trans (>250 kb)			1.72715
ENSG00000172179	PRL	6	p22.3	22287480	22297730	2.4225	0.015414	0.0905433	FALSE	FALSE	Trans (>250 kb)			0.230159
ENSG00000155966	AFF2	X	q28	147582139	148082193	2.42219	0.0154273	0.0906026	FALSE	FALSE	Trans (>250 kb)
ENSG00000130300	PLVAP	19	p13.11	17462257	17488159	2.42068	0.0154914	0.0909789	FALSE	FALSE	Trans (>250 kb)			2.03307
ENSG00000236609	ZNF853	7	p22.1	6655248	6663921	2.41843	0.0155875	0.0913774	FALSE	FALSE	Trans (>250 kb)			1.55085
ENSG00000164871	SPAG11B	8	p23.1	7300206	7321196	2.41836	0.0155906	0.0913774	FALSE	FALSE	Trans (>250 kb)
ENSG00000146555	SDK1	7	p22.2	3341080	4308632	2.41804	0.0156043	0.0914303	FALSE	FALSE	Trans (>250 kb)			5.45131
ENSG00000158748	HTR6	1	p36.13	19991780	20006055	2.41738	0.0156325	0.0915779	FALSE	FALSE	Trans (>250 kb)			3.0057
ENSG00000160460	SPTBN4	19	q13.2	40972148	41082370	2.41725	0.0156382	0.0916011	FALSE	FALSE	Trans (>250 kb)			1.25596
ENSG00000127511	SIN3B	19	p13.11	16940211	16991164	2.41633	0.0156777	0.0917346	FALSE	FALSE	Trans (>250 kb)			1.84222
ENSG00000253457	SMIM18	8	p12	30496117	30503581	2.41632	0.0156782	0.0917346	FALSE	FALSE	Trans (>250 kb)			0.294242
ENSG00000133878	DUSP26	8	p12	33448856	33457624	2.41606	0.0156893	0.0917543	FALSE	FALSE	Trans (>250 kb)			2.19523
ENSG00000169994	MYO7B	2	q14.3	128293378	128395304	2.41545	0.0157156	0.091823	FALSE	FALSE	Trans (>250 kb)			0.494451
ENSG00000183691	NOG	17	q22	54671060	54672951	2.4154	0.0157179	0.091823	FALSE	FALSE	Trans (>250 kb)			1.09659
ENSG00000124232	RBPJL	20	q13.12	43935491	43945803	2.41416	0.0157714	0.0919829	FALSE	FALSE	Trans (>250 kb)			3.16016
ENSG00000158869	FCER1G	1	q23.3	161185024	161190489	2.41159	0.015883	0.0925243	FALSE	FALSE	Trans (>250 kb)			0.442145
ENSG00000070886	EPHA8	1	p36.12	22890057	22930087	2.41039	0.0159354	0.0927992	FALSE	FALSE	Trans (>250 kb)			1.19669
ENSG00000060656	PTPRU	1	p35.3	29563028	29653325	2.41029	0.0159397	0.0927992	FALSE	FALSE	Trans (>250 kb)			3.70506
ENSG00000128510	CPA4	7	q32.2	129932974	129964020	2.41015	0.0159458	0.0928013	FALSE	FALSE	152926	rs17164989	7.14401e-09	2.79131
ENSG00000100335	MIEF1	22	q13.1	39895437	39914137	2.40985	0.0159589	0.0928622	FALSE	FALSE	Trans (>250 kb)			1.31108
ENSG00000175161	CADM2	3	p12.1	85008132	86123579	2.40966	0.0159673	0.0928819	FALSE	FALSE	Trans (>250 kb)			3.60005
ENSG00000165300	SLITRK5	13	q31.2	88324870	88331871	2.40602	0.0161272	0.0936833	FALSE	FALSE	Trans (>250 kb)			0.183043
ENSG00000170956	CEACAM3	19	q13.2	42300369	42315591	2.40528	0.0161602	0.0938141	FALSE	FALSE	Trans (>250 kb)			0.801905
ENSG00000108578	BLMH	17	q11.2	28575218	28619074	2.40497	0.0161736	0.0938423	FALSE	FALSE	Trans (>250 kb)			1.81814
ENSG00000215612	HMX1	4	p16.1	8847802	8873543	2.40485	0.0161791	0.0938489	FALSE	FALSE	Trans (>250 kb)
ENSG00000179363	TMEM31	X	q22.2	102965837	102968956	2.40468	0.0161866	0.0938489	FALSE	FALSE	Trans (>250 kb)
ENSG00000128203	ASPHD2	22	q12.1	26825239	26840981	2.40382	0.0162245	0.0940351	FALSE	FALSE	Trans (>250 kb)			2.13395
ENSG00000100418	DESI1	22	q13.2	41994032	42017100	2.40216	0.0162986	0.094358	FALSE	FALSE	Trans (>250 kb)			1.04026
ENSG00000138207	RBP4	10	q23.33	95351444	95361501	2.40116	0.0163431	0.0946156	FALSE	FALSE	Trans (>250 kb)			2.81686
ENSG00000165457	FOLR2	11	q13.4	71927645	71932994	2.40038	0.0163782	0.0947459	FALSE	FALSE	Trans (>250 kb)			0.266868
ENSG00000180872	DEFB112	6	p12.3	50011288	50016364	2.39834	0.0164694	0.095156	FALSE	FALSE	Trans (>250 kb)			0.980545
ENSG00000165757	KIAA1462	10	p11.23	30301729	30404423	2.39814	0.0164784	0.0951632	FALSE	FALSE	Trans (>250 kb)			0.247567
ENSG00000248713	RP11-766F14.2	4	q23	100557686	100575805	2.3981	0.0164802	0.0951632	FALSE	FALSE	Trans (>250 kb)			2.49071
ENSG00000206538	VGLL3	3	p12.1	86987119	87040269	2.39808	0.0164814	0.0951632	FALSE	FALSE	Trans (>250 kb)			2.21811
ENSG00000197043	ANXA6	5	q33.1	150480273	150537443	2.39773	0.0164968	0.0952038	FALSE	FALSE	Trans (>250 kb)			2.63357
ENSG00000169116	PARM1	4	q13.3	75858305	75975325	2.39738	0.0165129	0.0952211	FALSE	FALSE	Trans (>250 kb)			5.71625
ENSG00000111181	SLC6A12	12	p13.33	299243	323736	2.39725	0.0165187	0.0952211	FALSE	FALSE	Trans (>250 kb)			2.05846
ENSG00000109061	MYH1	17	p13.1	10395624	10421860	2.39711	0.0165251	0.0952211	FALSE	FALSE	Trans (>250 kb)			2.42405
ENSG00000144868	TMEM108	3	q22.1	132757235	133116636	2.39663	0.0165468	0.0952981	FALSE	FALSE	Trans (>250 kb)			2.01271
ENSG00000205683	DPF3	14	q24.2	73086004	73360809	2.39609	0.0165712	0.0954054	FALSE	FALSE	Trans (>250 kb)			1.61487
ENSG00000092054	MYH7	14	q11.2	23881947	23904927	2.39584	0.0165824	0.0954416	FALSE	FALSE	Trans (>250 kb)			3.24267
ENSG00000100242	SUN2	22	q13.1	39130730	39190148	2.39423	0.0166553	0.0957209	FALSE	FALSE	79302	rs5750654	3.39844e-08	6.95956
ENSG00000007350	TKTL1	X	q28	153524024	153558700	2.39409	0.0166617	0.0957454	FALSE	FALSE	Trans (>250 kb)
ENSG00000161681	SHANK1	19	q13.33	51165084	51222707	2.39354	0.0166865	0.09588	FALSE	FALSE	Trans (>250 kb)			3.40515
ENSG00000241644	INMT	7	p14.3	30737601	30797218	2.39241	0.0167383	0.0960678	FALSE	FALSE	Trans (>250 kb)			2.46117
ENSG00000091986	CCDC80	3	q13.2	112323407	112368377	2.39109	0.0167986	0.0964368	FALSE	FALSE	Trans (>250 kb)			2.05327
ENSG00000149557	FEZ1	11	q24.2	125315646	125366213	2.3906	0.0168208	0.0964689	FALSE	FALSE	Trans (>250 kb)			1.94608
ENSG00000136485	DCAF7	17	q23.3	61627822	61671639	2.38997	0.01685	0.0966098	FALSE	FALSE	Trans (>250 kb)			0.93553
ENSG00000214688	C10orf105	10	q22.1	73471458	73497581	2.38963	0.0168651	0.0966773	FALSE	FALSE	Trans (>250 kb)			2.54753
ENSG00000101746	NOL4	18	q12.1	31431064	31804916	2.3876	0.0169587	0.0971722	FALSE	FALSE	Trans (>250 kb)			4.18272
ENSG00000137054	POLR1E	9	p13.2	37485932	37503694	2.38519	0.0170705	0.0976832	FALSE	FALSE	Trans (>250 kb)			2.37501
ENSG00000197381	ADARB1	21	q22.3	46493768	46646478	2.38508	0.0170754	0.0976832	FALSE	FALSE	Trans (>250 kb)			3.56341
ENSG00000122180	MYOG	1	q32.1	203052260	203055164	2.38475	0.0170909	0.0977502	FALSE	FALSE	Trans (>250 kb)			1.83407
ENSG00000161640	SIGLEC11	19	q13.33	50452242	50464429	2.38442	0.0171061	0.0978005	FALSE	FALSE	47024	rs4239488	2.00009e-09	6.49694
ENSG00000166509	CLEC3A	16	q23.1	78056412	78100658	2.38406	0.0171229	0.0978392	FALSE	FALSE	Trans (>250 kb)			2.52564
ENSG00000186318	BACE1	11	q23.3	117156402	117186975	2.38324	0.0171612	0.0979983	FALSE	FALSE	Trans (>250 kb)			0.324611
ENSG00000186930	KRTAP6-2	21	q22.11	31970909	31971219	2.38301	0.0171716	0.0980392	FALSE	FALSE	Trans (>250 kb)			1.24773
ENSG00000268500	SIGLEC5	19	q13.41	52115344	52150142	2.38069	0.0172801	0.0986228	FALSE	FALSE	Trans (>250 kb)			3.82835
ENSG00000165821	SALL2	14	q11.2	21989232	22005350	2.38036	0.0172958	0.0986228	FALSE	FALSE	Trans (>250 kb)			5.97562
ENSG00000100029	PES1	22	q12.2	30972612	31003070	2.38029	0.0172989	0.0986228	FALSE	FALSE	Trans (>250 kb)			1.78388
ENSG00000166313	APBB1	11	p15.4	6416355	6440644	2.37973	0.0173253	0.0987126	FALSE	FALSE	Trans (>250 kb)			1.90605
ENSG00000170153	RNF150	4	q31.21	141780961	142134031	2.37968	0.0173275	0.0987126	FALSE	FALSE	Trans (>250 kb)			3.16016
ENSG00000108852	MPP2	17	q21.31	41952725	41987068	2.378	0.0174068	0.0991334	FALSE	FALSE	Trans (>250 kb)			4.70164
ENSG00000198848	CES1	16	q12.2	55836763	55867249	2.37791	0.0174111	0.0991334	FALSE	FALSE	Trans (>250 kb)			2.00237
ENSG00000154027	AK5	1	p31.1	77747736	78025651	2.377	0.0174542	0.0993089	FALSE	FALSE	Trans (>250 kb)			2.51365
ENSG00000103355	PRSS33	16	p13.3	2833954	2837949	2.37685	0.0174611	0.0993177	FALSE	FALSE	Trans (>250 kb)			2.8444
ENSG00000087303	NID2	14	q22.1	52471521	52535712	2.37642	0.0174816	0.0993391	FALSE	FALSE	Trans (>250 kb)			0.14253
ENSG00000067141	NEO1	15	q24.1	73344051	73597547	2.37609	0.0174972	0.0993391	FALSE	FALSE	Trans (>250 kb)			0.0697966
ENSG00000162692	VCAM1	1	p21.2	101185298	101204601	2.37604	0.0174995	0.0993391	FALSE	FALSE	Trans (>250 kb)			1.78388
ENSG00000069188	SDK2	17	q25.1	71330523	71640228	2.37496	0.0175507	0.0995139	FALSE	FALSE	Trans (>250 kb)			3.13677
ENSG00000158008	EXTL1	1	p36.11	26346375	26362955	2.37372	0.01761	0.0997456	FALSE	FALSE	Trans (>250 kb)			1.90451
ENSG00000175287	PHYHD1	9	q34.11	131683174	131704320	2.37328	0.0176308	0.0997887	FALSE	FALSE	Trans (>250 kb)			1.25817
ENSG00000168925	CTRB1	16	q23.1	75252898	75258822	2.37269	0.0176593	0.099883	FALSE	FALSE	Trans (>250 kb)			0.849307
ENSG00000162804	SNED1	2	q37.3	241938255	242034983	2.3719	0.0176969	0.100086	FALSE	FALSE	Trans (>250 kb)			0.764439
ENSG00000100307	CBX7	22	q13.1	39516172	39548679	2.37073	0.0177531	0.100322	FALSE	FALSE	Trans (>250 kb)			1.89992
ENSG00000004846	ABCB5	7	p21.1	20654830	20816658	2.36954	0.0178101	0.100587	FALSE	FALSE	Trans (>250 kb)			2.00051
ENSG00000140443	IGF1R	15	q26.3	99192200	99507759	2.36844	0.0178633	0.100814	FALSE	FALSE	Trans (>250 kb)			2.74509
ENSG00000134245	WNT2B	1	p13.2	113009163	113072787	2.36758	0.0179048	0.10095	FALSE	FALSE	Trans (>250 kb)			0.905098
ENSG00000156959	LHFPL4	3	p25.3	9543481	9595486	2.36746	0.0179105	0.10095	FALSE	FALSE	Trans (>250 kb)			3.86709
ENSG00000010319	SEMA3G	3	p21.1	52467069	52479101	2.3651	0.0180252	0.101405	FALSE	FALSE	Trans (>250 kb)			1.6057
ENSG00000141699	FAM134C	17	q21.2	40731531	40762641	2.36434	0.018062	0.101569	FALSE	FALSE	Trans (>250 kb)			3.71278
ENSG00000236279	CLEC2L	7	q34	139208602	139229730	2.3641	0.0180741	0.101608	FALSE	FALSE	Trans (>250 kb)			2.90696
ENSG00000135424	ITGA7	12	q13.2	56078352	56109827	2.36403	0.0180771	0.101608	FALSE	FALSE	Trans (>250 kb)			0.51266
ENSG00000099864	PALM	19	p13.3	708953	748329	2.36403	0.0180773	0.101608	FALSE	FALSE	Trans (>250 kb)			2.74509
ENSG00000147416	ATP6V1B2	8	p21.3	20054878	20084330	2.36201	0.018176	0.101973	FALSE	FALSE	Trans (>250 kb)			1.59354
ENSG00000198734	F5	1	q24.2	169483404	169555826	2.36188	0.0181825	0.101981	FALSE	FALSE	Trans (>250 kb)			1.81814
ENSG00000162105	SHANK2	11	q13.4	70313961	70963623	2.36145	0.0182036	0.101987	FALSE	FALSE	Trans (>250 kb)			4.47747
ENSG00000170579	DLGAP1	18	p11.31	3496030	4455335	2.36125	0.0182132	0.102029	FALSE	FALSE	Trans (>250 kb)			5.45131
ENSG00000087274	ADD1	4	p16.3	2845584	2931803	2.35879	0.0183345	0.102563	FALSE	FALSE	Trans (>250 kb)			0.191715
ENSG00000053702	NRIP2	12	p13.33	2934514	2944710	2.35849	0.0183495	0.102621	FALSE	FALSE	Trans (>250 kb)			0.93942
ENSG00000137460	FHDC1	4	q31.3	153857504	153900848	2.3578	0.0183838	0.102741	FALSE	FALSE	Trans (>250 kb)			2.54115
ENSG00000179776	CDH5	16	q21	66400533	66438686	2.3567	0.0184382	0.103026	FALSE	FALSE	Trans (>250 kb)			0.370273
ENSG00000099260	PALMD	1	p21.2	100111499	100160097	2.35594	0.0184759	0.103148	FALSE	FALSE	Trans (>250 kb)			0.930882
ENSG00000255552	LY6G6E	6	p21.33	31679548	31681842	2.35561	0.0184925	0.103184	FALSE	FALSE	22452	rs3131383	3.61831e-08	7.13051
ENSG00000118946	PCDH17	13	q21.1	58205944	58303445	2.3556	0.0184928	0.103184	FALSE	FALSE	Trans (>250 kb)			2.09303
ENSG00000128487	SPECC1	17	p11.2	19912657	20222339	2.35502	0.0185216	0.103292	FALSE	FALSE	Trans (>250 kb)			0.595372
ENSG00000107341	UBE2R2	9	p13.3	33817565	33920402	2.35393	0.0185763	0.103574	FALSE	FALSE	Trans (>250 kb)			2.18285
ENSG00000154654	NCAM2	21	q21.1	22370633	22915650	2.35253	0.0186461	0.103989	FALSE	FALSE	Trans (>250 kb)			7.13051
ENSG00000147852	VLDLR	9	p24.2	2621834	2660053	2.35215	0.0186654	0.104055	FALSE	FALSE	Trans (>250 kb)			2.04004
ENSG00000106123	EPHB6	7	q34	142552792	142568847	2.35192	0.0186768	0.104104	FALSE	FALSE	Trans (>250 kb)			3.68603
ENSG00000122218	COPA	1	q23.2	160259063	160313190	2.35181	0.0186823	0.104112	FALSE	FALSE	Trans (>250 kb)			4.48774
ENSG00000204574	ABCF1	6	p21.33	30539153	30564956	2.35139	0.0187036	0.104125	FALSE	FALSE	86631	rs3129996	1.25461e-11	7.13051
ENSG00000258818	RNASE4	14	q11.2	21152259	21168761	2.351	0.0187229	0.104184	FALSE	FALSE	216182	rs1713426	1.09564e-08	2.40554
ENSG00000156150	ALX3	1	p13.3	110602616	110613322	2.34935	0.0188064	0.104471	FALSE	FALSE	Trans (>250 kb)			1.92169
ENSG00000152214	RIT2	18	q12.3	40323192	40695657	2.34827	0.018861	0.104707	FALSE	FALSE	Trans (>250 kb)			2.5196
ENSG00000008056	SYN1	X	p11.23	47431303	47479252	2.34727	0.0189115	0.104798	FALSE	FALSE	Trans (>250 kb)
ENSG00000145861	C1QTNF2	5	q33.3	159774758	159797648	2.34591	0.0189807	0.105134	FALSE	FALSE	Trans (>250 kb)			2.31254
ENSG00000166816	LDHD	16	q23.1	75145758	75150669	2.3453	0.0190117	0.105282	FALSE	FALSE	Trans (>250 kb)			0.0469492
ENSG00000174576	NPAS4	11	q13.2	66188475	66194178	2.34515	0.0190193	0.105282	FALSE	FALSE	Trans (>250 kb)			0.0543525
ENSG00000125869	LAMP5	20	p12.2	9495005	9511171	2.34496	0.0190291	0.105282	FALSE	FALSE	Trans (>250 kb)			1.92408
ENSG00000260861	RP4-576H24.4	20	p13	1520790	1600655	2.34444	0.0190558	0.105378	FALSE	FALSE	Trans (>250 kb)			4.58359
ENSG00000186150	UBL4B	1	p13.3	110655062	110656569	2.34428	0.0190636	0.105378	FALSE	FALSE	Trans (>250 kb)			0.896636
ENSG00000134853	PDGFRA	4	q12	55095264	55164414	2.34422	0.019067	0.105378	FALSE	FALSE	Trans (>250 kb)			3.61404
ENSG00000107742	SPOCK2	10	q22.1	73818793	73848790	2.34328	0.0191148	0.1056	FALSE	FALSE	Trans (>250 kb)			1.55545
ENSG00000129158	SERGEF	11	p15.1	17809595	18034709	2.34316	0.0191213	0.1056	FALSE	FALSE	Trans (>250 kb)			1.75393
ENSG00000206562	METTL6	3	p25.1	15422782	15482073	2.34309	0.0191248	0.1056	FALSE	FALSE	Trans (>250 kb)			0.8836
ENSG00000130881	LRP3	19	q13.11	33668509	33698694	2.34273	0.0191434	0.105666	FALSE	FALSE	Trans (>250 kb)			0.526861
ENSG00000133048	CHI3L1	1	q32.1	203148059	203155877	2.34127	0.019218	0.106001	FALSE	FALSE	Trans (>250 kb)			1.96129
ENSG00000109794	FAM149A	4	q35.1	187025573	187093821	2.34123	0.0192204	0.106001	FALSE	FALSE	Trans (>250 kb)			1.82605
ENSG00000254221	PCDHGB1	5	q31.3	140729828	140892546	2.34051	0.0192574	0.106053	FALSE	FALSE	Trans (>250 kb)			2.62958
ENSG00000123643	SLC36A1	5	q33.1	150816607	150871942	2.3404	0.0192631	0.106053	FALSE	FALSE	Trans (>250 kb)			1.0234
ENSG00000249853	HS3ST5	6	q22.1	114376750	114664209	2.33946	0.0193116	0.106245	FALSE	FALSE	Trans (>250 kb)			5.18231
ENSG00000174989	FBXW8	12	q24.22	117348761	117468953	2.33787	0.0193942	0.106663	FALSE	FALSE	Trans (>250 kb)			1.97697
ENSG00000100504	PYGL	14	q22.1	51324609	51411454	2.33681	0.019449	0.106885	FALSE	FALSE	Trans (>250 kb)			2.54433
ENSG00000101463	SYNDIG1	20	p11.21	24449835	24647252	2.33653	0.0194639	0.106915	FALSE	FALSE	Trans (>250 kb)			3.32278
ENSG00000146374	RSPO3	6	q22.33	127439749	127518910	2.33651	0.0194646	0.106915	FALSE	FALSE	Trans (>250 kb)			1.86813
ENSG00000180354	MTURN	7	p14.3	30174426	30202378	2.33541	0.0195219	0.10712	FALSE	FALSE	Trans (>250 kb)			1.00143
ENSG00000162878	PKDCC	2	p21	42275160	42285668	2.33396	0.019598	0.107401	FALSE	FALSE	Trans (>250 kb)			0.445326
ENSG00000005102	MEOX1	17	q21.31	41717756	41739322	2.3326	0.0196691	0.107767	FALSE	FALSE	Trans (>250 kb)			2.67159
ENSG00000106780	MEGF9	9	q33.2	123363091	123476748	2.3316	0.0197216	0.107972	FALSE	FALSE	Trans (>250 kb)			1.1898
ENSG00000179750	APOBEC3B	22	q13.1	39378352	39388809	2.3316	0.0197217	0.107972	FALSE	FALSE	Trans (>250 kb)			2.8444
ENSG00000053524	MCF2L2	3	q27.1	182895831	183146566	2.33005	0.0198035	0.108349	FALSE	FALSE	Trans (>250 kb)			1.52429
ENSG00000168928	CTRB2	16	q23.1	75237994	75241083	2.33002	0.0198049	0.108349	FALSE	FALSE	Trans (>250 kb)			1.05457
ENSG00000019549	SNAI2	8	q11.21	49830249	49834299	2.32994	0.0198096	0.108349	FALSE	FALSE	Trans (>250 kb)			1.16919
ENSG00000104381	GDAP1	8	q21.11	75233365	75401107	2.32973	0.0198204	0.108372	FALSE	FALSE	Trans (>250 kb)			2.25637
ENSG00000138650	PCDH10	4	q28.3	134070470	134129356	2.32904	0.0198571	0.10845	FALSE	FALSE	Trans (>250 kb)			1.09727
ENSG00000235718	MFRP	11	q23.3	119209652	119217383	2.32888	0.0198653	0.108475	FALSE	FALSE	Trans (>250 kb)			1.42232
ENSG00000186469	GNG2	14	q22.1	52292913	52446060	2.32871	0.0198743	0.108492	FALSE	FALSE	Trans (>250 kb)			1.83071
ENSG00000137343	ATAT1	6	p21.33	30594619	30614600	2.32817	0.0199032	0.108559	FALSE	FALSE	36987	rs3129996	1.25461e-11	7.13051
ENSG00000105613	MAST1	19	p13.2	12944765	12985765	2.32769	0.0199285	0.108628	FALSE	FALSE	Trans (>250 kb)			2.41239
ENSG00000162490	DRAXIN	1	p36.22	11751786	11785914	2.32745	0.0199411	0.108659	FALSE	FALSE	Trans (>250 kb)			3.50562
ENSG00000183801	OLFML1	11	p15.4	7506619	7532608	2.32617	0.0200093	0.108896	FALSE	FALSE	Trans (>250 kb)			2.19523
ENSG00000182631	RXFP3	5	p13.2	33936491	33939023	2.32561	0.0200393	0.10897	FALSE	FALSE	Trans (>250 kb)			3.66804
ENSG00000105711	SCN1B	19	q13.12	35521588	35531352	2.3245	0.0200986	0.109231	FALSE	FALSE	Trans (>250 kb)			0.95019
ENSG00000090615	GOLGA3	12	q24.33	133345495	133405444	2.32391	0.0201302	0.109355	FALSE	FALSE	Trans (>250 kb)			3.11117
ENSG00000164850	GPER1	7	p22.3	1121844	1133451	2.32375	0.0201388	0.10936	FALSE	FALSE	Trans (>250 kb)			0.580179
ENSG00000111305	GSG1	12	p13.1	13236494	13256619	2.32266	0.0201977	0.109541	FALSE	FALSE	Trans (>250 kb)			0.864322
ENSG00000124615	MOCS1	6	p21.2	39867354	39902290	2.32174	0.0202467	0.109722	FALSE	FALSE	Trans (>250 kb)			2.28954
ENSG00000134871	COL4A2	13	q34	110958159	111165374	2.3215	0.0202596	0.109787	FALSE	FALSE	Trans (>250 kb)			5.25256
ENSG00000215475	SIAH3	13	q14.13	46354405	46425871	2.32116	0.020278	0.10985	FALSE	FALSE	Trans (>250 kb)			0.792606
ENSG00000122012	SV2C	5	q13.3	75378997	75649764	2.32114	0.0202792	0.10985	FALSE	FALSE	Trans (>250 kb)			3.87364
ENSG00000100138	NHP2L1	22	q13.2	42069934	42086508	2.32081	0.0202971	0.109929	FALSE	FALSE	Trans (>250 kb)			1.32391
ENSG00000117360	PRPF3	1	q21.2	150293925	150325671	2.31971	0.0203564	0.110133	FALSE	FALSE	Trans (>250 kb)			1.84427
ENSG00000159200	RCAN1	21	q22.12	35885440	35987441	2.31963	0.0203609	0.110133	FALSE	FALSE	Trans (>250 kb)			5.69335
ENSG00000244687	UBE2V1	20	q13.13	48697661	48732496	2.31826	0.0204351	0.110484	FALSE	FALSE	Trans (>250 kb)			1.50729
ENSG00000135175	OCM2	7	q21.3	97613996	97620481	2.31752	0.0204753	0.110661	FALSE	FALSE	Trans (>250 kb)			1.8334
ENSG00000176887	SOX11	2	p25.2	5832799	5841516	2.31728	0.0204883	0.110669	FALSE	FALSE	Trans (>250 kb)			2.18014
ENSG00000114646	CSPG5	3	p21.31	47603729	47622282	2.31699	0.0205042	0.110706	FALSE	FALSE	Trans (>250 kb)			3.02948
ENSG00000077522	ACTN2	1	q43	236849754	236927931	2.31686	0.0205116	0.110717	FALSE	FALSE	Trans (>250 kb)			3.98456
ENSG00000132975	GPR12	13	q12.13	27329341	27334922	2.31674	0.0205177	0.110717	FALSE	FALSE	Trans (>250 kb)			2.70897
ENSG00000144331	ZNF385B	2	q31.3	180306709	180726232	2.31464	0.0206327	0.111207	FALSE	FALSE	Trans (>250 kb)			4.47099
ENSG00000198021	SPANXA1	X	q27.2	140671796	140673133	2.31414	0.0206598	0.111334	FALSE	FALSE	Trans (>250 kb)
ENSG00000145936	KCNMB1	5	q35.1	169801675	169816681	2.31398	0.0206687	0.111355	FALSE	FALSE	Trans (>250 kb)			2.43605
ENSG00000134516	DOCK2	5	q35.1	169064251	169510386	2.31374	0.020682	0.1114	FALSE	FALSE	Trans (>250 kb)			3.57261
ENSG00000127616	SMARCA4	19	p13.2	11071598	11176071	2.31347	0.0206966	0.1114	FALSE	FALSE	Trans (>250 kb)			0.92337
ENSG00000197157	SND1	7	q32.1	127292234	127732661	2.31111	0.0208269	0.11204	FALSE	FALSE	Trans (>250 kb)			1.64563
ENSG00000146678	IGFBP1	7	p12.3	45927956	45933267	2.31069	0.0208498	0.112103	FALSE	FALSE	Trans (>250 kb)			7.13051
ENSG00000071246	VASH1	14	q24.3	77228532	77249354	2.31057	0.0208567	0.112103	FALSE	FALSE	Trans (>250 kb)			2.47166
ENSG00000183230	CTNNA3	10	q21.3	67672276	69455927	2.31031	0.0208712	0.112132	FALSE	FALSE	Trans (>250 kb)			5.45131
ENSG00000157502	MUM1L1	X	q22.3	105412298	105452949	2.30995	0.0208906	0.112132	FALSE	FALSE	Trans (>250 kb)
ENSG00000177875	C12orf68	12	q13.11	48577366	48579709	2.30991	0.0208929	0.112132	FALSE	FALSE	Trans (>250 kb)			0.451145
ENSG00000033050	ABCF2	7	q36.1	150904923	150924316	2.30991	0.0208932	0.112132	FALSE	FALSE	Trans (>250 kb)			0.849487
ENSG00000143412	ANXA9	1	q21.3	150954493	150968110	2.30745	0.0210299	0.112734	FALSE	FALSE	Trans (>250 kb)			4.85398
ENSG00000115665	SLC5A7	2	q12.3	108602979	108630450	2.30733	0.0210363	0.112734	FALSE	FALSE	Trans (>250 kb)			3.0057
ENSG00000187601	MAGEH1	X	p11.21	55478538	55479998	2.30727	0.0210397	0.112734	FALSE	FALSE	Trans (>250 kb)
ENSG00000188393	CLEC2A	12	p13.31	10051272	10084980	2.30704	0.0210523	0.112758	FALSE	FALSE	Trans (>250 kb)			0.964857
ENSG00000130032	PRRG3	X	q28	150863596	150874396	2.30566	0.0211296	0.113091	FALSE	FALSE	Trans (>250 kb)
ENSG00000105352	CEACAM4	19	q13.2	42125344	42133442	2.30502	0.0211652	0.113198	FALSE	FALSE	Trans (>250 kb)			1.80075
ENSG00000174460	ZCCHC12	X	q24	117957753	117960931	2.30489	0.0211728	0.113202	FALSE	FALSE	Trans (>250 kb)
ENSG00000180138	CSNK1A1L	13	q13.3	37677398	37679803	2.30438	0.0212016	0.113278	FALSE	FALSE	Trans (>250 kb)			0.48062
ENSG00000006283	CACNA1G	17	q21.33	48638429	48704835	2.30381	0.0212333	0.113343	FALSE	FALSE	Trans (>250 kb)			1.03168
ENSG00000185345	PARK2	6	q26	161768452	163148803	2.3028	0.02129	0.113555	FALSE	FALSE	Trans (>250 kb)			4.18218
ENSG00000251184	RP11-101E3.5	9	q34.11	131703757	131719300	2.30142	0.021368	0.113809	FALSE	FALSE	Trans (>250 kb)			0.854892
ENSG00000197971	MBP	18	q23	74690783	74845639	2.30122	0.0213791	0.113829	FALSE	FALSE	Trans (>250 kb)			5.45131
ENSG00000172061	LRRC15	3	q29	194075976	194090472	2.30072	0.0214077	0.113952	FALSE	FALSE	Trans (>250 kb)			4.45127
ENSG00000225556	C2CD4D	1	q21.3	151810295	151813033	2.2999	0.0214541	0.114092	FALSE	FALSE	Trans (>250 kb)			2.69451
ENSG00000224361	AC011239.1	2	p24.1	23729913	23747214	2.29989	0.0214542	0.114092	FALSE	FALSE	Trans (>250 kb)			2.10208
ENSG00000100109	TFIP11	22	q12.1	26887191	26908471	2.29965	0.0214681	0.11412	FALSE	FALSE	Trans (>250 kb)			0.95078
ENSG00000174963	ZIC4	3	q24	147103833	147124647	2.29916	0.0214957	0.114234	FALSE	FALSE	Trans (>250 kb)			1.84153
ENSG00000163661	PTX3	3	q25.32	157154578	157161417	2.29682	0.021629	0.114687	FALSE	FALSE	Trans (>250 kb)			1.99315
ENSG00000166173	LARP6	15	q23	71123863	71146498	2.29667	0.0216376	0.114692	FALSE	FALSE	Trans (>250 kb)			3.0057
ENSG00000174226	SNX31	8	q22.3	101585116	101675643	2.29576	0.0216894	0.114824	FALSE	FALSE	Trans (>250 kb)			0.280398
ENSG00000204843	DCTN1	2	p13.1	74588281	74619214	2.2957	0.0216931	0.114824	FALSE	FALSE	Trans (>250 kb)			2.81686
ENSG00000142789	CELA3A	1	p36.12	22328149	22339032	2.29444	0.0217654	0.11508	FALSE	FALSE	Trans (>250 kb)			6.88253
ENSG00000146215	CRIP3	6	p21.1	43267448	43276535	2.29435	0.0217704	0.11508	FALSE	FALSE	Trans (>250 kb)			3.04205
ENSG00000118523	CTGF	6	q23.2	132269316	132272513	2.29384	0.0217998	0.115136	FALSE	FALSE	Trans (>250 kb)			3.633
ENSG00000204703	OR2B3	6	p22.1	29053985	29055090	2.29377	0.0218038	0.115136	FALSE	FALSE	Trans (>250 kb)			4.32483
ENSG00000133574	GIMAP4	7	q36.1	150264365	150271041	2.29304	0.0218459	0.11529	FALSE	FALSE	Trans (>250 kb)			1.45802
ENSG00000213424	KRT222	17	q21.2	38810917	38821433	2.29262	0.02187	0.115343	FALSE	FALSE	Trans (>250 kb)			3.02948
ENSG00000139990	DCAF5	14	q24.1	69517598	69619867	2.29222	0.0218929	0.115401	FALSE	FALSE	Trans (>250 kb)			1.44011
ENSG00000163534	FCRL1	1	q23.1	157764193	157789895	2.29204	0.0219031	0.115417	FALSE	FALSE	Trans (>250 kb)			1.53641
ENSG00000100296	THOC5	22	q12.2	29901868	29951205	2.29195	0.0219087	0.115417	FALSE	FALSE	Trans (>250 kb)			3.0057
ENSG00000162494	LRRC38	1	p36.21	13801445	13840543	2.29182	0.0219158	0.11542	FALSE	FALSE	Trans (>250 kb)			0.983183
ENSG00000114790	ARHGEF26	3	q25.2	153838792	153975616	2.29163	0.0219268	0.11542	FALSE	FALSE	Trans (>250 kb)			1.94942
ENSG00000167528	ZNF641	12	q13.11	48733791	48745197	2.29128	0.0219471	0.115439	FALSE	FALSE	Trans (>250 kb)			0.0856347
ENSG00000113212	PCDHB7	5	q31.3	140552243	140555957	2.29119	0.0219523	0.115439	FALSE	FALSE	Trans (>250 kb)			0.443804
ENSG00000198932	GPRASP1	X	q22.1	101906294	101914011	2.29065	0.0219836	0.115536	FALSE	FALSE	Trans (>250 kb)
ENSG00000075340	ADD2	2	p13.3	70834750	70995357	2.28935	0.0220592	0.115771	FALSE	FALSE	Trans (>250 kb)			1.409
ENSG00000163394	CCKAR	4	p15.2	26483022	26492084	2.28817	0.0221278	0.116066	FALSE	FALSE	Trans (>250 kb)			4.03744
ENSG00000173212	MAB21L3	1	p13.1	116654376	116677861	2.28769	0.0221556	0.116137	FALSE	FALSE	Trans (>250 kb)			2.65849
ENSG00000070729	CNGB1	16	q21	57917503	58005020	2.2876	0.0221609	0.116137	FALSE	FALSE	Trans (>250 kb)			3.13677
ENSG00000198795	ZNF521	18	q11.2	22641890	22932154	2.28734	0.0221761	0.116147	FALSE	FALSE	Trans (>250 kb)			1.60798
ENSG00000130876	SLC7A10	19	q13.11	33699570	33716756	2.2864	0.0222308	0.116327	FALSE	FALSE	Trans (>250 kb)			0.919921
ENSG00000145423	SFRP2	4	q31.3	154701744	154710272	2.28616	0.0222452	0.116327	FALSE	FALSE	Trans (>250 kb)			2.60271
ENSG00000147117	ZNF157	X	p11.23	47229982	47273704	2.28606	0.0222506	0.116327	FALSE	FALSE	Trans (>250 kb)
ENSG00000203661	OR2T5	1	q44	248651885	248652898	2.28581	0.0222653	0.116356	FALSE	FALSE	Trans (>250 kb)			0.00820848
ENSG00000105419	MEIS3	19	q13.32	47906381	47922780	2.28551	0.0222827	0.116411	FALSE	FALSE	Trans (>250 kb)			1.01267
ENSG00000118564	FBXL5	4	p15.32	15606162	15683302	2.28543	0.0222874	0.116411	FALSE	FALSE	Trans (>250 kb)			1.01812
ENSG00000152284	TCF7L1	2	p11.2	85360533	85537511	2.28484	0.0223222	0.116557	FALSE	FALSE	Trans (>250 kb)			4.72637
ENSG00000149295	DRD2	11	q23.2	113280318	113346413	2.28381	0.0223827	0.116698	FALSE	FALSE	Trans (>250 kb)			0.494168
ENSG00000168077	SCARA3	8	p21.1	27491385	27534293	2.28366	0.0223916	0.116698	FALSE	FALSE	Trans (>250 kb)			1.03254
ENSG00000113248	PCDHB15	5	q31.3	140625147	140627799	2.28359	0.0223956	0.116698	FALSE	FALSE	Trans (>250 kb)			0.644119
ENSG00000173698	GPR64	X	p22.13	19007427	19140755	2.28346	0.0224032	0.116698	FALSE	FALSE	Trans (>250 kb)
ENSG00000167822	OR8J3	11	q12.1	55904247	55905194	2.28314	0.0224222	0.116746	FALSE	FALSE	Trans (>250 kb)			0.453227
ENSG00000125900	SIRPD	20	p13	1514897	1539489	2.28261	0.0224536	0.116866	FALSE	FALSE	Trans (>250 kb)			5.0072
ENSG00000169439	SDC2	8	q22.1	97505579	97624000	2.28249	0.0224607	0.116866	FALSE	FALSE	Trans (>250 kb)			3.85554
ENSG00000139155	SLCO1C1	12	p12.2	20848289	20906320	2.28222	0.0224763	0.116866	FALSE	FALSE	Trans (>250 kb)			3.60629
ENSG00000164111	ANXA5	4	q27	122589110	122618268	2.282	0.022489	0.116866	FALSE	FALSE	Trans (>250 kb)			2.37292
ENSG00000120054	CPN1	10	q24.2	101801950	101841634	2.28197	0.0224909	0.116866	FALSE	FALSE	Trans (>250 kb)			5.34051
ENSG00000122585	NPY	7	p15.3	24323782	24331484	2.28149	0.0225197	0.116936	FALSE	FALSE	Trans (>250 kb)			1.95702
ENSG00000221953	C1orf229	1	q44	247273462	247275719	2.28124	0.0225344	0.116965	FALSE	FALSE	Trans (>250 kb)			4.54605
ENSG00000196436	NPIPB15	16	q23.1	74411776	74425978	2.28008	0.0226027	0.117276	FALSE	FALSE	Trans (>250 kb)			1.77413
ENSG00000169347	GP2	16	p12.3	20320894	20339130	2.2797	0.0226256	0.117344	FALSE	FALSE	Trans (>250 kb)			0.945085
ENSG00000133639	BTG1	12	q21.33	92536286	92539673	2.27829	0.0227094	0.117699	FALSE	FALSE	Trans (>250 kb)			0.863412
ENSG00000162825	NBPF8	1	q21.1	144146808	144224481	2.27685	0.0227953	0.118005	FALSE	FALSE	Trans (>250 kb)
ENSG00000174453	VWC2L	2	q34	215275789	215443683	2.27656	0.0228125	0.118005	FALSE	FALSE	Trans (>250 kb)			2.44095
ENSG00000149972	CNTN5	11	q22.1	98891683	100229616	2.27639	0.0228225	0.118005	FALSE	FALSE	Trans (>250 kb)			4.71109
ENSG00000183067	IGSF5	21	q22.2	41117334	41174023	2.2759	0.0228523	0.118053	FALSE	FALSE	Trans (>250 kb)			0.810752
ENSG00000112186	CAP2	6	p22.3	17393447	17558023	2.2757	0.022864	0.118098	FALSE	FALSE	Trans (>250 kb)			2.60271
ENSG00000177984	LCN15	9	q34.3	139654086	139660707	2.27539	0.0228823	0.118164	FALSE	FALSE	Trans (>250 kb)			2.91564
ENSG00000061337	LZTS1	8	p21.3	20103676	20161474	2.27442	0.0229408	0.11842	FALSE	FALSE	Trans (>250 kb)			2.54115
ENSG00000138411	HECW2	2	q33.1	197059094	197458416	2.27364	0.0229879	0.118561	FALSE	FALSE	Trans (>250 kb)			2.91564
ENSG00000162384	C1orf123	1	p32.3	53679771	53686289	2.27308	0.0230211	0.118649	FALSE	FALSE	Trans (>250 kb)			0.576476
ENSG00000196406	SPANXD	X	q27.2	140785568	140786896	2.27298	0.0230272	0.118649	FALSE	FALSE	Trans (>250 kb)
ENSG00000065970	FOXJ2	12	p13.31	8185299	8208099	2.27239	0.023063	0.118774	FALSE	FALSE	Trans (>250 kb)
ENSG00000171105	INSR	19	p13.2	7112266	7294045	2.2709	0.0231533	0.119006	FALSE	FALSE	Trans (>250 kb)			3.58147
ENSG00000142615	CELA2A	1	p36.21	15783223	15798586	2.27063	0.0231691	0.119045	FALSE	FALSE	Trans (>250 kb)			1.38147
ENSG00000117020	AKT3	1	q44	243651535	244014381	2.26902	0.0232671	0.11949	FALSE	FALSE	Trans (>250 kb)			0.928951
ENSG00000145192	AHSG	3	q27.3	186330712	186339107	2.26748	0.023361	0.119819	FALSE	FALSE	Trans (>250 kb)			4.14203
ENSG00000168291	PDHB	3	p14.3	58413357	58419584	2.26705	0.023387	0.119935	FALSE	FALSE	Trans (>250 kb)			0.588802
ENSG00000255526	NEDD8-MDP1	14	q12	24683161	24701558	2.26647	0.0234229	0.120003	FALSE	FALSE	Trans (>250 kb)			0.790207
ENSG00000166272	WBP1L	10	q24.32	104503727	104576021	2.2663	0.0234331	0.120034	FALSE	FALSE	Trans (>250 kb)			4.49871
ENSG00000099860	GADD45B	19	p13.3	2476120	2478257	2.26461	0.0235367	0.120429	FALSE	FALSE	Trans (>250 kb)			3.68603
ENSG00000048342	CC2D2A	4	p15.32	15471489	15603180	2.26419	0.0235622	0.120451	FALSE	FALSE	Trans (>250 kb)			2.44591
ENSG00000184602	SNN	16	p13.13	11762270	11773015	2.26405	0.0235708	0.120451	FALSE	FALSE	148337	rs11649405	9.24261e-12	0.0729375
ENSG00000080561	MID2	X	q22.3	107068985	107170423	2.26401	0.0235737	0.120451	FALSE	FALSE	Trans (>250 kb)
ENSG00000130749	ZC3H4	19	q13.32	47567444	47617009	2.2634	0.0236112	0.120606	FALSE	FALSE	Trans (>250 kb)			0.775903
ENSG00000113805	CNTN3	3	p12.3	74311719	74570291	2.26173	0.023714	0.121002	FALSE	FALSE	Trans (>250 kb)			1.78388
ENSG00000127325	BEST3	12	q15	70037140	70093256	2.26154	0.0237261	0.121048	FALSE	FALSE	Trans (>250 kb)			3.73123
ENSG00000152767	FARP1	13	q32.2	98794816	99102027	2.26083	0.0237696	0.121246	FALSE	FALSE	Trans (>250 kb)			5.45131
ENSG00000132688	NES	1	q23.1	156638555	156647189	2.2586	0.0239083	0.121791	FALSE	FALSE	Trans (>250 kb)			0.7678
ENSG00000131477	RAMP2	17	q21.31	40910465	40915059	2.2568	0.0240204	0.122088	FALSE	FALSE	Trans (>250 kb)			2.07221
ENSG00000182916	TCEAL7	X	q22.1	102585124	102587254	2.25674	0.0240243	0.122088	FALSE	FALSE	Trans (>250 kb)
ENSG00000171759	PAH	12	q23.2	103230663	103352188	2.2564	0.0240453	0.122088	FALSE	FALSE	Trans (>250 kb)			2.67159
ENSG00000169946	ZFPM2	8	q23.1	106330920	106816760	2.25615	0.0240614	0.122088	FALSE	FALSE	Trans (>250 kb)			3.18169
ENSG00000105675	ATP4A	19	q13.12	36040945	36054560	2.25615	0.0240614	0.122088	FALSE	FALSE	Trans (>250 kb)			0.981964
ENSG00000196660	SLC30A10	1	q41	219858769	220131989	2.2561	0.0240646	0.122088	FALSE	FALSE	Trans (>250 kb)			2.64583
ENSG00000174516	PELI3	11	q13.2	66234216	66244808	2.25608	0.0240659	0.122088	FALSE	FALSE	Trans (>250 kb)			0.741642
ENSG00000075426	FOSL2	2	p23.2	28615315	28640179	2.25607	0.0240662	0.122088	FALSE	FALSE	Trans (>250 kb)			4.26437
ENSG00000125740	FOSB	19	q13.32	45971253	45978437	2.25593	0.0240751	0.122092	FALSE	FALSE	Trans (>250 kb)			1.98499
ENSG00000131864	USP29	19	q13.43	57630506	57643294	2.25508	0.0241284	0.122313	FALSE	FALSE	Trans (>250 kb)			2.2743
ENSG00000135973	GPR45	2	q12.1	105858200	105859924	2.25491	0.0241388	0.122318	FALSE	FALSE	Trans (>250 kb)			2.12428
ENSG00000225399	RP11-3B7.1	3	p21.31	49297518	49298744	2.2547	0.0241521	0.122327	FALSE	FALSE	Trans (>250 kb)			0.144049
ENSG00000162614	NEXN	1	p31.1	78354198	78409580	2.25469	0.0241525	0.122327	FALSE	FALSE	Trans (>250 kb)			1.46788
ENSG00000148948	LRRC4C	11	p12	40135753	41481323	2.2543	0.0241771	0.122359	FALSE	FALSE	Trans (>250 kb)			3.16016
ENSG00000169418	NPR1	1	q21.3	153651113	153666468	2.25414	0.0241871	0.122381	FALSE	FALSE	Trans (>250 kb)			0.0567372
ENSG00000163156	SCNM1	1	q21.3	151129140	151142773	2.25288	0.0242666	0.12274	FALSE	FALSE	Trans (>250 kb)			3.08358
ENSG00000119711	ALDH6A1	14	q24.3	74523553	74551196	2.25257	0.0242864	0.122746	FALSE	FALSE	Trans (>250 kb)			0.150384
ENSG00000134200	TSHB	1	p13.2	115572415	115576941	2.25204	0.0243196	0.122843	FALSE	FALSE	Trans (>250 kb)			2.73971
ENSG00000212743	DKFZP667F0711	10	p15.1	6392278	6394723	2.25194	0.0243262	0.122843	FALSE	FALSE	Trans (>250 kb)			3.12278
ENSG00000145198	VWA5B2	3	q27.1	183948217	183960117	2.25051	0.0244167	0.123192	FALSE	FALSE	Trans (>250 kb)			0.627705
ENSG00000114812	VIPR1	3	p22.1	42530791	42579059	2.24995	0.0244524	0.123299	FALSE	FALSE	Trans (>250 kb)			0.157105
ENSG00000154229	PRKCA	17	q24.2	64298754	64806861	2.24953	0.0244788	0.123337	FALSE	FALSE	Trans (>250 kb)			3.2691
ENSG00000135643	KCNMB4	12	q15	70760056	70828072	2.24946	0.0244833	0.123337	FALSE	FALSE	Trans (>250 kb)			1.33881
ENSG00000065534	MYLK	3	q21.1	123328896	123603178	2.2492	0.0245	0.12336	FALSE	FALSE	Trans (>250 kb)			1.97963
ENSG00000064300	NGFR	17	q21.33	47572655	47592379	2.24801	0.0245754	0.123633	FALSE	FALSE	Trans (>250 kb)			3.20162
ENSG00000115226	FNDC4	2	p23.3	27714750	27718112	2.24791	0.0245818	0.123633	FALSE	FALSE	2857	rs1260327	1.91553e-08	7.13051
ENSG00000166148	AVPR1A	12	q14.2	63539014	63544722	2.24761	0.0246012	0.12369	FALSE	FALSE	Trans (>250 kb)			2.00986
ENSG00000174243	DDX23	12	q13.12	49223547	49246625	2.24734	0.0246184	0.12375	FALSE	FALSE	Trans (>250 kb)			4.16227
ENSG00000169507	SLC38A11	2	q24.3	165752696	165812035	2.24652	0.024671	0.123912	FALSE	FALSE	Trans (>250 kb)			0.222959
ENSG00000188322	SBK1	16	p11.2	28303840	28335170	2.24621	0.0246907	0.123961	FALSE	FALSE	Trans (>250 kb)			1.04241
ENSG00000264058	KRT222	17	q21.2	38785049	38821393	2.2458	0.0247168	0.123976	FALSE	FALSE	Trans (>250 kb)			2.19803
ENSG00000171115	GIMAP8	7	q36.1	150147718	150176480	2.24565	0.0247265	0.123976	FALSE	FALSE	Trans (>250 kb)			4.99592
ENSG00000007314	SCN4A	17	q23.3	62015914	62050278	2.24541	0.0247418	0.124008	FALSE	FALSE	Trans (>250 kb)			2.70897
ENSG00000173705	SUSD5	3	p22.3	33191537	33260707	2.24493	0.0247727	0.1241	FALSE	FALSE	Trans (>250 kb)			3.20162
ENSG00000180730	SHISA2	13	q12.13	26618735	26625169	2.24474	0.024785	0.124125	FALSE	FALSE	Trans (>250 kb)			3.02948
ENSG00000137573	SULF1	8	q13.2	70378859	70573150	2.2439	0.0248389	0.12425	FALSE	FALSE	Trans (>250 kb)			3.14626
ENSG00000182902	SLC25A18	22	q11.21	18043139	18073760	2.24333	0.0248754	0.124405	FALSE	FALSE	Trans (>250 kb)			1.02934
ENSG00000169291	SHE	1	q21.3	154442248	154474589	2.24313	0.0248882	0.124411	FALSE	FALSE	Trans (>250 kb)			0.10351
ENSG00000250349	TM4SF2	X	p21.1	37208583	38546928	2.24206	0.0249574	0.124617	FALSE	FALSE	Trans (>250 kb)
ENSG00000140470	ADAMTS17	15	q26.3	100511794	100882210	2.24141	0.0249997	0.124778	FALSE	FALSE	Trans (>250 kb)			5.45131
ENSG00000162894	FAIM3	1	q32.1	207077731	207096592	2.24137	0.0250018	0.124778	FALSE	FALSE	Trans (>250 kb)			0.00219308
ENSG00000237515	SHISA9	16	p13.12	12995477	13334272	2.24066	0.025048	0.124969	FALSE	FALSE	Trans (>250 kb)			2.12189
ENSG00000196814	MVB12B	9	q33.3	129089128	129269320	2.24041	0.0250642	0.125018	FALSE	FALSE	Trans (>250 kb)			1.3779
ENSG00000063046	EIF4B	12	q13.13	53399942	53435993	2.24012	0.0250831	0.12504	FALSE	FALSE	Trans (>250 kb)			0.0322752
ENSG00000142549	IGLON5	19	q13.41	51815102	51833608	2.23937	0.0251321	0.125134	FALSE	FALSE	Trans (>250 kb)			2.05327
ENSG00000116117	PARD3B	2	q33.3	205410516	206484886	2.23929	0.0251371	0.125134	FALSE	FALSE	Trans (>250 kb)			4.81801
ENSG00000090661	CERS4	19	p13.2	8271620	8327305	2.23894	0.0251596	0.125187	FALSE	FALSE	Trans (>250 kb)			2.97293
ENSG00000248050	RP11-422N16.3	8	q23.2	110656344	110660313	2.23867	0.0251773	0.125187	FALSE	FALSE	Trans (>250 kb)			1.06247
ENSG00000141098	GFOD2	16	q22.1	67708434	67753324	2.23797	0.0252229	0.125314	FALSE	FALSE	Trans (>250 kb)			3.71044
ENSG00000111490	TBC1D30	12	q14.3	65174589	65274812	2.23761	0.0252465	0.125363	FALSE	FALSE	Trans (>250 kb)			3.2556
ENSG00000100314	CABP7	22	q12.2	30116073	30127828	2.23741	0.0252593	0.125363	FALSE	FALSE	Trans (>250 kb)			3.63589
ENSG00000177791	MYOZ1	10	q22.2	75391412	75401515	2.23737	0.0252622	0.125363	FALSE	FALSE	Trans (>250 kb)			0.454617
ENSG00000182326	C1S	12	p13.31	7096351	7178336	2.23716	0.025276	0.125367	FALSE	FALSE	Trans (>250 kb)
ENSG00000183665	TRMT12	8	q24.13	125463048	125474391	2.23697	0.0252885	0.125373	FALSE	FALSE	Trans (>250 kb)			2.02036
ENSG00000136167	LCP1	13	q14.13	46700055	46786006	2.23641	0.0253248	0.125408	FALSE	FALSE	Trans (>250 kb)			2.56061
ENSG00000054938	CHRDL2	11	q13.4	74407474	74442430	2.23595	0.025355	0.125471	FALSE	FALSE	Trans (>250 kb)			2.66281
ENSG00000075461	CACNG4	17	q24.2	64961026	65029514	2.23514	0.0254083	0.125615	FALSE	FALSE	Trans (>250 kb)			0.700201
ENSG00000156218	ADAMTSL3	15	q25.2	84322838	84708594	2.23508	0.025412	0.125615	FALSE	FALSE	Trans (>250 kb)			0.474299
ENSG00000170915	PAQR8	6	p12.2	52226219	52272575	2.23486	0.0254268	0.125654	FALSE	FALSE	Trans (>250 kb)			1.02679
ENSG00000172775	FAM192A	16	q13	57186378	57220028	2.23465	0.0254407	0.125666	FALSE	FALSE	Trans (>250 kb)			2.01652
ENSG00000157680	DGKI	7	q33	137065783	137531838	2.23426	0.0254659	0.125712	FALSE	FALSE	Trans (>250 kb)			2.99441
ENSG00000169562	GJB1	X	q13.1	70435044	70445366	2.23413	0.0254745	0.125712	FALSE	FALSE	Trans (>250 kb)
ENSG00000170276	HSPB2	11	q23.1	111782966	111789574	2.2335	0.0255161	0.125848	FALSE	FALSE	Trans (>250 kb)			0.0814847
ENSG00000106809	OGN	9	q22.31	95146249	95166978	2.2331	0.0255421	0.125903	FALSE	FALSE	Trans (>250 kb)			1.71557
ENSG00000113083	LOX	5	q23.2	121398890	121413980	2.23281	0.0255614	0.125989	FALSE	FALSE	Trans (>250 kb)			2.77328
ENSG00000188334	BSPH1	19	q13.33	48471303	48495427	2.23235	0.0255919	0.126098	FALSE	FALSE	Trans (>250 kb)			1.76931
ENSG00000132475	H3F3B	17	q25.1	73772515	73781974	2.23226	0.0255981	0.126098	FALSE	FALSE	Trans (>250 kb)			2.333
ENSG00000115596	WNT6	2	q35	219724544	219738955	2.23141	0.0256543	0.126372	FALSE	FALSE	Trans (>250 kb)			1.78204
ENSG00000126233	SLURP1	8	q24.3	143822362	143823829	2.23099	0.0256819	0.126454	FALSE	FALSE	Trans (>250 kb)			1.17118
ENSG00000116852	KIF21B	1	q32.1	200938520	200992828	2.23098	0.0256827	0.126454	FALSE	FALSE	Trans (>250 kb)			1.78759
ENSG00000177182	CLVS1	8	q12.2	61969717	62414204	2.22971	0.0257664	0.126794	FALSE	FALSE	Trans (>250 kb)			0.979329
ENSG00000072832	CRMP1	4	p16.2	5749811	5894785	2.22964	0.0257716	0.126794	FALSE	FALSE	Trans (>250 kb)			3.93545
ENSG00000166333	ILK	11	p15.4	6624961	6632102	2.22947	0.0257829	0.126794	FALSE	FALSE	Trans (>250 kb)			1.10925
ENSG00000145191	EIF2B5	3	q27.1	183852826	184402546	2.22916	0.0258032	0.126864	FALSE	FALSE	Trans (>250 kb)			5.45131
ENSG00000186766	FOXI2	10	q26.2	129535499	129539450	2.2274	0.0259202	0.127326	FALSE	FALSE	Trans (>250 kb)			6.04898
ENSG00000198732	SMOC1	14	q24.2	70320848	70499083	2.22647	0.0259827	0.127592	FALSE	FALSE	Trans (>250 kb)			2.09867
ENSG00000182836	PLCXD3	5	p13.1	41307056	41510730	2.22584	0.0260247	0.127703	FALSE	FALSE	Trans (>250 kb)			1.83407
ENSG00000095739	BAMBI	10	p12.1	28966271	28971868	2.22505	0.0260782	0.127925	FALSE	FALSE	Trans (>250 kb)			2.19803
ENSG00000100218	RTDR1	22	q11.22	23401593	23487208	2.22473	0.0260996	0.127931	FALSE	FALSE	Trans (>250 kb)			1.19311
ENSG00000172638	EFEMP2	11	q13.1	65633912	65641063	2.22375	0.026165	0.128194	FALSE	FALSE	Trans (>250 kb)			1.30783
ENSG00000222018	C21orf140	21	q22.11	35772615	35773370	2.22172	0.0263022	0.128801	FALSE	FALSE	Trans (>250 kb)			1.56391
ENSG00000168575	SLC20A2	8	p11.21	42273993	42397069	2.22017	0.0264074	0.129113	FALSE	FALSE	Trans (>250 kb)			1.75393
ENSG00000113812	ACTR8	3	p21.1	53901093	53916229	2.21987	0.0264276	0.129124	FALSE	FALSE	Trans (>250 kb)			2.40554
ENSG00000187730	GABRD	1	p36.33	1950780	1962192	2.21875	0.0265039	0.129371	FALSE	FALSE	Trans (>250 kb)			4.62584
ENSG00000141068	KSR1	17	q11.1	25783670	25953461	2.21774	0.0265724	0.12962	FALSE	FALSE	Trans (>250 kb)			2.30712
ENSG00000171885	AQP4	18	q11.2	24432002	24445782	2.21755	0.0265853	0.129633	FALSE	FALSE	Trans (>250 kb)			2.08525
ENSG00000180613	GSX2	4	q12	54965690	54968672	2.21603	0.0266896	0.129953	FALSE	FALSE	Trans (>250 kb)			3.67318
ENSG00000160584	SIK3	11	q23.3	116714118	116969153	2.21592	0.0266971	0.129953	FALSE	FALSE	Trans (>250 kb)			0.0142242
ENSG00000273003	RP11-399J13.3	11	q13.1	64781654	64808042	2.21509	0.0267537	0.13017	FALSE	FALSE	Trans (>250 kb)			0.720361
ENSG00000185112	FAM43A	3	q29	194406622	194409762	2.21502	0.026759	0.13017	FALSE	FALSE	Trans (>250 kb)			4.32243
ENSG00000067992	PDK3	X	p22.11	24483338	24557954	2.21417	0.0268174	0.130388	FALSE	FALSE	Trans (>250 kb)
ENSG00000164122	ASB5	4	q34.2	177134824	177198722	2.21385	0.0268393	0.130457	FALSE	FALSE	Trans (>250 kb)			2.89849
ENSG00000169436	COL22A1	8	q24.3	139600478	139926249	2.21353	0.0268612	0.130484	FALSE	FALSE	Trans (>250 kb)			2.29127
ENSG00000146049	KAAG1	6	p22.3	24357131	24358512	2.21352	0.0268621	0.130484	FALSE	FALSE	Trans (>250 kb)			1.06645
ENSG00000134013	LOXL2	8	p21.3	23154702	23282841	2.21272	0.0269168	0.130653	FALSE	FALSE	Trans (>250 kb)			4.04014
ENSG00000147655	RSPO2	8	q23.1	108911544	109095913	2.21054	0.027068	0.131312	FALSE	FALSE	Trans (>250 kb)			2.02716
ENSG00000153814	JAZF1	7	p15.1	27870192	28220362	2.21002	0.0271037	0.131449	FALSE	FALSE	Trans (>250 kb)			3.01737
ENSG00000082929	C4orf6	4	p16.2	5526296	5529528	2.20972	0.0271245	0.131495	FALSE	FALSE	Trans (>250 kb)			2.10322
ENSG00000266967	AARSD1	17	q21.31	41102543	41116515	2.20933	0.0271517	0.131602	FALSE	FALSE	Trans (>250 kb)			5.76104
ENSG00000269506	AC110792.1	4	q12	54927213	54927377	2.20838	0.027218	0.131819	FALSE	FALSE	Trans (>250 kb)			2.49351
ENSG00000073067	CYP2W1	7	p22.3	1022835	1029276	2.20823	0.0272279	0.131834	FALSE	FALSE	Trans (>250 kb)			1.46385
ENSG00000106236	NPTX2	7	q22.1	98246609	98259180	2.20729	0.0272936	0.132042	FALSE	FALSE	Trans (>250 kb)			1.46275
ENSG00000042304	C2orf83	2	q36.3	228474806	228498036	2.20693	0.0273191	0.132125	FALSE	FALSE	Trans (>250 kb)			2.95274
ENSG00000055957	ITIH1	3	p21.1	52811603	52826078	2.2062	0.0273701	0.132314	FALSE	FALSE	Trans (>250 kb)			1.72659
ENSG00000221988	PPT2	6	p21.32	32121218	32134011	2.20581	0.0273971	0.132361	FALSE	FALSE	Trans (>250 kb)			7.13051
ENSG00000170145	SIK2	11	q23.1	111473115	111601577	2.20548	0.0274201	0.132423	FALSE	FALSE	Trans (>250 kb)			0.415628
ENSG00000164418	GRIK2	6	q16.3	101846664	102517958	2.20548	0.0274205	0.132423	FALSE	FALSE	Trans (>250 kb)			5.09432
ENSG00000099365	STX1B	16	p11.2	31000577	31021949	2.20488	0.0274626	0.132548	FALSE	FALSE	Trans (>250 kb)			1.57681
ENSG00000014257	ACPP	3	q22.1	132036211	132087142	2.20413	0.0275153	0.132759	FALSE	FALSE	Trans (>250 kb)			2.538
ENSG00000165349	SLC7A3	X	q13.1	70145432	70150975	2.20392	0.02753	0.132778	FALSE	FALSE	Trans (>250 kb)
ENSG00000091527	CDV3	3	q22.1	133292574	133309105	2.20339	0.0275669	0.132941	FALSE	FALSE	Trans (>250 kb)			2.45347
ENSG00000133318	RTN3	11	q13.1	63448918	63527363	2.20326	0.0275766	0.132941	FALSE	FALSE	Trans (>250 kb)			3.08292
ENSG00000175662	TOM1L2	17	p11.2	17746828	17875736	2.20325	0.027577	0.132941	FALSE	FALSE	Trans (>250 kb)			2.11598
ENSG00000172349	IL16	15	q25.1	81451916	81605104	2.20109	0.0277296	0.133469	FALSE	FALSE	Trans (>250 kb)			0.870895
ENSG00000177464	GPR4	19	q13.32	46093022	46105466	2.20098	0.0277375	0.133469	FALSE	FALSE	Trans (>250 kb)			2.5196
ENSG00000112167	SAYSD1	6	p21.2	39071840	39082965	2.20094	0.0277405	0.133469	FALSE	FALSE	Trans (>250 kb)			0.59283
ENSG00000141965	FEM1A	19	p13.3	4791728	4795571	2.20047	0.0277734	0.133535	FALSE	FALSE	Trans (>250 kb)			0.399424
ENSG00000180083	WFDC11	20	q13.12	44277202	44298909	2.20001	0.0278063	0.133625	FALSE	FALSE	Trans (>250 kb)			0.713232
ENSG00000254772	EEF1G	11	q12.3	62327073	62342401	2.19977	0.0278231	0.13368	FALSE	FALSE	Trans (>250 kb)			2.04004
ENSG00000109436	TBC1D9	4	q31.21	141541919	141677274	2.19901	0.0278772	0.133856	FALSE	FALSE	Trans (>250 kb)			3.12016
ENSG00000197430	OPALIN	10	q24.1	98102973	98119092	2.19865	0.0279031	0.133952	FALSE	FALSE	Trans (>250 kb)			0.0711785
ENSG00000116183	PAPPA2	1	q25.2	176432307	176814735	2.19816	0.0279378	0.134024	FALSE	FALSE	Trans (>250 kb)			3.35682
ENSG00000172985	SH3RF3	2	q12.3	109745804	110262207	2.19808	0.0279437	0.134024	FALSE	FALSE	Trans (>250 kb)			4.30615
ENSG00000132702	HAPLN2	1	q23.1	156589086	156595517	2.1966	0.0280494	0.13438	FALSE	FALSE	Trans (>250 kb)			1.59982
ENSG00000137261	KIAA0319	6	p22.3	24544332	24646383	2.19652	0.0280545	0.13438	FALSE	FALSE	Trans (>250 kb)			2.71893
ENSG00000049239	H6PD	1	p36.22	9294834	9331396	2.19647	0.0280581	0.13438	FALSE	FALSE	Trans (>250 kb)			2.34264
ENSG00000100316	RPL3	22	q13.1	39708887	39716394	2.19605	0.0280882	0.134439	FALSE	FALSE	Trans (>250 kb)			1.79319
ENSG00000169340	PDILT	16	p12.3	20370492	20416059	2.1956	0.0281205	0.134457	FALSE	FALSE	Trans (>250 kb)			2.46117
ENSG00000071991	CDH19	18	q22.1	64168320	64271375	2.19536	0.0281376	0.134502	FALSE	FALSE	Trans (>250 kb)			4.76434
ENSG00000005339	CREBBP	16	p13.3	3775055	3930727	2.19322	0.0282912	0.134981	FALSE	FALSE	Trans (>250 kb)			1.9209
ENSG00000171703	TCEA2	20	q13.33	62681189	62703700	2.19295	0.0283113	0.134984	FALSE	FALSE	Trans (>250 kb)			0.605126
ENSG00000112096	SOD2	6	q25.3	160090089	160183561	2.19289	0.0283155	0.134984	FALSE	FALSE	Trans (>250 kb)			4.64895
ENSG00000164283	ESM1	5	q11.2	54273692	54318499	2.19137	0.028425	0.135411	FALSE	FALSE	Trans (>250 kb)			0.284441
ENSG00000185442	FAM174B	15	q26.1	93160673	93353114	2.19136	0.0284259	0.135411	FALSE	FALSE	Trans (>250 kb)			2.15775
ENSG00000125780	TGM3	20	p13	2276647	2321724	2.19051	0.028487	0.13558	FALSE	FALSE	Trans (>250 kb)			2.67159
ENSG00000163393	SLC22A15	1	p13.1	116519119	116612675	2.1903	0.0285026	0.13558	FALSE	FALSE	Trans (>250 kb)			3.40515
ENSG00000154734	ADAMTS1	21	q21.3	28208066	28217728	2.19018	0.0285111	0.13558	FALSE	FALSE	Trans (>250 kb)			2.5776
ENSG00000184634	MED12	X	q13.1	70338406	70362303	2.18966	0.0285487	0.135584	FALSE	FALSE	Trans (>250 kb)
ENSG00000116396	KCNC4	1	p13.3	110753965	110825722	2.18936	0.0285703	0.135609	FALSE	FALSE	Trans (>250 kb)			1.3966
ENSG00000160785	SLC25A44	1	q22	156163880	156182587	2.18859	0.0286264	0.135824	FALSE	FALSE	Trans (>250 kb)			1.26959
ENSG00000146592	CREB5	7	p15.1	28338940	28865511	2.18811	0.0286618	0.135862	FALSE	FALSE	Trans (>250 kb)			3.91632
ENSG00000151320	AKAP6	14	q12	32798479	33300567	2.18774	0.0286885	0.135918	FALSE	FALSE	Trans (>250 kb)			2.99441
ENSG00000150672	DLG2	11	q14.1	83166055	85338966	2.18765	0.0286953	0.135918	FALSE	FALSE	Trans (>250 kb)			4.88203
ENSG00000014914	MTMR11	1	q21.2	149900543	149908791	2.18677	0.0287594	0.136131	FALSE	FALSE	Trans (>250 kb)			1.71393
ENSG00000073969	NSF	17	q21.31	44668035	44834830	2.18647	0.0287813	0.136189	FALSE	FALSE	Trans (>250 kb)			3.24022
ENSG00000148411	NACC2	9	q34.3	138898383	138987131	2.18618	0.0288024	0.136245	FALSE	FALSE	Trans (>250 kb)			3.44577
ENSG00000151090	THRB	3	p24.2	24158651	24536773	2.18596	0.0288186	0.13626	FALSE	FALSE	Trans (>250 kb)			3.62882
ENSG00000261594	TPBGL	11	q13.4	74951950	74954742	2.18554	0.0288495	0.136302	FALSE	FALSE	Trans (>250 kb)			0.669934
ENSG00000152578	GRIA4	11	q22.3	105480721	105852819	2.18536	0.0288625	0.136302	FALSE	FALSE	Trans (>250 kb)			1.26847
ENSG00000204033	LRIT2	10	q23.1	85980254	85985345	2.18534	0.0288642	0.136302	FALSE	FALSE	Trans (>250 kb)			1.35778
ENSG00000243646	IL10RB	21	q22.11	34638663	34669539	2.18375	0.0289804	0.136653	FALSE	FALSE	Trans (>250 kb)			1.23099
[truncated: 17,517 more rows]

## Sheet: SampleEnrichment
Sample	Study	Source	UMAP1	UMAP2	Enrichment Z-score	Enrichment P-value	Enrichment Q-value	Bonferroni significant	FDR 5% significant
SRR1004286	PRJNA222268	brain	186.619	-128.772	8.44775	2.96974e-17	0	TRUE	TRUE
SRR1004317	PRJNA222268	brain	207.849	-205.643	7.58241	3.39204e-14	0	TRUE	TRUE
SRR1222685	PRJNA244070	brain	194.824	-68.2387	7.5338	4.92839e-14	0	TRUE	TRUE
SRR039628	PRJNA120729	brain	188.059	-221.077	7.53064	5.04927e-14	0	TRUE	TRUE
SRR1222585	PRJNA244070	brain	204.679	-196.027	7.4991	6.42552e-14	0	TRUE	TRUE
SRR039629	PRJNA120729	brain	187.918	-220.863	7.35104	1.96667e-13	0	TRUE	TRUE
SRR1182067	PRJNA237340	brain	208.498	-211.634	7.31868	2.50423e-13	0	TRUE	TRUE
SRR309138	PRJNA143369	brain	210.879	-210.326	7.29793	2.92232e-13	0	TRUE	TRUE
SRR039630	PRJNA120729	brain	187.989	-220.758	7.25208	4.10431e-13	0	TRUE	TRUE
SRR1182074	PRJNA237340	muscle	70.2669	-257.273	7.25056	4.15054e-13	0	TRUE	TRUE
SRR1181606	PRJNA239776	calcified tricuspid aortic valve	8.86309	-226.015	7.18493	6.72423e-13	0	TRUE	TRUE
SRR1182062	PRJNA237340	muscle	-8.80725	-146.828	7.12172	1.06586e-12	0	TRUE	TRUE
SRR1004310	PRJNA222268	brain	209.842	-204.453	7.03849	1.94335e-12	0	TRUE	TRUE
SRR039633	PRJNA120729	brain	188.401	-220.802	6.98187	2.91275e-12	0	TRUE	TRUE
SRR066466	PRJNA133719	brain	187.129	-220.457	6.97841	2.9854e-12	0	TRUE	TRUE
SRR897327	PRJNA208369	Mix of UHRR and HBRR	187.068	-104.198	6.95088	3.63024e-12	0	TRUE	TRUE
SRR896912	PRJNA208369		135.436	-183.472	6.95067	3.63543e-12	0	TRUE	TRUE
SRR309137	PRJNA143369	brain	210.391	-210.734	6.9257	4.33829e-12	0	TRUE	TRUE
SRR1004312	PRJNA222268	brain	213.36	-208.321	6.91977	4.52366e-12	0	TRUE	TRUE
ERR103430	PRJEB2939	brain	210.821	-211.181	6.91718	4.60723e-12	0	TRUE	TRUE
SRR1181617	PRJNA239776	non-calcified tricuspid valve	9.06662	-225.975	6.87886	6.03321e-12	0	TRUE	TRUE
ERR103432	PRJEB2939	brain	212.518	-210.728	6.85376	7.19335e-12	0	TRUE	TRUE
ERR103422	PRJEB2939	brain	211.677	-211.402	6.84312	7.74889e-12	0	TRUE	TRUE
ERR103427	PRJEB2939	brain	213.724	-209.939	6.83861	7.99676e-12	0	TRUE	TRUE
SRR039631	PRJNA120729	brain	188.027	-221.133	6.83006	8.48765e-12	0	TRUE	TRUE
SRR039632	PRJNA120729	brain	188.109	-220.688	6.82133	9.02001e-12	0	TRUE	TRUE
SRR066467	PRJNA133719	brain	187.59	-221.404	6.81545	9.39667e-12	0	TRUE	TRUE
SRR066463	PRJNA133719	brain	187.309	-221.342	6.80218	1.03049e-11	0	TRUE	TRUE
SRR066468	PRJNA133719	brain	186.92	-220.635	6.79198	1.10606e-11	0	TRUE	TRUE
SRR896917	PRJNA208369		134.672	-183.223	6.75411	1.43718e-11	0	TRUE	TRUE
SRR1004314	PRJNA222268	brain	216.284	-208.799	6.74894	1.48928e-11	0	TRUE	TRUE
SRR1182132	PRJNA237340	brain	212.344	-219.226	6.71087	1.93469e-11	0	TRUE	TRUE
SRR1181607	PRJNA239776	calcified tricuspid aortic valve	9.03235	-226.379	6.70289	2.04339e-11	0	TRUE	TRUE
SRR1182072	PRJNA237340	lung	-34.5485	-152.358	6.68876	2.25072e-11	0	TRUE	TRUE
SRR306840	PRJNA143627	brain	209.601	-213.691	6.67556	2.46289e-11	0	TRUE	TRUE
SRR066462	PRJNA133719	brain	186.67	-220.695	6.67528	2.46765e-11	0	TRUE	TRUE
SRR1004300	PRJNA222268	brain	214.674	-208.895	6.66898	2.57589e-11	0	TRUE	TRUE
SRR1222587	PRJNA244070	brain	210.837	-216.154	6.64094	3.11689e-11	0	TRUE	TRUE
SRR1004297	PRJNA222268	brain	210.741	-205.629	6.61258	3.77674e-11	0	TRUE	TRUE
SRR066465	PRJNA133719	brain	187.627	-221.09	6.57771	4.77738e-11	0	TRUE	TRUE
SRR066464	PRJNA133719	brain	186.901	-221.196	6.57246	4.94898e-11	0	TRUE	TRUE
SRR299026	PRJNA143717	brain	187.075	-221.056	6.56847	5.08338e-11	0	TRUE	TRUE
SRR063981	SRP003276	brain	184.457	-218.489	6.56019	5.37404e-11	0	TRUE	TRUE
SRR934768	PRJNA212047	brain	186.183	-147.034	6.54106	6.10862e-11	0	TRUE	TRUE
SRR896919	PRJNA208369		134.737	-182.315	6.53142	6.51501e-11	0	TRUE	TRUE
SRR1636957	PRJNA266045	heart	82.0295	-391.134	6.52871	6.63367e-11	0	TRUE	TRUE
SRR1047825	PRJNA231202	brain	225.968	-235.519	6.51957	7.05102e-11	0	TRUE	TRUE
SRR1047823	PRJNA231202	brain	226.008	-235.874	6.51784	7.13288e-11	0	TRUE	TRUE
ERR103433	PRJEB2939	brain	211.499	-210.867	6.50123	7.96639e-11	0	TRUE	TRUE
SRR1927026	PRJNA279249	brain	205.063	-193.045	6.47603	9.41693e-11	0	TRUE	TRUE
DRR001642	PRJDA74549	brain	210.902	-217.54	6.46055	1.04323e-10	0	TRUE	TRUE
SRR896904	PRJNA208369		135.326	-183.081	6.45831	1.05877e-10	0	TRUE	TRUE
SRR1181609	PRJNA239776	calcified tricuspid aortic valve	8.49399	-226.381	6.4573	1.06586e-10	0	TRUE	TRUE
SRR393015	SRP010041		-38.0477	-130.771	6.44777	1.13507e-10	0	TRUE	TRUE
SRR826661	PRJNA196491	pancreas	92.316	-63.6802	6.44271	1.17357e-10	0	TRUE	TRUE
SRR063982	SRP003276	brain	184.192	-218.193	6.43997	1.19498e-10	0	TRUE	TRUE
SRR898481	PRJNA208369		239.997	-138.68	6.43556	1.23018e-10	0	TRUE	TRUE
SRR1047826	PRJNA231202	brain	226.025	-235.8	6.43179	1.26112e-10	0	TRUE	TRUE
ERR103421	PRJEB2939	brain	213.369	-210.529	6.41797	1.38108e-10	0	TRUE	TRUE
SRR2015769	PRJNA283498	brain	204.339	-204.028	6.41124	1.44341e-10	0	TRUE	TRUE
SRR1004293	PRJNA222268	brain	213.109	-209.706	6.40535	1.50028e-10	0	TRUE	TRUE
SRR1182138	PRJNA237340	stomach	-36.9806	-152.018	6.39954	1.55843e-10	0	TRUE	TRUE
SRR1927020	PRJNA279249	brain	205.118	-193.99	6.39662	1.58856e-10	0	TRUE	TRUE
ERR103425	PRJEB2939	brain	211.889	-210.28	6.38758	1.68531e-10	0	TRUE	TRUE
SRR1047813	PRJNA231202	brain	225.583	-237.716	6.38715	1.69002e-10	0	TRUE	TRUE
SRR897319	PRJNA208369	Mix of UHRR and HBRR	187.249	-104.101	6.37857	1.78755e-10	0	TRUE	TRUE
SRR1004288	PRJNA222268	brain	213.507	-208.678	6.36322	1.97565e-10	0	TRUE	TRUE
SRR896925	PRJNA208369		134.422	-182.066	6.35579	2.07356e-10	0	TRUE	TRUE
SRR306838	PRJNA143627	brain	210.596	-207.129	6.35462	2.08949e-10	0	TRUE	TRUE
SRR1131929	PRJNA235930	brain	218.223	-211.426	6.34992	2.15423e-10	0	TRUE	TRUE
SRR896908	PRJNA208369		134.843	-183.145	6.34446	2.23203e-10	0	TRUE	TRUE
SRR1768844	PRJNA273359	melanoma	59.899	14.9761	6.34183	2.27055e-10	0	TRUE	TRUE
SRR1047827	PRJNA231202	brain	225.458	-235.886	6.33567	2.36313e-10	0	TRUE	TRUE
SRR359290	PRJNA148993	brain	210.96	-208.854	6.31276	2.74108e-10	0	TRUE	TRUE
SRR1181615	PRJNA239776	non-calcified tricuspid valve	8.78112	-226.52	6.30949	2.79955e-10	0	TRUE	TRUE
SRR1181618	PRJNA239776	non-calcified tricuspid valve	8.60482	-226.137	6.30614	2.86071e-10	0	TRUE	TRUE
SRR943357	PRJNA186646	brain	209.937	-209.431	6.29845	3.00635e-10	0	TRUE	TRUE
SRR901228	PRJNA208430	skin	33.4671	-77.5176	6.29811	3.01301e-10	0	TRUE	TRUE
DRR001637	PRJDA74549	brain	211.548	-217.802	6.2962	3.05035e-10	0	TRUE	TRUE
SRR934906	PRJNA212047	brain	185.099	-141.996	6.29371	3.09971e-10	0	TRUE	TRUE
SRR1181603	PRJNA239776	calcified tricuspid aortic valve	8.50116	-225.618	6.29239	3.12616e-10	0	TRUE	TRUE
SRR896926	PRJNA208369		134.728	-182.41	6.28742	3.22783e-10	0	TRUE	TRUE
ERR103438	PRJEB2939	brain	212.099	-209.65	6.26794	3.65864e-10	0	TRUE	TRUE
SRR1181602	PRJNA239776	calcified tricuspid aortic valve	9.00736	-225.467	6.26623	3.69906e-10	0	TRUE	TRUE
SRR786627	PRJNA193342	brain	207.045	-206.089	6.24453	4.25076e-10	0	TRUE	TRUE
DRR001634	PRJDA74549	brain	211.481	-217.43	6.24251	4.30603e-10	0	TRUE	TRUE
ERR103423	PRJEB2939	brain	213.087	-209.34	6.23752	4.44553e-10	0	TRUE	TRUE
SRR1004298	PRJNA222268	brain	215.023	-209.673	6.23619	4.48352e-10	0	TRUE	TRUE
SRR897325	PRJNA208369	Mix of UHRR and HBRR	187.074	-104.488	6.23585	4.49339e-10	0	TRUE	TRUE
SRR898484	PRJNA208369		240.76	-139.26	6.23493	4.51991e-10	0	TRUE	TRUE
SRR1181604	PRJNA239776	calcified tricuspid aortic valve	8.98281	-226.439	6.2305	4.64948e-10	0	TRUE	TRUE
SRR2015775	PRJNA283498	brain	205.637	-204.542	6.22717	4.74942e-10	0	TRUE	TRUE
ERR103424	PRJEB2939	brain	213.926	-210.882	6.2069	5.40395e-10	0	TRUE	TRUE
SRR1047859	PRJNA231202	brain	225.327	-236.956	6.20387	5.50904e-10	0	TRUE	TRUE
SRR898435	PRJNA208369		228.053	-135.037	6.20199	5.57522e-10	0	TRUE	TRUE
SRR934977	PRJNA212047	brain	187.438	-144.663	6.19834	5.70628e-10	0	TRUE	TRUE
SRR1004308	PRJNA222268	brain	216.047	-206.927	6.19025	6.00675e-10	0	TRUE	TRUE
SRR2068820	PRJNA273171	brain	210.224	-199.086	6.18946	6.03705e-10	0	TRUE	TRUE
SRR3353281	PRJNA317919	breast	-0.618034	-141.546	6.18847	6.07498e-10	0	TRUE	TRUE
SRR897699	PRJNA208369	Mix of UHRR and HBRR	142.318	-177.002	6.18507	6.20747e-10	0	TRUE	TRUE
SRR896920	PRJNA208369		133.748	-181.769	6.18384	6.25615e-10	0	TRUE	TRUE
SRR1182054	PRJNA237340	brain	206.054	-212.907	6.18311	6.2849e-10	0	TRUE	TRUE
SRR1216100	PRJNA208369		9.7188	-375.443	6.17425	6.64784e-10	0	TRUE	TRUE
SRR2015770	PRJNA283498	brain	203.029	-202.751	6.16044	7.25431e-10	0	TRUE	TRUE
SRR896909	PRJNA208369		135.365	-183.176	6.15912	7.31498e-10	0	TRUE	TRUE
SRR934841	PRJNA212047	brain	196.069	-187.013	6.15724	7.40257e-10	0	TRUE	TRUE
SRR897318	PRJNA208369	Mix of UHRR and HBRR	186.483	-104.096	6.15086	7.70624e-10	0	TRUE	TRUE
SRR1927070	PRJNA279249	brain	207.147	-190.923	6.14482	8.00536e-10	0	TRUE	TRUE
SRR934755	PRJNA212047	brain	183.517	-131.487	6.13992	8.25629e-10	0	TRUE	TRUE
SRR1047857	PRJNA231202	brain	225.237	-234.395	6.13964	8.27096e-10	0	TRUE	TRUE
SRR1047818	PRJNA231202	brain	225.499	-234.889	6.13765	8.37518e-10	0	TRUE	TRUE
ERR668369	PRJEB7674	brain	206.326	-201.45	6.1328	8.63452e-10	0	TRUE	TRUE
SRR2015772	PRJNA283498	brain	203.27	-203.296	6.13269	8.64045e-10	0	TRUE	TRUE
ERR103429	PRJEB2939	brain	213.554	-209.108	6.12934	8.82442e-10	0	TRUE	TRUE
SRR896749	PRJNA208369	brain	188.755	-234.919	6.12849	8.87154e-10	0	TRUE	TRUE
SRR897212	PRJNA208369		146.453	-82.6977	6.12688	8.96217e-10	0	TRUE	TRUE
SRR896914	PRJNA208369		134.334	-182.988	6.12554	9.03753e-10	0	TRUE	TRUE
SRR1554534	PRJNA245228		212.917	-204.675	6.12496	9.07059e-10	0	TRUE	TRUE
SRR359291	PRJNA148993	brain	187.932	-161.325	6.11799	9.47605e-10	0	TRUE	TRUE
SRR897298	PRJNA208369	Mix of UHRR and HBRR	186.393	-99.9398	6.11179	9.85221e-10	0	TRUE	TRUE
SRR897272	PRJNA208369	Mix of UHRR and HBRR	186.153	-101.928	6.10807	1.00843e-09	0	TRUE	TRUE
SRR1768848	PRJNA273359	melanoma	57.4939	8.9479	6.1077	1.01077e-09	0	TRUE	TRUE
SRR1181605	PRJNA239776	calcified tricuspid aortic valve	8.37626	-226.232	6.1061	1.02096e-09	0	TRUE	TRUE
SRR898231	PRJNA208369		244.779	-140.627	6.10312	1.04017e-09	0	TRUE	TRUE
SRR1927050	PRJNA279249	brain	203.838	-195.1	6.10173	1.04925e-09	0	TRUE	TRUE
SRR897989	PRJNA208369		226.01	-129.887	6.09811	1.07333e-09	0	TRUE	TRUE
SRR897280	PRJNA208369	Mix of UHRR and HBRR	186.303	-102.004	6.09765	1.07639e-09	0	TRUE	TRUE
SRR898458	PRJNA208369		241.171	-127.076	6.09761	1.07665e-09	0	TRUE	TRUE
ERR668407	PRJEB7674	brain	208.167	-202.376	6.0925	1.1116e-09	0	TRUE	TRUE
SRR897308	PRJNA208369	Mix of UHRR and HBRR	184.369	-96.7735	6.09122	1.12056e-09	0	TRUE	TRUE
SRR1181601	PRJNA239776	calcified tricuspid aortic valve	8.33356	-226.094	6.08669	1.15267e-09	0	TRUE	TRUE
SRR1927071	PRJNA279249	brain	205.722	-191.152	6.08632	1.15534e-09	0	TRUE	TRUE
SRR896940	PRJNA208369		137.459	-179.274	6.07628	1.23005e-09	0	TRUE	TRUE
SRR934955	PRJNA212047	brain	194.128	-176.089	6.07214	1.26215e-09	0	TRUE	TRUE
SRR898486	PRJNA208369		240.925	-138.553	6.07193	1.26382e-09	0	TRUE	TRUE
SRR896906	PRJNA208369		134.999	-183.705	6.06809	1.29438e-09	0	TRUE	TRUE
SRR3353279	PRJNA317919	breast	0.104401	-141.244	6.06529	1.31718e-09	0	TRUE	TRUE
SRR896915	PRJNA208369		135.034	-183.138	6.05267	1.42469e-09	0	TRUE	TRUE
SRR1047862	PRJNA231202	brain	225.042	-236.66	6.05182	1.43223e-09	0	TRUE	TRUE
SRR1047815	PRJNA231202	brain	225.708	-237.369	6.03783	1.56201e-09	0	TRUE	TRUE
SRR1747159	PRJNA271929	brain	205.625	-203.185	6.03672	1.57277e-09	0	TRUE	TRUE
SRR1047847	PRJNA231202	brain	224.71	-236.049	6.03564	1.58335e-09	0	TRUE	TRUE
SRR897708	PRJNA208369	Mix of UHRR and HBRR	143.299	-176.582	6.02968	1.64283e-09	0	TRUE	TRUE
SRR3353325	PRJNA317919	breast	1.60814	-142.405	6.0275	1.66516e-09	0	TRUE	TRUE
SRR896946	PRJNA208369		137.582	-179.259	6.02306	1.71149e-09	0	TRUE	TRUE
SRR896932	PRJNA208369		134.228	-181.666	6.02173	1.7256e-09	0	TRUE	TRUE
SRR897294	PRJNA208369	Mix of UHRR and HBRR	185.983	-100.515	6.01293	1.82204e-09	0	TRUE	TRUE
SRR898432	PRJNA208369		228.96	-135.464	6.011	1.84379e-09	0	TRUE	TRUE
ERR668351	PRJEB7674	brain	202.933	-202.117	6.00888	1.86815e-09	0	TRUE	TRUE
SRR542392	PRJNA172761	breast	-5.85491	-138.152	6.00684	1.89177e-09	0	TRUE	TRUE
SRR896948	PRJNA208369		137.384	-179.225	6.0033	1.93347e-09	0	TRUE	TRUE
ERR103426	PRJEB2939	brain	214.036	-207.806	6.00106	1.96028e-09	0	TRUE	TRUE
SRR897988	PRJNA208369		225.855	-131.025	5.9999	1.97443e-09	0	TRUE	TRUE
ERR732581	PRJEB8231		202.494	-126.536	5.99978	1.97583e-09	0	TRUE	TRUE
ERR409744	PRJEB5201		184.204	-213.215	5.997	2.00992e-09	0	TRUE	TRUE
SRR898444	PRJNA208369		228.721	-135.92	5.9942	2.04492e-09	0	TRUE	TRUE
SRR393011	SRP010041	lung	-42.3707	-130.055	5.99405	2.04677e-09	0	TRUE	TRUE
SRR057654	PRJNA128733	prostate	5.99131	-114.058	5.99354	2.05327e-09	0	TRUE	TRUE
SRR896922	PRJNA208369		135.164	-181.871	5.99335	2.0556e-09	0	TRUE	TRUE
SRR897293	PRJNA208369	Mix of UHRR and HBRR	186.297	-100.118	5.99058	2.09093e-09	0	TRUE	TRUE
SRR1768949	PRJNA273359	melanoma	61.5228	16.0412	5.98935	2.10681e-09	0	TRUE	TRUE
SRR057658	PRJNA128733	prostate	6.00583	-114.997	5.9888	2.11395e-09	0	TRUE	TRUE
SRR934947	PRJNA212047	brain	186.215	-144.821	5.98773	2.12784e-09	0	TRUE	TRUE
SRR1047824	PRJNA231202	brain	225.601	-235.714	5.9876	2.12955e-09	0	TRUE	TRUE
SRR896923	PRJNA208369		134.535	-182.171	5.98733	2.13307e-09	0	TRUE	TRUE
SRR897700	PRJNA208369	Mix of UHRR and HBRR	142.809	-176.983	5.98721	2.13467e-09	0	TRUE	TRUE
SRR898473	PRJNA208369		239.777	-131.768	5.9861	2.14932e-09	0	TRUE	TRUE
SRR897323	PRJNA208369	Mix of UHRR and HBRR	186.628	-104.409	5.98608	2.14952e-09	0	TRUE	TRUE
SRR896924	PRJNA208369		134.323	-182.038	5.98552	2.15701e-09	0	TRUE	TRUE
SRR1004321	PRJNA222268	brain	212.841	-208.754	5.98306	2.18983e-09	0	TRUE	TRUE
SRR897310	PRJNA208369	Mix of UHRR and HBRR	183.922	-97.4393	5.9773	2.26863e-09	0	TRUE	TRUE
SRR1747153	PRJNA271929	brain	207.764	-204.148	5.97486	2.30281e-09	0	TRUE	TRUE
ERR658226	PRJEB7574		71.9547	63.3799	5.97222	2.34049e-09	0	TRUE	TRUE
SRR896981	PRJNA208369		222.096	-124.93	5.9683	2.39738e-09	0	TRUE	TRUE
SRR1927022	PRJNA279249	brain	206.476	-191.353	5.96653	2.42351e-09	0	TRUE	TRUE
DRR001631	PRJDA74549	brain	210.503	-217.247	5.95846	2.54623e-09	0	TRUE	TRUE
SRR1927068	PRJNA279249	brain	205.023	-192.592	5.95766	2.55881e-09	0	TRUE	TRUE
SRR1768849	PRJNA273359	melanoma	57.7021	9.63713	5.95712	2.56729e-09	0	TRUE	TRUE
SRR1927052	PRJNA279249	brain	206.132	-191.629	5.94777	2.71812e-09	0	TRUE	TRUE
SRR896945	PRJNA208369		136.953	-179.016	5.94587	2.74984e-09	0	TRUE	TRUE
SRR897291	PRJNA208369	Mix of UHRR and HBRR	186.49	-100.419	5.94274	2.80301e-09	0	TRUE	TRUE
SRR786619	PRJNA193342	brain	211.727	-208.158	5.93826	2.88068e-09	0	TRUE	TRUE
SRR898433	PRJNA208369		228.195	-135.565	5.93714	2.90035e-09	0	TRUE	TRUE
SRR896745	PRJNA208369	brain	188.534	-235.133	5.9363	2.91533e-09	0	TRUE	TRUE
SRR1927066	PRJNA279249	brain	205.794	-191.243	5.93511	2.93642e-09	0	TRUE	TRUE
SRR897649	PRJNA208369	Mix of UHRR and HBRR	215.527	-123.789	5.93347	2.96602e-09	0	TRUE	TRUE
SRR897709	PRJNA208369	Mix of UHRR and HBRR	142.841	-176.564	5.93337	2.96772e-09	0	TRUE	TRUE
SRR1768845	PRJNA273359	melanoma	59.31	14.5884	5.93051	3.02e-09	0	TRUE	TRUE
SRR1182114	PRJNA237340	stomach	-34.197	-151.693	5.93037	3.02258e-09	0	TRUE	TRUE
ERR103434	PRJEB2939	brain	212.582	-210.316	5.92867	3.05401e-09	0	TRUE	TRUE
SRR898040	PRJNA208369		236.628	-129.071	5.9246	3.13061e-09	0	TRUE	TRUE
SRR1047842	PRJNA231202	brain	224.172	-235.801	5.92133	3.19356e-09	0	TRUE	TRUE
SRR934980	PRJNA212047	brain	189.133	-160.594	5.92099	3.20003e-09	0	TRUE	TRUE
SRR898441	PRJNA208369		227.717	-135.632	5.91975	3.22429e-09	0	TRUE	TRUE
SRR934953	PRJNA212047	brain	172.864	-134.644	5.91834	3.25209e-09	0	TRUE	TRUE
ERR668379	PRJEB7674	brain	205.884	-202.124	5.91578	3.30309e-09	0	TRUE	TRUE
SRR1181616	PRJNA239776	non-calcified tricuspid valve	9.14619	-225.681	5.91514	3.31594e-09	0	TRUE	TRUE
SRR896944	PRJNA208369		137.276	-178.31	5.91388	3.34149e-09	0	TRUE	TRUE
SRR898466	PRJNA208369		239.888	-131.848	5.91001	3.42094e-09	0	TRUE	TRUE
SRR897226	PRJNA208369		146.029	-82.7013	5.90662	3.49188e-09	0	TRUE	TRUE
SRR897336	PRJNA208369	Mix of UHRR and HBRR	214.378	-120.634	5.90291	3.57151e-09	0	TRUE	TRUE
SRR057640	PRJNA128733	prostate	6.26304	-113.454	5.90196	3.59213e-09	0	TRUE	TRUE
SRR3353328	PRJNA317919	breast	-1.03042	-140.85	5.9005	3.62408e-09	0	TRUE	TRUE
SRR896918	PRJNA208369		134.601	-182.767	5.89967	3.64221e-09	0	TRUE	TRUE
ERR732580	PRJEB8231		202.834	-126.977	5.89931	3.65028e-09	0	TRUE	TRUE
SRR3306828	PRJNA316625	brain	209.525	-201.678	5.89671	3.70823e-09	0	TRUE	TRUE
SRR3353335	PRJNA317919	breast	-0.314457	-142.622	5.89654	3.71199e-09	0	TRUE	TRUE
SRR898314	PRJNA208369	brain	188.389	-212.165	5.89355	3.7798e-09	0	TRUE	TRUE
SRR3353280	PRJNA317919	breast	-0.186573	-141.215	5.89242	3.80573e-09	0	TRUE	TRUE
SRR1182119	PRJNA237340	adrenal gland	-26.5314	-148.24	5.89177	3.82071e-09	0	TRUE	TRUE
SRR057655	PRJNA128733	prostate	4.56551	-116.36	5.88896	3.8864e-09	0	TRUE	TRUE
ERR668353	PRJEB7674	brain	205.415	-201.953	5.88804	3.90791e-09	0	TRUE	TRUE
SRR898442	PRJNA208369		228.563	-135.748	5.88801	3.90883e-09	0	TRUE	TRUE
SRR1747166	PRJNA271929	brain	206.542	-202.6	5.88761	3.91809e-09	0	TRUE	TRUE
SRR898446	PRJNA208369		228.438	-135.723	5.88731	3.9254e-09	0	TRUE	TRUE
SRR898029	PRJNA208369		235.455	-126.698	5.88396	4.00555e-09	0	TRUE	TRUE
SRR897554	PRJNA208369	brain	172.087	-223.158	5.88199	4.05356e-09	0	TRUE	TRUE
SRR1952228	PRJNA233428	brain	217.376	-202.825	5.88123	4.0724e-09	0	TRUE	TRUE
SRR897312	PRJNA208369	Mix of UHRR and HBRR	183.629	-97.235	5.8796	4.11263e-09	0	TRUE	TRUE
ERR732569	PRJEB8231		203.098	-127.331	5.87904	4.12642e-09	0	TRUE	TRUE
SRR896930	PRJNA208369		134.654	-181.631	5.87842	4.14193e-09	0	TRUE	TRUE
SRR306852	PRJNA143627	kidney	7.44166	-132.053	5.87839	4.14274e-09	0	TRUE	TRUE
SRR898488	PRJNA208369		240.466	-138.612	5.87749	4.16526e-09	0	TRUE	TRUE
SRR897322	PRJNA208369	Mix of UHRR and HBRR	187.327	-104.39	5.87601	4.2028e-09	0	TRUE	TRUE
SRR896956	PRJNA208369		137.171	-177.327	5.87594	4.20451e-09	0	TRUE	TRUE
SRR896949	PRJNA208369		137.71	-178.526	5.87561	4.21288e-09	0	TRUE	TRUE
SRR3353278	PRJNA317919	breast	1.14125	-142.113	5.87419	4.24928e-09	0	TRUE	TRUE
SRR1047861	PRJNA231202	brain	225.123	-237.002	5.87064	4.34108e-09	0	TRUE	TRUE
SRR897321	PRJNA208369	Mix of UHRR and HBRR	186.467	-104.555	5.86526	4.48434e-09	0	TRUE	TRUE
SRR1047817	PRJNA231202	brain	226.069	-237.316	5.86298	4.54625e-09	0	TRUE	TRUE
SRR896978	PRJNA208369		222.712	-124.447	5.86297	4.5467e-09	0	TRUE	TRUE
SRR1182150	PRJNA237340	liver	-60.3892	-232.012	5.86014	4.62484e-09	0	TRUE	TRUE
SRR896936	PRJNA208369		137.39	-178.698	5.85884	4.66118e-09	0	TRUE	TRUE
ERR668396	PRJEB7674	brain	205.183	-202.742	5.8558	4.74708e-09	0	TRUE	TRUE
SRR897285	PRJNA208369	Mix of UHRR and HBRR	186.159	-101.767	5.85543	4.75782e-09	0	TRUE	TRUE
SRR975557	PRJNA218851	intestine	-3.7244	-115.654	5.85194	4.85864e-09	0	TRUE	TRUE
SRR896966	PRJNA208369		137.434	-176.303	5.84828	4.96692e-09	0	TRUE	TRUE
SRR896938	PRJNA208369		138.014	-179.402	5.84767	4.9852e-09	0	TRUE	TRUE
SRR898028	PRJNA208369		235.261	-126.394	5.84712	5.00163e-09	0	TRUE	TRUE
SRR934786	PRJNA212047	brain	186.774	-144.568	5.84469	5.07518e-09	0	TRUE	TRUE
SRR1047832	PRJNA231202	brain	225.617	-237.143	5.84351	5.11118e-09	0	TRUE	TRUE
SRR1047814	PRJNA231202	brain	225.466	-237.721	5.8402	5.21387e-09	0	TRUE	TRUE
SRR1554561	PRJNA245228		214.129	-203.577	5.83989	5.22352e-09	0	TRUE	TRUE
SRR898489	PRJNA208369		240.032	-138.5	5.83921	5.24478e-09	0	TRUE	TRUE
SRR542400	PRJNA172761	breast	14.7832	-155.779	5.83909	5.24871e-09	0	TRUE	TRUE
SRR826659	PRJNA196491	pancreas	92.319	-63.9569	5.83766	5.29388e-09	0	TRUE	TRUE
SRR3353333	PRJNA317919	breast	-0.855128	-141.921	5.8357	5.3564e-09	0	TRUE	TRUE
SRR897541	PRJNA208369	brain	178.614	-199.892	5.83505	5.37755e-09	0	TRUE	TRUE
SRR1047850	PRJNA231202	brain	226.44	-236.81	5.83455	5.39369e-09	0	TRUE	TRUE
SRR1057970	PRJNA223168		207.974	-196.784	5.83212	5.4726e-09	0	TRUE	TRUE
SRR1047816	PRJNA231202	brain	225.775	-237.528	5.83135	5.49812e-09	0	TRUE	TRUE
SRR1747146	PRJNA271929	brain	209.485	-202.861	5.83125	5.50123e-09	0	TRUE	TRUE
SRR897342	PRJNA208369	Mix of UHRR and HBRR	214.718	-120.591	5.8303	5.53286e-09	0	TRUE	TRUE
SRR897997	PRJNA208369		225.246	-130.634	5.82602	5.67646e-09	0	TRUE	TRUE
DRR001635	PRJDA74549	brain	211.118	-217.963	5.8254	5.69743e-09	0	TRUE	TRUE
SRR1004320	PRJNA222268	brain	216.132	-209.083	5.82293	5.78246e-09	0	TRUE	TRUE
SRR897701	PRJNA208369	Mix of UHRR and HBRR	142.101	-176.624	5.82193	5.81717e-09	0	TRUE	TRUE
SRR898024	PRJNA208369		235.717	-126.515	5.82163	5.82758e-09	0	TRUE	TRUE
SRR896795	PRJNA208369	brain	184.25	-228.586	5.82079	5.85709e-09	0	TRUE	TRUE
SRR898032	PRJNA208369		235.978	-129.786	5.8204	5.87054e-09	0	TRUE	TRUE
SRR897127	PRJNA208369	brain	168.07	-212.011	5.81907	5.91751e-09	0	TRUE	TRUE
SRR896921	PRJNA208369		135.178	-182.195	5.81805	5.95376e-09	0	TRUE	TRUE
SRR934759	PRJNA212047	brain	196.144	-195.322	5.81666	6.00366e-09	0	TRUE	TRUE
SRR934850	PRJNA212047	brain	186.349	-147.131	5.81616	6.02133e-09	0	TRUE	TRUE
SRR1216064	PRJNA208369		109.05	-147.482	5.81411	6.0956e-09	0	TRUE	TRUE
SRR898451	PRJNA208369		240.679	-127.509	5.81306	6.13422e-09	0	TRUE	TRUE
SRR934821	PRJNA212047	brain	183.195	-136.603	5.81271	6.14708e-09	0	TRUE	TRUE
SRR1927028	PRJNA279249	brain	205.307	-192.459	5.80704	6.35887e-09	0	TRUE	TRUE
SRR2071345	PRJNA245228		211.502	-204.018	5.80666	6.373e-09	0	TRUE	TRUE
SRR2015765	PRJNA283498	brain	205.535	-204.28	5.80603	6.39704e-09	0	TRUE	TRUE
SRR897704	PRJNA208369	Mix of UHRR and HBRR	143.245	-176.642	5.80524	6.42736e-09	0	TRUE	TRUE
SRR896943	PRJNA208369		137.326	-179.787	5.80416	6.46888e-09	0	TRUE	TRUE
SRR898036	PRJNA208369		236.802	-129.229	5.8037	6.48673e-09	0	TRUE	TRUE
ERR668346	PRJEB7674	brain	206.153	-202.61	5.79887	6.6764e-09	0	TRUE	TRUE
SRR897237	PRJNA208369		145.939	-84.5375	5.79886	6.67664e-09	0	TRUE	TRUE
SRR1768850	PRJNA273359	melanoma	59.3712	13.8245	5.79872	6.68243e-09	0	TRUE	TRUE
SRR1927044	PRJNA279249	brain	207.222	-190.787	5.79718	6.74379e-09	0	TRUE	TRUE
ERR732571	PRJEB8231		202.921	-126.588	5.79656	6.76899e-09	0	TRUE	TRUE
SRR1057969	PRJNA223168		207.703	-197.894	5.79488	6.83686e-09	0	TRUE	TRUE
SRR897672	PRJNA208369	Mix of UHRR and HBRR	214.672	-122.562	5.79375	6.88321e-09	0	TRUE	TRUE
SRR898440	PRJNA208369		228.529	-136.039	5.79101	6.99652e-09	0	TRUE	TRUE
SRR1951702	PRJNA280230	blood	-237.771	-200.678	5.7906	7.01346e-09	0	TRUE	TRUE
SRR1182155	PRJNA237340	intestine	-53.1436	-164.374	5.78983	7.0456e-09	0	TRUE	TRUE
SRR1047819	PRJNA231202	brain	224.968	-235.153	5.78949	7.05984e-09	0	TRUE	TRUE
SRR3353270	PRJNA317919	breast	0.641569	-142.28	5.7877	7.1355e-09	0	TRUE	TRUE
SRR898482	PRJNA208369		240.916	-138.234	5.78724	7.15534e-09	0	TRUE	TRUE
SRR2071372	PRJNA245228		211.85	-203.68	5.78593	7.21124e-09	0	TRUE	TRUE
SRR1047830	PRJNA231202	brain	225.842	-236.595	5.78472	7.26326e-09	0	TRUE	TRUE
SRR897148	PRJNA208369	brain	164.719	-213.946	5.78199	7.38243e-09	0	TRUE	TRUE
SRR1004309	PRJNA222268	brain	217.419	-209.488	5.78102	7.42507e-09	0	TRUE	TRUE
SRR826664	PRJNA196491	pancreas	91.6684	-64.3525	5.78052	7.44693e-09	0	TRUE	TRUE
SRR1047840	PRJNA231202	brain	224.192	-235.383	5.78025	7.45883e-09	0	TRUE	TRUE
SRR898450	PRJNA208369		240.615	-127.72	5.78021	7.46076e-09	0	TRUE	TRUE
SRR1047845	PRJNA231202	brain	224.58	-236.882	5.77946	7.49409e-09	0	TRUE	TRUE
SRR1047860	PRJNA231202	brain	224.693	-236.716	5.77542	7.67617e-09	0	TRUE	TRUE
SRR1047846	PRJNA231202	brain	225.388	-236.783	5.77429	7.72792e-09	0	TRUE	TRUE
ERR732568	PRJEB8231		203.294	-127.187	5.77329	7.77378e-09	0	TRUE	TRUE
SRR898026	PRJNA208369		236.093	-127.612	5.7728	7.79664e-09	0	TRUE	TRUE
SRR1057962	PRJNA223168		208.191	-195.884	5.77276	7.79837e-09	0	TRUE	TRUE
SRR898238	PRJNA208369		244.941	-140.934	5.77146	7.85874e-09	0	TRUE	TRUE
SRR897339	PRJNA208369	Mix of UHRR and HBRR	215.368	-120.715	5.76907	7.97109e-09	0	TRUE	TRUE
SRR896832	PRJNA208369		90.6568	-106.696	5.76609	8.11313e-09	0	TRUE	TRUE
SRR897690	PRJNA208369	Mix of UHRR and HBRR	229.673	-125.364	5.76584	8.12534e-09	0	TRUE	TRUE
SRR898465	PRJNA208369		239.586	-132.391	5.76571	8.13155e-09	0	TRUE	TRUE
SRR896907	PRJNA208369		135.647	-182.966	5.76552	8.14084e-09	0	TRUE	TRUE
SRR897696	PRJNA208369	Mix of UHRR and HBRR	143.216	-176.898	5.76075	8.37426e-09	0	TRUE	TRUE
SRR896951	PRJNA208369		137.605	-176.61	5.75989	8.41703e-09	0	TRUE	TRUE
SRR2015758	PRJNA283498	brain	202.945	-201.478	5.75906	8.4582e-09	0	TRUE	TRUE
SRR898494	PRJNA208369		240.41	-138.822	5.75871	8.47607e-09	0	TRUE	TRUE
SRR934760	PRJNA212047	brain	171.306	-127.008	5.75863	8.48014e-09	0	TRUE	TRUE
SRR897288	PRJNA208369	Mix of UHRR and HBRR	185.208	-99.7555	5.75772	8.5259e-09	0	TRUE	TRUE
SRR897994	PRJNA208369		225.67	-130.679	5.7574	8.54186e-09	0	TRUE	TRUE
SRR897324	PRJNA208369	Mix of UHRR and HBRR	187.024	-104.572	5.75647	8.58916e-09	0	TRUE	TRUE
SRR1216095	PRJNA208369		8.91311	-374.976	5.75613	8.60648e-09	0	TRUE	TRUE
SRR1216046	PRJNA208369	brain	202.752	-225.725	5.75334	8.74979e-09	0	TRUE	TRUE
SRR2138383	PRJNA291619	heart	79.1639	-390.476	5.75172	8.83413e-09	0	TRUE	TRUE
SRR897713	PRJNA208369	Mix of UHRR and HBRR	211.467	-118.092	5.74712	9.07777e-09	0	TRUE	TRUE
SRR897717	PRJNA208369	Mix of UHRR and HBRR	211.813	-118.356	5.74651	9.11017e-09	0	TRUE	TRUE
SRR896905	PRJNA208369		134.956	-183.303	5.74325	9.28763e-09	0	TRUE	TRUE
SRR3627954	PRJNA322318	brain	212.16	-202.855	5.73903	9.52204e-09	0	TRUE	TRUE
SRR1747164	PRJNA271929	brain	210.685	-202.965	5.73597	9.69539e-09	0	TRUE	TRUE
SRR934720	PRJNA212047	brain	202.435	-193.5	5.73527	9.73583e-09	0	TRUE	TRUE
SRR1047849	PRJNA231202	brain	226.338	-237.275	5.734	9.80905e-09	0	TRUE	TRUE
SRR896927	PRJNA208369		135.031	-182.423	5.73196	9.92753e-09	0	TRUE	TRUE
SRR1182107	PRJNA237340	muscle	69.8609	-256.901	5.73091	9.98943e-09	0	TRUE	TRUE
SRR1181612	PRJNA239776	non-calcified tricuspid valve	8.81884	-226.606	5.72933	1.0083e-08	0	TRUE	TRUE
SRR896982	PRJNA208369		222.423	-124.606	5.72851	1.01314e-08	0	TRUE	TRUE
ERR732582	PRJEB8231		202.968	-127.368	5.72686	1.02306e-08	0	TRUE	TRUE
SRR897157	PRJNA208369	brain	167.005	-213.167	5.72486	1.03518e-08	0	TRUE	TRUE
SRR1216080	PRJNA208369		9.17863	-375.317	5.72372	1.04219e-08	0	TRUE	TRUE
SRR1927036	PRJNA279249	brain	206.807	-190.476	5.71691	1.08476e-08	0	TRUE	TRUE
SRR898479	PRJNA208369		240.456	-138.466	5.71532	1.09496e-08	0	TRUE	TRUE
SRR1927034	PRJNA279249	brain	203.195	-194.729	5.71502	1.09692e-08	0	TRUE	TRUE
SRR898491	PRJNA208369		240.277	-139.123	5.71452	1.10013e-08	0	TRUE	TRUE
SRR898229	PRJNA208369		244.729	-140.033	5.71425	1.10188e-08	0	TRUE	TRUE
SRR897283	PRJNA208369	Mix of UHRR and HBRR	186.36	-101.873	5.7139	1.10416e-08	0	TRUE	TRUE
SRR896970	PRJNA208369		222.386	-124.984	5.71112	1.12236e-08	0	TRUE	TRUE
SRR898480	PRJNA208369		240.573	-138.88	5.71094	1.12357e-08	0	TRUE	TRUE
SRR896913	PRJNA208369		135.498	-183.407	5.71087	1.12399e-08	0	TRUE	TRUE
SRR1216098	PRJNA208369		9.82123	-374.355	5.70931	1.13438e-08	0	TRUE	TRUE
SRR897295	PRJNA208369	Mix of UHRR and HBRR	186.084	-99.6691	5.70762	1.14566e-08	0	TRUE	TRUE
SRR897282	PRJNA208369	Mix of UHRR and HBRR	186.594	-101.909	5.7051	1.16271e-08	0	TRUE	TRUE
SRR897330	PRJNA208369	Mix of UHRR and HBRR	187.452	-104.102	5.70496	1.16371e-08	0	TRUE	TRUE
SRR1047843	PRJNA231202	brain	225.561	-236.49	5.70409	1.16967e-08	0	TRUE	TRUE
SRR2015764	PRJNA283498	brain	204.747	-203.329	5.70311	1.17643e-08	0	TRUE	TRUE
SRR897278	PRJNA208369	Mix of UHRR and HBRR	186.475	-101.929	5.7031	1.17649e-08	0	TRUE	TRUE
SRR1216082	PRJNA208369		10.507	-375.268	5.70039	1.19536e-08	0	TRUE	TRUE
SRR1216083	PRJNA208369		9.89468	-375.713	5.69996	1.19834e-08	0	TRUE	TRUE
SRR3306829	PRJNA316625	brain	210.136	-202.107	5.69945	1.20198e-08	0	TRUE	TRUE
SRR897142	PRJNA208369	brain	165.076	-213.839	5.69859	1.20802e-08	0	TRUE	TRUE
SRR897682	PRJNA208369	Mix of UHRR and HBRR	230.372	-126.163	5.69773	1.21415e-08	0	TRUE	TRUE
SRR3353329	PRJNA317919	breast	-1.0829	-140.398	5.69602	1.22635e-08	0	TRUE	TRUE
DRR001641	PRJDA74549		210.23	-217.136	5.69546	1.23041e-08	0	TRUE	TRUE
SRR896876	PRJNA208369		93.2489	-103.458	5.69494	1.23415e-08	0	TRUE	TRUE
SRR896903	PRJNA208369		134.66	-183.164	5.69317	1.24706e-08	0	TRUE	TRUE
SRR897712	PRJNA208369	Mix of UHRR and HBRR	211.743	-117.562	5.69209	1.25493e-08	0	TRUE	TRUE
SRR896911	PRJNA208369		135.295	-183.554	5.69174	1.25749e-08	0	TRUE	TRUE
DRR001632	PRJDA74549	brain	210.96	-217.777	5.68922	1.27621e-08	0	TRUE	TRUE
SRR898490	PRJNA208369		240.981	-138.81	5.68718	1.29157e-08	0	TRUE	TRUE
DRR001638	PRJDA74549	brain	211.214	-217.276	5.68596	1.30079e-08	0	TRUE	TRUE
SRR897300	PRJNA208369	Mix of UHRR and HBRR	185.835	-100.395	5.68503	1.30786e-08	0	TRUE	TRUE
SRR1146186	PRJNA236547	skin	46.4001	-81.9335	5.68001	1.34688e-08	0	TRUE	TRUE
SRR1747167	PRJNA271929	brain	203.112	-200.734	5.67905	1.35442e-08	0	TRUE	TRUE
SRR896884	PRJNA208369		93.8506	-102.966	5.67665	1.37362e-08	0	TRUE	TRUE
SRR1182137	PRJNA237340	intestine	-38.9516	-154.571	5.67591	1.37955e-08	0	TRUE	TRUE
SRR898475	PRJNA208369		239.741	-132.338	5.67578	1.38061e-08	0	TRUE	TRUE
SRR1222684	PRJNA244070		186.448	-194.627	5.67351	1.39905e-08	0	TRUE	TRUE
SRR1047858	PRJNA231202	brain	224.812	-236.991	5.67177	1.4133e-08	0	TRUE	TRUE
SRR2015762	PRJNA283498	brain	202.496	-202.554	5.67091	1.42044e-08	0	TRUE	TRUE
SRR898015	PRJNA208369		235.308	-126.065	5.66972	1.43033e-08	0	TRUE	TRUE
SRR934773	PRJNA212047	brain	192.53	-188.774	5.66852	1.44032e-08	0	TRUE	TRUE
SRR2015768	PRJNA283498	brain	202.219	-201.871	5.6681	1.4439e-08	0	TRUE	TRUE
SRR1004301	PRJNA222268	brain	214.956	-208.238	5.66779	1.44649e-08	0	TRUE	TRUE
SRR309142	PRJNA143369	brain	216.485	-209.863	5.6654	1.46686e-08	0	TRUE	TRUE
SRR1216048	PRJNA208369	brain	202.755	-225.57	5.66402	1.47865e-08	0	TRUE	TRUE
SRR898030	PRJNA208369		235.87	-127.33	5.6634	1.48402e-08	0	TRUE	TRUE
SRR1131119	PRJNA235930	brain	224.947	-218.884	5.66272	1.4899e-08	0	TRUE	TRUE
SRR1747154	PRJNA271929	brain	207.358	-203.082	5.65867	1.5255e-08	0	TRUE	TRUE
SRR897631	PRJNA208369		113.622	-78.8875	5.65776	1.5336e-08	0	TRUE	TRUE
SRR897178	PRJNA208369	brain	166.224	-212.533	5.65769	1.53421e-08	0	TRUE	TRUE
ERR668344	PRJEB7674	brain	212.947	-203.069	5.65693	1.541e-08	0	TRUE	TRUE
SRR1047844	PRJNA231202	brain	224.953	-236.159	5.65664	1.54364e-08	0	TRUE	TRUE
SRR897274	PRJNA208369	Mix of UHRR and HBRR	186.354	-102.351	5.65659	1.54412e-08	0	TRUE	TRUE
SRR897984	PRJNA208369		225.635	-131.065	5.65654	1.54451e-08	0	TRUE	TRUE
SRR1181610	PRJNA239776	non-calcified tricuspid valve	9.49243	-226.341	5.65564	1.55263e-08	0	TRUE	TRUE
SRR897125	PRJNA208369	brain	168.036	-211.408	5.65409	1.56677e-08	0	TRUE	TRUE
SRR057639	PRJNA128733	prostate	5.92348	-114.606	5.65312	1.57562e-08	0	TRUE	TRUE
SRR3353330	PRJNA317919	breast	-1.96992	-140.95	5.65218	1.58424e-08	0	TRUE	TRUE
SRR1768855	PRJNA273359	melanoma	56.8991	7.25459	5.65116	1.5937e-08	0	TRUE	TRUE
ERR668329	PRJEB7674	brain	214.876	-202.978	5.65015	1.6031e-08	0	TRUE	TRUE
SRR898391	PRJNA208369		111.907	-102.547	5.65011	1.60347e-08	0	TRUE	TRUE
SRR1521387	PRJNA255754	brain	206.615	-203.149	5.64832	1.62026e-08	0	TRUE	TRUE
ERR668371	PRJEB7674	brain	212.905	-202.767	5.64782	1.62498e-08	0	TRUE	TRUE
SRR1768875	PRJNA273359	melanoma	58.3947	11.1621	5.64433	1.65823e-08	0	TRUE	TRUE
SRR1656580	PRJNA267697	blood	-237.919	-200.762	5.63645	1.73596e-08	0	TRUE	TRUE
SRR1047828	PRJNA231202	brain	225.878	-236.77	5.63431	1.75758e-08	0	TRUE	TRUE
SRR1004319	PRJNA222268	brain	217.349	-207.727	5.6331	1.76997e-08	0	TRUE	TRUE
SRR934756	PRJNA212047	brain	185.086	-144.651	5.63205	1.78079e-08	0	TRUE	TRUE
SRR898038	PRJNA208369		236.64	-129.122	5.63148	1.78667e-08	0	TRUE	TRUE
DRR001633	PRJDA74549		210.458	-217.062	5.63128	1.78878e-08	0	TRUE	TRUE
SRR1927048	PRJNA279249	brain	207.794	-190.709	5.63118	1.78984e-08	0	TRUE	TRUE
SRR896746	PRJNA208369	brain	188.999	-235.515	5.63097	1.79194e-08	0	TRUE	TRUE
SRR2443167	PRJNA294187	blood	-233.935	-190.928	5.6304	1.79792e-08	0	TRUE	TRUE
SRR898467	PRJNA208369		239.083	-132.443	5.63027	1.79925e-08	0	TRUE	TRUE
SRR2015773	PRJNA283498	brain	203.386	-203.015	5.6288	1.81467e-08	0	TRUE	TRUE
SRR1927030	PRJNA279249	brain	207.34	-190.356	5.62873	1.81541e-08	0	TRUE	TRUE
SRR934782	PRJNA212047	brain	174.724	-132.33	5.62573	1.84729e-08	0	TRUE	TRUE
SRR896762	PRJNA208369	brain	187.79	-234.589	5.62563	1.84828e-08	0	TRUE	TRUE
SRR2015774	PRJNA283498	brain	204.94	-203.889	5.62561	1.84857e-08	0	TRUE	TRUE
SRR1047822	PRJNA231202	brain	224.945	-235.037	5.62439	1.8616e-08	0	TRUE	TRUE
DRR001636	PRJDA74549	brain	210.891	-217.671	5.62223	1.88509e-08	0	TRUE	TRUE
SRR2015766	PRJNA283498	brain	205.766	-203.913	5.62158	1.89223e-08	0	TRUE	TRUE
SRR1216091	PRJNA208369		9.53584	-374.864	5.62062	1.90275e-08	0	TRUE	TRUE
SRR897930	PRJNA208369		120.898	-92.5195	5.6189	1.92175e-08	0	TRUE	TRUE
SRR897677	PRJNA208369	Mix of UHRR and HBRR	215.837	-122.426	5.61709	1.94202e-08	0	TRUE	TRUE
SRR934833	PRJNA212047	brain	182.459	-141.198	5.61653	1.94835e-08	0	TRUE	TRUE
SRR3353331	PRJNA317919	breast	-1.85171	-140.981	5.61624	1.95156e-08	0	TRUE	TRUE
SRR896964	PRJNA208369		137.936	-177.026	5.61412	1.97562e-08	0	TRUE	TRUE
SRR896760	PRJNA208369	brain	188.152	-234.577	5.61202	1.99975e-08	0	TRUE	TRUE
SRR1927046	PRJNA279249	brain	207.594	-190.723	5.61117	2.00963e-08	0	TRUE	TRUE
SRR1047820	PRJNA231202	brain	225.424	-235.238	5.61079	2.01404e-08	0	TRUE	TRUE
SRR1216105	PRJNA208369		9.50231	-374.876	5.61068	2.01531e-08	0	TRUE	TRUE
SRR1216107	PRJNA208369		10.6414	-374.329	5.60755	2.05212e-08	0	TRUE	TRUE
SRR898355	PRJNA208369	brain	190.955	-208.35	5.60699	2.05871e-08	0	TRUE	TRUE
SRR1636958	PRJNA266045	heart	82.6077	-387.747	5.60684	2.06049e-08	0	TRUE	TRUE
SRR1424704	PRJNA253002	brain	219.685	-206.734	5.60534	2.07852e-08	0	TRUE	TRUE
SRR898474	PRJNA208369		239.635	-132.641	5.60424	2.09171e-08	0	TRUE	TRUE
SRR898235	PRJNA208369		245.236	-140.488	5.60369	2.09839e-08	0	TRUE	TRUE
SRR309141	PRJNA143369	brain	216.318	-209.854	5.60085	2.13305e-08	0	TRUE	TRUE
SRR898014	PRJNA208369		237.953	-125.779	5.60005	2.14294e-08	0	TRUE	TRUE
ERR103435	PRJEB2939	brain	215.233	-210.898	5.59997	2.1439e-08	0	TRUE	TRUE
SRR2015760	PRJNA283498	brain	206.943	-203.993	5.59968	2.14747e-08	0	TRUE	TRUE
SRR921947	PRJNA208503	brain	216.08	-201.795	5.59923	2.1531e-08	0	TRUE	TRUE
SRR934989	PRJNA212047	brain	204.341	-194.724	5.59542	2.20084e-08	0	TRUE	TRUE
SRR896770	PRJNA208369	brain	188.15	-235.17	5.59491	2.20731e-08	0	TRUE	TRUE
SRR898233	PRJNA208369		245.011	-140.272	5.59392	2.22005e-08	0	TRUE	TRUE
SRR1047841	PRJNA231202	brain	224.349	-235.433	5.59366	2.22339e-08	0	TRUE	TRUE
SRR897987	PRJNA208369		225.326	-130.433	5.59364	2.2236e-08	0	TRUE	TRUE
SRR898439	PRJNA208369		228.107	-135.133	5.59304	2.23126e-08	0	TRUE	TRUE
SRR1047821	PRJNA231202	brain	225.56	-234.973	5.59238	2.23973e-08	0	TRUE	TRUE
SRR898419	PRJNA208369		112.174	-104.619	5.59186	2.24644e-08	0	TRUE	TRUE
DRR001624	PRJDA74549	brain	209.717	-216.398	5.59013	2.26894e-08	0	TRUE	TRUE
SRR897138	PRJNA208369	brain	165.5	-214.837	5.58966	2.27514e-08	0	TRUE	TRUE
SRR896859	PRJNA208369		100.165	-98.2279	5.5894	2.27849e-08	0	TRUE	TRUE
SRR1562546	PRJNA223060	brain	214.932	-204.246	5.5893	2.27985e-08	0	TRUE	TRUE
SRR898323	PRJNA208369	brain	188.5	-212.624	5.58912	2.28225e-08	0	TRUE	TRUE
SRR1216044	PRJNA208369	brain	201.761	-224.439	5.5859	2.32491e-08	0	TRUE	TRUE
SRR1105567	PRJNA234026		92.1119	-61.9604	5.58585	2.3256e-08	0	TRUE	TRUE
SRR1768851	PRJNA273359	melanoma	59.691	13.7089	5.585	2.337e-08	0	TRUE	TRUE
SRR898212	PRJNA208369		244.176	-140.695	5.58282	2.36655e-08	0	TRUE	TRUE
SRR896837	PRJNA208369		89.6897	-105.794	5.5819	2.37905e-08	0	TRUE	TRUE
SRR1216085	PRJNA208369		9.95887	-375.749	5.58099	2.39156e-08	0	TRUE	TRUE
SRR3233993	PRJNA315543	brain	181.412	-149.962	5.5807	2.39547e-08	0	TRUE	TRUE
SRR897340	PRJNA208369	Mix of UHRR and HBRR	214.634	-120.911	5.58032	2.40083e-08	0	TRUE	TRUE
SRR1182064	PRJNA237340	intestine	-34.1831	-152.758	5.57827	2.42925e-08	0	TRUE	TRUE
SRR1575099	PRJNA261017	blood	-236.096	-196.217	5.57536	2.47017e-08	0	TRUE	TRUE
SRR896950	PRJNA208369		137.595	-178.838	5.57448	2.48267e-08	0	TRUE	TRUE
SRR896929	PRJNA208369		135.403	-182.058	5.57093	2.53388e-08	0	TRUE	TRUE
SRR898487	PRJNA208369		240.764	-138.181	5.56939	2.55632e-08	0	TRUE	TRUE
SRR1047855	PRJNA231202	brain	225.182	-234.251	5.56763	2.58233e-08	0	TRUE	TRUE
SRR897695	PRJNA208369	Mix of UHRR and HBRR	143.031	-177.557	5.56755	2.58351e-08	0	TRUE	TRUE
SRR309140	PRJNA143369	brain	215.266	-210.22	5.56712	2.58982e-08	0	TRUE	TRUE
SRR1656544	PRJNA267697	blood	-237.7	-195.852	5.56704	2.59107e-08	0	TRUE	TRUE
ERR668338	PRJEB7674	brain	207.754	-202.303	5.5662	2.60359e-08	0	TRUE	TRUE
SRR898001	PRJNA208369		237.932	-126.121	5.56602	2.6063e-08	0	TRUE	TRUE
SRR898406	PRJNA208369		119.387	-103.092	5.56405	2.63579e-08	0	TRUE	TRUE
SRR1216086	PRJNA208369		10.3613	-374.657	5.56388	2.63842e-08	0	TRUE	TRUE
SRR1747145	PRJNA271929	brain	209.547	-203.745	5.56367	2.64163e-08	0	TRUE	TRUE
SRR896934	PRJNA208369		134.637	-181.592	5.56235	2.66162e-08	0	TRUE	TRUE
ERR732572	PRJEB8231		203.589	-126.986	5.56112	2.6805e-08	0	TRUE	TRUE
SRR896750	PRJNA208369	brain	188.772	-236.21	5.56071	2.68683e-08	0	TRUE	TRUE
SRR896751	PRJNA208369	brain	189.296	-235.696	5.56069	2.68717e-08	0	TRUE	TRUE
SRR897123	PRJNA208369	brain	168.652	-212.163	5.55864	2.71878e-08	0	TRUE	TRUE
SRR896928	PRJNA208369		134.02	-182.616	5.55785	2.7312e-08	0	TRUE	TRUE
SRR897140	PRJNA208369	brain	165.122	-214.797	5.5574	2.73829e-08	0	TRUE	TRUE
SRR3141981	PRJNA310727	brain	181.699	-139.226	5.55706	2.74363e-08	0	TRUE	TRUE
SRR897169	PRJNA208369	brain	165.736	-212.938	5.55578	2.76375e-08	0	TRUE	TRUE
SRR1927056	PRJNA279249	brain	205.129	-191.763	5.55564	2.76594e-08	0	TRUE	TRUE
SRR3353312	PRJNA317919	breast	-1.60757	-139.078	5.55319	2.80505e-08	0	TRUE	TRUE
SRR896910	PRJNA208369		134.88	-183.523	5.55307	2.807e-08	0	TRUE	TRUE
SRR897301	PRJNA208369	Mix of UHRR and HBRR	185.985	-100.297	5.55256	2.81524e-08	0	TRUE	TRUE
SRR2015776	PRJNA283498	brain	188.79	-165.804	5.55244	2.81717e-08	0	TRUE	TRUE
SRR897992	PRJNA208369		225.818	-130.966	5.55151	2.83215e-08	0	TRUE	TRUE
SRR542404	PRJNA172761	breast	19.8867	-161.177	5.54897	2.87357e-08	0	TRUE	TRUE
SRR896968	PRJNA208369		223.402	-125.178	5.54855	2.88057e-08	0	TRUE	TRUE
SRR898237	PRJNA208369		244.651	-140.777	5.54713	2.90389e-08	0	TRUE	TRUE
SRR1047831	PRJNA231202	brain	225.987	-236.987	5.54501	2.93942e-08	0	TRUE	TRUE
SRR897331	PRJNA208369	Mix of UHRR and HBRR	186.53	-104.412	5.54334	2.96764e-08	0	TRUE	TRUE
SRR898436	PRJNA208369		227.735	-135.721	5.54142	3.00026e-08	0	TRUE	TRUE
SRR934831	PRJNA212047	brain	207.563	-195.31	5.54111	3.00562e-08	0	TRUE	TRUE
SRR1004307	PRJNA222268	brain	215.183	-209.583	5.53978	3.02853e-08	0	TRUE	TRUE
SRR898448	PRJNA208369		239.967	-127.65	5.53822	3.05556e-08	0	TRUE	TRUE
SRR898043	PRJNA208369		236.161	-129.336	5.5382	3.05592e-08	0	TRUE	TRUE
SRR897302	PRJNA208369	Mix of UHRR and HBRR	183.323	-97.0824	5.53633	3.08877e-08	0	TRUE	TRUE
SRR1216097	PRJNA208369		9.40899	-375.314	5.53631	3.08919e-08	0	TRUE	TRUE
SRR1057971	PRJNA223168		208.469	-195.536	5.53622	3.09071e-08	0	TRUE	TRUE
SRR897338	PRJNA208369	Mix of UHRR and HBRR	216.161	-121.405	5.53614	3.09213e-08	0	TRUE	TRUE
SRR3306830	PRJNA316625	brain	210.006	-200.61	5.536	3.09452e-08	0	TRUE	TRUE
ERR103436	PRJEB2939	brain	220.015	-208.036	5.53464	3.11865e-08	0	TRUE	TRUE
SRR896811	PRJNA208369	brain	174.519	-220.029	5.53459	3.11956e-08	0	TRUE	TRUE
SRR363760	PRJNA148519	skin	32.2448	-73.9739	5.53095	3.18494e-08	0	TRUE	TRUE
SRR897707	PRJNA208369	Mix of UHRR and HBRR	142.456	-177.142	5.52887	3.22304e-08	0	TRUE	TRUE
SRR898039	PRJNA208369		236.207	-129.041	5.52761	3.24631e-08	0	TRUE	TRUE
SRR1521372	PRJNA255754	brain	179.867	-149.532	5.52671	3.26297e-08	0	TRUE	TRUE
SRR943358	PRJNA186646	brain	208.734	-210.464	5.5263	3.27053e-08	0	TRUE	TRUE
SRR898452	PRJNA208369		240.756	-127.556	5.52531	3.28901e-08	0	TRUE	TRUE
SRR898393	PRJNA208369		112.075	-101.81	5.52486	3.29743e-08	0	TRUE	TRUE
SRR896771	PRJNA208369	brain	187.606	-234.541	5.52408	3.3121e-08	0	TRUE	TRUE
SRR896955	PRJNA208369		137.658	-177.126	5.52335	3.32588e-08	0	TRUE	TRUE
SRR1216101	PRJNA208369		9.32179	-374.72	5.52116	3.36773e-08	0	TRUE	TRUE
SRR2015761	PRJNA283498	brain	204.432	-203.511	5.51962	3.39741e-08	0	TRUE	TRUE
SRR897977	PRJNA208369		123.13	-88.7759	5.51915	3.40649e-08	0	TRUE	TRUE
SRR898162	PRJNA208369	brain	195.788	-214.456	5.51847	3.41962e-08	0	TRUE	TRUE
SRR1216104	PRJNA208369		10.2525	-374.725	5.51685	3.45127e-08	0	TRUE	TRUE
SRR1047851	PRJNA231202	brain	226.739	-236.917	5.51603	3.46743e-08	0	TRUE	TRUE
SRR896831	PRJNA208369		89.5858	-106.037	5.51516	3.4847e-08	0	TRUE	TRUE
SRR1181608	PRJNA239776	calcified tricuspid aortic valve	9.36914	-226.402	5.515	3.48773e-08	0	TRUE	TRUE
SRR1047854	PRJNA231202	brain	225.197	-234.374	5.51451	3.49752e-08	0	TRUE	TRUE
SRR898358	PRJNA208369	brain	190.963	-208.92	5.51436	3.5006e-08	0	TRUE	TRUE
SRR896947	PRJNA208369		136.794	-178.56	5.51341	3.51942e-08	0	TRUE	TRUE
SRR3306833	PRJNA316625	brain	210.406	-201.987	5.51336	3.52046e-08	0	TRUE	TRUE
SRR898222	PRJNA208369		243.736	-139.695	5.51295	3.52876e-08	0	TRUE	TRUE
SRR897328	PRJNA208369	Mix of UHRR and HBRR	186.796	-104.16	5.51136	3.56067e-08	0	TRUE	TRUE
SRR898338	PRJNA208369	brain	188.799	-208.874	5.51067	3.57479e-08	0	TRUE	TRUE
SRR896757	PRJNA208369	brain	188.392	-235.704	5.50874	3.6141e-08	0	TRUE	TRUE
SRR897680	PRJNA208369	Mix of UHRR and HBRR	230.659	-125.669	5.50762	3.63712e-08	0	TRUE	TRUE
SRR897191	PRJNA208369	brain	174.402	-220.133	5.50719	3.64605e-08	0	TRUE	TRUE
SRR898188	PRJNA208369		114.351	-113.324	5.50438	3.70479e-08	0	TRUE	TRUE
SRR1747183	PRJNA271929	brain	203.441	-199.609	5.50416	3.70924e-08	0	TRUE	TRUE
SRR897655	PRJNA208369	Mix of UHRR and HBRR	215.091	-123.63	5.50397	3.7133e-08	0	TRUE	TRUE
DRR001627	PRJDA74549	brain	208.732	-215.77	5.50314	3.73094e-08	0	TRUE	TRUE
SRR897284	PRJNA208369	Mix of UHRR and HBRR	185.943	-101.278	5.50294	3.73512e-08	0	TRUE	TRUE
SRR1216084	PRJNA208369		10.0943	-375.274	5.50284	3.73731e-08	0	TRUE	TRUE
SRR1047853	PRJNA231202	brain	224.82	-234.129	5.50212	3.75262e-08	0	TRUE	TRUE
SRR309139	PRJNA143369	brain	215.653	-210.665	5.50006	3.79666e-08	0	TRUE	TRUE
SRR897299	PRJNA208369	Mix of UHRR and HBRR	185.816	-99.7311	5.49941	3.81055e-08	0	TRUE	TRUE
SRR1216099	PRJNA208369		9.18953	-374.622	5.49841	3.83228e-08	0	TRUE	TRUE
SRR898022	PRJNA208369		234.907	-126.774	5.49823	3.83615e-08	0	TRUE	TRUE
SRR898210	PRJNA208369		244.156	-140.043	5.49747	3.85282e-08	0	TRUE	TRUE
SRR1181611	PRJNA239776	non-calcified tricuspid valve	8.58988	-226.704	5.49706	3.8617e-08	0	TRUE	TRUE
SRR896962	PRJNA208369		137.477	-177.015	5.49667	3.87034e-08	0	TRUE	TRUE
SRR898025	PRJNA208369		235.052	-127.174	5.49475	3.91256e-08	0	TRUE	TRUE
SRR934750	PRJNA212047	brain	176.319	-132.952	5.49436	3.92127e-08	0	TRUE	TRUE
SRR898493	PRJNA208369		240.667	-138.413	5.49318	3.94753e-08	0	TRUE	TRUE
SRR392873	PRJNA150409		99.9594	40.8834	5.49169	3.98113e-08	0	TRUE	TRUE
SRR2040575	PRJNA285021	brain	209.357	-193.419	5.49121	3.99191e-08	0	TRUE	TRUE
SRR897151	PRJNA208369	brain	164.849	-214.006	5.49003	4.01866e-08	0	TRUE	TRUE
SRR897273	PRJNA208369	Mix of UHRR and HBRR	186.742	-101.105	5.48925	4.03635e-08	0	TRUE	TRUE
SRR898011	PRJNA208369		237.994	-125.907	5.48744	4.07805e-08	0	TRUE	TRUE
SRR896834	PRJNA208369		89.8616	-106.064	5.48543	4.12463e-08	0	TRUE	TRUE
SRR898012	PRJNA208369		237.793	-125.862	5.48345	4.17119e-08	0	TRUE	TRUE
SRR896748	PRJNA208369	brain	189.122	-235.297	5.48292	4.18362e-08	0	TRUE	TRUE
SRR898363	PRJNA208369	brain	191.444	-208.453	5.48272	4.18832e-08	0	TRUE	TRUE
SRR896754	PRJNA208369	brain	188.467	-235.571	5.48147	4.21799e-08	0	TRUE	TRUE
SRR896863	PRJNA208369		99.9591	-98.8513	5.47948	4.26572e-08	0	TRUE	TRUE
SRR898225	PRJNA208369		244.879	-139.423	5.47939	4.26805e-08	0	TRUE	TRUE
SRR786621	PRJNA193342	brain	214.289	-208.184	5.47938	4.26816e-08	0	TRUE	TRUE
SRR897692	PRJNA208369	Mix of UHRR and HBRR	231.354	-125.6	5.47895	4.27854e-08	0	TRUE	TRUE
SRR897290	PRJNA208369	Mix of UHRR and HBRR	185.936	-100.084	5.47771	4.30869e-08	0	TRUE	TRUE
SRR897983	PRJNA208369		225.385	-129.768	5.47716	4.32201e-08	0	TRUE	TRUE
SRR3353286	PRJNA317919	breast	0.584821	-141.772	5.47664	4.33478e-08	0	TRUE	TRUE
SRR897332	PRJNA208369	Mix of UHRR and HBRR	215.123	-121.256	5.476	4.35057e-08	0	TRUE	TRUE
SRR898020	PRJNA208369		235.933	-126.854	5.47178	4.4553e-08	0	TRUE	TRUE
SRR1216102	PRJNA208369		10.5384	-374.416	5.47127	4.46825e-08	0	TRUE	TRUE
SRR898034	PRJNA208369		236.334	-129.866	5.47029	4.49298e-08	0	TRUE	TRUE
SRR1424701	PRJNA253002	brain	221.792	-205.066	5.46815	4.54751e-08	0	TRUE	TRUE
SRR898478	PRJNA208369		239.643	-131.548	5.46548	4.61661e-08	0	TRUE	TRUE
SRR897687	PRJNA208369	Mix of UHRR and HBRR	230.193	-125.875	5.46291	4.68404e-08	0	TRUE	TRUE
SRR1952229	PRJNA233428	brain	208.924	-191.874	5.46246	4.69582e-08	0	TRUE	TRUE
SRR1951636	PRJNA280230	blood	-237.339	-199.145	5.46209	4.70557e-08	0	TRUE	TRUE
SRR1523349	PRJNA255989		195.295	-48.6271	5.46027	4.75408e-08	0	TRUE	TRUE
SRR934920	PRJNA212047	brain	202.084	-192.428	5.45718	4.83759e-08	0	TRUE	TRUE
SRR1216072	PRJNA208369		109.735	-147.421	5.45648	4.85662e-08	0	TRUE	TRUE
SRR2015757	PRJNA283498	brain	206.424	-203.928	5.4562	4.86431e-08	0	TRUE	TRUE
SRR1656536	PRJNA267697	blood	-237.148	-199.465	5.45613	4.86634e-08	0	TRUE	TRUE
SRR896848	PRJNA208369		91.877	-105.749	5.45543	4.88551e-08	0	TRUE	TRUE
SRR1927024	PRJNA279249	brain	203.544	-194.893	5.45482	4.90221e-08	0	TRUE	TRUE
SRR1216106	PRJNA208369		10.14	-374.288	5.4544	4.91394e-08	0	TRUE	TRUE
SRR896847	PRJNA208369		90.6714	-106.082	5.45382	4.93005e-08	0	TRUE	TRUE
SRR897276	PRJNA208369	Mix of UHRR and HBRR	185.986	-102.188	5.45258	4.96447e-08	0	TRUE	TRUE
SRR896933	PRJNA208369		135.598	-182.385	5.45247	4.96746e-08	0	TRUE	TRUE
SRR897706	PRJNA208369	Mix of UHRR and HBRR	143.125	-176.741	5.4522	4.97497e-08	0	TRUE	TRUE
SRR898003	PRJNA208369		238.09	-125.434	5.45217	4.97591e-08	0	TRUE	TRUE
SRR897147	PRJNA208369	brain	165.34	-214.68	5.44922	5.05901e-08	0	TRUE	TRUE
SRR898464	PRJNA208369		240.08	-132.213	5.44899	5.06568e-08	0	TRUE	TRUE
SRR934946	PRJNA212047	brain	182.066	-140.048	5.44899	5.06574e-08	0	TRUE	TRUE
SRR896768	PRJNA208369	brain	188.448	-234.151	5.44863	5.07603e-08	0	TRUE	TRUE
SRR898017	PRJNA208369		235.991	-126.857	5.44756	5.10642e-08	0	TRUE	TRUE
SRR309143	PRJNA143369	brain	215.988	-210.305	5.44621	5.14533e-08	0	TRUE	TRUE
SRR1747163	PRJNA271929	brain	203.814	-201.343	5.44453	5.19412e-08	0	TRUE	TRUE
SRR1216081	PRJNA208369		10.507	-375.182	5.44193	5.27074e-08	0	TRUE	TRUE
SRR3233963	PRJNA315543	brain	191.773	-173.32	5.44182	5.27379e-08	0	TRUE	TRUE
SRR897652	PRJNA208369	Mix of UHRR and HBRR	215.025	-124.565	5.44137	5.28723e-08	0	TRUE	TRUE
SRR1004296	PRJNA222268	brain	215.579	-209.019	5.44093	5.3004e-08	0	TRUE	TRUE
SRR898046	PRJNA208369		236.305	-129.739	5.43984	5.33278e-08	0	TRUE	TRUE
SRR3141989	PRJNA310727	brain	185.899	-150.836	5.43939	5.34636e-08	0	TRUE	TRUE
SRR1057966	PRJNA223168		209.189	-196.677	5.43889	5.3614e-08	0	TRUE	TRUE
SRR898477	PRJNA208369		239.983	-132.53	5.43884	5.36288e-08	0	TRUE	TRUE
SRR898317	PRJNA208369	brain	189.258	-211.568	5.43866	5.36831e-08	0	TRUE	TRUE
SRR896756	PRJNA208369	brain	188.9	-235.537	5.43841	5.37591e-08	0	TRUE	TRUE
SRR2015771	PRJNA283498	brain	210.274	-202.858	5.43802	5.38746e-08	0	TRUE	TRUE
SRR896843	PRJNA208369		91.1266	-106.044	5.4369	5.42141e-08	0	TRUE	TRUE
SRR896972	PRJNA208369		222.313	-124.351	5.43579	5.45546e-08	0	TRUE	TRUE
SRR066459	PRJNA133719	prostate	4.46466	-111.098	5.43563	5.46031e-08	0	TRUE	TRUE
SRR896841	PRJNA208369		91.5488	-106.121	5.43517	5.47436e-08	0	TRUE	TRUE
DRR001622	PRJDA74549	brain	211.178	-216.782	5.43432	5.50063e-08	0	TRUE	TRUE
SRR1216030	PRJNA208369	brain	202.27	-225.915	5.43375	5.51813e-08	0	TRUE	TRUE
SRR2068830	PRJNA273171	brain	210.536	-201.4	5.43107	5.60172e-08	0	TRUE	TRUE
SRR1216026	PRJNA208369	brain	201.379	-226.035	5.42906	5.66521e-08	0	TRUE	TRUE
ERR409745	PRJEB5201		183.851	-212.449	5.42859	5.68023e-08	0	TRUE	TRUE
SRR945195	PRJNA213747	muscle	74.008	-264.762	5.42719	5.72489e-08	0	TRUE	TRUE
SRR1768846	PRJNA273359	melanoma	59.552	12.7863	5.42628	5.75396e-08	0	TRUE	TRUE
SRR897203	PRJNA208369		147.703	-83.6728	5.42592	5.76561e-08	0	TRUE	TRUE
SRR898471	PRJNA208369		239.652	-132.109	5.4252	5.78892e-08	0	TRUE	TRUE
SRR896941	PRJNA208369		136.997	-178.816	5.42508	5.79288e-08	0	TRUE	TRUE
SRR1047838	PRJNA231202	brain	224.32	-236.254	5.42468	5.80592e-08	0	TRUE	TRUE
SRR898318	PRJNA208369	brain	189.021	-211.739	5.42296	5.86214e-08	0	TRUE	TRUE
SRR934764	PRJNA212047	brain	185.271	-142.413	5.42285	5.86548e-08	0	TRUE	TRUE
SRR897296	PRJNA208369	Mix of UHRR and HBRR	185.496	-100.621	5.42198	5.89413e-08	0	TRUE	TRUE
SRR896959	PRJNA208369		137.331	-176.467	5.41972	5.96911e-08	0	TRUE	TRUE
SRR1747151	PRJNA271929	brain	207.819	-203.72	5.41879	6.00025e-08	0	TRUE	TRUE
DRR001626	PRJDA74549	brain	207.56	-215.309	5.41775	6.03546e-08	0	TRUE	TRUE
SRR934843	PRJNA212047	brain	184.833	-145.361	5.4167	6.07092e-08	0	TRUE	TRUE
SRR897143	PRJNA208369	brain	165.357	-214.26	5.41585	6.09988e-08	0	TRUE	TRUE
SRR934923	PRJNA212047	brain	187.689	-145.421	5.41141	6.25297e-08	0	TRUE	TRUE
SRR897719	PRJNA208369	Mix of UHRR and HBRR	211.449	-117.576	5.41012	6.2984e-08	0	TRUE	TRUE
SRR897685	PRJNA208369	Mix of UHRR and HBRR	230.122	-125.431	5.408	6.37328e-08	0	TRUE	TRUE
SRR1747161	PRJNA271929	brain	205.655	-204.066	5.40763	6.38645e-08	0	TRUE	TRUE
SRR896826	PRJNA208369		89.8929	-106.604	5.40738	6.39551e-08	0	TRUE	TRUE
SRR3141975	PRJNA310727	brain	180.092	-135.32	5.40699	6.40919e-08	0	TRUE	TRUE
SRR1747143	PRJNA271929	brain	207.209	-203.642	5.40495	6.4825e-08	0	TRUE	TRUE
SRR896801	PRJNA208369	brain	183.675	-228.994	5.40295	6.55538e-08	0	TRUE	TRUE
SRR2146047	PRJNA291993		-32.0282	-122.669	5.4015	6.60852e-08	0	TRUE	TRUE
SRR934826	PRJNA212047	brain	185.094	-144.759	5.39976	6.67303e-08	0	TRUE	TRUE
SRR897711	PRJNA208369	Mix of UHRR and HBRR	212.262	-118.961	5.39917	6.69484e-08	0	TRUE	TRUE
SRR896833	PRJNA208369		89.5392	-106.416	5.39744	6.75971e-08	0	TRUE	TRUE
SRR898461	PRJNA208369		240.701	-126.825	5.39598	6.81513e-08	0	TRUE	TRUE
SRR897250	PRJNA208369		149.201	-77.2881	5.39443	6.874e-08	0	TRUE	TRUE
SRR896954	PRJNA208369		137.862	-176.878	5.39283	6.93557e-08	0	TRUE	TRUE
SRR897723	PRJNA208369	Mix of UHRR and HBRR	210.902	-117.984	5.39159	6.98361e-08	0	TRUE	TRUE
SRR1927058	PRJNA279249	brain	208.166	-191.456	5.38995	7.04763e-08	0	TRUE	TRUE
SRR898320	PRJNA208369	brain	188.783	-212.825	5.38979	7.05395e-08	0	TRUE	TRUE
SRR898357	PRJNA208369	brain	191.655	-208.351	5.38956	7.06299e-08	0	TRUE	TRUE
SRR896765	PRJNA208369	brain	188.446	-234.094	5.38778	7.13324e-08	0	TRUE	TRUE
SRR934945	PRJNA212047	brain	185.434	-148.539	5.38738	7.14902e-08	0	TRUE	TRUE
SRR1927062	PRJNA279249	brain	206.323	-191.212	5.3862	7.19638e-08	0	TRUE	TRUE
SRR401819	PRJNA151601	pancreas	94.7609	-62.1561	5.38573	7.21493e-08	0	TRUE	TRUE
SRR1656499	PRJNA267697	blood	-237.479	-195.682	5.38429	7.27302e-08	0	TRUE	TRUE
SRR1927042	PRJNA279249	brain	207.897	-190.546	5.38151	7.38624e-08	0	TRUE	TRUE
SRR898209	PRJNA208369		244.798	-139.481	5.38149	7.38736e-08	0	TRUE	TRUE
SRR1004313	PRJNA222268	brain	218.893	-205.196	5.38004	7.44705e-08	0	TRUE	TRUE
SRR897562	PRJNA208369	brain	171.881	-223.119	5.37972	7.45998e-08	0	TRUE	TRUE
SRR903294	PRJNA208732	brain	245.708	-160.851	5.37644	7.59721e-08	0	TRUE	TRUE
SRR896774	PRJNA208369	brain	188.166	-234.742	5.37496	7.65995e-08	0	TRUE	TRUE
SRR896844	PRJNA208369		91.6551	-105.434	5.37421	7.69186e-08	0	TRUE	TRUE
SRR1182144	PRJNA237340	lung	-36.0731	-142.482	5.37406	7.69844e-08	0	TRUE	TRUE
SRR898483	PRJNA208369		239.72	-138.017	5.37331	7.73055e-08	0	TRUE	TRUE
SRR897698	PRJNA208369	Mix of UHRR and HBRR	143.461	-176.405	5.37177	7.79694e-08	0	TRUE	TRUE
SRR897990	PRJNA208369		225.716	-130.243	5.37139	7.81324e-08	0	TRUE	TRUE
SRR2146049	PRJNA291993		60.2011	11.7565	5.37061	7.84698e-08	0	TRUE	TRUE
SRR897901	PRJNA208369	brain	188.043	-203.822	5.37036	7.85815e-08	0	TRUE	TRUE
SRR898027	PRJNA208369		235.678	-126.898	5.36944	7.8983e-08	0	TRUE	TRUE
SRR897185	PRJNA208369	brain	174.798	-220.321	5.36855	7.93726e-08	0	TRUE	TRUE
SRR897497	PRJNA208369	brain	179.161	-200.046	5.36831	7.94791e-08	0	TRUE	TRUE
SRR896838	PRJNA208369		89.8322	-105.867	5.36636	8.03398e-08	0	TRUE	TRUE
SRR897668	PRJNA208369	Mix of UHRR and HBRR	213.95	-121.676	5.36589	8.05501e-08	0	TRUE	TRUE
SRR897154	PRJNA208369	brain	167.149	-213.734	5.36452	8.11644e-08	0	TRUE	TRUE
DRR001640	PRJDA74549		209.935	-216.752	5.36442	8.1212e-08	0	TRUE	TRUE
SRR897888	PRJNA208369	brain	187.695	-203.279	5.36397	8.14118e-08	0	TRUE	TRUE
SRR897137	PRJNA208369	brain	165.277	-214.452	5.36366	8.15532e-08	0	TRUE	TRUE
SRR897532	PRJNA208369	brain	178.497	-197.464	5.3634	8.16707e-08	0	TRUE	TRUE
SRR897654	PRJNA208369	Mix of UHRR and HBRR	214.648	-124.312	5.36276	8.19599e-08	0	TRUE	TRUE
SRR898449	PRJNA208369		241.042	-127.347	5.36225	8.21925e-08	0	TRUE	TRUE
SRR1768045	PRJNA273277		102.505	59.6045	5.36219	8.2218e-08	0	TRUE	TRUE
SRR898216	PRJNA208369		243.977	-139.284	5.36039	8.30431e-08	0	TRUE	TRUE
DRR001630	PRJDA74549		209.96	-216.142	5.3581	8.41015e-08	0	TRUE	TRUE
SRR898044	PRJNA208369		236.552	-129.288	5.35666	8.47723e-08	0	TRUE	TRUE
SRR897995	PRJNA208369		225.155	-130.409	5.35629	8.49471e-08	0	TRUE	TRUE
SRR897656	PRJNA208369	Mix of UHRR and HBRR	215.109	-124.386	5.35553	8.53042e-08	0	TRUE	TRUE
SRR896803	PRJNA208369	brain	183.557	-228.658	5.35433	8.58759e-08	0	TRUE	TRUE
SRR1747157	PRJNA271929	brain	206.894	-203.869	5.35352	8.62606e-08	0	TRUE	TRUE
SRR897198	PRJNA208369		147.856	-84.4015	5.35219	8.68946e-08	0	TRUE	TRUE
SRR897311	PRJNA208369	Mix of UHRR and HBRR	183.667	-96.9451	5.35185	8.70592e-08	0	TRUE	TRUE
SRR898005	PRJNA208369		237.34	-125.778	5.34918	8.83532e-08	0	TRUE	TRUE
SRR897281	PRJNA208369	Mix of UHRR and HBRR	186.296	-101.343	5.34749	8.9181e-08	0	TRUE	TRUE
SRR898207	PRJNA208369		244.227	-140.324	5.34741	8.92193e-08	0	TRUE	TRUE
SRR897139	PRJNA208369	brain	165.257	-213.687	5.34489	9.04699e-08	0	TRUE	TRUE
SRR896814	PRJNA208369	brain	174.407	-219.942	5.34458	9.06286e-08	0	TRUE	TRUE
SRR1004295	PRJNA222268	brain	216.939	-208.347	5.34419	9.08236e-08	0	TRUE	TRUE
SRR1047848	PRJNA231202	brain	226.447	-237.081	5.34375	9.10443e-08	0	TRUE	TRUE
SRR934797	PRJNA212047	brain	204.873	-194.401	5.34345	9.11948e-08	0	TRUE	TRUE
SRR1523353	PRJNA255989		195.44	-49.5987	5.34218	9.18361e-08	0	TRUE	TRUE
SRR1181613	PRJNA239776	non-calcified tricuspid valve	8.8082	-226.187	5.34195	9.19496e-08	0	TRUE	TRUE
SRR897904	PRJNA208369	brain	187.921	-204.349	5.34172	9.20691e-08	0	TRUE	TRUE
SRR896798	PRJNA208369	brain	184.458	-228.682	5.34131	9.22771e-08	0	TRUE	TRUE
SRR3233958	PRJNA315543	brain	210.431	-205.089	5.3413	9.22805e-08	0	TRUE	TRUE
SRR896931	PRJNA208369		134.942	-182.366	5.34082	9.25287e-08	0	TRUE	TRUE
SRR896780	PRJNA208369	brain	184.67	-230.773	5.3404	9.27442e-08	0	TRUE	TRUE
SRR897716	PRJNA208369	Mix of UHRR and HBRR	211.339	-117.512	5.33884	9.35429e-08	0	TRUE	TRUE
SRR897167	PRJNA208369	brain	165.663	-213.522	5.3378	9.40789e-08	0	TRUE	TRUE
SRR896753	PRJNA208369	brain	188.985	-235.866	5.33775	9.41053e-08	0	TRUE	TRUE
SRR1521358	PRJNA255754	brain	210.907	-205.706	5.33642	9.48016e-08	0	TRUE	TRUE
SRR897130	PRJNA208369	brain	168.666	-211.361	5.33473	9.56859e-08	0	TRUE	TRUE
SRR898305	PRJNA208369	brain	188.883	-210.674	5.33451	9.58027e-08	0	TRUE	TRUE
SRR897162	PRJNA208369	brain	167.555	-214.237	5.33387	9.6143e-08	0	TRUE	TRUE
SRR897341	PRJNA208369	Mix of UHRR and HBRR	215.007	-120.202	5.33347	9.63524e-08	0	TRUE	TRUE
SRR898445	PRJNA208369		228.637	-135.11	5.33311	9.65426e-08	0	TRUE	TRUE
SRR897564	PRJNA208369	brain	173.154	-222.787	5.33255	9.68413e-08	0	TRUE	TRUE
SRR897529	PRJNA208369	brain	179.206	-198.492	5.33149	9.74086e-08	0	TRUE	TRUE
SRR1656574	PRJNA267697	blood	-238.778	-199.694	5.33132	9.75016e-08	0	TRUE	TRUE
SRR1656484	PRJNA267697	blood	-238.356	-200.52	5.33105	9.76489e-08	0	TRUE	TRUE
SRR898345	PRJNA208369	brain	189.649	-209.097	5.33021	9.80985e-08	0	TRUE	TRUE
SRR1216092	PRJNA208369		9.80193	-374.669	5.32912	9.869e-08	0	TRUE	TRUE
SRR1004303	PRJNA222268	brain	215.89	-208.57	5.32877	9.88793e-08	0	TRUE	TRUE
SRR1047852	PRJNA231202	brain	226.509	-236.82	5.3285	9.9026e-08	0	TRUE	TRUE
SRR897174	PRJNA208369	brain	165.906	-212.519	5.32825	9.9162e-08	0	TRUE	TRUE
SRR897676	PRJNA208369	Mix of UHRR and HBRR	214.727	-123.073	5.32813	9.92274e-08	0	TRUE	TRUE
SRR897935	PRJNA208369		128.885	-91.6308	5.32297	1.02085e-07	0	TRUE	TRUE
SRR898468	PRJNA208369		239.534	-132.477	5.3223	1.02462e-07	0	TRUE	TRUE
SRR898343	PRJNA208369	brain	189.739	-207.76	5.32147	1.02931e-07	0	TRUE	TRUE
SRR896979	PRJNA208369		221.969	-124.511	5.32103	1.03184e-07	0	TRUE	TRUE
SRR392876	PRJNA150409		94.4618	45.9551	5.31971	1.03931e-07	0	TRUE	TRUE
SRR393010	SRP010041		-44.428	-129.131	5.31874	1.0449e-07	0	TRUE	TRUE
SRR897493	PRJNA208369	brain	178.899	-199.844	5.31872	1.045e-07	0	TRUE	TRUE
SRR934951	PRJNA212047	brain	186.61	-141.337	5.31846	1.04647e-07	0	TRUE	TRUE
SRR1130508	PRJNA235930	brain	220.233	-212.252	5.31774	1.05066e-07	0	TRUE	TRUE
ERR668394	PRJEB7674	brain	212.453	-203.377	5.31646	1.05806e-07	0	TRUE	TRUE
SRR897971	PRJNA208369		122.522	-88.0148	5.31477	1.06793e-07	0	TRUE	TRUE
SRR1521444	PRJNA255754	brain	212.016	-206.746	5.3141	1.07186e-07	0	TRUE	TRUE
SRR1057965	PRJNA223168		208.891	-195.666	5.31127	1.08861e-07	0	TRUE	TRUE
SRR898434	PRJNA208369		228.304	-136	5.3098	1.09743e-07	0	TRUE	TRUE
SRR896975	PRJNA208369		221.969	-124.043	5.30856	1.10493e-07	0	TRUE	TRUE
SRR898021	PRJNA208369		235.997	-127.093	5.30854	1.10508e-07	0	TRUE	TRUE
SRR896759	PRJNA208369	brain	187.812	-235.392	5.30774	1.10991e-07	0	TRUE	TRUE
SRR897304	PRJNA208369	Mix of UHRR and HBRR	184.2	-96.854	5.30744	1.11177e-07	0	TRUE	TRUE
SRR898443	PRJNA208369		228.429	-134.989	5.30601	1.12052e-07	0	TRUE	TRUE
SRR896869	PRJNA208369		100.016	-99.0401	5.30598	1.12067e-07	0	TRUE	TRUE
SRR898000	PRJNA208369		237.667	-125.587	5.30549	1.12369e-07	0	TRUE	TRUE
SRR897664	PRJNA208369	Mix of UHRR and HBRR	215.085	-122.996	5.30445	1.13011e-07	0	TRUE	TRUE
SRR897669	PRJNA208369	Mix of UHRR and HBRR	215.868	-122.191	5.30402	1.1328e-07	0	TRUE	TRUE
SRR921946	PRJNA208503	brain	216.49	-201.672	5.30168	1.1474e-07	0	TRUE	TRUE
SRR898492	PRJNA208369		240.283	-138.233	5.30053	1.15464e-07	0	TRUE	TRUE
SRR897217	PRJNA208369		146.544	-82.3657	5.29982	1.15919e-07	0	TRUE	TRUE
SRR897134	PRJNA208369	brain	167.914	-211.778	5.29949	1.16128e-07	0	TRUE	TRUE
SRR897320	PRJNA208369	Mix of UHRR and HBRR	186.952	-104.027	5.29919	1.16315e-07	0	TRUE	TRUE
SRR897524	PRJNA208369	brain	176.848	-197.918	5.29835	1.16851e-07	0	TRUE	TRUE
ERR103428	PRJEB2939	brain	213.814	-208.887	5.29771	1.17264e-07	0	TRUE	TRUE
SRR897240	PRJNA208369		146.074	-84.1882	5.29761	1.17329e-07	0	TRUE	TRUE
SRR1562544	PRJNA223060	brain	209.642	-202.246	5.29677	1.17869e-07	0	TRUE	TRUE
SRR898198	PRJNA208369		114.542	-114.663	5.29626	1.18201e-07	0	TRUE	TRUE
SRR898308	PRJNA208369	brain	188.288	-211.905	5.29589	1.18436e-07	0	TRUE	TRUE
SRR897287	PRJNA208369	Mix of UHRR and HBRR	185.732	-100.154	5.2952	1.18884e-07	0	TRUE	TRUE
SRR897595	PRJNA208369		117.994	-83.3327	5.2952	1.18889e-07	0	TRUE	TRUE
SRR896776	PRJNA208369	brain	185.559	-230.387	5.29457	1.19298e-07	0	TRUE	TRUE
SRR897292	PRJNA208369	Mix of UHRR and HBRR	185.463	-99.9669	5.29392	1.19722e-07	0	TRUE	TRUE
SRR309144	PRJNA143369	brain	215.642	-209.764	5.29355	1.19965e-07	0	TRUE	TRUE
SRR934743	PRJNA212047	brain	185.873	-145.985	5.29331	1.2012e-07	0	TRUE	TRUE
SRR898455	PRJNA208369		240.696	-126.891	5.29189	1.21061e-07	0	TRUE	TRUE
SRR1047829	PRJNA231202	brain	225.777	-236.36	5.29034	1.22092e-07	0	TRUE	TRUE
SRR542401	PRJNA172761	breast	22.2751	-162.995	5.28947	1.22668e-07	0	TRUE	TRUE
SRR897898	PRJNA208369	brain	187.054	-203.667	5.28898	1.22999e-07	0	TRUE	TRUE
SRR542399	PRJNA172761	breast	20.7232	-161.463	5.2881	1.23592e-07	0	TRUE	TRUE
SRR897693	PRJNA208369	Mix of UHRR and HBRR	230.76	-125.566	5.28769	1.23868e-07	0	TRUE	TRUE
SRR1747162	PRJNA271929	brain	211.078	-202.936	5.2875	1.23999e-07	0	TRUE	TRUE
SRR1047839	PRJNA231202	brain	224.39	-235.607	5.28725	1.2417e-07	0	TRUE	TRUE
SRR1951651	PRJNA280230	blood	-237.832	-196.522	5.28697	1.24357e-07	0	TRUE	TRUE
SRR898485	PRJNA208369		239.755	-138.343	5.28598	1.25031e-07	0	TRUE	TRUE
SRR897932	PRJNA208369		120.6	-91.9479	5.28237	1.27524e-07	0	TRUE	TRUE
SRR3353273	PRJNA317919	breast	2.20045	-142.289	5.28237	1.27525e-07	0	TRUE	TRUE
SRR898431	PRJNA208369		228.111	-135.527	5.28221	1.27635e-07	0	TRUE	TRUE
SRR1004289	PRJNA222268	brain	215.402	-208.523	5.28216	1.27666e-07	0	TRUE	TRUE
SRR2070628	PRJNA273171	brain	211.864	-201.421	5.28128	1.28284e-07	0	TRUE	TRUE
SRR896942	PRJNA208369		137.485	-179.033	5.28119	1.28346e-07	0	TRUE	TRUE
SRR898462	PRJNA208369		240.956	-127.42	5.28109	1.28418e-07	0	TRUE	TRUE
SRR898033	PRJNA208369		236.353	-129.211	5.27829	1.30392e-07	0	TRUE	TRUE
ERR103437	PRJEB2939	brain	213.357	-211.472	5.27821	1.30452e-07	0	TRUE	TRUE
SRR1216103	PRJNA208369		10.2661	-374.638	5.2767	1.31531e-07	0	TRUE	TRUE
SRR897247	PRJNA208369		150.108	-76.6178	5.2736	1.33771e-07	0	TRUE	TRUE
SRR3306831	PRJNA316625	brain	213.525	-200.589	5.27235	1.34689e-07	0	TRUE	TRUE
SRR1656500	PRJNA267697	blood	-237.465	-196.501	5.26948	1.36809e-07	0	TRUE	TRUE
SRR896743	PRJNA208369	brain	188.178	-235.712	5.26846	1.37575e-07	0	TRUE	TRUE
SRR897991	PRJNA208369	a549	225.79	-130.178	5.26686	1.38774e-07	0	TRUE	TRUE
SRR898208	PRJNA208369		245.297	-139.862	5.26642	1.39113e-07	0	TRUE	TRUE
SRR896858	PRJNA208369		100.521	-98.9651	5.26512	1.401e-07	0	TRUE	TRUE
SRR898221	PRJNA208369		244.657	-139.25	5.26511	1.40109e-07	0	TRUE	TRUE
SRR896772	PRJNA208369	brain	187.979	-235.124	5.26434	1.40698e-07	0	TRUE	TRUE
SRR3353272	PRJNA317919	breast	2.19807	-142.438	5.2634	1.41419e-07	7.45156e-06	TRUE	TRUE
SRR896761	PRJNA208369	brain	188.296	-233.928	5.26285	1.41842e-07	7.45156e-06	TRUE	TRUE
SRR898016	PRJNA208369		235.14	-127.22	5.26239	1.42193e-07	7.45156e-06	TRUE	TRUE
SRR897697	PRJNA208369	Mix of UHRR and HBRR	142.575	-177.001	5.26129	1.4305e-07	7.45156e-06	TRUE	TRUE
SRR897566	PRJNA208369	brain	172.72	-222.844	5.26012	1.43965e-07	7.45156e-06	TRUE	TRUE
SRR934796	PRJNA212047	brain	186.283	-144.907	5.26	1.44057e-07	7.45156e-06	TRUE	TRUE
SRR3353284	PRJNA317919	breast	0.917017	-142.932	5.25939	1.44531e-07	7.45156e-06	TRUE	TRUE
SRR934770	PRJNA212047	brain	187.419	-144.653	5.2586	1.45158e-07	7.45156e-06	TRUE	TRUE
SRR896773	PRJNA208369	brain	188.289	-234.666	5.25805	1.45592e-07	7.45156e-06	TRUE	TRUE
SRR896845	PRJNA208369		91.0924	-105.052	5.25742	1.46088e-07	7.45156e-06	TRUE	TRUE
SRR934812	PRJNA212047	brain	199.459	-189.422	5.2571	1.46346e-07	7.45156e-06	TRUE	TRUE
SRR1747204	PRJNA271929	brain	205.999	-199.11	5.25569	1.47473e-07	7.45156e-06	TRUE	TRUE
SRR897249	PRJNA208369		150.279	-77.2985	5.2556	1.4754e-07	7.45156e-06	TRUE	TRUE
ERR409743	PRJEB5201		183.88	-212.566	5.25532	1.4777e-07	7.45156e-06	TRUE	TRUE
SRR897170	PRJNA208369	brain	165.282	-213.369	5.25506	1.4798e-07	7.45156e-06	TRUE	TRUE
SRR1182099	PRJNA237340	lung	-30.9187	-146.741	5.25435	1.48548e-07	7.45156e-06	TRUE	TRUE
SRR897702	PRJNA208369	Mix of UHRR and HBRR	142.787	-176.727	5.25239	1.50137e-07	7.45156e-06	TRUE	TRUE
SRR898153	PRJNA208369	brain	196.314	-213.772	5.25235	1.50173e-07	7.45156e-06	TRUE	TRUE
SRR898227	PRJNA208369		244.55	-140.213	5.25132	1.51012e-07	7.45156e-06	TRUE	TRUE
SRR3353285	PRJNA317919	breast	0.335227	-141.817	5.25019	1.5194e-07	7.45156e-06	TRUE	TRUE
SRR897993	PRJNA208369		225.918	-130.477	5.25006	1.52049e-07	7.45156e-06	TRUE	TRUE
SRR898234	PRJNA208369		244.094	-141.003	5.24964	1.52397e-07	7.45156e-06	TRUE	TRUE
SRR896974	PRJNA208369		222.094	-124.918	5.24939	1.52601e-07	7.45156e-06	TRUE	TRUE
SRR897647	PRJNA208369	Mix of UHRR and HBRR	216.291	-123.961	5.2482	1.53591e-07	7.45156e-06	TRUE	TRUE
SRR1424697	PRJNA253002	brain	220.85	-205.486	5.24707	1.54537e-07	7.45156e-06	TRUE	TRUE
SRR896788	PRJNA208369	brain	185.037	-230.445	5.2462	1.55265e-07	7.45156e-06	TRUE	TRUE
SRR898392	PRJNA208369		112.204	-101.871	5.24512	1.56185e-07	7.45156e-06	TRUE	TRUE
SRR898364	PRJNA208369	brain	192.128	-208.42	5.2443	1.56875e-07	7.45156e-06	TRUE	TRUE
SRR898366	PRJNA208369	brain	192.107	-209.325	5.24415	1.57003e-07	7.45156e-06	TRUE	TRUE
SRR1656478	PRJNA267697	blood	-238.18	-198.75	5.24143	1.59341e-07	7.45156e-06	TRUE	TRUE
SRR896885	PRJNA208369		92.9653	-103.873	5.24062	1.6004e-07	7.45156e-06	TRUE	TRUE
SRR897131	PRJNA208369	brain	168.278	-211.985	5.23803	1.623e-07	7.45156e-06	TRUE	TRUE
DRR001623	PRJDA74549	brain	207.934	-215.581	5.23679	1.6339e-07	7.45156e-06	TRUE	TRUE
SRR934718	PRJNA212047	brain	186.974	-144.756	5.23524	1.6477e-07	7.45156e-06	TRUE	TRUE
SRR898228	PRJNA208369		244.781	-139.704	5.23353	1.66303e-07	7.45156e-06	TRUE	TRUE
SRR1015621	PRJNA223168		204.196	-201.064	5.23194	1.67742e-07	7.45156e-06	TRUE	TRUE
SRR897615	PRJNA208369		119.494	-88.2031	5.23168	1.67979e-07	7.45156e-06	TRUE	TRUE
SRR2015763	PRJNA283498	brain	209.655	-203.535	5.23131	1.68309e-07	7.45156e-06	TRUE	TRUE
SRR896857	PRJNA208369		100.163	-98.5865	5.23117	1.68445e-07	7.45156e-06	TRUE	TRUE
SRR1216066	PRJNA208369		108.799	-146.856	5.2305	1.6905e-07	7.45156e-06	TRUE	TRUE
SRR1768860	PRJNA273359	melanoma	59.5564	14.3248	5.23018	1.69346e-07	7.45156e-06	TRUE	TRUE
SRR897136	PRJNA208369	brain	168.668	-212.049	5.22954	1.69931e-07	7.45156e-06	TRUE	TRUE
SRR897201	PRJNA208369		147.692	-84.0031	5.22904	1.70392e-07	7.45156e-06	TRUE	TRUE
SRR633588	PRJNA183925		5.16661	-136.218	5.22877	1.7064e-07	7.45156e-06	TRUE	TRUE
SRR898437	PRJNA208369		227.638	-135.747	5.22868	1.70729e-07	7.45156e-06	TRUE	TRUE
SRR896960	PRJNA208369		137.997	-176.911	5.22864	1.70759e-07	7.45156e-06	TRUE	TRUE
SRR897918	PRJNA208369	brain	187.527	-204.454	5.22798	1.71373e-07	7.45156e-06	TRUE	TRUE
SRR898472	PRJNA208369		240.034	-132.903	5.22797	1.71378e-07	7.45156e-06	TRUE	TRUE
SRR401822	PRJNA151601		95.0811	-61.9857	5.22721	1.72086e-07	7.45156e-06	TRUE	TRUE
SRR923929	PRJNA209978	prostate	-19.2972	-147.898	5.22644	1.72809e-07	7.45156e-06	TRUE	TRUE
SRR896755	PRJNA208369	brain	189.071	-235.25	5.22611	1.73109e-07	7.45156e-06	TRUE	TRUE
SRR542402	PRJNA172761	breast	21.8268	-162.713	5.22579	1.73411e-07	7.45156e-06	TRUE	TRUE
SRR1747147	PRJNA271929	brain	208.234	-203.181	5.2251	1.74059e-07	7.45156e-06	TRUE	TRUE
SRR1131659	PRJNA235930	brain	223.882	-219.178	5.22498	1.74171e-07	7.45156e-06	TRUE	TRUE
SRR1521368	PRJNA255754	brain	208.72	-205.881	5.22465	1.74489e-07	7.45156e-06	TRUE	TRUE
SRR897286	PRJNA208369	Mix of UHRR and HBRR	185.67	-101.656	5.22332	1.7574e-07	7.45156e-06	TRUE	TRUE
SRR898201	PRJNA208369		114.794	-113.104	5.22286	1.76176e-07	7.45156e-06	TRUE	TRUE
SRR1216096	PRJNA208369		9.35273	-375.421	5.22175	1.77244e-07	7.45156e-06	TRUE	TRUE
SRR898042	PRJNA208369		235.831	-129.587	5.2208	1.78155e-07	7.45156e-06	TRUE	TRUE
SRR896821	PRJNA208369	brain	174.221	-220.408	5.22079	1.78161e-07	7.45156e-06	TRUE	TRUE
SRR934824	PRJNA212047	brain	199.812	-192.256	5.22034	1.78595e-07	7.45156e-06	TRUE	TRUE
SRR898213	PRJNA208369		245.121	-140.702	5.22002	1.78904e-07	7.45156e-06	TRUE	TRUE
SRR786623	PRJNA193342	brain	216.94	-208.158	5.21973	1.79184e-07	7.45156e-06	TRUE	TRUE
SRR898147	PRJNA208369	brain	195.719	-214.872	5.21953	1.7938e-07	7.45156e-06	TRUE	TRUE
SRR896830	PRJNA208369		89.2149	-106.006	5.2191	1.79797e-07	7.45156e-06	TRUE	TRUE
SRR896854	PRJNA208369		91.3064	-105.878	5.21834	1.80532e-07	7.45156e-06	TRUE	TRUE
SRR898217	PRJNA208369		243.402	-138.731	5.2183	1.80572e-07	7.45156e-06	TRUE	TRUE
SRR057642	PRJNA128733	prostate	5.87475	-113.717	5.21817	1.80701e-07	7.45156e-06	TRUE	TRUE
SRR897657	PRJNA208369	Mix of UHRR and HBRR	215.4	-124.206	5.21817	1.80702e-07	7.45156e-06	TRUE	TRUE
SRR1768883	PRJNA273359	melanoma	60.0971	13.5222	5.21653	1.82302e-07	7.45156e-06	TRUE	TRUE
SRR057657	PRJNA128733	prostate	5.6281	-114.354	5.21445	1.84366e-07	7.45156e-06	TRUE	TRUE
SRR897271	PRJNA208369		113.904	-81.779	5.21317	1.85639e-07	7.45156e-06	TRUE	TRUE
SRR896758	PRJNA208369	brain	189.081	-235.162	5.21274	1.86074e-07	7.45156e-06	TRUE	TRUE
SRR898359	PRJNA208369	brain	190.876	-207.994	5.21257	1.86239e-07	7.45156e-06	TRUE	TRUE
SRR896816	PRJNA208369	brain	174.904	-219.766	5.21218	1.86631e-07	7.45156e-06	TRUE	TRUE
SRR3306826	PRJNA316625	brain	208.859	-200.355	5.21205	1.86768e-07	7.45156e-06	TRUE	TRUE
SRR897724	PRJNA208369	Mix of UHRR and HBRR	212.125	-118.727	5.21187	1.86945e-07	7.45156e-06	TRUE	TRUE
SRR896807	PRJNA208369	brain	174.238	-220.777	5.21111	1.87712e-07	7.45156e-06	TRUE	TRUE
SRR897181	PRJNA208369	brain	166.128	-213.4	5.21089	1.87932e-07	7.45156e-06	TRUE	TRUE
SRR898211	PRJNA208369		243.994	-140.398	5.21015	1.88693e-07	7.45156e-06	TRUE	TRUE
SRR897538	PRJNA208369	brain	177.742	-200.318	5.20987	1.88978e-07	7.45156e-06	TRUE	TRUE
SRR898429	PRJNA208369		112.523	-104.661	5.2088	1.90061e-07	7.45156e-06	TRUE	TRUE
SRR1182060	PRJNA237340	lung	-30.7186	-148.741	5.20668	1.92245e-07	7.45156e-06	TRUE	TRUE
SRR896969	PRJNA208369		222.532	-124.596	5.20585	1.93115e-07	7.45156e-06	TRUE	TRUE
SRR1105571	PRJNA234026		94.8344	-61.5407	5.20514	1.93846e-07	7.45156e-06	TRUE	TRUE
SRR1216038	PRJNA208369	brain	201.506	-225.045	5.20405	1.94995e-07	7.45156e-06	TRUE	TRUE
SRR897489	PRJNA208369	brain	178.543	-200.396	5.20334	1.95735e-07	7.45156e-06	TRUE	TRUE
SRR934986	PRJNA212047	brain	186.703	-144.884	5.20309	1.96006e-07	7.45156e-06	TRUE	TRUE
SRR898192	PRJNA208369		115.375	-114.116	5.20119	1.98015e-07	7.45156e-06	TRUE	TRUE
SRR1216070	PRJNA208369		108.436	-146.686	5.20018	1.99092e-07	7.45156e-06	TRUE	TRUE
SRR897684	PRJNA208369	Mix of UHRR and HBRR	229.684	-125.551	5.19933	2.00009e-07	7.45156e-06	TRUE	TRUE
SRR2678178	PRJNA298963		-2.69269	-121.902	5.19902	2.00341e-07	7.45156e-06	TRUE	TRUE
SRR1004302	PRJNA222268	brain	217.943	-209.25	5.19865	2.00746e-07	7.45156e-06	TRUE	TRUE
SRR898351	PRJNA208369	brain	191.445	-208.174	5.1972	2.02313e-07	7.45156e-06	TRUE	TRUE
SRR898311	PRJNA208369	brain	189.031	-211.303	5.19691	2.0263e-07	7.45156e-06	TRUE	TRUE
ERR315432	PRJEB4337	cerebral cortex	202.648	-193.192	5.19581	2.03829e-07	7.45156e-06	TRUE	TRUE
SRR896829	PRJNA208369		89.273	-106.825	5.19492	2.0481e-07	7.45156e-06	TRUE	TRUE
SRR934806	PRJNA212047	brain	186.842	-139.794	5.19467	2.05085e-07	7.45156e-06	TRUE	TRUE
SRR898394	PRJNA208369		111.904	-102.27	5.19435	2.0544e-07	7.45156e-06	TRUE	TRUE
SRR897177	PRJNA208369	brain	166.017	-212.789	5.19423	2.05567e-07	7.45156e-06	TRUE	TRUE
SRR897243	PRJNA208369		150.252	-76.4332	5.19335	2.06545e-07	7.45156e-06	TRUE	TRUE
SRR897596	PRJNA208369		118.975	-83.7547	5.19315	2.06762e-07	7.45156e-06	TRUE	TRUE
SRR1927054	PRJNA279249	brain	208.317	-190.766	5.19225	2.07769e-07	7.45156e-06	TRUE	TRUE
SRR897152	PRJNA208369	brain	167.181	-213.672	5.19216	2.07864e-07	7.45156e-06	TRUE	TRUE
SRR1216045	PRJNA208369	brain	202.03	-226.243	5.19149	2.08616e-07	7.45156e-06	TRUE	TRUE
SRR921948	PRJNA208503	brain	213.974	-198.827	5.19116	2.08993e-07	7.45156e-06	TRUE	TRUE
SRR057644	PRJNA128733	prostate	5.34169	-115.223	5.19045	2.09791e-07	7.45156e-06	TRUE	TRUE
SRR1747156	PRJNA271929	brain	210.007	-202.887	5.18996	2.10338e-07	7.45156e-06	TRUE	TRUE
SRR493945	PRJNA163279	lung	-47.635	-128.135	5.18963	2.10714e-07	7.45156e-06	TRUE	TRUE
SRR1238533	PRJNA244622	hESC (WA-09)	190.403	-36.8518	5.18952	2.10837e-07	7.45156e-06	TRUE	TRUE
SRR1216039	PRJNA208369	brain	201.329	-224.74	5.18862	2.11856e-07	7.45156e-06	TRUE	TRUE
SRR896895	PRJNA208369		108.56	-88.0289	5.18665	2.14115e-07	7.45156e-06	TRUE	TRUE
SRR896916	PRJNA208369		135.156	-183.107	5.18576	2.15139e-07	7.45156e-06	TRUE	TRUE
SRR897149	PRJNA208369	brain	165.551	-214.557	5.18533	2.15629e-07	7.45156e-06	TRUE	TRUE
SRR898341	PRJNA208369	brain	189.082	-207.571	5.18529	2.15681e-07	7.45156e-06	TRUE	TRUE
SRR897945	PRJNA208369		128.558	-91.4325	5.18515	2.15844e-07	7.45156e-06	TRUE	TRUE
SRR898470	PRJNA208369		240.292	-132.341	5.18416	2.16986e-07	7.45156e-06	TRUE	TRUE
SRR898415	PRJNA208369		112.571	-105.062	5.18382	2.17388e-07	7.45156e-06	TRUE	TRUE
SRR896855	PRJNA208369		99.8956	-98.7651	5.18339	2.17887e-07	7.45156e-06	TRUE	TRUE
SRR826658	PRJNA196491	pancreas	92.013	-64.4335	5.1829	2.18466e-07	7.45156e-06	TRUE	TRUE
SRR897986	PRJNA208369		226.234	-130.359	5.18168	2.19891e-07	7.45156e-06	TRUE	TRUE
SRR897122	PRJNA208369	brain	169.15	-212.058	5.18101	2.20683e-07	7.45156e-06	TRUE	TRUE
SRR898453	PRJNA208369		240.275	-127.344	5.18	2.21884e-07	7.45156e-06	TRUE	TRUE
SRR1685743	PRJNA268911	zr75-1	19.8144	52.3995	5.17953	2.22442e-07	7.45156e-06	TRUE	TRUE
SRR897679	PRJNA208369	Mix of UHRR and HBRR	230.892	-125.836	5.17883	2.23277e-07	7.45156e-06	TRUE	TRUE
SRR1216033	PRJNA208369	brain	202.336	-225.516	5.17762	2.24736e-07	7.45156e-06	TRUE	TRUE
SRR1424682	PRJNA253002	brain	221.126	-206.71	5.17669	2.25854e-07	7.45156e-06	TRUE	TRUE
SRR898350	PRJNA208369	brain	189.342	-208.564	5.17472	2.2825e-07	7.45156e-06	TRUE	TRUE
SRR1047856	PRJNA231202	brain	224.975	-233.772	5.17435	2.2871e-07	7.45156e-06	TRUE	TRUE
SRR897720	PRJNA208369	Mix of UHRR and HBRR	212.031	-118.046	5.17377	2.29411e-07	7.45156e-06	TRUE	TRUE
SRR897710	PRJNA208369	Mix of UHRR and HBRR	143.56	-176.632	5.17222	2.31328e-07	7.45156e-06	TRUE	TRUE
SRR898219	PRJNA208369		243.927	-139.224	5.17135	2.32403e-07	7.45156e-06	TRUE	TRUE
SRR897688	PRJNA208369	Mix of UHRR and HBRR	230.724	-126.135	5.17115	2.32657e-07	7.45156e-06	TRUE	TRUE
SRR898223	PRJNA208369		244.002	-140.713	5.16951	2.3471e-07	7.45156e-06	TRUE	TRUE
SRR897182	PRJNA208369	brain	174.715	-221.243	5.16926	2.35019e-07	7.45156e-06	TRUE	TRUE
SRR1656507	PRJNA267697	blood	-238.731	-190.979	5.16916	2.3515e-07	7.45156e-06	TRUE	TRUE
SRR1216061	PRJNA208369		109.153	-147.033	5.16903	2.35306e-07	7.45156e-06	TRUE	TRUE
SRR1216049	PRJNA208369	brain	203.085	-225.78	5.16897	2.35382e-07	7.45156e-06	TRUE	TRUE
SRR1424672	PRJNA253002	brain	221.251	-206.668	5.16848	2.36e-07	7.45156e-06	TRUE	TRUE
SRR897648	PRJNA208369	Mix of UHRR and HBRR	214.662	-124.592	5.16668	2.38283e-07	7.45156e-06	TRUE	TRUE
SRR896815	PRJNA208369	brain	175.29	-220.357	5.16584	2.39359e-07	7.45156e-06	TRUE	TRUE
SRR896818	PRJNA208369	brain	174.323	-220.88	5.16435	2.41275e-07	7.45156e-06	TRUE	TRUE
SRR897883	PRJNA208369	brain	187.197	-200.756	5.16379	2.42003e-07	7.45156e-06	TRUE	TRUE
SRR896850	PRJNA208369		91.5864	-106.069	5.16259	2.43557e-07	7.45156e-06	TRUE	TRUE
SRR897150	PRJNA208369	brain	164.809	-214.423	5.16256	2.43594e-07	7.45156e-06	TRUE	TRUE
SRR897900	PRJNA208369	brain	187.195	-204.225	5.16228	2.43957e-07	7.45156e-06	TRUE	TRUE
SRR896967	PRJNA208369		221.724	-124.667	5.15939	2.47756e-07	7.45156e-06	TRUE	TRUE
SRR1216042	PRJNA208369	brain	202.038	-224.892	5.15882	2.48506e-07	7.45156e-06	TRUE	TRUE
SRR897558	PRJNA208369	brain	172.422	-223.31	5.15836	2.49127e-07	7.45156e-06	TRUE	TRUE
SRR1216089	PRJNA208369		9.99179	-374.971	5.15827	2.49247e-07	7.45156e-06	TRUE	TRUE
SRR401816	PRJNA151601	pancreas	91.1364	-61.6576	5.15782	2.49847e-07	7.45156e-06	TRUE	TRUE
SRR1004318	PRJNA222268	brain	217.726	-208.456	5.15776	2.49916e-07	7.45156e-06	TRUE	TRUE
SRR898389	PRJNA208369		111.55	-101.699	5.15752	2.50247e-07	7.45156e-06	TRUE	TRUE
SRR897275	PRJNA208369	Mix of UHRR and HBRR	185.612	-101.91	5.15715	2.50731e-07	7.45156e-06	TRUE	TRUE
SRR896849	PRJNA208369		90.6557	-105.745	5.15691	2.51062e-07	7.45156e-06	TRUE	TRUE
SRR1424750	PRJNA253013	muscle	74.4139	-256.357	5.15668	2.51373e-07	7.45156e-06	TRUE	TRUE
SRR898319	PRJNA208369	brain	188.024	-213.339	5.1546	2.54178e-07	7.45156e-06	TRUE	TRUE
SRR1216036	PRJNA208369	brain	202.537	-225.877	5.15449	2.54324e-07	7.45156e-06	TRUE	TRUE
SRR896785	PRJNA208369	brain	185.384	-229.913	5.15429	2.546e-07	7.45156e-06	TRUE	TRUE
SRR897651	PRJNA208369	Mix of UHRR and HBRR	215.897	-123.981	5.15088	2.59265e-07	7.45156e-06	TRUE	TRUE
SRR945219	PRJNA213747	brain	214.933	-205.748	5.14943	2.61276e-07	7.45156e-06	TRUE	TRUE
SRR897263	PRJNA208369		114.468	-81.3008	5.14624	2.65757e-07	7.45156e-06	TRUE	TRUE
SRR897544	PRJNA208369	brain	178.159	-200.222	5.14624	2.65758e-07	7.45156e-06	TRUE	TRUE
SRR934804	PRJNA212047	brain	180.779	-134.725	5.14616	2.65876e-07	7.45156e-06	TRUE	TRUE
SRR897252	PRJNA208369		149.604	-77.1427	5.1457	2.6653e-07	7.45156e-06	TRUE	TRUE
SRR897659	PRJNA208369	Mix of UHRR and HBRR	215.437	-123.577	5.14548	2.66832e-07	7.45156e-06	TRUE	TRUE
SRR1736356	PRJNA271291	hff	106.429	27.9131	5.14428	2.68542e-07	7.45156e-06	TRUE	TRUE
SRR1521445	PRJNA255754	brain	216.67	-206.003	5.14374	2.69315e-07	7.45156e-06	TRUE	TRUE
SRR897929	PRJNA208369		121.638	-92.1966	5.14352	2.69634e-07	7.45156e-06	TRUE	TRUE
SRR1216027	PRJNA208369	brain	202.228	-225.312	5.1434	2.69814e-07	7.45156e-06	TRUE	TRUE
SRR1951718	PRJNA280230	blood	-238.365	-191.104	5.1421	2.71681e-07	7.45156e-06	TRUE	TRUE
SRR897314	PRJNA208369	Mix of UHRR and HBRR	183.797	-96.9337	5.14149	2.72573e-07	7.45156e-06	TRUE	TRUE
SRR542403	PRJNA172761	breast	6.19491	-147.262	5.1408	2.73575e-07	7.45156e-06	TRUE	TRUE
SRR898160	PRJNA208369	brain	195.74	-215.75	5.14034	2.74245e-07	7.45156e-06	TRUE	TRUE
SRR897959	PRJNA208369		130.948	-91.0287	5.14004	2.74684e-07	7.45156e-06	TRUE	TRUE
SRR898454	PRJNA208369		240.308	-127.518	5.1387	2.76641e-07	7.45156e-06	TRUE	TRUE
SRR897220	PRJNA208369		146.647	-81.8778	5.13808	2.77558e-07	7.45156e-06	TRUE	TRUE
SRR1424668	PRJNA253002	brain	221.336	-206.59	5.1367	2.79602e-07	7.45156e-06	TRUE	TRUE
SRR2558764	PRJNA297795	u2os	149.903	124.703	5.13645	2.7997e-07	7.45156e-06	TRUE	TRUE
SRR649551	PRJNA186683		110.71	62.399	5.13573	2.81049e-07	7.45156e-06	TRUE	TRUE
ERR033744	PRJEB2498		187.785	-38.8761	5.13417	2.83397e-07	7.45156e-06	TRUE	TRUE
SRR1216054	PRJNA208369		109.575	-145.793	5.13163	2.87239e-07	7.45156e-06	TRUE	TRUE
SRR1067940	PRJNA232850		133.36	35.2572	5.13033	2.89234e-07	7.45156e-06	TRUE	TRUE
SRR898154	PRJNA208369	brain	195.562	-213.942	5.12985	2.89967e-07	7.45156e-06	TRUE	TRUE
SRR897141	PRJNA208369	brain	165.415	-214.481	5.1293	2.9082e-07	7.45156e-06	TRUE	TRUE
SRR898349	PRJNA208369	brain	189.604	-208.455	5.12893	2.91388e-07	7.45156e-06	TRUE	TRUE
SRR896971	PRJNA208369		221.953	-124.882	5.12671	2.94845e-07	7.45156e-06	TRUE	TRUE
SRR3353334	PRJNA317919	breast	-0.750013	-141.507	5.12628	2.95524e-07	7.45156e-06	TRUE	TRUE
SRR897691	PRJNA208369	Mix of UHRR and HBRR	231.136	-125.746	5.12604	2.959e-07	7.45156e-06	TRUE	TRUE
SRR897968	PRJNA208369		122.956	-88.1149	5.1254	2.96902e-07	7.45156e-06	TRUE	TRUE
SRR897221	PRJNA208369		146.228	-82.4141	5.1244	2.98494e-07	7.45156e-06	TRUE	TRUE
SRR1768877	PRJNA273359	melanoma	58.1712	10.6415	5.12355	2.9983e-07	7.45156e-06	TRUE	TRUE
SRR898307	PRJNA208369	brain	189.417	-211.247	5.12347	2.99959e-07	7.45156e-06	TRUE	TRUE
SRR897629	PRJNA208369		119.443	-87.6332	5.12324	3.00332e-07	7.45156e-06	TRUE	TRUE
SRR191362	PRJNA153965	h9	200.741	-38.9992	5.12278	3.01062e-07	7.45156e-06	TRUE	TRUE
SRR898334	PRJNA208369	brain	188.446	-212.536	5.12087	3.04123e-07	7.45156e-06	TRUE	TRUE
SRR898353	PRJNA208369	brain	191.769	-208.651	5.12043	3.04841e-07	7.45156e-06	TRUE	TRUE
SRR897334	PRJNA208369	Mix of UHRR and HBRR	214.719	-121.328	5.11988	3.05725e-07	7.45156e-06	TRUE	TRUE
SRR898010	PRJNA208369		237.319	-126.58	5.1196	3.06191e-07	7.45156e-06	TRUE	TRUE
SRR897985	PRJNA208369		225.797	-130.217	5.11901	3.07145e-07	7.45156e-06	TRUE	TRUE
SRR896839	PRJNA208369		90.8929	-106.397	5.11769	3.09304e-07	7.45156e-06	TRUE	TRUE
SRR1656550	PRJNA267697	blood	-237.419	-197.495	5.11616	3.11821e-07	7.45156e-06	TRUE	TRUE
SRR898164	PRJNA208369	brain	195.662	-214.94	5.11565	3.12668e-07	7.45156e-06	TRUE	TRUE
SRR897535	PRJNA208369	brain	178.615	-200.332	5.11513	3.13526e-07	7.45156e-06	TRUE	TRUE
SRR1216037	PRJNA208369	brain	201.673	-225.867	5.11385	3.15658e-07	7.45156e-06	TRUE	TRUE
SRR896778	PRJNA208369	brain	185.184	-230.372	5.1119	3.18927e-07	7.45156e-06	TRUE	TRUE
SRR897665	PRJNA208369	Mix of UHRR and HBRR	214.735	-121.899	5.11143	3.19727e-07	7.45156e-06	TRUE	TRUE
SRR898172	PRJNA208369	brain	196.011	-215.864	5.10987	3.22389e-07	7.45156e-06	TRUE	TRUE
SRR898145	PRJNA208369	brain	196.264	-214.542	5.10959	3.2286e-07	7.45156e-06	TRUE	TRUE
SRR1216063	PRJNA208369		108.798	-147.129	5.10958	3.2288e-07	7.45156e-06	TRUE	TRUE
SRR1927064	PRJNA279249	brain	206.89	-191.535	5.10938	3.23226e-07	7.45156e-06	TRUE	TRUE
SRR934811	PRJNA212047	brain	181.103	-141.013	5.10868	3.24421e-07	7.45156e-06	TRUE	TRUE
SRR1216071	PRJNA208369		108.393	-146.924	5.10796	3.25656e-07	7.45156e-06	TRUE	TRUE
SRR1768044	PRJNA273277		102.312	58.8454	5.10726	3.26867e-07	7.45156e-06	TRUE	TRUE
SRR1132106	PRJNA235930	brain	224.677	-219.629	5.10556	3.29822e-07	7.45156e-06	TRUE	TRUE
SRR896806	PRJNA208369	brain	184.34	-229.015	5.10478	3.31174e-07	7.45156e-06	TRUE	TRUE
SRR1216040	PRJNA208369	brain	201.794	-224.565	5.10472	3.31291e-07	7.45156e-06	TRUE	TRUE
SRR3353271	PRJNA317919	breast	0.265824	-142.338	5.10252	3.35161e-07	7.45156e-06	TRUE	TRUE
SRR898007	PRJNA208369		237.646	-125.105	5.10203	3.36031e-07	7.45156e-06	TRUE	TRUE
SRR1521437	PRJNA255754	brain	210.587	-205.88	5.10128	3.37371e-07	7.45156e-06	TRUE	TRUE
SRR897998	PRJNA208369		225.533	-130.581	5.10093	3.3798e-07	7.45156e-06	TRUE	TRUE
SRR898424	PRJNA208369		112.621	-104.619	5.10043	3.3888e-07	7.45156e-06	TRUE	TRUE
SRR1047834	PRJNA231202	brain	221.29	-227.526	5.09955	3.40463e-07	7.45156e-06	TRUE	TRUE
SRR896957	PRJNA208369		138.016	-176.653	5.09941	3.4071e-07	7.45156e-06	TRUE	TRUE
SRR934842	PRJNA212047	brain	175.342	-133.256	5.09875	3.41905e-07	7.45156e-06	TRUE	TRUE
SRR363756	PRJNA148519	skin	30.7406	-72.9536	5.09812	3.43046e-07	7.45156e-06	TRUE	TRUE
SRR1216029	PRJNA208369	brain	202.12	-225.587	5.098	3.43254e-07	7.45156e-06	TRUE	TRUE
SRR3353336	PRJNA317919	breast	-0.342154	-141.829	5.09743	3.44303e-07	7.45156e-06	TRUE	TRUE
SRR1216034	PRJNA208369	brain	202.434	-225.412	5.09725	3.44632e-07	7.45156e-06	TRUE	TRUE
SRR897879	PRJNA208369	brain	187.632	-200.247	5.09671	3.45599e-07	7.45156e-06	TRUE	TRUE
SRR2017794	PRJNA282597		25.2234	-121.52	5.09648	3.46035e-07	7.45156e-06	TRUE	TRUE
SRR934822	PRJNA212047	brain	185.926	-145.932	5.09626	3.46425e-07	7.45156e-06	TRUE	TRUE
SRR934956	PRJNA212047	brain	181.867	-136.76	5.09622	3.46498e-07	7.45156e-06	TRUE	TRUE
SRR897714	PRJNA208369	Mix of UHRR and HBRR	211.163	-117.879	5.09618	3.46568e-07	7.45156e-06	TRUE	TRUE
SRR898152	PRJNA208369	brain	196.384	-215.458	5.09614	3.46645e-07	7.45156e-06	TRUE	TRUE
SRR1216090	PRJNA208369		9.84399	-374.473	5.09551	3.47796e-07	7.45156e-06	TRUE	TRUE
SRR898456	PRJNA208369		240.511	-127.657	5.09535	3.4809e-07	7.45156e-06	TRUE	TRUE
SRR897933	PRJNA208369		121.55	-91.7972	5.09481	3.49094e-07	7.45156e-06	TRUE	TRUE
SRR896824	PRJNA208369		90.1496	-106.199	5.09418	3.50258e-07	7.45156e-06	TRUE	TRUE
SRR896766	PRJNA208369	brain	189.252	-234.752	5.09339	3.5172e-07	7.45156e-06	TRUE	TRUE
SRR898158	PRJNA208369	brain	196.623	-215.323	5.09202	3.54265e-07	7.45156e-06	TRUE	TRUE
SRR896805	PRJNA208369	brain	183.898	-229.042	5.09105	3.56089e-07	7.45156e-06	TRUE	TRUE
SRR3141990	PRJNA310727	brain	181.156	-137.788	5.09073	3.56697e-07	7.45156e-06	TRUE	TRUE
SRR1216094	PRJNA208369		9.89159	-375.32	5.09067	3.56798e-07	7.45156e-06	TRUE	TRUE
SRR1656581	PRJNA267697	blood	-237.896	-200.085	5.09062	3.56894e-07	7.45156e-06	TRUE	TRUE
SRR897979	PRJNA208369		122.989	-88.499	5.08961	3.58809e-07	7.45156e-06	TRUE	TRUE
SRR896796	PRJNA208369	brain	183.904	-229.526	5.08941	3.59182e-07	7.45156e-06	TRUE	TRUE
SRR1747150	PRJNA271929	brain	206.281	-204.125	5.08638	3.64958e-07	7.45156e-06	TRUE	TRUE
SRR897224	PRJNA208369		145.992	-82.4003	5.08636	3.65002e-07	7.45156e-06	TRUE	TRUE
SRR3306836	PRJNA316625	brain	214.314	-201.066	5.08575	3.66168e-07	7.45156e-06	TRUE	TRUE
SRR1216032	PRJNA208369	brain	202.149	-225.48	5.08544	3.66773e-07	7.45156e-06	TRUE	TRUE
SRR1249342	PRJNA244882	hek293	57.5326	66.8719	5.08538	3.66887e-07	7.45156e-06	TRUE	TRUE
SRR1146161	PRJNA236547	skin	41.0774	-78.1349	5.08474	3.68126e-07	7.45156e-06	TRUE	TRUE
SRR1747160	PRJNA271929	brain	214.86	-201.235	5.08434	3.68913e-07	7.45156e-06	TRUE	TRUE
SRR898426	PRJNA208369		112.326	-105.443	5.08418	3.69215e-07	7.45156e-06	TRUE	TRUE
SRR934726	PRJNA212047	brain	183.491	-141.186	5.08306	3.71407e-07	7.45156e-06	TRUE	TRUE
SRR1984289	PRJNA280103		-10.2454	-132.292	5.08277	3.71966e-07	7.45156e-06	TRUE	TRUE
SRR934960	PRJNA212047	brain	185.54	-143.645	5.0825	3.7249e-07	7.45156e-06	TRUE	TRUE
SRR934963	PRJNA212047	brain	182.092	-136.289	5.08215	3.7318e-07	7.45156e-06	TRUE	TRUE
SRR649550	PRJNA186683		110.262	62.2026	5.0811	3.75246e-07	7.45156e-06	TRUE	TRUE
SRR1004285	PRJNA222268	brain	216.766	-207.023	5.08083	3.75787e-07	7.45156e-06	TRUE	TRUE
SRR3306832	PRJNA316625	brain	213.602	-200.756	5.08023	3.76987e-07	7.45156e-06	TRUE	TRUE
SRR898315	PRJNA208369	brain	189.658	-211.696	5.08007	3.7729e-07	7.45156e-06	TRUE	TRUE
SRR896952	PRJNA208369		137.335	-177.673	5.07996	3.77518e-07	7.45156e-06	TRUE	TRUE
SRR897508	PRJNA208369	brain	175.564	-199.729	5.0797	3.78041e-07	7.45156e-06	TRUE	TRUE
SRR897637	PRJNA208369		113.169	-79.0952	5.07966	3.78104e-07	7.45156e-06	TRUE	TRUE
SRR1216043	PRJNA208369	brain	201.686	-224.995	5.07935	3.78738e-07	7.45156e-06	TRUE	TRUE
SRR638941	PRJNA183894	placenta	3.24281	-124.166	5.07874	3.79939e-07	7.45156e-06	TRUE	TRUE
SRR896767	PRJNA208369	brain	187.902	-235.144	5.07838	3.80668e-07	7.45156e-06	TRUE	TRUE
SRR950081	PRJNA214799	brain	179.155	-209.518	5.07785	3.8174e-07	7.45156e-06	TRUE	TRUE
SRR898361	PRJNA208369	brain	191.892	-207.807	5.07774	3.81945e-07	7.45156e-06	TRUE	TRUE
SRR898321	PRJNA208369	brain	188.263	-213.487	5.07719	3.83062e-07	7.45156e-06	TRUE	TRUE
SRR1015620	PRJNA223168		200.306	-194.945	5.07609	3.8529e-07	7.45156e-06	TRUE	TRUE
SRR896793	PRJNA208369	brain	184.616	-228.933	5.07511	3.87263e-07	1.386e-05	TRUE	TRUE
SRR1927040	PRJNA279249	brain	209.125	-191.44	5.07398	3.89571e-07	1.386e-05	TRUE	TRUE
SRR898417	PRJNA208369		112.015	-104.408	5.07334	3.90883e-07	1.386e-05	TRUE	TRUE
SRR1424661	PRJNA253002	brain	220.276	-205.977	5.07272	3.92161e-07	1.386e-05	TRUE	TRUE
SRR896769	PRJNA208369	brain	187.493	-234.564	5.07244	3.92757e-07	1.386e-05	TRUE	TRUE
SRR896779	PRJNA208369	brain	185.518	-230.441	5.07229	3.93053e-07	1.386e-05	TRUE	TRUE
SRR898322	PRJNA208369	brain	188.257	-213.098	5.0707	3.9635e-07	1.386e-05	TRUE	TRUE
SRR898418	PRJNA208369		112.203	-105.078	5.0707	3.96352e-07	1.386e-05	TRUE	TRUE
SRR898019	PRJNA208369		235.646	-126.103	5.07007	3.97668e-07	1.386e-05	TRUE	TRUE
SRR1521425	PRJNA255754	brain	177.781	-140.104	5.06903	3.9985e-07	1.386e-05	TRUE	TRUE
SRR898340	PRJNA208369	brain	189.302	-209.239	5.0688	4.00338e-07	1.386e-05	TRUE	TRUE
SRR898398	PRJNA208369		111.761	-102.621	5.06796	4.021e-07	1.386e-05	TRUE	TRUE
SRR898476	PRJNA208369		239.755	-132.963	5.0674	4.03276e-07	1.386e-05	TRUE	TRUE
SRR898205	PRJNA208369		114.804	-113.509	5.066	4.0626e-07	1.386e-05	TRUE	TRUE
SRR897161	PRJNA208369	brain	167.187	-213.147	5.06457	4.09316e-07	1.386e-05	TRUE	TRUE
SRR897893	PRJNA208369	brain	187.022	-203.316	5.06429	4.09926e-07	1.386e-05	TRUE	TRUE
SRR1424685	PRJNA253002	brain	220.731	-204.416	5.06353	4.11554e-07	1.386e-05	TRUE	TRUE
SRR898018	PRJNA208369		235.752	-126.419	5.06322	4.12237e-07	1.386e-05	TRUE	TRUE
SRR896752	PRJNA208369	brain	189.26	-236.077	5.06284	4.1306e-07	1.386e-05	TRUE	TRUE
SRR898002	PRJNA208369		237.931	-126.528	5.0628	4.1314e-07	1.386e-05	TRUE	TRUE
SRR898023	PRJNA208369		235.147	-126.383	5.06214	4.14566e-07	1.386e-05	TRUE	TRUE
SRR1057993	PRJNA223168		195.322	-63.8538	5.06089	4.17315e-07	1.386e-05	TRUE	TRUE
SRR3353299	PRJNA317919	breast	-1.6472	-138.998	5.05994	4.19382e-07	1.386e-05	TRUE	TRUE
SRR897896	PRJNA208369	brain	187.404	-203.633	5.05714	4.25599e-07	1.386e-05	TRUE	TRUE
SRR897999	PRJNA208369		237.528	-126.203	5.05563	4.2898e-07	1.386e-05	TRUE	TRUE
SRR898167	PRJNA208369	brain	196.628	-215.72	5.05495	4.30498e-07	1.386e-05	TRUE	TRUE
SRR897666	PRJNA208369	Mix of UHRR and HBRR	214.323	-122.378	5.05485	4.30721e-07	1.386e-05	TRUE	TRUE
SRR898416	PRJNA208369		112.124	-104.903	5.05413	4.32367e-07	1.386e-05	TRUE	TRUE
SRR898232	PRJNA208369		245.077	-141.017	5.05327	4.3431e-07	1.386e-05	TRUE	TRUE
SRR896879	PRJNA208369		93.1498	-103.121	5.053	4.34926e-07	1.386e-05	TRUE	TRUE
SRR897703	PRJNA208369	Mix of UHRR and HBRR	142.332	-177.161	5.05137	4.38651e-07	1.386e-05	TRUE	TRUE
SRR898356	PRJNA208369	brain	192.23	-208.925	5.04982	4.42223e-07	1.386e-05	TRUE	TRUE
SRR897678	PRJNA208369	Mix of UHRR and HBRR	214.797	-122.473	5.0489	4.44369e-07	1.386e-05	TRUE	TRUE
SRR1560167	PRJNA259642	muscle	73.311	-256.328	5.04773	4.47081e-07	1.386e-05	TRUE	TRUE
SRR898236	PRJNA208369		244.502	-140.391	5.04648	4.50013e-07	1.386e-05	TRUE	TRUE
SRR897557	PRJNA208369	brain	172.327	-222.274	5.04516	4.53145e-07	1.386e-05	TRUE	TRUE
SRR1951705	PRJNA280230	blood	-238.903	-196.769	5.04437	4.55022e-07	1.386e-05	TRUE	TRUE
SRR897978	PRJNA208369		122.464	-88.4003	5.04408	4.55713e-07	1.386e-05	TRUE	TRUE
SRR897881	PRJNA208369	brain	188.541	-200.182	5.04352	4.57034e-07	1.386e-05	TRUE	TRUE
SRR897899	PRJNA208369	brain	186.374	-204.02	5.04333	4.57502e-07	1.386e-05	TRUE	TRUE
SRR066472	PRJNA133719		26.103	-33.4026	5.04281	4.58741e-07	1.386e-05	TRUE	TRUE
SRR897663	PRJNA208369	Mix of UHRR and HBRR	215.619	-121.952	5.04214	4.60347e-07	1.386e-05	TRUE	TRUE
SRR897952	PRJNA208369		130.192	-91.5327	5.04104	4.63001e-07	1.386e-05	TRUE	TRUE
SRR897934	PRJNA208369		120.681	-92.992	5.04037	4.64634e-07	1.386e-05	TRUE	TRUE
SRR934839	PRJNA212047	brain	177.377	-133.413	5.04002	4.65483e-07	1.386e-05	TRUE	TRUE
SRR945221	PRJNA213747	brain	214.476	-204.319	5.0369	4.73129e-07	1.386e-05	TRUE	TRUE
DRR006379	PRJDB2573		-247.977	-172.183	5.03622	4.74806e-07	1.386e-05	TRUE	TRUE
SRR897498	PRJNA208369	brain	177.568	-199.015	5.03591	4.75575e-07	1.386e-05	TRUE	TRUE
SRR1216025	PRJNA208369	brain	202.611	-225.061	5.03498	4.7789e-07	1.386e-05	TRUE	TRUE
SRR3306824	PRJNA316625	brain	213.139	-201.145	5.03498	4.77902e-07	1.386e-05	TRUE	TRUE
SRR897343	PRJNA208369	Mix of UHRR and HBRR	214.216	-120.23	5.03483	4.78283e-07	1.386e-05	TRUE	TRUE
SRR1216047	PRJNA208369	brain	202.687	-225.742	5.03433	4.7952e-07	1.386e-05	TRUE	TRUE
SRR3353310	PRJNA317919	breast	-1.14609	-137.539	5.03263	4.83799e-07	1.386e-05	TRUE	TRUE
SRR897172	PRJNA208369	brain	165.513	-212.75	5.03132	4.87126e-07	1.386e-05	TRUE	TRUE
SRR542398	PRJNA172761	breast	-7.35808	-140.144	5.03109	4.87693e-07	1.386e-05	TRUE	TRUE
SRR898342	PRJNA208369	brain	189.187	-209.457	5.03084	4.88332e-07	1.386e-05	TRUE	TRUE
SRR3353282	PRJNA317919	breast	1.0698	-142.898	5.03053	4.89132e-07	1.386e-05	TRUE	TRUE
SRR897870	PRJNA208369	brain	187.776	-199.286	5.03047	4.89285e-07	1.386e-05	TRUE	TRUE
SRR2015784	PRJNA283498	brain	201.593	-199.138	5.0297	4.91257e-07	1.386e-05	TRUE	TRUE
SRR1521415	PRJNA255754	brain	173.976	-137.459	5.02945	4.91893e-07	1.386e-05	TRUE	TRUE
SRR898384	PRJNA208369		112.116	-102.17	5.02875	4.93677e-07	1.386e-05	TRUE	TRUE
SRR897289	PRJNA208369	Mix of UHRR and HBRR	185.813	-99.5456	5.02852	4.94268e-07	1.386e-05	TRUE	TRUE
SRR897306	PRJNA208369	Mix of UHRR and HBRR	184.425	-97.5616	5.02772	4.9634e-07	1.386e-05	TRUE	TRUE
SRR898360	PRJNA208369	brain	191.558	-208.961	5.02758	4.96697e-07	1.386e-05	TRUE	TRUE
SRR898031	PRJNA208369		235.869	-129.195	5.02695	4.98335e-07	1.386e-05	TRUE	TRUE
SRR897658	PRJNA208369	Mix of UHRR and HBRR	214.851	-124.832	5.02658	4.99314e-07	1.386e-05	TRUE	TRUE
SRR1424702	PRJNA253002	brain	221.008	-207.393	5.02614	5.00452e-07	1.386e-05	TRUE	TRUE
SRR1216088	PRJNA208369		10.2038	-375.16	5.02612	5.00499e-07	1.386e-05	TRUE	TRUE
SRR898169	PRJNA208369	brain	197.053	-214.723	5.0255	5.02124e-07	1.98939e-05	TRUE	TRUE
SRR897926	PRJNA208369		121.319	-92.3938	5.0247	5.04231e-07	1.98939e-05	TRUE	TRUE
DRR001639	PRJDA74549		209.992	-215.823	5.02362	5.07059e-07	1.98939e-05	TRUE	TRUE
SRR3141991	PRJNA310727	brain	180.044	-136.224	5.02286	5.09065e-07	1.98939e-05	TRUE	TRUE
SRR898214	PRJNA208369		244.695	-140.539	5.02216	5.10939e-07	1.98939e-05	TRUE	TRUE
SRR898383	PRJNA208369		111.586	-101.955	5.0218	5.11898e-07	1.98939e-05	TRUE	TRUE
SRR896747	PRJNA208369	brain	189.404	-235.136	5.0203	5.15913e-07	1.98939e-05	TRUE	TRUE
SRR1216075	PRJNA208369		109.673	-147.03	5.02	5.16728e-07	1.98939e-05	TRUE	TRUE
SRR897133	PRJNA208369	brain	168.259	-211.307	5.01702	5.24801e-07	1.98939e-05	TRUE	TRUE
SRR898352	PRJNA208369	brain	191.489	-208.247	5.01688	5.25176e-07	1.98939e-05	TRUE	TRUE
SRR898230	PRJNA208369		244.282	-139.785	5.01671	5.25625e-07	1.98939e-05	TRUE	TRUE
SRR897126	PRJNA208369	brain	168.491	-211.698	5.0148	5.30875e-07	1.98939e-05	TRUE	TRUE
SRR1768901	PRJNA273359	melanoma	62.659	17.7276	5.01447	5.31809e-07	1.98939e-05	TRUE	TRUE
SRR350279	PRJNA147251	imr90	100.164	58.6631	5.01376	5.3377e-07	1.98939e-05	TRUE	TRUE
SRR897921	PRJNA208369		121.687	-91.6253	5.01321	5.35305e-07	1.98939e-05	TRUE	TRUE
SRR1216093	PRJNA208369		9.3951	-375.218	5.01255	5.37141e-07	1.98939e-05	TRUE	TRUE
SRR897180	PRJNA208369	brain	166.157	-213.516	5.01067	5.42407e-07	1.98939e-05	TRUE	TRUE
SRR897313	PRJNA208369	Mix of UHRR and HBRR	184.206	-97.5293	5.00993	5.44494e-07	1.98939e-05	TRUE	TRUE
SRR934924	PRJNA212047	brain	180.2	-142.219	5.00918	5.46628e-07	1.98939e-05	TRUE	TRUE
SRR950079	PRJNA214799	brain	179.275	-209.652	5.00905	5.46982e-07	1.98939e-05	TRUE	TRUE
SRR898224	PRJNA208369		244.096	-139.612	5.00887	5.47514e-07	1.98939e-05	TRUE	TRUE
SRR934727	PRJNA212047	brain	185.902	-145.581	5.00799	5.50027e-07	1.98939e-05	TRUE	TRUE
SRR066475	PRJNA133719		26.352	-34.0026	5.00785	5.50412e-07	1.98939e-05	TRUE	TRUE
SRR1424673	PRJNA253002	brain	220.993	-205.52	5.0073	5.52001e-07	1.98939e-05	TRUE	TRUE
SRR897251	PRJNA208369		150.063	-76.9489	5.00673	5.53629e-07	1.98939e-05	TRUE	TRUE
SRR897891	PRJNA208369	brain	186.233	-203.79	5.00576	5.56416e-07	1.98939e-05	TRUE	TRUE
SRR1747148	PRJNA271929	brain	207.214	-203.916	5.00569	5.5662e-07	1.98939e-05	TRUE	TRUE
SRR898326	PRJNA208369	brain	187.696	-212.143	5.00458	5.59833e-07	1.98939e-05	TRUE	TRUE
SRR898045	PRJNA208369		236.078	-128.699	5.00438	5.60412e-07	1.98939e-05	TRUE	TRUE
SRR898013	PRJNA208369		237.492	-126.268	5.00403	5.61429e-07	1.98939e-05	TRUE	TRUE
SRR897499	PRJNA208369	brain	178.186	-199.465	5.00324	5.63758e-07	1.98939e-05	TRUE	TRUE
SRR897506	PRJNA208369	brain	175.718	-199.141	5.00288	5.64808e-07	1.98939e-05	TRUE	TRUE
SRR896800	PRJNA208369	brain	183.666	-228.942	5.00285	5.6488e-07	1.98939e-05	TRUE	TRUE
SRR1656584	PRJNA267697	blood	-238.8	-196.198	5.00261	5.65591e-07	1.98939e-05	TRUE	TRUE
SRR934908	PRJNA212047	brain	171.938	-134.148	5.00232	5.6643e-07	1.98939e-05	TRUE	TRUE
SRR897633	PRJNA208369		113.998	-78.9128	5.00085	5.70787e-07	1.98939e-05	TRUE	TRUE
SRR3306834	PRJNA316625	brain	213.169	-201.296	5.00062	5.71462e-07	1.98939e-05	TRUE	TRUE
SRR1747210	PRJNA271929	brain	202.871	-200.094	5.00054	5.71707e-07	1.98939e-05	TRUE	TRUE
SRR897164	PRJNA208369	brain	167.726	-213.595	5.00042	5.72042e-07	1.98939e-05	TRUE	TRUE
SRR897627	PRJNA208369		119.735	-87.8347	4.99921	5.75645e-07	1.98939e-05	TRUE	TRUE
SRR897916	PRJNA208369	brain	186.887	-203.234	4.99864	5.77362e-07	1.98939e-05	TRUE	TRUE
SRR898189	PRJNA208369		114.733	-113.544	4.9986	5.77467e-07	1.98939e-05	TRUE	TRUE
SRR934765	PRJNA212047	brain	187.304	-139.975	4.998	5.79277e-07	1.98939e-05	TRUE	TRUE
SRR897864	PRJNA208369	brain	187.357	-199.356	4.99778	5.79929e-07	1.98939e-05	TRUE	TRUE
SRR897924	PRJNA208369		120.813	-92.1612	4.99699	5.82322e-07	1.98939e-05	TRUE	TRUE
SRR897907	PRJNA208369	brain	187.266	-204.017	4.9968	5.82895e-07	1.98939e-05	TRUE	TRUE
SRR968077	PRJNA218059		9.63161	-122.944	4.99612	5.8495e-07	1.98939e-05	TRUE	TRUE
SRR897254	PRJNA208369		150.12	-77.0875	4.99599	5.85348e-07	1.98939e-05	TRUE	TRUE
ERR832540	PRJEB8949		-236.696	-185.457	4.99449	5.89916e-07	1.98939e-05	TRUE	TRUE
SRR3353298	PRJNA317919	breast	-2.90313	-139.257	4.99394	5.91613e-07	1.98939e-05	TRUE	TRUE
SRR897337	PRJNA208369	Mix of UHRR and HBRR	214.361	-120.215	4.99343	5.93177e-07	1.98939e-05	TRUE	TRUE
SRR1216035	PRJNA208369	brain	202.41	-226.33	4.99321	5.93845e-07	2.62812e-05	TRUE	TRUE
SRR1216074	PRJNA208369		108.782	-146.878	4.9926	5.95718e-07	2.62812e-05	TRUE	TRUE
SRR898325	PRJNA208369	brain	188.847	-212.858	4.99195	5.97733e-07	2.62812e-05	TRUE	TRUE
SRR896953	PRJNA208369		138.168	-176.971	4.99008	6.03545e-07	2.62812e-05	TRUE	TRUE
SRR1424690	PRJNA253002	brain	222.933	-206.465	4.98983	6.04325e-07	2.62812e-05	TRUE	TRUE
SRR921943	PRJNA208503	brain	209.964	-193.673	4.98871	6.07847e-07	2.62812e-05	TRUE	TRUE
SRR1424660	PRJNA253002	brain	221.704	-206.649	4.98844	6.08694e-07	2.62812e-05	TRUE	TRUE
SRR896784	PRJNA208369	brain	184.467	-231.058	4.9867	6.14209e-07	2.85878e-05	TRUE	TRUE
SRR897514	PRJNA208369	brain	175.3	-199.26	4.98635	6.15301e-07	2.85878e-05	TRUE	TRUE
SRR037210	PRJNA125337		198.192	-29.8486	4.98517	6.19072e-07	2.85878e-05	TRUE	TRUE
SRR1656530	PRJNA267697	blood	-238.019	-199.048	4.98374	6.23653e-07	2.85878e-05	TRUE	TRUE
SRR3306827	PRJNA316625	brain	213.675	-202.128	4.98357	6.24233e-07	2.85878e-05	TRUE	TRUE
SRR934799	PRJNA212047	brain	186.567	-141.981	4.98323	6.25326e-07	2.85878e-05	TRUE	TRUE
SRR898166	PRJNA208369	brain	195.394	-214.673	4.9818	6.29956e-07	2.85878e-05	TRUE	TRUE
SRR1927060	PRJNA279249	brain	208.928	-190.951	4.98155	6.30783e-07	2.85878e-05	TRUE	TRUE
SRR898161	PRJNA208369	brain	195.281	-213.876	4.98018	6.35265e-07	2.85878e-05	TRUE	TRUE
SRR898170	PRJNA208369	brain	196.391	-213.911	4.9797	6.36845e-07	2.85878e-05	TRUE	TRUE
SRR898187	PRJNA208369		114.364	-114.05	4.97956	6.37304e-07	2.85878e-05	TRUE	TRUE
SRR897543	PRJNA208369	brain	178.356	-200.754	4.97947	6.37574e-07	2.85878e-05	TRUE	TRUE
SRR1424706	PRJNA253002	brain	221.074	-206.227	4.9794	6.37813e-07	2.85878e-05	TRUE	TRUE
SRR1146251	PRJNA236547	skin	47.2494	-84.7875	4.97863	6.40365e-07	2.85878e-05	TRUE	TRUE
SRR897871	PRJNA208369	brain	187.745	-200.258	4.97776	6.43252e-07	2.85878e-05	TRUE	TRUE
SRR897872	PRJNA208369	brain	188.178	-200.992	4.9754	6.51135e-07	2.85878e-05	TRUE	TRUE
SRR898304	PRJNA208369	brain	188.895	-212.18	4.97515	6.51964e-07	2.85878e-05	TRUE	TRUE
SRR897124	PRJNA208369	brain	169.009	-211.707	4.97491	6.52787e-07	2.85878e-05	TRUE	TRUE
SRR1201252	PRJNA242346		28.9173	-118.371	4.97476	6.53279e-07	2.85878e-05	TRUE	TRUE
SRR897875	PRJNA208369	brain	187.25	-200.657	4.97452	6.54102e-07	2.85878e-05	TRUE	TRUE
SRR896827	PRJNA208369		88.9832	-106.101	4.97415	6.55354e-07	2.85878e-05	TRUE	TRUE
SRR896813	PRJNA208369	brain	175.131	-220.874	4.97327	6.58326e-07	2.85878e-05	TRUE	TRUE
SRR897575	PRJNA208369		127.533	-74.7017	4.97257	6.60718e-07	2.85878e-05	TRUE	TRUE
SRR1313181	PRJNA251383	breast	1.46243	-172.903	4.97234	6.61487e-07	2.85878e-05	TRUE	TRUE
SRR897507	PRJNA208369	brain	176.845	-198.092	4.97212	6.62252e-07	2.85878e-05	TRUE	TRUE
SRR1216050	PRJNA208369	brain	202.059	-226.465	4.97147	6.64478e-07	2.85878e-05	TRUE	TRUE
SRR896965	PRJNA208369		137.791	-177.376	4.97071	6.67096e-07	2.85878e-05	TRUE	TRUE
SRR897646	PRJNA208369		113.595	-79.3971	4.96977	6.70338e-07	2.85878e-05	TRUE	TRUE
SRR1521373	PRJNA255754	brain	208.478	-206.053	4.96964	6.70772e-07	2.85878e-05	TRUE	TRUE
SRR934780	PRJNA212047	brain	183.088	-137.402	4.96823	6.75681e-07	2.85878e-05	TRUE	TRUE
SRR934849	PRJNA212047	brain	186.975	-145.894	4.96803	6.76362e-07	2.85878e-05	TRUE	TRUE
SRR2015779	PRJNA283498	brain	200.666	-199.066	4.96781	6.77121e-07	2.85878e-05	TRUE	TRUE
SRR897880	PRJNA208369	brain	188.092	-200.587	4.96543	6.85478e-07	2.85878e-05	TRUE	TRUE
SRR1004304	PRJNA222268	brain	218.166	-208.818	4.96516	6.86442e-07	2.85878e-05	TRUE	TRUE
SRR896851	PRJNA208369		90.8811	-105.942	4.96475	6.87899e-07	2.85878e-05	TRUE	TRUE
SRR896791	PRJNA208369	brain	183.848	-229.259	4.96434	6.89337e-07	2.85878e-05	TRUE	TRUE
SRR896958	PRJNA208369		138.016	-177.618	4.96363	6.91872e-07	2.85878e-05	TRUE	TRUE
SRR1424691	PRJNA253002	brain	222.375	-206.254	4.96345	6.92523e-07	2.85878e-05	TRUE	TRUE
SRR903291	PRJNA208732	brain	245.702	-160.722	4.963	6.94118e-07	2.85878e-05	TRUE	TRUE
SRR898220	PRJNA208369		244.401	-138.928	4.96189	6.98107e-07	2.85878e-05	TRUE	TRUE
SRR921942	PRJNA208503	brain	210.034	-193.592	4.96148	6.99583e-07	2.85878e-05	TRUE	TRUE
SRR934735	PRJNA212047	brain	185.734	-145.937	4.96144	6.99713e-07	2.85878e-05	TRUE	TRUE
SRR896836	PRJNA208369		90.307	-106.578	4.95979	7.05707e-07	2.85878e-05	TRUE	TRUE
SRR897239	PRJNA208369		145.853	-84.4308	4.958	7.12214e-07	2.85878e-05	TRUE	TRUE
SRR1130143	PRJNA235930	brain	223.617	-219.273	4.95768	7.13412e-07	2.85878e-05	TRUE	TRUE
SRR896786	PRJNA208369	brain	185.327	-230.653	4.95712	7.15473e-07	2.85878e-05	TRUE	TRUE
SRR897624	PRJNA208369		119.584	-86.6703	4.95684	7.16488e-07	2.85878e-05	TRUE	TRUE
SRR898173	PRJNA208369	brain	196.113	-215.649	4.95589	7.20014e-07	2.85878e-05	TRUE	TRUE
SRR897248	PRJNA208369		149.911	-76.7934	4.95523	7.22434e-07	2.85878e-05	TRUE	TRUE
SRR898438	PRJNA208369		228.795	-135.272	4.95431	7.25887e-07	2.85878e-05	TRUE	TRUE
SRR898396	PRJNA208369		112.475	-102.274	4.95369	7.28195e-07	2.85878e-05	TRUE	TRUE
SRR898362	PRJNA208369	brain	191.444	-208.478	4.95133	7.37096e-07	2.85878e-05	TRUE	TRUE
SRR898310	PRJNA208369	brain	188.467	-211.725	4.95101	7.3831e-07	2.85878e-05	TRUE	TRUE
SRR897242	PRJNA208369		149.867	-76.6374	4.95038	7.40686e-07	2.85878e-05	TRUE	TRUE
SRR1747196	PRJNA271929	brain	203.603	-199.09	4.95013	7.4165e-07	2.85878e-05	TRUE	TRUE
SRR3353276	PRJNA317919	breast	1.03303	-142.105	4.94919	7.45226e-07	2.85878e-05	TRUE	TRUE
SRR1146184	PRJNA236547	skin	42.7887	-86.7027	4.94912	7.45487e-07	2.85878e-05	TRUE	TRUE
SRR896787	PRJNA208369	brain	184.722	-230.165	4.94778	7.50643e-07	2.85878e-05	TRUE	TRUE
SRR897865	PRJNA208369	brain	188.179	-199.609	4.94771	7.50914e-07	2.85878e-05	TRUE	TRUE
SRR3353296	PRJNA317919	breast	-2.13893	-138.842	4.94587	7.5804e-07	2.85878e-05	TRUE	TRUE
SRR898203	PRJNA208369		114.169	-114.392	4.94582	7.58245e-07	2.85878e-05	TRUE	TRUE
SRR897681	PRJNA208369	Mix of UHRR and HBRR	230.641	-125.506	4.9458	7.58332e-07	2.85878e-05	TRUE	TRUE
SRR3306825	PRJNA316625	brain	208.886	-202.95	4.94503	7.61316e-07	2.85878e-05	TRUE	TRUE
SRR897309	PRJNA208369	Mix of UHRR and HBRR	183.815	-97.323	4.94495	7.61626e-07	2.85878e-05	TRUE	TRUE
SRR898303	PRJNA208369	brain	189.519	-211.963	4.94463	7.62899e-07	2.85878e-05	TRUE	TRUE
SRR897996	PRJNA208369		224.867	-130.337	4.94457	7.63111e-07	2.85878e-05	TRUE	TRUE
SRR898197	PRJNA208369		114.447	-113.992	4.94452	7.63311e-07	2.85878e-05	TRUE	TRUE
SRR2015780	PRJNA283498	brain	201.115	-198.589	4.94442	7.6371e-07	2.85878e-05	TRUE	TRUE
SRR898159	PRJNA208369	brain	196.552	-214.35	4.9442	7.64573e-07	2.85878e-05	TRUE	TRUE
SRR1747211	PRJNA271929	brain	202.994	-198.727	4.94394	7.65602e-07	2.85878e-05	TRUE	TRUE
SRR3141999	PRJNA310727	brain	204.662	-197.107	4.94348	7.67411e-07	2.85878e-05	TRUE	TRUE
SRR898463	PRJNA208369		239.697	-131.621	4.94285	7.6987e-07	2.85878e-05	TRUE	TRUE
SRR896744	PRJNA208369	brain	189.061	-235.929	4.94213	7.7273e-07	2.85878e-05	TRUE	TRUE
ERR266340	PRJEB1195		193.159	-39.2853	4.94205	7.73044e-07	2.85878e-05	TRUE	TRUE
SRR897305	PRJNA208369	Mix of UHRR and HBRR	183.99	-96.8473	4.94144	7.75471e-07	2.85878e-05	TRUE	TRUE
SRR897231	PRJNA208369		146.292	-84.3451	4.94126	7.76198e-07	2.85878e-05	TRUE	TRUE
SRR1554562	PRJNA245228		216.462	-199.658	4.94083	7.77922e-07	2.85878e-05	TRUE	TRUE
SRR1216087	PRJNA208369		10.2662	-375.206	4.94039	7.79677e-07	2.85878e-05	TRUE	TRUE
SRR1067951	PRJNA232850		134.213	41.4021	4.93865	7.86671e-07	2.85878e-05	TRUE	TRUE
SRR1377224	PRJNA252429	muscle	69.5577	-256.042	4.93623	7.96478e-07	2.85878e-05	TRUE	TRUE
SRR898347	PRJNA208369	brain	189.103	-208.929	4.93426	8.04562e-07	2.85878e-05	TRUE	TRUE
SRR3141987	PRJNA310727	brain	180.48	-138.648	4.93376	8.06633e-07	2.85878e-05	TRUE	TRUE
SRR1004294	PRJNA222268	brain	217.283	-209.88	4.93372	8.06777e-07	2.85878e-05	TRUE	TRUE
SRR897245	PRJNA208369		149.535	-77.4337	4.93273	8.10894e-07	2.85878e-05	TRUE	TRUE
SRR1927032	PRJNA279249	brain	206.782	-190.553	4.93132	8.16771e-07	2.85878e-05	TRUE	TRUE
SRR898324	PRJNA208369	brain	187.659	-212.76	4.9313	8.16835e-07	2.85878e-05	TRUE	TRUE
SRR898309	PRJNA208369	brain	188.834	-211.308	4.93119	8.17313e-07	2.85878e-05	TRUE	TRUE
SRR1424698	PRJNA253002	brain	220.516	-206.429	4.93116	8.17436e-07	2.85878e-05	TRUE	TRUE
SRR897517	PRJNA208369	brain	176.963	-198.93	4.9311	8.17681e-07	2.85878e-05	TRUE	TRUE
SRR897166	PRJNA208369	brain	167.384	-214.128	4.93066	8.1953e-07	2.85878e-05	TRUE	TRUE
SRR897585	PRJNA208369		117.957	-84.0016	4.92998	8.2237e-07	2.85878e-05	TRUE	TRUE
SRR897545	PRJNA208369	brain	177.833	-200.953	4.92995	8.22508e-07	2.85878e-05	TRUE	TRUE
SRR448091	PRJNA156781	heart	80.8871	-388.659	4.9299	8.22699e-07	2.85878e-05	TRUE	TRUE
SRR896799	PRJNA208369	brain	183.838	-228.55	4.92938	8.24892e-07	2.85878e-05	TRUE	TRUE
SRR897671	PRJNA208369	Mix of UHRR and HBRR	215.157	-121.831	4.92878	8.27464e-07	2.85878e-05	TRUE	TRUE
SRR950085	PRJNA214799	brain	179.617	-209.243	4.92867	8.27894e-07	2.85878e-05	TRUE	TRUE
SRR786783	PRJNA34535		180.989	-203.507	4.92857	8.28341e-07	2.85878e-05	TRUE	TRUE
SRR1130927	PRJNA235930	brain	223.657	-218.225	4.92815	8.30121e-07	2.85878e-05	TRUE	TRUE
SRR896867	PRJNA208369		99.9247	-98.7081	4.92782	8.31536e-07	2.85878e-05	TRUE	TRUE
SRR898009	PRJNA208369		238.108	-125.955	4.92716	8.3435e-07	2.85878e-05	TRUE	TRUE
SRR1182070	PRJNA237340	liver	-59.0043	-235.294	4.92504	8.43431e-07	2.85878e-05	TRUE	TRUE
SRR1146197	PRJNA236547	skin	44.013	-86.4221	4.92466	8.4508e-07	2.85878e-05	TRUE	TRUE
SRR786617	PRJNA193342	brain	215.192	-205.582	4.92374	8.49055e-07	2.85878e-05	TRUE	TRUE
SRR896819	PRJNA208369	brain	175.452	-220.595	4.92295	8.52505e-07	2.85878e-05	TRUE	TRUE
SRR898037	PRJNA208369		236.352	-128.838	4.92294	8.52538e-07	2.85878e-05	TRUE	TRUE
SRR1424686	PRJNA253002	brain	221.402	-208.34	4.92264	8.53848e-07	2.85878e-05	TRUE	TRUE
SRR896883	PRJNA208369		92.7304	-103.401	4.92219	8.55802e-07	2.85878e-05	TRUE	TRUE
SRR897297	PRJNA208369	Mix of UHRR and HBRR	185.755	-100.228	4.9219	8.57074e-07	2.85878e-05	TRUE	TRUE
SRR3353311	PRJNA317919	breast	-1.20704	-137.797	4.92176	8.57684e-07	2.85878e-05	TRUE	TRUE
SRR897722	PRJNA208369	Mix of UHRR and HBRR	211.262	-117.301	4.92136	8.59453e-07	2.85878e-05	TRUE	TRUE
SRR1216059	PRJNA208369		109.039	-147.554	4.92123	8.60018e-07	2.85878e-05	TRUE	TRUE
SRR3353287	PRJNA317919	breast	-0.468498	-137.728	4.92084	8.6173e-07	2.85878e-05	TRUE	TRUE
SRR897189	PRJNA208369	brain	174.379	-220.952	4.92074	8.62197e-07	2.85878e-05	TRUE	TRUE
SRR1132110	PRJNA235930	brain	224.563	-219.091	4.92056	8.62988e-07	2.85878e-05	TRUE	TRUE
SRR897877	PRJNA208369	brain	187.377	-200.26	4.91856	8.71815e-07	2.85878e-05	TRUE	TRUE
SRR898457	PRJNA208369		240.83	-127.3	4.91842	8.72449e-07	2.85878e-05	TRUE	TRUE
SRR1521421	PRJNA255754	brain	176.844	-139.312	4.91793	8.74632e-07	2.85878e-05	TRUE	TRUE
SRR896790	PRJNA208369	brain	185.689	-230.419	4.91682	8.79606e-07	2.85878e-05	TRUE	TRUE
SRR1747165	PRJNA271929	brain	208.886	-203.459	4.91609	8.82915e-07	2.85878e-05	TRUE	TRUE
SRR896860	PRJNA208369		100.52	-99.0009	4.91606	8.83016e-07	2.85878e-05	TRUE	TRUE
SRR1146181	PRJNA236547	skin	44.6111	-87.2998	4.91543	8.85877e-07	2.85878e-05	TRUE	TRUE
SRR897279	PRJNA208369	Mix of UHRR and HBRR	185.835	-102.331	4.9146	8.89644e-07	2.85878e-05	TRUE	TRUE
SRR897523	PRJNA208369	brain	179.343	-198.234	4.9146	8.89658e-07	2.85878e-05	TRUE	TRUE
SRR934819	PRJNA212047	brain	185.225	-143.584	4.91438	8.90624e-07	2.85878e-05	TRUE	TRUE
ERR1102003	PRJEB11541	hek293	48.1222	63.1868	4.91409	8.91969e-07	2.85878e-05	TRUE	TRUE
SRR898344	PRJNA208369	brain	188.85	-209.15	4.91394	8.92646e-07	2.85878e-05	TRUE	TRUE
SRR897132	PRJNA208369	brain	168.931	-212.085	4.91365	8.93973e-07	2.85878e-05	TRUE	TRUE
SRR898337	PRJNA208369	brain	189.04	-208.3	4.91339	8.95132e-07	2.85878e-05	TRUE	TRUE
SRR1521442	PRJNA255754	brain	216.229	-206.117	4.91305	8.96701e-07	2.85878e-05	TRUE	TRUE
SRR897859	PRJNA208369	brain	187.225	-199.623	4.91241	8.9965e-07	2.85878e-05	TRUE	TRUE
SRR897675	PRJNA208369	Mix of UHRR and HBRR	214.922	-122.38	4.91139	9.04323e-07	2.85878e-05	TRUE	TRUE
SRR897145	PRJNA208369	brain	165.649	-214.117	4.91123	9.05053e-07	2.85878e-05	TRUE	TRUE
SRR898447	PRJNA208369		240.302	-127.099	4.91096	9.0632e-07	2.85878e-05	TRUE	TRUE
SRR897196	PRJNA208369	brain	175.408	-220.436	4.9091	9.14946e-07	2.85878e-05	TRUE	TRUE
SRR896775	PRJNA208369	brain	185.325	-229.802	4.90781	9.20999e-07	2.85878e-05	TRUE	TRUE
SRR1216057	PRJNA208369		108.977	-145.826	4.90683	9.25589e-07	2.85878e-05	TRUE	TRUE
SRR896842	PRJNA208369		91.1385	-106.284	4.90663	9.26556e-07	2.85878e-05	TRUE	TRUE
SRR1216069	PRJNA208369		109.528	-147.298	4.90493	9.34627e-07	2.85878e-05	TRUE	TRUE
SRR934944	PRJNA212047	brain	186.317	-142.253	4.90468	9.35818e-07	2.85878e-05	TRUE	TRUE
SRR1521440	PRJNA255754	brain	215.573	-206.292	4.90417	9.38253e-07	2.85878e-05	TRUE	TRUE
SRR1216051	PRJNA208369	brain	201.891	-225.647	4.90372	9.40377e-07	2.85878e-05	TRUE	TRUE
SRR1067977	PRJNA232850		134.192	43.4728	4.9005	9.55912e-07	2.85878e-05	TRUE	TRUE
SRR897344	PRJNA208369	Mix of UHRR and HBRR	215.967	-121.255	4.90038	9.56508e-07	2.85878e-05	TRUE	TRUE
SRR897155	PRJNA208369	brain	167.725	-213.507	4.90016	9.57581e-07	2.85878e-05	TRUE	TRUE
SRR897903	PRJNA208369	brain	187.415	-203.678	4.89986	9.59064e-07	2.85878e-05	TRUE	TRUE
SRR897555	PRJNA208369	brain	172.682	-222.881	4.89904	9.63055e-07	2.85878e-05	TRUE	TRUE
SRR898035	PRJNA208369		236.195	-128.566	4.89792	9.68556e-07	2.85878e-05	TRUE	TRUE
SRR897518	PRJNA208369	brain	176.372	-199.078	4.89653	9.75416e-07	2.85878e-05	TRUE	TRUE
SRR934933	PRJNA212047	brain	184.298	-142.498	4.89618	9.77189e-07	2.85878e-05	TRUE	TRUE
SRR896899	PRJNA208369		109.201	-88.2504	4.8958	9.79061e-07	2.85878e-05	TRUE	TRUE
SRR896783	PRJNA208369	brain	184.741	-229.925	4.89557	9.80237e-07	2.85878e-05	TRUE	TRUE
SRR897184	PRJNA208369	brain	173.948	-221.065	4.89422	9.86973e-07	2.85878e-05	TRUE	TRUE
SRR897165	PRJNA208369	brain	167.581	-213.713	4.89388	9.88682e-07	2.85878e-05	TRUE	TRUE
SRR898354	PRJNA208369	brain	192.208	-208.299	4.89366	9.89755e-07	2.85878e-05	TRUE	TRUE
SRR057656	PRJNA128733	prostate	6.10862	-114.046	4.89331	9.91521e-07	2.85878e-05	TRUE	TRUE
SRR1182076	PRJNA237340	intestine	-41.1122	-156.185	4.89243	9.95964e-07	2.85878e-05	TRUE	TRUE
SRR1004315	PRJNA222268	brain	216.541	-209.53	4.89234	9.96456e-07	2.85878e-05	TRUE	TRUE
SRR897873	PRJNA208369	brain	187.711	-200.436	4.89154	1.00049e-06	3.41103e-05	TRUE	TRUE
SRR897885	PRJNA208369	brain	188.233	-200.048	4.89128	1.0018e-06	3.41103e-05	TRUE	TRUE
SRR897135	PRJNA208369	brain	168.77	-211.517	4.89106	1.00294e-06	3.41103e-05	TRUE	TRUE
SRR2071376	PRJNA245228		215.624	-200.504	4.89098	1.00336e-06	3.41103e-05	TRUE	TRUE
SRR3353293	PRJNA317919	breast	-1.74703	-140.479	4.88944	1.01125e-06	3.41103e-05	TRUE	TRUE
SRR896976	PRJNA208369		223.04	-125.073	4.88872	1.01494e-06	3.41103e-05	TRUE	TRUE
SRR1216031	PRJNA208369	brain	201.835	-226.109	4.88814	1.01793e-06	3.41103e-05	TRUE	TRUE
SRR869302	PRJNA205857	imr90	113.968	64.8409	4.8878	1.01972e-06	3.41103e-05	TRUE	TRUE
SRR897188	PRJNA208369	brain	173.654	-221.616	4.8863	1.02749e-06	3.90625e-05	TRUE	TRUE
SRR897549	PRJNA208369	brain	179.35	-200.002	4.88617	1.02814e-06	3.90625e-05	TRUE	TRUE
SRR896856	PRJNA208369		100.515	-98.5579	4.88609	1.0286e-06	3.90625e-05	TRUE	TRUE
SRR1656477	PRJNA267697	blood	-236.888	-198.642	4.88542	1.03207e-06	3.90625e-05	TRUE	TRUE
SRR2015777	PRJNA283498	brain	203.086	-198.625	4.88504	1.03407e-06	3.90625e-05	TRUE	TRUE
SRR897345	PRJNA208369	Mix of UHRR and HBRR	216.798	-121.625	4.88468	1.03598e-06	3.90625e-05	TRUE	TRUE
SRR1181614	PRJNA239776	non-calcified tricuspid valve	8.24625	-226.298	4.88446	1.03714e-06	3.90625e-05	TRUE	TRUE
SRR897650	PRJNA208369	Mix of UHRR and HBRR	214.661	-124.396	4.88436	1.03766e-06	3.90625e-05	TRUE	TRUE
SRR934867	PRJNA212047	brain	179.061	-136.019	4.884	1.03954e-06	3.90625e-05	TRUE	TRUE
SRR1554545	PRJNA245228		204.941	-200.301	4.88395	1.03982e-06	3.90625e-05	TRUE	TRUE
SRR897906	PRJNA208369	brain	187.236	-204.452	4.88365	1.04142e-06	3.90625e-05	TRUE	TRUE
SRR897550	PRJNA208369	brain	177.774	-199.802	4.88293	1.04521e-06	3.90625e-05	TRUE	TRUE
SRR896817	PRJNA208369	brain	174.891	-220.851	4.88155	1.05254e-06	3.90625e-05	TRUE	TRUE
SRR898327	PRJNA208369	brain	188.548	-212.2	4.88145	1.05307e-06	3.90625e-05	TRUE	TRUE
SRR493946	PRJNA163279	lung	-46.9997	-128.399	4.88077	1.05672e-06	3.90625e-05	TRUE	TRUE
SRR898365	PRJNA208369	brain	191.467	-207.732	4.8803	1.05926e-06	3.90625e-05	TRUE	TRUE
SRR903293	PRJNA208732	brain	245.696	-161.085	4.87977	1.06209e-06	3.90625e-05	TRUE	TRUE
SRR897213	PRJNA208369		145.616	-82.582	4.87896	1.06647e-06	3.90625e-05	TRUE	TRUE
SRR897718	PRJNA208369	Mix of UHRR and HBRR	210.838	-117.68	4.87854	1.06875e-06	3.90625e-05	TRUE	TRUE
SRR2071367	PRJNA245228		208.162	-200.34	4.87695	1.0774e-06	3.90625e-05	TRUE	TRUE
SRR1057968	PRJNA223168		209.084	-195.265	4.87607	1.08222e-06	3.90625e-05	TRUE	TRUE
SRR898336	PRJNA208369	brain	189.153	-209.718	4.87559	1.08482e-06	3.90625e-05	TRUE	TRUE
SRR897689	PRJNA208369	Mix of UHRR and HBRR	230.425	-125.933	4.87459	1.09035e-06	3.90625e-05	TRUE	TRUE
SRR897556	PRJNA208369	brain	172.035	-222.454	4.87419	1.09258e-06	3.90625e-05	TRUE	TRUE
SRR898425	PRJNA208369		112.398	-104.056	4.87226	1.10326e-06	4.41989e-05	TRUE	TRUE
SRR898348	PRJNA208369	brain	189.68	-208.89	4.87137	1.10827e-06	4.41989e-05	TRUE	TRUE
SRR1777880	PRJNA258569	brain	212.263	-204.353	4.87103	1.11017e-06	4.41989e-05	TRUE	TRUE
SRR2040576	PRJNA285021	brain	213.534	-198.774	4.87029	1.11437e-06	4.41989e-05	TRUE	TRUE
SRR896888	PRJNA208369		108.885	-89.2288	4.86899	1.12171e-06	4.41989e-05	TRUE	TRUE
SRR057645	PRJNA128733	prostate	5.72426	-113.449	4.86776	1.12869e-06	4.41989e-05	TRUE	TRUE
SRR934758	PRJNA212047	brain	185.432	-145.171	4.86665	1.13507e-06	4.41989e-05	TRUE	TRUE
SRR896781	PRJNA208369	brain	185.877	-230.776	4.86575	1.14026e-06	4.41989e-05	TRUE	TRUE
SRR898151	PRJNA208369	brain	195.916	-215.603	4.86534	1.14261e-06	4.41989e-05	TRUE	TRUE
SRR896882	PRJNA208369		92.9069	-103.059	4.86427	1.14879e-06	4.41989e-05	TRUE	TRUE
SRR1768903	PRJNA273359	melanoma	62.2318	17.7972	4.86387	1.15115e-06	4.91266e-05	TRUE	TRUE
SRR921939	PRJNA208503	brain	210.114	-193.003	4.86176	1.16345e-06	4.91266e-05	TRUE	TRUE
SRR898041	PRJNA208369		236.455	-129.797	4.86171	1.16375e-06	4.91266e-05	TRUE	TRUE
SRR1698141	PRJNA269685	skin	46.987	-81.9077	4.86005	1.17359e-06	4.91266e-05	TRUE	TRUE
SRR897553	PRJNA208369	brain	172.361	-222.849	4.8597	1.17565e-06	4.91266e-05	TRUE	TRUE
SRR896789	PRJNA208369	brain	184.981	-230.549	4.85912	1.17911e-06	4.91266e-05	TRUE	TRUE
SRR897551	PRJNA208369	brain	172.47	-222.962	4.85848	1.18291e-06	4.91266e-05	TRUE	TRUE
SRR897268	PRJNA208369		113.849	-80.6466	4.85845	1.18309e-06	4.91266e-05	TRUE	TRUE
SRR896878	PRJNA208369		93.2152	-103.747	4.85685	1.1927e-06	4.91266e-05	TRUE	TRUE
SRR1131667	PRJNA235930	brain	225.026	-219.433	4.85664	1.19395e-06	4.91266e-05	TRUE	TRUE
SRR1747201	PRJNA271929	brain	202.357	-199.303	4.85648	1.19491e-06	4.91266e-05	TRUE	TRUE
SRR897721	PRJNA208369	Mix of UHRR and HBRR	211.708	-118.31	4.85532	1.2019e-06	5.42005e-05	TRUE	TRUE
SRR898316	PRJNA208369	brain	188.869	-211.636	4.85494	1.20422e-06	5.42005e-05	TRUE	TRUE
SRR897938	PRJNA208369		127.863	-92.1691	4.8548	1.2051e-06	5.42005e-05	TRUE	TRUE
SRR1057975	PRJNA223168		194.562	-62.442	4.85406	1.2096e-06	5.42005e-05	TRUE	TRUE
SRR934757	PRJNA212047	brain	183.423	-138.65	4.85378	1.21132e-06	5.42005e-05	TRUE	TRUE
SRR897540	PRJNA208369	brain	177.451	-199.709	4.85315	1.21515e-06	5.42005e-05	TRUE	TRUE
SRR896980	PRJNA208369		222.55	-124.434	4.85285	1.21701e-06	5.42005e-05	TRUE	TRUE
SRR1521365	PRJNA255754	brain	212.22	-206.187	4.85218	1.22114e-06	5.42005e-05	TRUE	TRUE
SRR1057960	PRJNA223168		209.602	-194.293	4.85166	1.22433e-06	5.42005e-05	TRUE	TRUE
SRR934729	PRJNA212047	brain	178.608	-138.851	4.8497	1.23647e-06	5.88865e-05	TRUE	TRUE
SRR1424695	PRJNA253002	brain	223.403	-207.016	4.84956	1.23735e-06	5.88865e-05	TRUE	TRUE
SRR934929	PRJNA212047	brain	176.861	-136.987	4.84795	1.24741e-06	5.88865e-05	TRUE	TRUE
SRR896804	PRJNA208369	brain	184.111	-228.632	4.84658	1.25611e-06	5.88865e-05	TRUE	TRUE
SRR786620	PRJNA193342	brain	216.56	-207.365	4.84576	1.26129e-06	5.88865e-05	TRUE	TRUE
SRR897910	PRJNA208369	brain	186.849	-203.659	4.84563	1.2621e-06	5.88865e-05	TRUE	TRUE
SRR3353242	PRJNA317919	breast	-2.79877	-140.189	4.84514	1.26519e-06	5.88865e-05	TRUE	TRUE
SRR392877	PRJNA150409		98.2643	42.781	4.84396	1.27274e-06	5.88865e-05	TRUE	TRUE
SRR898226	PRJNA208369		244.034	-139.926	4.84317	1.27784e-06	5.88865e-05	TRUE	TRUE
SRR897222	PRJNA208369		146.587	-82.3496	4.84305	1.2786e-06	5.88865e-05	TRUE	TRUE
SRR1747192	PRJNA271929	brain	203.934	-199.233	4.84241	1.28272e-06	5.88865e-05	TRUE	TRUE
SRR897593	PRJNA208369		118.45	-84.0677	4.84207	1.28494e-06	5.88865e-05	TRUE	TRUE
SRR896937	PRJNA208369		137.822	-179.209	4.84198	1.28553e-06	5.88865e-05	TRUE	TRUE
SRR898405	PRJNA208369		118.36	-102.878	4.83835	1.30921e-06	6.10998e-05	TRUE	TRUE
SRR1181619	PRJNA239776	non-calcified tricuspid valve	9.09242	-226.127	4.83712	1.31735e-06	6.10998e-05	TRUE	TRUE
SRR1951661	PRJNA280230	blood	-236.976	-198.565	4.83702	1.31798e-06	6.10998e-05	TRUE	TRUE
SRR1971629	PRJNA280990	left ventricle	80.0678	-388.737	4.83668	1.32026e-06	6.10998e-05	TRUE	TRUE
SRR898459	PRJNA208369		240.63	-126.825	4.83545	1.32848e-06	6.10998e-05	TRUE	TRUE
SRR898339	PRJNA208369	brain	189.968	-208.149	4.83505	1.33112e-06	6.10998e-05	TRUE	TRUE
SRR2071373	PRJNA245228		216.389	-199.652	4.83463	1.33392e-06	6.10998e-05	TRUE	TRUE
SRR898390	PRJNA208369		112.061	-102.635	4.83332	1.34274e-06	6.10998e-05	TRUE	TRUE
SRR897531	PRJNA208369	brain	179.315	-198.627	4.83297	1.34514e-06	6.10998e-05	TRUE	TRUE
SRR897495	PRJNA208369	brain	178.716	-199.324	4.83167	1.35395e-06	6.10998e-05	TRUE	TRUE
SRR898333	PRJNA208369	brain	188.839	-212.707	4.83163	1.35419e-06	6.10998e-05	TRUE	TRUE
SRR897939	PRJNA208369		128.363	-91.195	4.83122	1.35701e-06	6.10998e-05	TRUE	TRUE
SRR897502	PRJNA208369	brain	177.82	-199.476	4.8309	1.35915e-06	6.10998e-05	TRUE	TRUE
SRR1696040	PRJNA269573	h1	192.313	-48.7974	4.83068	1.36066e-06	6.10998e-05	TRUE	TRUE
SRR897639	PRJNA208369		113.477	-79.4249	4.83066	1.36084e-06	6.10998e-05	TRUE	TRUE
SRR1747194	PRJNA271929	brain	201.336	-198.88	4.82925	1.37046e-06	6.10998e-05	TRUE	TRUE
SRR945229	PRJNA213747	primary visual cortex	209.031	-207.922	4.82884	1.37328e-06	6.10998e-05	TRUE	TRUE
SRR945222	PRJNA213747	brain	214.299	-206.445	4.82879	1.37364e-06	6.10998e-05	TRUE	TRUE
SRR897969	PRJNA208369		123.319	-88.4202	4.82706	1.38565e-06	6.10998e-05	TRUE	TRUE
SRR786626	PRJNA193342	brain	215.983	-208.266	4.82694	1.38645e-06	6.10998e-05	TRUE	TRUE
SRR1313206	PRJNA251383	reduction mammoplasty - no known cancer	0.189584	-173.772	4.82585	1.39405e-06	6.10998e-05	TRUE	TRUE
SRR2015781	PRJNA283498	brain	201.613	-199.507	4.8249	1.40071e-06	6.10998e-05	TRUE	TRUE
SRR1146168	PRJNA236547	skin	40.5891	-77.6706	4.82385	1.40814e-06	6.10998e-05	TRUE	TRUE
SRR898008	PRJNA208369		237.682	-125.989	4.8238	1.40849e-06	6.10998e-05	TRUE	TRUE
SRR1656562	PRJNA267697	blood	-237.845	-200.318	4.82305	1.41382e-06	6.10998e-05	TRUE	TRUE
SRR1238534	PRJNA244622	hESC (WA-09)	190.208	-36.8021	4.82259	1.41703e-06	6.10998e-05	TRUE	TRUE
SRR638936	PRJNA183894	placenta	3.51999	-122.344	4.82252	1.41756e-06	6.10998e-05	TRUE	TRUE
SRR897603	PRJNA208369		126.482	-75.7436	4.82193	1.42176e-06	6.10998e-05	TRUE	TRUE
SRR897889	PRJNA208369	brain	188.224	-203.961	4.82158	1.42429e-06	6.10998e-05	TRUE	TRUE
SRR066474	PRJNA133719		26.6993	-33.0063	4.82072	1.43038e-06	6.10998e-05	TRUE	TRUE
SRR1216065	PRJNA208369		109.28	-147.586	4.8198	1.43703e-06	6.10998e-05	TRUE	TRUE
SRR945194	PRJNA213747	muscle	74.0496	-264.646	4.8188	1.44424e-06	6.10998e-05	TRUE	TRUE
SRR1747198	PRJNA271929	brain	202.222	-199.775	4.81809	1.4494e-06	6.10998e-05	TRUE	TRUE
SRR934838	PRJNA212047	brain	186.181	-142.173	4.8172	1.45584e-06	6.10998e-05	TRUE	TRUE
SRR1313207	PRJNA251383		2.03811	-170.196	4.81631	1.46237e-06	6.10998e-05	TRUE	TRUE
SRR950083	PRJNA214799	brain	179.385	-209.417	4.81556	1.4679e-06	6.10998e-05	TRUE	TRUE
SRR1696042	PRJNA269573	h1	192.476	-47.7755	4.81494	1.47242e-06	6.10998e-05	TRUE	TRUE
SRR897194	PRJNA208369	brain	174.903	-218.809	4.81484	1.47317e-06	6.10998e-05	TRUE	TRUE
SRR1656514	PRJNA267697	blood	-238.508	-192.584	4.81459	1.47504e-06	6.10998e-05	TRUE	TRUE
SRR1146185	PRJNA236547	skin	45.0985	-87.1845	4.8139	1.48012e-06	6.10998e-05	TRUE	TRUE
SRR1216028	PRJNA208369	brain	202.338	-225.966	4.81327	1.48479e-06	6.10998e-05	TRUE	TRUE
SRR897683	PRJNA208369	Mix of UHRR and HBRR	230.471	-125.474	4.8131	1.48609e-06	6.10998e-05	TRUE	TRUE
SRR897694	PRJNA208369	Mix of UHRR and HBRR	230.616	-125.298	4.813	1.48681e-06	6.10998e-05	TRUE	TRUE
SRR1424663	PRJNA253002	brain	220.754	-205.673	4.81257	1.49003e-06	6.10998e-05	TRUE	TRUE
SRR1216079	PRJNA208369		108.948	-147.216	4.81241	1.49123e-06	6.10998e-05	TRUE	TRUE
SRR896868	PRJNA208369		100.511	-98.4958	4.81097	1.50203e-06	6.10998e-05	TRUE	TRUE
SRR897335	PRJNA208369	Mix of UHRR and HBRR	214.934	-120.504	4.80929	1.51464e-06	6.10998e-05	TRUE	TRUE
SRR945216	PRJNA213747	brain	216.752	-204.971	4.80525	1.54561e-06	6.10998e-05	TRUE	TRUE
SRR897156	PRJNA208369	brain	168.063	-213.555	4.80515	1.54632e-06	6.10998e-05	TRUE	TRUE
SRR897509	PRJNA208369	brain	177.218	-198.394	4.80492	1.54817e-06	6.10998e-05	TRUE	TRUE
SRR309134	PRJNA143369	brain	201.794	-203.496	4.8048	1.54903e-06	6.10998e-05	TRUE	TRUE
SRR1146194	PRJNA236547	skin	44.7221	-88.2059	4.80436	1.5525e-06	6.10998e-05	TRUE	TRUE
SRR897326	PRJNA208369	Mix of UHRR and HBRR	187.357	-104.171	4.80327	1.56098e-06	6.10998e-05	TRUE	TRUE
SRR393012	SRP010041		-41.9086	-129.687	4.80262	1.56603e-06	6.10998e-05	TRUE	TRUE
ERR668354	PRJEB7674	brain	217.51	-203.864	4.80205	1.5705e-06	6.10998e-05	TRUE	TRUE
SRR542386	PRJNA172761	breast	-6.30611	-139.64	4.80125	1.57678e-06	6.10998e-05	TRUE	TRUE
SRR897927	PRJNA208369		121.692	-92.0432	4.80093	1.57934e-06	6.10998e-05	TRUE	TRUE
SRR1004316	PRJNA222268	brain	216.653	-209.262	4.80019	1.58517e-06	6.10998e-05	TRUE	TRUE
SRR3141978	PRJNA310727	brain	190.776	-169.416	4.79983	1.588e-06	6.10998e-05	FALSE	TRUE
SRR897892	PRJNA208369	brain	186.48	-204.474	4.7993	1.59219e-06	6.10998e-05	FALSE	TRUE
SRR1216077	PRJNA208369		109.065	-147.347	4.7987	1.59701e-06	6.10998e-05	FALSE	TRUE
SRR897725	PRJNA208369	Mix of UHRR and HBRR	211.485	-118.429	4.7981	1.60179e-06	6.10998e-05	FALSE	TRUE
SRR897661	PRJNA208369	Mix of UHRR and HBRR	215.782	-124.34	4.79796	1.60288e-06	6.10998e-05	FALSE	TRUE
SRR363763	PRJNA148519	skin	36.65	-74.1587	4.79721	1.60894e-06	6.4905e-05	FALSE	TRUE
SRR897914	PRJNA208369	brain	186.825	-204.49	4.79663	1.61356e-06	6.4905e-05	FALSE	TRUE
SRR542378	PRJNA172761	breast	-7.51129	-139.366	4.79615	1.61747e-06	6.4905e-05	FALSE	TRUE
SRR897705	PRJNA208369	Mix of UHRR and HBRR	141.918	-177.445	4.79602	1.61848e-06	6.4905e-05	FALSE	TRUE
SRR896797	PRJNA208369	brain	183.995	-229.419	4.79542	1.62331e-06	6.4905e-05	FALSE	TRUE
SRR3353277	PRJNA317919	breast	1.3831	-142.369	4.79361	1.63809e-06	6.4905e-05	FALSE	TRUE
SRR897179	PRJNA208369	brain	166.368	-213.742	4.79305	1.64262e-06	6.4905e-05	FALSE	TRUE
SRR897925	PRJNA208369		121.088	-91.611	4.79198	1.65145e-06	6.4905e-05	FALSE	TRUE
SRR898313	PRJNA208369	brain	189.061	-210.93	4.79182	1.65275e-06	6.4905e-05	FALSE	TRUE
SRR897234	PRJNA208369		146.268	-83.678	4.7918	1.6529e-06	6.4905e-05	FALSE	TRUE
SRR896939	PRJNA208369		137.246	-178.745	4.79174	1.65338e-06	6.4905e-05	FALSE	TRUE
SRR934825	PRJNA212047	brain	177.266	-135.488	4.79155	1.65497e-06	6.4905e-05	FALSE	TRUE
SRR896777	PRJNA208369	brain	185.284	-230.02	4.79144	1.65588e-06	6.4905e-05	FALSE	TRUE
SRR897534	PRJNA208369	brain	178.604	-197.881	4.79134	1.6567e-06	6.4905e-05	FALSE	TRUE
SRR1131931	PRJNA235930	brain	224.003	-217.871	4.79118	1.658e-06	6.4905e-05	FALSE	TRUE
SRR897565	PRJNA208369	brain	172.697	-222.844	4.7904	1.66451e-06	6.4905e-05	FALSE	TRUE
SRR897621	PRJNA208369		119.386	-87.6194	4.7902	1.66615e-06	6.4905e-05	FALSE	TRUE
SRR306842	PRJNA143627	brain	187.246	-166.036	4.79009	1.66708e-06	6.4905e-05	FALSE	TRUE
SRR3233968	PRJNA315543	brain	186.138	-159.143	4.7893	1.67368e-06	6.4905e-05	FALSE	TRUE
SRR897253	PRJNA208369		150.414	-76.951	4.78872	1.6785e-06	6.4905e-05	FALSE	TRUE
SRR898163	PRJNA208369	brain	195.446	-215.319	4.78776	1.68651e-06	6.4905e-05	FALSE	TRUE
SRR897917	PRJNA208369	brain	187.473	-204.302	4.78731	1.6903e-06	6.4905e-05	FALSE	TRUE
SRR1698172	PRJNA269685	skin	45.4609	-83.9108	4.78656	1.69664e-06	6.4905e-05	FALSE	TRUE
SRR897264	PRJNA208369		113.519	-81.265	4.78604	1.70103e-06	6.4905e-05	FALSE	TRUE
SRR897261	PRJNA208369		114.726	-81.5054	4.78246	1.73166e-06	6.4905e-05	FALSE	TRUE
SRR1424681	PRJNA253002	brain	222.305	-206.475	4.78215	1.73431e-06	6.4905e-05	FALSE	TRUE
SRR923931	PRJNA209978	prostate	-19.1406	-147.478	4.7813	1.74164e-06	6.4905e-05	FALSE	TRUE
SRR896835	PRJNA208369		88.934	-106.006	4.78029	1.75044e-06	6.4905e-05	FALSE	TRUE
SRR898143	PRJNA208369	brain	196.233	-215.414	4.78017	1.75143e-06	6.4905e-05	FALSE	TRUE
SRR898165	PRJNA208369	brain	196.139	-214.712	4.77968	1.75577e-06	6.4905e-05	FALSE	TRUE
SRR1216078	PRJNA208369		109.308	-146.743	4.77963	1.75617e-06	6.4905e-05	FALSE	TRUE
SRR897197	PRJNA208369		147.534	-84.6319	4.77883	1.76322e-06	6.4905e-05	FALSE	TRUE
SRR897533	PRJNA208369	brain	178.769	-198.503	4.77878	1.7636e-06	6.4905e-05	FALSE	TRUE
SRR897946	PRJNA208369		128.695	-92.2369	4.77877	1.7637e-06	6.4905e-05	FALSE	TRUE
SRR1004287	PRJNA222268	brain	212.298	-207.471	4.77873	1.76404e-06	6.4905e-05	FALSE	TRUE
SRR1057961	PRJNA223168		209.109	-194.545	4.77844	1.76664e-06	6.4905e-05	FALSE	TRUE
SRR1424688	PRJNA253002	brain	222.623	-207.761	4.77838	1.76709e-06	6.4905e-05	FALSE	TRUE
SRR897950	PRJNA208369		127.743	-91.5065	4.77751	1.77476e-06	6.4905e-05	FALSE	TRUE
SRR1249341	PRJNA244882	hek293	60.298	67.3295	4.77658	1.78301e-06	6.4905e-05	FALSE	TRUE
SRR896802	PRJNA208369	brain	184.31	-228.423	4.77546	1.79297e-06	6.4905e-05	FALSE	TRUE
ERR033743	PRJEB2498		188.886	-39.4906	4.775	1.79704e-06	6.4905e-05	FALSE	TRUE
SRR897874	PRJNA208369	brain	187.263	-199.677	4.77495	1.79754e-06	6.4905e-05	FALSE	TRUE
SRR897963	PRJNA208369		130.583	-91.7957	4.77478	1.79902e-06	6.4905e-05	FALSE	TRUE
SRR1067989	PRJNA232850		134.004	42.7985	4.77421	1.80411e-06	6.4905e-05	FALSE	TRUE
SRR897168	PRJNA208369	brain	166.256	-212.853	4.77405	1.80555e-06	6.4905e-05	FALSE	TRUE
SRR945220	PRJNA213747	brain	213.085	-203.547	4.77352	1.81035e-06	6.4905e-05	FALSE	TRUE
SRR934858	PRJNA212047	brain	186.628	-145.106	4.77044	1.83825e-06	6.4905e-05	FALSE	TRUE
SRR897905	PRJNA208369	brain	187.659	-205.404	4.7694	1.84775e-06	6.4905e-05	FALSE	TRUE
SRR897548	PRJNA208369	brain	179.218	-200.595	4.76938	1.84798e-06	6.4905e-05	FALSE	TRUE
SRR3488637	PRJNA321048	bj	84.4203	58.2924	4.76814	1.8593e-06	6.4905e-05	FALSE	TRUE
SRR897246	PRJNA208369		149.965	-77.0293	4.76722	1.86788e-06	6.4905e-05	FALSE	TRUE
SRR897902	PRJNA208369	brain	187.961	-204.723	4.76261	1.91103e-06	6.4905e-05	FALSE	TRUE
SRR1424657	PRJNA253002	brain	221.785	-208.121	4.76214	1.91549e-06	6.4905e-05	FALSE	TRUE
SRR299110	PRJNA143955	brain	201.117	-205.852	4.76188	1.91796e-06	6.4905e-05	FALSE	TRUE
SRR934745	PRJNA212047	brain	182.157	-142.291	4.76004	1.9355e-06	6.4905e-05	FALSE	TRUE
ERR668391	PRJEB7674	brain	207.174	-202.482	4.75925	1.94317e-06	6.4905e-05	FALSE	TRUE
SRR309133	PRJNA143369	brain	202.436	-203.613	4.75797	1.95549e-06	6.4905e-05	FALSE	TRUE
SRR897584	PRJNA208369		118.848	-82.9188	4.75727	1.96224e-06	6.4905e-05	FALSE	TRUE
SRR934763	PRJNA212047	brain	184.331	-141.282	4.75667	1.96808e-06	6.4905e-05	FALSE	TRUE
SRR1656479	PRJNA267697	blood	-238.071	-200.687	4.75656	1.96924e-06	6.4905e-05	FALSE	TRUE
SRR1747199	PRJNA271929	brain	199.664	-198.605	4.75516	1.98285e-06	6.4905e-05	FALSE	TRUE
SRR3353243	PRJNA317919	breast	-3.03208	-139.661	4.75516	1.98291e-06	6.4905e-05	FALSE	TRUE
SRR898460	PRJNA208369		241.082	-127.845	4.75486	1.98582e-06	6.4905e-05	FALSE	TRUE
SRR3306835	PRJNA316625	brain	214.178	-200.986	4.75377	1.99657e-06	6.4905e-05	FALSE	TRUE
SRR1768902	PRJNA273359	melanoma	62.7698	17.6763	4.75305	2.00366e-06	6.4905e-05	FALSE	TRUE
SRR897207	PRJNA208369		147.275	-84.3301	4.75299	2.00429e-06	6.4905e-05	FALSE	TRUE
SRR3627898	PRJNA322318	brain	213.879	-198.375	4.75215	2.0126e-06	6.4905e-05	FALSE	TRUE
SRR3353283	PRJNA317919	breast	1.48305	-143.035	4.75002	2.03398e-06	6.4905e-05	FALSE	TRUE
SRR898306	PRJNA208369	brain	189.537	-212.29	4.74959	2.03826e-06	6.4905e-05	FALSE	TRUE
SRR3353244	PRJNA317919	breast	-1.59619	-140.16	4.74924	2.04182e-06	6.4905e-05	FALSE	TRUE
SRR934845	PRJNA212047	brain	173.336	-130.898	4.74908	2.04339e-06	6.4905e-05	FALSE	TRUE
SRR897923	PRJNA208369		121.065	-91.7878	4.74885	2.04581e-06	6.4905e-05	FALSE	TRUE
SRR898200	PRJNA208369		115.298	-114.117	4.7488	2.04623e-06	6.4905e-05	FALSE	TRUE
SRR898218	PRJNA208369		243.54	-138.587	4.7488	2.04624e-06	6.4905e-05	FALSE	TRUE
SRR898180	PRJNA208369		115.493	-114.448	4.74797	2.05473e-06	6.4905e-05	FALSE	TRUE
SRR3306823	PRJNA316625	brain	213.983	-201.58	4.74706	2.0639e-06	6.4905e-05	FALSE	TRUE
SRR897856	PRJNA208369	brain	187.334	-199.326	4.74686	2.06598e-06	6.4905e-05	FALSE	TRUE
SRR898399	PRJNA208369		118.623	-103.436	4.74566	2.07824e-06	6.4905e-05	FALSE	TRUE
ERR732562	PRJEB8231		203.739	-128.84	4.74376	2.09785e-06	6.4905e-05	FALSE	TRUE
SRR448110	PRJNA156781	heart	82.2637	-390.769	4.74341	2.10148e-06	6.4905e-05	FALSE	TRUE
SRR898146	PRJNA208369	brain	196.305	-214.822	4.74287	2.10716e-06	6.4905e-05	FALSE	TRUE
SRR897949	PRJNA208369		128.684	-92.2676	4.7425	2.11094e-06	6.4905e-05	FALSE	TRUE
SRR897202	PRJNA208369		147.563	-84.9463	4.74197	2.1165e-06	6.4905e-05	FALSE	TRUE
SRR898149	PRJNA208369	brain	196.213	-214.795	4.74186	2.11767e-06	6.4905e-05	FALSE	TRUE
SRR921949	PRJNA208503	brain	218.076	-202.558	4.74088	2.1279e-06	6.4905e-05	FALSE	TRUE
SRR897882	PRJNA208369	brain	187.02	-200.108	4.7403	2.13406e-06	6.4905e-05	FALSE	TRUE
SRR3353306	PRJNA317919	breast	-1.6399	-137.587	4.73997	2.13746e-06	6.4905e-05	FALSE	TRUE
SRR897228	PRJNA208369		146.528	-84.6083	4.73945	2.14294e-06	6.4905e-05	FALSE	TRUE
SRR896808	PRJNA208369	brain	175.362	-219.682	4.73913	2.14641e-06	6.4905e-05	FALSE	TRUE
SRR898469	PRJNA208369		239.898	-132.072	4.73786	2.15992e-06	6.4905e-05	FALSE	TRUE
SRR897210	PRJNA208369		147.778	-83.9057	4.7376	2.16261e-06	6.4905e-05	FALSE	TRUE
SRR1424683	PRJNA253002	brain	222.065	-206.743	4.73758	2.16284e-06	6.4905e-05	FALSE	TRUE
SRR898168	PRJNA208369	brain	197.257	-215.108	4.73707	2.1683e-06	6.4905e-05	FALSE	TRUE
SRR1521374	PRJNA255754	brain	209.866	-206.188	4.73643	2.17516e-06	6.4905e-05	FALSE	TRUE
SRR921944	PRJNA208503	brain	211.089	-193.683	4.73634	2.17614e-06	6.4905e-05	FALSE	TRUE
SRR897726	PRJNA208369	Mix of UHRR and HBRR	211.345	-117.925	4.7355	2.18518e-06	6.4905e-05	FALSE	TRUE
SRR934876	PRJNA212047	brain	185.686	-141.103	4.7345	2.19593e-06	6.4905e-05	FALSE	TRUE
SRR898155	PRJNA208369	brain	195.971	-215.121	4.73337	2.20826e-06	6.4905e-05	FALSE	TRUE
SRR2558765	PRJNA297795	u2os	152.225	127.527	4.7333	2.20902e-06	6.4905e-05	FALSE	TRUE
SRR898430	PRJNA208369		112	-104.688	4.73318	2.21034e-06	6.4905e-05	FALSE	TRUE
SRR898175	PRJNA208369		114.973	-114.592	4.73298	2.21242e-06	6.4905e-05	FALSE	TRUE
SRR897329	PRJNA208369	Mix of UHRR and HBRR	186.739	-103.903	4.73275	2.21501e-06	6.4905e-05	FALSE	TRUE
SRR897628	PRJNA208369		119.86	-86.4897	4.73235	2.21933e-06	6.4905e-05	FALSE	TRUE
SRR897146	PRJNA208369	brain	165.906	-214.345	4.73228	2.22011e-06	6.4905e-05	FALSE	TRUE
SRR1424707	PRJNA253002	brain	221.974	-206.943	4.73156	2.22797e-06	6.4905e-05	FALSE	TRUE
SRR1424687	PRJNA253002	brain	221.887	-205.567	4.73079	2.23651e-06	6.4905e-05	FALSE	TRUE
SRR3477464	PRJNA320312	brain	178.327	-132.472	4.73076	2.23686e-06	6.4905e-05	FALSE	TRUE
SRR1424666	PRJNA253002	brain	221.681	-205.903	4.72984	2.24697e-06	6.4905e-05	FALSE	TRUE
SRR896792	PRJNA208369	brain	184.118	-228.399	4.72851	2.26174e-06	6.4905e-05	FALSE	TRUE
SRR2138384	PRJNA291619	heart	79.6187	-390.543	4.72838	2.26313e-06	6.4905e-05	FALSE	TRUE
SRR1424692	PRJNA253002	brain	220.047	-205.972	4.72737	2.27444e-06	6.4905e-05	FALSE	TRUE
SRR921945	PRJNA208503	brain	210.862	-193.535	4.72693	2.27944e-06	6.4905e-05	FALSE	TRUE
SRR898144	PRJNA208369	brain	195.627	-215.122	4.72684	2.2804e-06	6.4905e-05	FALSE	TRUE
SRR934789	PRJNA212047	brain	186.017	-141.647	4.72598	2.2901e-06	6.4905e-05	FALSE	TRUE
SRR897981	PRJNA208369		123.401	-89.1084	4.72422	2.30998e-06	6.4905e-05	FALSE	TRUE
SRR401815	PRJNA151601	pancreas	92.589	-61.2958	4.72375	2.3153e-06	6.4905e-05	FALSE	TRUE
SRR934807	PRJNA212047	brain	181.246	-140.642	4.72373	2.3156e-06	6.4905e-05	FALSE	TRUE
SRR897876	PRJNA208369	brain	188.063	-201.449	4.72354	2.31769e-06	6.4905e-05	FALSE	TRUE
SRR1656567	PRJNA267697	blood	-237.669	-199.96	4.72276	2.3267e-06	6.4905e-05	FALSE	TRUE
SRR934873	PRJNA212047	brain	182.15	-134.609	4.7214	2.34226e-06	6.4905e-05	FALSE	TRUE
SRR897510	PRJNA208369	brain	176.304	-199.691	4.71844	2.3766e-06	6.4905e-05	FALSE	TRUE
SRR1146094	PRJNA236547	skin	44.0398	-79.9013	4.71823	2.37909e-06	6.4905e-05	FALSE	TRUE
SRR975579	PRJNA218851	intestine	-66.2025	-167.846	4.71791	2.38277e-06	6.4905e-05	FALSE	TRUE
SRR897908	PRJNA208369	brain	186.97	-205.076	4.71677	2.39613e-06	6.4905e-05	FALSE	TRUE
SRR897173	PRJNA208369	brain	166.339	-212.935	4.71673	2.39671e-06	6.4905e-05	FALSE	TRUE
SRR898409	PRJNA208369		118.773	-103.127	4.7157	2.40885e-06	6.4905e-05	FALSE	TRUE
SRR393014	SRP010041		-42.5704	-129.144	4.71517	2.41514e-06	6.4905e-05	FALSE	TRUE
SRR1656590	PRJNA267697	blood	-238.345	-198.011	4.71504	2.41663e-06	6.76895e-05	FALSE	TRUE
SRR1047833	PRJNA231202	brain	221.24	-227.331	4.71472	2.42043e-06	6.76895e-05	FALSE	TRUE
SRR1004306	PRJNA222268	brain	218.289	-207.026	4.71437	2.42464e-06	6.76895e-05	FALSE	TRUE
SRR898171	PRJNA208369	brain	197.093	-215.396	4.71432	2.42523e-06	6.76895e-05	FALSE	TRUE
SRR897333	PRJNA208369	Mix of UHRR and HBRR	215.326	-120.949	4.71363	2.43347e-06	6.76895e-05	FALSE	TRUE
SRR934854	PRJNA212047	brain	183.082	-141.739	4.71354	2.43447e-06	6.76895e-05	FALSE	TRUE
SRR1424664	PRJNA253002	brain	222.544	-207.094	4.71328	2.43757e-06	6.76895e-05	FALSE	TRUE
SRR898148	PRJNA208369	brain	196.83	-214.577	4.71261	2.44564e-06	6.76895e-05	FALSE	TRUE
SRR1105573	PRJNA234026		94.7663	-61.8521	4.71221	2.45049e-06	6.76895e-05	FALSE	TRUE
SRR898179	PRJNA208369		115.58	-114.135	4.70865	2.49367e-06	6.76895e-05	FALSE	TRUE
SRR897583	PRJNA208369		118.863	-84.5751	4.70845	2.49608e-06	6.76895e-05	FALSE	TRUE
SRR897894	PRJNA208369	brain	187.814	-203.581	4.70793	2.5024e-06	6.76895e-05	FALSE	TRUE
SRR1004291	PRJNA222268	brain	217.356	-208.682	4.70693	2.51473e-06	6.76895e-05	FALSE	TRUE
ERR674422	PRJEB7732	pancreas	184.568	-37.7914	4.7043	2.54738e-06	6.76895e-05	FALSE	TRUE
SRR897160	PRJNA208369	brain	167.82	-214.198	4.704	2.55117e-06	6.76895e-05	FALSE	TRUE
SRR897928	PRJNA208369		121.011	-92.3627	4.70344	2.5581e-06	6.76895e-05	FALSE	TRUE
SRR1131625	PRJNA235930	brain	224.051	-218.499	4.70328	2.56013e-06	6.76895e-05	FALSE	TRUE
SRR897129	PRJNA208369	brain	168.263	-211.913	4.70291	2.56483e-06	6.76895e-05	FALSE	TRUE
SRR2071346	PRJNA245228		210.793	-198.871	4.70277	2.56657e-06	6.76895e-05	FALSE	TRUE
SRR945236	PRJNA213747	primary visual cortex	207.491	-207.275	4.70075	2.59213e-06	6.76895e-05	FALSE	TRUE
SRR1521427	PRJNA255754	brain	213.176	-205.855	4.70043	2.59617e-06	6.76895e-05	FALSE	TRUE
SRR1424705	PRJNA253002	brain	221.282	-207.215	4.70003	2.60122e-06	6.76895e-05	FALSE	TRUE
SRR786614	PRJNA193342	brain	217.7	-207.68	4.69963	2.60629e-06	6.76895e-05	FALSE	TRUE
SRR897857	PRJNA208369	brain	188.522	-200.709	4.6983	2.62341e-06	6.76895e-05	FALSE	TRUE
SRR897922	PRJNA208369		121.117	-92.3244	4.69824	2.62411e-06	6.76895e-05	FALSE	TRUE
SRR2443166	PRJNA294187	blood	-227.722	-191.922	4.69792	2.62821e-06	6.76895e-05	FALSE	TRUE
DRR006377	PRJDB2573		-244.913	-171.764	4.69786	2.62907e-06	6.76895e-05	FALSE	TRUE
SRR897878	PRJNA208369	brain	187.735	-200.987	4.69694	2.64089e-06	6.76895e-05	FALSE	TRUE
SRR897867	PRJNA208369	brain	187.546	-198.805	4.69677	2.64301e-06	6.76895e-05	FALSE	TRUE
SRR897513	PRJNA208369	brain	176.262	-198.616	4.69675	2.64335e-06	6.76895e-05	FALSE	TRUE
SRR1004292	PRJNA222268	brain	218.046	-208.152	4.69607	2.65217e-06	6.76895e-05	FALSE	TRUE
SRR897496	PRJNA208369	brain	177.22	-199.515	4.69578	2.65589e-06	6.76895e-05	FALSE	TRUE
SRR896812	PRJNA208369	brain	175.414	-219.717	4.69515	2.66409e-06	6.76895e-05	FALSE	TRUE
SRR934904	PRJNA212047	brain	186.381	-140.736	4.6941	2.67785e-06	6.76895e-05	FALSE	TRUE
DRR006376	PRJDB2573		-247.597	-172.528	4.69287	2.69393e-06	6.76895e-05	FALSE	TRUE
SRR1554555	PRJNA245228		198.537	-189.967	4.69253	2.69842e-06	6.76895e-05	FALSE	TRUE
SRR921938	PRJNA208503	brain	210.302	-193.109	4.69248	2.69916e-06	6.76895e-05	FALSE	TRUE
SRR897619	PRJNA208369		119.678	-87.9741	4.68977	2.73508e-06	6.76895e-05	FALSE	TRUE
SRR1313214	PRJNA251383	breast	-0.217358	-172.017	4.68769	2.76302e-06	7.66802e-05	FALSE	TRUE
SRR897211	PRJNA208369		147.619	-85.0799	4.68743	2.76658e-06	8.11542e-05	FALSE	TRUE
SRR896840	PRJNA208369		91.1594	-105.534	4.68656	2.77837e-06	8.53549e-05	FALSE	TRUE
SRR898395	PRJNA208369		111.52	-102.334	4.68571	2.78988e-06	8.53549e-05	FALSE	TRUE
SRR896810	PRJNA208369	brain	174.333	-219.942	4.68556	2.79202e-06	8.88494e-05	FALSE	TRUE
SRR786618	PRJNA193342	brain	217.042	-208.278	4.6855	2.79284e-06	8.88494e-05	FALSE	TRUE
SRR521514	SRP014320	h1	252.825	-15.8066	4.68424	2.80996e-06	8.88494e-05	FALSE	TRUE
SRR309136	PRJNA143369	brain	204.915	-205.582	4.68392	2.81438e-06	8.88494e-05	FALSE	TRUE
SRR1272187	PRJNA246308	heart	82.214	-389.785	4.68338	2.82178e-06	8.88494e-05	FALSE	TRUE
SRR897915	PRJNA208369	brain	187.462	-204.213	4.68281	2.82972e-06	8.88494e-05	FALSE	TRUE
SRR897265	PRJNA208369		114.669	-80.4709	4.68233	2.83627e-06	8.88494e-05	FALSE	TRUE
SRR1132101	PRJNA235930	brain	224.658	-219.666	4.68203	2.84044e-06	8.88494e-05	FALSE	TRUE
SRR1216076	PRJNA208369		109.562	-147.293	4.68067	2.85945e-06	8.88494e-05	FALSE	TRUE
SRR897303	PRJNA208369	Mix of UHRR and HBRR	184.149	-96.6867	4.67981	2.87137e-06	8.88494e-05	FALSE	TRUE
SRR898150	PRJNA208369	brain	196.731	-215.251	4.67922	2.8797e-06	8.88494e-05	FALSE	TRUE
SRR1313220	PRJNA251383	breast	0.512495	-173.22	4.67907	2.88178e-06	8.88494e-05	FALSE	TRUE
SRR898006	PRJNA208369		237.807	-125.41	4.67834	2.89205e-06	8.88494e-05	FALSE	TRUE
SRR897911	PRJNA208369	brain	187.149	-205.315	4.67806	2.89607e-06	8.88494e-05	FALSE	TRUE
SRR898204	PRJNA208369		114.668	-114.262	4.67772	2.9008e-06	8.88494e-05	FALSE	TRUE
SRR3308929	PRJNA316673	pancreas	-2.62349	-171.469	4.67727	2.90723e-06	8.88494e-05	FALSE	TRUE
SRR1238532	PRJNA244622	hESC (WA-09)	191.072	-36.6266	4.67655	2.91743e-06	8.88494e-05	FALSE	TRUE
SRR897855	PRJNA208369	brain	188.567	-199.569	4.67626	2.92161e-06	8.88494e-05	FALSE	TRUE
SRR903290	PRJNA208732	brain	245.392	-160.431	4.67546	2.93294e-06	8.88494e-05	FALSE	TRUE
SRR897528	PRJNA208369	brain	179.402	-197.895	4.67508	2.93836e-06	8.88494e-05	FALSE	TRUE
SRR1292159	PRJNA248131	adipose	25.8081	-158.344	4.67489	2.94108e-06	8.88494e-05	FALSE	TRUE
SRR1424703	PRJNA253002	brain	221.427	-206.434	4.67486	2.94158e-06	8.88494e-05	FALSE	TRUE
SRR066469	PRJNA133719		26.0692	-33.7579	4.67392	2.95505e-06	8.9667e-05	FALSE	TRUE
SRR1313215	PRJNA251383	breast	-0.545445	-173.158	4.67367	2.9587e-06	8.9667e-05	FALSE	TRUE
SRR2071360	PRJNA245228		212.778	-200.41	4.67325	2.96467e-06	8.9667e-05	FALSE	TRUE
SRR898329	PRJNA208369	brain	188.049	-212.565	4.67303	2.96785e-06	8.9667e-05	FALSE	TRUE
SRR934907	PRJNA212047	brain	181.091	-135.588	4.67203	2.98236e-06	8.9667e-05	FALSE	TRUE
SRR1060786	PRJNA232593	blood	-214.426	-186.536	4.67196	2.98341e-06	8.9667e-05	FALSE	TRUE
SRR1747193	PRJNA271929	brain	199.794	-197.732	4.67098	2.99766e-06	8.9667e-05	FALSE	TRUE
SRR1560169	PRJNA259642	muscle	74.2769	-255.988	4.66944	3.02023e-06	8.9667e-05	FALSE	TRUE
SRR650163	PRJNA186504	bladder	-23.4632	-141.905	4.66822	3.03826e-06	8.9667e-05	FALSE	TRUE
SRR897233	PRJNA208369		146.182	-83.7278	4.66818	3.03874e-06	8.9667e-05	FALSE	TRUE
SRR934738	PRJNA212047	brain	184.424	-144.411	4.66816	3.03905e-06	8.9667e-05	FALSE	TRUE
SRR3184295	PRJNA312948	melanoma biopsies	64.9867	15.7119	4.66777	3.04489e-06	8.9667e-05	FALSE	TRUE
SRR897144	PRJNA208369	brain	166.27	-214.843	4.66705	3.05549e-06	8.9667e-05	FALSE	TRUE
SRR3488636	PRJNA321048	bj	84.8562	57.9338	4.66298	3.11663e-06	8.9667e-05	FALSE	TRUE
SRR1182245	PRJNA239814		102.807	64.0355	4.66263	3.12188e-06	8.9667e-05	FALSE	TRUE
SRR903297	PRJNA208732	brain	245.632	-160.549	4.66263	3.12197e-06	8.9667e-05	FALSE	TRUE
SRR896852	PRJNA208369		91.7083	-105.595	4.66262	3.12215e-06	8.9667e-05	FALSE	TRUE
SRR897887	PRJNA208369	brain	187.123	-202.896	4.66203	3.13112e-06	8.9667e-05	FALSE	TRUE
SRR896764	PRJNA208369	brain	187.749	-234.446	4.66138	3.14093e-06	8.9667e-05	FALSE	TRUE
SRR897262	PRJNA208369		113.739	-79.9811	4.66126	3.14287e-06	8.9667e-05	FALSE	TRUE
SRR897216	PRJNA208369		146.983	-81.9964	4.66122	3.14347e-06	8.9667e-05	FALSE	TRUE
SRR1523352	PRJNA255989		195.347	-48.9542	4.66074	3.15068e-06	8.9667e-05	FALSE	TRUE
SRR897206	PRJNA208369		147.446	-84.6776	4.65833	3.18783e-06	8.9667e-05	FALSE	TRUE
SRR898193	PRJNA208369		115.735	-113.699	4.65747	3.20115e-06	8.9667e-05	FALSE	TRUE
SRR898156	PRJNA208369	brain	196.727	-215.384	4.65746	3.20135e-06	8.9667e-05	FALSE	TRUE
SRR897488	PRJNA208369	brain	176.929	-199.647	4.65742	3.20192e-06	8.9667e-05	FALSE	TRUE
SRR542380	PRJNA172761	breast	-7.93704	-138.611	4.65699	3.2086e-06	8.9667e-05	FALSE	TRUE
SRR1554565	PRJNA245228		216.161	-200.248	4.65622	3.22072e-06	8.9667e-05	FALSE	TRUE
SRR897163	PRJNA208369	brain	167.453	-212.989	4.65599	3.22422e-06	8.9667e-05	FALSE	TRUE
SRR898206	PRJNA208369		114.627	-113.926	4.65527	3.23557e-06	8.9667e-05	FALSE	TRUE
SRR945225	PRJNA213747	brain	215.663	-207.233	4.65525	3.23583e-06	8.9667e-05	FALSE	TRUE
SRR897660	PRJNA208369	Mix of UHRR and HBRR	215.062	-124.654	4.65498	3.24007e-06	8.9667e-05	FALSE	TRUE
SRR897947	PRJNA208369		129.076	-91.446	4.65398	3.25588e-06	8.9667e-05	FALSE	TRUE
SRR3141986	PRJNA310727	brain	178.966	-136.834	4.65217	3.28463e-06	8.9667e-05	FALSE	TRUE
SRR897866	PRJNA208369	brain	187.998	-199.024	4.6499	3.32089e-06	8.9667e-05	FALSE	TRUE
SRR898414	PRJNA208369		118.959	-103.192	4.64984	3.32199e-06	8.9667e-05	FALSE	TRUE
SRR898385	PRJNA208369		111.279	-102.107	4.6498	3.32257e-06	8.9667e-05	FALSE	TRUE
SRR897525	PRJNA208369	brain	178.148	-198.036	4.64887	3.33761e-06	8.9667e-05	FALSE	TRUE
SRR898312	PRJNA208369	brain	189.305	-212.483	4.64874	3.33961e-06	8.9667e-05	FALSE	TRUE
SRR1521439	PRJNA255754	brain	213.78	-205.816	4.64847	3.34414e-06	8.9667e-05	FALSE	TRUE
SRR898335	PRJNA208369	brain	189.598	-208.896	4.64821	3.34822e-06	8.9667e-05	FALSE	TRUE
SRR2443159	PRJNA294187	blood	-229.74	-193.385	4.64812	3.34969e-06	8.9667e-05	FALSE	TRUE
SRR3664142	PRJNA325592	adipose	24.3743	-165.059	4.64782	3.35464e-06	8.9667e-05	FALSE	TRUE
SRR897653	PRJNA208369	Mix of UHRR and HBRR	215.643	-123.551	4.64739	3.3616e-06	8.9667e-05	FALSE	TRUE
SRR1146249	PRJNA236547	skin	47.0074	-87.2665	4.64695	3.36874e-06	8.9667e-05	FALSE	TRUE
SRR897868	PRJNA208369	brain	187.491	-199.915	4.64585	3.38684e-06	8.9667e-05	FALSE	TRUE
SRR3664140	PRJNA325592	adipose	24.5156	-165.731	4.6453	3.39588e-06	8.9667e-05	FALSE	TRUE
SRR1424662	PRJNA253002	brain	220.981	-203.945	4.6452	3.3975e-06	8.9667e-05	FALSE	TRUE
SRR896889	PRJNA208369		108.811	-88.1303	4.64473	3.40522e-06	8.9667e-05	FALSE	TRUE
SRR1313221	PRJNA251383	breast	2.75686	-172.155	4.64359	3.42414e-06	8.9667e-05	FALSE	TRUE
SRR493950	PRJNA163279	lung	-48.4723	-126.644	4.64299	3.43402e-06	8.9667e-05	FALSE	TRUE
SRR898184	PRJNA208369		114.135	-113.895	4.64056	3.47467e-06	8.9667e-05	FALSE	TRUE
SRR898174	PRJNA208369	brain	196.829	-215.248	4.63864	3.50715e-06	8.9667e-05	FALSE	TRUE
SRR863381	PRJNA203662		4.9064	-135.731	4.6385	3.50951e-06	8.9667e-05	FALSE	TRUE
SRR1216067	PRJNA208369		108.793	-147.131	4.63747	3.52701e-06	8.9667e-05	FALSE	TRUE
SRR897153	PRJNA208369	brain	167.776	-213.271	4.63715	3.53254e-06	8.9667e-05	FALSE	TRUE
SRR896782	PRJNA208369	brain	185.95	-229.963	4.63645	3.54452e-06	8.9667e-05	FALSE	TRUE
SRR897244	PRJNA208369		149.751	-76.9083	4.63609	3.55057e-06	8.9667e-05	FALSE	TRUE
SRR898427	PRJNA208369		112.499	-104.406	4.63518	3.56621e-06	9.31414e-05	FALSE	TRUE
SRR299025	PRJNA143717		26.4441	-34.0512	4.6323	3.61626e-06	9.31414e-05	FALSE	TRUE
SRR923932	PRJNA209978	prostate	-19.4612	-148.198	4.63177	3.62555e-06	9.31414e-05	FALSE	TRUE
SRR1952230	PRJNA233428	brain	212.335	-199.622	4.62965	3.66278e-06	9.31414e-05	FALSE	TRUE
SRR1313227	PRJNA251383	breast	2.1107	-171.867	4.62901	3.67426e-06	9.31414e-05	FALSE	TRUE
SRR493953	PRJNA163279	lung	-50.9788	-126.385	4.62896	3.67515e-06	9.31414e-05	FALSE	TRUE
SRR897235	PRJNA208369		146.786	-83.564	4.62854	3.68247e-06	9.31414e-05	FALSE	TRUE
SRR448103	PRJNA156781	heart	81.6632	-390.442	4.62854	3.68252e-06	9.31414e-05	FALSE	TRUE
SRR1952227	PRJNA233428	brain	220.246	-207.018	4.62779	3.69597e-06	9.31414e-05	FALSE	TRUE
SRR1424669	PRJNA253002	brain	222.465	-205.377	4.62643	3.72023e-06	9.31414e-05	FALSE	TRUE
SRR1927038	PRJNA279249	brain	208.69	-191.208	4.6261	3.72618e-06	9.31414e-05	FALSE	TRUE
SRR898196	PRJNA208369		114.993	-114.505	4.62424	3.75983e-06	9.39335e-05	FALSE	TRUE
SRR898330	PRJNA208369	brain	187.844	-212.439	4.62367	3.77003e-06	9.39335e-05	FALSE	TRUE
SRR1238535	PRJNA244622	hESC (WA-09)	190.166	-36.8865	4.62337	3.77558e-06	9.39335e-05	FALSE	TRUE
SRR1747144	PRJNA271929	brain	199.77	-199.76	4.62232	3.79474e-06	9.39335e-05	FALSE	TRUE
SRR1656501	PRJNA267697	blood	-238.568	-199.376	4.62202	3.80023e-06	9.39335e-05	FALSE	TRUE
SRR898421	PRJNA208369		112.226	-104.37	4.61936	3.84928e-06	9.39335e-05	FALSE	TRUE
SRR1131935	PRJNA235930	brain	223.28	-217.901	4.61865	3.86254e-06	9.39335e-05	FALSE	TRUE
SRR934725	PRJNA212047	brain	184.134	-144.158	4.61864	3.86264e-06	9.39335e-05	FALSE	TRUE
SRR1132102	PRJNA235930	brain	225.042	-218.766	4.61847	3.86587e-06	9.39335e-05	FALSE	TRUE
SRR897128	PRJNA208369	brain	168.713	-211.34	4.61846	3.86592e-06	9.39335e-05	FALSE	TRUE
SRR1521428	PRJNA255754	brain	214.054	-205.135	4.61825	3.86982e-06	9.39335e-05	FALSE	TRUE
SRR2017932	PRJNA282597		22.4103	-117.21	4.61823	3.87019e-06	9.39335e-05	FALSE	TRUE
SRR897863	PRJNA208369	brain	188.41	-199.076	4.61742	3.88533e-06	9.39335e-05	FALSE	TRUE
SRR869303	PRJNA205857	imr90	111.741	62.3539	4.61697	3.89381e-06	9.39335e-05	FALSE	TRUE
SRR934775	PRJNA212047	brain	184.995	-142.675	4.61536	3.92415e-06	9.39335e-05	FALSE	TRUE
SRR1554557	PRJNA245228		213.463	-200.211	4.61511	3.92885e-06	9.39335e-05	FALSE	TRUE
SRR897317	PRJNA208369	Mix of UHRR and HBRR	186.98	-104.658	4.61487	3.93349e-06	9.39335e-05	FALSE	TRUE
SRR898388	PRJNA208369		112.1	-102.511	4.61459	3.9387e-06	9.39335e-05	FALSE	TRUE
SRR1027603	PRJNA227155	ipsc	194.76	-47.2458	4.61268	3.97508e-06	9.39335e-05	FALSE	TRUE
ERR033745	PRJEB2498		190.439	-42.8767	4.61205	3.9872e-06	9.39335e-05	FALSE	TRUE
SRR3353292	PRJNA317919	breast	-1.32122	-141.24	4.61185	3.99103e-06	9.39335e-05	FALSE	TRUE
SRR898194	PRJNA208369		115.195	-113.471	4.6115	3.99767e-06	9.39335e-05	FALSE	TRUE
SRR897521	PRJNA208369	brain	180.145	-198.932	4.61104	4.00652e-06	9.39335e-05	FALSE	TRUE
SRR522067	PRJNA170814	brain	186.147	-207.391	4.61058	4.0154e-06	9.39335e-05	FALSE	TRUE
SRR897158	PRJNA208369	brain	167.934	-213.804	4.61034	4.02007e-06	9.39335e-05	FALSE	TRUE
SRR896873	PRJNA208369		94.0286	-103.383	4.60799	4.06586e-06	9.39335e-05	FALSE	TRUE
SRR897936	PRJNA208369		128.088	-91.6075	4.60673	4.0905e-06	9.39335e-05	FALSE	TRUE
SRR968078	PRJNA218059		11.3891	-120.044	4.60541	4.11659e-06	9.39335e-05	FALSE	TRUE
SRR897912	PRJNA208369	brain	188.275	-204.149	4.60471	4.13036e-06	9.39335e-05	FALSE	TRUE
SRR896866	PRJNA208369		100.188	-99.1351	4.60468	4.13092e-06	9.39335e-05	FALSE	TRUE
SRR585571	PRJNA178120		-66.1951	-159.703	4.60393	4.14591e-06	9.39335e-05	FALSE	TRUE
SRR1424694	PRJNA253002	brain	221.986	-207.556	4.60341	4.15626e-06	9.39335e-05	FALSE	TRUE
SRR898412	PRJNA208369		119.213	-102.881	4.60298	4.16484e-06	9.39335e-05	FALSE	TRUE
SRR934877	PRJNA212047	brain	183.793	-145.483	4.60281	4.16832e-06	9.39335e-05	FALSE	TRUE
SRR897208	PRJNA208369		147.545	-84.0378	4.6028	4.16855e-06	9.39335e-05	FALSE	TRUE
SRR1521385	PRJNA255754	brain	179.474	-142.518	4.6025	4.1745e-06	9.39335e-05	FALSE	TRUE
SRR896820	PRJNA208369	brain	175.006	-219.897	4.60228	4.179e-06	9.39335e-05	FALSE	TRUE
SRR1292150	PRJNA248131	adipose	26.0145	-158.246	4.60096	4.20539e-06	9.39335e-05	FALSE	TRUE
SRR897860	PRJNA208369	brain	188.493	-199.834	4.59973	4.23032e-06	9.39335e-05	FALSE	TRUE
SRR1927033	PRJNA279249	brain	178.324	-214.653	4.59953	4.23446e-06	9.39335e-05	FALSE	TRUE
SRR1747967	PRJNA252962	t TFH	-243.246	-68.2332	4.59843	4.25682e-06	9.39335e-05	FALSE	TRUE
SRR897869	PRJNA208369	brain	188.095	-199.146	4.59833	4.25896e-06	9.39335e-05	FALSE	TRUE
SRR901227	PRJNA208430	skin	25.7237	-76.5688	4.59781	4.26954e-06	9.39335e-05	FALSE	TRUE
ERR832537	PRJEB8949		-238.333	-182.475	4.59747	4.27648e-06	9.39335e-05	FALSE	TRUE
SRR898004	PRJNA208369		237.499	-125.52	4.59727	4.28054e-06	9.39335e-05	FALSE	TRUE
SRR1424674	PRJNA253002	brain	222.491	-207.382	4.59657	4.29501e-06	9.39335e-05	FALSE	TRUE
SRR897200	PRJNA208369		146.904	-84.9215	4.59619	4.30285e-06	9.39335e-05	FALSE	TRUE
SRR896823	PRJNA208369		89.2625	-106.436	4.59618	4.30299e-06	9.39335e-05	FALSE	TRUE
SRR897547	PRJNA208369	brain	177.925	-200.603	4.59428	4.34248e-06	9.39335e-05	FALSE	TRUE
SRR934774	PRJNA212047	brain	183.064	-138.625	4.59252	4.37927e-06	9.39335e-05	FALSE	TRUE
SRR1146196	PRJNA236547	skin	43.289	-87.1577	4.59033	4.42542e-06	9.39335e-05	FALSE	TRUE
SRR897662	PRJNA208369	Mix of UHRR and HBRR	215.07	-124.376	4.59028	4.42653e-06	9.39335e-05	FALSE	TRUE
SRR1521357	PRJNA255754	brain	213.285	-204.99	4.58942	4.44482e-06	9.39335e-05	FALSE	TRUE
SRR898420	PRJNA208369		112.489	-104.636	4.58911	4.45149e-06	9.39335e-05	FALSE	TRUE
ERR832541	PRJEB8949		-236.282	-185.291	4.58795	4.47626e-06	9.39335e-05	FALSE	TRUE
SRR1313192	PRJNA251383	breast	-0.267786	-174.585	4.58748	4.48622e-06	9.39335e-05	FALSE	TRUE
SRR898202	PRJNA208369		115.301	-113.355	4.58747	4.48647e-06	9.39335e-05	FALSE	TRUE
SRR1060797	PRJNA232593	blood	-214.272	-185.984	4.58706	4.49522e-06	9.39335e-05	FALSE	TRUE
SRR897315	PRJNA208369	Mix of UHRR and HBRR	184.369	-97.1656	4.58676	4.50187e-06	9.39335e-05	FALSE	TRUE
SRR896828	PRJNA208369		89.0317	-106.064	4.5856	4.52675e-06	9.39335e-05	FALSE	TRUE
SRR934816	PRJNA212047	brain	176.704	-133.368	4.58426	4.55596e-06	9.39335e-05	FALSE	TRUE
SRR934848	PRJNA212047	brain	185.779	-141.989	4.58406	4.56028e-06	9.39335e-05	FALSE	TRUE
SRR898331	PRJNA208369	brain	188.852	-212.949	4.58374	4.56731e-06	9.39335e-05	FALSE	TRUE
SRR306850	PRJNA143627	heart	81.3107	-388.452	4.58344	4.57396e-06	9.39335e-05	FALSE	TRUE
SRR934736	PRJNA212047	brain	186.51	-146.416	4.58343	4.57421e-06	9.39335e-05	FALSE	TRUE
SRR493954	PRJNA163279	lung	-50.7663	-126.432	4.58321	4.57891e-06	9.39335e-05	FALSE	TRUE
SRR897563	PRJNA208369	brain	172.201	-222.591	4.58315	4.58029e-06	9.39335e-05	FALSE	TRUE
SRR897229	PRJNA208369		146.463	-83.5073	4.58173	4.61148e-06	9.39335e-05	FALSE	TRUE
SRR1521382	PRJNA255754	brain	210.471	-206.692	4.58097	4.62817e-06	9.39335e-05	FALSE	TRUE
SRR897522	PRJNA208369	brain	177.313	-198.498	4.58035	4.64201e-06	9.39335e-05	FALSE	TRUE
DRR006425	PRJDB2573		-248.344	-174.012	4.57729	4.71044e-06	9.39335e-05	FALSE	TRUE
SRR1238531	PRJNA244622	hESC (WA-09)	190.482	-36.1085	4.57619	4.73512e-06	9.39335e-05	FALSE	TRUE
SRR649552	PRJNA186683		110.618	62.6688	4.57607	4.73791e-06	9.39335e-05	FALSE	TRUE
SRR1216024	PRJNA208369	brain	202.352	-225.772	4.57595	4.74059e-06	9.39335e-05	FALSE	TRUE
SRR1146190	PRJNA236547	skin	47.0093	-86.8255	4.57588	4.74233e-06	9.39335e-05	FALSE	TRUE
SRR1004311	PRJNA222268	brain	216.991	-209.518	4.57548	4.75136e-06	9.39335e-05	FALSE	TRUE
SRR1313186	PRJNA251383	breast	-1.17028	-174.723	4.5753	4.75544e-06	9.39335e-05	FALSE	TRUE
SRR1131661	PRJNA235930	brain	223.444	-217.425	4.57464	4.77037e-06	9.39335e-05	FALSE	TRUE
SRR1554535	PRJNA245228		211.478	-199.64	4.57422	4.78e-06	9.39335e-05	FALSE	TRUE
SRR1146199	PRJNA236547	skin	42.5184	-79.4205	4.5742	4.78051e-06	9.39335e-05	FALSE	TRUE
SRR299109	PRJNA143955	brain	200.837	-205.414	4.57338	4.79925e-06	9.39335e-05	FALSE	TRUE
SRR897215	PRJNA208369		145.79	-81.9945	4.57279	4.81266e-06	9.39335e-05	FALSE	TRUE
SRR934827	PRJNA212047	brain	182.379	-137.236	4.57273	4.81399e-06	9.39335e-05	FALSE	TRUE
SRR2146050	PRJNA291993		-35.9412	-124.116	4.57205	4.82966e-06	9.39335e-05	FALSE	TRUE
SRR3353303	PRJNA317919	breast	-2.01632	-138.863	4.56957	4.8873e-06	9.39335e-05	FALSE	TRUE
SRR898328	PRJNA208369	brain	188.076	-213.049	4.56937	4.89204e-06	9.39335e-05	FALSE	TRUE
SRR898181	PRJNA208369		114.363	-114.546	4.56927	4.89432e-06	9.39335e-05	FALSE	TRUE
SRR897503	PRJNA208369	brain	176.067	-198.475	4.56899	4.90083e-06	9.39335e-05	FALSE	TRUE
SRR993724	PRJNA219507	prostate	-19.5246	-148.522	4.56783	4.9281e-06	9.39335e-05	FALSE	TRUE
SRR2443164	PRJNA294187	blood	-233.509	-194.841	4.56737	4.93879e-06	9.39335e-05	FALSE	TRUE
SRR1696034	PRJNA269573	h1	192.758	-47.7296	4.56681	4.95197e-06	9.39335e-05	FALSE	TRUE
SRR1060798	PRJNA232593	blood	-214.706	-186.482	4.56392	5.02082e-06	9.39335e-05	FALSE	TRUE
SRR066471	PRJNA133719		26.218	-33.7318	4.56386	5.02205e-06	9.39335e-05	FALSE	TRUE
SRR1656482	PRJNA267697	blood	-238.074	-200.163	4.56317	5.03875e-06	9.39335e-05	FALSE	TRUE
SRR1047874	PRJNA231202	brain	221.601	-224.008	4.56249	5.05508e-06	9.39335e-05	FALSE	TRUE
SRR2017737	PRJNA282597		92.9959	56.1933	4.56056	5.10166e-06	9.39335e-05	FALSE	TRUE
SRR896809	PRJNA208369	brain	174.844	-220.944	4.56031	5.10788e-06	9.39335e-05	FALSE	TRUE
SRR3627952	PRJNA322318	brain	215.196	-198.571	4.56024	5.10957e-06	9.39335e-05	FALSE	TRUE
SRR897897	PRJNA208369	brain	187.248	-203.7	4.56019	5.11075e-06	9.39335e-05	FALSE	TRUE
SRR897537	PRJNA208369	brain	178.048	-200.35	4.55975	5.12151e-06	9.39335e-05	FALSE	TRUE
SRR896963	PRJNA208369		137.668	-176.701	4.55916	5.13577e-06	9.39335e-05	FALSE	TRUE
SRR897269	PRJNA208369		113.874	-81.3917	4.55783	5.1686e-06	9.39335e-05	FALSE	TRUE
SRR1131663	PRJNA235930	brain	218.785	-213.517	4.55676	5.19488e-06	9.39335e-05	FALSE	TRUE
SRR901230	PRJNA208430	skin	30.651	-77.3109	4.55648	5.20176e-06	9.39335e-05	FALSE	TRUE
SRR897159	PRJNA208369	brain	167.087	-213.044	4.55644	5.20282e-06	9.39335e-05	FALSE	TRUE
SRR1146200	PRJNA236547	skin	45.1729	-87.6035	4.55576	5.21956e-06	9.39335e-05	FALSE	TRUE
SRR1424689	PRJNA253002	brain	221.975	-205.295	4.55573	5.22031e-06	9.39335e-05	FALSE	TRUE
SRR1656542	PRJNA267697	blood	-238.316	-196.337	4.55524	5.23265e-06	9.39335e-05	FALSE	TRUE
ERR103431	PRJEB2939	brain	216.648	-209.09	4.55488	5.24157e-06	9.39335e-05	FALSE	TRUE
SRR1698136	PRJNA269685	skin	46.0123	-86.5593	4.5548	5.24359e-06	9.39335e-05	FALSE	TRUE
SRR1216041	PRJNA208369	brain	201.651	-225.202	4.55374	5.27013e-06	9.39335e-05	FALSE	TRUE
SRR903296	PRJNA208732	brain	245.24	-160.293	4.55178	5.3194e-06	9.67118e-05	FALSE	TRUE
SRR1004290	PRJNA222268	brain	214.999	-207.867	4.55093	5.34082e-06	9.67118e-05	FALSE	TRUE
SRR897886	PRJNA208369	brain	187.841	-200.77	4.55073	5.3461e-06	9.67118e-05	FALSE	TRUE
SRR897970	PRJNA208369		122.532	-88.6413	4.54999	5.36482e-06	9.67118e-05	FALSE	TRUE
SRR897909	PRJNA208369	brain	186.73	-204.707	4.54908	5.38805e-06	9.67118e-05	FALSE	TRUE
SRR1656566	PRJNA267697	blood	-238.91	-198.485	4.54839	5.40578e-06	9.67118e-05	FALSE	TRUE
SRR1554556	PRJNA245228		209.54	-200.466	4.54836	5.40664e-06	9.67118e-05	FALSE	TRUE
SRR898176	PRJNA208369		115.474	-114.614	4.54824	5.40972e-06	9.67118e-05	FALSE	TRUE
SRR897980	PRJNA208369		122.223	-88.5661	4.54819	5.41083e-06	9.67118e-05	FALSE	TRUE
SRR923927	PRJNA209978	prostate	-19.2145	-149.121	4.54819	5.41096e-06	9.67118e-05	FALSE	TRUE
SRR1057977	PRJNA223168		194.932	-61.8502	4.54769	5.42376e-06	9.67118e-05	FALSE	TRUE
SRR1313222	PRJNA251383	breast	4.12113	-171.166	4.54765	5.42487e-06	9.67118e-05	FALSE	TRUE
SRR934777	PRJNA212047	brain	185.784	-141.25	4.54698	5.44206e-06	9.67118e-05	FALSE	TRUE
SRR934751	PRJNA212047	brain	186.769	-143.949	4.5461	5.4649e-06	9.67118e-05	FALSE	TRUE
SRR897588	PRJNA208369		118.98	-82.9878	4.54526	5.48679e-06	9.67118e-05	FALSE	TRUE
SRR934814	PRJNA212047	brain	183.54	-144.858	4.54516	5.48927e-06	9.67118e-05	FALSE	TRUE
SRR934866	PRJNA212047	brain	176.084	-133.558	4.54511	5.49071e-06	9.67118e-05	FALSE	TRUE
SRR1424677	PRJNA253002	brain	221.057	-205.165	4.5446	5.50388e-06	9.67118e-05	FALSE	TRUE
SRR1424693	PRJNA253002	brain	221.738	-205.176	4.5446	5.50409e-06	9.67118e-05	FALSE	TRUE
SRR786757	PRJNA34535	muscle	145.431	-51.5008	4.54439	5.50933e-06	9.67118e-05	FALSE	TRUE
SRR934851	PRJNA212047	brain	182.286	-134.814	4.54216	5.56799e-06	9.67118e-05	FALSE	TRUE
SRR897568	PRJNA208369		126.714	-73.5385	4.54115	5.59485e-06	9.67118e-05	FALSE	TRUE
SRR896890	PRJNA208369		109.032	-88.7338	4.54087	5.60238e-06	9.9655e-05	FALSE	TRUE
SRR3141993	PRJNA310727	brain	178.094	-135.674	4.54064	5.60829e-06	9.9655e-05	FALSE	TRUE
SRR1521443	PRJNA255754	brain	216.764	-205.637	4.54022	5.61965e-06	9.9655e-05	FALSE	TRUE
SRR934719	PRJNA212047	brain	184.922	-136.657	4.53987	5.62885e-06	9.9655e-05	FALSE	TRUE
ERR030880	PRJEB2445	adipose	20.57	-150.361	4.5388	5.65766e-06	9.9655e-05	FALSE	TRUE
SRR542379	PRJNA172761	breast	-7.30471	-138.632	4.53851	5.66528e-06	9.9655e-05	FALSE	TRUE
SRR896853	PRJNA208369		90.9952	-105.731	4.53803	5.67823e-06	9.9655e-05	FALSE	TRUE
SRR1146201	PRJNA236547	skin	43.5606	-86.2368	4.53731	5.69764e-06	9.9655e-05	FALSE	TRUE
SRR3353313	PRJNA317919	breast	-1.29643	-138.838	4.53714	5.7022e-06	9.9655e-05	FALSE	TRUE
SRR921935	PRJNA208503	brain	208.914	-195.528	4.53669	5.71439e-06	9.9655e-05	FALSE	TRUE
SRR896880	PRJNA208369		92.6871	-103.599	4.5364	5.72227e-06	9.9655e-05	FALSE	TRUE
SRR921934	PRJNA208503	brain	209.554	-195.891	4.53628	5.72557e-06	9.9655e-05	FALSE	TRUE
SRR897861	PRJNA208369	brain	188.112	-199.623	4.53518	5.75541e-06	9.9655e-05	FALSE	TRUE
SRR1555191	PRJNA258599	muscle	77.0621	-256.896	4.53452	5.7735e-06	9.9655e-05	FALSE	TRUE
SRR898195	PRJNA208369		115.037	-113.832	4.53407	5.78579e-06	9.9655e-05	FALSE	TRUE
SRR897941	PRJNA208369		128.989	-91.8725	4.53321	5.80937e-06	0.000100719	FALSE	TRUE
SRR2443160	PRJNA294187	blood	-232.697	-189.93	4.53321	5.80948e-06	0.000100719	FALSE	TRUE
SRR896822	PRJNA208369	brain	175.213	-219.023	4.53285	5.81924e-06	0.000100719	FALSE	TRUE
SRR1424656	PRJNA253002	brain	222.481	-207.412	4.53166	5.85208e-06	0.000100719	FALSE	TRUE
SRR897515	PRJNA208369	brain	176.693	-198.522	4.53155	5.8553e-06	0.000100719	FALSE	TRUE
SRR1313137	PRJNA251383	triple negative breast cancer primary tumor	-3.31321	-168.432	4.53142	5.85877e-06	0.000100719	FALSE	TRUE
SRR896763	PRJNA208369	brain	188.836	-234.443	4.5304	5.88735e-06	0.000100719	FALSE	TRUE
SRR976759	PRJNA218926	blood	-228.018	-177.087	4.52863	5.93665e-06	0.000100719	FALSE	TRUE
SRR934870	PRJNA212047	brain	185.105	-140.694	4.52856	5.93882e-06	0.000100719	FALSE	TRUE
SRR897667	PRJNA208369	Mix of UHRR and HBRR	215.331	-121.819	4.52733	5.97332e-06	0.000100719	FALSE	TRUE
SRR897884	PRJNA208369	brain	187.641	-200.775	4.52708	5.98035e-06	0.000100719	FALSE	TRUE
SRR3627937	PRJNA322318	brain	214.217	-198.899	4.52669	5.99155e-06	0.000100719	FALSE	TRUE
SRR897176	PRJNA208369	brain	165.721	-213.356	4.52631	6.00229e-06	0.000100719	FALSE	TRUE
SRR1146137	PRJNA236547	skin	43.9292	-86.4597	4.52403	6.06725e-06	0.000100719	FALSE	TRUE
SRR1927045	PRJNA279249	brain	177.184	-214.081	4.52359	6.08008e-06	0.000100719	FALSE	TRUE
SRR3627961	PRJNA322318	brain	215.381	-198.221	4.52232	6.11651e-06	0.000100719	FALSE	TRUE
SRR2017697	PRJNA282597		22.2452	-121.866	4.52223	6.11926e-06	0.000100719	FALSE	TRUE
SRR309135	PRJNA143369	brain	204.69	-205.968	4.52187	6.12958e-06	0.000100719	FALSE	TRUE
SRR3664145	PRJNA325592	adipose	24.8733	-164.895	4.52124	6.1478e-06	0.000100719	FALSE	TRUE
SRR1768923	PRJNA273359	melanoma	72.3032	20.0336	4.52079	6.1609e-06	0.000100719	FALSE	TRUE
SRR897307	PRJNA208369	Mix of UHRR and HBRR	183.813	-96.7877	4.52025	6.17653e-06	0.000100719	FALSE	TRUE
SRR3184302	PRJNA312948	melanoma biopsies	63.0469	20.815	4.52024	6.17703e-06	0.000100719	FALSE	TRUE
SRR897715	PRJNA208369	Mix of UHRR and HBRR	211.184	-118.128	4.51901	6.21291e-06	0.000100719	FALSE	TRUE
SRR897539	PRJNA208369	brain	178.33	-200.89	4.51888	6.21681e-06	0.000100719	FALSE	TRUE
SRR2443185	PRJNA294187	blood	-228.785	-195.286	4.51607	6.2997e-06	0.000100719	FALSE	TRUE
SRR1424670	PRJNA253002	brain	222.845	-206.144	4.51596	6.30313e-06	0.000100719	FALSE	TRUE
SRR897644	PRJNA208369		113.868	-79.4081	4.51458	6.3441e-06	0.000100719	FALSE	TRUE
SRR1747195	PRJNA271929	brain	206.702	-198.356	4.51382	6.36697e-06	0.000100719	FALSE	TRUE
SRR1656509	PRJNA267697	blood	-238.081	-199.819	4.51275	6.39931e-06	0.000100719	FALSE	TRUE
SRR897186	PRJNA208369	brain	174.048	-221.574	4.51254	6.40553e-06	0.000100719	FALSE	TRUE
SRR897616	PRJNA208369		119.397	-86.1569	4.51133	6.44216e-06	0.000100719	FALSE	TRUE
SRR934862	PRJNA212047	brain	176.152	-134.725	4.51071	6.46113e-06	0.000100719	FALSE	TRUE
SRR897171	PRJNA208369	brain	165.833	-212.54	4.51069	6.46177e-06	0.000100719	FALSE	TRUE
SRR057638	PRJNA128733	prostate	6.19594	-113.523	4.51054	6.46619e-06	0.000100719	FALSE	TRUE
SRR1216058	PRJNA208369		109.267	-146.095	4.51009	6.48011e-06	0.000100719	FALSE	TRUE
SRR897594	PRJNA208369		118.452	-83.0577	4.50976	6.49012e-06	0.000100719	FALSE	TRUE
SRR1946655	PRJNA279878	liver	-52.494	-249.342	4.50886	6.51784e-06	0.000100719	FALSE	TRUE
SRR993719	PRJNA219507	prostate	-20.2442	-147.827	4.50842	6.53111e-06	0.000100719	FALSE	TRUE
SRR786622	PRJNA193342	brain	216.568	-207.939	4.50699	6.57527e-06	0.000100719	FALSE	TRUE
SRR521515	SRP014320	h1	253.268	-15.2433	4.50459	6.65013e-06	0.000100719	FALSE	TRUE
SRR1060782	PRJNA232593	blood	-214.958	-185.526	4.50394	6.67046e-06	0.000100719	FALSE	TRUE
SRR1521441	PRJNA255754	brain	216.135	-205.452	4.50357	6.68219e-06	0.000100719	FALSE	TRUE
SRR1424699	PRJNA253002	brain	221.661	-204.665	4.5034	6.68748e-06	0.000100719	FALSE	TRUE
SRR2017714	PRJNA282597		25.538	-162.758	4.50308	6.69748e-06	0.000100719	FALSE	TRUE
SRR897858	PRJNA208369	brain	187.96	-199.473	4.50302	6.6993e-06	0.000100719	FALSE	TRUE
SRR934808	PRJNA212047	brain	184.352	-141.893	4.50264	6.71144e-06	0.000100719	FALSE	TRUE
SRR1131112	PRJNA235930	brain	224.32	-218.647	4.50132	6.75324e-06	0.000100719	FALSE	TRUE
SRR1768047	PRJNA273277		107.972	54.9195	4.50101	6.76303e-06	0.000100719	FALSE	TRUE
SRR897501	PRJNA208369	brain	179.492	-199.753	4.50058	6.77668e-06	0.000100719	FALSE	TRUE
SRR896977	PRJNA208369		222.296	-124.796	4.5005	6.77952e-06	0.000100719	FALSE	TRUE
SRR1927065	PRJNA279249	brain	176.877	-214.261	4.50047	6.78029e-06	0.000100719	FALSE	TRUE
SRR1313150	PRJNA251383	triple negative breast cancer primary tumor	-2.74102	-168.119	4.50016	6.79033e-06	0.000100719	FALSE	TRUE
SRR897638	PRJNA208369		113.735	-79.2118	4.4987	6.83714e-06	0.000100719	FALSE	TRUE
SRR896887	PRJNA208369		109.057	-88.3864	4.49737	6.87994e-06	0.000100719	FALSE	TRUE
SRR650146	PRJNA186504	bladder	-19.1498	-144.352	4.4947	6.96665e-06	0.000100719	FALSE	TRUE
SRR897581	PRJNA208369		127.037	-74.6834	4.49453	6.97247e-06	0.000100719	FALSE	TRUE
SRR1313198	PRJNA251383	breast	-0.204848	-173.869	4.49451	6.97302e-06	0.000100719	FALSE	TRUE
SRR897218	PRJNA208369		146.392	-82.0631	4.49439	6.97695e-06	0.000100719	FALSE	TRUE
SRR1313223	PRJNA251383	breast	2.82226	-171.543	4.49371	6.99934e-06	0.000100719	FALSE	TRUE
ERR033746	PRJEB2498		190.945	-44.2602	4.49283	7.0283e-06	0.000100719	FALSE	TRUE
SRR901221	PRJNA208430	skin	33.6637	-82.1904	4.49238	7.04329e-06	0.000100719	FALSE	TRUE
SRR898387	PRJNA208369		111.096	-102.235	4.49023	7.11459e-06	0.000100719	FALSE	TRUE
SRR493937	PRJNA163279	lung	-48.8144	-126	4.4898	7.12889e-06	0.000100719	FALSE	TRUE
SRR1146153	PRJNA236547	skin	43.6562	-87.552	4.48934	7.14458e-06	0.000100719	FALSE	TRUE
SRR1313138	PRJNA251383	triple negative breast cancer primary tumor	-2.50555	-169.942	4.48766	7.20112e-06	0.000100719	FALSE	TRUE
SRR950087	PRJNA214799	brain	187.906	-206.357	4.48729	7.21352e-06	0.000100719	FALSE	TRUE
SRR898346	PRJNA208369	brain	189.306	-208.429	4.48667	7.23434e-06	0.000100719	FALSE	TRUE
SRR921936	PRJNA208503	brain	211.074	-194.06	4.48626	7.24837e-06	0.000100719	FALSE	TRUE
SRR897920	PRJNA208369		121.206	-92.3834	4.48613	7.25286e-06	0.000100719	FALSE	TRUE
SRR650142	PRJNA186504	bladder	-22.3639	-143.105	4.48586	7.26215e-06	0.000100719	FALSE	TRUE
SRR1523347	PRJNA255989		195.296	-49.9169	4.48506	7.28937e-06	0.000100719	FALSE	TRUE
SRR897193	PRJNA208369	brain	172.934	-222.433	4.4842	7.31897e-06	0.000100719	FALSE	TRUE
SRR1238536	PRJNA244622	hESC (WA-09)	190.053	-36.456	4.48326	7.35118e-06	0.000100719	FALSE	TRUE
SRR3627947	PRJNA322318	brain	215.096	-199.432	4.48322	7.35253e-06	0.000100719	FALSE	TRUE
SRR898215	PRJNA208369		244.291	-139.49	4.4817	7.40492e-06	0.000100719	FALSE	TRUE
SRR1424659	PRJNA253002	brain	222.651	-207.028	4.48135	7.41725e-06	0.000100719	FALSE	TRUE
SRR968074	PRJNA218059		11.3589	-122.027	4.47997	7.4653e-06	0.000100719	FALSE	TRUE
SRR896865	PRJNA208369		100.129	-99.0319	4.47987	7.46885e-06	0.000100719	FALSE	TRUE
SRR1521426	PRJNA255754	brain	178.497	-140.076	4.47893	7.50198e-06	0.000100719	FALSE	TRUE
SRR1554549	PRJNA245228		212.849	-200.719	4.47825	7.52581e-06	0.000100719	FALSE	TRUE
SRR897686	PRJNA208369	Mix of UHRR and HBRR	231.267	-126.216	4.47792	7.53741e-06	0.000100719	FALSE	TRUE
SRR542388	PRJNA172761	breast	-5.18151	-138.191	4.4779	7.53806e-06	0.000100719	FALSE	TRUE
SRR897542	PRJNA208369	brain	177.711	-199.595	4.47757	7.5499e-06	0.000100719	FALSE	TRUE
SRR037207	PRJNA125337		193.542	-18.8857	4.47748	7.55303e-06	0.000100719	FALSE	TRUE
SRR897913	PRJNA208369	brain	187.008	-204.294	4.47706	7.56773e-06	0.000100719	FALSE	TRUE
SRR1747152	PRJNA271929	brain	204.893	-202.952	4.47683	7.57586e-06	0.000100719	FALSE	TRUE
SRR898191	PRJNA208369		114.574	-114.452	4.47673	7.57953e-06	0.000100719	FALSE	TRUE
SRR1146187	PRJNA236547	skin	48.2096	-86.1722	4.47614	7.60057e-06	0.000100719	FALSE	TRUE
SRR3141995	PRJNA310727	brain	207.038	-199.247	4.47596	7.60678e-06	0.000100719	FALSE	TRUE
SRR1060795	PRJNA232593	blood	-214.07	-186.134	4.4738	7.6843e-06	0.000100719	FALSE	TRUE
SRR898183	PRJNA208369		114.174	-113.784	4.4734	7.69839e-06	0.000100719	FALSE	TRUE
SRR897258	PRJNA208369		113.909	-80.9322	4.47266	7.72523e-06	0.000100719	FALSE	TRUE
SRR1825941	PRJNA277177	h1	241.182	-20.6321	4.47188	7.75351e-06	0.000100719	FALSE	TRUE
SRR896875	PRJNA208369		93.5699	-103.607	4.47068	7.79702e-06	0.000100719	FALSE	TRUE
SRR897195	PRJNA208369	brain	173.868	-221.852	4.47061	7.79964e-06	0.000100719	FALSE	TRUE
SRR401821	PRJNA151601	pancreas	94.3272	-62.2318	4.47023	7.81365e-06	0.000100719	FALSE	TRUE
SRR897960	PRJNA208369		130.822	-91.0167	4.46674	7.94197e-06	0.000100719	FALSE	TRUE
SRR897862	PRJNA208369	brain	188.517	-199.905	4.46589	7.97349e-06	0.000102546	FALSE	TRUE
SRR896825	PRJNA208369		89.8331	-106.761	4.46542	7.99114e-06	0.000102546	FALSE	TRUE
SRR1927043	PRJNA279249	brain	177.749	-214.455	4.46493	8.00951e-06	0.000102546	FALSE	TRUE
SRR1747203	PRJNA271929	brain	212.053	-197.975	4.46432	8.03245e-06	0.000102546	FALSE	TRUE
SRR3142000	PRJNA310727	brain	180.249	-139.981	4.46398	8.04528e-06	0.000102546	FALSE	TRUE
[truncated: 29,509 more rows]

## Sheet: Reactome
Reactome pathway	URL	Name	Enrichment Z-score	Enrichment P-value	Enrichment Q-value	Bonferroni significant	FDR 5% significant
[truncated: 1,494 more rows]

[truncated: 9 more sheets: GO_BP, GO_CC, GO_MF, KEGG, HPO, HPO_raw, MGI_MP, GtexV8, SingleCellAtlas]
