# Supplementary material for: Genetic insights into the age-specific biological mechanisms governing human ovarian aging
Source: Am J Hum Genet. 2023 Aug 4;110(9):1549–63. doi: 10.1016/j.ajhg.2023.07.006 (PMC10502738; doi:10.1016/j.ajhg.2023.07.006)
Supplement: Table S11. Summary statistics used in Mendelian randomization analysis [file mmc11.csv]

outcome	exposure	method	nsnp	b	se	pval	age
Stroke	meno_41	MR Egger	79	0.262772841515231	0.154677377095153	0.093385776129638	41
Stroke	meno_41	Weighted median	79	0.027336063753661	0.0399021618179672	0.493295167916714	41
Stroke	meno_41	Inverse variance weighted	79	-0.00953462453604599	0.0289235904227935	0.741665405785203	41
Stroke	meno_41	Simple mode	79	0.0237040530479751	0.0860991709289177	0.783805277695432	41
Stroke	meno_41	Weighted mode	79	0.0321621536420711	0.0749250662183831	0.66891913653006	41
Oestradiol	meno_41	MR Egger	101	-0.14895404456128	0.0816210797115922	0.0710247371463989	41
Oestradiol	meno_41	Weighted median	101	-0.0453481083904727	0.0213616590271248	0.0337644201714802	41
Oestradiol	meno_41	Inverse variance weighted	101	-0.043175445181348	0.0161304543627142	0.00743641350004329	41
Oestradiol	meno_41	Simple mode	101	-0.0205315296604868	0.0500262251333993	0.68237932226513	41
Oestradiol	meno_41	Weighted mode	101	-0.0367169381982481	0.0537264427621825	0.495931155002886	41
Leiomyoma	meno_41	MR Egger	101	-0.00226751183666263	0.00778342800429415	0.771411818764241	41
Leiomyoma	meno_41	Weighted median	101	-0.0036973591304132	0.00175939953475226	0.0355980445781323	41
Leiomyoma	meno_41	Inverse variance weighted	101	-0.00449832000074158	0.00152446087066956	0.00316991883754248	41
Leiomyoma	meno_41	Simple mode	101	-0.00144078184065445	0.00444113386339226	0.746299553591927	41
Leiomyoma	meno_41	Weighted mode	101	-0.00178187116340693	0.0041714232138197	0.670180076745139	41
LDL	meno_41	MR Egger	101	0.00764207972829539	0.0552170002815141	0.890204752258253	41
LDL	meno_41	Weighted median	101	0.0201945815660652	0.0108431321353739	0.0625424130620189	41
LDL	meno_41	Inverse variance weighted	101	0.0178409165743728	0.0108124714788092	0.0989365305900129	41
LDL	meno_41	Simple mode	101	0.0464297336976008	0.0267868938694069	0.0861246384551295	41
LDL	meno_41	Weighted mode	101	0.0292782151133122	0.0244364979823594	0.233696555825	41
AgeLastBirth	meno_41	MR Egger	101	-0.0256399311768709	0.0546789274988181	0.640159249152041	41
AgeLastBirth	meno_41	Weighted median	101	-0.0190908275228613	0.0125340353685305	0.127728934022484	41
AgeLastBirth	meno_41	Inverse variance weighted	101	-0.0170272221897151	0.0107056247206932	0.11172370097229	41
AgeLastBirth	meno_41	Simple mode	101	-0.0192244014539404	0.0301198497865709	0.524761147206495	41
AgeLastBirth	meno_41	Weighted mode	101	-0.0192244014539404	0.0258170294068797	0.458235565001027	41
Hypothyroidism	meno_41	MR Egger	101	-0.00248958146047031	0.0136131007470529	0.8552651607683	41
Hypothyroidism	meno_41	Weighted median	101	0.00212829062432081	0.00278947744076585	0.445480641523004	41
Hypothyroidism	meno_41	Inverse variance weighted	101	0.00283054191201707	0.00266723964340459	0.288587571713319	41
Hypothyroidism	meno_41	Simple mode	101	0.00163840623433983	0.00689129587989717	0.812561373757746	41
Hypothyroidism	meno_41	Weighted mode	101	0.00163840623433983	0.00611855571321585	0.7894228006449	41
HeartFailure	meno_41	MR Egger	79	0.186278752110713	0.160442679188165	0.249216467637147	41
HeartFailure	meno_41	Weighted median	79	0.0589645570362323	0.0397665518431958	0.138136151064861	41
HeartFailure	meno_41	Inverse variance weighted	79	0.0308852010529537	0.0298022431954865	0.300044422272233	41
HeartFailure	meno_41	Simple mode	79	0.0759801783656657	0.0939733945144303	0.421245579439049	41
HeartFailure	meno_41	Weighted mode	79	0.0675152687396059	0.0814742061342845	0.409819485526541	41
FluidIntelligence	meno_41	MR Egger	101	0.127025943363054	0.0859708835236725	0.142703614854208	41
FluidIntelligence	meno_41	Weighted median	101	-0.00363354240084218	0.0184210784209602	0.843632555470626	41
FluidIntelligence	meno_41	Inverse variance weighted	101	-0.00830487353210057	0.0170459789736425	0.626113588391723	41
FluidIntelligence	meno_41	Simple mode	101	-0.0330276893530622	0.0425724452163595	0.439698180259398	41
FluidIntelligence	meno_41	Weighted mode	101	0.00536314594851472	0.034106046898635	0.875365580254169	41
AgeFirstBirth	meno_41	MR Egger	101	0.0458304876499199	0.059394509726225	0.442172522161427	41
AgeFirstBirth	meno_41	Weighted median	101	-0.0307905191207027	0.0131699410803434	0.0193904118099223	41
AgeFirstBirth	meno_41	Inverse variance weighted	101	-0.0190461898512005	0.0117001925664078	0.103556126693774	41
AgeFirstBirth	meno_41	Simple mode	101	-0.036452072960417	0.0314565079239237	0.249293972580578	41
AgeFirstBirth	meno_41	Weighted mode	101	-0.0413188170686151	0.0275757531153462	0.137186029365216	41
EducationalAttainment	meno_41	Wald ratio	1	0.102146273154253	0.0157835349188787	9.69075898849606e-11	41
HDL	meno_41	MR Egger	101	0.0167139523781655	0.0743402091133555	0.822574483613288	41
HDL	meno_41	Weighted median	101	0.0253323588021993	0.0121920306274887	0.0377296161113284	41
HDL	meno_41	Inverse variance weighted	101	0.0034157239857781	0.0145563889622564	0.814476808809206	41
HDL	meno_41	Simple mode	101	0.0251146981094968	0.0266822504506975	0.348844434891835	41
HDL	meno_41	Weighted mode	101	0.0487292161074122	0.0198711746360391	0.015928943039531	41
BreastNeoplasm	meno_41	MR Egger	101	-0.0153563039135795	0.0091196219337383	0.0953564602934532	41
BreastNeoplasm	meno_41	Weighted median	101	-0.000271179915394247	0.00235960980152971	0.908503978385135	41
BreastNeoplasm	meno_41	Inverse variance weighted	101	-0.000370943298918645	0.00181054829597188	0.837666673728617	41
BreastNeoplasm	meno_41	Simple mode	101	-0.00286266387459237	0.00573775772991057	0.61893373411364	41
BreastNeoplasm	meno_41	Weighted mode	101	-0.0032819800514107	0.00523401681392934	0.532056774896252	41
BMI	meno_41	MR Egger	101	-0.0220028339839256	0.0678241647523662	0.746312135945804	41
BMI	meno_41	Weighted median	101	0.020091456066518	0.0114425002103254	0.0791119037284255	41
BMI	meno_41	Inverse variance weighted	101	0.0171473715475738	0.0133014210418705	0.197350004301896	41
BMI	meno_41	Simple mode	101	0.0410027434942856	0.029429614382349	0.166634129000613	41
BMI	meno_41	Weighted mode	101	0.0325400352010893	0.0238962021275562	0.176344934117433	41
Albumin	meno_41	MR Egger	101	0.00412271627336166	0.062566737714028	0.947595816513701	41
Albumin	meno_41	Weighted median	101	0.0290919264203054	0.0118311215977747	0.0139350913317942	41
Albumin	meno_41	Inverse variance weighted	101	0.0223869788403291	0.0122545501649815	0.0677253464554121	41
Albumin	meno_41	Simple mode	101	0.0197271584336373	0.0240548950905949	0.414115766523231	41
Albumin	meno_41	Weighted mode	101	0.0158462411626208	0.0210862148416455	0.454118207351268	41
PlateletWidth	meno_41	MR Egger	101	-0.0612511728334522	0.0754987803607363	0.419147138830589	41
PlateletWidth	meno_41	Weighted median	101	-0.00213310508995265	0.0123090583032094	0.862419117445457	41
PlateletWidth	meno_41	Inverse variance weighted	101	-0.0044384605738117	0.0148245333059354	0.764635103937289	41
PlateletWidth	meno_41	Simple mode	101	0.0213951029054922	0.0349367365528632	0.5416661218148	41
PlateletWidth	meno_41	Weighted mode	101	-0.00175433578344886	0.0298832838683124	0.953303229008316	41
LymphocyteCount	meno_41	MR Egger	101	-0.0779566665415403	0.102617415169749	0.449249546805706	41
LymphocyteCount	meno_41	Weighted median	101	0.0400622481787439	0.011446371712727	0.000465266211593813	41
LymphocyteCount	meno_41	Inverse variance weighted	101	0.0157881622105722	0.0201775146342512	0.433942417594867	41
LymphocyteCount	meno_41	Simple mode	101	0.0434220701123076	0.0208863125935117	0.0401792067912528	41
LymphocyteCount	meno_41	Weighted mode	101	0.0434220701123076	0.017872066273106	0.0168987811675375	41
NeutrophilCount	meno_41	MR Egger	101	-0.10413692245704	0.0971257576056626	0.286243012208826	41
NeutrophilCount	meno_41	Weighted median	101	-0.042133990607323	0.0113988628099009	0.000218736191751226	41
NeutrophilCount	meno_41	Inverse variance weighted	101	-0.0600283248591062	0.0190351046484321	0.00161292641899642	41
NeutrophilCount	meno_41	Simple mode	101	-0.0467788951727713	0.0233849107558059	0.0481695841944627	41
NeutrophilCount	meno_41	Weighted mode	101	-0.0467788951727713	0.0205869156987508	0.0252114480087351	41
Stroke	meno_43	MR Egger	92	0.171721470593875	0.147142800007317	0.246277225809299	43
Stroke	meno_43	Weighted median	92	0.0114487191214527	0.0431093775839641	0.79056750326041	43
Stroke	meno_43	Inverse variance weighted	92	-0.0233918208961509	0.0300069627677324	0.435657894423862	43
Stroke	meno_43	Simple mode	92	0.0137597282795829	0.102461705192784	0.893468700158801	43
Stroke	meno_43	Weighted mode	92	0.0224012728040739	0.0851160323570862	0.793002890831367	43
Oestradiol	meno_43	MR Egger	121	-0.164852210067956	0.0774129709776658	0.0352718441904827	43
Oestradiol	meno_43	Weighted median	121	-0.0547365018741693	0.0233291415177297	0.0189622847757713	43
Oestradiol	meno_43	Inverse variance weighted	121	-0.0480138272078898	0.0171550141693558	0.00512894382338791	43
Oestradiol	meno_43	Simple mode	121	-0.0430534704994191	0.0584423567494637	0.46275315775818	43
Oestradiol	meno_43	Weighted mode	121	-0.0539476234529426	0.0580958282089555	0.354961974008562	43
Leiomyoma	meno_43	MR Egger	121	-0.000144112048366968	0.00716547129824325	0.983987700825667	43
Leiomyoma	meno_43	Weighted median	121	-0.00421709212187111	0.0019599962642215	0.0314303136098594	43
Leiomyoma	meno_43	Inverse variance weighted	121	-0.00543317359740695	0.00157528830885873	0.000562661119820074	43
Leiomyoma	meno_43	Simple mode	121	-0.00343371836326428	0.00489528459877804	0.484390386994142	43
Leiomyoma	meno_43	Weighted mode	121	-0.00259537624762068	0.00470968291019625	0.582608621913707	43
LDL	meno_43	MR Egger	121	-0.0193123975598386	0.0524239908523301	0.713238061804682	43
LDL	meno_43	Weighted median	121	0.0222924477186698	0.0116439527747684	0.0555552014054409	43
LDL	meno_43	Inverse variance weighted	121	0.0229785018571233	0.0115307997513603	0.0462840727262529	43
LDL	meno_43	Simple mode	121	0.0428555357244461	0.0283862849132893	0.133741775697363	43
LDL	meno_43	Weighted mode	121	0.0214912735998452	0.0225750545658659	0.3430145676272	43
AgeLastBirth	meno_43	MR Egger	121	0.000504196219327179	0.0532863283410703	0.992466358628247	43
AgeLastBirth	meno_43	Weighted median	121	-0.012814723298679	0.0143378218108715	0.371444653804846	43
AgeLastBirth	meno_43	Inverse variance weighted	121	-0.0226754941081673	0.0116956066078094	0.052525154365833	43
AgeLastBirth	meno_43	Simple mode	121	-0.0176341902433421	0.0377962877463068	0.641661482256336	43
AgeLastBirth	meno_43	Weighted mode	121	-0.012231949453166	0.0287955719682237	0.671753524814652	43
Hypothyroidism	meno_43	MR Egger	121	0.0246923408750722	0.014866000372834	0.099347141673377	43
Hypothyroidism	meno_43	Weighted median	121	0.00278163407219486	0.00311079768398096	0.371221980122852	43
Hypothyroidism	meno_43	Inverse variance weighted	121	0.00401480743522255	0.00328808897760117	0.222080170959271	43
Hypothyroidism	meno_43	Simple mode	121	0.0043714340941233	0.00827149901909754	0.598132880170244	43
Hypothyroidism	meno_43	Weighted mode	121	0.00345138891174948	0.00730405713042383	0.637406522456773	43
HeartFailure	meno_43	MR Egger	93	-0.00963985586456532	0.146394157565314	0.947642782349696	43
HeartFailure	meno_43	Weighted median	93	0.0425169904048328	0.0423134767074988	0.314988508508863	43
HeartFailure	meno_43	Inverse variance weighted	93	0.0321257717801001	0.0299139067266846	0.28284911269989	43
HeartFailure	meno_43	Simple mode	93	0.0981326888271883	0.101404457344696	0.335713681044151	43
HeartFailure	meno_43	Weighted mode	93	0.056160119686002	0.0946610602144538	0.554452297907859	43
FluidIntelligence	meno_43	MR Egger	121	0.106735810501903	0.0806868971013662	0.188425201477025	43
FluidIntelligence	meno_43	Weighted median	121	-0.00471017162168094	0.0197476848387996	0.811479618138792	43
FluidIntelligence	meno_43	Inverse variance weighted	121	-0.0119528366560974	0.0178623834739086	0.503391843407285	43
FluidIntelligence	meno_43	Simple mode	121	-0.0700626452554771	0.048244331043947	0.149042851841244	43
FluidIntelligence	meno_43	Weighted mode	121	-0.0431359851073778	0.0441629648742771	0.330660036097939	43
AgeFirstBirth	meno_43	MR Egger	121	0.0325266706345064	0.0583594968948242	0.578335123522059	43
AgeFirstBirth	meno_43	Weighted median	121	-0.0329438557631559	0.0138790939663652	0.0176141158186821	43
AgeFirstBirth	meno_43	Inverse variance weighted	121	-0.0245972354026598	0.0128525874333351	0.0556461772517968	43
AgeFirstBirth	meno_43	Simple mode	121	-0.0348331588439957	0.0328461836360524	0.291050026176685	43
AgeFirstBirth	meno_43	Weighted mode	121	-0.0458546416875161	0.0337790559425647	0.177173867852796	43
EducationalAttainment	meno_43	Wald ratio	1	0.11574560056219	0.0178848887166067	9.69075898849612e-11	43
HDL	meno_43	MR Egger	121	-0.0294515168864452	0.0692916654868763	0.671577325828488	43
HDL	meno_43	Weighted median	121	0.0346405219270058	0.0129154585653843	0.00731620858451774	43
HDL	meno_43	Inverse variance weighted	121	0.00657875555681834	0.0152149549772242	0.665459839233725	43
HDL	meno_43	Simple mode	121	0.0610222612148535	0.0302466826200542	0.0458758672809719	43
HDL	meno_43	Weighted mode	121	0.0578907639937933	0.0240799050525361	0.0177415095919768	43
BreastNeoplasm	meno_43	MR Egger	121	-0.0146679938369487	0.00899474276333707	0.105591328508353	43
BreastNeoplasm	meno_43	Weighted median	121	-0.00297234320317914	0.00247864186154515	0.230457106601779	43
BreastNeoplasm	meno_43	Inverse variance weighted	121	-0.00171158429097175	0.00199069670106224	0.389903933460309	43
BreastNeoplasm	meno_43	Simple mode	121	-0.00415830724798175	0.00647041657797231	0.5216678149514	43
BreastNeoplasm	meno_43	Weighted mode	121	-0.00415830724798175	0.00541128834992767	0.443729261808343	43
BMI	meno_43	MR Egger	121	-0.0284463976615683	0.0658344450903203	0.666458021006288	43
BMI	meno_43	Weighted median	121	0.0145592444902427	0.0124509828866598	0.242272749125894	43
BMI	meno_43	Inverse variance weighted	121	0.0177338006643068	0.0144699046407293	0.220362624205428	43
BMI	meno_43	Simple mode	121	0.0115618229533749	0.0325896440593805	0.723384745035433	43
BMI	meno_43	Weighted mode	121	0.0194239584019831	0.0269872049196833	0.473080293995124	43
Albumin	meno_43	MR Egger	121	0.0246918458307136	0.059700116386182	0.67991299069017	43
Albumin	meno_43	Weighted median	121	0.0342184583812695	0.0128384644925998	0.00769179064514025	43
Albumin	meno_43	Inverse variance weighted	121	0.024994392466215	0.0130932727412164	0.0562686458329165	43
Albumin	meno_43	Simple mode	121	0.0352348076313831	0.0290737723547414	0.227927550090588	43
Albumin	meno_43	Weighted mode	121	0.0275069645577196	0.0242136583059102	0.258215945901104	43
PlateletWidth	meno_43	MR Egger	121	-0.103223587696247	0.0722308115839746	0.155601118989854	43
PlateletWidth	meno_43	Weighted median	121	-0.0143308315306612	0.0126386750898028	0.25684187952989	43
PlateletWidth	meno_43	Inverse variance weighted	121	-0.00884157972650775	0.0159604483444101	0.57960065681958	43
PlateletWidth	meno_43	Simple mode	121	-0.000983829774298117	0.037054837914379	0.978862243632383	43
PlateletWidth	meno_43	Weighted mode	121	-0.0148134815174112	0.0322855850620903	0.647188741903103	43
LymphocyteCount	meno_43	MR Egger	120	-0.0023530243392858	0.0651262198374137	0.971239579853685	43
LymphocyteCount	meno_43	Weighted median	120	0.0366445851045689	0.0126908875676425	0.00388350916669046	43
LymphocyteCount	meno_43	Inverse variance weighted	120	0.0432046287334757	0.0143537038824616	0.00261248885402814	43
LymphocyteCount	meno_43	Simple mode	120	0.0360364785668861	0.0266027483965436	0.178106620183672	43
LymphocyteCount	meno_43	Weighted mode	120	0.0440076461652353	0.0203553085030748	0.0326219740826528	43
NeutrophilCount	meno_43	MR Egger	120	-0.0473107428870037	0.0742674385304464	0.525337912841292	43
NeutrophilCount	meno_43	Weighted median	120	-0.0528348211340458	0.0125197327391114	2.4416827952513e-05	43
NeutrophilCount	meno_43	Inverse variance weighted	120	-0.0447536149624636	0.0163329675845528	0.00614244929304332	43
NeutrophilCount	meno_43	Simple mode	120	-0.0586575423867599	0.0288546238459616	0.0442914250036829	43
NeutrophilCount	meno_43	Weighted mode	120	-0.0586575423867599	0.0236789509496363	0.0146459865927911	43
Stroke	meno_45	MR Egger	107	0.228607036646093	0.172249175905438	0.187325198073351	45
Stroke	meno_45	Weighted median	107	-0.0146027057218438	0.0506040429523469	0.772912012852874	45
Stroke	meno_45	Inverse variance weighted	107	-0.0396652362956428	0.0357367856491087	0.267030327757705	45
Stroke	meno_45	Simple mode	107	-0.00552118404261859	0.117563830909612	0.962630854457031	45
Stroke	meno_45	Weighted mode	107	0.0137979854952577	0.0940963930212323	0.883697299441863	45
Oestradiol	meno_45	MR Egger	139	-0.176282809569065	0.0820077629571413	0.0333445771269043	45
Oestradiol	meno_45	Weighted median	139	-0.0686031285934988	0.0271214464994631	0.0114232019020878	45
Oestradiol	meno_45	Inverse variance weighted	139	-0.0620837952934863	0.0185058730262901	0.000794178460685893	45
Oestradiol	meno_45	Simple mode	139	-0.0497272068680357	0.0693676646496194	0.474669318407702	45
Oestradiol	meno_45	Weighted mode	139	-0.067049103721772	0.0644167531484621	0.299758625061734	45
Leiomyoma	meno_45	MR Egger	139	0.000402801095640142	0.00752751332746461	0.957403105228898	45
Leiomyoma	meno_45	Weighted median	139	-0.0057932909799299	0.00217908046162646	0.00784673789406049	45
Leiomyoma	meno_45	Inverse variance weighted	139	-0.00696025522121373	0.00169315998039048	3.9427733448589e-05	45
Leiomyoma	meno_45	Simple mode	139	-0.00464939196643679	0.00615936321483796	0.451625611013012	45
Leiomyoma	meno_45	Weighted mode	139	-0.00232382903936873	0.005992334338577	0.698761341094209	45
LDL	meno_45	MR Egger	139	-0.0185568012435608	0.0562602337260339	0.742025652148837	45
LDL	meno_45	Weighted median	139	0.0313265423524586	0.0131103208917249	0.016873318815907	45
LDL	meno_45	Inverse variance weighted	139	0.0292349273961078	0.0126433379542591	0.0207623020574472	45
LDL	meno_45	Simple mode	139	0.0521921507601634	0.0334747853212944	0.121251704998585	45
LDL	meno_45	Weighted mode	139	0.0206616507233369	0.0252015785438002	0.413712311009108	45
AgeLastBirth	meno_45	MR Egger	139	0.0378506912141327	0.0585776681573086	0.519255066264515	45
AgeLastBirth	meno_45	Weighted median	139	-0.015814588559009	0.0160425444683731	0.324235909356483	45
AgeLastBirth	meno_45	Inverse variance weighted	139	-0.0209902872025411	0.0131799674341554	0.11125214951699	45
AgeLastBirth	meno_45	Simple mode	139	-0.057617794164556	0.0438798544232329	0.19133496145123	45
AgeLastBirth	meno_45	Weighted mode	139	-0.0319822139143005	0.0360633878317877	0.376711545191384	45
Hypothyroidism	meno_45	MR Egger	139	0.0360407822831089	0.0151746928234011	0.0189319049659826	45
Hypothyroidism	meno_45	Weighted median	139	0.00711872304390481	0.00352752610153506	0.0435860839235674	45
Hypothyroidism	meno_45	Inverse variance weighted	139	0.00326615816640258	0.00346119014387258	0.34534763352578	45
Hypothyroidism	meno_45	Simple mode	139	0.0106822713449162	0.00985445060855627	0.280252927296361	45
Hypothyroidism	meno_45	Weighted mode	139	0.00975100797173564	0.00881974114002302	0.270828226123028	45
HeartFailure	meno_45	MR Egger	108	-0.067452865809891	0.157311077002061	0.668948744284236	45
HeartFailure	meno_45	Weighted median	108	0.0145668930785477	0.0495509680799937	0.768774736251958	45
HeartFailure	meno_45	Inverse variance weighted	108	0.0223785388448192	0.0327240561824275	0.494066164702594	45
HeartFailure	meno_45	Simple mode	108	0.0730575912135958	0.11298114588601	0.519252706281023	45
HeartFailure	meno_45	Weighted mode	108	0.0286735616305962	0.0963030217268505	0.766476568640078	45
FluidIntelligence	meno_45	MR Egger	139	0.164034834192226	0.0904850960450033	0.0720461272999116	45
FluidIntelligence	meno_45	Weighted median	139	0.00359120686175678	0.0230499986530618	0.876190086814066	45
FluidIntelligence	meno_45	Inverse variance weighted	139	-0.0153236606652024	0.0205772045460572	0.456458493144812	45
FluidIntelligence	meno_45	Simple mode	139	-0.0539769524109649	0.0565888108742116	0.341829922228899	45
FluidIntelligence	meno_45	Weighted mode	139	0.0520538938980238	0.0456859861887767	0.256516778130882	45
AgeFirstBirth	meno_45	MR Egger	139	0.0786759236078712	0.0646211557731994	0.225508905615608	45
AgeFirstBirth	meno_45	Weighted median	139	-0.0314948845775862	0.0171473633093057	0.0662514182865643	45
AgeFirstBirth	meno_45	Inverse variance weighted	139	-0.0234416662245521	0.0146221724463126	0.108899571895144	45
AgeFirstBirth	meno_45	Simple mode	139	-0.0341630212896659	0.0448327253181308	0.447353940088379	45
AgeFirstBirth	meno_45	Weighted mode	139	-0.0500760805738175	0.0387719315638467	0.198670345936076	45
EducationalAttainment	meno_45	Wald ratio	1	0.133522185681041	0.0206317079915311	9.69075898849606e-11	45
HDL	meno_45	MR Egger	139	-0.0836429647715441	0.0737658119696726	0.258817253730189	45
HDL	meno_45	Weighted median	139	0.0457784028331989	0.0155160936970281	0.00317381300739309	45
HDL	meno_45	Inverse variance weighted	139	0.0112412235952568	0.0166354112995607	0.499205324074819	45
HDL	meno_45	Simple mode	139	0.0845306399969968	0.0369709309505572	0.0237529925775207	45
HDL	meno_45	Weighted mode	139	0.0771787485956869	0.0283564022022468	0.00733151752954539	45
BreastNeoplasm	meno_45	MR Egger	139	-0.00839567783382775	0.00982708188024545	0.39440759526657	45
BreastNeoplasm	meno_45	Weighted median	139	-0.0027792045651505	0.00290911862440939	0.33940453806849	45
BreastNeoplasm	meno_45	Inverse variance weighted	139	-0.00153290624813012	0.00220644006081064	0.487217096465672	45
BreastNeoplasm	meno_45	Simple mode	139	-0.00816976916716985	0.00751278863393883	0.278734394449133	45
BreastNeoplasm	meno_45	Weighted mode	139	-0.00514870914938564	0.00583480150139082	0.379087583565088	45
BMI	meno_45	MR Egger	139	-0.0413492270308567	0.0729224784831272	0.571621744834897	45
BMI	meno_45	Weighted median	139	0.0219633141522834	0.0142795028666862	0.124023981232889	45
BMI	meno_45	Inverse variance weighted	139	0.0215577712493106	0.016389063743376	0.188383769474134	45
BMI	meno_45	Simple mode	139	0.0172198867467364	0.0400085578887075	0.667572425248395	45
BMI	meno_45	Weighted mode	139	-0.00498914380414983	0.0353433358705965	0.887947643892059	45
Albumin	meno_45	MR Egger	139	0.00561201590829568	0.0646143189974477	0.93091433244488	45
Albumin	meno_45	Weighted median	139	0.0427810376569547	0.0146233275844347	0.0034386592956117	45
Albumin	meno_45	Inverse variance weighted	139	0.0338853339392683	0.0144905830747023	0.0193645246964573	45
Albumin	meno_45	Simple mode	139	0.0366585245939212	0.0334994867553483	0.275729305500064	45
Albumin	meno_45	Weighted mode	139	0.0366585245939212	0.0262363847435693	0.164583940205277	45
PlateletWidth	meno_45	MR Egger	139	-0.0947222289694601	0.07830383558324	0.228486686268114	45
PlateletWidth	meno_45	Weighted median	139	-0.0193695370770811	0.0152205182470168	0.203162221604091	45
PlateletWidth	meno_45	Inverse variance weighted	139	-0.00815471006014684	0.0176306303975671	0.643700700889014	45
PlateletWidth	meno_45	Simple mode	139	-0.0181756588384681	0.0442379003456523	0.68181122632897	45
PlateletWidth	meno_45	Weighted mode	139	-0.0503144250423038	0.0408305459476186	0.219942098349501	45
LymphocyteCount	meno_45	MR Egger	138	0.0424417876649735	0.0742062962634725	0.568304590278408	45
LymphocyteCount	meno_45	Weighted median	138	0.0406851547784417	0.0142950826801807	0.00442590720492354	45
LymphocyteCount	meno_45	Inverse variance weighted	138	0.0470549762689415	0.016670580717822	0.00476306601313541	45
LymphocyteCount	meno_45	Simple mode	138	0.0241715200582615	0.0310780625929042	0.438046915555512	45
LymphocyteCount	meno_45	Weighted mode	138	0.0499719307780864	0.0256627344063041	0.0535494527028177	45
NeutrophilCount	meno_45	MR Egger	138	-0.00650523635043714	0.07849823117526	0.934075866397949	45
NeutrophilCount	meno_45	Weighted median	138	-0.0615002679778182	0.0139180100501862	9.92713853472001e-06	45
NeutrophilCount	meno_45	Inverse variance weighted	138	-0.0666082877262688	0.017674563248319	0.000164168370067983	45
NeutrophilCount	meno_45	Simple mode	138	-0.0548847223902296	0.0318172662438743	0.0867829163051024	45
NeutrophilCount	meno_45	Weighted mode	138	-0.0590680194412383	0.0233529413328481	0.0125597438634207	45
Stroke	meno_47	MR Egger	129	0.159609954310899	0.147594207243609	0.281563633292998	47
Stroke	meno_47	Weighted median	129	-0.057323942191585	0.0569109209314943	0.313811129894193	47
Stroke	meno_47	Inverse variance weighted	129	-0.0445565117564858	0.0377165368050368	0.237462859274439	47
Stroke	meno_47	Simple mode	129	-0.0544731227902957	0.117314892695173	0.643198299529566	47
Stroke	meno_47	Weighted mode	129	-0.0437310587303763	0.0973428353675938	0.654012619393928	47
Oestradiol	meno_47	MR Egger	162	-0.143162439532952	0.0810033512664209	0.0790735399934167	47
Oestradiol	meno_47	Weighted median	162	-0.092696643150071	0.0315975208565159	0.00334982061717595	47
Oestradiol	meno_47	Inverse variance weighted	162	-0.0897602519414139	0.0207246949155372	1.48381697267888e-05	47
Oestradiol	meno_47	Simple mode	162	-0.0241342749938598	0.0764933730172489	0.752784536330209	47
Oestradiol	meno_47	Weighted mode	162	-0.0947041533320065	0.0738566033090537	0.201590950109723	47
Leiomyoma	meno_47	MR Egger	162	-0.00730536894639254	0.00779606640687766	0.350140829940888	47
Leiomyoma	meno_47	Weighted median	162	-0.00948369164275896	0.00266708963806047	0.000376801482797747	47
Leiomyoma	meno_47	Inverse variance weighted	162	-0.0106112281073301	0.00198586138404239	9.12251488397046e-08	47
Leiomyoma	meno_47	Simple mode	162	-0.00944618019035662	0.00756914616183509	0.213848551730012	47
Leiomyoma	meno_47	Weighted mode	162	-0.00547266998985646	0.00620197887364791	0.378872291338702	47
LDL	meno_47	MR Egger	162	0.0361153205468971	0.0547556192106992	0.510476225799776	47
LDL	meno_47	Weighted median	162	0.0498209640211093	0.0154341113861229	0.00124668787086165	47
LDL	meno_47	Inverse variance weighted	162	0.0482167934185985	0.0139432890069603	0.000544071010897075	47
LDL	meno_47	Simple mode	162	0.0831086896763249	0.0390194562804559	0.0346970936721063	47
LDL	meno_47	Weighted mode	162	0.0474693731161224	0.0294586252929554	0.109053147420563	47
AgeLastBirth	meno_47	MR Egger	162	0.0400153002377846	0.0595210016522306	0.50236956506471	47
AgeLastBirth	meno_47	Weighted median	162	-0.0139893316942558	0.0187515572090683	0.455645830816634	47
AgeLastBirth	meno_47	Inverse variance weighted	162	-0.0236913703942652	0.0152084848639766	0.119287017082294	47
AgeLastBirth	meno_47	Simple mode	162	-0.0653410076233167	0.0540735827495547	0.228676002512057	47
AgeLastBirth	meno_47	Weighted mode	162	-0.012158618102609	0.0413237844576254	0.768962614785265	47
Hypothyroidism	meno_47	MR Egger	162	0.0291738024308637	0.014206681375279	0.0416492781480436	47
Hypothyroidism	meno_47	Weighted median	162	0.0100610819918766	0.00410975985834805	0.014361383910028	47
Hypothyroidism	meno_47	Inverse variance weighted	162	0.00480838667654171	0.00365200395261821	0.187958204614405	47
Hypothyroidism	meno_47	Simple mode	162	0.0112123172418305	0.0108076303336404	0.301084338685032	47
Hypothyroidism	meno_47	Weighted mode	162	0.0149907867661918	0.00842039212991335	0.0769136206895697	47
HeartFailure	meno_47	MR Egger	129	0.0291886450402601	0.144957668496527	0.840739410123551	47
HeartFailure	meno_47	Weighted median	129	0.0866477229241436	0.0560001779416162	0.121796742587248	47
HeartFailure	meno_47	Inverse variance weighted	129	0.0595076855200117	0.0373459528837786	0.11106661860531	47
HeartFailure	meno_47	Simple mode	129	0.0656906961724117	0.125091607881416	0.600393812788474	47
HeartFailure	meno_47	Weighted mode	129	0.0656906961724117	0.106727951004904	0.539319614814098	47
FluidIntelligence	meno_47	MR Egger	162	0.155814423854618	0.0833257759901563	0.0633187209527449	47
FluidIntelligence	meno_47	Weighted median	162	0.0132660307293398	0.0256877857278211	0.605551737578987	47
FluidIntelligence	meno_47	Inverse variance weighted	162	-0.0248615949404864	0.0215471920010392	0.248573708929709	47
FluidIntelligence	meno_47	Simple mode	162	0.0983173591215392	0.0608018129584786	0.107832995788167	47
FluidIntelligence	meno_47	Weighted mode	162	0.0762511985011654	0.0501148207759394	0.130088510183644	47
AgeFirstBirth	meno_47	MR Egger	162	0.0832297467126539	0.0647341390191249	0.200399740870541	47
AgeFirstBirth	meno_47	Weighted median	162	-0.00326889846577343	0.0183052727090272	0.858269950688943	47
AgeFirstBirth	meno_47	Inverse variance weighted	162	-0.0172884724389139	0.0166099074559547	0.297943765631048	47
AgeFirstBirth	meno_47	Simple mode	162	-0.0348688718089876	0.0521535732718269	0.504720444414498	47
AgeFirstBirth	meno_47	Weighted mode	162	-0.00762347645391781	0.0383707672968297	0.842764300467609	47
EducationalAttainment	meno_47	Wald ratio	1	0.157749932466826	0.0243753539963317	9.69075898849606e-11	47
HDL	meno_47	MR Egger	162	-0.0484815818874462	0.0735935166412457	0.510987060453977	47
HDL	meno_47	Weighted median	162	0.0229121120452845	0.0171960514971095	0.182727005330731	47
HDL	meno_47	Inverse variance weighted	162	0.0158194180237448	0.0187863637723506	0.399749228811979	47
HDL	meno_47	Simple mode	162	0.0234436201601624	0.0437168138783224	0.592518369982018	47
HDL	meno_47	Weighted mode	162	0.0500694842843865	0.0348439304088111	0.152668640750351	47
BreastNeoplasm	meno_47	MR Egger	162	-0.0137842942889429	0.00908296744195613	0.131089115179091	47
BreastNeoplasm	meno_47	Weighted median	162	0.000785859905661064	0.00321484374274684	0.806884404606018	47
BreastNeoplasm	meno_47	Inverse variance weighted	162	0.000954738960733586	0.00233253775890608	0.682309682980561	47
BreastNeoplasm	meno_47	Simple mode	162	0.000309147959714429	0.00908822808823013	0.972906282746459	47
BreastNeoplasm	meno_47	Weighted mode	162	-0.00306822059874631	0.0072569794024914	0.673008389305862	47
BMI	meno_47	MR Egger	162	-0.00192600892629969	0.0705187264788108	0.978244904822372	47
BMI	meno_47	Weighted median	162	0.0268294416755625	0.016333577385038	0.100466893740023	47
BMI	meno_47	Inverse variance weighted	162	0.0220703191427062	0.0179588836430023	0.219095791849056	47
BMI	meno_47	Simple mode	162	-0.0212225220922662	0.0410890958962963	0.606213879545842	47
BMI	meno_47	Weighted mode	162	0.0446801932599077	0.0320416357988105	0.165105448432477	47
Albumin	meno_47	MR Egger	162	0.0802698805269873	0.0596110723631314	0.180026422267911	47
Albumin	meno_47	Weighted median	162	0.0468437606515447	0.0158353396500611	0.00309462907477679	47
Albumin	meno_47	Inverse variance weighted	162	0.0480541418685922	0.0151929006277235	0.00156187739658769	47
Albumin	meno_47	Simple mode	162	0.0462902225274588	0.0387465287746542	0.233963845141604	47
Albumin	meno_47	Weighted mode	162	0.0337079578483861	0.0285564084146783	0.239582542846106	47
PlateletWidth	meno_47	MR Egger	161	-0.0826995873061141	0.0605973822017884	0.174263429192482	47
PlateletWidth	meno_47	Weighted median	161	-0.00953886374583188	0.017004520559608	0.574824489440144	47
PlateletWidth	meno_47	Inverse variance weighted	161	-0.0118100598891368	0.0155310228735705	0.447005131297181	47
PlateletWidth	meno_47	Simple mode	161	-0.00065065323554081	0.052457965000681	0.990119283682662	47
PlateletWidth	meno_47	Weighted mode	161	-0.00065065323554081	0.0481867921157746	0.989243529766651	47
LymphocyteCount	meno_47	MR Egger	160	0.102638695420088	0.0692609091554614	0.140354904974277	47
LymphocyteCount	meno_47	Weighted median	160	0.0628860082273837	0.0165034536893568	0.000138699680532743	47
LymphocyteCount	meno_47	Inverse variance weighted	160	0.0513377209273365	0.0177050431535999	0.00373627169850872	47
LymphocyteCount	meno_47	Simple mode	160	0.0122786424014478	0.0365995286247101	0.737700481094196	47
LymphocyteCount	meno_47	Weighted mode	160	0.0639068949563342	0.0262818652103366	0.0161432222075171	47
NeutrophilCount	meno_47	MR Egger	160	-0.0133899353290257	0.0659499290123106	0.839371376666566	47
NeutrophilCount	meno_47	Weighted median	160	-0.055126542545339	0.0155698688602557	0.000399231448656947	47
NeutrophilCount	meno_47	Inverse variance weighted	160	-0.0609659935214656	0.0168569802987294	0.000298427023594523	47
NeutrophilCount	meno_47	Simple mode	160	-0.0528202230809289	0.0364260602745977	0.14900959684799	47
NeutrophilCount	meno_47	Weighted mode	160	-0.0617171483233574	0.0334502061537971	0.0668911937224056	47
Stroke	meno_49	MR Egger	141	0.120439816705213	0.165758734186831	0.468694637521933	49
Stroke	meno_49	Weighted median	141	-0.065441585287435	0.0666346770710113	0.326053032913171	49
Stroke	meno_49	Inverse variance weighted	141	-0.0563168743678888	0.0441673413171298	0.202281081394612	49
Stroke	meno_49	Simple mode	141	-0.0873614146506299	0.13157421938931	0.507801121392483	49
Stroke	meno_49	Weighted mode	141	-0.0671256121072599	0.10624033172608	0.528529678635778	49
Oestradiol	meno_49	MR Egger	184	-0.0926891315854178	0.0942701383776104	0.32680000985305	49
Oestradiol	meno_49	Weighted median	184	-0.106659166980177	0.0347885422291791	0.00216995534879165	49
Oestradiol	meno_49	Inverse variance weighted	184	-0.114520135428581	0.0251427771931575	5.24372894296431e-06	49
Oestradiol	meno_49	Simple mode	184	0.00295746432594091	0.0953898714054812	0.975300164296133	49
Oestradiol	meno_49	Weighted mode	184	-0.06113499975355	0.0798782131707987	0.445047534346638	49
Leiomyoma	meno_49	MR Egger	184	-0.0178165140280059	0.00830072815586556	0.0331668063784632	49
Leiomyoma	meno_49	Weighted median	184	-0.0113678521352322	0.00296238686884696	0.00012434576290714	49
Leiomyoma	meno_49	Inverse variance weighted	184	-0.00996794350485652	0.00221066130482238	6.51239558786761e-06	49
Leiomyoma	meno_49	Simple mode	184	-0.0118109270180645	0.00937341646623572	0.20925757273779	49
Leiomyoma	meno_49	Weighted mode	184	-0.0110797786549021	0.0082266976985708	0.179707758507451	49
LDL	meno_49	MR Egger	184	-0.0110739917782164	0.0602392572682174	0.85434875182165	49
LDL	meno_49	Weighted median	184	0.0570077884143771	0.0181533765261544	0.0016875141552312	49
LDL	meno_49	Inverse variance weighted	184	0.058239438894288	0.0160653784104626	0.000288791528651601	49
LDL	meno_49	Simple mode	184	0.113760034375093	0.0459879156318332	0.0142839787573782	49
LDL	meno_49	Weighted mode	184	0.0599390636700559	0.0333824425976427	0.074219761065581	49
AgeLastBirth	meno_49	MR Egger	184	0.098874102285209	0.0659083220122306	0.135301475831685	49
AgeLastBirth	meno_49	Weighted median	184	-0.0477200161457356	0.0212436375731097	0.0246834937278755	49
AgeLastBirth	meno_49	Inverse variance weighted	184	-0.0412863858642559	0.0177366606751054	0.0199257599707709	49
AgeLastBirth	meno_49	Simple mode	184	-0.0950933252327624	0.070470841632311	0.178875709348651	49
AgeLastBirth	meno_49	Weighted mode	184	-0.0675710885451026	0.0464698107961124	0.147635447531938	49
Hypothyroidism	meno_49	MR Egger	184	0.0215568729812076	0.0154116711048929	0.16359366087469	49
Hypothyroidism	meno_49	Weighted median	184	0.010177457065513	0.00483301139479108	0.0352199007862999	49
Hypothyroidism	meno_49	Inverse variance weighted	184	0.00387465186677949	0.00410952212417293	0.345759010509421	49
Hypothyroidism	meno_49	Simple mode	184	0.0104296232775724	0.0122683547590374	0.396366999101889	49
Hypothyroidism	meno_49	Weighted mode	184	0.015960579384466	0.00966310274334585	0.100309914781787	49
HeartFailure	meno_49	MR Egger	141	-0.174692828581767	0.1696113142551	0.304817745659979	49
HeartFailure	meno_49	Weighted median	141	0.10900953567775	0.0649938217647474	0.0934976711640253	49
HeartFailure	meno_49	Inverse variance weighted	141	0.0810521731519754	0.0460674683660202	0.0785056522349278	49
HeartFailure	meno_49	Simple mode	141	0.140219950084506	0.140352122397549	0.31949010821762	49
HeartFailure	meno_49	Weighted mode	141	0.101155955745394	0.0996743364105336	0.311921067165041	49
FluidIntelligence	meno_49	MR Egger	183	0.156866987420556	0.0864953985490473	0.0713975557144196	49
FluidIntelligence	meno_49	Weighted median	183	0.0346856861281516	0.0302214392397683	0.251085048139776	49
FluidIntelligence	meno_49	Inverse variance weighted	183	-0.0170869046024407	0.0233027498901873	0.463401692729734	49
FluidIntelligence	meno_49	Simple mode	183	0.110124705370349	0.0740429472007714	0.138663785080885	49
FluidIntelligence	meno_49	Weighted mode	183	0.0932036360867241	0.0584807751169505	0.112727589475717	49
AgeFirstBirth	meno_49	MR Egger	184	0.0891491122587246	0.0694411378822157	0.20084104831757	49
AgeFirstBirth	meno_49	Weighted median	184	-0.0167227004461304	0.0213834239070042	0.434190857053563	49
AgeFirstBirth	meno_49	Inverse variance weighted	184	-0.0248912934483279	0.018588968816804	0.180559041101185	49
AgeFirstBirth	meno_49	Simple mode	184	-0.0403746232155511	0.0559408709796601	0.471377055367672	49
AgeFirstBirth	meno_49	Weighted mode	184	-0.0201473281043749	0.045733666606013	0.660068853748085	49
EducationalAttainment	meno_49	Wald ratio	1	0.192719007361331	0.0297787387467945	9.69075898849606e-11	49
HDL	meno_49	MR Egger	183	-0.0548353484221574	0.0757422152901944	0.470016756347313	49
HDL	meno_49	Weighted median	183	0.0240130368171022	0.0190544286211096	0.207584998490679	49
HDL	meno_49	Inverse variance weighted	183	0.0087187899875156	0.0201640328297789	0.665455684477872	49
HDL	meno_49	Simple mode	183	-0.00487549222010975	0.0527306147719823	0.926433971174169	49
HDL	meno_49	Weighted mode	183	0.0262081781776038	0.0397487394579669	0.510506924206591	49
BreastNeoplasm	meno_49	MR Egger	184	-0.0173584392134027	0.0106114749591356	0.103605932978328	49
BreastNeoplasm	meno_49	Weighted median	184	-0.00376890468394507	0.00390619755198278	0.334618668738159	49
BreastNeoplasm	meno_49	Inverse variance weighted	184	-0.00114342450137788	0.00283800261708677	0.687023541902969	49
BreastNeoplasm	meno_49	Simple mode	184	-0.00797779048358566	0.0110390766197171	0.470795145859815	49
BreastNeoplasm	meno_49	Weighted mode	184	-0.0110037390250163	0.00872008447352649	0.208596323177694	49
BMI	meno_49	MR Egger	183	-0.00241644630513894	0.0696911671377174	0.972378190506978	49
BMI	meno_49	Weighted median	183	0.0357039335341623	0.0197303008952729	0.0703579891164374	49
BMI	meno_49	Inverse variance weighted	183	0.0299206888903302	0.0185747848138654	0.107218326598829	49
BMI	meno_49	Simple mode	183	0.0088748861815251	0.0497918054790195	0.858732819245053	49
BMI	meno_49	Weighted mode	183	0.0663885788446388	0.0356211965910297	0.0639692515139532	49
Albumin	meno_49	MR Egger	184	0.09097777690092	0.0681816611235415	0.183758285099285	49
Albumin	meno_49	Weighted median	184	0.0540799511863679	0.018769016131354	0.00395985933420951	49
Albumin	meno_49	Inverse variance weighted	184	0.0555579660341918	0.0181287009682164	0.00217931187995395	49
Albumin	meno_49	Simple mode	184	0.0527577180710961	0.0419974041533489	0.210639791270611	49
Albumin	meno_49	Weighted mode	184	0.0527577180710961	0.0301675839124492	0.0819985663792201	49
PlateletWidth	meno_49	MR Egger	183	-0.0555704243744971	0.0671290546123133	0.40886552987923	49
PlateletWidth	meno_49	Weighted median	183	0.00741499046676355	0.0194893415856345	0.703601105751612	49
PlateletWidth	meno_49	Inverse variance weighted	183	-0.00849965135737234	0.0178945333257757	0.634797009734557	49
PlateletWidth	meno_49	Simple mode	183	0.0133697457888886	0.0582045855729061	0.818580809238289	49
PlateletWidth	meno_49	Weighted mode	183	0.0133697457888886	0.0502001000241306	0.790287276946111	49
LymphocyteCount	meno_49	MR Egger	181	0.192102792905514	0.0671298497830633	0.00471652760764344	49
LymphocyteCount	meno_49	Weighted median	181	0.0548953399037464	0.0186611985653781	0.00326433374932974	49
LymphocyteCount	meno_49	Inverse variance weighted	181	0.0435800696832471	0.0181498415469779	0.0163446748540509	49
LymphocyteCount	meno_49	Simple mode	181	0.0131790287825089	0.0502837560704675	0.793549311489658	49
LymphocyteCount	meno_49	Weighted mode	181	0.0705619494956389	0.0337241215155094	0.0378116339341502	49
NeutrophilCount	meno_49	MR Egger	183	0.0185626106494553	0.0755501134648816	0.806193387101691	49
NeutrophilCount	meno_49	Weighted median	183	-0.0629498787587389	0.0195901447075542	0.00131198935965856	49
NeutrophilCount	meno_49	Inverse variance weighted	183	-0.0744725949256023	0.0201894780997496	0.00022541741301034	49
NeutrophilCount	meno_49	Simple mode	183	-0.0732072544432163	0.0472553735912534	0.123074693639709	49
NeutrophilCount	meno_49	Weighted mode	183	-0.0732072544432163	0.0399190063205606	0.0683027311407358	49
Stroke	meno_51	MR Egger	116	-0.0851601470058001	0.255315142859878	0.739332525049168	51
Stroke	meno_51	Weighted median	116	-0.0709223535575875	0.0781785928290827	0.364309604756568	51
Stroke	meno_51	Inverse variance weighted	116	-0.0526699454280016	0.0556314903975363	0.343758563895003	51
Stroke	meno_51	Simple mode	116	-0.084608113649721	0.16255059597365	0.603713542016694	51
Stroke	meno_51	Weighted mode	116	-0.0623466301945426	0.145033313150802	0.668088820808584	51
Oestradiol	meno_51	MR Egger	146	-0.227527152913577	0.140698750511875	0.108040326149225	51
Oestradiol	meno_51	Weighted median	146	-0.0998178063312655	0.0428413792943874	0.0198093680995227	51
Oestradiol	meno_51	Inverse variance weighted	146	-0.114616445739471	0.031404220557025	0.00026253172110696	51
Oestradiol	meno_51	Simple mode	146	0.0284092101733062	0.0912125997634468	0.755897188743674	51
Oestradiol	meno_51	Weighted mode	146	-0.0626973454807227	0.0761963474068731	0.411950574245146	51
Leiomyoma	meno_51	MR Egger	146	-0.015399841898241	0.0118276738235942	0.194989141340627	51
Leiomyoma	meno_51	Weighted median	146	-0.0167475206226097	0.00368402862293652	5.46802158983811e-06	51
Leiomyoma	meno_51	Inverse variance weighted	146	-0.0135079729587353	0.00263400065875743	2.92354137491708e-07	51
Leiomyoma	meno_51	Simple mode	146	-0.016903188136162	0.00928879233838932	0.0708612073689394	51
Leiomyoma	meno_51	Weighted mode	146	-0.0183143075693837	0.00851826612033232	0.033213444593919	51
LDL	meno_51	MR Egger	146	-0.0489117430400351	0.0853649348644356	0.567557072889373	51
LDL	meno_51	Weighted median	146	0.0542486460206225	0.0213344883346987	0.010997834605151	51
LDL	meno_51	Inverse variance weighted	146	0.0616274963145897	0.0191247987787435	0.00127127453797381	51
LDL	meno_51	Simple mode	146	0.119045372146862	0.0579250995238823	0.0416581169942575	51
LDL	meno_51	Weighted mode	146	0.0435916382709484	0.0480691428164177	0.365989194573735	51
AgeLastBirth	meno_51	MR Egger	146	0.0709105447614468	0.095859479077933	0.460665486374955	51
AgeLastBirth	meno_51	Weighted median	146	-0.0272305732212751	0.0256744658457117	0.288867565660039	51
AgeLastBirth	meno_51	Inverse variance weighted	146	-0.0234242389966384	0.0214211369872949	0.274169705438589	51
AgeLastBirth	meno_51	Simple mode	146	-0.049978769867554	0.0686378945897509	0.467695252066864	51
AgeLastBirth	meno_51	Weighted mode	146	-0.0368420861465322	0.049591452538281	0.458736865215268	51
Hypothyroidism	meno_51	MR Egger	146	0.0406323309906937	0.0223829513553848	0.0715547147204763	51
Hypothyroidism	meno_51	Weighted median	146	0.00396253320121286	0.00572715966730487	0.489009843536861	51
Hypothyroidism	meno_51	Inverse variance weighted	146	0.000201881232820536	0.00504324200561859	0.968069168549486	51
Hypothyroidism	meno_51	Simple mode	146	-0.00244789404150664	0.0154916299748593	0.874665628725557	51
Hypothyroidism	meno_51	Weighted mode	146	0.00583275615826157	0.0122122722463903	0.633643912491136	51
HeartFailure	meno_51	MR Egger	116	-0.316207847620223	0.242790006111677	0.195407361134301	51
HeartFailure	meno_51	Weighted median	116	0.0170759864731025	0.0745780872947828	0.818893881744007	51
HeartFailure	meno_51	Inverse variance weighted	116	0.0220457178892109	0.0535677852749973	0.68067071126634	51
HeartFailure	meno_51	Simple mode	116	0.0519927759681758	0.164093470788467	0.751933002340486	51
HeartFailure	meno_51	Weighted mode	116	0.0250013102848889	0.125706687241286	0.842703058004692	51
FluidIntelligence	meno_51	MR Egger	145	0.158217137192957	0.111288396193875	0.157294769994576	51
FluidIntelligence	meno_51	Weighted median	145	-0.00795600002291041	0.0346057160248919	0.818166199930762	51
FluidIntelligence	meno_51	Inverse variance weighted	145	-0.00692619191442892	0.0250412348309335	0.782093816390668	51
FluidIntelligence	meno_51	Simple mode	145	-0.142921253277743	0.0945802482609286	0.132951529096644	51
FluidIntelligence	meno_51	Weighted mode	145	0.113144155871057	0.0808496985612119	0.163832104281474	51
AgeFirstBirth	meno_51	MR Egger	146	0.0470563937346742	0.100413001055851	0.640043840530672	51
AgeFirstBirth	meno_51	Weighted median	146	-0.0126543487247774	0.026434217977924	0.632144298395489	51
AgeFirstBirth	meno_51	Inverse variance weighted	146	-0.0184343690694782	0.0223946182269085	0.410416628153325	51
AgeFirstBirth	meno_51	Simple mode	146	-0.047757946543491	0.0713722937214302	0.504471160224078	51
AgeFirstBirth	meno_51	Weighted mode	146	-0.0299682015127334	0.0550517819988296	0.587027247798535	51
EducationalAttainment	meno_51	Inverse variance weighted	2	0.135832079848257	0.235751171590418	0.564502209151018	51
HDL	meno_51	MR Egger	146	0.0548018448108785	0.110494837399421	0.620673500483016	51
HDL	meno_51	Weighted median	146	0.0371332164711917	0.0235937045954041	0.115519539274506	51
HDL	meno_51	Inverse variance weighted	146	0.0290961870401954	0.0246099692355529	0.237089580064305	51
HDL	meno_51	Simple mode	146	0.0124151368327099	0.059096419975275	0.833898016786098	51
HDL	meno_51	Weighted mode	146	0.0536481265051081	0.0464835076664576	0.250344535577484	51
BreastNeoplasm	meno_51	MR Egger	146	-0.0158900555773805	0.0157832882899713	0.315736647459759	51
BreastNeoplasm	meno_51	Weighted median	146	-0.0147938107901127	0.00471769542687684	0.00171378424683133	51
BreastNeoplasm	meno_51	Inverse variance weighted	146	-0.00829511122384296	0.0035175524941588	0.018363529923446	51
BreastNeoplasm	meno_51	Simple mode	146	-0.021804886868627	0.011913900010982	0.0692726937777486	51
BreastNeoplasm	meno_51	Weighted mode	146	-0.0196430845148614	0.0100884072184285	0.0534559359043555	51
BMI	meno_51	MR Egger	145	-0.0412764261840198	0.10021347652895	0.681040460268551	51
BMI	meno_51	Weighted median	145	-0.00537524370487513	0.0223039188245531	0.80955514195493	51
BMI	meno_51	Inverse variance weighted	145	0.0054868697136242	0.0223977104538705	0.806476113892445	51
BMI	meno_51	Simple mode	145	-0.046698338142068	0.0598469035333651	0.436497021392855	51
BMI	meno_51	Weighted mode	145	-0.0365808669796555	0.0457405220294233	0.425174419781305	51
Albumin	meno_51	MR Egger	146	0.0676928615963923	0.0991489121110052	0.495868463104911	51
Albumin	meno_51	Weighted median	146	0.0799205771359253	0.0225531112188164	0.000394612522463118	51
Albumin	meno_51	Inverse variance weighted	146	0.0538225188891924	0.0220800856854984	0.0147849352272817	51
Albumin	meno_51	Simple mode	146	0.0670092498862331	0.0536933693975415	0.214043123394358	51
Albumin	meno_51	Weighted mode	146	0.0739684680464361	0.038299385582818	0.0553939419562383	51
PlateletWidth	meno_51	MR Egger	145	-0.153556524846888	0.0995087908902427	0.125005608632961	51
PlateletWidth	meno_51	Weighted median	145	-0.0120630149100632	0.0232832675072267	0.604389878184338	51
PlateletWidth	meno_51	Inverse variance weighted	145	-0.00651836920816088	0.0223400508117706	0.770455208114652	51
PlateletWidth	meno_51	Simple mode	145	-0.00485067047083998	0.0631775713072825	0.938906437120476	51
PlateletWidth	meno_51	Weighted mode	145	-0.00974603793200912	0.0547934240729176	0.859076020726558	51
LymphocyteCount	meno_51	MR Egger	145	0.0887337882881505	0.109888571191419	0.420726052334653	51
LymphocyteCount	meno_51	Weighted median	145	0.0842922406180361	0.0221017002124438	0.000136826768291463	51
LymphocyteCount	meno_51	Inverse variance weighted	145	0.0707118933144673	0.0245259731051533	0.00393728370477789	51
LymphocyteCount	meno_51	Simple mode	145	0.0388360757652926	0.0501640995000274	0.440093180544156	51
LymphocyteCount	meno_51	Weighted mode	145	0.087387203016245	0.0344852343688263	0.012344946925475	51
NeutrophilCount	meno_51	MR Egger	144	-0.10270821846924	0.101451800792354	0.313076228387144	51
NeutrophilCount	meno_51	Weighted median	144	-0.0894687408247241	0.0230985874698469	0.000107352787759641	51
NeutrophilCount	meno_51	Inverse variance weighted	144	-0.124321211004139	0.0227262814685671	4.49092264876337e-08	51
NeutrophilCount	meno_51	Simple mode	144	-0.0928178366120698	0.0498406660083329	0.0646140763049534	51
NeutrophilCount	meno_51	Weighted mode	144	-0.0876115586493194	0.0412418236669473	0.0353622327570448	51
Stroke	meno_53	MR Egger	69	-0.000274720407254822	0.325211974029757	0.999328503178228	53
Stroke	meno_53	Weighted median	69	-0.0944213566611573	0.0939076667057676	0.314670511109805	53
Stroke	meno_53	Inverse variance weighted	69	-0.0408430795322724	0.0668756968510962	0.541377498320616	53
Stroke	meno_53	Simple mode	69	-0.0603093527219647	0.15694153352943	0.70197068880999	53
Stroke	meno_53	Weighted mode	69	-0.0603093527219647	0.119504812819497	0.615428875110586	53
Oestradiol	meno_53	MR Egger	80	-0.141485510641499	0.191308768711692	0.461783268351177	53
Oestradiol	meno_53	Weighted median	80	-0.0633299629390729	0.0520701934666353	0.223892699664376	53
Oestradiol	meno_53	Inverse variance weighted	80	-0.117535125670243	0.0384751535935415	0.00225186715947677	53
Oestradiol	meno_53	Simple mode	80	-0.00562985041155972	0.102936789995091	0.956521677917888	53
Oestradiol	meno_53	Weighted mode	80	-0.0146385784548619	0.0931478876283362	0.875524310896549	53
Leiomyoma	meno_53	MR Egger	80	-0.00493779850215911	0.017805628689789	0.782270576325476	53
Leiomyoma	meno_53	Weighted median	80	-0.0145730945456983	0.00442032466451478	0.000977798652654279	53
Leiomyoma	meno_53	Inverse variance weighted	80	-0.017782448375518	0.00359449436882817	7.53138021678466e-07	53
Leiomyoma	meno_53	Simple mode	80	-0.00763507916174155	0.00870333359965628	0.383005917918871	53
Leiomyoma	meno_53	Weighted mode	80	-0.00643322275550967	0.00748880960188881	0.39291496085621	53
LDL	meno_53	MR Egger	80	-0.130061743984154	0.123122842862341	0.294065760628317	53
LDL	meno_53	Weighted median	80	0.0347298990682795	0.0255992344149231	0.17488378268204	53
LDL	meno_53	Inverse variance weighted	80	0.0357810204589739	0.0250684390663164	0.153483816620698	53
LDL	meno_53	Simple mode	80	0.0288637502909819	0.0517551599310608	0.578627557293543	53
LDL	meno_53	Weighted mode	80	0.0468612020281933	0.0428977200782465	0.277980217525539	53
AgeLastBirth	meno_53	MR Egger	80	-0.123492890880096	0.119176005815443	0.303300102573988	53
AgeLastBirth	meno_53	Weighted median	80	-0.0234399606551581	0.0299951997766757	0.434533722011744	53
AgeLastBirth	meno_53	Inverse variance weighted	80	-0.00530342553966497	0.0241289909747952	0.826031008534911	53
AgeLastBirth	meno_53	Simple mode	80	-0.0548965194481819	0.0629967870580066	0.386166646694064	53
AgeLastBirth	meno_53	Weighted mode	80	-0.0447379178352363	0.0491785517891476	0.365745872176261	53
Hypothyroidism	meno_53	MR Egger	80	0.028013379673087	0.0355136360843325	0.432616268067274	53
Hypothyroidism	meno_53	Weighted median	80	0.00489632959544634	0.00680316168817142	0.471701205611523	53
Hypothyroidism	meno_53	Inverse variance weighted	80	0.00489885127534667	0.00716467770670798	0.494132789448931	53
Hypothyroidism	meno_53	Simple mode	80	0.00329722830284956	0.013227439804922	0.803797478347641	53
Hypothyroidism	meno_53	Weighted mode	80	0.00743423817280736	0.0103208129780406	0.473456907127787	53
HeartFailure	meno_53	MR Egger	70	0.407674491016809	0.292102900558934	0.167359549936427	53
HeartFailure	meno_53	Weighted median	70	0.0100954758017439	0.091066338396811	0.911728571205972	53
HeartFailure	meno_53	Inverse variance weighted	70	0.00386203022582644	0.0605762274684692	0.949165404187452	53
HeartFailure	meno_53	Simple mode	70	0.0989166821787371	0.155974686748757	0.528057600034253	53
HeartFailure	meno_53	Weighted mode	70	0.0469390704606769	0.164573974225659	0.776333329046868	53
FluidIntelligence	meno_53	MR Egger	80	0.247274268075685	0.171160539373553	0.152549741738207	53
FluidIntelligence	meno_53	Weighted median	80	0.0391967217705587	0.0424384657903148	0.355687805313735	53
FluidIntelligence	meno_53	Inverse variance weighted	80	0.0149702806077984	0.0348426855648358	0.66744773843176	53
FluidIntelligence	meno_53	Simple mode	80	0.160890673386082	0.0818637989897324	0.0528888068018327	53
FluidIntelligence	meno_53	Weighted mode	80	0.108526858901636	0.0660497210822446	0.104335046555215	53
AgeFirstBirth	meno_53	MR Egger	80	-0.0221322928186765	0.125345336323418	0.860303402858694	53
AgeFirstBirth	meno_53	Weighted median	80	0.00174805894691807	0.0301503473911843	0.95376609686452	53
AgeFirstBirth	meno_53	Inverse variance weighted	80	0.017640820835068	0.0252304007719749	0.484433870820625	53
AgeFirstBirth	meno_53	Simple mode	80	-0.0241821046077675	0.0571292215369459	0.673235411167915	53
AgeFirstBirth	meno_53	Weighted mode	80	-0.0180268703263893	0.0474207401581853	0.704856159394217	53
EducationalAttainment	meno_53	Wald ratio	1	0.346211060397976	0.053496169682486	9.69075898849606e-11	53
HDL	meno_53	MR Egger	80	-0.149790026006877	0.152204399772401	0.328090909951195	53
HDL	meno_53	Weighted median	80	0.0395890658658545	0.0287755854758022	0.168887700920073	53
HDL	meno_53	Inverse variance weighted	80	0.0289229339108844	0.0309013016418165	0.34928459158606	53
HDL	meno_53	Simple mode	80	0.0400185876538792	0.0552032661599191	0.470635825009876	53
HDL	meno_53	Weighted mode	80	0.0459037032665388	0.0409640012347781	0.265858978523949	53
BreastNeoplasm	meno_53	MR Egger	80	0.0035946538542669	0.0197731570888684	0.856215510272429	53
BreastNeoplasm	meno_53	Weighted median	80	-0.00838279447795407	0.00584304847929009	0.151383688457162	53
BreastNeoplasm	meno_53	Inverse variance weighted	80	-0.00496935795010298	0.00398284900497421	0.212144873863571	53
BreastNeoplasm	meno_53	Simple mode	80	-0.0237256700660486	0.0132875678332156	0.0780092800223741	53
BreastNeoplasm	meno_53	Weighted mode	80	-0.0147135112363724	0.0101761469396985	0.152165866125222	53
BMI	meno_53	MR Egger	80	0.293951052355162	0.12352494467568	0.019770267928062	53
BMI	meno_53	Weighted median	80	-0.0177715408962894	0.0274459059635839	0.517300926844811	53
BMI	meno_53	Inverse variance weighted	80	-0.0232387758712166	0.0259226667611772	0.370004209572032	53
BMI	meno_53	Simple mode	80	-0.00817432133017926	0.0549882666092424	0.882204097871306	53
BMI	meno_53	Weighted mode	80	-0.00817432133017926	0.042368641956462	0.847506361287725	53
Albumin	meno_53	MR Egger	80	-0.0769606262102446	0.127579117175299	0.548100234446729	53
Albumin	meno_53	Weighted median	80	0.0638152091244239	0.0265422717831505	0.0162040960262033	53
Albumin	meno_53	Inverse variance weighted	80	0.0482444696314465	0.0258309723172597	0.0618041003919556	53
Albumin	meno_53	Simple mode	80	0.0909773247315651	0.0470932976423569	0.0569632065418304	53
Albumin	meno_53	Weighted mode	80	0.0708618468296711	0.0408723974619311	0.086866482809082	53
PlateletWidth	meno_53	MR Egger	79	-0.205270633294365	0.122865138448551	0.0988413066365841	53
PlateletWidth	meno_53	Weighted median	79	-0.0665645324344259	0.0269735473381429	0.0135957342344907	53
PlateletWidth	meno_53	Inverse variance weighted	79	-0.0361335398483644	0.02507833986399	0.149633668850865	53
PlateletWidth	meno_53	Simple mode	79	-0.08281040586239	0.0563898079714392	0.145980420579541	53
PlateletWidth	meno_53	Weighted mode	79	-0.0781957561300239	0.0434729673637787	0.0759311405532115	53
LymphocyteCount	meno_53	MR Egger	79	-0.0106501672163014	0.118427757537002	0.928576630709674	53
LymphocyteCount	meno_53	Weighted median	79	0.0636004774781036	0.0266308442256752	0.0169299222437379	53
LymphocyteCount	meno_53	Inverse variance weighted	79	0.0420425698371098	0.0239468181588631	0.0791457738179422	53
LymphocyteCount	meno_53	Simple mode	79	0.121437247597496	0.0472907831657673	0.012142747190175	53
LymphocyteCount	meno_53	Weighted mode	79	0.0998830497481737	0.0383011211238206	0.0109148006384296	53
NeutrophilCount	meno_53	MR Egger	79	-0.0973937897575193	0.152742762466937	0.525604351445072	53
NeutrophilCount	meno_53	Weighted median	79	-0.11066010286784	0.0275832775616215	6.02435660667406e-05	53
NeutrophilCount	meno_53	Inverse variance weighted	79	-0.107147070762209	0.0308449168461168	0.000513267461927718	53
NeutrophilCount	meno_53	Simple mode	79	-0.130820780539437	0.0470857860467489	0.00684168496304209	53
NeutrophilCount	meno_53	Weighted mode	79	-0.124656426790275	0.0423726375670718	0.00429311870438026	53
Stroke	meno_55	MR Egger	42	-0.00103554467816501	0.545618390482539	0.998495107155409	55
Stroke	meno_55	Weighted median	42	-0.0210758826448105	0.120493026529181	0.861147435075672	55
Stroke	meno_55	Inverse variance weighted	42	0.0682669689830257	0.0886474173695742	0.44124330016994	55
Stroke	meno_55	Simple mode	42	-0.034971401734051	0.175440409096408	0.842986061081752	55
Stroke	meno_55	Weighted mode	42	0.00924002528799228	0.144461930437466	0.949311588585231	55
Oestradiol	meno_55	MR Egger	52	-0.323526364514668	0.282120806149353	0.2569368391691	55
Oestradiol	meno_55	Weighted median	52	-0.0648769300749462	0.0604054845715138	0.282811999873119	55
Oestradiol	meno_55	Inverse variance weighted	52	-0.0871265864843062	0.0474519189007396	0.0663425000072435	55
Oestradiol	meno_55	Simple mode	52	-0.0566641307996281	0.112588851555753	0.616931696428097	55
Oestradiol	meno_55	Weighted mode	52	-0.0319714194541141	0.110237240444907	0.772974016628852	55
Leiomyoma	meno_55	MR Egger	52	-0.0218076632236975	0.0235780853294763	0.359454056839377	55
Leiomyoma	meno_55	Weighted median	52	-0.0103684914684342	0.0053515832406008	0.0526888416525764	55
Leiomyoma	meno_55	Inverse variance weighted	52	-0.0177476160597688	0.00393039839077708	6.31749703364516e-06	55
Leiomyoma	meno_55	Simple mode	52	-0.00703359778076001	0.0102207662598522	0.494465760577095	55
Leiomyoma	meno_55	Weighted mode	52	-0.00703359778076001	0.00749379271135935	0.352365404490611	55
LDL	meno_55	MR Egger	52	0.109931943428398	0.177739484587011	0.539053086545415	55
LDL	meno_55	Weighted median	52	-0.0386282775051373	0.0296112130934819	0.192057981161718	55
LDL	meno_55	Inverse variance weighted	52	-0.0456590466246883	0.0298511934622706	0.126126878732802	55
LDL	meno_55	Simple mode	52	-0.0653401301234184	0.0515294606661786	0.210550919883295	55
LDL	meno_55	Weighted mode	52	-0.0407442847580404	0.0352303539287707	0.252860988037412	55
AgeLastBirth	meno_55	MR Egger	52	-0.06295989354654	0.162148157983389	0.699452622988498	55
AgeLastBirth	meno_55	Weighted median	52	0.00857110693591275	0.0360995597296424	0.812323466150965	55
AgeLastBirth	meno_55	Inverse variance weighted	52	0.00557597456208034	0.0270589710928754	0.836738184117404	55
AgeLastBirth	meno_55	Simple mode	52	0.0396719744681044	0.0584663444046351	0.500494508100425	55
AgeLastBirth	meno_55	Weighted mode	52	0.010598775429421	0.0480049180514356	0.826141215293546	55
Hypothyroidism	meno_55	MR Egger	52	0.0566880816612912	0.0467939241402897	0.231420892538658	55
Hypothyroidism	meno_55	Weighted median	52	0.01114640324141	0.0080335715665293	0.165296076582846	55
Hypothyroidism	meno_55	Inverse variance weighted	52	0.0116142320865592	0.00787216338356327	0.14011724709249	55
Hypothyroidism	meno_55	Simple mode	52	0.00250944039560785	0.0136360762189999	0.854720084355875	55
Hypothyroidism	meno_55	Weighted mode	52	0.0109227715032978	0.0109803721187352	0.324552256858358	55
HeartFailure	meno_55	MR Egger	42	0.969240632668971	0.476752032401916	0.0487253045863313	55
HeartFailure	meno_55	Weighted median	42	-0.136376720742569	0.110031471315231	0.215184903664607	55
HeartFailure	meno_55	Inverse variance weighted	42	0.0167818278766196	0.0808675728502246	0.835601948292589	55
HeartFailure	meno_55	Simple mode	42	-0.153667350385609	0.174314937719071	0.383159136367682	55
HeartFailure	meno_55	Weighted mode	42	-0.133454808826323	0.167707672893486	0.430755678253579	55
FluidIntelligence	meno_55	MR Egger	52	-0.0391483672414623	0.201740358132926	0.846920462779445	55
FluidIntelligence	meno_55	Weighted median	52	0.0617368917190668	0.0472351462846809	0.191208717250439	55
FluidIntelligence	meno_55	Inverse variance weighted	52	0.035321693905968	0.0339458199327295	0.298093051245049	55
FluidIntelligence	meno_55	Simple mode	52	0.0797024599752199	0.0760239019367693	0.299403448872439	55
FluidIntelligence	meno_55	Weighted mode	52	0.0673121268318093	0.0636432901177923	0.295200538385896	55
AgeFirstBirth	meno_55	MR Egger	52	0.138132775208996	0.153196257075057	0.371554168410291	55
AgeFirstBirth	meno_55	Weighted median	52	-0.0146998001682575	0.0344843278454103	0.669907613724084	55
AgeFirstBirth	meno_55	Inverse variance weighted	52	0.0140717293238233	0.0256905131072779	0.583870237123615	55
AgeFirstBirth	meno_55	Simple mode	52	-0.0159746247046788	0.0581186797719198	0.784532599358269	55
AgeFirstBirth	meno_55	Weighted mode	52	-0.00670298115360457	0.0466167365359444	0.886233633118301	55
HDL	meno_55	MR Egger	52	-0.152870868581598	0.185328666700227	0.413367070898466	55
HDL	meno_55	Weighted median	52	-0.00949797054063688	0.0364641642065647	0.794498087229523	55
HDL	meno_55	Inverse variance weighted	52	-0.00867888773152393	0.0310725981865469	0.780006924470687	55
HDL	meno_55	Simple mode	52	0.052210142544332	0.0716668875388942	0.469632694442084	55
HDL	meno_55	Weighted mode	52	0.052210142544332	0.0613963565334084	0.399089491499684	55
BreastNeoplasm	meno_55	MR Egger	52	0.0228387253624695	0.0272865360737593	0.406577539438078	55
BreastNeoplasm	meno_55	Weighted median	52	-0.000478675970140837	0.00627269412640215	0.939171622799283	55
BreastNeoplasm	meno_55	Inverse variance weighted	52	-0.00349975833203232	0.00459059923772959	0.44583619178267	55
BreastNeoplasm	meno_55	Simple mode	52	0.000825531054651468	0.0121917378624178	0.94627940193313	55
BreastNeoplasm	meno_55	Weighted mode	52	0.00814427519782018	0.00866172043729219	0.351516181168508	55
BMI	meno_55	MR Egger	52	0.371423968620157	0.151718004539605	0.0179127516197468	55
BMI	meno_55	Weighted median	52	0.0138835903873338	0.0327348760645979	0.671476635052861	55
BMI	meno_55	Inverse variance weighted	52	-0.00211529258717763	0.0268143220283357	0.937122765579354	55
BMI	meno_55	Simple mode	52	-0.0517802438040396	0.0666139934342829	0.440562158169533	55
BMI	meno_55	Weighted mode	52	-0.0339783849228568	0.0486866731301665	0.488410146281395	55
Albumin	meno_55	MR Egger	52	0.204921088168699	0.175693747791652	0.249004605580761	55
Albumin	meno_55	Weighted median	52	0.0363913287887519	0.0325371155671045	0.263372332392618	55
Albumin	meno_55	Inverse variance weighted	52	0.0156764275653177	0.0296230213021168	0.59666848003926	55
Albumin	meno_55	Simple mode	52	0.106070904743093	0.0623514066735306	0.0949996219365636	55
Albumin	meno_55	Weighted mode	52	0.0289302762320878	0.0458079698834048	0.530498098271655	55
PlateletWidth	meno_55	MR Egger	52	-0.108635684630971	0.158997455629756	0.49760022670682	55
PlateletWidth	meno_55	Weighted median	52	-0.0757738209166856	0.030716757509538	0.0136305118760254	55
PlateletWidth	meno_55	Inverse variance weighted	52	-0.0667106627487752	0.0265157540048913	0.0118732965128014	55
PlateletWidth	meno_55	Simple mode	52	-0.0755399925110811	0.0523896445840638	0.15544696420393	55
PlateletWidth	meno_55	Weighted mode	52	-0.0602336963226737	0.0414384539416497	0.152191792983886	55
LymphocyteCount	meno_55	MR Egger	52	0.193288518398332	0.240487624293135	0.425354291582643	55
LymphocyteCount	meno_55	Weighted median	52	0.0522490340460824	0.031338808066089	0.0954684697996813	55
LymphocyteCount	meno_55	Inverse variance weighted	52	0.0287613926142377	0.040269690120916	0.475091542551517	55
LymphocyteCount	meno_55	Simple mode	52	0.0398204661502521	0.046860861468376	0.399430359151056	55
LymphocyteCount	meno_55	Weighted mode	52	0.0457594648912736	0.0391023900732495	0.247341052489517	55
NeutrophilCount	meno_55	MR Egger	52	0.230234069593717	0.256928606807443	0.374492779310059	55
NeutrophilCount	meno_55	Weighted median	52	-0.0452614430979365	0.0334484894149505	0.176001797925189	55
NeutrophilCount	meno_55	Inverse variance weighted	52	-0.11376327960868	0.043599672536504	0.00907358496903766	55
NeutrophilCount	meno_55	Simple mode	52	-0.0556334794159377	0.0586841454718091	0.347592192550461	55
NeutrophilCount	meno_55	Weighted mode	52	-0.0556334794159377	0.0475684115917479	0.247620445933685	55
